# Supplementary material for: A Type II CDK6 Degrader Enables Cellular Targeting beyond the Limits of Type II Inhibition
Source: J Am Chem Soc. 2026 Jun 26;148(26):27951–64. doi: 10.1021/jacs.6c10277 (PMC13352627; doi:10.1021/jacs.6c10277)
Supplement: Supplementary file 2 [file ja6c10277_si_002.csv]

Compound Name	DiscoveRx Gene Symbol	Entrez Gene Symbol	Percent Control	Compound Concentration (nM)	Catalog Number
Gray1319	AAK1	AAK1	92	1000	87-0005-1045
Gray1319	ABL1(E255K)-phosphorylated	ABL1	1.1	1000	87-0005-1318
Gray1319	ABL1(F317I)-nonphosphorylated	ABL1	1.9	1000	87-0005-1272
Gray1319	ABL1(F317I)-phosphorylated	ABL1	5.5	1000	87-0005-1281
Gray1319	ABL1(F317L)-nonphosphorylated	ABL1	3.1	1000	87-0005-1278
Gray1319	ABL1(F317L)-phosphorylated	ABL1	0.35	1000	87-0005-1288
Gray1319	ABL1(H396P)-nonphosphorylated	ABL1	0	1000	87-0005-1254
Gray1319	ABL1(H396P)-phosphorylated	ABL1	0.65	1000	87-0005-1259
Gray1319	ABL1(M351T)-phosphorylated	ABL1	1.1	1000	87-0005-1265
Gray1319	ABL1(Q252H)-nonphosphorylated	ABL1	0.65	1000	87-0005-1284
Gray1319	ABL1(Q252H)-phosphorylated	ABL1	0.85	1000	87-0005-1303
Gray1319	ABL1(T315I)-nonphosphorylated	ABL1	0	1000	87-0005-1266
Gray1319	ABL1(T315I)-phosphorylated	ABL1	0.7	1000	87-0005-1275
Gray1319	ABL1(Y253F)-phosphorylated	ABL1	0.8	1000	87-0005-1292
Gray1319	ABL1-nonphosphorylated	ABL1	0.2	1000	87-0005-1099
Gray1319	ABL1-phosphorylated	ABL1	0.75	1000	87-0005-1100
Gray1319	ABL2	ABL2	3.5	1000	87-0005-1090
Gray1319	ACVR1	ACVR1	95	1000	87-0005-1247
Gray1319	ACVR1B	ACVR1B	83	1000	87-0005-1269
Gray1319	ACVR2A	ACVR2A	100	1000	87-0005-1243
Gray1319	ACVR2B	ACVR2B	98	1000	87-0005-1245
Gray1319	ACVRL1	ACVRL1	91	1000	87-0005-1244
Gray1319	ADCK3	CABC1	100	1000	87-0005-1067
Gray1319	ADCK4	ADCK4	96	1000	87-0005-1049
Gray1319	AKT1	AKT1	97	1000	87-0005-1430
Gray1319	AKT2	AKT2	87	1000	87-0005-1438
Gray1319	AKT3	AKT3	98	1000	87-0005-1410
Gray1319	ALK	ALK	58	1000	87-0005-1189
Gray1319	ALK(C1156Y)	ALK	38	1000	87-0005-1209
Gray1319	ALK(L1196M)	ALK	71	1000	87-0005-1219
Gray1319	AMPK-alpha1	PRKAA1	15	1000	87-0005-1236
Gray1319	AMPK-alpha2	PRKAA2	22	1000	87-0005-1233
Gray1319	ANKK1	ANKK1	12	1000	87-0005-1239
Gray1319	ARK5	NUAK1	80	1000	87-0005-1226
Gray1319	ASK1	MAP3K5	100	1000	87-0005-1454
Gray1319	ASK2	MAP3K6	45	1000	87-0005-1443
Gray1319	AURKA	AURKA	59	1000	87-0005-1027
Gray1319	AURKB	AURKB	45	1000	87-0005-1012
Gray1319	AURKC	AURKC	41	1000	87-0005-1016
Gray1319	AXL	AXL	5.3	1000	87-0005-1204
Gray1319	BIKE	BMP2K	100	1000	87-0005-1033
Gray1319	BLK	BLK	0.4	1000	87-0005-1064
Gray1319	BMPR1A	BMPR1A	65	1000	87-0005-1252
Gray1319	BMPR1B	BMPR1B	84	1000	87-0005-1260
Gray1319	BMPR2	BMPR2	81	1000	87-0005-1241
Gray1319	BMX	BMX	63	1000	87-0005-1066
Gray1319	BRAF	BRAF	7.4	1000	87-0005-1295
Gray1319	BRAF(V600E)	BRAF	2	1000	87-0005-1352
Gray1319	BRK	PTK6	84	1000	87-0005-1114
Gray1319	BRSK1	BRSK1	98	1000	87-0005-1230
Gray1319	BRSK2	BRSK2	84	1000	87-0005-1231
Gray1319	BTK	BTK	100	1000	87-0005-1076
Gray1319	BUB1	BUB1	77	1000	87-0005-1042
Gray1319	CAMK1	CAMK1	77	1000	87-0005-1304
Gray1319	CAMK1B	PNCK	55	1000	87-0005-1457
Gray1319	CAMK1D	CAMK1D	76	1000	87-0005-1297
Gray1319	CAMK1G	CAMK1G	91	1000	87-0005-1306
Gray1319	CAMK2A	CAMK2A	94	1000	87-0005-1321
Gray1319	CAMK2B	CAMK2B	96	1000	87-0005-1314
Gray1319	CAMK2D	CAMK2D	85	1000	87-0005-1312
Gray1319	CAMK2G	CAMK2G	90	1000	87-0005-1319
Gray1319	CAMK4	CAMK4	82	1000	87-0005-1287
Gray1319	CAMKK1	CAMKK1	61	1000	87-0005-1039
Gray1319	CAMKK2	CAMKK2	42	1000	87-0005-1056
Gray1319	CASK	CASK	74	1000	87-0005-1285
Gray1319	CDC2L1	CDK11B	68	1000	87-0005-1142
Gray1319	CDC2L2	CDC2L2	44	1000	87-0005-1143
Gray1319	CDC2L5	CDK13	2.6	1000	87-0005-1133
Gray1319	CDK11	CDK19	0.65	1000	87-0005-1129
Gray1319	CDK2	CDK2	5	1000	87-0005-1079
Gray1319	CDK3	CDK3	1.3	1000	87-0005-1065
Gray1319	CDK4	CDK4	44	1000	87-0005-1458
Gray1319	CDK4-cyclinD1	CDK4	28	1000	87-0005-1119
Gray1319	CDK4-cyclinD3	CDK4	23	1000	87-0005-1120
Gray1319	CDK5	CDK5	2.6	1000	87-0005-1111
Gray1319	CDK7	CDK7	0.9	1000	87-0005-1153
Gray1319	CDK8	CDK8	1.5	1000	87-0005-1139
Gray1319	CDK9	CDK9	43	1000	87-0005-1146
Gray1319	CDKL1	CDKL1	2.4	1000	87-0005-1207
Gray1319	CDKL2	CDKL2	0.6	1000	87-0005-1214
Gray1319	CDKL3	CDKL3	1.1	1000	87-0005-1210
Gray1319	CDKL5	CDKL5	4	1000	87-0005-1213
Gray1319	CHEK1	CHEK1	96	1000	87-0005-1246
Gray1319	CHEK2	CHEK2	49	1000	87-0005-1251
Gray1319	CIT	CIT	3.3	1000	87-0005-1344
Gray1319	CLK1	CLK1	13	1000	87-0005-1192
Gray1319	CLK2	CLK2	59	1000	87-0005-1186
Gray1319	CLK3	CLK3	54	1000	87-0005-1184
Gray1319	CLK4	CLK4	24	1000	87-0005-1188
Gray1319	CSF1R	CSF1R	1	1000	87-0005-1104
Gray1319	CSF1R-autoinhibited	CSF1R	100	1000	87-0005-1105
Gray1319	CSK	CSK	46	1000	87-0005-1151
Gray1319	CSNK1A1	CSNK1A1	94	1000	87-0005-1414
Gray1319	CSNK1A1L	CSNK1A1L	95	1000	87-0005-1431
Gray1319	CSNK1D	CSNK1D	99	1000	87-0005-1439
Gray1319	CSNK1E	CSNK1E	86	1000	87-0005-1450
Gray1319	CSNK1G1	CSNK1G1	98	1000	87-0005-1405
Gray1319	CSNK1G2	CSNK1G2	78	1000	87-0005-1376
Gray1319	CSNK1G3	CSNK1G3	93	1000	87-0005-1388
Gray1319	CSNK2A1	CSNK2A1	68	1000	87-0005-1048
Gray1319	CSNK2A2	CSNK2A2	70	1000	87-0005-1036
Gray1319	CTK	MATK	70	1000	87-0005-1144
Gray1319	DAPK1	DAPK1	100	1000	87-0005-1346
Gray1319	DAPK2	DAPK2	94	1000	87-0005-1334
Gray1319	DAPK3	DAPK3	69	1000	87-0005-1353
Gray1319	DCAMKL1	DCLK1	76	1000	87-0005-1291
Gray1319	DCAMKL2	DCLK2	92	1000	87-0005-1299
Gray1319	DCAMKL3	DCLK3	78	1000	87-0005-1282
Gray1319	DDR1	DDR1	0.3	1000	87-0005-1191
Gray1319	DDR2	DDR2	1.8	1000	87-0005-1187
Gray1319	DLK	MAP3K12	7.8	1000	87-0005-1339
Gray1319	DMPK	DMPK	99	1000	87-0005-1398
Gray1319	DMPK2	CDC42BPG	98	1000	87-0005-1425
Gray1319	DRAK1	STK17A	100	1000	87-0005-1329
Gray1319	DRAK2	STK17B	93	1000	87-0005-1342
Gray1319	DYRK1A	DYRK1A	88	1000	87-0005-1172
Gray1319	DYRK1B	DYRK1B	96	1000	87-0005-1179
Gray1319	DYRK2	DYRK2	69	1000	87-0005-1167
Gray1319	EGFR	EGFR	59	1000	87-0005-1134
Gray1319	EGFR(E746-A750del)	EGFR	50	1000	87-0005-1383
Gray1319	EGFR(G719C)	EGFR	53	1000	87-0005-1421
Gray1319	EGFR(G719S)	EGFR	44	1000	87-0005-1400
Gray1319	EGFR(L747-E749del, A750P)	EGFR	31	1000	87-0005-1412
Gray1319	EGFR(L747-S752del, P753S)	EGFR	47	1000	87-0005-1372
Gray1319	EGFR(L747-T751del,Sins)	EGFR	36	1000	87-0005-1409
Gray1319	EGFR(L858R)	EGFR	57	1000	87-0005-1389
Gray1319	EGFR(L858R,T790M)	EGFR	83	1000	87-0005-1393
Gray1319	EGFR(L861Q)	EGFR	47	1000	87-0005-1379
Gray1319	EGFR(S752-I759del)	EGFR	56	1000	87-0005-1397
Gray1319	EGFR(T790M)	EGFR	43	1000	87-0005-1403
Gray1319	EIF2AK1	EIF2AK1	90	1000	87-0005-1159
Gray1319	EPHA1	EPHA1	21	1000	87-0005-1117
Gray1319	EPHA2	EPHA2	23	1000	87-0005-1096
Gray1319	EPHA3	EPHA3	6.1	1000	87-0005-1006
Gray1319	EPHA4	EPHA4	73	1000	87-0005-1010
Gray1319	EPHA5	EPHA5	61	1000	87-0005-1003
Gray1319	EPHA6	EPHA6	15	1000	87-0005-1017
Gray1319	EPHA7	EPHA7	65	1000	87-0005-1028
Gray1319	EPHA8	EPHA8	2.3	1000	87-0005-1078
Gray1319	EPHB1	EPHB1	54	1000	87-0005-1013
Gray1319	EPHB2	EPHB2	52	1000	87-0005-1009
Gray1319	EPHB3	EPHB3	96	1000	87-0005-1022
Gray1319	EPHB4	EPHB4	85	1000	87-0005-1032
Gray1319	EPHB6	EPHB6	99	1000	87-0005-1125
Gray1319	ERBB2	ERBB2	87	1000	87-0005-1130
Gray1319	ERBB3	ERBB3	98	1000	87-0005-1164
Gray1319	ERBB4	ERBB4	78	1000	87-0005-1152
Gray1319	ERK1	MAPK3	90	1000	87-0005-1157
Gray1319	ERK2	MAPK1	100	1000	87-0005-1150
Gray1319	ERK3	MAPK6	100	1000	87-0005-1180
Gray1319	ERK4	MAPK4	95	1000	87-0005-1175
Gray1319	ERK5	MAPK7	100	1000	87-0005-1148
Gray1319	ERK8	MAPK15	16	1000	87-0005-1173
Gray1319	ERN1	ERN1	33	1000	87-0005-1047
Gray1319	FAK	PTK2	100	1000	87-0005-1136
Gray1319	FER	FER	59	1000	87-0005-1147
Gray1319	FES	FES	51	1000	87-0005-1131
Gray1319	FGFR1	FGFR1	0.85	1000	87-0005-1035
Gray1319	FGFR2	FGFR2	7.2	1000	87-0005-1025
Gray1319	FGFR3	FGFR3	3.4	1000	87-0005-1015
Gray1319	FGFR3(G697C)	FGFR3	5.6	1000	87-0005-1420
Gray1319	FGFR4	FGFR4	10	1000	87-0005-1052
Gray1319	FGR	FGR	9.4	1000	87-0005-1082
Gray1319	FLT1	FLT1	6.8	1000	87-0005-1055
Gray1319	FLT3	FLT3	3	1000	87-0005-1122
Gray1319	FLT3(D835H)	FLT3	2.8	1000	87-0005-1436
Gray1319	FLT3(D835V)	FLT3	0.9	1000	87-0005-1459
Gray1319	FLT3(D835Y)	FLT3	4.5	1000	87-0005-1422
Gray1319	FLT3(ITD)	FLT3	24	1000	87-0005-1432
Gray1319	FLT3(ITD,D835V)	FLT3	100	1000	87-0005-1460
Gray1319	FLT3(ITD,F691L)	FLT3	15	1000	87-0005-1461
Gray1319	FLT3(K663Q)	FLT3	0.6	1000	87-0005-1434
Gray1319	FLT3(N841I)	FLT3	3.9	1000	87-0005-1401
Gray1319	FLT3(R834Q)	FLT3	2.5	1000	87-0005-1384
Gray1319	FLT3-autoinhibited	FLT3	61	1000	87-0005-1123
Gray1319	FLT4	FLT4	3.3	1000	87-0005-1085
Gray1319	FRK	FRK	12	1000	87-0005-1121
Gray1319	FYN	FYN	14	1000	87-0005-1071
Gray1319	GAK	GAK	88	1000	87-0005-1057
Gray1319	GCN2(Kin.Dom.2,S808G)	EIF2AK4	13	1000	87-0005-1149
Gray1319	GRK1	GRK1	87	1000	87-0005-1392
Gray1319	GRK2	ADRBK1	58	1000	87-0005-1462
Gray1319	GRK3	ADRBK2	99	1000	87-0005-1463
Gray1319	GRK4	GRK4	88	1000	87-0005-1415
Gray1319	GRK7	GRK7	92	1000	87-0005-1408
Gray1319	GSK3A	GSK3A	100	1000	87-0005-1220
Gray1319	GSK3B	GSK3B	82	1000	87-0005-1218
Gray1319	HASPIN	GSG2	63	1000	87-0005-1059
Gray1319	HCK	HCK	1.1	1000	87-0005-1041
Gray1319	HIPK1	HIPK1	0.25	1000	87-0005-1176
Gray1319	HIPK2	HIPK2	0.1	1000	87-0005-1169
Gray1319	HIPK3	HIPK3	0.1	1000	87-0005-1181
Gray1319	HIPK4	HIPK4	7.7	1000	87-0005-1185
Gray1319	HPK1	MAP4K1	0.1	1000	87-0005-1345
Gray1319	HUNK	HUNK	76	1000	87-0005-1249
Gray1319	ICK	ICK	38	1000	87-0005-1224
Gray1319	IGF1R	IGF1R	83	1000	87-0005-1198
Gray1319	IKK-alpha	CHUK	24	1000	87-0005-1103
Gray1319	IKK-beta	IKBKB	62	1000	87-0005-1087
Gray1319	IKK-epsilon	IKBKE	100	1000	87-0005-1073
Gray1319	INSR	INSR	79	1000	87-0005-1197
Gray1319	INSRR	INSRR	86	1000	87-0005-1199
Gray1319	IRAK1	IRAK1	21	1000	87-0005-1221
Gray1319	IRAK3	IRAK3	98	1000	87-0005-1225
Gray1319	IRAK4	IRAK4	94	1000	87-0005-1223
Gray1319	ITK	ITK	48	1000	87-0005-1075
Gray1319	JAK1(JH1domain-catalytic)	JAK1	33	1000	87-0005-1166
Gray1319	JAK1(JH2domain-pseudokinase)	JAK1	88	1000	87-0005-1137
Gray1319	JAK2(JH1domain-catalytic)	JAK2	63	1000	87-0005-1165
Gray1319	JAK3(JH1domain-catalytic)	JAK3	9	1000	87-0005-1162
Gray1319	JNK1	MAPK8	21	1000	87-0005-1132
Gray1319	JNK2	MAPK9	2.4	1000	87-0005-1140
Gray1319	JNK3	MAPK10	43	1000	87-0005-1124
Gray1319	KIT	KIT	1.7	1000	87-0005-1092
Gray1319	KIT(A829P)	KIT	19	1000	87-0005-1418
Gray1319	KIT(D816H)	KIT	13	1000	87-0005-1404
Gray1319	KIT(D816V)	KIT	47	1000	87-0005-1391
Gray1319	KIT(L576P)	KIT	8.3	1000	87-0005-1354
Gray1319	KIT(V559D)	KIT	0.6	1000	87-0005-1340
Gray1319	KIT(V559D,T670I)	KIT	1.6	1000	87-0005-1411
Gray1319	KIT(V559D,V654A)	KIT	16	1000	87-0005-1406
Gray1319	KIT-autoinhibited	KIT	89	1000	87-0005-1093
Gray1319	LATS1	LATS1	85	1000	87-0005-1351
Gray1319	LATS2	LATS2	79	1000	87-0005-1365
Gray1319	LCK	LCK	2.4	1000	87-0005-1050
Gray1319	LIMK1	LIMK1	6.9	1000	87-0005-1267
Gray1319	LIMK2	LIMK2	9.8	1000	87-0005-1262
Gray1319	LKB1	STK11	56	1000	87-0005-1250
Gray1319	LOK	STK10	0.05	1000	87-0005-1330
Gray1319	LRRK2	LRRK2	31	1000	87-0005-1228
Gray1319	LRRK2(G2019S)	LRRK2	66	1000	87-0005-1382
Gray1319	LTK	LTK	12	1000	87-0005-1190
Gray1319	LYN	LYN	3.3	1000	87-0005-1034
Gray1319	LZK	MAP3K13	9.1	1000	87-0005-1347
Gray1319	MAK	MAK	8.3	1000	87-0005-1227
Gray1319	MAP3K1	MAP3K1	100	1000	87-0005-1394
Gray1319	MAP3K15	MAP3K15	66	1000	87-0005-1455
Gray1319	MAP3K2	MAP3K2	46	1000	87-0005-1444
Gray1319	MAP3K3	MAP3K3	26	1000	87-0005-1452
Gray1319	MAP3K4	MAP3K4	95	1000	87-0005-1378
Gray1319	MAP4K2	MAP4K2	15	1000	87-0005-1355
Gray1319	MAP4K3	MAP4K3	31	1000	87-0005-1373
Gray1319	MAP4K4	MAP4K4	1.2	1000	87-0005-1386
Gray1319	MAP4K5	MAP4K5	19	1000	87-0005-1364
Gray1319	MAPKAPK2	MAPKAPK2	80	1000	87-0005-1337
Gray1319	MAPKAPK5	MAPKAPK5	82	1000	87-0005-1308
Gray1319	MARK1	MARK1	86	1000	87-0005-1202
Gray1319	MARK2	MARK2	38	1000	87-0005-1203
Gray1319	MARK3	MARK3	77	1000	87-0005-1196
Gray1319	MARK4	MARK4	77	1000	87-0005-1208
Gray1319	MAST1	MAST1	87	1000	87-0005-1387
Gray1319	MEK1	MAP2K1	86	1000	87-0005-1375
Gray1319	MEK2	MAP2K2	80	1000	87-0005-1390
Gray1319	MEK3	MAP2K3	91	1000	87-0005-1428
Gray1319	MEK4	MAP2K4	83	1000	87-0005-1381
Gray1319	MEK5	MAP2K5	1.2	1000	87-0005-1360
Gray1319	MEK6	MAP2K6	92	1000	87-0005-1399
Gray1319	MELK	MELK	70	1000	87-0005-1229
Gray1319	MERTK	MERTK	2.7	1000	87-0005-1205
Gray1319	MET	MET	35	1000	87-0005-1212
Gray1319	MET(M1250T)	MET	61	1000	87-0005-1363
Gray1319	MET(Y1235D)	MET	37	1000	87-0005-1359
Gray1319	MINK	MINK1	7	1000	87-0005-1402
Gray1319	MKK7	MAP2K7	3.4	1000	87-0005-1368
Gray1319	MKNK1	MKNK1	22	1000	87-0005-1322
Gray1319	MKNK2	MKNK2	1.6	1000	87-0005-1327
Gray1319	MLCK	MYLK3	96	1000	87-0005-1348
Gray1319	MLK1	MAP3K9	87	1000	87-0005-1358
Gray1319	MLK2	MAP3K10	59	1000	87-0005-1341
Gray1319	MLK3	MAP3K11	75	1000	87-0005-1367
Gray1319	MRCKA	CDC42BPA	100	1000	87-0005-1453
Gray1319	MRCKB	CDC42BPB	100	1000	87-0005-1445
Gray1319	MST1	STK4	65	1000	87-0005-1296
Gray1319	MST1R	MST1R	100	1000	87-0005-1216
Gray1319	MST2	STK3	100	1000	87-0005-1311
Gray1319	MST3	STK24	72	1000	87-0005-1338
Gray1319	MST4	MST4	76	1000	87-0005-1349
Gray1319	MTOR	MTOR	100	1000	87-0005-1112
Gray1319	MUSK	MUSK	6.5	1000	87-0005-1183
Gray1319	MYLK	MYLK	94	1000	87-0005-1302
Gray1319	MYLK2	MYLK2	3.9	1000	87-0005-1331
Gray1319	MYLK4	MYLK4	93	1000	87-0005-1366
Gray1319	MYO3A	MYO3A	5.1	1000	87-0005-1332
Gray1319	MYO3B	MYO3B	54	1000	87-0005-1307
Gray1319	NDR1	STK38	81	1000	87-0005-1380
Gray1319	NDR2	STK38L	84	1000	87-0005-1395
Gray1319	NEK1	NEK1	93	1000	87-0005-1002
Gray1319	NEK10	NEK10	92	1000	87-0005-1074
Gray1319	NEK11	NEK11	95	1000	87-0005-1014
Gray1319	NEK2	NEK2	93	1000	87-0005-1023
Gray1319	NEK3	NEK3	76	1000	87-0005-1004
Gray1319	NEK4	NEK4	52	1000	87-0005-1008
Gray1319	NEK5	NEK5	64	1000	87-0005-1001
Gray1319	NEK6	NEK6	100	1000	87-0005-1038
Gray1319	NEK7	NEK7	100	1000	87-0005-1030
Gray1319	NEK9	NEK9	46	1000	87-0005-1024
Gray1319	NIK	MAP3K14	72	1000	87-0005-1416
Gray1319	NIM1	MGC42105	52	1000	87-0005-1235
Gray1319	NLK	NLK	23	1000	87-0005-1141
Gray1319	OSR1	OXSR1	88	1000	87-0005-1310
Gray1319	p38-alpha	MAPK14	0.75	1000	87-0005-1126
Gray1319	p38-beta	MAPK11	49	1000	87-0005-1115
Gray1319	p38-delta	MAPK13	28	1000	87-0005-1116
Gray1319	p38-gamma	MAPK12	11	1000	87-0005-1106
Gray1319	PAK1	PAK1	99	1000	87-0005-1270
Gray1319	PAK2	PAK2	97	1000	87-0005-1263
Gray1319	PAK3	PAK3	38	1000	87-0005-1280
Gray1319	PAK4	PAK4	82	1000	87-0005-1279
Gray1319	PAK6	PAK6	88	1000	87-0005-1271
Gray1319	PAK7	PAK7	65	1000	87-0005-1286
Gray1319	PCTK1	CDK16	1.1	1000	87-0005-1031
Gray1319	PCTK2	CDK17	0.95	1000	87-0005-1019
Gray1319	PCTK3	CDK18	1.5	1000	87-0005-1046
Gray1319	PDGFRA	PDGFRA	6.6	1000	87-0005-1138
Gray1319	PDGFRB	PDGFRB	1	1000	87-0005-1118
Gray1319	PDPK1	PDPK1	92	1000	87-0005-1333
Gray1319	PFCDPK1(P.falciparum)	CDPK1	7.1	1000	87-0005-1043
Gray1319	PFPK5(P.falciparum)	MAL13P1.279	78	1000	87-0005-1095
Gray1319	PFTAIRE2	CDK15	4	1000	87-0005-1040
Gray1319	PFTK1	CDK14	1.3	1000	87-0005-1053
Gray1319	PHKG1	PHKG1	92	1000	87-0005-1289
Gray1319	PHKG2	PHKG2	94	1000	87-0005-1294
Gray1319	PIK3C2B	PIK3C2B	87	1000	87-0005-1097
Gray1319	PIK3C2G	PIK3C2G	96	1000	87-0005-1101
Gray1319	PIK3CA	PIK3CA	100	1000	87-0005-1081
Gray1319	PIK3CA(C420R)	PIK3CA	85	1000	87-0005-1336
Gray1319	PIK3CA(E542K)	PIK3CA	85	1000	87-0005-1324
Gray1319	PIK3CA(E545A)	PIK3CA	91	1000	87-0005-1323
Gray1319	PIK3CA(E545K)	PIK3CA	75	1000	87-0005-1315
Gray1319	PIK3CA(H1047L)	PIK3CA	74	1000	87-0005-1316
Gray1319	PIK3CA(H1047Y)	PIK3CA	82	1000	87-0005-1309
Gray1319	PIK3CA(I800L)	PIK3CA	80	1000	87-0005-1300
Gray1319	PIK3CA(M1043I)	PIK3CA	58	1000	87-0005-1293
Gray1319	PIK3CA(Q546K)	PIK3CA	82	1000	87-0005-1301
Gray1319	PIK3CB	PIK3CB	99	1000	87-0005-1068
Gray1319	PIK3CD	PIK3CD	83	1000	87-0005-1086
Gray1319	PIK3CG	PIK3CG	94	1000	87-0005-1089
Gray1319	PIK4CB	PI4KB	70	1000	87-0005-1088
Gray1319	PIKFYVE	PIKFYVE	92	1000	87-0005-1464
Gray1319	PIM1	PIM1	87	1000	87-0005-1255
Gray1319	PIM2	PIM2	100	1000	87-0005-1248
Gray1319	PIM3	PIM3	100	1000	87-0005-1253
Gray1319	PIP5K1A	PIP5K1A	79	1000	87-0005-1109
Gray1319	PIP5K1C	PIP5K1C	83	1000	87-0005-1083
Gray1319	PIP5K2B	PIP4K2B	100	1000	87-0005-1102
Gray1319	PIP5K2C	PIP4K2C	90	1000	87-0005-1094
Gray1319	PKAC-alpha	PRKACA	100	1000	87-0005-1435
Gray1319	PKAC-beta	PRKACB	100	1000	87-0005-1447
Gray1319	PKMYT1	PKMYT1	73	1000	87-0005-1170
Gray1319	PKN1	PKN1	90	1000	87-0005-1413
Gray1319	PKN2	PKN2	94	1000	87-0005-1426
Gray1319	PKNB(M.tuberculosis)	pknB	91	1000	87-0005-1098
Gray1319	PLK1	PLK1	69	1000	87-0005-1011
Gray1319	PLK2	PLK2	67	1000	87-0005-1005
Gray1319	PLK3	PLK3	76	1000	87-0005-1007
Gray1319	PLK4	PLK4	67	1000	87-0005-1020
Gray1319	PRKCD	PRKCD	77	1000	87-0005-1440
Gray1319	PRKCE	PRKCE	80	1000	87-0005-1449
Gray1319	PRKCH	PRKCH	98	1000	87-0005-1442
Gray1319	PRKCI	PRKCI	94	1000	87-0005-1362
Gray1319	PRKCQ	PRKCQ	71	1000	87-0005-1371
Gray1319	PRKD1	PRKD1	57	1000	87-0005-1258
Gray1319	PRKD2	PRKD2	45	1000	87-0005-1256
Gray1319	PRKD3	PRKD3	72	1000	87-0005-1261
Gray1319	PRKG1	PRKG1	93	1000	87-0005-1369
Gray1319	PRKG2	PRKG2	96	1000	87-0005-1377
Gray1319	PRKR	EIF2AK2	85	1000	87-0005-1127
Gray1319	PRKX	PRKX	81	1000	87-0005-1396
Gray1319	PRP4	PRPF4B	100	1000	87-0005-1201
Gray1319	PYK2	PTK2B	27	1000	87-0005-1128
Gray1319	QSK	KIAA0999	64	1000	87-0005-1217
Gray1319	RAF1	RAF1	9.1	1000	87-0005-1305
Gray1319	RET	RET	0.4	1000	87-0005-1070
Gray1319	RET(M918T)	RET	0.45	1000	87-0005-1264
Gray1319	RET(V804L)	RET	3.2	1000	87-0005-1274
Gray1319	RET(V804M)	RET	1.6	1000	87-0005-1276
Gray1319	RIOK1	RIOK1	100	1000	87-0005-1108
Gray1319	RIOK2	RIOK2	98	1000	87-0005-1091
Gray1319	RIOK3	RIOK3	82	1000	87-0005-1110
Gray1319	RIPK1	RIPK1	78	1000	87-0005-1232
Gray1319	RIPK2	RIPK2	37	1000	87-0005-1234
Gray1319	RIPK4	RIPK4	28	1000	87-0005-1237
Gray1319	RIPK5	DSTYK	60	1000	87-0005-1154
Gray1319	ROCK1	ROCK1	64	1000	87-0005-1437
Gray1319	ROCK2	ROCK2	75	1000	87-0005-1417
Gray1319	ROS1	ROS1	57	1000	87-0005-1194
Gray1319	RPS6KA4(Kin.Dom.1-N-terminal)	RPS6KA4	73	1000	87-0005-1423
Gray1319	RPS6KA4(Kin.Dom.2-C-terminal)	RPS6KA4	88	1000	87-0005-1357
Gray1319	RPS6KA5(Kin.Dom.1-N-terminal)	RPS6KA5	61	1000	87-0005-1407
Gray1319	RPS6KA5(Kin.Dom.2-C-terminal)	RPS6KA5	100	1000	87-0005-1343
Gray1319	RSK1(Kin.Dom.1-N-terminal)	RPS6KA1	98	1000	87-0005-1433
Gray1319	RSK1(Kin.Dom.2-C-terminal)	RPS6KA1	94	1000	87-0005-1361
Gray1319	RSK2(Kin.Dom.1-N-terminal)	RPS6KA3	31	1000	87-0005-1451
Gray1319	RSK2(Kin.Dom.2-C-terminal)	RPS6KA3	64	1000	87-0005-1350
Gray1319	RSK3(Kin.Dom.1-N-terminal)	RPS6KA2	21	1000	87-0005-1446
Gray1319	RSK3(Kin.Dom.2-C-terminal)	RPS6KA2	98	1000	87-0005-1335
Gray1319	RSK4(Kin.Dom.1-N-terminal)	RPS6KA6	65	1000	87-0005-1419
Gray1319	RSK4(Kin.Dom.2-C-terminal)	RPS6KA6	82	1000	87-0005-1313
Gray1319	S6K1	RPS6KB1	24	1000	87-0005-1429
Gray1319	SBK1	SBK1	78	1000	87-0005-1113
Gray1319	SGK	SGK1	90	1000	87-0005-1441
Gray1319	SgK110	SgK110	62	1000	87-0005-1072
Gray1319	SGK2	SGK2	89	1000	87-0005-1427
Gray1319	SGK3	SGK3	71	1000	87-0005-1448
Gray1319	SIK	SIK1	9.9	1000	87-0005-1211
Gray1319	SIK2	SIK2	74	1000	87-0005-1215
Gray1319	SLK	SLK	4.3	1000	87-0005-1317
Gray1319	SNARK	NUAK2	62	1000	87-0005-1222
Gray1319	SNRK	SNRK	86	1000	87-0005-1238
Gray1319	SRC	SRC	5	1000	87-0005-1058
Gray1319	SRMS	SRMS	15	1000	87-0005-1107
Gray1319	SRPK1	SRPK1	87	1000	87-0005-1200
Gray1319	SRPK2	SRPK2	83	1000	87-0005-1195
Gray1319	SRPK3	SRPK3	100	1000	87-0005-1193
Gray1319	STK16	STK16	100	1000	87-0005-1080
Gray1319	STK33	STK33	71	1000	87-0005-1257
Gray1319	STK35	STK35	29	1000	87-0005-1155
Gray1319	STK36	STK36	1.4	1000	87-0005-1026
Gray1319	STK39	STK39	86	1000	87-0005-1325
Gray1319	SYK	SYK	22	1000	87-0005-1156
Gray1319	TAK1	MAP3K7	0.35	1000	87-0005-1328
Gray1319	TAOK1	TAOK1	6.3	1000	87-0005-1290
Gray1319	TAOK2	TAOK2	13	1000	87-0005-1283
Gray1319	TAOK3	TAOK3	3	1000	87-0005-1277
Gray1319	TBK1	TBK1	93	1000	87-0005-1060
Gray1319	TEC	TEC	100	1000	87-0005-1061
Gray1319	TESK1	TESK1	17	1000	87-0005-1268
Gray1319	TGFBR1	TGFBR1	71	1000	87-0005-1273
Gray1319	TGFBR2	TGFBR2	87	1000	87-0005-1240
Gray1319	TIE1	TIE1	17	1000	87-0005-1160
Gray1319	TIE2	TEK	0.25	1000	87-0005-1168
Gray1319	TLK1	TLK1	83	1000	87-0005-1044
Gray1319	TLK2	TLK2	88	1000	87-0005-1018
Gray1319	TNIK	TNIK	8.5	1000	87-0005-1370
Gray1319	TNK1	TNK1	9.2	1000	87-0005-1178
Gray1319	TNK2	TNK2	95	1000	87-0005-1182
Gray1319	TNNI3K	TNNI3K	41	1000	87-0005-1320
Gray1319	TRKA	NTRK1	0	1000	87-0005-1177
Gray1319	TRKB	NTRK2	0.05	1000	87-0005-1174
Gray1319	TRKC	NTRK3	0	1000	87-0005-1171
Gray1319	TRPM6	TRPM6	92	1000	87-0005-1084
Gray1319	TSSK1B	TSSK1B	89	1000	87-0005-1242
Gray1319	TSSK3	TSSK3	91	1000	87-0005-1466
Gray1319	TTK	TTK	21	1000	87-0005-1063
Gray1319	TXK	TXK	91	1000	87-0005-1051
Gray1319	TYK2(JH1domain-catalytic)	TYK2	56	1000	87-0005-1161
Gray1319	TYK2(JH2domain-pseudokinase)	TYK2	100	1000	87-0005-1135
Gray1319	TYRO3	TYRO3	29	1000	87-0005-1206
Gray1319	ULK1	ULK1	28	1000	87-0005-1029
Gray1319	ULK2	ULK2	16	1000	87-0005-1021
Gray1319	ULK3	ULK3	3.7	1000	87-0005-1037
Gray1319	VEGFR2	KDR	4.5	1000	87-0005-1069
Gray1319	VPS34	PIK3C3	93	1000	87-0005-1467
Gray1319	VRK2	VRK2	69	1000	87-0005-1456
Gray1319	WEE1	WEE1	100	1000	87-0005-1163
Gray1319	WEE2	WEE2	19	1000	87-0005-1158
Gray1319	WNK1	WNK1	59	1000	87-0005-1077
Gray1319	WNK2	WNK2	23	1000	87-0005-1468
Gray1319	WNK3	WNK3	21	1000	87-0005-1062
Gray1319	WNK4	WNK4	49	1000	87-0005-1469
Gray1319	YANK1	STK32A	89	1000	87-0005-1385
Gray1319	YANK2	STK32B	100	1000	87-0005-1374
Gray1319	YANK3	STK32C	75	1000	87-0005-1356
Gray1319	YES	YES1	9.7	1000	87-0005-1054
Gray1319	YSK1	STK25	11	1000	87-0005-1326
Gray1319	YSK4	MAP3K19	0.7	1000	87-0005-1424
Gray1319	ZAK	ZAK	1.6	1000	87-0005-1298
Gray1319	ZAP70	ZAP70	20	1000	87-0005-1145
