# Supplementary material for: A Type II CDK6 Degrader Enables Cellular Targeting beyond the Limits of Type II Inhibition
Source: J Am Chem Soc. 2026 Jun 26;148(26):27951–64. doi: 10.1021/jacs.6c10277 (PMC13352627; doi:10.1021/jacs.6c10277)
Supplement: Supplementary file 3 [file ja6c10277_si_003.zip]

Archive with 25 entries (24 files):
- Raw proteomics data _ IP and WP 2026 05/
- Raw proteomics data _ IP and WP 2026 05/ip-esf_474_73-96_esf6_diann_directdia_20241129v3_globalnorm_3c4r_20251021_Limma_output_JHK.02.063.1_vs_DMSO.csv
- Raw proteomics data _ IP and WP 2026 05/ip-esf_474_73-96_esf6_diann_directdia_20241129v3_globalnorm_3c4r_20251021_Limma_output_JHK.02.065.1_vs_DMSO.csv
- Raw proteomics data _ IP and WP 2026 05/ip-esf_474_73-96_esf6_diann_directdia_20241129v3_globalnorm_3c4r_20251021_Limma_output_JHK.02.078.2_vs_DMSO.csv
- Raw proteomics data _ IP and WP 2026 05/ip-esf_474_73-96_esf6_diann_directdia_20241129v3_globalnorm_3c4r_20251021_Limma_output_JHK.02.078.3_vs_DMSO.csv
- Raw proteomics data _ IP and WP 2026 05/ip-esf_485_1-24_esf6_diann_directdia_20250205v3_globalnorm_3c4r_20251021_Limma_output_JHK.02.102.1_vs_DMSO.csv
- Raw proteomics data _ IP and WP 2026 05/ip-esf_485_1-24_esf6_diann_directdia_20250205v3_globalnorm_3c4r_20251021_Limma_output_STT.03.123_vs_DMSO.csv
- Raw proteomics data _ IP and WP 2026 05/ip-esf_485_25-48_esf6_diann_directdia_20250205v3_globalnorm_3c4r_20251021_Limma_output_JHK.02.108.2_vs_DMSO.csv
- Raw proteomics data _ IP and WP 2026 05/ip-esf_485_25-48_esf6_diann_directdia_20250205v3_globalnorm_3c4r_20251021_Limma_output_JHK.02.115_vs_DMSO.csv
- Raw proteomics data _ IP and WP 2026 05/ip-esf_485_25-48_esf6_diann_directdia_20250205v3_globalnorm_3c4r_20251021_Limma_output_JHK.02.117_vs_DMSO.csv
- Raw proteomics data _ IP and WP 2026 05/ip-esf_582_49-72_esf6_diann_insilicolibrary_20260223globalnorm_3c4r_20260302_Limma_output_STT.03.122_vs_DMSO.csv
- Raw proteomics data _ IP and WP 2026 05/wp-esf_465_esf4_4688-4713_diann_directdia_RTdep_20230412v3_rs52k_3c4r_20251021_Limma_output_STT.3.122_vs_DMSO.csv
- Raw proteomics data _ IP and WP 2026 05/wp-esf_465_esf4_4688-4713_diann_directdia_RTdep_20230412v3_rs52k_3c4r_20251021_Limma_output_STT.3.123_vs_DMSO.csv
- Raw proteomics data _ IP and WP 2026 05/wp-esf_564_esf4_diann_directdia_20240626v3_rs12k_3c4r_20251021_Limma_output_JHK.02.078.1_vs_DMSO.csv
- Raw proteomics data _ IP and WP 2026 05/wp-esf_564_esf4_diann_directdia_20240626v3_rs12k_3c4r_20251021_Limma_output_JHK.02.078.2_vs_DMSO.csv
- Raw proteomics data _ IP and WP 2026 05/wp-esf_564_esf4_diann_directdia_20240626v3_rs12k_3c4r_20251021_Limma_output_JHK.02.078.3_vs_DMSO.csv
- Raw proteomics data _ IP and WP 2026 05/wp-esf_573_esf4_diann_directdia_library_20240604v3_rs14k_3c4r_20251021_Limma_output_JHK.02.063.1_vs_DMSO.csv
- Raw proteomics data _ IP and WP 2026 05/wp-esf_573_esf4_diann_directdia_library_20240604v3_rs14k_3c4r_20251021_Limma_output_JHK.02.063.2_vs_DMSO.csv
- Raw proteomics data _ IP and WP 2026 05/wp-esf_573_esf4_diann_directdia_library_20240604v3_rs14k_3c4r_20251021_Limma_output_JHK.02.065.1_vs_DMSO.csv
- Raw proteomics data _ IP and WP 2026 05/wp-esf_588_esf4_8256-8283_directdia_RTdep_20240810v3_rs28k_3c4r_20251021_Limma_output_JHK.02.095_vs_DMSO.csv
- Raw proteomics data _ IP and WP 2026 05/wp-esf_605_esf4_diann_directdia_20240916v3_rs14k_3c4r_20251021_Limma_output_JHK.02.102.1_vs_DMSO.csv
- Raw proteomics data _ IP and WP 2026 05/wp-esf_605_esf4_diann_directdia_20240916v3_rs14k_3c4r_20251021_Limma_output_JHK.02.108.2_vs_DMSO.csv
- Raw proteomics data _ IP and WP 2026 05/wp-esf_605_esf4_diann_directdia_20240916v3_rs14k_3c4r_20251021_Limma_output_JHK.02.115_vs_DMSO.csv
- Raw proteomics data _ IP and WP 2026 05/wp-esf_605_esf4_diann_directdia_20240916v3_rs14k_3c4r_20251021_Limma_output_JHK.02.117_vs_DMSO.csv
- Raw proteomics data _ IP and WP 2026 05/wp-esf_785_esf4_diann_insilico_RTdep_20260327_rs13k_3c4r_20260511_Limma_output_JHK.02.065.2_vs_DMSO.csv
