# Supplementary material for: A Type II CDK6 Degrader Enables Cellular Targeting beyond the Limits of Type II Inhibition
Source: J Am Chem Soc. 2026 Jun 26;148(26):27951–64. doi: 10.1021/jacs.6c10277 (PMC13352627; doi:10.1021/jacs.6c10277)
Supplement: Supplementary file 3 [file ja6c10277_si_003.zip › Raw proteomics data _ IP and WP 2026 05/ip-esf_474_73-96_esf6_diann_directdia_20241129v3_globalnorm_3c4r_20251021_Limma_output_JHK.02.063.1_vs_DMSO.csv]

Accession	Gene.Symbol	logFC	AveExpr	t	P.Value	adj.P.Val	B	Control.Fully.Imputed	Contrast.Fully.Imputed
P06239	LCK	8.0061014334	0.6282738	77.274324895	8.341127e-13	6.681861e-10	20.03746259	FALSE	FALSE
Q99536	VAT1	7.7932782844	0.7357164	75.775593509	9.757431e-13	6.681861e-10	19.60860731	FALSE	FALSE
P51451	BLK	6.6483802539	1.2968841	72.442162261	1.398854e-12	6.681861e-10	19.59178082	TRUE	FALSE
Q00535	CDK5	7.1256774943	1.0651597	52.112524361	1.951745e-11	6.992128e-09	17.04443911	FALSE	FALSE
P51617	IRAK1	6.2228458625	1.5116395	50.573977428	2.480186e-11	7.108212e-09	16.95406156	FALSE	FALSE
Q15750	TAB1	6.0070062243	1.6156643	47.513633118	4.084838e-11	9.624505e-09	16.34600621	TRUE	FALSE
Q00537	CDK17	5.1953751284	2.0055788	46.685075910	4.701433e-11	9.624505e-09	16.26626208	FALSE	FALSE
P53667	LIMK1	4.3600284889	2.3937695	44.499079079	6.896522e-11	1.235339e-08	15.28487003	TRUE	FALSE
P24941	CDK2	8.6835218123	0.2733821	43.054234868	8.976953e-11	1.429330e-08	15.03109826	FALSE	FALSE
Q92918	MAP4K1	5.3731657556	1.9182847	35.671118996	4.027731e-10	5.759894e-08	14.14363685	FALSE	FALSE
P53671	LIMK2	4.3424926556	2.3876805	35.256253724	4.421412e-10	5.759894e-08	14.05298591	FALSE	FALSE
P36507	MAP2K2	4.9482272663	2.1035081	32.783822814	7.891334e-10	9.423567e-08	13.45707246	TRUE	FALSE
P49336	CDK8	4.5112845287	2.3108965	32.158402735	9.199430e-10	1.014060e-07	13.34919793	FALSE	FALSE
P16591	FER	6.2239919465	1.5076933	27.971590098	2.789692e-09	2.653340e-07	12.17992516	TRUE	FALSE
Q13131	PRKAA1	5.2296478006	1.9612568	28.316895171	2.530587e-09	2.590237e-07	12.17100720	FALSE	FALSE
Q9BWU1	CDK19	3.2047638653	2.8867555	27.760684477	2.962557e-09	2.653340e-07	12.12974729	FALSE	FALSE
P45984	MAPK9	5.9470972564	1.6154768	27.512169834	3.181884e-09	2.682141e-07	12.04074889	FALSE	FALSE
Q13011	ECH1	2.4103153256	3.1859781	24.524697104	7.919177e-09	6.279422e-07	11.19159272	FALSE	FALSE
O14733	MAP2K7	3.2119180438	2.8864318	24.370163623	8.325821e-09	6.279422e-07	11.14851875	FALSE	FALSE
Q13432	UNC119	4.3521579507	2.3697916	23.441001548	1.132639e-08	8.115355e-07	10.84256934	TRUE	FALSE
Q9Y4K4	MAP4K5	2.5447051148	3.1369424	23.090541973	1.276004e-08	8.311423e-07	10.70551726	FALSE	FALSE
O43318	MAP3K7	3.8563392624	2.6107242	23.110893749	1.267142e-08	8.311423e-07	10.44013952	FALSE	FALSE
P06241	FYN	4.6394505670	2.2475188	21.926755714	1.920398e-08	1.146638e-06	10.31713021	TRUE	FALSE
O14965	AURKA	4.2527516648	2.4353109	20.671359744	3.058187e-08	1.752953e-06	9.68941990	FALSE	FALSE
P49748	ACADVL	3.2281973654	2.8714219	19.794048896	4.303803e-08	2.372058e-06	9.49292332	FALSE	FALSE
P06493	CDK1	5.3611013300	1.8746435	22.149192945	1.773213e-08	1.104789e-06	9.34275913	FALSE	FALSE
Q96GD4	AURKB	2.4627737638	3.1646752	18.256183936	8.127363e-08	4.313523e-06	8.87506685	FALSE	FALSE
P12931	SRC	3.8200066628	2.6268959	17.726216259	1.023977e-07	5.059857e-06	8.65346642	TRUE	FALSE
Q9NRG7	SDR39U1	6.2441584222	1.4664775	18.087555548	8.741197e-08	4.473620e-06	8.63919304	FALSE	FALSE
Q12851	MAP4K2	4.6228812960	2.2663076	17.555745391	1.104526e-07	5.275953e-06	8.54477094	TRUE	FALSE
Q96IU2	ZBED3	4.1180627896	2.4862365	17.037884693	1.396302e-07	6.454519e-06	8.05523746	FALSE	FALSE
Q00536	CDK16	5.3429546632	1.9145725	16.893887990	1.492144e-07	6.682006e-06	8.04347232	FALSE	FALSE
Q9NYJ8	TAB2	2.8882351225	3.0063048	15.151488961	3.486904e-07	1.469628e-05	7.42431114	FALSE	FALSE
O76039	CDKL5	3.1076956536	2.8925482	15.218985230	3.368463e-07	1.462730e-05	7.35946570	FALSE	FALSE
P54619	PRKAG1	3.5863526984	2.6982684	14.956364438	3.856407e-07	1.578923e-05	7.31030325	FALSE	FALSE
Q6PHR2	ULK3	3.0824936062	2.9241292	14.675869628	4.466947e-07	1.778093e-05	7.19065865	TRUE	FALSE
O75521	ECI2	2.2963166186	3.2177422	14.563524995	4.741285e-07	1.836287e-05	7.12336086	FALSE	FALSE
Q02750	MAP2K1	3.5203115678	2.7076451	14.352674223	5.308672e-07	2.001928e-05	7.00807490	TRUE	FALSE
Q9BZL6	PRKD2	2.7733129385	3.0483509	14.074934472	6.175686e-07	2.269169e-05	6.86415237	FALSE	FALSE
Q9NQS7	INCENP	2.5144548319	3.1442589	13.663392797	7.767587e-07	2.782738e-05	6.63642339	TRUE	FALSE
Q9Y478	PRKAB1	2.5338337054	3.1238678	13.005448256	1.136159e-06	3.876466e-05	6.26134400	TRUE	FALSE
O95819	MAP4K4	2.7241259051	3.0535410	13.283421100	9.654835e-07	3.374483e-05	6.08489467	FALSE	FALSE
Q9NS23	RASSF1	3.4798026365	2.7417907	12.440369644	1.597826e-06	5.324849e-05	5.61535459	FALSE	FALSE
Q07002	CDK18	2.5522229399	3.1286867	11.211105860	3.532014e-06	1.100299e-04	5.14348411	TRUE	FALSE
Q16539	MAPK14	2.5250800238	3.1127634	11.391326158	3.129329e-06	9.965173e-05	4.83955092	FALSE	FALSE
P23458	JAK1	1.6222465448	3.4182545	11.056807850	3.923150e-06	1.196143e-04	4.81384438	FALSE	FALSE
Q9UKT9	IKZF3	3.2709903285	2.8284363	10.789074163	4.722156e-06	1.409760e-04	4.65430361	FALSE	FALSE
P34897	SHMT2	1.6352494096	3.4116299	11.721820270	2.517401e-06	8.198716e-05	4.63151177	FALSE	FALSE
Q92616	GCN1	1.3792382520	3.4715055	9.576807622	1.153883e-05	3.307028e-04	3.45894106	FALSE	FALSE
O43670	ZNF207	-1.1815268656	3.5191446	-10.196443901	7.224409e-06	2.112771e-04	3.19151486	FALSE	FALSE
Q9H2K8	TAOK3	2.3008066104	3.1784664	8.616929616	2.514802e-05	6.930215e-04	3.16965843	TRUE	FALSE
Q9BUL8	PDCD10	1.8099163900	3.3486777	7.891413919	4.759843e-05	1.152723e-03	2.53313519	FALSE	FALSE
Q71RC2	LARP4	-0.6891196293	3.5994733	-9.344604933	1.384491e-05	3.890149e-04	2.35252075	FALSE	FALSE
P50613	CDK7	1.6588280408	3.4020441	7.509098394	6.790611e-05	1.569507e-03	2.18659438	FALSE	FALSE
Q9H845	ACAD9	1.2075173257	3.5087090	7.987585607	4.362230e-05	1.077772e-03	2.17937617	FALSE	FALSE
Q13233	MAP3K1	2.2730421442	3.1482558	7.519174938	6.726101e-05	1.569507e-03	2.17309571	TRUE	FALSE
P13995	MTHFD2	1.0828062806	3.5323815	8.366340336	3.118800e-05	8.432530e-04	2.12790307	FALSE	FALSE
O75385	ULK1	1.9835885316	3.3041777	7.427779240	7.337067e-05	1.668892e-03	2.00805331	FALSE	FALSE
Q13163	MAP2K5	1.5901012594	3.4150759	7.019516523	1.093157e-04	2.373476e-03	1.72142070	TRUE	FALSE
P52948	NUP98	-0.8833529804	3.5708377	-8.031981780	4.191244e-05	1.053693e-03	1.49701488	FALSE	FALSE
O00506	STK25	1.9391532574	3.3023168	7.124465737	9.850378e-05	2.205561e-03	1.49331227	FALSE	FALSE
O95551	TDP2	-2.1549309901	3.2253243	-6.630680826	1.624722e-04	3.423863e-03	1.05049584	FALSE	FALSE
P11021	HSPA5	-0.1707312186	3.6411750	-8.281237098	3.359366e-05	8.752674e-04	0.95326495	FALSE	FALSE
O60674	JAK2	1.4718716163	3.4330323	6.269899878	2.383074e-04	4.809781e-03	0.92878337	TRUE	FALSE
Q9NZK5	ADA2	-1.2123842469	3.5026718	-6.282017918	2.352021e-04	4.809781e-03	0.76295215	FALSE	FALSE
P11142	HSPA8	-0.1807542854	3.6407781	-8.315635218	3.259731e-05	8.650359e-04	0.71678673	FALSE	FALSE
P78406	RAE1	-0.9651720583	3.5576613	-8.232995006	3.504853e-05	8.968669e-04	0.57949411	FALSE	FALSE
Q9Y6K9	IKBKG	1.2225026607	3.5021141	5.782106802	4.101916e-04	7.633826e-03	0.35705338	FALSE	FALSE
O95067	CCNB2	1.3121445530	3.4889837	5.640912117	4.827473e-04	8.540456e-03	0.30648391	FALSE	FALSE
P68133	ACTA1	-0.2233114847	3.6390260	-7.876173250	4.826474e-05	1.152723e-03	0.09781792	FALSE	FALSE
Q99570	PIK3R4	1.9364322733	3.3007444	5.860159399	3.752926e-04	7.267491e-03	0.09500691	FALSE	FALSE
Q8TCS8	PNPT1	-0.4002471045	3.6291047	-6.249268252	2.436988e-04	4.850283e-03	0.04845673	FALSE	FALSE
Q15118	PDK1	0.9640268314	3.5525203	5.686183985	4.580538e-04	8.308747e-03	0.02276393	FALSE	FALSE
Q14457	BECN1	1.7702715027	3.3389106	5.581519892	5.173862e-04	9.041639e-03	-0.01453108	FALSE	FALSE
Q9H9T3	ELP3	-0.3172775591	3.6341315	-6.781057639	1.391113e-04	2.975321e-03	-0.04591832	FALSE	FALSE
Q15120	PDK3	1.0293655387	3.5413985	5.730595751	4.351713e-04	7.994878e-03	-0.14713491	FALSE	FALSE
Q8NEB9	PIK3C3	1.3073465865	3.4800571	5.379405320	6.573147e-04	1.070729e-02	-0.19334597	FALSE	FALSE
P29597	TYK2	0.8950948749	3.5691299	5.394882552	6.452489e-04	1.070729e-02	-0.21325649	FALSE	FALSE
Q7KZF4	SND1	-0.3923501502	3.6291810	-6.100188974	2.868988e-04	5.631864e-03	-0.22736056	FALSE	FALSE
Q13188	STK3	1.6802730287	3.3565169	5.163486868	8.541265e-04	1.302089e-02	-0.42487299	FALSE	FALSE
O43684	BUB3	-1.2089578052	3.5033400	-6.566767026	1.736880e-04	3.607174e-03	-0.45691799	FALSE	FALSE
P22307	SCP2	-0.6573649247	3.6003071	-5.509734621	5.629412e-04	9.603509e-03	-0.51246722	FALSE	FALSE
P00519	ABL1	0.8612777566	3.5675634	5.379131270	6.575306e-04	1.070729e-02	-0.58375050	FALSE	FALSE
P23258	TUBG1	-0.6469680610	3.6021741	-5.369277673	6.653438e-04	1.071278e-02	-0.61609599	FALSE	FALSE
Q9P2Y5	UVRAG	2.1756513521	3.1926528	4.964281751	1.093931e-03	1.599595e-02	-0.61809139	FALSE	FALSE
Q9BVC6	TMEM109	0.6555557728	3.6003245	5.656359525	4.741610e-04	8.493408e-03	-0.65287613	FALSE	FALSE
P11802	CDK4	2.0407470514	3.1506804	5.173606013	8.435837e-04	1.299845e-02	-0.68924419	FALSE	FALSE
Q14680	MELK	0.8161661772	3.5776773	5.310729848	7.139172e-04	1.136715e-02	-0.82967658	FALSE	FALSE
P50750	CDK9	1.1167920500	3.5160780	4.977122642	1.076436e-03	1.590240e-02	-0.95153435	FALSE	FALSE
P33552	CKS2	2.0030125800	3.1454806	4.591371613	1.765394e-03	2.304349e-02	-1.25818285	TRUE	FALSE
O60832	DKC1	-0.9026598348	3.5608614	-4.562547493	1.833475e-03	2.345866e-02	-1.26946995	FALSE	FALSE
Q9BYG3	NIFK	-0.9054410016	3.5659201	-4.296335081	2.615565e-03	3.123421e-02	-1.45947619	FALSE	FALSE
Q8N5C8	TAB3	1.0334876398	3.5384057	4.275782898	2.689467e-03	3.159021e-02	-1.47854742	TRUE	FALSE
Q08211	DHX9	-0.4699698174	3.6216540	-4.782108277	1.378578e-03	1.899522e-02	-1.53601950	FALSE	FALSE
P42684	ABL2	0.9922447929	3.5450809	4.229333671	2.864931e-03	3.337761e-02	-1.56709720	TRUE	FALSE
Q9UBM7	DHCR7	1.1800080068	3.4813106	4.652532665	1.629851e-03	2.192513e-02	-1.59849852	FALSE	FALSE
Q15366	PCBP2	-0.4279091414	3.6243288	-4.930481846	1.141480e-03	1.652263e-02	-1.66607979	FALSE	FALSE
Q14669	TRIP12	-0.3281578509	3.6333866	-4.896748460	1.191192e-03	1.706977e-02	-1.70193160	FALSE	FALSE
Q15181	PPA1	-0.5430945518	3.6105582	-5.063228461	9.667267e-04	1.458231e-02	-1.71201160	FALSE	FALSE
O43395	PRPF3	-0.6513398344	3.5999613	-4.368882539	2.371745e-03	2.880264e-02	-1.78803518	FALSE	FALSE
Q9NW13	RBM28	-0.5956703939	3.6051968	-4.828090349	1.299818e-03	1.844197e-02	-1.81731563	FALSE	FALSE
Q9Y324	FCF1	-0.5358247661	3.6122260	-4.690061497	1.552306e-03	2.118528e-02	-1.84843582	FALSE	FALSE
Q53GQ0	HSD17B12	0.4602127203	3.6206981	4.787497732	1.369084e-03	1.899522e-02	-1.85568142	FALSE	FALSE
O00422	SAP18	-0.6483815764	3.5980747	-4.420216083	2.214122e-03	2.783190e-02	-1.94093446	FALSE	FALSE
Q13422	IKZF1	0.6803799224	3.5922934	4.615154216	1.711286e-03	2.270622e-02	-1.99823570	FALSE	FALSE
Q9Y6G9	DYNC1LI1	-0.4200290008	3.6278958	-4.283862680	2.660148e-03	3.150407e-02	-2.02030658	FALSE	FALSE
O95163	ELP1	-0.3082954492	3.6338835	-5.034971237	1.001321e-03	1.494681e-02	-2.05818131	FALSE	FALSE
P12268	IMPDH2	-0.9116391272	3.5487711	-4.147731851	3.203828e-03	3.560062e-02	-2.07772837	FALSE	FALSE
Q92598	HSPH1	-0.4800905009	3.6190641	-4.502937951	1.983483e-03	2.515338e-02	-2.07991595	FALSE	FALSE
P05198	EIF2S1	-0.7454343702	3.5784724	-4.151072219	3.189138e-03	3.560062e-02	-2.21933292	FALSE	FALSE
Q13043	STK4	1.4313405104	3.4195010	3.946882937	4.236290e-03	4.398988e-02	-2.22673131	FALSE	FALSE
P29144	TPP2	-0.4583604309	3.6214086	-4.346737502	2.443456e-03	2.942414e-02	-2.24466870	FALSE	FALSE
P62701	RPS4X	-0.2993505021	3.6342233	-5.294977705	7.276395e-04	1.145832e-02	-2.27610896	FALSE	FALSE
P42345	MTOR	0.9387200365	3.5514271	3.728053822	5.781521e-03	5.377166e-02	-2.28247981	FALSE	FALSE
Q9NW64	RBM22	-0.4455623388	3.6224118	-4.810388726	1.329542e-03	1.867877e-02	-2.29102674	FALSE	FALSE
P34932	HSPA4	-0.6216530579	3.6002101	-4.048980104	3.672801e-03	3.957235e-02	-2.36550714	FALSE	FALSE
Q00534	CDK6	0.7157313988	3.5824506	3.971312880	4.093484e-03	4.281725e-02	-2.53029494	FALSE	FALSE
O43447	PPIH	-0.7507658596	3.5803391	-3.875003955	4.688352e-03	4.698188e-02	-2.62746324	FALSE	FALSE
Q8WVX9	FAR1	0.7961426378	3.5760134	3.471745391	8.392857e-03	6.853929e-02	-2.63953724	FALSE	FALSE
P51610	HCFC1	-0.2905605983	3.6350889	-4.208348661	2.948221e-03	3.379841e-02	-2.66151307	FALSE	FALSE
Q9UPT9	USP22	0.9249912826	3.5450564	3.560625853	7.367878e-03	6.284625e-02	-2.68304168	FALSE	FALSE
Q5MIZ7	PPP4R3B	-0.3642384623	3.6295966	-4.119083696	3.332856e-03	3.628284e-02	-2.68567097	FALSE	FALSE
Q86UW6	N4BP2	-0.7029168250	3.5815129	-4.222338604	2.892409e-03	3.342599e-02	-2.70081659	FALSE	FALSE
P26196	DDX6	-0.4928736775	3.6171013	-3.890935640	4.583870e-03	4.658642e-02	-2.70975959	FALSE	FALSE
P35249	RFC4	-0.2482984300	3.6370811	-4.589872971	1.768865e-03	2.304349e-02	-2.73755635	FALSE	FALSE
Q9Y3I0	RTCB	-0.3947757091	3.6259905	-4.132417624	3.272119e-03	3.606881e-02	-2.75219436	FALSE	FALSE
Q9BQE3	TUBA1C	-0.1871448438	3.6400287	-5.387827068	6.507189e-04	1.070729e-02	-2.75407403	FALSE	FALSE
P46782	RPS5	-0.3172334140	3.6326094	-4.401655518	2.269764e-03	2.828324e-02	-2.76112809	FALSE	FALSE
P50991	CCT4	-0.3228813693	3.6329585	-4.040876329	3.714441e-03	3.972234e-02	-2.76799481	FALSE	FALSE
Q9NZ01	TECR	0.9834549186	3.5264064	3.765639652	5.478163e-03	5.281844e-02	-2.80925432	FALSE	FALSE
O14920	IKBKB	0.9049756191	3.5511885	3.244567411	1.176218e-02	8.688246e-02	-2.85203151	FALSE	FALSE
Q9Y2X0	MED16	0.7530119511	3.5698960	3.526698430	7.742509e-03	6.478770e-02	-2.85998006	FALSE	FALSE
Q14444	CAPRIN1	-0.4029353605	3.6247359	-4.117061317	3.342174e-03	3.628284e-02	-2.87470009	FALSE	FALSE
Q9NVI1	FANCI	0.6648441837	3.5903847	3.669298251	6.292231e-03	5.635479e-02	-2.88854118	FALSE	FALSE
Q15569	TESK1	1.0635650399	3.4871894	3.323676592	1.045036e-02	8.008217e-02	-2.89427551	TRUE	FALSE
Q4G0F5	VPS26B	-0.7026646486	3.5841774	-3.451602146	8.645546e-03	6.911572e-02	-2.90227810	FALSE	FALSE
Q9BUJ2	HNRNPUL1	-0.3340445638	3.6322097	-3.884836381	4.623572e-03	4.665900e-02	-2.90274974	FALSE	FALSE
Q9NRG9	AAAS	0.8105988847	3.5609294	3.656855502	6.406437e-03	5.702127e-02	-2.96907745	FALSE	FALSE
Q7RTV0	PHF5A	-0.4476428052	3.6212410	-3.725795790	5.800308e-03	5.377166e-02	-2.97550190	FALSE	FALSE
P31146	CORO1A	-0.2438876702	3.6376116	-4.147511356	3.204801e-03	3.560062e-02	-2.98567791	FALSE	FALSE
Q9BTX1	NDC1	0.9218348757	3.5436027	3.325382348	1.042383e-02	8.008217e-02	-2.99014270	FALSE	FALSE
Q8N163	CCAR2	-0.3209060914	3.6322918	-3.941527747	4.268302e-03	4.400344e-02	-3.00938780	FALSE	FALSE
P33992	MCM5	-0.4674992997	3.6165850	-3.992298716	3.974936e-03	4.188297e-02	-3.01492349	FALSE	FALSE
P49840	GSK3A	1.6578414410	3.3323448	3.523721615	7.776332e-03	6.478770e-02	-3.02502007	FALSE	FALSE
Q9NY12	GAR1	-0.4679950127	3.6159334	-3.867900501	4.735758e-03	4.712737e-02	-3.13794849	FALSE	FALSE
O95757	HSPA4L	-0.5494693397	3.6049291	-3.605798040	6.898718e-03	6.027965e-02	-3.16078356	FALSE	FALSE
O43290	SART1	-0.5763607047	3.6025284	-3.574232766	7.223085e-03	6.235350e-02	-3.16243519	FALSE	FALSE
Q6PKG0	LARP1	-0.6462917919	3.5902275	-3.309156432	1.067906e-02	8.054259e-02	-3.19960496	FALSE	FALSE
P25787	PSMA2	-0.4607799954	3.6177834	-3.617858457	6.778909e-03	5.996405e-02	-3.21421727	FALSE	FALSE
P61619	SEC61A1	0.6986954789	3.5789231	3.606821367	6.888465e-03	6.027965e-02	-3.22342145	FALSE	FALSE
P25205	MCM3	-0.5749889965	3.6014777	-3.528828750	7.718401e-03	6.478770e-02	-3.26976481	FALSE	FALSE
P08579	SNRPB2	-0.5803624967	3.6022130	-3.598603705	6.971259e-03	6.054433e-02	-3.29199039	FALSE	FALSE
P62847	RPS24	-0.4273523538	3.6217075	-3.994488949	3.962778e-03	4.188297e-02	-3.29981595	FALSE	FALSE
P60842	EIF4A1	-0.7849185627	3.5570141	-3.471466907	8.396297e-03	6.853929e-02	-3.30314472	FALSE	FALSE
Q3KQU3	MAP7D1	-0.4272825740	3.6232313	-3.455135540	8.600645e-03	6.911572e-02	-3.30762720	FALSE	FALSE
Q7KZI7	MARK2	-0.7284080808	3.5821038	-3.103293829	1.455400e-02	9.791492e-02	-3.31455361	FALSE	FALSE
P51398	DAP3	-0.6979670520	3.5846638	-3.218195167	1.223713e-02	8.901425e-02	-3.33979834	FALSE	FALSE
P49841	GSK3B	0.7745114656	3.5653028	3.462895751	8.502895e-03	6.883982e-02	-3.37365631	FALSE	FALSE
Q8NB90	SPATA5	-0.4270309748	3.6218790	-3.432421230	8.893665e-03	7.041228e-02	-3.38577181	FALSE	FALSE
P52701	MSH6	-0.3179007765	3.6314332	-3.857524863	4.805925e-03	4.749580e-02	-3.44465786	FALSE	FALSE
P00492	HPRT1	-0.7902583005	3.5581211	-3.047449767	1.584180e-02	1.029269e-01	-3.44467381	FALSE	FALSE
Q6PK04	CCDC137	-0.5249043978	3.6129526	-3.133518076	1.390314e-02	9.639160e-02	-3.44941320	FALSE	FALSE
P25789	PSMA4	-0.4571812179	3.6182517	-3.704613761	5.979753e-03	5.439977e-02	-3.45065068	FALSE	FALSE
Q96FV9	THOC1	-0.4894463351	3.6183560	-3.123412508	1.411730e-02	9.726003e-02	-3.45946386	FALSE	FALSE
Q15365	PCBP1	-0.3408330110	3.6298411	-3.702495575	5.998021e-03	5.439977e-02	-3.50659965	FALSE	FALSE
Q03252	LMNB2	-0.4894850175	3.6151933	-3.220938179	1.218680e-02	8.901425e-02	-3.51355991	FALSE	FALSE
P50990	CCT8	-0.2805659027	3.6344663	-3.723892527	5.816194e-03	5.377166e-02	-3.52091196	FALSE	FALSE
Q9C0J8	WDR33	-0.5356586190	3.6072548	-3.107566076	1.446009e-02	9.782381e-02	-3.55448765	FALSE	FALSE
O95347	SMC2	-0.4535732616	3.6213537	-3.093897661	1.476277e-02	9.885540e-02	-3.56401546	FALSE	FALSE
P11586	MTHFD1	-0.4037013813	3.6227147	-3.448773814	8.681667e-03	6.911572e-02	-3.58309502	FALSE	FALSE
Q13123	IK	-0.8175292571	3.5517388	-2.932925185	1.886873e-02	1.112711e-01	-3.64623392	FALSE	FALSE
P14866	HNRNPL	-0.3728197728	3.6260164	-3.310542959	1.065699e-02	8.054259e-02	-3.72592852	FALSE	FALSE
P62241	RPS8	-0.3383737231	3.6286899	-3.734031297	5.732101e-03	5.377166e-02	-3.73597685	FALSE	FALSE
Q93084	ATP2A3	-0.7500146514	3.5625280	-3.046587459	1.586260e-02	1.029269e-01	-3.73625510	FALSE	FALSE
Q9ULW0	TPX2	-0.5485672497	3.6074985	-2.882318048	2.039234e-02	1.159612e-01	-3.75833139	FALSE	FALSE
Q10570	CPSF1	-0.4725711997	3.6167914	-3.043164934	1.594541e-02	1.029269e-01	-3.78099251	FALSE	FALSE
Q9NUL7	DDX28	-0.4410730135	3.6198030	-3.049031660	1.580373e-02	1.029269e-01	-3.78864042	FALSE	FALSE
P07237	P4HB	-0.5251989469	3.6139017	-2.806043376	2.293366e-02	1.244846e-01	-3.79239081	FALSE	FALSE
Q09028	RBBP4	-0.2713240565	3.6347876	-3.772326011	5.426002e-03	5.281844e-02	-3.79707016	FALSE	FALSE
P06576	ATP5F1B	0.3850077407	3.6242716	3.742079046	5.666275e-03	5.377166e-02	-3.79850863	FALSE	FALSE
P10398	ARAF	0.4633692844	3.6163862	3.023712940	1.642473e-02	1.050743e-01	-3.80770863	FALSE	FALSE
Q96MG8	PCMTD1	-0.2433577663	3.6366562	-3.674787657	6.242538e-03	5.626137e-02	-3.83673812	FALSE	FALSE
Q13895	BYSL	-0.6858687020	3.5702594	-2.794741695	2.333716e-02	1.254947e-01	-3.84468686	FALSE	FALSE
Q00059	TFAM	-0.3252548689	3.6310263	-3.391818788	9.444095e-03	7.355102e-02	-3.84804473	FALSE	FALSE
Q9H5Z1	DHX35	-0.3084441307	3.6331672	-3.204341262	1.249467e-02	9.042862e-02	-3.86605185	FALSE	FALSE
P82650	MRPS22	-0.9205002732	3.5250947	-2.822768014	2.234971e-02	1.231813e-01	-3.86702194	FALSE	FALSE
Q9BVQ7	SPATA5L1	-0.6773083816	3.5851237	-2.689728759	2.745476e-02	1.370825e-01	-3.88278651	FALSE	FALSE
Q6PI48	DARS2	-1.0833803350	3.4486748	-3.155885273	1.344115e-02	9.535234e-02	-3.88305982	FALSE	FALSE
O60232	ZNRD2	-0.4715191530	3.6144081	-3.709732653	5.935852e-03	5.439977e-02	-3.89072174	FALSE	FALSE
Q15020	SART3	-0.4756290329	3.6146270	-2.898773875	1.988338e-02	1.145067e-01	-3.90311908	FALSE	FALSE
Q63HN8	RNF213	-0.7375650151	3.5665772	-2.605973149	3.126908e-02	1.467362e-01	-3.92044650	FALSE	FALSE
P61313	RPL15	-0.4973883280	3.6088082	-3.173261771	1.309337e-02	9.334726e-02	-3.92327264	FALSE	FALSE
P47897	QARS1	-0.7334846394	3.5735252	-2.756432894	2.476017e-02	1.294939e-01	-3.93365254	FALSE	FALSE
O15379	HDAC3	-0.4859441900	3.6122441	-3.412569044	9.158424e-03	7.171597e-02	-4.00327449	FALSE	FALSE
Q6IN85	PPP4R3A	-0.7139253166	3.5694325	-2.692491609	2.733738e-02	1.370825e-01	-4.00349877	FALSE	FALSE
Q6UB35	MTHFD1L	-0.6929097110	3.5783861	-2.651197983	2.914659e-02	1.425497e-01	-4.00458549	FALSE	FALSE
P49790	NUP153	-0.2873146132	3.6361908	-2.976457390	1.765279e-02	1.092628e-01	-4.01036679	FALSE	FALSE
P06400	RB1	-0.4867064294	3.6104267	-3.107014136	1.447219e-02	9.782381e-02	-4.03701066	FALSE	FALSE
Q6UXN9	WDR82	-0.3919880140	3.6237029	-2.972285762	1.776569e-02	1.092628e-01	-4.05588240	FALSE	FALSE
P33993	MCM7	-0.2341639901	3.6369874	-3.494272597	8.119508e-03	6.725581e-02	-4.06571976	FALSE	FALSE
Q8IYB3	SRRM1	-0.8225415640	3.5422985	-2.603382616	3.139533e-02	1.467362e-01	-4.06774319	FALSE	FALSE
Q53GS9	USP39	-0.3314351670	3.6314891	-2.936740311	1.875876e-02	1.111903e-01	-4.07110281	FALSE	FALSE
P41091	EIF2S3	-0.3586786287	3.6274968	-3.080628031	1.506297e-02	1.003964e-01	-4.07440933	FALSE	FALSE
Q92922	SMARCC1	-0.3477641824	3.6294400	-2.952214064	1.831955e-02	1.103022e-01	-4.07545404	FALSE	FALSE
O43776	NARS1	-0.6097834701	3.5882456	-2.748675155	2.505906e-02	1.296192e-01	-4.08228131	FALSE	FALSE
P55769	SNU13	-0.5788545665	3.5939092	-2.926736073	1.904854e-02	1.118712e-01	-4.09531487	FALSE	FALSE
P0C7P0	CISD3	-0.5853158184	3.5905743	-3.179525723	1.297033e-02	9.293238e-02	-4.10444064	FALSE	FALSE
Q13409	DYNC1I2	-0.5343003582	3.6048822	-2.882344869	2.039150e-02	1.159612e-01	-4.11702159	FALSE	FALSE
P12235	SLC25A4	0.4358061944	3.6170094	2.956584519	1.819744e-02	1.103022e-01	-4.12452912	FALSE	FALSE
O14979	HNRNPDL	-0.6381634529	3.5836886	-2.985723581	1.740465e-02	1.089121e-01	-4.13244119	FALSE	FALSE
P62195	PSMC5	-0.3338758985	3.6285047	-3.297624753	1.086445e-02	8.151180e-02	-4.13554741	FALSE	FALSE
Q15459	SF3A1	-0.4358914487	3.6184586	-3.016423583	1.660820e-02	1.057758e-01	-4.15037104	FALSE	FALSE
Q69YL0	NCBP2AS2	-0.6439619423	3.5729389	-2.582028718	3.245606e-02	1.478493e-01	-4.18069590	FALSE	FALSE
P61160	ACTR2	-0.5363240817	3.6030085	-2.751541244	2.494820e-02	1.295318e-01	-4.18356040	FALSE	FALSE
P30876	POLR2B	-0.3771357901	3.6242907	-2.940992521	1.863699e-02	1.111903e-01	-4.20342738	FALSE	FALSE
Q8TBC3	SHKBP1	-0.4499491339	3.6166473	-2.793485158	2.338247e-02	1.254947e-01	-4.20369109	FALSE	FALSE
P22830	FECH	0.3187998605	3.6313840	2.904670715	1.970422e-02	1.145067e-01	-4.21082683	FALSE	FALSE
Q9NSI2	FAM207A	-0.4714016287	3.6149068	-2.589525680	3.207956e-02	1.473398e-01	-4.22390205	FALSE	FALSE
Q9UQ35	SRRM2	-0.3593553916	3.6263624	-3.060694490	1.552596e-02	1.025286e-01	-4.22498617	FALSE	FALSE
Q9Y4Z0	LSM4	-0.3147384842	3.6305029	-3.132527605	1.392398e-02	9.639160e-02	-4.23501397	FALSE	FALSE
Q13283	G3BP1	-0.4574685995	3.6126656	-3.235912515	1.191587e-02	8.756639e-02	-4.24302287	FALSE	FALSE
Q9P2I0	CPSF2	-0.7387498980	3.5616345	-2.371404603	4.508186e-02	1.788299e-01	-4.25260400	FALSE	FALSE
Q8N684	CPSF7	-0.4901902289	3.6075620	-2.773170538	2.412775e-02	1.275833e-01	-4.27543147	FALSE	FALSE
Q15428	SF3A2	-0.4024129254	3.6215673	-2.901622476	1.979663e-02	1.145067e-01	-4.30104640	FALSE	FALSE
P15531	NME1	-0.6035073250	3.5849722	-2.757698830	2.471175e-02	1.294939e-01	-4.31211872	FALSE	FALSE
Q969S8	HDAC10	-0.4251633350	3.6181610	-3.284934113	1.107239e-02	8.221109e-02	-4.31576498	FALSE	FALSE
Q8N0T1	RBIS	-0.6477806505	3.5792960	-2.401890060	4.298522e-02	1.738734e-01	-4.31816493	FALSE	FALSE
Q96QK1	VPS35	-0.7080544132	3.5714256	-2.856363608	2.122268e-02	1.187973e-01	-4.34984902	FALSE	FALSE
P78344	EIF4G2	-0.4519920096	3.6140297	-2.630584788	3.009512e-02	1.442351e-01	-4.35046672	FALSE	FALSE
P49736	MCM2	-0.5296793098	3.6001398	-2.753691265	2.486538e-02	1.295318e-01	-4.35397756	FALSE	FALSE
P53597	SUCLG1	-0.4625287523	3.6106752	-2.746437970	2.514594e-02	1.296192e-01	-4.35848953	FALSE	FALSE
O95400	CD2BP2	-0.3750625883	3.6251856	-2.714947309	2.640227e-02	1.346422e-01	-4.36889185	FALSE	FALSE
P27708	CAD	-0.2972957766	3.6333029	-2.816746950	2.255815e-02	1.233810e-01	-4.37780186	FALSE	FALSE
Q7Z478	DHX29	-0.4088377135	3.6241506	-2.516897193	3.592225e-02	1.570729e-01	-4.38123921	FALSE	FALSE
Q16181	SEPTIN7	-0.6744973912	3.5723055	-2.600786594	3.152238e-02	1.467362e-01	-4.39049608	FALSE	FALSE
Q96I25	RBM17	-0.4368481364	3.6160305	-2.866691581	2.088815e-02	1.183111e-01	-4.42365571	FALSE	FALSE
P07437	TUBB	-0.1655495110	3.6405991	-4.649115561	1.637117e-03	2.192513e-02	-4.42484366	FALSE	FALSE
Q9Y6A4	CFAP20	-0.4641486584	3.6133060	-3.061238608	1.551313e-02	1.025286e-01	-4.43582010	FALSE	FALSE
O15371	EIF3D	-0.3810163283	3.6246155	-2.637071089	2.979329e-02	1.439498e-01	-4.44113016	FALSE	FALSE
Q9BSJ2	TUBGCP2	-0.3861996628	3.6219866	-2.779979064	2.387527e-02	1.267158e-01	-4.44842279	FALSE	FALSE
Q9Y2X3	NOP58	-0.3356017398	3.6291323	-2.679669483	2.788650e-02	1.382411e-01	-4.45430243	FALSE	FALSE
Q9P0L0	VAPA	-0.3958742051	3.6233653	-2.563109935	3.342631e-02	1.501564e-01	-4.46501128	FALSE	FALSE
Q9UJV9	DDX41	-0.2236567555	3.6378561	-2.973144343	1.774240e-02	1.092628e-01	-4.48172443	FALSE	FALSE
O43795	MYO1B	-0.2705258186	3.6364884	-2.673761670	2.814330e-02	1.385888e-01	-4.48361783	FALSE	FALSE
Q8IWZ8	SUGP1	-0.5258853133	3.6004095	-2.371798962	4.505409e-02	1.788299e-01	-4.50405736	FALSE	FALSE
Q2TAY7	SMU1	-0.3732462714	3.6261553	-2.550699000	3.407879e-02	1.516612e-01	-4.50630527	FALSE	FALSE
Q12996	CSTF3	-0.3176987214	3.6324836	-2.558291035	3.367813e-02	1.503451e-01	-4.51293903	FALSE	FALSE
Q8TAF3	WDR48	-0.3938950917	3.6211345	-2.690106999	2.743866e-02	1.370825e-01	-4.51311646	FALSE	FALSE
Q9Y520	PRRC2C	-0.3180354231	3.6297830	-2.764693989	2.444592e-02	1.287905e-01	-4.52486839	FALSE	FALSE
P28062	PSMB8	-0.5239923622	3.6038358	-2.840254308	2.175558e-02	1.213064e-01	-4.52659272	FALSE	FALSE
P05107	ITGB2	-0.6781710583	3.5714957	-2.387795472	4.394212e-02	1.754013e-01	-4.53089934	FALSE	FALSE
P22090	RPS4Y1	-0.3064102015	3.6313500	-3.815608248	5.100939e-03	5.006607e-02	-4.54619387	FALSE	FALSE
Q15029	EFTUD2	-0.2916817358	3.6314663	-3.045988312	1.587706e-02	1.029269e-01	-4.56220768	FALSE	FALSE
O00767	SCD	0.8146342802	3.5269815	2.172735744	6.148313e-02	2.164750e-01	-4.56425481	FALSE	FALSE
P78527	PRKDC	0.3763002029	3.6236913	2.610379967	3.105549e-02	1.467362e-01	-4.57711078	FALSE	FALSE
P46781	RPS9	-0.5270320973	3.6052351	-3.317213177	1.055152e-02	8.042726e-02	-4.59308613	FALSE	FALSE
Q9HBE1	PATZ1	0.4148956549	3.6191231	2.389483401	4.382640e-02	1.754013e-01	-4.60344689	FALSE	FALSE
O43143	DHX15	-0.3630538004	3.6242394	-2.974189137	1.771409e-02	1.092628e-01	-4.60716443	FALSE	FALSE
P78316	NOP14	-0.3660101325	3.6251903	-2.604022655	3.136409e-02	1.467362e-01	-4.62513834	FALSE	FALSE
O14579	COPE	-0.3633172896	3.6227806	-2.782195979	2.379365e-02	1.267158e-01	-4.63056172	FALSE	FALSE
Q01196	RUNX1	-0.2730061206	3.6332110	-3.135227673	1.386725e-02	9.639160e-02	-4.63680896	FALSE	FALSE
Q15046	KARS1	-0.5037217601	3.6028885	-2.516357711	3.595248e-02	1.570729e-01	-4.64308800	FALSE	FALSE
O14980	XPO1	0.3834656399	3.6234043	2.448490103	3.996829e-02	1.684546e-01	-4.65002451	FALSE	FALSE
P48739	PITPNB	0.7093497966	3.5418383	2.144839032	6.421679e-02	2.217222e-01	-4.66415406	FALSE	FALSE
P50402	EMD	-0.6977849765	3.5541043	-2.425748627	4.141297e-02	1.710224e-01	-4.66650947	FALSE	FALSE
P28074	PSMB5	-0.6624118295	3.5748048	-2.475658573	3.830889e-02	1.638706e-01	-4.67174029	FALSE	FALSE
P36873	PPP1CC	-0.2905208492	3.6325619	-2.634014627	2.993513e-02	1.439498e-01	-4.67289080	FALSE	FALSE
Q13200	PSMD2	-0.4101794969	3.6215360	-2.289247239	5.125669e-02	1.938017e-01	-4.67357288	FALSE	FALSE
P04049	RAF1	0.3882412777	3.6209333	2.696333697	2.717501e-02	1.370825e-01	-4.68638592	FALSE	FALSE
Q96KA5	CLPTM1L	0.5902431263	3.5815400	2.581159406	3.250001e-02	1.478493e-01	-4.69881086	FALSE	FALSE
Q9Y3B7	MRPL11	-0.4940116034	3.6050713	-2.197195863	5.918086e-02	2.109606e-01	-4.70378644	FALSE	FALSE
Q9NP72	RAB18	0.5621944559	3.5902879	2.099259428	6.894235e-02	2.302690e-01	-4.70913229	FALSE	FALSE
Q13435	SF3B2	-0.4433229823	3.6105875	-2.727541282	2.589226e-02	1.325129e-01	-4.71697173	FALSE	FALSE
P22695	UQCRC2	-0.4739857771	3.6089524	-2.255645001	5.401912e-02	2.012137e-01	-4.72304188	FALSE	FALSE
P05388	RPLP0	-0.2822027077	3.6336441	-2.586452568	3.223335e-02	1.475731e-01	-4.72846726	FALSE	FALSE
Q96F86	EDC3	-0.4507012141	3.6120884	-2.276579184	5.228121e-02	1.956109e-01	-4.73178433	FALSE	FALSE
P15104	GLUL	-0.5257505872	3.5974782	-2.953378247	1.828694e-02	1.103022e-01	-4.73955996	FALSE	FALSE
P78371	CCT2	-0.3684026454	3.6219290	-2.709876579	2.661052e-02	1.352229e-01	-4.74951947	FALSE	FALSE
P62750	RPL23A	-0.3952135490	3.6223057	-3.532769364	7.674015e-03	6.478770e-02	-4.75698675	FALSE	FALSE
Q04637	EIF4G1	-0.3565350169	3.6267062	-2.325389712	4.844241e-02	1.881246e-01	-4.76135973	FALSE	FALSE
Q86Z02	HIPK1	0.5995709603	3.5744289	2.024169342	7.747881e-02	2.467270e-01	-4.77883636	TRUE	FALSE
P63092	GNAS	0.4782790007	3.6099155	2.101942629	6.865496e-02	2.298658e-01	-4.79591729	FALSE	FALSE
Q9P258	RCC2	-0.2574398759	3.6343596	-2.799151229	2.317886e-02	1.253408e-01	-4.80061398	FALSE	FALSE
Q9P031	CCDC59	-0.3549366423	3.6248885	-2.594463308	3.183402e-02	1.473398e-01	-4.84111203	FALSE	FALSE
P62899	RPL31	-0.2419639902	3.6358066	-3.567114866	7.298446e-03	6.262679e-02	-4.84944725	FALSE	FALSE
Q9H773	DCTPP1	-0.6386238575	3.5657444	-2.427913298	4.127322e-02	1.709379e-01	-4.87051129	FALSE	FALSE
P49411	TUFM	-0.2291475856	3.6366867	-2.699984761	2.702163e-02	1.368268e-01	-4.87256214	FALSE	FALSE
P52298	NCBP2	-0.4989963365	3.6004799	-2.340508441	4.731147e-02	1.855768e-01	-4.87307269	FALSE	FALSE
O75534	CSDE1	-0.4694019910	3.6058558	-2.126597929	6.606856e-02	2.243513e-01	-4.87807099	FALSE	FALSE
P54136	RARS1	-0.3102512012	3.6331641	-2.218175602	5.727419e-02	2.084271e-01	-4.88809656	FALSE	FALSE
Q8N5A5	ZGPAT	-0.4091008180	3.6189552	-2.128995169	6.582224e-02	2.243513e-01	-4.90189174	FALSE	FALSE
O43809	NUDT21	-0.5919722722	3.5886353	-2.956854786	1.818992e-02	1.103022e-01	-4.90229471	FALSE	FALSE
P60228	EIF3E	-0.4507437000	3.6102049	-2.107437498	6.807008e-02	2.290832e-01	-4.90302323	FALSE	FALSE
O75533	SF3B1	-0.3426301061	3.6249828	-2.539276199	3.469076e-02	1.538702e-01	-4.90655369	FALSE	FALSE
P25398	RPS12	-0.3914261261	3.6207030	-2.862853871	2.101182e-02	1.185430e-01	-4.90729604	FALSE	FALSE
Q00987	MDM2	-2.1303372470	2.7621084	-3.469716976	8.417945e-03	6.853929e-02	-4.93053688	FALSE	FALSE
P78347	GTF2I	-0.3910098164	3.6181808	-2.559580189	3.361058e-02	1.503451e-01	-4.93208221	FALSE	FALSE
Q9UNQ2	DIMT1	-0.4673017497	3.6032274	-2.310415342	4.958919e-02	1.900066e-01	-4.93650769	FALSE	FALSE
Q86UE4	MTDH	-0.4610029026	3.6051587	-2.212537924	5.778049e-02	2.086159e-01	-4.93785232	FALSE	FALSE
O60506	SYNCRIP	-0.4147678464	3.6150658	-2.456569298	3.946738e-02	1.668341e-01	-4.95994787	FALSE	FALSE
P61011	SRP54	0.3571654112	3.6224158	2.370077061	4.517546e-02	1.788299e-01	-4.96054839	FALSE	FALSE
Q14203	DCTN1	-0.3650113614	3.6251802	-2.097822324	6.909676e-02	2.302690e-01	-4.96385676	FALSE	FALSE
Q96CU9	FOXRED1	0.4267781285	3.6103080	2.149633697	6.373858e-02	2.211559e-01	-4.96956487	FALSE	FALSE
Q06330	RBPJ	-0.3882937947	3.6183170	-2.389225744	4.384405e-02	1.754013e-01	-4.97157750	FALSE	FALSE
P42704	LRPPRC	-0.2894910942	3.6306890	-2.619987840	3.059497e-02	1.453006e-01	-4.97162735	FALSE	FALSE
Q96DI7	SNRNP40	-0.3239483829	3.6256431	-2.567033064	3.322272e-02	1.498967e-01	-4.97334088	FALSE	FALSE
P61978	HNRNPK	-0.5227870778	3.5953583	-2.600456606	3.153856e-02	1.467362e-01	-4.97649697	FALSE	FALSE
Q9BQ61	TRIR	-0.4056773002	3.6187678	-2.029172395	7.687940e-02	2.453634e-01	-4.97660097	FALSE	FALSE
Q15004	PCLAF	-0.3262977908	3.6269571	-2.637845385	2.975747e-02	1.439498e-01	-4.97682833	FALSE	FALSE
Q12904	AIMP1	-0.4440799018	3.6083344	-2.130642150	6.565353e-02	2.243513e-01	-4.98032898	FALSE	FALSE
P63167	DYNLL1	-0.6088695537	3.5738184	-2.319076900	4.892260e-02	1.894759e-01	-4.98266116	FALSE	FALSE
Q00839	HNRNPU	-0.3276925372	3.6266063	-2.898333134	1.989684e-02	1.145067e-01	-4.98377559	FALSE	FALSE
Q04837	SSBP1	-0.3197503278	3.6294624	-3.426997720	8.965182e-03	7.058849e-02	-4.98650112	FALSE	FALSE
Q9NXE4	SMPD4	0.3480825320	3.6255002	2.212374954	5.779519e-02	2.086159e-01	-4.98768561	FALSE	FALSE
Q14739	LBR	0.5264520437	3.5868200	2.519169942	3.579518e-02	1.570729e-01	-4.99083093	FALSE	FALSE
O75937	DNAJC8	-0.5441559244	3.5805022	-2.188060733	6.003056e-02	2.134585e-01	-4.99680007	FALSE	FALSE
Q92925	SMARCD2	-0.3680106876	3.6213187	-2.495028961	3.716847e-02	1.604290e-01	-5.01757823	FALSE	FALSE
Q9Y224	RTRAF	-0.2706427396	3.6325704	-2.619427797	3.062162e-02	1.453006e-01	-5.02054563	FALSE	FALSE
P00367	GLUD1	-0.2849343276	3.6316572	-2.413435753	4.221701e-02	1.728485e-01	-5.02307660	FALSE	FALSE
P26038	MSN	-0.5420776369	3.5874892	-2.333652490	4.782101e-02	1.867235e-01	-5.02987662	FALSE	FALSE
Q96EE3	SEH1L	-0.3718584743	3.6216018	-2.066992164	7.249189e-02	2.384804e-01	-5.03342182	FALSE	FALSE
Q12906	ILF3	-0.3303955709	3.6257896	-2.827823518	2.217624e-02	1.229905e-01	-5.04978700	FALSE	FALSE
O75153	CLUH	-0.1719387654	3.6397116	-3.113818049	1.432382e-02	9.774301e-02	-5.05293895	FALSE	FALSE
Q9Y285	FARSA	-0.2897210480	3.6305791	-2.566237823	3.326388e-02	1.498967e-01	-5.06146983	FALSE	FALSE
Q9UBQ0	VPS29	-0.7093885061	3.5440742	-2.145160060	6.418466e-02	2.217222e-01	-5.06539798	FALSE	FALSE
Q96E11	MRRF	-0.3244738706	3.6263982	-2.590115392	3.205013e-02	1.473398e-01	-5.07215813	FALSE	FALSE
P68400	CSNK2A1	-0.2827786926	3.6309587	-2.912314081	1.947449e-02	1.139059e-01	-5.07303173	FALSE	FALSE
Q9Y295	DRG1	-0.4839369574	3.5961000	-2.255166504	5.405951e-02	2.012137e-01	-5.07431647	FALSE	FALSE
P62829	RPL23	-0.2447787153	3.6357664	-3.744063991	5.650164e-03	5.377166e-02	-5.08813355	FALSE	FALSE
P49327	FASN	-0.2613066110	3.6334386	-2.444669548	4.020739e-02	1.689654e-01	-5.09122273	FALSE	FALSE
Q9UL03	INTS6	-0.3921018813	3.6228568	-1.855543121	1.005366e-01	2.790885e-01	-5.09999560	FALSE	FALSE
P30153	PPP2R1A	-0.3507927700	3.6233745	-2.152703904	6.343421e-02	2.207137e-01	-5.10326918	FALSE	FALSE
O94776	MTA2	-0.3060030221	3.6283335	-2.635751386	2.985445e-02	1.439498e-01	-5.11529471	FALSE	FALSE
P19784	CSNK2A2	-0.4997373796	3.5915381	-1.854551063	1.006900e-01	2.790885e-01	-5.11566629	FALSE	FALSE
Q07666	KHDRBS1	-0.5862265048	3.5884194	-2.938731327	1.870164e-02	1.111903e-01	-5.13922824	FALSE	FALSE
Q9BV44	THUMPD3	-0.3846134404	3.6196979	-1.938765930	8.843609e-02	2.598097e-01	-5.14267693	FALSE	FALSE
Q15785	TOMM34	-0.4406985836	3.6058111	-2.181548608	6.064362e-02	2.151047e-01	-5.15071396	FALSE	FALSE
Q9NUQ2	AGPAT5	0.4550275674	3.6026786	2.031675480	7.658121e-02	2.453634e-01	-5.16363749	FALSE	FALSE
Q9NY27	PPP4R2	-0.3811902796	3.6189912	-2.215033362	5.755584e-02	2.086159e-01	-5.16400263	FALSE	FALSE
O15235	MRPS12	-0.5163510252	3.5939122	-2.428305592	4.124794e-02	1.709379e-01	-5.17410172	FALSE	FALSE
P30419	NMT1	-0.4215288495	3.6107646	-2.292259362	5.101604e-02	1.934021e-01	-5.17523326	FALSE	FALSE
Q9UHD8	SEPTIN9	-0.4888512639	3.5966061	-2.329530415	4.813001e-02	1.874193e-01	-5.18051983	FALSE	FALSE
P19388	POLR2E	-0.3395838343	3.6251285	-2.198173818	5.909060e-02	2.109606e-01	-5.18076562	FALSE	FALSE
P61962	DCAF7	-0.3028492578	3.6283402	-2.299076013	5.047559e-02	1.923711e-01	-5.18163453	FALSE	FALSE
P51553	IDH3G	-0.3452226544	3.6279980	-1.865633211	9.898950e-02	2.770546e-01	-5.18674084	FALSE	FALSE
P20618	PSMB1	-0.3398074665	3.6238545	-2.524539580	3.549678e-02	1.565135e-01	-5.18763357	FALSE	FALSE
Q9NVV4	MTPAP	-0.5072775742	3.5923822	-2.206982993	5.828370e-02	2.088013e-01	-5.19570447	FALSE	FALSE
Q9NNW5	WDR6	-0.3671804654	3.6202808	-1.971044423	8.412950e-02	2.545455e-01	-5.19919734	FALSE	FALSE
O00116	AGPS	0.5172200501	3.5843365	1.809257262	1.079324e-01	2.918247e-01	-5.20122051	FALSE	FALSE
Q96EY1	DNAJA3	-0.2804920646	3.6312018	-2.960560941	1.808708e-02	1.103022e-01	-5.20270509	FALSE	FALSE
P18754	RCC1	-0.4864255177	3.5948275	-1.967189698	8.463297e-02	2.553243e-01	-5.20596362	FALSE	FALSE
Q9Y608	LRRFIP2	-0.3374458331	3.6240880	-2.316099418	4.915073e-02	1.898464e-01	-5.20943179	FALSE	FALSE
P38646	HSPA9	-0.2567872657	3.6337399	-3.004046899	1.692462e-02	1.068413e-01	-5.21045798	FALSE	FALSE
Q0PNE2	ELP6	-0.5230925675	3.5814081	-1.977198280	8.333172e-02	2.540731e-01	-5.21701025	FALSE	FALSE
O95573	ACSL3	0.3328365017	3.6239712	2.432082723	4.100538e-02	1.709379e-01	-5.21717926	FALSE	FALSE
Q6P6C2	ALKBH5	-0.4763099301	3.5919243	-1.890765579	9.523388e-02	2.702379e-01	-5.21739995	FALSE	FALSE
Q3SXM5	HSDL1	0.6515011375	3.5381784	1.877785782	9.715621e-02	2.735262e-01	-5.21836797	FALSE	FALSE
Q9Y606	PUS1	-0.2946486281	3.6289287	-2.497483441	3.702644e-02	1.602988e-01	-5.22071363	FALSE	FALSE
Q9BZZ5	API5	-0.3933317853	3.6150643	-1.988003409	8.194858e-02	2.505593e-01	-5.23814218	FALSE	FALSE
Q13162	PRDX4	-0.3908824365	3.6147052	-2.017214260	7.831963e-02	2.477528e-01	-5.24142978	FALSE	FALSE
Q6MZP7	LIN54	-0.3617170483	3.6283157	-1.689482849	1.295165e-01	3.195906e-01	-5.24890106	FALSE	FALSE
Q9Y2W2	WBP11	-0.4359926864	3.6062020	-2.106424933	6.817749e-02	2.290832e-01	-5.25105868	FALSE	FALSE
P17987	TCP1	-0.1933810948	3.6380477	-2.826274079	2.222926e-02	1.229905e-01	-5.26008851	FALSE	FALSE
Q15386	UBE3C	0.5042597194	3.5913429	1.896425466	9.440706e-02	2.689569e-01	-5.26449173	FALSE	FALSE
Q9BTT0	ANP32E	-0.5667636728	3.5734871	-2.059414266	7.335101e-02	2.394351e-01	-5.27168115	FALSE	FALSE
Q9BSD7	NTPCR	-0.3619280097	3.6177576	-2.130476818	6.567045e-02	2.243513e-01	-5.27296467	FALSE	FALSE
P17812	CTPS1	-0.3070662155	3.6266117	-2.296014574	5.071761e-02	1.927807e-01	-5.27478991	FALSE	FALSE
Q01105	SET	-0.3323053077	3.6250761	-2.816852455	2.255448e-02	1.233810e-01	-5.29986345	FALSE	FALSE
P14735	IDE	-0.2523097021	3.6342679	-3.147696063	1.360840e-02	9.580682e-02	-5.31180960	FALSE	FALSE
P43686	PSMC4	-0.2796857832	3.6304654	-2.174113880	6.135110e-02	2.164750e-01	-5.31269042	FALSE	FALSE
Q13951	CBFB	-0.4585902104	3.5970681	-1.933650225	8.913781e-02	2.606826e-01	-5.32257221	FALSE	FALSE
Q5VV42	CDKAL1	-0.4587790200	3.6010369	-1.873925713	9.773499e-02	2.746162e-01	-5.32610376	FALSE	FALSE
P10809	HSPD1	-0.3591009014	3.6184430	-2.210545742	5.796046e-02	2.086646e-01	-5.32625198	FALSE	FALSE
P17844	DDX5	-0.4440026921	3.6113408	-2.730899938	2.575797e-02	1.322981e-01	-5.33427686	FALSE	FALSE
O43175	PHGDH	-0.2521427253	3.6349275	-2.094598439	6.944438e-02	2.308905e-01	-5.33544471	FALSE	FALSE
Q9Y5U2	TSSC4	-0.3723625374	3.6176553	-1.932255448	8.933005e-02	2.607128e-01	-5.33598115	FALSE	FALSE
P62854	RPS26	-0.4045069991	3.6153201	-2.810876241	2.276332e-02	1.240298e-01	-5.34234442	FALSE	FALSE
P23368	ME2	-0.5799958888	3.5733420	-2.008319729	7.940781e-02	2.487320e-01	-5.34488088	FALSE	FALSE
Q99714	HSD17B10	-0.5975187587	3.5704183	-1.834746514	1.037981e-01	2.854947e-01	-5.35088281	FALSE	FALSE
Q9UMS4	PRPF19	-0.2945589973	3.6286402	-2.677599124	2.797622e-02	1.382411e-01	-5.36349206	FALSE	FALSE
P18583	SON	-0.4256968314	3.6093237	-1.996241443	8.090899e-02	2.502624e-01	-5.38629838	FALSE	FALSE
Q9BQA1	WDR77	-0.3448939151	3.6222198	-2.311866473	4.947689e-02	1.900066e-01	-5.38869989	FALSE	FALSE
Q8WXF1	PSPC1	-0.3225166615	3.6246442	-2.085540265	7.043027e-02	2.330868e-01	-5.40657283	FALSE	FALSE
Q16795	NDUFA9	0.4483883895	3.6088578	2.458807718	3.932972e-02	1.667441e-01	-5.41318670	FALSE	FALSE
P52597	HNRNPF	-0.2839921894	3.6291007	-2.062339638	7.301819e-02	2.388928e-01	-5.41376688	FALSE	FALSE
P04183	TK1	-0.4049760189	3.6083989	-1.912377676	9.211346e-02	2.652297e-01	-5.41578685	FALSE	FALSE
Q9UN86	G3BP2	-0.3904767202	3.6116986	-1.972757150	8.390672e-02	2.545455e-01	-5.42060077	FALSE	FALSE
O75093	SLIT1	-0.2948887534	3.6317189	-1.783265903	1.123078e-01	2.969319e-01	-5.42249360	FALSE	FALSE
Q7Z417	NUFIP2	-0.5735511155	3.5470910	-1.747493879	1.186029e-01	3.051309e-01	-5.43022058	FALSE	FALSE
Q92900	UPF1	-0.3169410929	3.6247978	-2.152472428	6.345711e-02	2.207137e-01	-5.43300583	FALSE	FALSE
Q00403	GTF2B	-0.5221623765	3.5793281	-1.959129795	8.569509e-02	2.570509e-01	-5.43468091	FALSE	FALSE
P46087	NOP2	-0.4400065475	3.5977396	-1.715805255	1.244536e-01	3.123326e-01	-5.45324511	FALSE	FALSE
P35250	RFC2	-0.2999285532	3.6261547	-2.230051275	5.622200e-02	2.060515e-01	-5.45331867	FALSE	FALSE
Q92769	HDAC2	-0.4407970932	3.6015982	-2.090265740	6.991426e-02	2.319146e-01	-5.45841143	FALSE	FALSE
P21127	CDK11B	-0.5450887821	3.5721941	-1.998189704	8.066500e-02	2.502624e-01	-5.46063776	FALSE	FALSE
Q9Y2G8	DNAJC16	0.2891192417	3.6307112	1.798091835	1.097919e-01	2.935295e-01	-5.46100242	FALSE	FALSE
Q92499	DDX1	-0.3312800838	3.6216429	-2.038794927	7.573918e-02	2.433503e-01	-5.46393677	FALSE	FALSE
Q9H307	PNN	-0.5423318529	3.5680487	-1.995245325	8.103401e-02	2.502624e-01	-5.46603100	FALSE	FALSE
Q9H7Z7	PTGES2	-0.4691923576	3.5891149	-1.817721170	1.065426e-01	2.891583e-01	-5.47020314	FALSE	FALSE
Q8N3J9	ZNF664	-0.3815548371	3.6104184	-1.772805289	1.141154e-01	2.990922e-01	-5.47078139	FALSE	FALSE
Q9Y5M8	SRPRB	-0.4309361596	3.6030446	-1.677945150	1.317954e-01	3.228423e-01	-5.47728200	FALSE	FALSE
P07602	PSAP	-0.3258259994	3.6220259	-2.044153103	7.511141e-02	2.427679e-01	-5.48080706	FALSE	FALSE
O43172	PRPF4	-0.3435572270	3.6211622	-1.780643282	1.127584e-01	2.975743e-01	-5.48795953	FALSE	FALSE
Q14807	KIF22	-0.6713562722	3.5144621	-1.543469337	1.612119e-01	3.649553e-01	-5.49015177	FALSE	FALSE
Q8WVC6	DCAKD	0.3672283210	3.6152973	1.790926635	1.110011e-01	2.956591e-01	-5.49047366	FALSE	FALSE
P62333	PSMC6	-0.3298534435	3.6225162	-1.856085858	1.004528e-01	2.790885e-01	-5.49606631	FALSE	FALSE
P42167	TMPO	-0.2684483430	3.6312277	-2.057573543	7.356119e-02	2.395754e-01	-5.50146229	FALSE	FALSE
P24539	ATP5PB	0.7324507403	3.5233520	1.911956470	9.217333e-02	2.652297e-01	-5.50501345	FALSE	FALSE
Q86TB9	PATL1	-0.3814911673	3.6113777	-1.727553247	1.222538e-01	3.107434e-01	-5.52363656	FALSE	FALSE
Q9Y228	TRAF3IP3	-0.3476649477	3.6209700	-1.570199098	1.549280e-01	3.592424e-01	-5.52738694	FALSE	FALSE
Q86VP6	CAND1	-0.3118841675	3.6243638	-2.007595577	7.949705e-02	2.487320e-01	-5.53031237	FALSE	FALSE
P30260	CDC27	-0.3587930056	3.6155490	-1.721770550	1.233320e-01	3.108915e-01	-5.53103471	FALSE	FALSE
P62753	RPS6	-0.4545208566	3.6106942	-2.936090933	1.877743e-02	1.111903e-01	-5.53525922	FALSE	FALSE
Q86VS8	HOOK3	-0.3696141228	3.6163901	-1.565270048	1.560698e-01	3.596753e-01	-5.53938607	FALSE	FALSE
Q96RP9	GFM1	-0.5681894053	3.5546915	-1.572026305	1.545066e-01	3.588460e-01	-5.54066695	FALSE	FALSE
P62277	RPS13	-0.3940960647	3.6179739	-2.884381223	2.032780e-02	1.159612e-01	-5.54111504	FALSE	FALSE
Q96P63	SERPINB12	-1.0980798055	3.3931494	-2.040111804	7.558442e-02	2.433503e-01	-5.54448495	FALSE	FALSE
Q92841	DDX17	-0.4579540849	3.6015833	-2.284932029	5.160341e-02	1.941161e-01	-5.54669676	FALSE	FALSE
Q13045	FLII	-0.3300411829	3.6211664	-1.996174311	8.091741e-02	2.502624e-01	-5.55788668	FALSE	FALSE
Q9Y618	NCOR2	-0.2810465877	3.6326983	-1.613961578	1.451180e-01	3.448659e-01	-5.59394356	FALSE	FALSE
Q7Z2W4	ZC3HAV1	-0.3603979573	3.6160375	-1.699691953	1.275306e-01	3.178284e-01	-5.59455614	FALSE	FALSE
Q9H5V9	CXorf56	-0.5964279810	3.5560666	-1.880280556	9.678388e-02	2.730144e-01	-5.59554805	FALSE	FALSE
Q9H977	WDR54	-0.4140089748	3.6012099	-1.711194176	1.253270e-01	3.139747e-01	-5.59833206	FALSE	FALSE
P40939	HADHA	0.2689038636	3.6320471	1.720649833	1.235420e-01	3.108915e-01	-5.60910757	FALSE	FALSE
P0DMV8	HSPA1A	-0.2429056291	3.6331582	-2.252486208	5.428629e-02	2.015343e-01	-5.61377633	FALSE	FALSE
Q86W42	THOC6	-0.4989589246	3.5744876	-1.684750029	1.304469e-01	3.206353e-01	-5.61403025	FALSE	FALSE
P19387	POLR2C	-0.5908959963	3.5461541	-1.601047828	1.479523e-01	3.495050e-01	-5.61427375	FALSE	FALSE
P12956	XRCC6	-0.2216198565	3.6362290	-1.955987289	8.611268e-02	2.570509e-01	-5.61451880	FALSE	FALSE
Q52LJ0	FAM98B	-0.2521116476	3.6318262	-2.161769020	6.254384e-02	2.196699e-01	-5.61619885	FALSE	FALSE
Q15393	SF3B3	-0.3469934182	3.6216639	-2.462414256	3.910895e-02	1.663001e-01	-5.61865537	FALSE	FALSE
Q16514	TAF12	-0.2895889421	3.6269778	-2.002324105	8.014959e-02	2.502274e-01	-5.62079934	FALSE	FALSE
O75643	SNRNP200	-0.2691230678	3.6297626	-2.209006400	5.809990e-02	2.086646e-01	-5.62346813	FALSE	FALSE
P01111	NRAS	-0.5261423651	3.5830604	-2.217813790	5.730655e-02	2.084271e-01	-5.62718493	FALSE	FALSE
Q13347	EIF3I	-0.4016417370	3.6006537	-1.575380514	1.537358e-01	3.588004e-01	-5.63803394	FALSE	FALSE
Q15907	RAB11B	-0.2443291463	3.6329989	-1.970524798	8.419720e-02	2.545455e-01	-5.64239372	FALSE	FALSE
P34931	HSPA1L	-0.1169981004	3.6419673	-2.592585495	3.192718e-02	1.473398e-01	-5.65417557	FALSE	FALSE
P49588	AARS1	-0.4807564711	3.5834361	-1.801995045	1.091385e-01	2.932825e-01	-5.66337130	FALSE	FALSE
O43242	PSMD3	-0.1813225097	3.6389212	-2.126690519	6.605903e-02	2.243513e-01	-5.66945577	FALSE	FALSE
P17066	HSPA6	-0.2635480077	3.6332510	-2.996449678	1.712196e-02	1.076130e-01	-5.67155027	FALSE	FALSE
P17029	ZKSCAN1	-0.6152946448	3.5204041	-1.654495601	1.365416e-01	3.316340e-01	-5.67295224	FALSE	FALSE
O00411	POLRMT	0.5250830827	3.5752005	1.814245034	1.071113e-01	2.901522e-01	-5.67850766	FALSE	FALSE
O15254	ACOX3	0.4837670159	3.5679857	1.327047047	2.210401e-01	4.268874e-01	-5.68119199	FALSE	FALSE
O43719	HTATSF1	-0.3920211012	3.6055185	-1.951245004	8.674656e-02	2.570509e-01	-5.68235058	FALSE	FALSE
Q96DB5	RMDN1	-0.7716102883	3.4512820	-1.350929256	2.136042e-01	4.193079e-01	-5.69312013	FALSE	FALSE
O00148	DDX39A	-0.2427952501	3.6328977	-2.489833343	3.747095e-02	1.607733e-01	-5.70041238	FALSE	FALSE
O14734	ACOT8	0.4916440931	3.5788628	1.749891577	1.181708e-01	3.045661e-01	-5.70143585	FALSE	FALSE
Q9ULK4	MED23	0.4406257566	3.5989074	1.973488333	8.381179e-02	2.545455e-01	-5.70733989	FALSE	FALSE
Q6I9Y2	THOC7	-0.3353913572	3.6169607	-1.495238769	1.731337e-01	3.782021e-01	-5.70958022	FALSE	FALSE
Q00688	FKBP3	-0.3620406135	3.6142803	-1.953036339	8.650659e-02	2.570509e-01	-5.71015700	FALSE	FALSE
Q9UHR5	SAP30BP	-0.5710056748	3.5514931	-1.598520532	1.485128e-01	3.495050e-01	-5.72030982	FALSE	FALSE
P63244	RACK1	-0.5418428659	3.5645136	-1.802695092	1.090216e-01	2.932825e-01	-5.72660941	FALSE	FALSE
Q96Q05	TRAPPC9	-0.3177452818	3.6212466	-1.548297430	1.600601e-01	3.647402e-01	-5.73036453	FALSE	FALSE
O43852	CALU	-0.4023453536	3.6005817	-1.771303322	1.143772e-01	2.990922e-01	-5.73372952	FALSE	FALSE
P35579	MYH9	-0.2522024084	3.6317333	-1.766029957	1.153008e-01	3.004109e-01	-5.73446667	FALSE	FALSE
Q96PY6	NEK1	-0.3163707391	3.6203646	-1.559942444	1.573126e-01	3.608311e-01	-5.73619064	FALSE	FALSE
P48643	CCT5	-0.2194818276	3.6346143	-2.159749668	6.274111e-02	2.197381e-01	-5.74411266	FALSE	FALSE
Q8NAV1	PRPF38A	-0.5757573816	3.5341183	-1.468594801	1.800520e-01	3.864389e-01	-5.74953775	FALSE	FALSE
Q9H9B4	SFXN1	0.4988857236	3.5602922	1.582079311	1.522069e-01	3.558116e-01	-5.75212273	FALSE	FALSE
P04843	RPN1	0.4212894435	3.5922741	1.689723348	1.294694e-01	3.195906e-01	-5.75300764	FALSE	FALSE
P21333	FLNA	-0.5178499551	3.5126581	-1.215382636	2.587954e-01	4.686040e-01	-5.75742352	FALSE	FALSE
Q9UNZ5	C19orf53	-0.7366366950	3.5012005	-1.937143710	8.865804e-02	2.598097e-01	-5.75840383	FALSE	FALSE
P26599	PTBP1	-0.5362253786	3.5871320	-2.421060122	4.171730e-02	1.717392e-01	-5.75882678	FALSE	FALSE
Q9NWU5	MRPL22	-0.4002568632	3.5988136	-1.534125725	1.634622e-01	3.683040e-01	-5.76835257	FALSE	FALSE
Q9NPA8	ENY2	-0.3940434094	3.6072753	-1.987563999	8.200439e-02	2.505593e-01	-5.76992244	FALSE	FALSE
P57088	TMEM33	0.4794881220	3.5905664	2.138444406	6.486007e-02	2.228884e-01	-5.77429340	FALSE	FALSE
Q9Y237	PIN4	-0.2505033674	3.6317806	-2.391145181	4.371278e-02	1.754013e-01	-5.77538911	FALSE	FALSE
Q96A26	FAM162A	0.3436123090	3.6179162	2.011688432	7.899396e-02	2.482420e-01	-5.77621261	FALSE	FALSE
Q9P2R7	SUCLA2	-0.4032136136	3.5960455	-1.483308768	1.762016e-01	3.816352e-01	-5.77774783	FALSE	FALSE
P35268	RPL22	-0.2854583203	3.6294563	-2.640966937	2.961349e-02	1.439498e-01	-5.78242754	FALSE	FALSE
Q8N1K5	THEMIS	-0.4793355104	3.5638740	-1.403743078	1.979233e-01	4.080923e-01	-5.78590013	FALSE	FALSE
Q8NI27	THOC2	-0.4005528726	3.5940458	-1.381517459	2.043960e-01	4.125345e-01	-5.78620098	FALSE	FALSE
P23396	RPS3	-0.2666493060	3.6325751	-3.024187360	1.641286e-02	1.050743e-01	-5.78911925	FALSE	FALSE
Q9Y266	NUDC	-0.4867409412	3.5740624	-1.819831612	1.061987e-01	2.891583e-01	-5.79215482	FALSE	FALSE
P51957	NEK4	0.3204686128	3.6157861	1.240054802	2.500190e-01	4.569862e-01	-5.79288239	TRUE	FALSE
O43390	HNRNPR	-0.3677598577	3.6150411	-2.083657262	7.063693e-02	2.332321e-01	-5.79531936	FALSE	FALSE
O75436	VPS26A	-0.2731973220	3.6282236	-1.720094589	1.236462e-01	3.108915e-01	-5.79708383	FALSE	FALSE
P24928	POLR2A	-0.5685224129	3.5245507	-1.375550744	2.061647e-01	4.137443e-01	-5.80444088	FALSE	FALSE
P55209	NAP1L1	-0.2401650582	3.6321331	-1.998798864	8.058886e-02	2.502624e-01	-5.80508459	FALSE	FALSE
P82914	MRPS15	-0.2593781897	3.6304999	-1.761610607	1.160801e-01	3.018926e-01	-5.80717583	FALSE	FALSE
O14776	TCERG1	-0.4071877314	3.5977722	-1.590915364	1.502113e-01	3.517203e-01	-5.80768424	FALSE	FALSE
Q9BXP5	SRRT	-0.4318632501	3.5882415	-1.492904251	1.737302e-01	3.789276e-01	-5.81185461	FALSE	FALSE
Q92522	H1FX	-0.3270048474	3.6214722	-2.284840896	5.161076e-02	1.941161e-01	-5.81271192	FALSE	FALSE
O95864	FADS2	0.3775110630	3.6003092	1.523363087	1.660892e-01	3.707311e-01	-5.81814638	FALSE	FALSE
Q08J23	NSUN2	-0.2149501714	3.6360551	-1.744542385	1.191368e-01	3.059552e-01	-5.82015061	FALSE	FALSE
Q9Y3C6	PPIL1	-0.4385285926	3.5939919	-1.702924055	1.269078e-01	3.168272e-01	-5.82442266	FALSE	FALSE
P61221	ABCE1	-0.3219856153	3.6193267	-1.915387105	9.168678e-02	2.652297e-01	-5.82566324	FALSE	FALSE
O15269	SPTLC1	0.4993519787	3.5641634	1.501433714	1.715595e-01	3.764850e-01	-5.82841547	FALSE	FALSE
Q9Y305	ACOT9	-0.2815549778	3.6267500	-1.784226128	1.121432e-01	2.969319e-01	-5.83510110	FALSE	FALSE
Q9BRX9	WDR83	-0.3480849723	3.6129966	-1.862569607	9.945684e-02	2.777466e-01	-5.83774091	FALSE	FALSE
P11908	PRPS2	-0.3524668480	3.6146709	-2.021246882	7.783104e-02	2.467520e-01	-5.84100072	FALSE	FALSE
O60884	DNAJA2	-0.3975379459	3.6155433	-2.567141175	3.321712e-02	1.498967e-01	-5.84152710	FALSE	FALSE
O00178	GTPBP1	-0.3764792797	3.6053056	-1.673244776	1.327343e-01	3.240346e-01	-5.84347621	FALSE	FALSE
Q08881	ITK	0.2609645488	3.6294180	1.720008375	1.236623e-01	3.108915e-01	-5.84457235	FALSE	FALSE
P31946	YWHAB	-0.5567665558	3.5303910	-1.521030279	1.666636e-01	3.714292e-01	-5.84679295	FALSE	FALSE
Q6PD62	CTR9	-0.3424015182	3.6125971	-1.599768392	1.482358e-01	3.495050e-01	-5.84981047	FALSE	FALSE
Q96A65	EXOC4	-0.3707758982	3.5944361	-1.230050285	2.535475e-01	4.604987e-01	-5.85322639	FALSE	FALSE
Q96QC0	PPP1R10	-0.5556266497	3.5175823	-1.432699066	1.897597e-01	4.010703e-01	-5.85528635	FALSE	FALSE
P04053	DNTT	-0.2747858928	3.6264759	-1.871196698	9.814616e-02	2.752318e-01	-5.85896488	FALSE	FALSE
Q9UIV1	CNOT7	-0.4515584359	3.5719328	-1.362151581	2.101850e-01	4.158327e-01	-5.85980522	FALSE	FALSE
P13674	P4HA1	-0.1967042613	3.6367513	-1.938051723	8.853374e-02	2.598097e-01	-5.87104459	FALSE	FALSE
Q9UJZ1	STOML2	-0.4602548217	3.5687842	-1.523353222	1.660917e-01	3.707311e-01	-5.87827050	FALSE	FALSE
Q15293	RCN1	-0.6656593425	3.5315350	-1.906379361	9.296957e-02	2.669847e-01	-5.88476385	FALSE	FALSE
Q9NYU2	UGGT1	-0.4002211666	3.5823955	-1.252037686	2.458467e-01	4.522444e-01	-5.89196512	FALSE	FALSE
O60341	KDM1A	-0.3999546069	3.6023270	-1.573164798	1.542446e-01	3.588460e-01	-5.89293557	FALSE	FALSE
Q08209	PPP3CA	-0.3641919636	3.6003389	-1.376619422	2.058470e-01	4.137148e-01	-5.89761071	FALSE	FALSE
O60502	OGA	-0.2289710740	3.6333454	-2.120465983	6.670274e-02	2.259693e-01	-5.91232905	FALSE	FALSE
P62244	RPS15A	-0.3538093867	3.6203281	-2.661920642	2.866532e-02	1.406760e-01	-5.91514795	FALSE	FALSE
P16615	ATP2A2	0.2591383707	3.6285645	1.479159458	1.772799e-01	3.824882e-01	-5.92925879	FALSE	FALSE
Q92608	DOCK2	0.3063240439	3.6176779	1.388895764	2.022271e-01	4.116356e-01	-5.93411325	FALSE	FALSE
Q99832	CCT7	-0.2063457955	3.6354017	-1.926147915	9.017657e-02	2.626484e-01	-5.93641872	FALSE	FALSE
O00203	AP3B1	-0.3137526750	3.6181710	-1.544931231	1.608624e-01	3.647402e-01	-5.94137776	FALSE	FALSE
Q12874	SF3A3	-0.3157220515	3.6175327	-1.861474566	9.962439e-02	2.777466e-01	-5.94605147	FALSE	FALSE
Q14978	NOLC1	-0.3030026324	3.6194325	-1.766541710	1.152108e-01	3.004109e-01	-5.94683264	FALSE	FALSE
P62906	RPL10A	-0.2723506158	3.6269108	-1.958503614	8.577815e-02	2.570509e-01	-5.94844455	FALSE	FALSE
O15117	FYB1	-0.3529292302	3.6051430	-1.513530894	1.685222e-01	3.738299e-01	-5.95045030	FALSE	FALSE
Q9BPY3	FAM118B	-0.3314762437	3.6091361	-1.477300603	1.777649e-01	3.824882e-01	-5.95863948	FALSE	FALSE
O75165	DNAJC13	-0.2372895166	3.6312109	-1.618229877	1.441922e-01	3.432349e-01	-5.96475997	FALSE	FALSE
P07384	CAPN1	-0.2517126726	3.6285043	-1.652102771	1.370346e-01	3.316394e-01	-5.97094375	FALSE	FALSE
P62136	PPP1CA	-0.4622697068	3.5888500	-1.723035456	1.230954e-01	3.108915e-01	-5.97509531	FALSE	FALSE
P14316	IRF2	-0.3662237626	3.5968948	-1.343835185	2.157902e-01	4.207174e-01	-5.97858146	FALSE	FALSE
Q99497	PARK7	-0.6604797136	3.5011309	-1.604707137	1.471440e-01	3.490174e-01	-5.97870734	FALSE	FALSE
Q13459	MYO9B	-0.3785296994	3.5960355	-1.531361924	1.641332e-01	3.692354e-01	-5.98062145	FALSE	FALSE
P14324	FDPS	-0.3559158274	3.5695386	-0.990811015	3.507349e-01	5.511000e-01	-5.98172632	FALSE	FALSE
Q9NZN8	CNOT2	-0.2408062273	3.6308651	-1.619549336	1.439071e-01	3.431262e-01	-5.98395376	FALSE	FALSE
P46783	RPS10	-0.2291283952	3.6340112	-2.465234948	3.893715e-02	1.660623e-01	-5.98891710	FALSE	FALSE
Q9UKV8	AGO2	-0.3374607338	3.6050298	-1.285122691	2.346294e-01	4.389345e-01	-5.99190787	FALSE	FALSE
Q14008	CKAP5	-0.4189404848	3.5770057	-1.400232663	1.989336e-01	4.092672e-01	-5.99861018	FALSE	FALSE
Q14683	SMC1A	-0.1841933244	3.6375185	-2.014526459	7.864693e-02	2.482402e-01	-6.00484487	FALSE	FALSE
Q9H078	CLPB	-0.3266736302	3.5989773	-1.114309399	2.974335e-01	5.048627e-01	-6.00711853	FALSE	FALSE
Q9Y5B6	PAXBP1	-0.2573736178	3.6281493	-1.892391290	9.499569e-02	2.700969e-01	-6.01224544	FALSE	FALSE
O43303	CCP110	-0.4462706139	3.5520916	-1.238512011	2.505604e-01	4.571076e-01	-6.01261126	FALSE	FALSE
O43837	IDH3B	0.4460284765	3.5799298	1.569083143	1.551858e-01	3.592590e-01	-6.01314506	FALSE	FALSE
P37198	NUP62	-0.3024425486	3.6174515	-1.505082125	1.706383e-01	3.756140e-01	-6.01567812	FALSE	FALSE
Q6PJI9	WDR59	-0.3166987688	3.5972777	-1.003368653	3.450011e-01	5.468878e-01	-6.01614249	FALSE	FALSE
P82930	MRPS34	-0.4608532249	3.5636465	-1.406604992	1.971030e-01	4.075737e-01	-6.01626503	FALSE	FALSE
Q9Y4A5	TRRAP	-0.3323667040	3.5987142	-1.205039234	2.625500e-01	4.706692e-01	-6.02515693	FALSE	FALSE
Q9Y265	RUVBL1	-0.3595774445	3.6165644	-2.310404925	4.959000e-02	1.900066e-01	-6.02611905	FALSE	FALSE
O95831	AIFM1	-0.2243018940	3.6329258	-1.993662792	8.123302e-02	2.503375e-01	-6.02793125	FALSE	FALSE
Q9GZS3	WDR61	-0.2813618694	3.6181414	-1.299265956	2.299677e-01	4.367053e-01	-6.02846471	FALSE	FALSE
Q8NHP8	PLBD2	-0.5983665646	3.4993478	-1.345844732	2.151690e-01	4.207174e-01	-6.03956128	FALSE	FALSE
Q99567	NUP88	-0.2304801628	3.6325386	-2.105635498	6.826135e-02	2.290832e-01	-6.04864033	FALSE	FALSE
P55265	ADAR	-0.3831126563	3.5718446	-1.031051316	3.326143e-01	5.379642e-01	-6.05995274	FALSE	FALSE
Q3ZCQ8	TIMM50	-0.1756326711	3.6381397	-1.783879568	1.122026e-01	2.969319e-01	-6.06895682	FALSE	FALSE
P46779	RPL28	-0.2093754470	3.6354539	-2.408778230	4.252523e-02	1.734304e-01	-6.07346557	FALSE	FALSE
Q9UL46	PSME2	-0.3174520748	3.6171075	-1.663863721	1.346269e-01	3.275387e-01	-6.07803931	FALSE	FALSE
P50336	PPOX	-0.2596590414	3.6203744	-1.113641835	2.977034e-01	5.048627e-01	-6.07866592	FALSE	FALSE
P13639	EEF2	-0.3925166227	3.5982473	-1.772234252	1.142149e-01	2.990922e-01	-6.08241900	FALSE	FALSE
Q96CP2	FLYWCH2	0.4411089682	3.5704060	1.407838632	1.967503e-01	4.074323e-01	-6.09350348	FALSE	FALSE
O75676	RPS6KA4	0.3196179049	3.6156811	1.547168808	1.603287e-01	3.647402e-01	-6.09528774	FALSE	FALSE
Q9NZ08	ERAP1	-0.2580407927	3.6230257	-1.367459325	2.085844e-01	4.151410e-01	-6.09623605	FALSE	FALSE
Q07955	SRSF1	-0.2484103558	3.6302305	-1.989953450	8.170134e-02	2.505593e-01	-6.10410621	FALSE	FALSE
Q15691	MAPRE1	0.3599600702	3.5858321	1.180226686	2.717400e-01	4.813392e-01	-6.10805726	FALSE	FALSE
P25788	PSMA3	-0.3965077187	3.6067579	-1.957018909	8.597538e-02	2.570509e-01	-6.11020801	FALSE	FALSE
Q9BXW7	HDHD5	-0.2637738105	3.6223795	-1.282892232	2.353718e-01	4.394565e-01	-6.11249040	FALSE	FALSE
P30101	PDIA3	-0.2762743426	3.6197056	-1.254235279	2.450879e-01	4.514280e-01	-6.11718048	FALSE	FALSE
Q9BZE1	MRPL37	-0.4437872944	3.5711170	-1.363898209	2.096571e-01	4.158327e-01	-6.11830804	FALSE	FALSE
P50570	DNM2	-0.2493975029	3.6261948	-1.361359933	2.104247e-01	4.158327e-01	-6.12166212	FALSE	FALSE
O60762	DPM1	0.4146761232	3.6016949	1.824621797	1.054221e-01	2.883012e-01	-6.12254645	FALSE	FALSE
Q6P1J9	CDC73	-0.2867475297	3.6187572	-1.565059953	1.561187e-01	3.596753e-01	-6.12333696	FALSE	FALSE
Q9UKM9	RALY	-0.4801315710	3.5674516	-1.525527322	1.655580e-01	3.707311e-01	-6.12547572	FALSE	FALSE
Q9UG56	PISD	-0.2511991040	3.6254093	-1.465281311	1.809293e-01	3.869727e-01	-6.13156255	FALSE	FALSE
Q9NZ63	C9orf78	-0.2093872947	3.6335604	-1.625495298	1.426287e-01	3.406449e-01	-6.13665195	FALSE	FALSE
Q92974	ARHGEF2	-0.3210382543	3.6138175	-1.549791101	1.597053e-01	3.647402e-01	-6.13844634	FALSE	FALSE
Q9BRJ7	NUDT16L1	-0.2631557045	3.6166970	-1.053268522	3.229235e-01	5.282527e-01	-6.14003999	FALSE	FALSE
P61247	RPS3A	-0.3153970188	3.6268070	-2.785712474	2.366478e-02	1.265359e-01	-6.14531135	FALSE	FALSE
P52732	KIF11	-0.2463208420	3.6266689	-1.421909806	1.927664e-01	4.038200e-01	-6.14905037	FALSE	FALSE
P06729	CD2	0.5068324641	3.5611874	1.487610226	1.750899e-01	3.807342e-01	-6.15182227	FALSE	FALSE
Q13428	TCOF1	-0.2003726098	3.6353851	-1.348698928	2.142894e-01	4.200775e-01	-6.15311818	FALSE	FALSE
Q14697	GANAB	-0.2167201919	3.6320898	-1.354574067	2.124885e-01	4.182637e-01	-6.16075757	FALSE	FALSE
P08195	SLC3A2	-0.4411186834	3.5838572	-1.456375051	1.833063e-01	3.903089e-01	-6.16629788	FALSE	FALSE
P54886	ALDH18A1	-0.2310212247	3.6310866	-1.849146972	1.015292e-01	2.808714e-01	-6.17244467	FALSE	FALSE
O43660	PLRG1	-0.2859164962	3.6165750	-1.329192095	2.203633e-01	4.267305e-01	-6.17527881	FALSE	FALSE
P62266	RPS23	-0.2267071351	3.6345226	-2.537444881	3.478990e-02	1.538702e-01	-6.17530046	FALSE	FALSE
Q9UJX3	ANAPC7	-0.2604777263	3.6189303	-1.168291305	2.762536e-01	4.834552e-01	-6.18107799	FALSE	FALSE
P22694	PRKACB	-0.3681877772	3.5778117	-1.088073747	3.081867e-01	5.153227e-01	-6.18709460	FALSE	FALSE
Q14558	PRPSAP1	-0.4197511261	3.5406228	-1.094887446	3.053648e-01	5.121348e-01	-6.19064180	FALSE	FALSE
P31689	DNAJA1	-0.2078083355	3.6353272	-2.361038316	4.581795e-02	1.808736e-01	-6.19914958	FALSE	FALSE
Q8IZ69	TRMT2A	-0.2398066014	3.6294599	-1.678490659	1.316868e-01	3.228423e-01	-6.20147774	FALSE	FALSE
O00268	TAF4	-0.1667496693	3.6387689	-1.597330578	1.487774e-01	3.495050e-01	-6.20367999	FALSE	FALSE
P28070	PSMB4	-0.4651591515	3.5826294	-1.818645766	1.063918e-01	2.891583e-01	-6.20703713	FALSE	FALSE
Q3YEC7	RABL6	-0.2859031641	3.6130992	-1.282373676	2.355447e-01	4.394565e-01	-6.20737432	FALSE	FALSE
Q96J01	THOC3	-0.2140221900	3.6312214	-1.264447524	2.415875e-01	4.469604e-01	-6.20762854	FALSE	FALSE
Q14CZ7	FASTKD3	0.3353649486	3.5979893	1.214840207	2.589912e-01	4.686040e-01	-6.21404802	FALSE	FALSE
P56937	HSD17B7	0.2701083836	3.6206844	1.459488848	1.824721e-01	3.891109e-01	-6.22211185	FALSE	FALSE
Q1ED39	KNOP1	-0.4184714769	3.5383669	-1.021794929	3.367175e-01	5.419873e-01	-6.22858538	FALSE	FALSE
O95785	WIZ	-0.3168573892	3.5907351	-1.047749820	3.253100e-01	5.309444e-01	-6.23047032	FALSE	FALSE
Q9UBU8	MORF4L1	-0.2338555770	3.6279507	-1.393571886	2.008629e-01	4.110097e-01	-6.23077753	FALSE	FALSE
P49750	YLPM1	-0.2087246895	3.5350971	-0.428466197	6.795906e-01	8.156226e-01	-6.23419312	FALSE	FALSE
P63208	SKP1	-0.1857978251	3.6359848	-1.734865562	1.209030e-01	3.092081e-01	-6.23677338	FALSE	FALSE
P26639	TARS1	-0.2325532686	3.6278560	-1.398295154	1.994931e-01	4.092672e-01	-6.23683177	FALSE	FALSE
Q9Y230	RUVBL2	-0.3021224827	3.6236245	-2.064933541	7.272430e-02	2.384804e-01	-6.24039706	FALSE	FALSE
Q6UN15	FIP1L1	-0.3598701055	3.5891752	-1.204463732	2.627602e-01	4.706692e-01	-6.24116534	FALSE	FALSE
P35658	NUP214	-0.2612680905	3.6262215	-1.774970462	1.137390e-01	2.990922e-01	-6.24961896	FALSE	FALSE
P53675	CLTCL1	-0.2505295414	3.6229836	-1.308231371	2.270537e-01	4.338239e-01	-6.25046090	FALSE	FALSE
P42166	TMPO	-0.2136561456	3.6320971	-1.689228733	1.295663e-01	3.195906e-01	-6.25253916	FALSE	FALSE
Q15392	DHCR24	0.2886380432	3.6201717	1.648822487	1.377132e-01	3.322273e-01	-6.25422906	FALSE	FALSE
Q5JTV8	TOR1AIP1	0.4032514999	3.5302279	0.908725544	3.899938e-01	5.882748e-01	-6.25546934	FALSE	FALSE
P22102	GART	-0.2340086829	3.6230879	-1.133209695	2.898741e-01	4.974726e-01	-6.26230823	FALSE	FALSE
O14672	ADAM10	0.2040252239	3.6329363	1.293947635	2.317114e-01	4.368979e-01	-6.26273587	FALSE	FALSE
P52907	CAPZA1	-0.3740826298	3.5918754	-1.429449464	1.906609e-01	4.023816e-01	-6.26424032	FALSE	FALSE
P46940	IQGAP1	-0.3647873629	3.5485391	-0.994972078	3.488270e-01	5.505167e-01	-6.26701431	FALSE	FALSE
O95602	POLR1A	-0.2470647973	3.6226829	-1.297363034	2.305903e-01	4.367053e-01	-6.26727201	FALSE	FALSE
Q9Y2R9	MRPS7	-0.2195400929	3.6308137	-1.490028339	1.744677e-01	3.799577e-01	-6.26819845	FALSE	FALSE
P07339	CTSD	0.9759862027	3.2388095	1.416425229	1.943107e-01	4.040285e-01	-6.26985701	FALSE	FALSE
Q13620	CUL4B	-0.2138699986	3.6246120	-0.936737715	3.762486e-01	5.760302e-01	-6.27246901	FALSE	FALSE
Q92688	ANP32B	-0.3000928321	3.6200437	-1.918866136	9.119589e-02	2.645419e-01	-6.27264104	FALSE	FALSE
Q9Y2X7	GIT1	-0.2392847110	3.6266869	-1.460466380	1.822110e-01	3.891109e-01	-6.27486048	FALSE	FALSE
P43243	MATR3	-0.2747536025	3.6100775	-1.137488497	2.881844e-01	4.966760e-01	-6.27592734	FALSE	FALSE
P68366	TUBA4A	-0.1842571668	3.6387676	-3.291918941	1.095743e-02	8.178122e-02	-6.27696409	FALSE	FALSE
Q9H2U2	PPA2	-0.2036094824	3.6338711	-1.954516174	8.630884e-02	2.570509e-01	-6.28373535	FALSE	FALSE
P31321	PRKAR1B	-0.2788171892	3.6110702	-1.175794238	2.734091e-01	4.817593e-01	-6.28485283	FALSE	FALSE
Q7L014	DDX46	-0.5055444992	3.5557796	-1.560634221	1.571507e-01	3.608311e-01	-6.28696501	FALSE	FALSE
P12004	PCNA	-0.3920910884	3.6024240	-1.750000110	1.181513e-01	3.045661e-01	-6.29218432	FALSE	FALSE
O00743	PPP6C	0.1756677637	3.6369890	1.013635622	3.403665e-01	5.437517e-01	-6.29855023	FALSE	FALSE
Q9BQ67	GRWD1	0.2965737182	3.6025455	1.124102065	2.934974e-01	5.012893e-01	-6.29980198	FALSE	FALSE
P04350	TUBB4A	-0.1735487341	3.6393792	-3.325870436	1.041626e-02	8.008217e-02	-6.30134754	FALSE	FALSE
P84098	RPL19	-0.3736517426	3.6116115	-2.044933723	7.502037e-02	2.427679e-01	-6.30231641	FALSE	FALSE
P08238	HSP90AB1	-0.2808140435	3.6239651	-1.923670098	9.052219e-02	2.631203e-01	-6.30996118	FALSE	FALSE
P27816	MAP4	-0.1900025558	3.6344610	-1.372841068	2.069723e-01	4.142337e-01	-6.32126731	FALSE	FALSE
Q8WVC0	LEO1	-0.2562929814	3.6154717	-1.238048262	2.507233e-01	4.571076e-01	-6.32219315	FALSE	FALSE
Q7Z7L1	SLFN11	-0.3530982054	3.6082393	-1.753744349	1.174796e-01	3.042502e-01	-6.32278165	FALSE	FALSE
Q9BRD0	BUD13	-0.2656318963	3.6166585	-1.303986457	2.284295e-01	4.358714e-01	-6.32540055	FALSE	FALSE
Q7Z591	AKNA	0.2716907153	3.5912526	0.835807083	4.274685e-01	6.216155e-01	-6.33102445	FALSE	FALSE
Q9BZK7	TBL1XR1	-0.2026415241	3.6117385	-0.715573125	4.945644e-01	6.685950e-01	-6.33384471	FALSE	FALSE
Q9ULX6	AKAP8L	-0.2856219079	3.5940067	-1.020718588	3.371971e-01	5.419873e-01	-6.34110374	FALSE	FALSE
P98179	RBM3	-0.3761578107	3.5871544	-1.376696390	2.058241e-01	4.137148e-01	-6.34119731	FALSE	FALSE
Q9UNM6	PSMD13	-0.3104897743	3.5506528	-0.760634259	4.686529e-01	6.501255e-01	-6.34393410	FALSE	FALSE
P23526	AHCY	-0.4139313154	3.5467630	-1.104616423	3.013710e-01	5.086746e-01	-6.34663072	FALSE	FALSE
Q5SRE5	NUP188	-0.2700656671	3.6155630	-1.257871469	2.438367e-01	4.497014e-01	-6.34808654	FALSE	FALSE
Q8WVV9	HNRNPLL	-0.2453957622	3.6152557	-1.011357985	3.413905e-01	5.442076e-01	-6.35025972	FALSE	FALSE
Q8NBN7	RDH13	-0.2179028080	3.6273815	-1.286167783	2.342822e-01	4.389345e-01	-6.35303781	FALSE	FALSE
Q9NUJ1	ABHD10	-0.2962762446	3.5781198	-0.867606945	4.108247e-01	6.055973e-01	-6.35314352	FALSE	FALSE
Q13263	TRIM28	-0.2625411959	3.6224269	-1.637163524	1.401502e-01	3.358449e-01	-6.35647602	FALSE	FALSE
Q9BW61	DDA1	-0.1914851054	3.6378405	-3.009912634	1.677388e-02	1.063583e-01	-6.36061266	FALSE	FALSE
O95900	TRUB2	0.1838507320	3.6228527	0.750296084	4.745173e-01	6.539417e-01	-6.36142111	FALSE	FALSE
Q4G0J3	LARP7	0.1686609968	3.5271261	0.346891920	7.376019e-01	8.529574e-01	-6.36263202	FALSE	FALSE
Q8WUK0	PTPMT1	0.2492265299	3.6182862	1.176909517	2.729884e-01	4.817593e-01	-6.36312520	FALSE	FALSE
O00567	NOP56	-0.3411661548	3.6021058	-1.423670681	1.922728e-01	4.038200e-01	-6.36607794	FALSE	FALSE
Q02338	BDH1	0.2895335680	3.6174222	1.673604033	1.326624e-01	3.240346e-01	-6.36735434	FALSE	FALSE
Q12872	SFSWAP	-0.2602554605	3.4970110	-0.518119241	6.183659e-01	7.705377e-01	-6.36891449	FALSE	FALSE
Q969U6	FBXW5	-0.2292179010	3.6138940	-0.912748549	3.879975e-01	5.874745e-01	-6.37798431	FALSE	FALSE
Q9Y2T2	AP3M1	-0.2091610834	3.6265937	-1.099138739	3.036145e-01	5.112568e-01	-6.38096519	FALSE	FALSE
Q13769	THOC5	-0.3421526692	3.5452662	-0.840239264	4.251208e-01	6.203647e-01	-6.38108509	FALSE	FALSE
Q14142	TRIM14	-0.2607238212	3.6070244	-1.008718502	3.425802e-01	5.448584e-01	-6.38702508	FALSE	FALSE
Q6P2Q9	PRPF8	-0.1952351178	3.6341136	-1.638504372	1.398679e-01	3.358449e-01	-6.38750603	FALSE	FALSE
P78318	IGBP1	0.3103584076	3.5963929	1.077867147	3.124523e-01	5.200989e-01	-6.38830070	FALSE	FALSE
P38919	EIF4A3	-0.1989198039	3.6190582	-0.823609108	4.339760e-01	6.243852e-01	-6.39978274	FALSE	FALSE
P23743	DGKA	0.3436951602	3.5673711	0.926361600	3.812979e-01	5.800423e-01	-6.39993824	FALSE	FALSE
Q12905	ILF2	-0.2757072489	3.6061944	-1.175134933	2.736581e-01	4.817593e-01	-6.40172163	FALSE	FALSE
P61981	YWHAG	0.3156852162	3.5659624	0.866884657	4.111976e-01	6.055973e-01	-6.41022113	FALSE	FALSE
P13984	GTF2F2	-0.3009922557	3.5979506	-1.157052580	2.805593e-01	4.891016e-01	-6.41137912	FALSE	FALSE
Q9H0A0	NAT10	-0.1869683954	3.5760270	-0.490968789	6.366046e-01	7.884563e-01	-6.41348293	FALSE	FALSE
P09661	SNRPA1	-0.1948484210	3.6338455	-1.689180256	1.295758e-01	3.195906e-01	-6.41480311	FALSE	FALSE
Q9NUI1	DECR2	-0.1811734000	3.6286159	-0.862943599	4.132364e-01	6.073515e-01	-6.41482860	FALSE	FALSE
O76031	CLPX	-0.1640793309	3.6372743	-1.316498127	2.243946e-01	4.300872e-01	-6.41501171	FALSE	FALSE
Q8IWS0	PHF6	-0.3114147919	3.6109803	-1.524507852	1.658080e-01	3.707311e-01	-6.41626302	FALSE	FALSE
Q9NX20	MRPL16	-0.1935162385	3.5712191	-0.531119249	6.097305e-01	7.644303e-01	-6.41718363	FALSE	FALSE
P62191	PSMC1	-0.2418816646	3.6240404	-1.467799851	1.802621e-01	3.864389e-01	-6.42054507	FALSE	FALSE
Q9NZ71	RTEL1	-0.2519819810	3.5912660	-0.832434737	4.292608e-01	6.219724e-01	-6.42337017	FALSE	FALSE
Q8IYM9	TRIM22	-0.2494085043	3.6189744	-1.322594072	2.224509e-01	4.284571e-01	-6.42513728	FALSE	FALSE
Q9NXV6	CDKN2AIP	-0.1867119560	3.6214457	-0.774346824	4.609487e-01	6.438007e-01	-6.42556864	FALSE	FALSE
Q53H96	PYCR3	-0.1718108493	3.6324817	-0.911797998	3.884685e-01	5.874745e-01	-6.43121503	FALSE	FALSE
P43490	NAMPT	0.4325927347	3.5230173	0.991705054	3.503244e-01	5.510591e-01	-6.43156433	FALSE	FALSE
P69905	HBA1	0.7047148960	3.2473161	1.068626485	3.163542e-01	5.240329e-01	-6.43407129	FALSE	FALSE
Q69YN2	CWF19L1	-0.2248427026	3.6101733	-0.884000666	4.024262e-01	5.970708e-01	-6.43667845	FALSE	FALSE
Q96SB4	SRPK1	-0.1472235689	3.5853325	-0.407949346	6.939879e-01	8.259839e-01	-6.43753099	FALSE	FALSE
Q9BQE5	APOL2	0.2468907150	3.6186474	1.243337981	2.488700e-01	4.554670e-01	-6.43847060	FALSE	FALSE
Q13112	CHAF1B	-0.2607042738	3.4893091	-0.536188771	6.063805e-01	7.633513e-01	-6.44318256	FALSE	FALSE
P46776	RPL27A	-0.3150064181	3.6243404	-2.502166346	3.675698e-02	1.596144e-01	-6.44485611	FALSE	FALSE
Q16836	HADH	-0.3678840262	3.5521219	-0.903880110	3.924080e-01	5.906730e-01	-6.44896503	FALSE	FALSE
Q9UG63	ABCF2	-0.1870369196	3.6329507	-1.337063576	2.178947e-01	4.236678e-01	-6.45136360	FALSE	FALSE
Q9Y6Y0	IVNS1ABP	-0.1639946404	3.6067410	-0.564008012	5.881741e-01	7.538940e-01	-6.45423207	FALSE	FALSE
Q08380	LGALS3BP	-0.1711285207	3.6306940	-0.890669275	3.990453e-01	5.956582e-01	-6.45448823	FALSE	FALSE
P49756	RBM25	0.2297692410	3.5688818	0.596564763	5.672570e-01	7.343083e-01	-6.45498588	FALSE	FALSE
P62140	PPP1CB	-0.1930424016	3.6280535	-1.059698181	3.201604e-01	5.273447e-01	-6.45978273	FALSE	FALSE
P31150	GDI1	-0.2884697616	3.6017792	-1.149483770	2.834897e-01	4.918168e-01	-6.46058219	FALSE	FALSE
Q8N1F7	NUP93	-0.2198797722	3.6281413	-1.422320583	1.926511e-01	4.038200e-01	-6.46254693	FALSE	FALSE
Q96PK6	RBM14	-0.1218894819	3.6409885	-2.277155131	5.223420e-02	1.956109e-01	-6.46810069	FALSE	FALSE
Q13049	TRIM32	-0.2625208747	3.6127047	-1.189867581	2.681383e-01	4.774408e-01	-6.47135413	FALSE	FALSE
P08865	RPSA	-0.2964059737	3.4275755	-0.539413697	6.042545e-01	7.633513e-01	-6.48040751	FALSE	FALSE
Q13094	LCP2	-0.2932476273	3.5587012	-0.827438900	4.319255e-01	6.233124e-01	-6.48073948	FALSE	FALSE
Q9BRP8	PYM1	-0.2893981623	3.6027278	-1.298423990	2.302430e-01	4.367053e-01	-6.48146827	FALSE	FALSE
Q96RT1	ERBIN	-0.3232990791	3.5750652	-0.992684447	3.498750e-01	5.509570e-01	-6.48605955	FALSE	FALSE
P10155	RO60	-0.2865650021	3.6077875	-1.315239070	2.247979e-01	4.300872e-01	-6.48760924	FALSE	FALSE
P62995	TRA2B	-0.1853890561	3.5991579	-0.617267415	5.541804e-01	7.232609e-01	-6.48938510	FALSE	FALSE
Q96C36	PYCR2	-0.1883428591	3.6332525	-1.510285038	1.693324e-01	3.738299e-01	-6.49105657	FALSE	FALSE
P84103	SRSF3	-0.1299740532	3.6406284	-2.407635712	4.260118e-02	1.734304e-01	-6.49226002	FALSE	FALSE
P48444	ARCN1	-0.2459072041	3.6237214	-1.478061102	1.775664e-01	3.824882e-01	-6.49313582	FALSE	FALSE
P0DP23	CALM1	-0.4151949540	3.5981198	-1.771703964	1.143073e-01	2.990922e-01	-6.49726194	FALSE	FALSE
Q14684	RRP1B	-0.3186444778	3.5772638	-0.983215391	3.542380e-01	5.553863e-01	-6.49749991	FALSE	FALSE
P04792	HSPB1	-0.4055060449	3.5256894	-1.066215270	3.173786e-01	5.245716e-01	-6.49772564	FALSE	FALSE
O95232	LUC7L3	-0.5244431180	3.4642368	-0.999359897	3.468237e-01	5.479585e-01	-6.49777984	FALSE	FALSE
Q9C037	TRIM4	0.2841228326	3.5723038	0.763308712	4.671437e-01	6.486597e-01	-6.49977351	FALSE	FALSE
Q9UFW8	CGGBP1	-0.3038718131	3.5948724	-1.146623609	2.846034e-01	4.931520e-01	-6.50557165	FALSE	FALSE
P19338	NCL	-0.2749798014	3.6254126	-2.043231068	7.521908e-02	2.427679e-01	-6.50667218	FALSE	FALSE
P69849	NOMO3	-0.2264604333	3.5735425	-0.632660570	5.445727e-01	7.146270e-01	-6.50857240	FALSE	FALSE
O15056	SYNJ2	-0.3061313444	3.6120227	-1.450400567	1.849162e-01	3.931527e-01	-6.50942927	FALSE	FALSE
P28340	POLD1	-0.1752316525	3.6321807	-1.117135078	2.962934e-01	5.036637e-01	-6.51435251	FALSE	FALSE
Q9P2Y4	ZNF219	-0.2542341267	3.5482401	-0.630159269	5.461272e-01	7.160112e-01	-6.51482106	FALSE	FALSE
Q13627	DYRK1A	-0.1267251971	3.6284351	-0.549856187	5.973981e-01	7.594547e-01	-6.51689361	FALSE	FALSE
Q92615	LARP4B	0.1204484166	3.6144772	0.428789936	6.793646e-01	8.156226e-01	-6.51719769	FALSE	FALSE
P00747	PLG	-0.2180035036	3.6318467	-1.945391935	8.753510e-02	2.586346e-01	-6.52203634	FALSE	FALSE
P13796	LCP1	-0.3603050474	3.5393040	-0.993081950	3.496927e-01	5.509570e-01	-6.52560538	FALSE	FALSE
P62873	GNB1	0.2479556284	3.5969738	0.918824094	3.849969e-01	5.838101e-01	-6.53272439	FALSE	FALSE
Q16555	DPYSL2	-0.0110193509	3.5909116	-0.031676576	9.755044e-01	9.921205e-01	-6.53360744	FALSE	FALSE
Q01826	SATB1	0.1128064967	3.6117751	0.391981251	7.052858e-01	8.346988e-01	-6.53423186	FALSE	FALSE
O43516	WIPF1	-0.3043575640	3.6066181	-1.355259026	2.122794e-01	4.182637e-01	-6.54086271	FALSE	FALSE
O00165	HAX1	-0.1157031873	3.5981882	-0.364123435	7.251818e-01	8.476228e-01	-6.54144888	FALSE	FALSE
Q92572	AP3S1	-0.2282358065	3.6185141	-1.105934196	3.008333e-01	5.086746e-01	-6.54164292	FALSE	FALSE
P38606	ATP6V1A	-0.2522116964	3.6037854	-1.024541919	3.354957e-01	5.407935e-01	-6.54207104	FALSE	FALSE
P50552	VASP	-0.1858760584	3.5188333	-0.372576222	7.191205e-01	8.442191e-01	-6.54305163	FALSE	FALSE
P67775	PPP2CA	-0.1863124717	3.6319020	-1.371275178	2.074403e-01	4.145912e-01	-6.54311013	FALSE	FALSE
P62826	RAN	-0.2230329321	3.6263897	-1.503807865	1.709595e-01	3.757439e-01	-6.54350051	FALSE	FALSE
P14649	MYL6B	-0.1911481136	3.6238577	-0.979647596	3.558926e-01	5.555542e-01	-6.54881851	FALSE	FALSE
P00505	GOT2	-0.3494573239	3.5857179	-1.278763604	2.367512e-01	4.400318e-01	-6.55498663	FALSE	FALSE
O14497	ARID1A	-0.1704634385	3.6321710	-1.033708270	3.314437e-01	5.369874e-01	-6.55573805	FALSE	FALSE
P22626	HNRNPA2B1	-0.3127399388	3.6216525	-2.248475175	5.462744e-02	2.022768e-01	-6.55891900	FALSE	FALSE
P53396	ACLY	-0.1825450640	3.6319477	-1.325914065	2.213983e-01	4.270038e-01	-6.55999471	FALSE	FALSE
O96011	PEX11B	0.4014546464	3.3644832	0.611361485	5.578928e-01	7.274434e-01	-6.56102976	FALSE	FALSE
P11498	PC	0.0458591784	3.5214280	0.089428677	9.309349e-01	9.666882e-01	-6.56300865	FALSE	FALSE
P12259	F5	0.2498721389	3.6035965	1.005075684	3.442272e-01	5.462654e-01	-6.56347357	FALSE	FALSE
O43464	HTRA2	0.2548655402	3.6066778	1.035259577	3.307616e-01	5.367853e-01	-6.56633522	FALSE	FALSE
Q9BW19	KIFC1	0.1735713275	3.6231354	0.811886545	4.402941e-01	6.290543e-01	-6.56635365	FALSE	FALSE
Q9Y5K6	CD2AP	0.0475969861	3.6057694	0.153017107	8.821659e-01	9.415696e-01	-6.56857630	FALSE	FALSE
Q99460	PSMD1	0.1331011486	3.6008653	0.444094034	6.687168e-01	8.079858e-01	-6.56929883	FALSE	FALSE
Q9H2H8	PPIL3	-0.2517501916	3.5812163	-0.802004142	4.456693e-01	6.336817e-01	-6.57065043	FALSE	FALSE
P39748	FEN1	-0.2968153529	3.6109766	-1.446866025	1.858745e-01	3.946047e-01	-6.57178757	FALSE	FALSE
P27482	CALML3	-0.2660234760	3.6237343	-1.752939904	1.176236e-01	3.042502e-01	-6.57194610	FALSE	FALSE
P09543	CNP	-0.1886357166	3.6342137	-1.727291960	1.223023e-01	3.107434e-01	-6.57213384	FALSE	FALSE
Q14011	CIRBP	-0.3492308223	3.5582372	-0.981121202	3.552085e-01	5.555542e-01	-6.57394928	FALSE	FALSE
P46778	RPL21	-0.3904384507	3.6065420	-2.050695529	7.435175e-02	2.416010e-01	-6.57979576	FALSE	FALSE
P55884	EIF3B	-0.2783321979	3.5805513	-0.892247324	3.982482e-01	5.950883e-01	-6.57991263	FALSE	FALSE
P13612	ITGA4	-0.2184357357	3.6251719	-1.277805023	2.370725e-01	4.400581e-01	-6.58082490	FALSE	FALSE
Q13363	CTBP1	-0.1836379878	3.6285184	-1.047918708	3.252367e-01	5.309444e-01	-6.58515654	FALSE	FALSE
Q14204	DYNC1H1	-0.1667647219	3.6348431	-1.362636854	2.100382e-01	4.158327e-01	-6.58543992	FALSE	FALSE
Q96I24	FUBP3	-0.1862188831	3.6017622	-0.643441300	5.379033e-01	7.078194e-01	-6.58707460	FALSE	FALSE
O75947	ATP5PD	0.3803429937	3.5570999	1.058067183	3.208596e-01	5.275171e-01	-6.59183254	FALSE	FALSE
P00558	PGK1	-0.3495761572	3.5430003	-0.953708554	3.680968e-01	5.684081e-01	-6.59414482	FALSE	FALSE
P47929	LGALS7	-1.5520786723	2.5928041	-1.705727925	1.263698e-01	3.160347e-01	-6.59511701	FALSE	FALSE
P25786	PSMA1	-0.3620287390	3.6084460	-1.912862440	9.204460e-02	2.652297e-01	-6.59784815	FALSE	FALSE
P11310	ACADM	-0.1300997846	3.6363341	-0.757116860	4.706428e-01	6.509953e-01	-6.60492260	FALSE	FALSE
P35580	MYH10	-0.1553333969	3.6277261	-0.789803303	4.523668e-01	6.374058e-01	-6.60708503	FALSE	FALSE
Q16630	CPSF6	-0.2684881515	3.6031349	-1.085174255	3.093938e-01	5.167381e-01	-6.60794982	FALSE	FALSE
Q96EL2	MRPS24	-0.2008681262	3.6215552	-0.979466253	3.559768e-01	5.555542e-01	-6.60994738	FALSE	FALSE
P23246	SFPQ	-0.4194672574	3.6102810	-2.433210041	4.093326e-02	1.709379e-01	-6.61114395	FALSE	FALSE
Q9UKJ3	GPATCH8	0.1381312266	3.5563511	0.345765653	7.384166e-01	8.529574e-01	-6.61504010	FALSE	FALSE
Q9NP77	SSU72	-0.1402514647	3.6365726	-0.931764379	3.786626e-01	5.784898e-01	-6.61582968	FALSE	FALSE
P18065	IGFBP2	-0.2138540019	3.6251380	-1.316836911	2.242862e-01	4.300872e-01	-6.61643206	FALSE	FALSE
Q96IZ7	RSRC1	-0.2544044489	3.5324983	-0.579250529	5.783280e-01	7.446038e-01	-6.62116208	FALSE	FALSE
Q9Y6D6	ARFGEF1	-0.1269287268	3.6137509	-0.485827642	6.400887e-01	7.900491e-01	-6.62185090	FALSE	FALSE
P15311	EZR	-0.3456016329	3.6076281	-1.742394190	1.195268e-01	3.064076e-01	-6.62488767	FALSE	FALSE
P26641	EEF1G	-0.2591870483	3.6217828	-1.572464166	1.544058e-01	3.588460e-01	-6.62508835	FALSE	FALSE
Q460N5	PARP14	-0.1860125055	3.6094787	-0.707600015	4.992432e-01	6.711215e-01	-6.62857381	FALSE	FALSE
Q96QT4	TRPM7	-0.1845791882	3.6284108	-1.118425302	2.957740e-01	5.033779e-01	-6.62989702	FALSE	FALSE
Q96SZ6	CDK5RAP1	0.1500500630	3.6348956	1.016622597	3.390272e-01	5.422165e-01	-6.63095820	FALSE	FALSE
Q9NR30	DDX21	-0.2817952938	3.6074639	-1.263574491	2.418851e-01	4.469604e-01	-6.63188203	FALSE	FALSE
P40306	PSMB10	-0.2661637489	3.5712561	-0.775369706	4.603775e-01	6.438007e-01	-6.63236146	FALSE	FALSE
P49848	TAF6	-0.1938335876	3.5976927	-0.686793111	5.115851e-01	6.814546e-01	-6.63297505	FALSE	FALSE
Q9ULC4	MCTS1	0.2533488132	3.5821850	0.797660635	4.480458e-01	6.350640e-01	-6.63360878	FALSE	FALSE
P39023	RPL3	-0.4425128884	3.5738839	-1.524959471	1.656972e-01	3.707311e-01	-6.63499570	FALSE	FALSE
Q96SK2	TMEM209	-0.1607835414	3.6190910	-0.687208272	5.113369e-01	6.814546e-01	-6.63629624	FALSE	FALSE
P43034	PAFAH1B1	-0.1472720380	3.5949111	-0.479414326	6.444482e-01	7.919407e-01	-6.63893667	FALSE	FALSE
Q9NQS1	AVEN	-0.2678174843	3.6279751	-2.235899167	5.571093e-02	2.047020e-01	-6.63897684	FALSE	FALSE
O14617	AP3D1	-0.0688264266	3.6168776	-0.261660742	8.001798e-01	8.959780e-01	-6.63926937	FALSE	FALSE
Q96CT7	CCDC124	-0.3788460563	3.5592160	-1.134293063	2.894456e-01	4.974726e-01	-6.64349237	FALSE	FALSE
Q9ULM3	YEATS2	-0.1292037324	3.6175347	-0.524464337	6.141431e-01	7.659418e-01	-6.64368377	FALSE	FALSE
Q5SSJ5	HP1BP3	-0.3268897461	3.5711434	-1.005393937	3.440831e-01	5.462654e-01	-6.64562934	FALSE	FALSE
Q9Y421	FAM32A	-0.2433154198	3.6247196	-1.687260337	1.299526e-01	3.199693e-01	-6.64602073	FALSE	FALSE
Q9Y314	NOSIP	-0.1103498362	3.6185272	-0.441610182	6.704396e-01	8.093849e-01	-6.64689529	FALSE	FALSE
Q9Y3A4	RRP7A	-0.0887896505	3.6021597	-0.295638376	7.750185e-01	8.769775e-01	-6.64732950	FALSE	FALSE
P28065	PSMB9	-0.4150652445	3.5785273	-1.383158327	2.039119e-01	4.125345e-01	-6.64915813	FALSE	FALSE
P39687	ANP32A	-0.3202287996	3.6103130	-1.651117805	1.372381e-01	3.316394e-01	-6.65061268	FALSE	FALSE
Q96GA3	LTV1	-0.2782605244	3.6094878	-1.272267977	2.389354e-01	4.429423e-01	-6.65298482	FALSE	FALSE
Q13085	ACACA	-0.1451799550	3.6216866	-0.641907110	5.388494e-01	7.084139e-01	-6.65503490	FALSE	FALSE
P13010	XRCC5	-0.1707283118	3.6270477	-0.927093495	3.809401e-01	5.800423e-01	-6.65636484	FALSE	FALSE
Q99873	PRMT1	-0.1769704622	3.6279293	-1.020157793	3.374472e-01	5.419873e-01	-6.65709629	FALSE	FALSE
Q9UI10	EIF2B4	0.2122773647	3.6057544	0.794618704	4.497154e-01	6.361719e-01	-6.65813993	FALSE	FALSE
Q8WWC4	MAIP1	0.1581743396	3.6230700	0.733945764	4.838901e-01	6.616550e-01	-6.66024026	FALSE	FALSE
O00442	RTCA	-0.1735549468	3.5779521	-0.489354277	6.376977e-01	7.884563e-01	-6.66068882	FALSE	FALSE
Q14152	EIF3A	-0.1431383950	3.5988156	-0.478702519	6.449329e-01	7.919407e-01	-6.66170279	FALSE	FALSE
P46013	MKI67	-0.2054433168	3.6222132	-1.095537803	3.050965e-01	5.121348e-01	-6.66383947	FALSE	FALSE
Q96EP5	DAZAP1	-0.1769324002	3.6290305	-1.055436301	3.219899e-01	5.279504e-01	-6.66424897	FALSE	FALSE
P22234	PAICS	-0.1723287113	3.6034061	-0.629216127	5.467140e-01	7.161253e-01	-6.66761152	FALSE	FALSE
P51571	SSR4	-0.2460484722	3.6052034	-1.001857488	3.456873e-01	5.473701e-01	-6.67057608	FALSE	FALSE
Q9NYK5	MRPL39	-0.0652110532	3.5764809	-0.183907862	8.586521e-01	9.265425e-01	-6.67262865	FALSE	FALSE
Q96DH6	MSI2	-0.0205372358	3.6407538	-0.106793135	9.175770e-01	9.606155e-01	-6.67483810	FALSE	FALSE
Q9NP97	DYNLRB1	-0.2440223783	3.5982914	-0.860040549	4.147427e-01	6.083177e-01	-6.67727885	FALSE	FALSE
Q15645	TRIP13	-0.2340919353	3.5267648	-0.527760128	6.119557e-01	7.657474e-01	-6.67731469	FALSE	FALSE
O00257	CBX4	-0.1672403739	3.6319556	-1.108289880	2.998739e-01	5.079425e-01	-6.67853833	FALSE	FALSE
Q8NBQ5	HSD17B11	-0.1435268584	3.6308362	-0.790923727	4.517490e-01	6.374058e-01	-6.67918144	FALSE	FALSE
Q9P2K3	RCOR3	-0.1842952567	3.6143743	-0.814859824	4.386857e-01	6.280086e-01	-6.67941382	FALSE	FALSE
P09651	HNRNPA1	-0.3626271896	3.6111749	-2.158434366	6.286993e-02	2.197381e-01	-6.68622787	FALSE	FALSE
P04075	ALDOA	-0.3788504981	3.5667565	-1.176954267	2.729715e-01	4.817593e-01	-6.68903730	FALSE	FALSE
Q9NWZ5	UCKL1	0.2182787115	3.6059452	0.837019481	4.268254e-01	6.215862e-01	-6.69085442	FALSE	FALSE
P52272	HNRNPM	-0.2162197074	3.6299616	-1.637828379	1.400102e-01	3.358449e-01	-6.69613223	FALSE	FALSE
Q8NCD3	HJURP	-0.2246158616	3.5856170	-0.722979506	4.902433e-01	6.660227e-01	-6.69635425	FALSE	FALSE
Q16851	UGP2	-0.1509836504	3.6156550	-0.601353996	5.642163e-01	7.314724e-01	-6.70147347	FALSE	FALSE
O15042	U2SURP	-0.2851090328	3.5787217	-0.896442838	3.961347e-01	5.934292e-01	-6.70186321	FALSE	FALSE
Q8NDD1	C1orf131	-0.1740541409	3.6315084	-1.189684301	2.682065e-01	4.774408e-01	-6.70363268	FALSE	FALSE
P35269	GTF2F1	-0.2884736922	3.6089019	-1.368804053	2.081806e-01	4.150958e-01	-6.70632797	FALSE	FALSE
P31040	SDHA	-0.1553697468	3.6045960	-0.574329378	5.814968e-01	7.473407e-01	-6.70633786	FALSE	FALSE
P37108	SRP14	-0.5419213504	3.5654426	-1.940292194	8.822777e-02	2.598097e-01	-6.70638885	FALSE	FALSE
Q9BY77	POLDIP3	-0.4696360395	3.5554752	-1.435514985	1.889818e-01	4.000162e-01	-6.70697214	FALSE	FALSE
Q13033	STRN3	-0.1456180805	3.6047767	-0.534032007	6.078045e-01	7.633513e-01	-6.70912542	FALSE	FALSE
P0CG12	DERPC	-0.2414707393	3.6225976	-1.509534913	1.695201e-01	3.738299e-01	-6.71177366	FALSE	FALSE
Q14839	CHD4	-0.2372191964	3.6168442	-1.209839154	2.608021e-01	4.706692e-01	-6.71218856	FALSE	FALSE
P20340	RAB6A	-0.1763321554	3.5975534	-0.587017913	5.733464e-01	7.400848e-01	-6.71247914	FALSE	FALSE
P27348	YWHAQ	0.1761500115	3.5867388	0.549223585	5.978122e-01	7.594547e-01	-6.71310001	FALSE	FALSE
Q8IWC1	MAP7D3	-0.2029072085	3.6222707	-1.093760410	3.058301e-01	5.121348e-01	-6.71338679	FALSE	FALSE
O60783	MRPS14	-0.0649909984	3.5954578	-0.210051345	8.388674e-01	9.148771e-01	-6.71463738	FALSE	FALSE
Q06203	PPAT	-0.1443485677	3.5489251	-0.351006436	7.346286e-01	8.507633e-01	-6.71801973	FALSE	FALSE
P29728	OAS2	-0.1585439932	3.6252797	-0.800966000	4.462365e-01	6.337531e-01	-6.71998931	FALSE	FALSE
Q9NRX1	PNO1	0.0695267712	3.6194817	0.277949141	7.880847e-01	8.864857e-01	-6.72215528	FALSE	FALSE
P36957	DLST	-0.1564859796	3.6235494	-0.769376267	4.637315e-01	6.451721e-01	-6.72223021	FALSE	FALSE
Q9NSD9	FARSB	-0.4053022539	3.5704186	-1.398534653	1.994239e-01	4.092672e-01	-6.72326024	FALSE	FALSE
P07814	EPRS1	-0.1485387255	3.6342023	-1.028517481	3.337336e-01	5.385589e-01	-6.72880155	FALSE	FALSE
Q00610	CLTC	-0.1778523690	3.5948725	-0.603865542	5.626254e-01	7.309540e-01	-6.73147754	FALSE	FALSE
O43422	THAP12	-0.1076148267	3.6144179	-0.426407607	6.810290e-01	8.159821e-01	-6.73322759	FALSE	FALSE
P51991	HNRNPA3	-0.3532686974	3.6012984	-1.635092998	1.405871e-01	3.363294e-01	-6.73324729	FALSE	FALSE
P61604	HSPE1	-0.1344958227	3.6395145	-1.899194351	9.400507e-02	2.683452e-01	-6.73355095	FALSE	FALSE
Q9C0K0	BCL11B	-0.1943762542	3.6192918	-0.909212883	3.897515e-01	5.882748e-01	-6.73412046	FALSE	FALSE
Q96T37	RBM15	-0.1151810697	3.5874786	-0.343765027	7.398647e-01	8.529574e-01	-6.73819030	FALSE	FALSE
Q9BUQ8	DDX23	-0.2215197317	3.6209010	-1.202525145	2.634693e-01	4.713502e-01	-6.74023421	FALSE	FALSE
P63010	AP2B1	-0.0765967491	3.5656472	-0.199392532	8.469199e-01	9.177442e-01	-6.74175865	FALSE	FALSE
P10644	PRKAR1A	-0.3462067440	3.6075553	-1.664002206	1.345987e-01	3.275387e-01	-6.74216751	FALSE	FALSE
O95793	STAU1	0.0050697932	3.4997515	0.010686658	9.917346e-01	9.971741e-01	-6.74242966	FALSE	FALSE
P32969	RPL9	-0.2226935624	3.6246958	-1.389141813	2.021551e-01	4.116356e-01	-6.74468440	FALSE	FALSE
O60869	EDF1	-0.2797680134	3.6258513	-2.111650440	6.762495e-02	2.285532e-01	-6.74661900	FALSE	FALSE
P62249	RPS16	-0.2690431487	3.6272364	-2.225115174	5.665699e-02	2.071160e-01	-6.74678360	FALSE	FALSE
P60174	TPI1	-0.1486136522	3.5140491	-0.334042861	7.469171e-01	8.583258e-01	-6.74817203	FALSE	FALSE
Q8TBM8	DNAJB14	-0.0984059924	3.6090148	-0.357670786	7.298229e-01	8.482045e-01	-6.75173149	FALSE	FALSE
Q9HD40	SEPSECS	-0.1166514858	3.6309908	-0.625375495	5.491074e-01	7.186035e-01	-6.75367045	FALSE	FALSE
Q14493	SLBP	-0.1500538231	3.6237863	-0.749353067	4.750546e-01	6.539417e-01	-6.75602381	FALSE	FALSE
P27694	RPA1	-0.1027927734	3.6304268	-0.525168945	6.136751e-01	7.659418e-01	-6.75672809	FALSE	FALSE
Q8NCE0	TSEN2	-0.0798179797	3.5800366	-0.233904136	8.209216e-01	9.042885e-01	-6.75687173	FALSE	FALSE
P11172	UMPS	-0.1553770278	3.6275922	-0.830611039	4.302322e-01	6.227502e-01	-6.75825624	FALSE	FALSE
P56556	NDUFA6	0.0350283436	3.6283237	0.156314562	8.796495e-01	9.399983e-01	-6.75939313	FALSE	FALSE
Q9NV70	EXOC1	-0.1283045252	3.6205862	-0.567374546	5.859915e-01	7.517689e-01	-6.76064902	FALSE	FALSE
O75964	ATP5MG	0.2786641932	3.6047065	1.213655001	2.594194e-01	4.687869e-01	-6.76347343	FALSE	FALSE
Q99436	PSMB7	-0.2886235871	3.6173319	-1.603763555	1.473521e-01	3.490174e-01	-6.76518104	FALSE	FALSE
P48729	CSNK1A1	-0.1059350860	3.6343887	-0.605181137	5.617931e-01	7.305350e-01	-6.76597639	FALSE	FALSE
Q8N983	MRPL43	-0.1039023546	3.6146185	-0.411765611	6.912997e-01	8.241534e-01	-6.76653902	FALSE	FALSE
P05455	SSB	-0.2913897245	3.5978208	-1.077765868	3.124949e-01	5.200989e-01	-6.76843003	FALSE	FALSE
P17612	PRKACA	-0.2504229894	3.6261727	-1.800136547	1.094491e-01	2.932825e-01	-6.76942542	FALSE	FALSE
P09429	HMGB1	-0.4867334451	3.5408387	-1.422215666	1.926805e-01	4.038200e-01	-6.76944392	FALSE	FALSE
P35606	COPB2	-0.2489270257	3.6235383	-1.591781012	1.500171e-01	3.517203e-01	-6.77113502	FALSE	FALSE
Q99459	CDC5L	-0.1416808855	3.6303111	-0.827452106	4.319184e-01	6.233124e-01	-6.77214718	FALSE	FALSE
Q9ULT8	HECTD1	0.1716309857	3.5889474	0.550940909	5.966883e-01	7.593733e-01	-6.77223658	FALSE	FALSE
Q8IWX8	CHERP	-0.2100661219	3.6211732	-1.171841708	2.749046e-01	4.825255e-01	-6.77307249	FALSE	FALSE
Q56VL3	OCIAD2	0.3659842632	3.5339555	0.943690909	3.728927e-01	5.739583e-01	-6.77787921	FALSE	FALSE
O96000	NDUFB10	0.1630425456	3.6149739	0.704424343	5.011146e-01	6.730059e-01	-6.77957132	FALSE	FALSE
P22061	PCMT1	0.0490951789	3.6096060	0.181568231	8.604281e-01	9.270627e-01	-6.78221087	FALSE	FALSE
P14868	DARS1	-0.1921213800	3.6269313	-1.204662574	2.626875e-01	4.706692e-01	-6.78439370	FALSE	FALSE
P08708	RPS17	-0.1784054303	3.6256178	-1.016930909	3.388892e-01	5.422165e-01	-6.78535400	FALSE	FALSE
Q86YP4	GATAD2A	-0.2332201730	3.6108068	-1.029441586	3.333251e-01	5.385060e-01	-6.79080015	FALSE	FALSE
Q8WXI9	GATAD2B	-0.2648937842	3.6060877	-1.137997604	2.879839e-01	4.966760e-01	-6.79216427	FALSE	FALSE
Q9Y3D9	MRPS23	0.3683543181	3.5463480	0.971472815	3.597055e-01	5.583631e-01	-6.79535850	FALSE	FALSE
Q9UL18	AGO1	0.0172345593	3.5213668	0.037646594	9.708900e-01	9.898742e-01	-6.79671500	FALSE	FALSE
Q13946	PDE7A	-0.2236806845	3.6089508	-0.979000648	3.561932e-01	5.555542e-01	-6.79684876	FALSE	FALSE
Q99523	SORT1	-0.0465786235	3.5720980	-0.125344144	9.033372e-01	9.536838e-01	-6.79727255	FALSE	FALSE
Q5XG87	TENT4A	-0.1901927426	3.6116574	-0.819378599	4.362489e-01	6.257904e-01	-6.79759330	FALSE	FALSE
Q9UN37	VPS4A	-0.1395333747	3.6302944	-0.801867287	4.457440e-01	6.336817e-01	-6.79779170	FALSE	FALSE
P55084	HADHB	-0.1076846050	3.6200403	-0.469847559	6.509785e-01	7.966287e-01	-6.79845731	FALSE	FALSE
P42285	MTREX	-0.0011461220	3.6150640	-0.004440909	9.965652e-01	9.979580e-01	-6.79927399	FALSE	FALSE
Q9Y6N5	SQOR	-0.1220449128	3.6346477	-0.758179305	4.700412e-01	6.509953e-01	-6.80082916	FALSE	FALSE
O00182	LGALS9	0.0064824316	3.5398013	0.014838511	9.885236e-01	9.971741e-01	-6.80102343	FALSE	FALSE
Q9Y5A9	YTHDF2	-0.1459300173	3.6313295	-0.883872180	4.024915e-01	5.970708e-01	-6.80393843	FALSE	FALSE
P06396	GSN	-0.1323361667	3.5545522	-0.340606409	7.421531e-01	8.542266e-01	-6.80568407	FALSE	FALSE
O15372	EIF3H	-0.0685371569	3.5757004	-0.198048389	8.479367e-01	9.177442e-01	-6.80575111	FALSE	FALSE
Q9NTJ3	SMC4	-0.0017903363	3.6061790	-0.006352809	9.950865e-01	9.971741e-01	-6.80785214	FALSE	FALSE
Q8N7H5	PAF1	-0.1802296130	3.6196969	-0.896094875	3.963097e-01	5.934292e-01	-6.81075354	FALSE	FALSE
Q9Y2S7	POLDIP2	-0.2081028452	3.6057249	-0.844069108	4.230995e-01	6.180444e-01	-6.81110364	FALSE	FALSE
Q14687	GSE1	-0.0987120042	3.5942677	-0.317879722	7.586979e-01	8.669969e-01	-6.81337306	FALSE	FALSE
O14744	PRMT5	0.1520150985	3.6240946	0.770258971	4.632365e-01	6.451098e-01	-6.81534690	FALSE	FALSE
P52292	KPNA2	-0.0806815890	3.6169550	-0.331190843	7.489908e-01	8.599590e-01	-6.82180998	FALSE	FALSE
Q02978	SLC25A11	0.1036929502	3.5994689	0.345164823	7.388514e-01	8.529574e-01	-6.82370264	FALSE	FALSE
Q9UBN7	HDAC6	-0.2065958093	3.6311706	-1.734061964	1.210508e-01	3.092081e-01	-6.82493079	FALSE	FALSE
Q13813	SPTAN1	-0.1690652931	3.6118379	-0.709583722	4.980765e-01	6.701818e-01	-6.82594595	FALSE	FALSE
P00738	HP	-0.4471953643	3.5599618	-1.412003719	1.955636e-01	4.055610e-01	-6.82711783	FALSE	FALSE
Q14161	GIT2	-0.0920147009	3.5646345	-0.249434996	8.092961e-01	8.997062e-01	-6.82765015	FALSE	FALSE
O60739	EIF1B	-0.5291606572	3.5182040	-1.337674881	2.177040e-01	4.236678e-01	-6.82863817	FALSE	FALSE
Q15370	ELOB	-0.2726004249	3.5970187	-1.017974879	3.384222e-01	5.422165e-01	-6.83364507	FALSE	FALSE
P62258	YWHAE	0.0869810243	3.5430947	0.198172152	8.478431e-01	9.177442e-01	-6.83429803	FALSE	FALSE
P49458	SRP9	-0.5162801079	3.5781078	-2.022538146	7.767522e-02	2.467520e-01	-6.83488894	FALSE	FALSE
Q15782	CHI3L2	0.0425227807	3.6406165	0.261308011	8.004423e-01	8.959780e-01	-6.83724429	FALSE	FALSE
Q8NCA5	FAM98A	0.1209590680	3.5773114	0.364518329	7.248982e-01	8.476228e-01	-6.83812399	FALSE	FALSE
P49207	RPL34	-0.4978026239	3.5495810	-1.545120797	1.608171e-01	3.647402e-01	-6.83812841	FALSE	FALSE
Q01780	EXOSC10	-0.0485629484	3.6283827	-0.229962464	8.238797e-01	9.053831e-01	-6.83918630	FALSE	FALSE
Q00325	SLC25A3	0.4642211352	3.5726048	1.788626885	1.113919e-01	2.961495e-01	-6.84275816	FALSE	FALSE
Q9BYD2	MRPL9	0.2192654350	3.4901251	0.395328238	7.029111e-01	8.331444e-01	-6.84298675	FALSE	FALSE
O43736	ITM2A	-0.0271962211	3.6113926	-0.103499569	9.201087e-01	9.624202e-01	-6.84442917	FALSE	FALSE
O75376	NCOR1	-0.0640383621	3.5595147	-0.169313116	8.697444e-01	9.342906e-01	-6.84765425	FALSE	FALSE
Q16666	IFI16	-0.1694045897	3.6102374	-0.700948542	5.031680e-01	6.744992e-01	-6.84768794	FALSE	FALSE
Q9UQE7	SMC3	-0.2046576196	3.6294906	-1.512187454	1.688571e-01	3.738299e-01	-6.84820328	FALSE	FALSE
O94788	ALDH1A2	-0.2075006124	3.6086962	-0.877327646	4.058298e-01	6.006443e-01	-6.84899502	FALSE	FALSE
Q13404	UBE2V1	0.0646096917	3.5927824	0.200485489	8.460933e-01	9.177442e-01	-6.84944145	FALSE	FALSE
P09234	SNRPC	-0.4151118536	3.5443278	-1.177825842	2.726430e-01	4.817593e-01	-6.85246232	FALSE	FALSE
Q9HDC9	APMAP	0.0484400737	3.6210372	0.211836043	8.375210e-01	9.148771e-01	-6.85349675	FALSE	FALSE
Q5QP82	DCAF10	-0.1351810880	3.6316530	-0.824470046	4.335145e-01	6.243480e-01	-6.85363544	FALSE	FALSE
Q9BT22	ALG1	0.2272644716	3.6017735	0.868582948	4.103212e-01	6.055513e-01	-6.85485640	FALSE	FALSE
Q9UBU9	NXF1	-0.0056315218	3.6311441	-0.027738552	9.785487e-01	9.935046e-01	-6.85917770	FALSE	FALSE
Q96GM5	SMARCD1	0.0712326488	3.6211172	0.312151160	7.628896e-01	8.697063e-01	-6.86148600	FALSE	FALSE
P05109	S100A8	-0.5903694422	3.2294443	-0.869074717	4.100677e-01	6.055513e-01	-6.86746161	FALSE	FALSE
Q9H4G4	GLIPR2	-0.0158484526	3.6042525	-0.054683843	9.577285e-01	9.837921e-01	-6.86774358	FALSE	FALSE
P61158	ACTR3	0.0021876082	3.6180132	0.009066604	9.929875e-01	9.971741e-01	-6.86945634	FALSE	FALSE
Q7Z5K2	WAPL	-0.1330569406	3.6317951	-0.838058896	4.262746e-01	6.214156e-01	-6.86955211	FALSE	FALSE
Q96EB1	ELP4	0.1512747449	3.5748967	0.420533859	6.851408e-01	8.188547e-01	-6.86969747	FALSE	FALSE
Q9Y217	MTMR6	-0.0983522765	3.6323560	-0.553597329	5.949520e-01	7.581790e-01	-6.87184731	FALSE	FALSE
Q6P4R8	NFRKB	-0.0591513977	3.6257063	-0.275443828	7.899412e-01	8.876799e-01	-6.87333883	FALSE	FALSE
Q9BYN8	MRPS26	-0.1085889663	3.6238874	-0.502334904	6.289362e-01	7.822355e-01	-6.87395436	FALSE	FALSE
O95202	LETM1	-0.0536316026	3.5582110	-0.145766050	8.877043e-01	9.443803e-01	-6.87478788	FALSE	FALSE
Q7L0Y3	TRMT10C	0.1319720750	3.6290654	0.749742151	4.748329e-01	6.539417e-01	-6.87492482	FALSE	FALSE
Q8TE02	ELP5	-0.1828251729	3.6037611	-0.724539122	4.893365e-01	6.660227e-01	-6.87930542	FALSE	FALSE
O96019	ACTL6A	-0.2245617083	3.6183996	-1.205658904	2.623238e-01	4.706692e-01	-6.88020617	FALSE	FALSE
P15153	RAC2	0.1001801308	3.6415235	1.279440303	2.365247e-01	4.400318e-01	-6.88123653	FALSE	FALSE
O75340	PDCD6	0.0523863983	3.6107781	0.205186244	8.425404e-01	9.148897e-01	-6.88422241	FALSE	FALSE
Q9UBB9	TFIP11	-0.1865249662	3.6243037	-1.073939215	3.141062e-01	5.215692e-01	-6.88461493	FALSE	FALSE
Q13148	TARDBP	0.1736573157	3.5624746	0.461241702	6.568805e-01	8.011146e-01	-6.88485829	FALSE	FALSE
P29692	EEF1D	-0.1977046318	3.6263637	-1.281523344	2.358284e-01	4.394565e-01	-6.88614742	FALSE	FALSE
P62913	RPL11	-0.2181347468	3.6307369	-1.819847496	1.061961e-01	2.891583e-01	-6.88723249	FALSE	FALSE
P46063	RECQL	0.0359982148	3.6371760	0.208670341	8.399096e-01	9.148771e-01	-6.88823821	FALSE	FALSE
Q14974	KPNB1	0.0394724415	3.6409838	0.255875373	8.044898e-01	8.981948e-01	-6.88952039	FALSE	FALSE
P29508	SERPINB3	1.0705072323	3.1357449	1.249730527	2.466455e-01	4.531320e-01	-6.89363471	FALSE	FALSE
Q99733	NAP1L4	-0.0854553017	3.6307224	-0.458695523	6.586316e-01	8.018854e-01	-6.89400225	FALSE	FALSE
Q96F07	CYFIP2	-0.1483107389	3.6212862	-0.723674352	4.898392e-01	6.660227e-01	-6.89411183	FALSE	FALSE
P52789	HK2	0.0171886634	3.6300724	0.084383695	9.348204e-01	9.672185e-01	-6.89814265	FALSE	FALSE
O94906	PRPF6	-0.1200878781	3.6381357	-1.070911096	3.153860e-01	5.230881e-01	-6.89905953	FALSE	FALSE
Q8IXB1	DNAJC10	-0.1731564312	3.5739034	-0.528571484	6.114178e-01	7.657474e-01	-6.89992850	FALSE	FALSE
P82932	MRPS6	-0.1489592343	3.6312586	-1.011311582	3.414114e-01	5.442076e-01	-6.90432918	FALSE	FALSE
Q9H1A4	ANAPC1	0.0651496321	3.6255060	0.307774129	7.660980e-01	8.719765e-01	-6.90642904	FALSE	FALSE
Q8ND56	LSM14A	-0.3246057671	3.5410552	-0.822310564	4.346728e-01	6.247604e-01	-6.90701429	FALSE	FALSE
P62861	FAU	-0.3211893620	3.6247980	-2.683522225	2.772032e-02	1.379279e-01	-6.90705888	FALSE	FALSE
P62495	ETF1	-0.0731014531	3.5153385	-0.163305619	8.743193e-01	9.375296e-01	-6.90747210	FALSE	FALSE
Q14141	SEPTIN6	-0.0145304461	3.5810733	-0.044472252	9.656157e-01	9.876711e-01	-6.90989322	FALSE	FALSE
Q5VTL8	PRPF38B	-0.3182450458	3.4741068	-0.608873924	5.594607e-01	7.288248e-01	-6.91338490	FALSE	FALSE
Q8IV53	DENND1C	-0.1511150512	3.6260571	-0.860590673	4.144570e-01	6.083177e-01	-6.91396972	FALSE	FALSE
Q96ST2	IWS1	-0.1752174295	3.6067507	-0.729074603	4.867055e-01	6.648704e-01	-6.91501256	FALSE	FALSE
Q16342	PDCD2	-0.1045954279	3.6346839	-0.674183658	5.191565e-01	6.888437e-01	-6.91527144	FALSE	FALSE
P31943	HNRNPH1	-0.1645736644	3.6341797	-1.496882917	1.727146e-01	3.778627e-01	-6.91670958	FALSE	FALSE
P05023	ATP1A1	-0.0314194217	3.6310637	-0.160669124	8.763286e-01	9.378483e-01	-6.91847953	FALSE	FALSE
Q16698	DECR1	-0.1609331823	3.6294636	-1.043742002	3.270516e-01	5.330808e-01	-6.91886403	FALSE	FALSE
A3KMH1	VWA8	-0.1065338454	3.6260016	-0.537231935	6.056923e-01	7.633513e-01	-6.92042667	FALSE	FALSE
P11387	TOP1	-0.1620340920	3.5792178	-0.500847491	6.299370e-01	7.822355e-01	-6.92319201	FALSE	FALSE
Q9Y4C2	TCAF1	-0.1478437932	3.6268444	-0.834980596	4.279072e-01	6.216155e-01	-6.92508021	FALSE	FALSE
Q9NXW2	DNAJB12	-0.0415687381	3.6306720	-0.213852985	8.360002e-01	9.148771e-01	-6.92938282	FALSE	FALSE
O43818	RRP9	-0.0777518604	3.6289433	-0.404648849	6.963166e-01	8.280677e-01	-6.92989375	FALSE	FALSE
Q12834	CDC20	-0.1592017296	3.6167131	-0.720963400	4.914171e-01	6.662259e-01	-6.93060751	FALSE	FALSE
Q9NRZ9	HELLS	-0.0258525585	3.6233972	-0.116704024	9.099651e-01	9.574009e-01	-6.93095922	FALSE	FALSE
Q92600	CNOT9	0.0857752911	3.6002143	0.294855224	7.755954e-01	8.769775e-01	-6.93183093	FALSE	FALSE
P55145	MANF	-0.2300771440	3.6128627	-1.063813588	3.184015e-01	5.256560e-01	-6.93303308	FALSE	FALSE
A5YKK6	CNOT1	-0.1391385481	3.6260433	-0.734133010	4.837820e-01	6.616550e-01	-6.93304257	FALSE	FALSE
P33991	MCM4	-0.1351225674	3.6282738	-0.770976092	4.628346e-01	6.451098e-01	-6.93364404	FALSE	FALSE
P67809	YBX1	-0.3091996670	3.6150688	-1.842694430	1.025400e-01	2.831211e-01	-6.93494410	FALSE	FALSE
Q9NV79	PCMTD2	-0.1431495070	3.6087552	-0.559340489	5.912076e-01	7.562589e-01	-6.93509228	FALSE	FALSE
Q8N3U4	STAG2	-0.1833690683	3.6271058	-1.159969122	2.794367e-01	4.877379e-01	-6.93527892	FALSE	FALSE
Q14574	DSC3	-0.2135895375	3.0899986	-0.233812294	8.209905e-01	9.042885e-01	-6.94017294	FALSE	FALSE
O43929	ORC4	0.0225967547	3.6172636	0.093147743	9.280718e-01	9.655209e-01	-6.94081416	FALSE	FALSE
Q14596	NBR1	-0.1706031719	3.6232350	-0.919232728	3.847957e-01	5.838101e-01	-6.94223560	FALSE	FALSE
P60468	SEC61B	0.1485155550	3.5335790	0.360613694	7.277047e-01	8.478315e-01	-6.94347643	FALSE	FALSE
Q8N183	NDUFAF2	0.1775094254	3.6219686	0.942017696	3.736982e-01	5.745811e-01	-6.94661445	FALSE	FALSE
Q96IJ6	GMPPA	0.0192403122	3.6401744	0.124779390	9.037702e-01	9.536838e-01	-6.95187021	FALSE	FALSE
P08559	PDHA1	-0.1332811383	3.6172332	-0.605662155	5.614890e-01	7.305350e-01	-6.95276616	FALSE	FALSE
O00571	DDX3X	-0.2110249604	3.6246293	-1.321610869	2.227634e-01	4.284831e-01	-6.95305177	FALSE	FALSE
P22087	FBL	-0.2889174977	3.6072864	-1.368499301	2.082721e-01	4.150958e-01	-6.95354876	FALSE	FALSE
Q08188	TGM3	-0.5899753652	3.3073252	-0.900095281	3.943013e-01	5.922786e-01	-6.95373495	FALSE	FALSE
Q9P275	USP36	-0.1354896184	3.6227139	-0.683777805	5.133893e-01	6.824554e-01	-6.95486403	FALSE	FALSE
Q9H936	SLC25A22	-0.0433242785	3.5750714	-0.126172568	9.027021e-01	9.536838e-01	-6.95851839	FALSE	FALSE
Q9P016	THYN1	-0.1052192102	3.6095664	-0.421639761	6.843658e-01	8.186112e-01	-6.96047126	FALSE	FALSE
Q9Y4L1	HYOU1	-0.1562563275	3.6171097	-0.723980441	4.896612e-01	6.660227e-01	-6.96145755	FALSE	FALSE
P06730	EIF4E	-0.1234221262	3.6203361	-0.586058015	5.739607e-01	7.400848e-01	-6.96576207	FALSE	FALSE
P17858	PFKL	0.1001235575	3.6345519	0.655608623	5.304352e-01	7.012118e-01	-6.96765997	FALSE	FALSE
P40937	RFC5	-0.1123585037	3.6374953	-0.927934138	3.805295e-01	5.800423e-01	-6.96969057	FALSE	FALSE
P20042	EIF2S2	-0.1713209915	3.6300279	-1.208841006	2.611648e-01	4.706692e-01	-6.96993030	FALSE	FALSE
Q32MZ4	LRRFIP1	-0.1196556357	3.6364391	-0.929014648	3.800021e-01	5.799180e-01	-6.97045593	FALSE	FALSE
P06748	NPM1	-0.5135846111	3.5141284	-1.233964040	2.521622e-01	4.585640e-01	-6.97371160	FALSE	FALSE
Q969X5	ERGIC1	0.2340109101	3.6127324	1.137017113	2.883702e-01	4.966760e-01	-6.97488293	FALSE	FALSE
Q6IA86	ELP2	-0.1744118068	3.6333225	-1.515976663	1.679141e-01	3.736348e-01	-6.97561929	FALSE	FALSE
Q96MN5	TCEANC2	-0.0144687138	3.6075377	-0.052048256	9.597637e-01	9.837921e-01	-6.97784936	FALSE	FALSE
O43768	ENSA	-0.1519106278	3.6183245	-0.735296643	4.831111e-01	6.616550e-01	-6.97786510	FALSE	FALSE
P51149	RAB7A	-0.0576740749	3.6352555	-0.350640987	7.348925e-01	8.507633e-01	-6.97944070	FALSE	FALSE
P07858	CTSB	0.1012251579	3.6145933	0.429282343	6.790208e-01	8.156226e-01	-6.97950087	FALSE	FALSE
Q9UPN9	TRIM33	0.0304476096	3.6199822	0.132762345	8.976530e-01	9.507293e-01	-6.98096438	FALSE	FALSE
Q92930	RAB8B	-0.0183159087	3.5946532	-0.061528753	9.524443e-01	9.804976e-01	-6.98572249	FALSE	FALSE
Q15287	RNPS1	0.1107932856	3.5637320	0.294598605	7.757845e-01	8.769775e-01	-6.98783472	FALSE	FALSE
O76094	SRP72	-0.0694087523	3.6279256	-0.360547358	7.277524e-01	8.478315e-01	-6.99374301	FALSE	FALSE
P56537	EIF6	-0.0697623308	3.5269084	-0.152665818	8.824340e-01	9.415696e-01	-6.99672126	FALSE	FALSE
Q15717	ELAVL1	0.0985292515	3.6386005	0.804562126	4.442737e-01	6.328471e-01	-6.99826256	FALSE	FALSE
P67870	CSNK2B	-0.1815716293	3.6290094	-1.285815083	2.343993e-01	4.389345e-01	-7.00051215	FALSE	FALSE
E9PAV3	NACA	0.1899343069	3.6026125	0.786511724	4.541853e-01	6.387120e-01	-7.00155201	FALSE	FALSE
O15533	TAPBP	0.0809558445	3.5611624	0.221187464	8.304758e-01	9.105370e-01	-7.00304770	FALSE	FALSE
Q96P11	NSUN5	-0.0431799439	3.6310497	-0.232763573	8.217772e-01	9.044599e-01	-7.00413423	FALSE	FALSE
P31948	STIP1	-0.0611491332	3.5354249	-0.146240565	8.873417e-01	9.443803e-01	-7.00460751	FALSE	FALSE
Q96FC9	DDX11	-0.0019228337	3.6125038	-0.007764434	9.939947e-01	9.971741e-01	-7.00646696	FALSE	FALSE
Q5JVF3	PCID2	-0.0183751180	3.6189837	-0.078583230	9.392901e-01	9.696410e-01	-7.00742403	FALSE	FALSE
P09693	CD3G	0.2108015957	3.5967437	0.724313213	4.894678e-01	6.660227e-01	-7.00953408	FALSE	FALSE
Q9UBF2	COPG2	-0.1218076256	3.6225804	-0.618352204	5.535001e-01	7.230315e-01	-7.01045227	FALSE	FALSE
Q14331	FRG1	-0.3204429487	3.6147901	-1.722732449	1.231521e-01	3.108915e-01	-7.01158857	FALSE	FALSE
O43815	STRN	0.0121919167	3.6189175	0.053748226	9.584509e-01	9.837921e-01	-7.01449347	FALSE	FALSE
P00813	ADA	-0.1430945695	3.6310893	-1.000471164	3.463177e-01	5.477631e-01	-7.01467739	FALSE	FALSE
P25490	YY1	-0.1524675341	3.5983357	-0.556993031	5.927365e-01	7.563593e-01	-7.01581687	FALSE	FALSE
Q92945	KHSRP	0.1428754194	3.6294056	0.886477179	4.011682e-01	5.969616e-01	-7.02160756	FALSE	FALSE
Q9NR28	DIABLO	-0.2322855614	3.6193946	-1.315702760	2.246493e-01	4.300872e-01	-7.02194236	FALSE	FALSE
P23284	PPIB	-0.3733058001	3.6164732	-2.419390202	4.182624e-02	1.717392e-01	-7.02231755	FALSE	FALSE
P14923	JUP	-0.8354829940	2.7655795	-0.832491794	4.292304e-01	6.219724e-01	-7.02312239	FALSE	FALSE
Q96EU6	RRP36	-0.0005316629	3.5896624	-0.001727333	9.986640e-01	9.986640e-01	-7.02317462	FALSE	FALSE
Q8NBX0	SCCPDH	0.1433484682	3.6342804	1.168147504	2.763083e-01	4.834552e-01	-7.02970650	FALSE	FALSE
Q15233	NONO	-0.3758926712	3.6085827	-1.963487956	8.511920e-02	2.562517e-01	-7.03292025	FALSE	FALSE
Q99653	CHP1	-0.1035214517	3.6059329	-0.384472930	7.106253e-01	8.391153e-01	-7.03496072	FALSE	FALSE
P51665	PSMD7	0.0379162250	3.5870926	0.121220037	9.064998e-01	9.551576e-01	-7.04045272	FALSE	FALSE
Q9UQ80	PA2G4	-0.3343878714	3.5886586	-1.286092007	2.343073e-01	4.389345e-01	-7.04061562	FALSE	FALSE
Q9NWB6	ARGLU1	-0.5346312470	3.5431675	-1.539991068	1.620463e-01	3.656888e-01	-7.04133693	FALSE	FALSE
P33240	CSTF2	-0.0597911835	3.6142616	-0.251508780	8.077475e-01	8.993924e-01	-7.04178467	FALSE	FALSE
O75694	NUP155	-0.1451993799	3.6277288	-0.899080001	3.948103e-01	5.924222e-01	-7.04226078	FALSE	FALSE
P40227	CCT6A	-0.1153794966	3.6389122	-1.263124610	2.420386e-01	4.469604e-01	-7.04236774	FALSE	FALSE
Q9NVI7	ATAD3A	-0.1822098021	3.6223921	-1.036178669	3.303581e-01	5.367383e-01	-7.04259938	FALSE	FALSE
P05089	ARG1	-0.1371436235	3.2201486	-0.178086728	8.630724e-01	9.292132e-01	-7.04711515	FALSE	FALSE
Q7L9L4	MOB1B	-0.1106557393	3.6334985	-0.744342757	4.779162e-01	6.559903e-01	-7.05248801	FALSE	FALSE
Q15008	PSMD6	0.0230152477	3.6138886	0.092639299	9.284632e-01	9.655209e-01	-7.05328078	FALSE	FALSE
Q01082	SPTBN1	-0.2182756026	3.6148853	-1.096577074	3.046682e-01	5.121348e-01	-7.05400034	FALSE	FALSE
Q8WW12	PCNP	0.0056218140	3.5579526	0.015087872	9.883308e-01	9.971741e-01	-7.05414627	FALSE	FALSE
Q14696	MESD	-0.0935768084	3.5670821	-0.255455791	8.048026e-01	8.981948e-01	-7.05518858	FALSE	FALSE
Q96AG4	LRRC59	-0.2378452341	3.6145659	-1.222407860	2.562707e-01	4.648556e-01	-7.05893312	FALSE	FALSE
Q13330	MTA1	-0.1222231311	3.6342686	-0.894987054	3.968671e-01	5.936436e-01	-7.06244335	FALSE	FALSE
Q9BRX2	PELO	-0.0564830606	3.6290508	-0.300853063	7.711809e-01	8.763698e-01	-7.07244988	FALSE	FALSE
Q99741	CDC6	-0.1248460569	3.6293003	-0.754631597	4.720521e-01	6.516866e-01	-7.07405657	FALSE	FALSE
P62312	LSM6	0.0825784833	3.6272829	0.434339237	6.754946e-01	8.134318e-01	-7.07506313	FALSE	FALSE
Q9H6R0	DHX33	-0.0561012872	3.6371975	-0.380696374	7.133175e-01	8.406118e-01	-7.07643332	FALSE	FALSE
O75175	CNOT3	0.2996518200	3.4974592	0.577208717	5.796416e-01	7.456251e-01	-7.08628616	FALSE	FALSE
P48047	ATP5PO	-0.0773357675	3.6417982	-0.795977354	4.489692e-01	6.357439e-01	-7.08791742	FALSE	FALSE
Q7L8L6	FASTKD5	0.0668782603	3.6285440	0.359850013	7.282541e-01	8.478315e-01	-7.09027233	FALSE	FALSE
Q06210	GFPT1	-0.0870688735	3.6179339	-0.395758645	7.026060e-01	8.331444e-01	-7.09063840	FALSE	FALSE
P83731	RPL24	-0.2270670509	3.6299204	-1.888406191	9.558059e-02	2.706857e-01	-7.09454421	FALSE	FALSE
P39019	RPS19	-0.2775555555	3.6248923	-2.064921035	7.272572e-02	2.384804e-01	-7.09524057	FALSE	FALSE
Q13573	SNW1	-0.1110444755	3.6345534	-0.819352649	4.362628e-01	6.257904e-01	-7.09632444	FALSE	FALSE
P07195	LDHB	-0.3802919227	3.4937170	-0.790392676	4.520417e-01	6.374058e-01	-7.09932439	FALSE	FALSE
P28066	PSMA5	-0.1962664809	3.6260703	-1.297788634	2.304510e-01	4.367053e-01	-7.09992532	FALSE	FALSE
Q9BU76	MMTAG2	-0.2559988971	3.5647517	-0.736220969	4.825786e-01	6.616550e-01	-7.10135415	FALSE	FALSE
O75909	CCNK	-0.1034946770	3.6091329	-0.408329528	6.937199e-01	8.259839e-01	-7.10317307	FALSE	FALSE
Q15669	RHOH	-0.1625968224	3.6324414	-1.300705174	2.294978e-01	4.367053e-01	-7.10437217	FALSE	FALSE
P49368	CCT3	-0.1497729439	3.6356896	-1.481890399	1.765695e-01	3.816352e-01	-7.10466480	FALSE	FALSE
Q13561	DCTN2	-0.0855027966	3.6104790	-0.358742187	7.290515e-01	8.479957e-01	-7.10514727	FALSE	FALSE
Q14155	ARHGEF7	-0.2618506631	3.6006862	-1.055408494	3.220018e-01	5.279504e-01	-7.10545667	FALSE	FALSE
Q9Y4R8	TELO2	-0.0495484152	3.6399028	-0.377539773	7.155710e-01	8.419134e-01	-7.10583647	FALSE	FALSE
Q96CW5	TUBGCP3	0.0177423996	3.6276783	0.091704732	9.291826e-01	9.655683e-01	-7.10603988	FALSE	FALSE
O75306	NDUFS2	0.0299706346	3.6188227	0.134625127	8.962266e-01	9.506238e-01	-7.10724883	FALSE	FALSE
P0DTU4	P0DTU4	-0.1705028472	3.6333176	-1.420896515	1.930509e-01	4.038200e-01	-7.10763573	FALSE	FALSE
Q86X95	CIR1	-0.2502867000	3.5119085	-0.560811864	5.902504e-01	7.558793e-01	-7.11580124	FALSE	FALSE
Q9BY44	EIF2A	-0.3585113787	3.6165859	-2.339341087	4.739784e-02	1.855768e-01	-7.11957665	FALSE	FALSE
Q9GZT3	SLIRP	-0.2239608464	3.6150648	-1.149743404	2.833887e-01	4.918168e-01	-7.12024485	FALSE	FALSE
Q9BWJ5	SF3B5	-0.1072004732	3.6153464	-0.480324926	6.438283e-01	7.919407e-01	-7.12043723	FALSE	FALSE
Q969G3	SMARCE1	-0.0549897218	3.6292222	-0.302278764	7.701329e-01	8.758734e-01	-7.12492351	FALSE	FALSE
P42025	ACTR1B	-0.0844477762	3.6299657	-0.497426602	6.322419e-01	7.844178e-01	-7.12639790	FALSE	FALSE
P17980	PSMC3	-0.2540261235	3.6023549	-1.104804610	3.012942e-01	5.086746e-01	-7.13436089	FALSE	FALSE
P48634	PRRC2A	0.0136099523	3.6380228	0.093609985	9.277161e-01	9.655209e-01	-7.13676014	FALSE	FALSE
Q9Y6D5	ARFGEF2	0.0019195389	3.6288971	0.010211853	9.921018e-01	9.971741e-01	-7.13767109	FALSE	FALSE
P40429	RPL13A	-0.2750794312	3.5082975	-0.645118276	5.368702e-01	7.071094e-01	-7.13943409	FALSE	FALSE
Q53H12	AGK	-0.1331115499	3.5923662	-0.452146124	6.631462e-01	8.046207e-01	-7.14201690	FALSE	FALSE
Q9H0B6	KLC2	0.0111327034	3.5995791	0.039470866	9.694802e-01	9.895050e-01	-7.14617071	FALSE	FALSE
Q9P0U3	SENP1	-0.0789739430	3.6391225	-0.675536883	5.183406e-01	6.883986e-01	-7.15146001	FALSE	FALSE
Q8WWM7	ATXN2L	-0.0019773300	3.6194325	-0.009230498	9.928608e-01	9.971741e-01	-7.15259077	FALSE	FALSE
A8CG34	POM121C	0.0153042885	3.5764383	0.046905619	9.637358e-01	9.864524e-01	-7.15578890	FALSE	FALSE
P62273	RPS29	-0.2195699842	3.6309492	-1.900314134	9.384297e-02	2.683452e-01	-7.16050618	FALSE	FALSE
P07766	CD3E	-0.1396481266	3.6282259	-0.888256236	4.002663e-01	5.968591e-01	-7.16158304	FALSE	FALSE
O60216	RAD21	-0.1353001070	3.6277073	-0.826414387	4.324734e-01	6.234752e-01	-7.16358740	FALSE	FALSE
Q13151	HNRNPA0	-0.1080442692	3.6290055	-0.648192487	5.349796e-01	7.059169e-01	-7.16588116	FALSE	FALSE
P13073	COX4I1	-0.1339083867	3.6269931	-0.805411793	4.438108e-01	6.328167e-01	-7.16889797	FALSE	FALSE
P30048	PRDX3	-0.0922852651	3.5947209	-0.321971197	7.557093e-01	8.642709e-01	-7.16892571	FALSE	FALSE
O43617	TRAPPC3	0.0977488707	3.6209488	0.477421194	6.458060e-01	7.923288e-01	-7.17267711	FALSE	FALSE
Q15369	ELOC	-0.1602103789	3.6083556	-0.673324655	5.196748e-01	6.888936e-01	-7.17274638	FALSE	FALSE
Q13619	CUL4A	-0.0925197481	3.6287677	-0.534405941	6.075575e-01	7.633513e-01	-7.17517284	FALSE	FALSE
Q14566	MCM6	0.0435682912	3.6277127	0.235301035	8.198740e-01	9.042885e-01	-7.17640983	FALSE	FALSE
P53618	COPB1	-0.1825005366	3.6242757	-1.093536080	3.059228e-01	5.121348e-01	-7.18501300	FALSE	FALSE
P62910	RPL32	-0.2057160398	3.6138448	-1.019481063	3.377492e-01	5.419873e-01	-7.18579462	FALSE	FALSE
P05387	RPLP2	-0.2632120227	3.5442538	-0.714104982	4.954238e-01	6.691257e-01	-7.19554533	FALSE	FALSE
P49792	RANBP2	0.0787380434	3.6342877	0.538485403	6.048660e-01	7.633513e-01	-7.19563969	FALSE	FALSE
P06454	PTMA	-0.3228177422	3.2574553	-0.446152117	6.672909e-01	8.079858e-01	-7.19578804	FALSE	FALSE
Q9HCU5	PREB	0.1134994718	3.6151830	0.511282258	6.229330e-01	7.755543e-01	-7.20182559	FALSE	FALSE
P84090	ERH	-0.1604492727	3.6374687	-1.989402872	8.177107e-02	2.505593e-01	-7.20447309	FALSE	FALSE
Q8WVK2	SNRNP27	-0.1946946475	3.5232531	-0.437451837	6.733285e-01	8.121883e-01	-7.20949459	FALSE	FALSE
P63104	YWHAZ	0.0081046457	3.6172810	0.037215163	9.712234e-01	9.898742e-01	-7.21058184	FALSE	FALSE
P50897	PPT1	-0.0429839988	3.6209074	-0.208393334	8.401187e-01	9.148771e-01	-7.21155791	FALSE	FALSE
P27695	APEX1	-0.3414423290	3.5825232	-1.245576621	2.480891e-01	4.546184e-01	-7.21328708	FALSE	FALSE
Q9UKU7	ACAD8	-0.0119801926	3.5949730	-0.041459790	9.679433e-01	9.886626e-01	-7.21514984	FALSE	FALSE
P47756	CAPZB	-0.1180143942	3.6047232	-0.468290653	6.520443e-01	7.969499e-01	-7.21557620	FALSE	FALSE
P55060	CSE1L	-0.0805727072	3.5975159	-0.290721229	7.786431e-01	8.771978e-01	-7.21768106	FALSE	FALSE
O95983	MBD3	-0.1755558094	3.6094142	-0.764265045	4.666048e-01	6.485399e-01	-7.21912442	FALSE	FALSE
Q08AF3	SLFN5	-0.0598385434	3.6276794	-0.329899984	7.499301e-01	8.599590e-01	-7.21945322	FALSE	FALSE
P35659	DEK	-0.0176443172	3.6226185	-0.086803650	9.329564e-01	9.669304e-01	-7.22002831	FALSE	FALSE
P18077	RPL35A	0.1949419738	3.3208072	0.313781604	7.616957e-01	8.692631e-01	-7.22053272	FALSE	FALSE
Q9P2J5	LARS1	-0.1380380812	3.6257412	-0.809507541	4.415840e-01	6.302688e-01	-7.22094874	FALSE	FALSE
P21912	SDHB	0.1032962087	3.6386062	1.067842380	3.166870e-01	5.240329e-01	-7.22359777	FALSE	FALSE
P26368	U2AF2	-0.5870686572	3.5078650	-1.419956716	1.933151e-01	4.038200e-01	-7.22859238	FALSE	FALSE
Q13724	MOGS	0.0392199143	3.6232435	0.193254179	8.515660e-01	9.195886e-01	-7.23009011	FALSE	FALSE
P06733	ENO1	0.0367013103	3.3258008	0.053859116	9.583653e-01	9.837921e-01	-7.23100635	FALSE	FALSE
P60891	PRPS1	-0.0909578551	3.6122035	-0.400415403	6.993085e-01	8.309362e-01	-7.23555529	FALSE	FALSE
Q04726	TLE3	0.0361339705	3.6174403	0.161918168	8.753766e-01	9.375296e-01	-7.23750514	FALSE	FALSE
P04406	GAPDH	-0.4523862904	3.5954198	-2.177183962	6.105797e-02	2.160397e-01	-7.23751769	FALSE	FALSE
P24534	EEF1B2	-0.1107904333	3.6190338	-0.531176237	6.096928e-01	7.644303e-01	-7.24181406	FALSE	FALSE
P61964	WDR5	0.0128638923	3.5629833	0.033808676	9.738563e-01	9.911478e-01	-7.24207467	FALSE	FALSE
P32322	PYCR1	-0.1649274311	3.6300924	-1.183893532	2.703655e-01	4.800914e-01	-7.24233259	FALSE	FALSE
P62316	SNRPD2	-0.2408707222	3.6235496	-1.545544425	1.607160e-01	3.647402e-01	-7.24379677	FALSE	FALSE
Q9Y678	COPG1	-0.2142439454	3.6097454	-0.973952127	3.585459e-01	5.572627e-01	-7.24522953	FALSE	FALSE
P40938	RFC3	0.1256432895	3.6255827	0.685100079	5.125976e-01	6.820357e-01	-7.24548965	FALSE	FALSE
O75251	NDUFS7	-0.0225959069	3.6203891	-0.106936904	9.174665e-01	9.606155e-01	-7.24679468	FALSE	FALSE
Q01130	SRSF2	-0.2435158955	3.6102238	-1.129432152	2.913726e-01	4.994460e-01	-7.25035585	FALSE	FALSE
O75396	SEC22B	0.0419105147	3.6123653	0.174848657	8.655335e-01	9.304647e-01	-7.25104231	FALSE	FALSE
P35232	PHB	0.0935065841	3.6381714	0.865580509	4.118715e-01	6.059669e-01	-7.25554072	FALSE	FALSE
Q13547	HDAC1	-0.1308901797	3.6371079	-1.404119407	1.978153e-01	4.080923e-01	-7.25826323	FALSE	FALSE
Q9Y3B4	SF3B6	-0.1487408478	3.6133837	-0.672039388	5.204509e-01	6.892848e-01	-7.25881791	FALSE	FALSE
P07355	ANXA2	-0.2055850080	3.1878498	-0.260823927	8.008027e-01	8.959780e-01	-7.25921814	FALSE	FALSE
O75616	ERAL1	-0.0490124045	3.5964631	-0.167020303	8.714898e-01	9.354643e-01	-7.26273078	FALSE	FALSE
O95816	BAG2	-0.0753101780	3.6212954	-0.372291724	7.193242e-01	8.442191e-01	-7.26458754	FALSE	FALSE
Q7Z7A3	CTU1	0.0028300182	3.6369444	0.019922041	9.845924e-01	9.957099e-01	-7.26493659	FALSE	FALSE
Q6UWP8	SBSN	-0.0561587554	3.3600996	-0.085251122	9.341522e-01	9.672185e-01	-7.27347779	FALSE	FALSE
O75489	NDUFS3	-0.0457305184	3.6103320	-0.194208707	8.508431e-01	9.195009e-01	-7.27745021	FALSE	FALSE
P23193	TCEA1	-0.1685316169	3.5753379	-0.542096020	6.024893e-01	7.633513e-01	-7.27854668	FALSE	FALSE
P53621	COPA	-0.1926586804	3.6230740	-1.171317191	2.751035e-01	4.825255e-01	-7.28494572	FALSE	FALSE
Q9Y312	AAR2	-0.0333057786	3.6332906	-0.212333228	8.371461e-01	9.148771e-01	-7.29781623	FALSE	FALSE
P82979	SARNP	-0.2015730942	3.6154681	-1.009772166	3.421049e-01	5.447070e-01	-7.29966977	FALSE	FALSE
P09012	SNRPA	-0.4785650380	3.5405788	-1.288840501	2.333963e-01	4.389198e-01	-7.30107082	FALSE	FALSE
Q92947	GCDH	0.1186955876	3.6222428	0.595576718	5.678855e-01	7.344585e-01	-7.30123340	FALSE	FALSE
P08621	SNRNP70	-0.4136429596	3.3742160	-0.657296743	5.294040e-01	7.004949e-01	-7.30458309	FALSE	FALSE
Q13257	MAD2L1	-0.1328282002	3.6227173	-0.716643507	4.939384e-01	6.683793e-01	-7.30948072	FALSE	FALSE
Q6P5R6	RPL22L1	-0.0616403199	3.4465591	-0.114944646	9.113157e-01	9.574159e-01	-7.31000379	FALSE	FALSE
Q562R1	ACTBL2	0.1930680025	3.6111105	0.882574812	4.031517e-01	5.974317e-01	-7.31219847	FALSE	FALSE
P11362	FGFR1	0.0047847347	3.6280925	0.026979683	9.791354e-01	9.935046e-01	-7.31573709	FALSE	FALSE
P33176	KIF5B	-0.0132595380	3.6397142	-0.108865485	9.159846e-01	9.606155e-01	-7.31674193	FALSE	FALSE
P04040	CAT	-0.2314582170	3.4857857	-0.481427129	6.430784e-01	7.919407e-01	-7.31682360	FALSE	FALSE
P14618	PKM	-0.3297078068	3.5800118	-1.206445504	2.620369e-01	4.706692e-01	-7.31766730	FALSE	FALSE
Q9BVG4	PBDC1	-0.0836908380	3.6314728	-0.541649154	6.027832e-01	7.633513e-01	-7.31794218	FALSE	FALSE
P16949	STMN1	-0.2186952473	3.3411328	-0.328285065	7.511059e-01	8.603454e-01	-7.31920762	FALSE	FALSE
Q15072	ZNF146	-0.1416052368	3.6125011	-0.635872961	5.425803e-01	7.126650e-01	-7.33200818	FALSE	FALSE
O00139	KIF2A	-0.0151597614	3.6263074	-0.081091389	9.373571e-01	9.691434e-01	-7.33320447	FALSE	FALSE
P06702	S100A9	-0.2736676901	3.2490217	-0.383991460	7.109683e-01	8.391153e-01	-7.33434243	FALSE	FALSE
Q05519	SRSF11	-0.6757644080	3.2804998	-0.934474557	3.773457e-01	5.770932e-01	-7.33996168	FALSE	FALSE
Q8TAQ2	SMARCC2	-0.0361134982	3.6317542	-0.230054330	8.238107e-01	9.053831e-01	-7.34096662	FALSE	FALSE
P36578	RPL4	-0.2785164657	3.5455794	-0.779986982	4.578046e-01	6.425406e-01	-7.34134766	FALSE	FALSE
Q9UHX1	PUF60	-0.4523741564	3.5675820	-1.500014267	1.719190e-01	3.766972e-01	-7.34162898	FALSE	FALSE
Q9NRX2	MRPL17	-0.0705192942	3.6218920	-0.350875626	7.347231e-01	8.507633e-01	-7.34331810	FALSE	FALSE
Q96BP2	CHCHD1	-0.1047722980	3.6306074	-0.688747287	5.104179e-01	6.814546e-01	-7.34542082	FALSE	FALSE
P25311	AZGP1	0.2779893046	3.4464764	0.500850562	6.299349e-01	7.822355e-01	-7.34849809	FALSE	FALSE
P43403	ZAP70	-0.0401430744	3.5913010	-0.140116354	8.920242e-01	9.468672e-01	-7.35356406	FALSE	FALSE
P18621	RPL17	-0.2545227998	3.6138675	-1.360539969	2.106731e-01	4.158327e-01	-7.35855248	FALSE	FALSE
P55081	MFAP1	-0.0682617857	3.5632111	-0.195361761	8.499701e-01	9.192506e-01	-7.36433677	FALSE	FALSE
B0I1T2	MYO1G	-0.0185813286	3.6328021	-0.119701590	9.076647e-01	9.556823e-01	-7.36754365	FALSE	FALSE
P56192	MARS1	-0.1042303850	3.6331224	-0.775408816	4.603556e-01	6.438007e-01	-7.37138944	FALSE	FALSE
O75190	DNAJB6	-0.1270667636	3.6225019	-0.693806017	5.074041e-01	6.782743e-01	-7.37227019	FALSE	FALSE
Q13442	PDAP1	-0.2525051731	3.3382517	-0.368129409	7.223066e-01	8.465506e-01	-7.37512213	FALSE	FALSE
O60488	ACSL4	-0.0342284785	3.6357957	-0.250157155	8.087567e-01	8.997062e-01	-7.39010292	FALSE	FALSE
Q99729	HNRNPAB	0.0439684882	3.6340806	0.308639485	7.654633e-01	8.719467e-01	-7.39542987	FALSE	FALSE
P60660	MYL6	-0.0386942639	3.6261760	-0.211583495	8.377115e-01	9.148771e-01	-7.39980810	FALSE	FALSE
P62269	RPS18	-0.2780166879	3.6227047	-1.901364361	9.369117e-02	2.683452e-01	-7.40106767	FALSE	FALSE
Q5D862	FLG2	0.4173369213	3.1778752	0.527114078	6.123842e-01	7.657474e-01	-7.40694490	FALSE	FALSE
P15880	RPS2	-0.1669088227	3.6286980	-1.160992675	2.790436e-01	4.876458e-01	-7.41044087	FALSE	FALSE
Q9H3R0	KDM4C	0.0269978469	3.5967055	0.097108061	9.250243e-01	9.651119e-01	-7.41455540	FALSE	FALSE
P20700	LMNB1	-0.0695093867	3.6215561	-0.356534503	7.306414e-01	8.484677e-01	-7.42762392	FALSE	FALSE
Q13217	DNAJC3	-0.1599270741	3.6164801	-0.799217021	4.471933e-01	6.344831e-01	-7.43412575	FALSE	FALSE
P05141	SLC25A5	0.3154246424	3.6131139	1.694183094	1.285987e-01	3.195906e-01	-7.43810447	FALSE	FALSE
P02768	ALB	0.0895598412	3.2746018	0.121460719	9.063152e-01	9.551576e-01	-7.44603326	FALSE	FALSE
Q16576	RBBP7	0.0721538177	3.6120209	0.313510482	7.618942e-01	8.692631e-01	-7.44866127	FALSE	FALSE
P0DN76	U2AF1L5	-0.2398630064	3.4684647	-0.486791955	6.394344e-01	7.899220e-01	-7.44904459	FALSE	FALSE
Q29RF7	PDS5A	-0.1646167405	3.6327388	-1.363514583	2.097730e-01	4.158327e-01	-7.44990823	FALSE	FALSE
P35030	PRSS3	-0.3760767610	3.5669423	-1.200238113	2.643080e-01	4.722610e-01	-7.45292512	FALSE	FALSE
Q02878	RPL6	-0.2221881113	3.4584333	-0.459114149	6.583435e-01	8.018854e-01	-7.46765787	FALSE	FALSE
P60709	ACTB	-0.1804570643	3.6365112	-2.237844151	5.554198e-02	2.046058e-01	-7.46814818	FALSE	FALSE
P25685	DNAJB1	-0.1517118936	3.6234185	-0.902206236	3.932445e-01	5.913110e-01	-7.47644821	FALSE	FALSE
Q9P021	CRIPT	0.1865402896	3.6309318	1.541707893	1.616340e-01	3.653336e-01	-7.48684574	FALSE	FALSE
O14818	PSMA7	-0.1479991402	3.6325639	-1.191800215	2.674211e-01	4.772284e-01	-7.48863753	FALSE	FALSE
P18124	RPL7	-0.0261996844	3.5183770	-0.061764866	9.522621e-01	9.804976e-01	-7.49593749	FALSE	FALSE
P07900	HSP90AA1	-0.2217294419	3.6222946	-1.387774891	2.025553e-01	4.117188e-01	-7.49957266	FALSE	FALSE
Q9NXE8	CWC25	0.0469492484	3.5363512	0.115709806	9.107282e-01	9.574159e-01	-7.50750691	FALSE	FALSE
Q8TA86	RP9	-0.0512268192	3.4551403	-0.095981656	9.258909e-01	9.651119e-01	-7.50816531	FALSE	FALSE
P38159	RBMX	-0.1679834709	3.6198538	-0.923885387	3.825102e-01	5.812695e-01	-7.50830051	FALSE	FALSE
Q9NR56	MBNL1	-0.3787685926	3.5780509	-1.381844215	2.042995e-01	4.125345e-01	-7.52464018	FALSE	FALSE
P49721	PSMB2	-0.1381825179	3.6208711	-0.747495507	4.761142e-01	6.546265e-01	-7.52690226	FALSE	FALSE
Q96HS1	PGAM5	-0.0151556946	3.6384580	-0.130096392	8.996951e-01	9.518977e-01	-7.53265923	FALSE	FALSE
Q9NTI5	PDS5B	-0.1614734710	3.6331322	-1.391912823	2.013460e-01	4.110097e-01	-7.53296921	FALSE	FALSE
Q16629	SRSF7	-0.0767956510	3.6276788	-0.465084056	6.542422e-01	7.985767e-01	-7.53583846	FALSE	FALSE
P60866	RPS20	-0.3646234917	3.5877285	-1.397802693	1.996356e-01	4.092672e-01	-7.54050415	FALSE	FALSE
Q02543	RPL18A	0.0081786390	3.5573471	0.023699975	9.816712e-01	9.948620e-01	-7.54329217	FALSE	FALSE
Q07866	KLC1	-0.0641402276	3.6149970	-0.291306936	7.782111e-01	8.771978e-01	-7.54561527	FALSE	FALSE
Q8NC51	SERBP1	-0.0352912064	3.6186882	-0.175984459	8.646700e-01	9.302344e-01	-7.54597095	FALSE	FALSE
P49720	PSMB3	-0.0025313703	3.5722226	-0.007590542	9.941292e-01	9.971741e-01	-7.54619661	FALSE	FALSE
A0A0K0K1G6	TRBV10-3	-0.0177719789	3.5783751	-0.052914724	9.590946e-01	9.837921e-01	-7.54684741	FALSE	FALSE
Q14498	RBM39	-0.4191208726	3.5423881	-1.133554981	2.897375e-01	4.974726e-01	-7.54729818	FALSE	FALSE
P05204	HMGN2	-0.0621106835	3.5983881	-0.236247560	8.191643e-01	9.042885e-01	-7.55245956	FALSE	FALSE
O00483	NDUFA4	-0.1982217639	3.6059884	-0.848705489	4.206615e-01	6.151102e-01	-7.55794190	FALSE	FALSE
O14950	MYL12B	-0.1049833826	3.6048114	-0.444673316	6.683153e-01	8.079858e-01	-7.55928333	FALSE	FALSE
A0FGR8	ESYT2	-0.0800147029	3.6371618	-0.722817275	4.903377e-01	6.660227e-01	-7.55930391	FALSE	FALSE
P78346	RPP30	0.0334513939	3.6248206	0.182339121	8.598428e-01	9.270627e-01	-7.56529789	FALSE	FALSE
P36542	ATP5F1C	-0.0372880672	3.6360939	-0.294051689	7.761875e-01	8.769775e-01	-7.56574694	FALSE	FALSE
O95218	ZRANB2	-0.1251273024	3.6248269	-0.746879790	4.764658e-01	6.546265e-01	-7.57192026	FALSE	FALSE
Q9P270	SLAIN2	-0.2573103520	3.6141710	-1.379581200	2.049685e-01	4.131082e-01	-7.58236261	FALSE	FALSE
P14678	SNRPB	-0.2792393702	3.6106428	-1.416827133	1.941972e-01	4.040285e-01	-7.59499279	FALSE	FALSE
P62081	RPS7	-0.2863910135	3.5911110	-0.988915871	3.516065e-01	5.518643e-01	-7.59700938	FALSE	FALSE
P25705	ATP5F1A	0.0590820971	3.6428504	1.485287430	1.756894e-01	3.814590e-01	-7.60052143	FALSE	FALSE
P62891	RPL39	-0.1741072786	3.6334771	-1.641646394	1.392085e-01	3.352703e-01	-7.61628880	FALSE	FALSE
P07910	HNRNPC	-0.1535891347	3.5112478	-0.360241038	7.279728e-01	8.478315e-01	-7.62814407	FALSE	FALSE
P60510	PPP4C	0.0465932698	3.6222840	0.244483783	8.129970e-01	9.010303e-01	-7.63023635	FALSE	FALSE
Q9NZT1	CALML5	-0.1391470700	3.5265902	-0.340599955	7.421578e-01	8.542266e-01	-7.64326873	FALSE	FALSE
O75323	NIPSNAP2	0.2243592265	3.6028077	0.974441888	3.583171e-01	5.572627e-01	-7.65435654	FALSE	FALSE
P84101	SERF2	-0.1510686873	3.6340491	-1.385511809	2.032194e-01	4.124835e-01	-7.66309933	FALSE	FALSE
Q07020	RPL18	-0.0723500538	3.4025619	-0.132979680	8.974866e-01	9.507293e-01	-7.66546734	FALSE	FALSE
Q01844	EWSR1	-0.3921971319	3.5707144	-1.344097545	2.157090e-01	4.207174e-01	-7.67213716	FALSE	FALSE
Q9H2P0	ADNP	-0.1552901176	3.5914256	-0.553185795	5.952208e-01	7.581790e-01	-7.67232959	FALSE	FALSE
P15814	IGLL1	-0.0402597900	3.6046765	-0.158988310	8.776101e-01	9.385189e-01	-7.67292074	FALSE	FALSE
P48735	IDH2	0.0055555427	3.6346956	0.041431832	9.679649e-01	9.886626e-01	-7.67918282	FALSE	FALSE
P68431	H3C1	-0.2344519424	3.5919649	-0.876686588	4.061579e-01	6.006443e-01	-7.69580607	FALSE	FALSE
P62888	RPL30	-0.3137997115	3.5495047	-0.855458359	4.171283e-01	6.105667e-01	-7.69609615	FALSE	FALSE
P41252	IARS1	-0.1358886267	3.6290945	-0.939547771	3.748897e-01	5.757952e-01	-7.69997422	FALSE	FALSE
Q15637	SF1	-0.0875420518	3.6218377	-0.484223252	6.411779e-01	7.907125e-01	-7.70708660	FALSE	FALSE
Q86V81	ALYREF	-0.2966266478	3.5755634	-0.970773386	3.600332e-01	5.583631e-01	-7.70729565	FALSE	FALSE
P50914	RPL14	-0.3131180808	3.4292778	-0.602951222	5.632043e-01	7.310432e-01	-7.71269892	FALSE	FALSE
P00338	LDHA	-0.1450704825	3.5362586	-0.383298537	7.114620e-01	8.391153e-01	-7.72694445	FALSE	FALSE
P62805	H4C1	-0.0649585866	3.5817617	-0.222855869	8.292206e-01	9.098569e-01	-7.72815442	FALSE	FALSE
P32119	PRDX2	-0.2419059886	3.3680477	-0.384283174	7.107605e-01	8.391153e-01	-7.72861890	FALSE	FALSE
P11940	PABPC1	0.0025854229	3.6217361	0.014113232	9.890845e-01	9.971741e-01	-7.73035589	FALSE	FALSE
Q96AE4	FUBP1	-0.0500337633	3.6144935	-0.238596127	8.174043e-01	9.042885e-01	-7.73709868	FALSE	FALSE
P15924	DSP	-0.2539503407	2.7918214	-0.248534268	8.099690e-01	8.997562e-01	-7.73874095	FALSE	FALSE
P60900	PSMA6	-0.1751893581	3.6206762	-0.957940874	3.660845e-01	5.659105e-01	-7.74446576	FALSE	FALSE
Q99623	PHB2	-0.0065947547	3.6367564	-0.055716086	9.569315e-01	9.837921e-01	-7.75379120	FALSE	FALSE
P20930	FLG	0.6152230445	3.0708895	0.703624710	5.015865e-01	6.730089e-01	-7.75995708	FALSE	FALSE
P41223	BUD31	-0.0756086605	3.6254206	-0.436534254	6.739667e-01	8.122744e-01	-7.76806287	FALSE	FALSE
Q02413	DSG1	-0.2274926197	2.8553690	-0.226687227	8.263400e-01	9.073909e-01	-7.77202718	FALSE	FALSE
P62318	SNRPD3	-0.2449188341	3.6046498	-1.082303226	3.105927e-01	5.181365e-01	-7.77661740	FALSE	FALSE
Q9H0D6	XRN2	0.0374018148	3.6333927	0.277895131	7.881247e-01	8.864857e-01	-7.78604602	FALSE	FALSE
Q07021	C1QBP	-0.1013785442	3.6233712	-0.585525525	5.743017e-01	7.400848e-01	-7.79085838	FALSE	FALSE
P31944	CASP14	0.6285876157	3.1970038	0.757358766	4.705058e-01	6.509953e-01	-7.80070585	FALSE	FALSE
P62314	SNRPD1	-0.0841409822	3.6220457	-0.467839621	6.523533e-01	7.969499e-01	-7.80110446	FALSE	FALSE
Q9NQ29	LUC7L	-0.1991063637	3.5868488	-0.686625245	5.116854e-01	6.814546e-01	-7.80260057	FALSE	FALSE
Q13885	TUBB2A	-0.0021579065	3.6232767	-0.011903164	9.907937e-01	9.971741e-01	-7.81198488	FALSE	FALSE
Q9NZJ0	DTL	-0.0701718816	3.6085402	-0.294892634	7.755678e-01	8.769775e-01	-7.82785682	FALSE	FALSE
Q6P1L8	MRPL14	-0.0382526178	3.6229523	-0.205257743	8.424864e-01	9.148897e-01	-7.83350950	FALSE	FALSE
P31151	S100A7	0.4062610131	3.2161106	0.541603129	6.028134e-01	7.633513e-01	-7.84375285	FALSE	FALSE
P30050	RPL12	-0.2252240176	3.6011355	-0.963260722	3.635667e-01	5.632336e-01	-7.84590501	FALSE	FALSE
Q08554	DSC1	0.3430939372	3.2575180	0.429032860	6.791949e-01	8.156226e-01	-7.84849636	FALSE	FALSE
P36402	TCF7	-0.0659518605	3.6346001	-0.540694631	6.034112e-01	7.633513e-01	-7.86598418	FALSE	FALSE
Q01813	PFKP	-0.0517349257	3.6367909	-0.470804689	6.503237e-01	7.965076e-01	-7.86779304	FALSE	FALSE
Q14257	RCN2	-0.0058285126	3.6258857	-0.033817174	9.738497e-01	9.911478e-01	-7.87339847	FALSE	FALSE
Q9Y3U8	RPL36	-0.2109999643	3.5568482	-0.624473933	5.496701e-01	7.186836e-01	-7.87397561	FALSE	FALSE
P37268	FDFT1	0.0002427197	3.6370178	0.002115696	9.983636e-01	9.986640e-01	-7.88152466	FALSE	FALSE
P61254	RPL26	-0.2848350024	3.5850332	-1.060935905	3.196306e-01	5.270779e-01	-7.88194162	FALSE	FALSE
Q9BPW8	NIPSNAP1	0.1077908656	3.6311213	0.783443625	4.558848e-01	6.404734e-01	-7.90297637	FALSE	FALSE
Q66PJ3	ARL6IP4	-0.1218142198	3.5354433	-0.298608230	7.728321e-01	8.769775e-01	-7.91931944	FALSE	FALSE
Q06323	PSME1	0.0234009244	3.6295443	0.151200474	8.835528e-01	9.420619e-01	-7.92130229	FALSE	FALSE
P62280	RPS11	-0.1221028048	3.6385020	-1.559672625	1.573757e-01	3.608311e-01	-7.92192333	FALSE	FALSE
P46777	RPL5	-0.0538272892	3.6317613	-0.391837982	7.053875e-01	8.346988e-01	-7.92998087	FALSE	FALSE
P35998	PSMC2	0.0085407835	3.6362382	0.072308082	9.441281e-01	9.733349e-01	-7.93011625	FALSE	FALSE
Q68DQ2	CRYBG3	-0.0600434277	3.6356571	-0.525316067	6.135774e-01	7.659418e-01	-7.94221285	FALSE	FALSE
P61006	RAB8A	0.0162459532	3.6215277	0.086497230	9.331924e-01	9.669304e-01	-7.95462379	FALSE	FALSE
Q01469	FABP5	-0.3894958853	3.2130562	-0.534483764	6.075061e-01	7.633513e-01	-7.98012261	FALSE	FALSE
P08237	PFKM	0.0342277668	3.6322926	0.251494034	8.077585e-01	8.993924e-01	-7.98399887	FALSE	FALSE
P08670	VIM	-0.0485048244	3.5562229	-0.142276306	8.903722e-01	9.458142e-01	-8.02476871	FALSE	FALSE
P62917	RPL8	-0.1061677648	3.5284445	-0.274790732	7.904254e-01	8.876799e-01	-8.03181396	FALSE	FALSE
P16989	YBX3	-0.2001034732	3.5826873	-0.710620760	4.974673e-01	6.699912e-01	-8.03624104	FALSE	FALSE
P55072	VCP	-0.1821311031	3.6279965	-1.296112017	2.310004e-01	4.367053e-01	-8.03902373	FALSE	FALSE
P35637	FUS	-0.4637252811	3.4489589	-0.904844519	3.919266e-01	5.905687e-01	-8.04193782	FALSE	FALSE
Q8IY67	RAVER1	-0.0526613035	3.6366275	-0.489619277	6.375182e-01	7.884563e-01	-8.04639069	FALSE	FALSE
Q9Y2W1	THRAP3	-0.0541781492	3.6162697	-0.260638769	8.009406e-01	8.959780e-01	-8.06666583	FALSE	FALSE
P61353	RPL27	-0.1642639193	3.5283684	-0.421890446	6.841902e-01	8.186112e-01	-8.06786033	FALSE	FALSE
P53634	CTSC	-0.0786203676	3.6357591	-0.712306999	4.964776e-01	6.692874e-01	-8.07521154	FALSE	FALSE
P62424	RPL7A	-0.1712533987	3.5456004	-0.471838553	6.496168e-01	7.963224e-01	-8.08253770	FALSE	FALSE
P01040	CSTA	1.0127882135	2.6994511	0.937862097	3.757044e-01	5.759773e-01	-8.12408918	FALSE	FALSE
Q71UM5	RPS27L	-0.1520214300	3.6278781	-1.054467068	3.224070e-01	5.280106e-01	-8.16353037	FALSE	FALSE
P42766	RPL35	-0.0401331815	3.6185365	-0.208311788	8.401802e-01	9.148771e-01	-8.19135748	FALSE	FALSE
Q9NYF8	BCLAF1	0.0696865771	3.6156381	0.339376671	7.430448e-01	8.545611e-01	-8.20488740	FALSE	FALSE
Q14103	HNRNPD	-0.0065084339	3.6102602	-0.029671376	9.770545e-01	9.929922e-01	-8.21927228	FALSE	FALSE
P26373	RPL13	-0.2108198933	3.5863001	-0.776107174	4.599659e-01	6.438007e-01	-8.22846465	FALSE	FALSE
P53999	SUB1	0.0297093118	3.5491267	0.079689234	9.384376e-01	9.695610e-01	-8.26829852	FALSE	FALSE
P62851	RPS25	-0.1778410163	3.6291696	-1.291894500	2.323875e-01	4.375969e-01	-8.28428527	FALSE	FALSE
Q9Y383	LUC7L2	-0.2041772576	3.6167919	-1.076390273	3.130734e-01	5.204572e-01	-8.29657962	FALSE	FALSE
P16401	H1-5	-0.2149930606	3.6244278	-1.416759617	1.942162e-01	4.040285e-01	-8.31275788	FALSE	FALSE
P63173	RPL38	0.7764957448	3.2884046	1.043027322	3.273630e-01	5.330808e-01	-8.32003286	FALSE	FALSE
P61513	RPL37A	-0.0859323153	3.5706647	-0.254004361	8.058852e-01	8.987031e-01	-8.32987927	FALSE	FALSE
P51659	HSD17B4	0.1412116828	3.6317727	1.142844670	2.860804e-01	4.945153e-01	-8.33930528	FALSE	FALSE
Q86YZ3	HRNR	0.0275560108	3.0143664	0.026328905	9.796386e-01	9.935046e-01	-8.52428668	FALSE	FALSE
Q5VW36	FOCAD	-0.1414755385	3.6224872	-0.828027116	4.316111e-01	6.233124e-01	-8.54313915	FALSE	FALSE
P62841	RPS15	-0.0410271484	3.6308875	-0.290896015	7.785142e-01	8.771978e-01	-8.55520827	FALSE	FALSE
P83881	RPL36A	-0.1821157159	3.6169440	-0.977972800	3.566712e-01	5.555542e-01	-8.63517408	FALSE	FALSE
P27635	RPL10	-0.0826025099	3.6362264	-0.816089419	4.380217e-01	6.276851e-01	-8.69267944	FALSE	FALSE
P62263	RPS14	-0.2411620739	3.5965657	-0.978161279	3.565835e-01	5.555542e-01	-8.73002008	FALSE	FALSE
P26583	HMGB2	-0.1918302435	3.5325915	-0.492135584	6.358152e-01	7.881689e-01	-8.79806146	FALSE	FALSE
P10412	H1-4	-0.3091346730	3.5905472	-1.180511499	2.716330e-01	4.813392e-01	-8.79961322	FALSE	FALSE
Q96SW2	CRBN	-0.0963510945	3.6414386	-2.030209437	7.675572e-02	2.453634e-01	-8.81312203	FALSE	FALSE
P42677	RPS27	0.0264154485	3.6426115	0.589985891	5.714493e-01	7.384012e-01	-8.81881927	FALSE	FALSE
QXUBXX	QXUBXX	-0.0917486523	3.6157440	-0.454236045	6.617040e-01	8.046207e-01	-8.95093017	FALSE	FALSE
P0CG39	POTEJ	0.1015492058	3.6212019	0.571782234	5.831407e-01	7.487819e-01	-9.07607222	FALSE	FALSE
O60814	H2BC12	0.0317220965	3.5877972	0.113504068	9.124217e-01	9.578757e-01	-9.17182635	FALSE	FALSE
A0A075B6P5	IGKV2-28	-0.0615814138	3.6007091	-0.244476767	8.130022e-01	9.010303e-01	-9.22619278	FALSE	FALSE
A6NHL2	TUBAL3	0.0129198356	3.6340324	0.106616266	9.177130e-01	9.606155e-01	-9.27421251	FALSE	FALSE
Q16531	DDB1	-0.1411926603	3.6380728	-1.882449336	9.646131e-02	2.726411e-01	-9.31354429	FALSE	FALSE
P68104	EEF1A1	-0.0848846642	3.6400141	-1.235710399	2.515461e-01	4.580249e-01	-9.43908634	FALSE	FALSE
P81605	DCD	0.0313192439	3.5763070	0.095775675	9.260494e-01	9.651119e-01	-9.52995803	FALSE	FALSE
P19474	TRIM21	-0.0430365231	3.6410498	-0.694664477	5.068938e-01	6.782743e-01	-9.85874326	FALSE	FALSE
