# Supplementary material for: A Type II CDK6 Degrader Enables Cellular Targeting beyond the Limits of Type II Inhibition
Source: J Am Chem Soc. 2026 Jun 26;148(26):27951–64. doi: 10.1021/jacs.6c10277 (PMC13352627; doi:10.1021/jacs.6c10277)
Supplement: Supplementary file 3 [file ja6c10277_si_003.zip › Raw proteomics data _ IP and WP 2026 05/ip-esf_474_73-96_esf6_diann_directdia_20241129v3_globalnorm_3c4r_20251021_Limma_output_JHK.02.065.1_vs_DMSO.csv]

Accession	Gene.Symbol	logFC	AveExpr	t	P.Value	adj.P.Val	B	Control.Fully.Imputed	Contrast.Fully.Imputed
P06239	LCK	8.3317776753	0.4709065	94.857596205	1.842651e-13	2.640520e-10	21.64108482	FALSE	FALSE
P51451	BLK	6.3315905109	1.4562646	85.495688572	4.216884e-13	3.021397e-10	20.26609230	TRUE	FALSE
Q99536	VAT1	7.1935762863	1.0357446	80.054163678	7.120387e-13	3.068074e-10	20.16966244	FALSE	FALSE
Q00535	CDK5	9.4452322357	-0.0809560	78.220068992	8.564059e-13	3.068074e-10	19.92335180	FALSE	FALSE
P51617	IRAK1	6.2115988786	1.5181654	51.532804080	2.372847e-11	6.800579e-09	17.00806399	FALSE	FALSE
P53671	LIMK2	4.8540024312	2.1586900	49.244060854	3.405336e-11	8.133077e-09	16.49972713	FALSE	FALSE
P49336	CDK8	4.7429995522	2.2132697	42.173280404	1.167111e-10	2.090588e-08	15.37800485	FALSE	FALSE
Q9UBF8	PI4KB	5.0633686140	2.0624755	42.316643547	1.136073e-10	2.090588e-08	15.21950073	TRUE	FALSE
Q13422	IKZF1	4.6459522877	2.2611789	38.165318395	2.578769e-10	4.105973e-08	14.31615710	FALSE	FALSE
Q9UKT9	IKZF3	6.2372242371	1.4968904	33.833029725	6.704797e-10	9.607974e-08	13.17117731	FALSE	FALSE
Q6PHR2	ULK3	5.4294095684	1.8882706	30.729751103	1.436430e-09	1.871276e-07	12.91011115	TRUE	FALSE
P06241	FYN	4.9597637785	2.1152193	27.971928277	3.021578e-09	3.608268e-07	12.11724406	TRUE	FALSE
Q13432	UNC119	3.9832910039	2.5533339	26.998277480	3.997389e-09	4.091613e-07	11.75141622	TRUE	FALSE
Q15750	TAB1	4.2569932826	2.4328325	26.746100384	4.304842e-09	4.112559e-07	11.66458517	TRUE	FALSE
P16591	FER	6.1050571459	1.5565146	25.687772332	5.920197e-09	5.302276e-07	11.42810477	TRUE	FALSE
P78406	RAE1	-2.1151636063	3.2844816	-27.413393810	3.543555e-09	3.906088e-07	11.00798375	FALSE	FALSE
P53667	LIMK1	4.3903360175	2.3463516	23.261764326	1.293673e-08	9.269164e-07	10.71180126	TRUE	FALSE
Q96IU2	ZBED3	5.9495784469	1.6275806	24.520609467	8.542160e-09	6.442587e-07	10.67408503	FALSE	FALSE
Q9NS23	RASSF1	4.7982386767	2.1837837	25.082454330	7.145185e-09	5.688361e-07	10.37670524	FALSE	FALSE
Q9H6S1	AZI2	4.2946709452	2.3960052	21.999588288	2.006131e-08	1.368945e-06	10.14684355	FALSE	FALSE
Q9BZL6	PRKD2	3.7929712819	2.6398086	21.049821586	2.837056e-08	1.767609e-06	9.93407079	FALSE	FALSE
P24941	CDK2	4.9375956717	2.0887641	21.290953681	2.594429e-08	1.689917e-06	9.84868350	FALSE	FALSE
Q00537	CDK17	3.0836448844	2.9324446	20.608112049	3.350583e-08	2.000577e-06	9.75278855	FALSE	FALSE
Q9BWU1	CDK19	3.1027465189	2.9170714	20.475061417	3.525152e-08	2.020617e-06	9.71902307	FALSE	FALSE
O14965	AURKA	4.0716149799	2.5100600	18.690790533	7.196724e-08	3.819595e-06	8.83600157	FALSE	FALSE
Q71RC2	LARP4	-3.4363914646	2.7909310	-19.287855459	5.628026e-08	3.101908e-06	8.69454581	FALSE	FALSE
Q9UHD2	TBK1	3.9283519755	2.5642233	17.552656612	1.175071e-07	5.955133e-06	8.52043279	TRUE	FALSE
P23458	JAK1	2.6386291177	3.0985034	17.495806127	1.205156e-07	5.955133e-06	8.38923558	FALSE	FALSE
P12931	SRC	3.6952442980	2.6807687	16.925315714	1.560060e-07	7.451888e-06	8.23868384	TRUE	FALSE
Q15118	PDK1	2.4631937779	3.1589296	16.699164544	1.732117e-07	8.006851e-06	8.12591427	FALSE	FALSE
O95551	TDP2	-3.8723302877	2.5747075	-16.549604382	1.857580e-07	8.318476e-06	8.00459878	FALSE	FALSE
P52948	NUP98	-1.4324672815	3.4687304	-16.276275365	2.114122e-07	9.180416e-06	7.44440253	FALSE	FALSE
Q9Y4K4	MAP4K5	1.9791898417	3.3199359	15.161434857	3.663773e-07	1.544172e-05	7.38653042	FALSE	FALSE
Q96GD4	AURKB	2.0850019618	3.2867920	14.172401700	6.166251e-07	2.388172e-05	6.83993546	FALSE	FALSE
Q9NZK5	ADA2	-2.5858082438	3.1126086	-14.109467986	6.381195e-07	2.406382e-05	6.77202039	FALSE	TRUE
Q15120	PDK3	2.4565107811	3.1640272	14.176818009	6.151475e-07	2.388172e-05	6.69145314	FALSE	FALSE
Q13011	ECH1	1.5077267637	3.4511154	13.865145371	7.299010e-07	2.681918e-05	6.59117575	FALSE	FALSE
Q86UW6	N4BP2	-2.7891623622	3.0257764	-13.522976081	8.843500e-07	3.168184e-05	6.30491708	FALSE	FALSE
Q13131	PRKAA1	2.7612996034	3.0581307	13.354947501	9.733679e-07	3.402039e-05	6.16490299	FALSE	FALSE
O43684	BUB3	-1.8212926478	3.3650512	-14.381643224	5.507880e-07	2.255083e-05	6.03317451	FALSE	FALSE
O43318	MAP3K7	2.1610459261	3.2589875	12.140009678	2.016687e-06	6.880743e-05	5.34020593	FALSE	FALSE
Q13188	STK3	3.3169883324	2.8126715	11.584109767	2.878198e-06	9.591762e-05	5.29745126	FALSE	FALSE
Q15181	PPA1	-1.4373788923	3.4608662	-11.097134097	3.981354e-06	1.267840e-04	4.46012482	FALSE	FALSE
P15104	GLUL	-2.0713445322	3.2723717	-10.794482897	4.902422e-06	1.527211e-04	4.37143878	FALSE	FALSE
P29597	TYK2	1.5936567422	3.4265731	10.023407165	8.534832e-06	2.398120e-04	4.24121533	FALSE	FALSE
Q9NYJ8	TAB2	2.1590117898	3.2554356	10.040653908	8.426261e-06	2.398120e-04	4.23084461	FALSE	FALSE
Q12851	MAP4K2	2.8072076363	3.0342221	9.941754899	9.070507e-06	2.499622e-04	4.20018027	TRUE	FALSE
O43670	ZNF207	-1.5006623983	3.4488269	-11.167162862	3.796916e-06	1.236587e-04	3.97784420	FALSE	FALSE
P06576	ATP5F1B	-0.8331574087	3.5808369	-10.506540073	6.004893e-06	1.792711e-04	3.93005867	FALSE	FALSE
O75521	ECI2	1.5472076876	3.4392579	9.616453860	1.161056e-05	3.081100e-04	3.92089898	FALSE	FALSE
P34897	SHMT2	1.3208466214	3.4897098	10.609378920	5.582137e-06	1.701958e-04	3.86449688	FALSE	FALSE
Q00536	CDK16	3.2308399832	2.8465590	9.628578588	1.150274e-05	3.081100e-04	3.85044178	FALSE	FALSE
Q7Z7K0	CMC1	2.4117314237	3.1615172	9.366308507	1.410724e-05	3.657229e-04	3.72108755	FALSE	FALSE
P33993	MCM7	-0.6349302811	3.6075852	-10.186789871	7.565778e-06	2.212604e-04	3.65663053	FALSE	FALSE
Q99567	NUP88	-1.1213552225	3.5298089	-9.158432885	1.664228e-05	4.183928e-04	3.02146728	FALSE	FALSE
P12268	IMPDH2	-1.7029437565	3.3855299	-8.409171596	3.103045e-05	7.411106e-04	2.92482952	FALSE	FALSE
Q13043	STK4	3.0500437860	2.9230252	8.536798325	2.781777e-05	6.756419e-04	2.81482171	FALSE	FALSE
Q9NW64	RBM22	-0.7558298190	3.5921065	-9.349794366	1.429203e-05	3.657229e-04	2.77951807	FALSE	FALSE
Q9BUB5	MKNK1	1.8813652982	3.3247333	8.119217427	3.998085e-05	9.240734e-04	2.74404109	TRUE	FALSE
Q6PI48	DARS2	-2.8099628813	2.9348311	-8.368215691	3.214735e-05	7.551993e-04	2.72380318	FALSE	FALSE
Q15569	TESK1	1.5189507741	3.4480878	7.979945907	4.527442e-05	9.981269e-04	2.64205462	TRUE	FALSE
P49748	ACADVL	1.6201306726	3.4079793	8.083182982	4.128117e-05	9.389828e-04	2.52535559	FALSE	FALSE
O60869	EDF1	-0.5634403245	3.6142549	-9.083360336	1.767955e-05	4.368069e-04	2.22367355	FALSE	FALSE
Q9UKS7	IKZF2	2.4060835016	3.1163239	7.585499617	6.501049e-05	1.330858e-03	2.18944887	FALSE	FALSE
P35658	NUP214	-1.1401655891	3.5236750	-7.995655984	4.463996e-05	9.981269e-04	2.18765407	FALSE	FALSE
Q96QK1	VPS35	-1.3176309490	3.4856635	-7.778781919	5.434998e-05	1.145346e-03	2.13189747	FALSE	FALSE
O15056	SYNJ2	-0.9875233858	3.5529016	-7.358434336	8.060632e-05	1.604290e-03	1.68036946	FALSE	FALSE
O15379	HDAC3	-0.7715165307	3.5884970	-7.814924589	5.258041e-05	1.124593e-03	1.67829488	FALSE	FALSE
P06493	CDK1	1.5607997947	3.4175820	7.835034441	5.162360e-05	1.120858e-03	1.64195688	FALSE	FALSE
P54886	ALDH18A1	-0.9396764558	3.5609113	-7.441312067	7.447796e-05	1.503196e-03	1.58971912	FALSE	FALSE
Q92918	MAP4K1	1.3475022722	3.4809956	6.998735503	1.145359e-04	2.248356e-03	1.54373305	FALSE	FALSE
P50613	CDK7	1.5089095203	3.4356308	6.356475331	2.220925e-04	3.978231e-03	1.00353688	FALSE	FALSE
P25205	MCM3	-0.9750564474	3.5517163	-6.594864906	1.727509e-04	3.300693e-03	0.88749789	FALSE	FALSE
P06400	RB1	-0.8804550096	3.5695189	-6.581408523	1.751875e-04	3.303207e-03	0.77950660	FALSE	FALSE
P23258	TUBG1	-0.7920905354	3.5845160	-6.420076126	2.075587e-04	3.764957e-03	0.69196444	FALSE	FALSE
O43242	PSMD3	-0.5993390492	3.6107703	-6.540199270	1.828892e-04	3.403639e-03	0.65829568	FALSE	FALSE
P42704	LRPPRC	-0.7358089051	3.5913727	-6.517028395	1.873835e-04	3.442572e-03	0.56850477	FALSE	FALSE
P62899	RPL31	-0.4591724332	3.6233489	-7.669595479	6.011052e-05	1.248382e-03	0.46493603	FALSE	FALSE
O43776	NARS1	-1.3455681237	3.4685337	-5.764192347	4.271310e-04	7.035387e-03	0.26965624	FALSE	FALSE
P25705	ATP5F1A	-0.4041047782	3.6281199	-6.973119613	1.174983e-04	2.275339e-03	0.19652431	FALSE	FALSE
O60674	JAK2	1.9476673507	3.2442668	5.662265234	4.801657e-04	7.731208e-03	0.13475104	TRUE	FALSE
P62333	PSMC6	-0.9954641074	3.5499634	-5.536307738	5.559408e-04	8.566270e-03	-0.03925119	FALSE	FALSE
Q8IV53	DENND1C	-1.3031016735	3.4735509	-5.541839854	5.523499e-04	8.566270e-03	-0.15219697	FALSE	FALSE
Q9BYN8	MRPS26	-1.0386287774	3.5450963	-5.330221314	7.098255e-04	1.042115e-02	-0.20939615	FALSE	FALSE
P33992	MCM5	-0.7164539884	3.5910201	-5.990447950	3.309898e-04	5.646528e-03	-0.25083556	FALSE	FALSE
Q13162	PRDX4	-1.2107902698	3.4994595	-5.310059280	7.272260e-04	1.042115e-02	-0.30021871	FALSE	FALSE
Q15287	RNPS1	1.7872278369	3.3076501	5.569336251	5.348755e-04	8.422820e-03	-0.32461266	FALSE	FALSE
Q66PJ3	ARL6IP4	1.5016640735	3.4250941	6.169624635	2.717073e-04	4.748252e-03	-0.40240509	FALSE	FALSE
P62847	RPS24	-0.7053145738	3.5944410	-6.067289169	3.039792e-04	5.248219e-03	-0.43353479	FALSE	FALSE
Q92598	HSPH1	-0.6013010101	3.6083004	-5.649555704	4.872713e-04	7.758442e-03	-0.50664409	FALSE	FALSE
P17844	DDX5	-0.6025491660	3.6072507	-5.923232123	3.567950e-04	6.015143e-03	-0.68429436	FALSE	FALSE
Q5QP82	DCAF10	0.7087840932	3.5944279	5.260960017	7.715870e-04	1.084004e-02	-0.68750843	FALSE	FALSE
Q15293	RCN1	-1.3579869993	3.4366476	-5.317851024	7.204466e-04	1.042115e-02	-0.70305195	FALSE	FALSE
P49327	FASN	-0.6167999488	3.6057906	-5.319176146	7.193006e-04	1.042115e-02	-0.75924973	FALSE	FALSE
Q8TCS8	PNPT1	-0.4464789219	3.6244092	-5.460455107	6.078506e-04	9.168946e-03	-0.90632554	FALSE	FALSE
Q14669	TRIP12	-0.4812827733	3.6209125	-5.349890722	6.932888e-04	1.034878e-02	-1.05533612	FALSE	FALSE
P49736	MCM2	-1.2105259425	3.4925300	-4.831290868	1.314365e-03	1.696833e-02	-1.15427857	FALSE	FALSE
O75385	ULK1	1.3470480592	3.4589620	4.631397278	1.699302e-03	1.979756e-02	-1.16093859	FALSE	FALSE
P19388	POLR2E	-0.6471599188	3.6040238	-4.809361430	1.351546e-03	1.727028e-02	-1.17723260	FALSE	FALSE
Q5SRE5	NUP188	-0.9742974872	3.5474477	-4.655280314	1.647437e-03	1.951055e-02	-1.22586071	FALSE	FALSE
Q96MG8	PCMTD1	-0.2885349580	3.6357100	-5.465985008	6.038917e-04	9.168946e-03	-1.26641302	FALSE	FALSE
Q9Y285	FARSA	-0.5784602686	3.6095491	-5.047756515	1.001722e-03	1.380258e-02	-1.27803079	FALSE	FALSE
P30876	POLR2B	-0.8732453110	3.5633613	-4.787038202	1.390574e-03	1.734806e-02	-1.36176217	FALSE	FALSE
Q07002	CDK18	1.3301013929	3.4561806	4.375661666	2.380697e-03	2.479137e-02	-1.36939122	TRUE	FALSE
Q9BSJ2	TUBGCP2	-0.7962366973	3.5769996	-4.750696996	1.456761e-03	1.754234e-02	-1.41107188	FALSE	FALSE
Q01130	SRSF2	1.0779722910	3.5130830	5.269330523	7.638193e-04	1.083716e-02	-1.42642030	FALSE	FALSE
O76031	CLPX	-0.5954345298	3.6098172	-4.587541445	1.799223e-03	2.046802e-02	-1.46374406	FALSE	FALSE
Q08211	DHX9	-0.8132637849	3.5752858	-4.756407734	1.446137e-03	1.754234e-02	-1.51163561	FALSE	FALSE
Q9H2U2	PPA2	-0.9627444125	3.5451190	-5.009721870	1.050181e-03	1.406457e-02	-1.54076736	FALSE	FALSE
O00571	DDX3X	-0.8424151747	3.5691992	-4.871346601	1.249297e-03	1.642425e-02	-1.54970998	FALSE	FALSE
P22307	SCP2	-1.1695090058	3.5015178	-4.679972930	1.595617e-03	1.905433e-02	-1.55117229	FALSE	FALSE
Q6PKG0	LARP1	-0.9470464130	3.5461289	-4.373545476	2.387445e-03	2.479137e-02	-1.56970043	FALSE	FALSE
Q8TBC3	SHKBP1	-1.2922846697	3.4756649	-4.391789708	2.329944e-03	2.455007e-02	-1.67063730	FALSE	FALSE
A3KMH1	VWA8	-0.8640069025	3.5663996	-4.280616716	2.705180e-03	2.655153e-02	-1.67633182	FALSE	FALSE
P62269	RPS18	-0.4116182456	3.6257417	-5.686469501	4.669465e-04	7.603799e-03	-1.75337197	FALSE	FALSE
P35606	COPB2	-0.4475364889	3.6222003	-4.863998360	1.260966e-03	1.642695e-02	-1.77418211	FALSE	FALSE
P49790	NUP153	-0.7502780656	3.5856618	-4.397141148	2.313363e-03	2.455007e-02	-1.78037683	FALSE	FALSE
Q13045	FLII	-0.7312981599	3.5852400	-4.406056211	2.286024e-03	2.444681e-02	-1.79268441	FALSE	FALSE
O75694	NUP155	-0.7717028742	3.5754654	-4.444800166	2.171212e-03	2.339358e-02	-1.80316670	FALSE	FALSE
Q9UQE7	SMC3	-0.5916459538	3.6051140	-4.786121372	1.392203e-03	1.734806e-02	-1.82906598	FALSE	FALSE
P29144	TPP2	-0.4450728642	3.6238237	-4.615749367	1.734245e-03	2.004171e-02	-1.84107769	FALSE	FALSE
P35268	RPL22	-0.4744741164	3.6193318	-5.232846290	7.983159e-04	1.110667e-02	-1.86405551	FALSE	FALSE
Q29RF7	PDS5A	-0.5329830807	3.6129585	-5.018494898	1.038781e-03	1.406457e-02	-1.91358839	FALSE	FALSE
Q9Y305	ACOT9	-0.5241263287	3.6173904	-4.300601885	2.633175e-03	2.620375e-02	-1.92995824	FALSE	FALSE
Q9NZ63	C9orf78	-0.5709745965	3.6095403	-4.319425882	2.567245e-03	2.618855e-02	-1.96179665	FALSE	FALSE
Q9NXE8	CWC25	1.3936752183	3.4196635	4.558675470	1.868464e-03	2.091804e-02	-2.02090928	FALSE	FALSE
Q4G0F5	VPS26B	-0.8726869246	3.5597824	-4.007595309	3.933864e-03	3.416501e-02	-2.03385510	FALSE	FALSE
P63167	DYNLL1	-1.1755609463	3.4870938	-4.168564609	3.150378e-03	3.009661e-02	-2.04749546	FALSE	FALSE
Q01196	RUNX1	-0.5941763060	3.6050905	-4.767837272	1.425126e-03	1.745475e-02	-2.12248200	FALSE	FALSE
P31689	DNAJA1	-0.3899611642	3.6271209	-5.017231342	1.040414e-03	1.406457e-02	-2.12886720	FALSE	FALSE
P39687	ANP32A	-0.6449769375	3.5942065	-4.559920320	1.865419e-03	2.091804e-02	-2.14399934	FALSE	FALSE
Q9NVV4	MTPAP	-0.8163476439	3.5662601	-4.134320640	3.301749e-03	3.066643e-02	-2.15543147	FALSE	FALSE
Q7KZF4	SND1	-0.3506666751	3.6309806	-4.587338140	1.799701e-03	2.046802e-02	-2.19640873	FALSE	FALSE
Q5VV42	CDKAL1	-0.7109985977	3.5930947	-3.860817152	4.832844e-03	3.868975e-02	-2.23036263	FALSE	FALSE
P55081	MFAP1	1.4069356865	3.4103017	4.345790753	2.477889e-03	2.554543e-02	-2.23420564	FALSE	FALSE
Q32MZ4	LRRFIP1	-0.4705745200	3.6222266	-4.126278282	3.338425e-03	3.066643e-02	-2.25310810	FALSE	FALSE
P54619	PRKAG1	1.0868662610	3.5065760	3.768879524	5.506494e-03	4.185139e-02	-2.25741984	FALSE	FALSE
P34932	HSPA4	-0.5686847005	3.6084277	-4.056476853	3.675817e-03	3.231562e-02	-2.33764833	FALSE	FALSE
Q96IZ7	RSRC1	1.4843609730	3.3986396	3.861330424	4.829341e-03	3.868975e-02	-2.43904463	FALSE	FALSE
P04183	TK1	-0.8649487089	3.5587247	-3.790910972	5.336382e-03	4.133170e-02	-2.44322218	FALSE	FALSE
Q14203	DCTN1	-0.8280681721	3.5703150	-3.664299886	6.396912e-03	4.493517e-02	-2.47706998	FALSE	FALSE
Q15004	PCLAF	-0.5417577998	3.6108678	-4.216443863	2.951152e-03	2.857433e-02	-2.48143012	FALSE	FALSE
Q9NZN8	CNOT2	-0.5674088774	3.6099549	-3.849427284	4.911287e-03	3.909930e-02	-2.50649100	FALSE	FALSE
P04053	DNTT	-0.5780341094	3.6052835	-3.995299648	4.001796e-03	3.433876e-02	-2.50868167	FALSE	FALSE
Q9NQ29	LUC7L	0.9527349702	3.5352515	4.504448460	2.006492e-03	2.211772e-02	-2.57402299	FALSE	FALSE
Q9Y324	FCF1	-0.5960624287	3.6024963	-4.152095328	3.222222e-03	3.037038e-02	-2.59138826	FALSE	FALSE
Q16698	DECR1	-0.6998899300	3.5869111	-3.918015557	4.458715e-03	3.630306e-02	-2.59681952	FALSE	FALSE
P46782	RPS5	-0.4173278643	3.6243458	-4.471931071	2.094540e-03	2.273845e-02	-2.62270991	FALSE	FALSE
P06748	NPM1	-0.7586830414	3.5718781	-4.062047532	3.647586e-03	3.231118e-02	-2.64902979	FALSE	FALSE
Q92922	SMARCC1	-0.4777636728	3.6201003	-3.841538435	4.966418e-03	3.931976e-02	-2.65676449	FALSE	FALSE
P00738	HP	-0.8680933387	3.5497910	-4.061022116	3.652765e-03	3.231118e-02	-2.71172479	FALSE	FALSE
Q8WXF1	PSPC1	-0.7042671340	3.5863583	-3.759355740	5.581817e-03	4.185139e-02	-2.72779272	FALSE	FALSE
Q14204	DYNC1H1	-0.5166625993	3.6127762	-3.861240401	4.829955e-03	3.868975e-02	-2.73406904	FALSE	FALSE
Q96ST2	IWS1	-0.7367376835	3.5739692	-3.634420968	6.678667e-03	4.668551e-02	-2.75151934	FALSE	FALSE
Q9BU76	MMTAG2	0.8751430653	3.5542689	3.924681410	4.417179e-03	3.617039e-02	-2.75804035	FALSE	FALSE
O75534	CSDE1	-0.7655746600	3.5768805	-3.456065854	8.660113e-03	5.515530e-02	-2.76858683	FALSE	FALSE
Q9NWB6	ARGLU1	1.2426221909	3.4688450	4.524368543	1.954543e-03	2.171209e-02	-2.80740772	FALSE	FALSE
O00148	DDX39A	-0.5243580380	3.6111646	-4.312362832	2.591771e-03	2.618855e-02	-2.81349387	FALSE	FALSE
P50991	CCT4	-0.3371226244	3.6319302	-3.978660911	4.095738e-03	3.452466e-02	-2.83433228	FALSE	FALSE
A5YKK6	CNOT1	-0.4704192434	3.6220318	-3.589200637	7.130531e-03	4.865738e-02	-2.86683772	FALSE	FALSE
Q9HCU5	PREB	-1.1398620147	3.4783584	-3.590519518	7.116901e-03	4.865738e-02	-2.87198368	FALSE	FALSE
Q8IZ69	TRMT2A	-0.4807854027	3.6184010	-3.798353666	5.280192e-03	4.112237e-02	-2.87441209	FALSE	FALSE
Q00059	TFAM	-0.4671976265	3.6190977	-3.997181783	3.991316e-03	3.433876e-02	-2.87718141	FALSE	FALSE
Q5MIZ7	PPP4R3B	-0.4176446226	3.6243159	-3.964987050	4.174714e-03	3.478120e-02	-2.88330393	FALSE	FALSE
P30419	NMT1	-0.5504749513	3.6073479	-3.724309432	5.868625e-03	4.268903e-02	-2.89127779	FALSE	FALSE
P37198	NUP62	-0.9826799571	3.5310403	-3.497279316	8.152426e-03	5.357097e-02	-2.89243663	FALSE	FALSE
Q01105	SET	-0.6412869001	3.5948428	-4.302882934	2.625089e-03	2.620375e-02	-2.94258490	FALSE	FALSE
Q92900	UPF1	-0.5955277528	3.6013633	-3.704735850	6.035627e-03	4.282954e-02	-2.94412486	FALSE	FALSE
Q9Y3I0	RTCB	-0.3802004122	3.6271534	-3.985623481	4.056142e-03	3.452466e-02	-2.94798341	FALSE	FALSE
Q9P2R7	SUCLA2	-0.9720355719	3.5259818	-3.288818871	1.109079e-02	6.514605e-02	-2.98636136	FALSE	FALSE
Q14331	FRG1	-0.5737472295	3.6052320	-4.288802099	2.675435e-03	2.644067e-02	-2.99642032	FALSE	FALSE
Q8WVK2	SNRNP27	1.2348807204	3.4384382	3.762934093	5.553388e-03	4.185139e-02	-2.99892341	FALSE	FALSE
Q14566	MCM6	-0.6279244616	3.5974641	-3.458507912	8.629115e-03	5.515530e-02	-3.00522321	FALSE	FALSE
Q9UBN7	HDAC6	-0.4548155967	3.6186274	-4.162339653	3.177328e-03	3.015305e-02	-3.01485817	FALSE	FALSE
P50402	EMD	-1.5324342650	3.3616066	-3.419007744	9.145279e-03	5.747888e-02	-3.01861261	FALSE	FALSE
Q13895	BYSL	-0.9424679907	3.5242952	-3.285966522	1.113802e-02	6.514605e-02	-3.03489161	FALSE	FALSE
Q8TA86	RP9	1.1612390189	3.4761470	3.811676266	5.181187e-03	4.057181e-02	-3.04454335	FALSE	FALSE
P50990	CCT8	-0.3914609558	3.6258832	-4.011597710	3.912019e-03	3.416501e-02	-3.04480040	FALSE	FALSE
O60232	ZNRD2	-0.5068097373	3.6126074	-4.246358911	2.833609e-03	2.762286e-02	-3.05535315	FALSE	FALSE
Q14155	ARHGEF7	-0.8031316985	3.5582518	-3.718156199	5.920586e-03	4.282954e-02	-3.08626165	FALSE	FALSE
Q15029	EFTUD2	-0.3922683988	3.6252782	-3.966340800	4.166823e-03	3.478120e-02	-3.09630568	FALSE	FALSE
Q92974	ARHGEF2	-0.7802051848	3.5679827	-3.471638596	8.464446e-03	5.471819e-02	-3.12145786	FALSE	FALSE
Q9UG63	ABCF2	-0.4942059849	3.6151178	-3.470633729	8.476929e-03	5.471819e-02	-3.17653685	FALSE	FALSE
Q9P0L0	VAPA	-0.5666771917	3.6080723	-3.355258868	1.004845e-02	6.063175e-02	-3.17704668	FALSE	FALSE
P27708	CAD	-0.4592187175	3.6203926	-3.548864218	7.561099e-03	5.063110e-02	-3.18237722	FALSE	FALSE
P25398	RPS12	-0.6468868751	3.5933668	-3.931266139	4.376556e-03	3.604370e-02	-3.18361449	FALSE	FALSE
P38646	HSPA9	-0.2191392300	3.6384185	-4.311410651	2.595097e-03	2.618855e-02	-3.18475596	FALSE	FALSE
Q7L4I2	RSRC2	1.4936227799	3.3379621	3.560118630	7.438251e-03	5.004232e-02	-3.19103828	FALSE	FALSE
Q14683	SMC1A	-0.4177363138	3.6234737	-3.762755878	5.554800e-03	4.185139e-02	-3.21259827	FALSE	FALSE
Q15366	PCBP2	-0.6514109514	3.5912454	-3.815939796	5.149924e-03	4.054858e-02	-3.22513669	FALSE	FALSE
P27348	YWHAQ	0.7890303397	3.5701557	3.246325374	1.181677e-02	6.693058e-02	-3.22918766	FALSE	FALSE
Q96CP2	FLYWCH2	0.9062550520	3.5395267	3.353810841	1.007003e-02	6.063175e-02	-3.23052394	FALSE	FALSE
Q15046	KARS1	-0.5179848177	3.6118798	-3.380677138	9.677512e-03	5.985796e-02	-3.25573051	FALSE	FALSE
Q96CW5	TUBGCP3	-0.6339474466	3.5952128	-3.227401965	1.215602e-02	6.831208e-02	-3.27726827	FALSE	FALSE
Q13409	DYNC1I2	-0.6510661002	3.5918719	-3.380844639	9.675116e-03	5.985796e-02	-3.29499545	FALSE	FALSE
Q9NTI5	PDS5B	-0.4815439790	3.6155998	-4.128847649	3.326660e-03	3.066643e-02	-3.29937620	FALSE	FALSE
Q9BUJ2	HNRNPUL1	-0.4230673135	3.6230233	-3.599073926	7.029165e-03	4.854584e-02	-3.30005040	FALSE	FALSE
P61221	ABCE1	-0.6572429708	3.5868459	-3.480340758	8.357152e-03	5.443545e-02	-3.31645565	FALSE	FALSE
Q16181	SEPTIN7	-0.8308614845	3.5559020	-3.254379934	1.167541e-02	6.640873e-02	-3.32058180	FALSE	FALSE
Q8NAV1	PRPF38A	1.0472119557	3.4895146	3.254214574	1.167830e-02	6.640873e-02	-3.32072017	FALSE	FALSE
P17812	CTPS1	-0.4879648715	3.6135602	-3.494383085	8.187050e-03	5.357097e-02	-3.33922426	FALSE	FALSE
Q93084	ATP2A3	-0.7764301956	3.5626382	-3.273680338	1.134388e-02	6.559625e-02	-3.35119532	FALSE	FALSE
Q8N1F7	NUP93	-0.4155390963	3.6236626	-3.428692381	9.015770e-03	5.716636e-02	-3.36696999	FALSE	FALSE
P52298	NCBP2	-0.5699149134	3.6036310	-3.275616939	1.131117e-02	6.559625e-02	-3.36845845	FALSE	FALSE
Q9P2Y4	ZNF219	-1.2654926761	3.3973567	-2.931836215	1.901105e-02	9.033842e-02	-3.38553723	FALSE	FALSE
O95163	ELP1	-0.2652606534	3.6357050	-4.066037186	3.627511e-03	3.231118e-02	-3.42158731	FALSE	FALSE
Q9Y421	FAM32A	-0.6773960180	3.5832456	-3.710195389	5.988542e-03	4.282954e-02	-3.43028540	FALSE	FALSE
O00268	TAF4	-0.3261066407	3.6337295	-3.363446552	9.927352e-03	6.063175e-02	-3.44672959	FALSE	FALSE
Q86X95	CIR1	1.3470910236	3.3948221	3.460074778	8.609288e-03	5.515530e-02	-3.47534989	FALSE	FALSE
O95831	AIFM1	-0.4896389293	3.6133185	-3.576196294	7.266423e-03	4.934969e-02	-3.48631053	FALSE	FALSE
P78344	EIF4G2	-0.6480104218	3.5893521	-3.147048444	1.371478e-02	7.388451e-02	-3.48992503	FALSE	FALSE
Q8TAD8	SNIP1	0.9907622410	3.5027814	3.095686499	1.481990e-02	7.666758e-02	-3.50551567	FALSE	FALSE
O14733	MAP2K7	0.7987391361	3.5507431	3.193608244	1.278760e-02	7.075145e-02	-3.51278717	FALSE	FALSE
P61247	RPS3A	-0.3587116189	3.6284708	-4.473157582	2.091144e-03	2.273845e-02	-3.52413274	FALSE	FALSE
Q9UJX3	ANAPC7	-0.7790636701	3.5641467	-2.948052150	1.854603e-02	9.008968e-02	-3.53330218	FALSE	FALSE
P52597	HNRNPF	-0.5195903242	3.6091361	-3.216174839	1.236213e-02	6.892969e-02	-3.55233233	FALSE	FALSE
Q96SK2	TMEM209	-0.6542000840	3.5932638	-2.934136088	1.894436e-02	9.033842e-02	-3.55838448	FALSE	FALSE
Q9ULW0	TPX2	-0.6525796949	3.5923405	-2.968117844	1.798694e-02	8.806792e-02	-3.58687789	FALSE	FALSE
Q99714	HSD17B10	-0.5027129872	3.6179539	-2.968091573	1.798766e-02	8.806792e-02	-3.59212598	FALSE	FALSE
Q8N7H5	PAF1	-0.5975455384	3.5960043	-3.121172718	1.426031e-02	7.495034e-02	-3.59386893	FALSE	FALSE
O60216	RAD21	-0.6432114738	3.5870457	-3.288383763	1.109798e-02	6.514605e-02	-3.60022219	FALSE	FALSE
P31146	CORO1A	-0.3496038921	3.6292065	-3.704533340	6.037381e-03	4.282954e-02	-3.61164421	FALSE	FALSE
P52701	MSH6	-0.4556444082	3.6175162	-3.707289050	6.013558e-03	4.282954e-02	-3.62852309	FALSE	FALSE
P13073	COX4I1	-0.4268538444	3.6223118	-3.269434824	1.141595e-02	6.569902e-02	-3.64149754	FALSE	FALSE
Q9H3R0	KDM4C	-0.8013476769	3.5481233	-3.154962322	1.355234e-02	7.344302e-02	-3.65252504	FALSE	FALSE
P11908	PRPS2	-0.6449613965	3.5869345	-3.358939360	9.993824e-03	6.063175e-02	-3.67809096	FALSE	FALSE
P61604	HSPE1	-0.6393932882	3.5935930	-3.787184419	5.364756e-03	4.133170e-02	-3.68991762	FALSE	FALSE
Q8N3U4	STAG2	-0.4621029598	3.6155403	-3.311797878	1.071794e-02	6.372947e-02	-3.69024311	FALSE	FALSE
O00422	SAP18	0.5074069043	3.6085593	3.354833283	1.005479e-02	6.063175e-02	-3.70067894	FALSE	FALSE
P07602	PSAP	-0.5653762661	3.6002757	-3.130659647	1.405771e-02	7.435164e-02	-3.72411559	FALSE	FALSE
P01111	NRAS	-0.6766711655	3.5780710	-3.379742574	9.690891e-03	5.985796e-02	-3.74588984	FALSE	FALSE
Q7L014	DDX46	1.3303957653	3.3827305	3.421540767	9.111216e-03	5.747888e-02	-3.77946890	FALSE	FALSE
P33991	MCM4	-0.6001300112	3.5946171	-3.008105352	1.692447e-02	8.482136e-02	-3.78072107	FALSE	FALSE
P51553	IDH3G	-0.6704969740	3.5892990	-2.747385612	2.523649e-02	1.063644e-01	-3.78540990	FALSE	FALSE
P17987	TCP1	-0.2793794607	3.6340371	-3.736121403	5.770238e-03	4.218751e-02	-3.79263334	FALSE	FALSE
Q9NY27	PPP4R2	-0.4555922668	3.6186003	-3.059742400	1.564847e-02	8.037368e-02	-3.79977416	FALSE	FALSE
P08708	RPS17	-0.5454465116	3.6034564	-3.047221904	1.594834e-02	8.162134e-02	-3.80275598	FALSE	FALSE
O43852	CALU	-0.8962059416	3.5280048	-2.953767407	1.838496e-02	8.961107e-02	-3.83525925	FALSE	FALSE
P20618	PSMB1	-0.4619138819	3.6151073	-3.349715871	1.013132e-02	6.074555e-02	-3.83776942	FALSE	FALSE
P53618	COPB1	-0.4915884538	3.6114390	-3.320121948	1.058615e-02	6.320816e-02	-3.84527087	FALSE	FALSE
P51659	HSD17B4	-0.4735619187	3.6149498	-4.061774031	3.648966e-03	3.231118e-02	-3.85615350	FALSE	FALSE
P41252	IARS1	-0.5227314611	3.6064439	-3.527095928	7.804877e-03	5.177957e-02	-3.86691708	FALSE	FALSE
P17612	PRKACA	-0.4579441572	3.6158356	-3.616436697	6.854610e-03	4.768280e-02	-3.88233067	FALSE	FALSE
P82979	SARNP	-0.6648526797	3.5844056	-3.298746587	1.092805e-02	6.471033e-02	-3.88593119	FALSE	FALSE
Q8IYM9	TRIM22	-0.8649749758	3.5344552	-2.967389856	1.800691e-02	8.806792e-02	-3.88953530	FALSE	FALSE
Q9UKV3	ACIN1	1.1206150464	3.4506481	2.801783017	2.320731e-02	1.007760e-01	-3.89520848	FALSE	FALSE
Q08881	ITK	-0.5257336448	3.6078208	-2.896108623	2.007885e-02	9.251766e-02	-3.89845251	FALSE	FALSE
Q9Y2X7	GIT1	-0.6240101184	3.5903974	-2.968402803	1.797912e-02	8.806792e-02	-3.93148852	FALSE	FALSE
Q9P031	CCDC59	-0.5511887547	3.6033074	-3.131025885	1.404995e-02	7.435164e-02	-3.93868127	FALSE	FALSE
P22102	GART	-0.5581220944	3.6031617	-2.717423595	2.643135e-02	1.091531e-01	-3.94877707	FALSE	FALSE
Q86YV9	HPS6	0.8671008054	3.5438337	2.836960173	2.198545e-02	9.753712e-02	-3.97722950	FALSE	FALSE
Q9Y4R8	TELO2	-0.4283143935	3.6228156	-2.843937113	2.175112e-02	9.710081e-02	-3.98124206	FALSE	FALSE
Q9UJX2	CDC23	-1.0838802488	3.4293968	-2.737277603	2.563325e-02	1.069537e-01	-3.98543091	FALSE	FALSE
Q04637	EIF4G1	-0.4565241056	3.6191473	-2.792758303	2.353194e-02	1.018769e-01	-3.99008390	FALSE	FALSE
P41091	EIF2S3	-0.3614218710	3.6277100	-3.106972386	1.456932e-02	7.564432e-02	-4.00411283	FALSE	FALSE
P78371	CCT2	-0.4191762168	3.6190664	-3.130508291	1.406092e-02	7.435164e-02	-4.04766593	FALSE	FALSE
Q9Y6G9	DYNC1LI1	-0.5431943476	3.6051054	-2.918584516	1.940005e-02	9.114845e-02	-4.06072866	FALSE	FALSE
O43719	HTATSF1	-0.6086893111	3.5853117	-2.944266831	1.865351e-02	9.030567e-02	-4.08125014	FALSE	FALSE
Q99497	PARK7	-0.4821460431	3.6115249	-2.825050646	2.239150e-02	9.812543e-02	-4.09985016	FALSE	FALSE
Q86TB9	PATL1	-0.5981713328	3.5932655	-2.630344646	3.024470e-02	1.197256e-01	-4.10906313	FALSE	FALSE
P25787	PSMA2	-0.7431466934	3.5659056	-3.001999433	1.708238e-02	8.499669e-02	-4.11727515	FALSE	FALSE
P63208	SKP1	-0.3786015651	3.6249483	-3.069155978	1.542689e-02	7.952064e-02	-4.12106397	FALSE	FALSE
P23396	RPS3	-0.3611279511	3.6273799	-4.073291823	3.591311e-03	3.231118e-02	-4.12510799	FALSE	FALSE
Q460N5	PARP14	-0.6158374869	3.5896182	-2.568279415	3.330251e-02	1.267440e-01	-4.13962631	FALSE	FALSE
Q16629	SRSF7	0.6384317035	3.5790193	3.153530524	1.358158e-02	7.344302e-02	-4.14006816	FALSE	FALSE
P53621	COPA	-0.5126357063	3.6054671	-3.242058560	1.189239e-02	6.709367e-02	-4.14919088	FALSE	FALSE
P46783	RPS10	-0.2999617416	3.6320820	-3.597381627	7.046430e-03	4.854584e-02	-4.16297752	FALSE	FALSE
O43516	WIPF1	-0.5611839212	3.5960374	-2.907952371	1.971814e-02	9.162122e-02	-4.16774618	FALSE	FALSE
O00203	AP3B1	-0.3886218790	3.6274953	-2.692213250	2.748171e-02	1.112466e-01	-4.18695927	FALSE	FALSE
Q9H422	HIPK3	0.7373205767	3.5587394	2.386855756	4.416789e-02	1.471920e-01	-4.18933792	TRUE	FALSE
P49756	RBM25	1.0817776298	3.4433136	2.532107088	3.522816e-02	1.311220e-01	-4.19922834	FALSE	FALSE
P33176	KIF5B	-0.4120138498	3.6226226	-2.784647775	2.382768e-02	1.021479e-01	-4.20219172	FALSE	FALSE
P46781	RPS9	-0.5911130536	3.5973898	-3.541065930	7.647487e-03	5.097139e-02	-4.20784023	FALSE	FALSE
O95757	HSPA4L	-0.5062851718	3.6052079	-2.913562948	1.954961e-02	9.145224e-02	-4.22100140	FALSE	FALSE
Q53H12	AGK	-0.6833936949	3.5657569	-2.708860400	2.678342e-02	1.099732e-01	-4.23446265	FALSE	FALSE
P13612	ITGA4	-0.3940436656	3.6227115	-2.834961629	2.205305e-02	9.753712e-02	-4.24128421	FALSE	FALSE
Q14498	RBM39	1.0126662078	3.5031792	3.516169519	7.930374e-03	5.236971e-02	-4.24756296	FALSE	FALSE
P09429	HMGB1	-1.1928794609	3.4251560	-3.021767666	1.657664e-02	8.393753e-02	-4.25331043	FALSE	FALSE
Q9BXP5	SRRT	-0.6534007346	3.5776003	-2.513153172	3.628199e-02	1.329721e-01	-4.26068083	FALSE	FALSE
P52272	HNRNPM	-0.4703402028	3.6127566	-3.169048172	1.326818e-02	7.256988e-02	-4.27447525	FALSE	FALSE
Q92499	DDX1	-0.4448992110	3.6150626	-2.773448131	2.424239e-02	1.030841e-01	-4.27697133	FALSE	FALSE
Q8TAF3	WDR48	-0.4036362114	3.6215876	-2.816194143	2.269847e-02	9.898072e-02	-4.28307550	FALSE	FALSE
Q6PD62	CTR9	-0.7048853517	3.5670154	-2.595561004	3.192133e-02	1.235964e-01	-4.29193895	FALSE	FALSE
Q99436	PSMB7	-0.4013771250	3.6214643	-3.175131942	1.314740e-02	7.218475e-02	-4.30384326	FALSE	FALSE
Q9Y2T2	AP3M1	-0.4588484182	3.6177077	-2.532317107	3.521666e-02	1.311220e-01	-4.32122319	FALSE	FALSE
Q96A65	EXOC4	-0.7410848059	3.5548302	-2.294492832	5.100786e-02	1.620715e-01	-4.32184442	FALSE	FALSE
Q86XR8	CEP57	-0.6086033509	3.5896246	-2.504934126	3.674886e-02	1.337780e-01	-4.32239375	FALSE	FALSE
Q8WVC0	LEO1	-0.5666112560	3.5909365	-2.586440267	3.237646e-02	1.245858e-01	-4.32302910	FALSE	FALSE
Q9C0K0	BCL11B	-0.4297605904	3.6200058	-2.625168994	3.048836e-02	1.203576e-01	-4.33128754	FALSE	FALSE
Q16666	IFI16	-0.5257262074	3.5999703	-2.576904759	3.285937e-02	1.259024e-01	-4.33410284	FALSE	FALSE
Q9H6R0	DHX33	-0.4158532893	3.6221800	-2.599569721	3.172336e-02	1.232986e-01	-4.33992686	FALSE	FALSE
Q9GZT3	SLIRP	-0.4655275455	3.6126494	-3.006129111	1.697541e-02	8.482136e-02	-4.34310695	FALSE	FALSE
P56192	MARS1	-0.3746002582	3.6233257	-2.929657820	1.907443e-02	9.033842e-02	-4.35349022	FALSE	FALSE
Q9BQA1	WDR77	-0.4460410457	3.6155796	-2.939512349	1.878943e-02	9.031117e-02	-4.35452704	FALSE	FALSE
O75093	SLIT1	-0.6578061961	3.5788950	-2.439905221	4.066389e-02	1.410960e-01	-4.37019262	FALSE	FALSE
O95400	CD2BP2	-0.3626865042	3.6271532	-2.695962240	2.732284e-02	1.109403e-01	-4.37100275	FALSE	FALSE
Q6P2Q9	PRPF8	-0.2997801259	3.6322375	-2.927455503	1.913874e-02	9.033842e-02	-4.37241480	FALSE	FALSE
O43795	MYO1B	-0.4575015451	3.6154735	-2.695825114	2.732863e-02	1.109403e-01	-4.39536019	FALSE	FALSE
P48444	ARCN1	-0.4767976434	3.6092640	-2.830832906	2.219340e-02	9.762443e-02	-4.40057556	FALSE	FALSE
P78347	GTF2I	-0.4011766210	3.6201848	-2.871219632	2.085935e-02	9.429479e-02	-4.40718333	FALSE	FALSE
Q9Y5U2	TSSC4	-0.5358795974	3.6025702	-2.506833566	3.664042e-02	1.337780e-01	-4.41020443	FALSE	FALSE
Q5VTL8	PRPF38B	1.1530109702	3.4175267	2.724383768	2.614869e-02	1.082979e-01	-4.42059907	FALSE	FALSE
Q8NB90	SPATA5	-0.5035332502	3.6062396	-2.737930330	2.560744e-02	1.069537e-01	-4.44034631	FALSE	FALSE
Q9UBQ0	VPS29	-0.8020985721	3.5371087	-2.519283910	3.593767e-02	1.326852e-01	-4.44586359	FALSE	FALSE
O43143	DHX15	0.5070397553	3.6037502	3.154915890	1.355329e-02	7.344302e-02	-4.44826200	FALSE	FALSE
P17066	HSPA6	-0.2151566670	3.6379335	-3.755723053	5.610838e-03	4.185139e-02	-4.46352770	FALSE	FALSE
P30260	CDC27	-0.5466123539	3.5979102	-2.402566397	4.309960e-02	1.459149e-01	-4.46554326	FALSE	FALSE
P51610	HCFC1	-0.3448688602	3.6272894	-3.005643712	1.698795e-02	8.482136e-02	-4.47391352	FALSE	FALSE
Q92841	DDX17	-0.4179800548	3.6163753	-2.937785797	1.883904e-02	9.031117e-02	-4.48906673	FALSE	FALSE
Q7KZI7	MARK2	-0.4843246329	3.6133108	-2.336874485	4.774663e-02	1.541012e-01	-4.50196456	FALSE	FALSE
Q96FV9	THOC1	-0.5245402852	3.6051547	-2.430246995	4.128029e-02	1.418577e-01	-4.51199625	FALSE	FALSE
Q9BQE3	TUBA1C	-0.3387680847	3.6297493	-4.096001968	3.480483e-03	3.176772e-02	-4.51642057	FALSE	FALSE
Q14839	CHD4	-0.5533033629	3.5934827	-2.679163036	2.804217e-02	1.131956e-01	-4.52093314	FALSE	FALSE
Q8IYB3	SRRM1	0.7193573354	3.5520620	2.447500393	4.018568e-02	1.404539e-01	-4.52345226	FALSE	FALSE
O75964	ATP5MG	-0.6060796489	3.5796207	-2.649331149	2.936777e-02	1.172257e-01	-4.52754411	FALSE	FALSE
Q86VS8	HOOK3	-0.5448088533	3.6033843	-2.233823659	5.606654e-02	1.716738e-01	-4.52807331	FALSE	FALSE
Q9BYG3	NIFK	-0.6240921461	3.5854631	-2.254486623	5.428994e-02	1.694934e-01	-4.52997050	FALSE	FALSE
P47897	QARS1	-0.3839097624	3.6281219	-2.373525884	4.509513e-02	1.485671e-01	-4.53829902	FALSE	FALSE
Q14161	GIT2	-0.7425753689	3.5391140	-2.260284683	5.380155e-02	1.683354e-01	-4.54555634	FALSE	FALSE
P30048	PRDX3	-0.6912086737	3.5536318	-2.489474278	3.764360e-02	1.355507e-01	-4.54743376	FALSE	FALSE
Q86Z02	HIPK1	0.6244272775	3.5745543	2.151168050	6.376774e-02	1.823344e-01	-4.56652618	TRUE	FALSE
P49411	TUFM	-0.2869027218	3.6327073	-2.868096471	2.095949e-02	9.444951e-02	-4.56788955	FALSE	FALSE
P48047	ATP5PO	-0.7185990263	3.5616981	-2.599036896	3.174960e-02	1.232986e-01	-4.57679472	FALSE	FALSE
Q8N163	CCAR2	-0.3459810055	3.6266028	-2.912135421	1.959235e-02	9.145224e-02	-4.57699430	FALSE	FALSE
Q8NBN7	RDH13	-0.5872548010	3.5874442	-2.469651976	3.882318e-02	1.373670e-01	-4.58428507	FALSE	FALSE
Q15020	SART3	-0.7392588093	3.5528440	-2.430363507	4.127280e-02	1.418577e-01	-4.58472360	FALSE	FALSE
Q00688	FKBP3	-0.6525989623	3.5735221	-2.635619436	2.999842e-02	1.190796e-01	-4.59207641	FALSE	FALSE
P19387	POLR2C	-0.7151693427	3.5624750	-2.267548322	5.319588e-02	1.668046e-01	-4.59260132	FALSE	FALSE
P53999	SUB1	0.7087574534	3.5657706	3.221845320	1.225758e-02	6.861369e-02	-4.61313205	FALSE	FALSE
Q96E11	MRRF	-0.3774460087	3.6225485	-2.851440807	2.150199e-02	9.659043e-02	-4.62054014	FALSE	FALSE
Q9Y2W2	WBP11	-0.5483206222	3.5951315	-2.480514060	3.817224e-02	1.364110e-01	-4.62928993	FALSE	FALSE
Q09028	RBBP4	-0.2648136099	3.6342380	-3.213120391	1.241883e-02	6.897748e-02	-4.63917503	FALSE	FALSE
Q9ULX6	AKAP8L	-0.6398353419	3.5655344	-2.237242351	5.576866e-02	1.711274e-01	-4.65037781	FALSE	FALSE
Q96Q05	TRAPPC9	-0.7007757276	3.5575701	-2.247549573	5.488006e-02	1.702232e-01	-4.65104132	FALSE	FALSE
Q7Z478	DHX29	-0.6347810153	3.5781117	-2.308480925	4.990759e-02	1.592819e-01	-4.65258295	FALSE	FALSE
P22695	UQCRC2	-0.5036897894	3.6051250	-2.278355415	5.230728e-02	1.643779e-01	-4.65522073	FALSE	FALSE
P11021	HSPA5	-0.1122927888	3.6423043	-3.736658571	5.765806e-03	4.218751e-02	-4.65556112	FALSE	FALSE
P28062	PSMB8	-0.4564935295	3.6112858	-2.741837207	2.545349e-02	1.069537e-01	-4.66172179	FALSE	FALSE
P13010	XRCC5	-0.4406958789	3.6140137	-2.374321522	4.503924e-02	1.485671e-01	-4.66221295	FALSE	FALSE
Q9ULT8	HECTD1	0.5986978118	3.5786820	2.337726502	4.768325e-02	1.541012e-01	-4.66612844	FALSE	FALSE
Q5BKY9	FAM133B	1.3464868909	3.3309178	2.306579213	5.005577e-02	1.593998e-01	-4.66653923	FALSE	FALSE
Q9UNZ5	C19orf53	-1.0151653119	3.4723059	-2.593999324	3.199879e-02	1.235964e-01	-4.67996462	FALSE	FALSE
Q13428	TCOF1	-0.3561725082	3.6286533	-2.342695732	4.731529e-02	1.534000e-01	-4.68520996	FALSE	FALSE
Q9NW13	RBM28	-0.5526308051	3.5979857	-2.906684604	1.975642e-02	9.162122e-02	-4.68735091	FALSE	FALSE
P53634	CTSC	-0.3661508809	3.6232911	-3.116353029	1.436442e-02	7.495034e-02	-4.70248493	FALSE	FALSE
O14979	HNRNPDL	-0.6453517476	3.5731593	-2.607555535	3.133270e-02	1.226770e-01	-4.70277787	FALSE	FALSE
O60488	ACSL4	-0.4682351068	3.6085951	-2.524837012	3.562865e-02	1.319273e-01	-4.70574562	FALSE	FALSE
P15531	NME1	-0.6118087588	3.5765013	-2.482069559	3.807993e-02	1.364110e-01	-4.71723227	FALSE	FALSE
P36542	ATP5F1C	-0.5823196387	3.5894508	-2.621179352	3.067755e-02	1.206147e-01	-4.72602377	FALSE	FALSE
P12259	F5	0.6567165003	3.5629440	2.399176552	4.332788e-02	1.460914e-01	-4.72733453	FALSE	FALSE
Q8WVV9	HNRNPLL	-0.5690548639	3.5920480	-2.187221883	6.028777e-02	1.774280e-01	-4.72905959	FALSE	FALSE
P05107	ITGB2	-0.4032253345	3.6219193	-2.249111789	5.474661e-02	1.702232e-01	-4.74242786	FALSE	FALSE
P00367	GLUD1	-0.3206863573	3.6293367	-2.567470564	3.334438e-02	1.267440e-01	-4.74583641	FALSE	FALSE
Q9Y4L1	HYOU1	-0.5775487736	3.5833400	-2.387228183	4.414226e-02	1.471920e-01	-4.75142634	FALSE	FALSE
Q9Y383	LUC7L2	0.6906875733	3.5743472	3.570581220	7.325948e-03	4.951926e-02	-4.75734089	FALSE	FALSE
Q9NV70	EXOC1	-0.6710923489	3.5627077	-2.173228642	6.161559e-02	1.787351e-01	-4.77358742	FALSE	FALSE
Q9UKJ3	GPATCH8	1.1177340223	3.3887585	2.189189800	6.010332e-02	1.774280e-01	-4.78950238	FALSE	FALSE
Q12872	SFSWAP	1.0221262640	3.4203241	2.093726606	6.972443e-02	1.959029e-01	-4.79503362	FALSE	FALSE
Q96EU6	RRP36	-0.6221544578	3.5627438	-2.197629852	5.931853e-02	1.763557e-01	-4.79549612	FALSE	FALSE
Q9NZ08	ERAP1	-0.4768942903	3.6044964	-2.244186481	5.516844e-02	1.707481e-01	-4.79724005	FALSE	FALSE
O14776	TCERG1	-0.5112681875	3.5985059	-2.248632450	5.478752e-02	1.702232e-01	-4.80332881	FALSE	FALSE
P09543	CNP	-0.2751889607	3.6325793	-2.849305421	2.157258e-02	9.660472e-02	-4.80417089	FALSE	FALSE
P11586	MTHFD1	-0.3166132718	3.6282596	-2.661411587	2.882340e-02	1.160223e-01	-4.80708971	FALSE	FALSE
Q9Y608	LRRFIP2	-0.4704144071	3.6079592	-2.542637815	3.465615e-02	1.301210e-01	-4.80758183	FALSE	FALSE
P13674	P4HA1	-0.4141628128	3.6170727	-2.585399580	3.242881e-02	1.245858e-01	-4.81322041	FALSE	FALSE
P55209	NAP1L1	-0.4572165864	3.6102586	-2.599516882	3.172596e-02	1.232986e-01	-4.81592058	FALSE	FALSE
P52789	HK2	-0.4926972181	3.6053751	-2.109053505	6.808364e-02	1.924336e-01	-4.83237517	FALSE	FALSE
Q6P4R8	NFRKB	-0.6842643904	3.5577236	-2.107141750	6.828621e-02	1.926263e-01	-4.84307139	FALSE	FALSE
Q8N684	CPSF7	-0.5031813391	3.5989247	-2.391855806	4.382504e-02	1.470756e-01	-4.84475968	FALSE	FALSE
Q8IWS0	PHF6	-0.5440018894	3.5949246	-2.537905697	3.491201e-02	1.306238e-01	-4.84723696	FALSE	FALSE
Q13217	DNAJC3	-0.5289975614	3.5948924	-2.657182558	2.901278e-02	1.161322e-01	-4.85238953	FALSE	FALSE
Q99733	NAP1L4	-0.8432918677	3.5228934	-2.150094914	6.387430e-02	1.823344e-01	-4.85891667	FALSE	FALSE
P82914	MRPS15	-0.3635422420	3.6248791	-2.359364724	4.610163e-02	1.511754e-01	-4.86560685	FALSE	FALSE
P42167	TMPO	-0.4212402704	3.6152867	-2.437041930	4.084565e-02	1.410960e-01	-4.86649297	FALSE	FALSE
Q15393	SF3B3	0.3497092879	3.6245650	2.978066762	1.771626e-02	8.784568e-02	-4.89008289	FALSE	FALSE
P28074	PSMB5	-0.5468680596	3.5916703	-2.322089974	4.885990e-02	1.562862e-01	-4.89391474	FALSE	FALSE
O95347	SMC2	-0.3608472531	3.6258849	-2.231210535	5.629529e-02	1.720067e-01	-4.89397770	FALSE	FALSE
P07766	CD3E	-0.4108747345	3.6146755	-2.516188262	3.611111e-02	1.326852e-01	-4.89663281	FALSE	FALSE
Q13247	SRSF6	0.6983295313	3.5392137	2.169366871	6.198709e-02	1.794495e-01	-4.89795160	FALSE	FALSE
P49792	RANBP2	0.4331262463	3.6103781	2.441570276	4.055856e-02	1.410960e-01	-4.89934327	FALSE	FALSE
P60228	EIF3E	-0.4871215018	3.6037431	-2.084462172	7.073493e-02	1.973147e-01	-4.90355639	FALSE	FALSE
Q9Y4C2	TCAF1	-0.5382585084	3.5901695	-2.322372475	4.883839e-02	1.562862e-01	-4.90975061	FALSE	FALSE
Q9H078	CLPB	-0.5519439102	3.5881225	-1.916461799	9.173148e-02	2.373279e-01	-4.91680132	FALSE	FALSE
P84098	RPL19	-0.7934654023	3.5485326	-2.874907045	2.074176e-02	9.429479e-02	-4.92201890	FALSE	FALSE
O15042	U2SURP	0.8161415645	3.5166280	2.373472611	4.509888e-02	1.485671e-01	-4.92401988	FALSE	FALSE
Q9Y224	RTRAF	-0.3918267201	3.6194569	-2.641711826	2.971651e-02	1.182882e-01	-4.93874663	FALSE	FALSE
P62854	RPS26	-0.4911109910	3.6057205	-3.039013250	1.614820e-02	8.235006e-02	-4.93877647	FALSE	FALSE
Q96SZ6	CDK5RAP1	-0.3921384847	3.6205084	-2.198580064	5.923082e-02	1.763557e-01	-4.94674717	FALSE	FALSE
P17029	ZKSCAN1	-0.7901339080	3.4987523	-2.116748946	6.727414e-02	1.905214e-01	-4.95188169	FALSE	FALSE
Q8NI27	THOC2	-0.6641888345	3.5537722	-1.949901226	8.712187e-02	2.294957e-01	-4.95449057	FALSE	FALSE
P62316	SNRPD2	0.5519532763	3.5952024	3.115480273	1.438335e-02	7.495034e-02	-4.96227450	FALSE	FALSE
O75937	DNAJC8	-0.5251416868	3.5861022	-2.188558880	6.016240e-02	1.774280e-01	-4.96680917	FALSE	FALSE
Q9P275	USP36	-0.5664913060	3.5840538	-2.221932778	5.711495e-02	1.730354e-01	-4.97092236	FALSE	FALSE
Q05519	SRSF11	1.5753078914	3.2892511	2.872299192	2.082485e-02	9.429479e-02	-4.97542313	FALSE	FALSE
Q7Z417	NUFIP2	-0.6468485228	3.5434266	-2.033042624	7.660873e-02	2.115228e-01	-4.97616037	FALSE	FALSE
P22830	FECH	-0.3551505221	3.6246299	-2.323798028	4.872997e-02	1.562862e-01	-4.98297691	FALSE	FALSE
O43447	PPIH	-1.1469639800	3.4418856	-2.327310169	4.846388e-02	1.560646e-01	-4.98596054	FALSE	FALSE
P04350	TUBB4A	-0.3343340412	3.6300832	-4.147492557	3.242615e-03	3.037038e-02	-4.99386714	FALSE	FALSE
Q00987	MDM2	-2.4606278554	2.6095463	-3.407006538	9.308506e-03	5.824930e-02	-4.99613684	FALSE	FALSE
P10809	HSPD1	-0.3363817935	3.6245473	-2.404672250	4.295840e-02	1.459149e-01	-4.99633401	FALSE	FALSE
Q9UG56	PISD	-0.4587869081	3.6060521	-2.208508337	5.832195e-02	1.752104e-01	-5.00837639	FALSE	FALSE
Q01844	EWSR1	0.9666680851	3.5130164	3.260068230	1.157666e-02	6.635739e-02	-5.01078842	FALSE	FALSE
P14316	IRF2	-0.5462275489	3.5858799	-2.004371462	8.008728e-02	2.180061e-01	-5.01966015	FALSE	FALSE
Q9P2K3	RCOR3	-0.5419693775	3.5822916	-2.072562395	7.205390e-02	2.001032e-01	-5.04015333	FALSE	FALSE
P53597	SUCLG1	-0.4953545609	3.5982474	-2.288858619	5.145784e-02	1.627794e-01	-5.04346308	FALSE	FALSE
P68133	ACTA1	-0.3268860060	3.6300505	-3.752508860	5.636649e-03	4.185139e-02	-5.06142066	FALSE	FALSE
Q14142	TRIM14	-0.5239018322	3.5943685	-1.985261752	8.249031e-02	2.205384e-01	-5.06912772	FALSE	FALSE
Q52LJ0	FAM98B	-0.2929262321	3.6300100	-2.489403981	3.764771e-02	1.355507e-01	-5.06967977	FALSE	FALSE
O43290	SART1	-0.4262821643	3.6115104	-2.352386279	4.660588e-02	1.517869e-01	-5.07038748	FALSE	FALSE
P46013	MKI67	-0.4624734518	3.6050853	-2.219440034	5.733719e-02	1.733422e-01	-5.07459696	FALSE	FALSE
Q96RP9	GFM1	-0.5747946763	3.5764845	-1.870799855	9.840476e-02	2.461938e-01	-5.08852389	FALSE	FALSE
P26196	DDX6	-0.3683677291	3.6209010	-2.354463602	4.645520e-02	1.516408e-01	-5.09400265	FALSE	FALSE
Q8NCE0	TSEN2	-0.6615542137	3.5309721	-1.852086377	1.012713e-01	2.491373e-01	-5.09672457	FALSE	FALSE
Q13263	TRIM28	-0.4728705318	3.6017494	-2.438770303	4.073583e-02	1.410960e-01	-5.09928918	FALSE	FALSE
P52907	CAPZA1	-0.6197493739	3.5706448	-2.187109821	6.029829e-02	1.774280e-01	-5.12027571	FALSE	FALSE
Q9Y388	RBMX2	0.9965296919	3.4529309	1.955346768	8.639262e-02	2.288366e-01	-5.12034647	FALSE	FALSE
Q7Z2W4	ZC3HAV1	-0.5504644941	3.5854041	-1.990956327	8.176701e-02	2.194235e-01	-5.12400187	FALSE	FALSE
Q12996	CSTF3	-0.3508568719	3.6246748	-2.137956874	6.509184e-02	1.854406e-01	-5.12960636	FALSE	FALSE
O76094	SRP72	-0.4139279611	3.6121231	-2.026598379	7.737756e-02	2.132347e-01	-5.13459464	FALSE	FALSE
P54136	RARS1	-0.3971430523	3.6176871	-2.023215823	7.778412e-02	2.139436e-01	-5.14219133	FALSE	FALSE
Q14257	RCN2	-0.4435518816	3.6076287	-2.516540512	3.609133e-02	1.326852e-01	-5.15490086	FALSE	FALSE
P08621	SNRNP70	1.3314135260	3.3497148	2.542068587	3.468682e-02	1.301210e-01	-5.16032400	FALSE	FALSE
P31943	HNRNPH1	-0.4285132521	3.6115691	-2.620249644	3.072181e-02	1.206147e-01	-5.17336769	FALSE	FALSE
P62266	RPS23	-0.3723570974	3.6235427	-3.135548106	1.395449e-02	7.435164e-02	-5.17466052	FALSE	FALSE
Q9BXW7	HDHD5	-0.5051062392	3.5946379	-1.932328983	8.951572e-02	2.336540e-01	-5.17961189	FALSE	FALSE
O43175	PHGDH	-0.3329017597	3.6262922	-2.165298245	6.238088e-02	1.796292e-01	-5.18630640	FALSE	FALSE
P22234	PAICS	-0.5134152353	3.5826011	-1.867478853	9.890778e-02	2.461938e-01	-5.19461109	FALSE	FALSE
P12956	XRCC6	-0.3067039481	3.6289877	-2.202479363	5.887220e-02	1.762682e-01	-5.19951484	FALSE	FALSE
Q14141	SEPTIN6	-0.5471419737	3.5786786	-1.850855421	1.014627e-01	2.491373e-01	-5.20816818	FALSE	FALSE
P09234	SNRPC	0.9666637126	3.4559662	2.503475929	3.683232e-02	1.337780e-01	-5.20992144	FALSE	FALSE
Q9Y5A9	YTHDF2	-0.3201884953	3.6280691	-2.091879160	6.992481e-02	1.959029e-01	-5.21076250	FALSE	FALSE
Q96RT1	ERBIN	-0.5707994452	3.5705717	-1.942809246	8.808050e-02	2.311710e-01	-5.21147848	FALSE	FALSE
Q96IJ6	GMPPA	-0.3439247613	3.6269449	-1.896472073	9.459783e-02	2.407173e-01	-5.22094686	FALSE	FALSE
Q9BRX2	PELO	-0.5120341848	3.5942004	-1.997151762	8.098707e-02	2.188483e-01	-5.22102883	FALSE	FALSE
Q9HD40	SEPSECS	-0.5691691479	3.5758248	-1.894428370	9.489566e-02	2.407173e-01	-5.22870015	FALSE	FALSE
O60884	DNAJA2	-0.3044073087	3.6286454	-2.937623400	1.884371e-02	9.031117e-02	-5.23454592	FALSE	FALSE
P08195	SLC3A2	-0.4377222737	3.6075880	-2.083561341	7.083395e-02	1.973147e-01	-5.24149223	FALSE	FALSE
P49720	PSMB3	-0.6774292768	3.5393906	-2.228510416	5.653262e-02	1.721916e-01	-5.24569236	FALSE	FALSE
P38919	EIF4A3	0.5136571596	3.5868773	1.869840015	9.854989e-02	2.461938e-01	-5.25108883	FALSE	FALSE
P46063	RECQL	-0.3543532448	3.6248042	-1.839818159	1.031935e-01	2.519187e-01	-5.25180083	FALSE	FALSE
Q5JVF3	PCID2	0.4564587788	3.6010416	2.001578785	8.043418e-02	2.180061e-01	-5.25541883	FALSE	FALSE
P48643	CCT5	-0.2396870666	3.6345494	-2.448862517	4.010052e-02	1.404539e-01	-5.26052109	FALSE	FALSE
P50336	PPOX	-0.4313757754	3.6079796	-1.722740545	1.233534e-01	2.793124e-01	-5.26663755	FALSE	FALSE
Q96F07	CYFIP2	-0.4713228825	3.5970071	-2.008838863	7.953536e-02	2.174495e-01	-5.27536399	FALSE	FALSE
P25788	PSMA3	-0.4803030633	3.6020398	-2.471202568	3.872957e-02	1.373670e-01	-5.27580842	FALSE	FALSE
Q08J23	NSUN2	-0.2814186830	3.6320634	-2.082850955	7.091213e-02	1.973147e-01	-5.28343178	FALSE	FALSE
Q9UKV8	AGO2	-0.3796100117	3.6184481	-1.780101804	1.130534e-01	2.652729e-01	-5.30232694	FALSE	FALSE
Q9BPY3	FAM118B	-0.4093527579	3.6078815	-1.916321246	9.175134e-02	2.373279e-01	-5.30657841	FALSE	FALSE
P60842	EIF4A1	-0.6422309326	3.5579782	-2.178373864	6.112404e-02	1.781210e-01	-5.32192922	FALSE	FALSE
P35249	RFC4	-0.2375263024	3.6351573	-2.874256377	2.076246e-02	9.429479e-02	-5.32402725	FALSE	FALSE
Q9BRX9	WDR83	-0.4049398465	3.6100212	-2.178045628	6.115528e-02	1.781210e-01	-5.32567863	FALSE	FALSE
P07237	P4HB	-0.4588802037	3.6025321	-1.782182011	1.126955e-01	2.652729e-01	-5.32579497	FALSE	FALSE
P42166	TMPO	-0.3062564916	3.6271494	-2.280232708	5.215443e-02	1.642578e-01	-5.32928951	FALSE	FALSE
P19338	NCL	-0.3144742637	3.6269322	-2.769256802	2.439949e-02	1.034452e-01	-5.33394578	FALSE	FALSE
Q9Y618	NCOR2	-0.3534121336	3.6247285	-1.770941011	1.146423e-01	2.662369e-01	-5.33687484	FALSE	FALSE
Q9UN86	G3BP2	-0.4274832382	3.6058347	-2.003360586	8.021268e-02	2.180061e-01	-5.33957627	FALSE	FALSE
Q04837	SSBP1	-0.3479156405	3.6259490	-3.179339368	1.306454e-02	7.200571e-02	-5.34345061	FALSE	FALSE
Q13200	PSMD2	-0.3949922484	3.6154174	-1.820432085	1.063016e-01	2.568806e-01	-5.34452962	FALSE	FALSE
P26368	U2AF2	1.1778281081	3.4063467	2.882711738	2.049513e-02	9.383233e-02	-5.34507935	FALSE	FALSE
Q0PNE2	ELP6	-0.5647054654	3.5674750	-1.866014424	9.913036e-02	2.461938e-01	-5.34602935	FALSE	FALSE
P36957	DLST	-0.3569974859	3.6191483	-1.872314439	9.817616e-02	2.461938e-01	-5.35705286	FALSE	FALSE
P43243	MATR3	-0.4391404887	3.6008916	-1.811317677	1.077933e-01	2.584338e-01	-5.35864585	FALSE	FALSE
Q15785	TOMM34	-0.5190277492	3.5839319	-2.001225292	8.047819e-02	2.180061e-01	-5.38568022	FALSE	FALSE
P23526	AHCY	-0.5157619322	3.5757146	-1.812382932	1.076180e-01	2.584338e-01	-5.38920333	FALSE	FALSE
Q8IY67	RAVER1	-0.3216001007	3.6252676	-2.575067563	3.295325e-02	1.259254e-01	-5.39138718	FALSE	FALSE
Q9UN37	VPS4A	-0.3886435138	3.6127144	-1.907373310	9.302422e-02	2.395702e-01	-5.40164439	FALSE	FALSE
Q03252	LMNB2	-0.4147723370	3.6093877	-1.996294797	8.109452e-02	2.188483e-01	-5.40238563	FALSE	FALSE
O60341	KDM1A	-0.2615026307	3.6353923	-1.906706638	9.311973e-02	2.395702e-01	-5.40496390	FALSE	FALSE
Q9H5Z1	DHX35	-0.3102374624	3.6263967	-2.201957564	5.892007e-02	1.762682e-01	-5.41351888	FALSE	FALSE
Q9Y4A5	TRRAP	-0.6460461602	3.5250948	-1.645201521	1.386691e-01	3.047742e-01	-5.41508580	FALSE	FALSE
Q9H977	WDR54	-0.3917348874	3.6103396	-1.817940074	1.067075e-01	2.570522e-01	-5.41686042	FALSE	FALSE
Q8WVX9	FAR1	0.4252934942	3.6042529	1.545270610	1.609831e-01	3.373838e-01	-5.41698332	FALSE	FALSE
P11172	UMPS	-0.3100951620	3.6281582	-1.893183896	9.507746e-02	2.407173e-01	-5.41707400	FALSE	FALSE
P38159	RBMX	0.6534296980	3.5553999	2.550553858	3.423238e-02	1.292265e-01	-5.42204064	FALSE	FALSE
Q8WXA9	SREK1	1.1845250585	3.3184052	2.185343319	6.046438e-02	1.775522e-01	-5.42250153	FALSE	FALSE
Q69YL0	NCBP2AS2	-0.4995226710	3.5778584	-1.743204695	1.195820e-01	2.728678e-01	-5.42978877	FALSE	FALSE
P38606	ATP6V1A	-0.4584770734	3.5905237	-1.848406351	1.018443e-01	2.494751e-01	-5.44377085	FALSE	FALSE
Q969G3	SMARCE1	-0.3572016932	3.6193279	-1.891686274	9.529668e-02	2.408468e-01	-5.44443075	FALSE	FALSE
O60502	OGA	-0.2235194238	3.6356891	-2.401464042	4.317371e-02	1.459149e-01	-5.44619497	FALSE	FALSE
Q9NY12	GAR1	-0.3968524425	3.6137483	-2.382298712	4.448271e-02	1.478973e-01	-5.44632533	FALSE	FALSE
P98175	RBM10	-0.5968095666	3.5508772	-1.650289813	1.376125e-01	3.037464e-01	-5.45369684	FALSE	FALSE
O14734	ACOT8	0.4856616986	3.5919984	1.895178410	9.478625e-02	2.407173e-01	-5.45579028	FALSE	FALSE
P30101	PDIA3	-0.4724842195	3.5937340	-1.707545368	1.262251e-01	2.845026e-01	-5.47839677	FALSE	FALSE
P0DP23	CALM1	-0.3265965988	3.6245193	-2.427743740	4.144158e-02	1.419552e-01	-5.47898334	FALSE	FALSE
P18065	IGFBP2	-0.4011450772	3.6089624	-2.091236657	6.999462e-02	1.959029e-01	-5.48303473	FALSE	FALSE
P0DTU4	P0DTU4	-0.3815636545	3.6186237	-2.485762751	3.786167e-02	1.359794e-01	-5.48388183	FALSE	FALSE
Q9H9T3	ELP3	-0.2070013114	3.6371401	-2.839616725	2.189592e-02	9.744365e-02	-5.48892065	FALSE	FALSE
P50897	PPT1	-0.3372118454	3.6206091	-1.899145978	9.420951e-02	2.407173e-01	-5.49014871	FALSE	FALSE
Q04726	TLE3	-0.3811100941	3.6124657	-1.896950882	9.452818e-02	2.407173e-01	-5.49019682	FALSE	FALSE
Q7L8L6	FASTKD5	-0.3287512829	3.6227152	-1.833466452	1.042022e-01	2.526596e-01	-5.49836505	FALSE	FALSE
Q9NNW5	WDR6	-0.4039934151	3.6071236	-1.739227324	1.203064e-01	2.740844e-01	-5.49993715	FALSE	FALSE
Q96CT7	CCDC124	-0.5805927969	3.5638004	-1.950178053	8.708466e-02	2.294957e-01	-5.50300603	FALSE	FALSE
P42345	MTOR	0.5524573160	3.5529504	1.501477494	1.717487e-01	3.510926e-01	-5.50905580	FALSE	FALSE
Q6IA86	ELP2	-0.2561474713	3.6320494	-2.467253982	3.896839e-02	1.375412e-01	-5.52222881	FALSE	FALSE
O15117	FYB1	-0.4000450442	3.6058620	-1.794068726	1.106707e-01	2.625065e-01	-5.52576579	FALSE	FALSE
Q9UL03	INTS6	-0.5198848561	3.5719762	-1.517792040	1.676648e-01	3.462013e-01	-5.52690720	FALSE	FALSE
Q63HN8	RNF213	-0.5037265912	3.5741294	-1.501873986	1.716484e-01	3.510926e-01	-5.52986111	FALSE	FALSE
Q9Y230	RUVBL2	-0.2887105117	3.6291450	-2.502726524	3.687529e-02	1.337780e-01	-5.53055842	FALSE	FALSE
P21333	FLNA	-0.5969766503	3.5065904	-1.372398551	2.072980e-01	4.003477e-01	-5.53196631	FALSE	FALSE
Q969S8	HDAC10	-0.3534221577	3.6213024	-2.500429982	3.700729e-02	1.339178e-01	-5.53910170	FALSE	FALSE
P49840	GSK3A	0.8656946179	3.4624599	1.754986521	1.174598e-01	2.701765e-01	-5.54065371	FALSE	FALSE
P39748	FEN1	-0.4601311128	3.5988451	-2.123926628	6.652763e-02	1.887804e-01	-5.55300993	FALSE	FALSE
P10155	RO60	-0.5067094633	3.5803330	-1.953133527	8.668830e-02	2.291962e-01	-5.55854264	FALSE	FALSE
Q8WWM7	ATXN2L	-0.4687796368	3.5895012	-1.779793099	1.131066e-01	2.652729e-01	-5.56197775	FALSE	FALSE
P62753	RPS6	-0.3472943306	3.6238059	-2.901175415	1.992370e-02	9.209893e-02	-5.57490513	FALSE	FALSE
P20042	EIF2S2	-0.3368476794	3.6205786	-2.173844823	6.155652e-02	1.787351e-01	-5.58247137	FALSE	FALSE
P62318	SNRPD3	0.7474785131	3.5467239	2.734259060	2.575297e-02	1.069681e-01	-5.58373951	FALSE	FALSE
Q13561	DCTN2	-0.4723275373	3.5830183	-1.788138849	1.116765e-01	2.636447e-01	-5.58596060	FALSE	FALSE
P51957	NEK4	-0.4253928433	3.5994483	-1.292009398	2.325368e-01	4.299445e-01	-5.58597834	TRUE	FALSE
Q9Y678	COPG1	-0.3653562718	3.6140102	-2.179492002	6.101773e-02	1.781210e-01	-5.59648701	FALSE	FALSE
P15880	RPS2	-0.3708419781	3.6178442	-2.401894570	4.314475e-02	1.459149e-01	-5.60661021	FALSE	FALSE
Q9UKU7	ACAD8	-0.2908407853	3.6281829	-1.796601606	1.102436e-01	2.619886e-01	-5.61025047	FALSE	FALSE
P68366	TUBA4A	-0.3460881897	3.6279101	-3.686936363	6.191903e-03	4.370935e-02	-5.61052726	FALSE	FALSE
P23193	TCEA1	-0.7681932967	3.4917268	-1.937263184	8.883723e-02	2.323061e-01	-5.61089462	FALSE	FALSE
P99999	CYCS	0.3694922655	3.6121467	1.835557861	1.038691e-01	2.525020e-01	-5.62053402	FALSE	FALSE
Q6P1J9	CDC73	-0.3834181350	3.6089192	-1.887840879	9.586178e-02	2.418485e-01	-5.62494827	FALSE	FALSE
O43815	STRN	-0.4534480911	3.5882623	-1.635963391	1.406065e-01	3.066805e-01	-5.62988288	FALSE	FALSE
Q8TE02	ELP5	-0.5203311418	3.5681603	-1.749690374	1.184094e-01	2.713398e-01	-5.63874376	FALSE	FALSE
Q9Y6D6	ARFGEF1	-0.2829870387	3.6339846	-1.458452747	1.829478e-01	3.661512e-01	-5.64206525	FALSE	FALSE
P28340	POLD1	-0.3779110162	3.6104044	-1.759070586	1.167325e-01	2.689351e-01	-5.64252548	FALSE	FALSE
Q9UPN9	TRIM33	-0.4315383336	3.5947206	-1.602006394	1.479430e-01	3.173550e-01	-5.65010980	FALSE	FALSE
Q13085	ACACA	-0.4012598018	3.6026135	-1.542749689	1.615859e-01	3.380330e-01	-5.65257655	FALSE	FALSE
P42285	MTREX	-0.4258341144	3.5904836	-1.463577500	1.815807e-01	3.643553e-01	-5.65263986	FALSE	FALSE
Q13620	CUL4B	-0.3906172993	3.6068293	-1.441081554	1.876500e-01	3.724410e-01	-5.65682398	FALSE	FALSE
Q13951	CBFB	-0.4511498868	3.5897208	-1.670378936	1.335131e-01	2.961676e-01	-5.66985041	FALSE	FALSE
O95819	MAP4K4	0.3649215284	3.6150861	1.859626958	1.001068e-01	2.481887e-01	-5.68688425	FALSE	FALSE
P62195	PSMC5	-0.3648961932	3.6181547	-2.290187609	5.135134e-02	1.627794e-01	-5.69387789	FALSE	FALSE
Q13151	HNRNPA0	-0.2780238026	3.6277343	-1.879381969	9.711614e-02	2.441534e-01	-5.69646504	FALSE	FALSE
Q9BVG4	PBDC1	-0.3686726172	3.6132806	-1.925700741	9.043499e-02	2.356243e-01	-5.69764175	FALSE	FALSE
E9PAV3	NACA	-0.3803134922	3.6094224	-1.781670690	1.127834e-01	2.652729e-01	-5.70773651	FALSE	FALSE
Q9H7Z7	PTGES2	-0.5873824371	3.5478154	-1.618899683	1.442504e-01	3.122521e-01	-5.71001518	FALSE	FALSE
P0DN76	U2AF1L5	0.9820248664	3.4472525	2.153465900	6.354016e-02	1.821061e-01	-5.71336371	FALSE	FALSE
P26583	HMGB2	-1.0413094033	3.4704383	-2.786862937	2.374653e-02	1.021479e-01	-5.72314148	FALSE	FALSE
Q12834	CDC20	-0.3987659681	3.6022947	-1.725244302	1.228860e-01	2.790740e-01	-5.73009981	FALSE	FALSE
P35030	PRSS3	-0.6924985698	3.5419212	-2.363103197	4.583375e-02	1.506417e-01	-5.73920489	FALSE	FALSE
Q9UHR5	SAP30BP	0.4320376789	3.5914827	1.674124454	1.327614e-01	2.954146e-01	-5.74023400	FALSE	FALSE
P62140	PPP1CB	-0.3196164242	3.6195313	-1.609870986	1.462133e-01	3.146002e-01	-5.74375277	FALSE	FALSE
Q8WUK0	PTPMT1	-0.3724374540	3.6051048	-1.567005531	1.558692e-01	3.299269e-01	-5.74920086	FALSE	FALSE
Q14493	SLBP	-0.4817707897	3.5741810	-1.598004767	1.488302e-01	3.178446e-01	-5.75165955	FALSE	FALSE
P62241	RPS8	-0.3846128049	3.6152934	-2.426734692	4.150678e-02	1.419552e-01	-5.75844303	FALSE	FALSE
P78527	PRKDC	-0.2635316927	3.6300494	-1.736604279	1.207864e-01	2.747412e-01	-5.75932719	FALSE	FALSE
Q06203	PPAT	-0.5417195905	3.5284842	-1.366029744	2.092076e-01	4.013312e-01	-5.76471305	FALSE	FALSE
Q9HBE1	PATZ1	0.2666979877	3.6308976	1.552987339	1.591503e-01	3.348934e-01	-5.76653571	FALSE	FALSE
O75165	DNAJC13	-0.3274232049	3.6192598	-1.722593610	1.233808e-01	2.793124e-01	-5.77709517	FALSE	FALSE
O43660	PLRG1	-0.2610078709	3.6309650	-1.609962779	1.461933e-01	3.146002e-01	-5.78087769	FALSE	FALSE
Q9Y3A4	RRP7A	-0.6393801788	3.4971678	-1.276208524	2.377941e-01	4.362827e-01	-5.78741335	FALSE	FALSE
Q13619	CUL4A	-0.2076510014	3.6376100	-1.774247646	1.140664e-01	2.657840e-01	-5.79181982	FALSE	FALSE
P05198	EIF2S1	-0.3121308371	3.6208081	-1.845193378	1.023471e-01	2.502788e-01	-5.79187140	FALSE	FALSE
Q13123	IK	-0.4038455633	3.5959926	-1.508418113	1.700006e-01	3.500155e-01	-5.79267202	FALSE	FALSE
Q9NXW2	DNAJB12	-0.4574401728	3.5836485	-1.454757873	1.839392e-01	3.676218e-01	-5.82331259	FALSE	FALSE
P25789	PSMA4	-0.3497126263	3.6189444	-2.182770188	6.070710e-02	1.779004e-01	-5.82586646	FALSE	FALSE
Q3ZCQ8	TIMM50	-0.2373213044	3.6327132	-1.920115006	9.121671e-02	2.372297e-01	-5.83024953	FALSE	FALSE
Q13112	CHAF1B	-0.4371984308	3.5668750	-1.156182864	2.810679e-01	4.846814e-01	-5.83126755	FALSE	FALSE
Q16555	DPYSL2	-0.3481941762	3.6026859	-1.088909301	3.080042e-01	5.138184e-01	-5.83536650	FALSE	FALSE
Q16851	UGP2	0.2712608035	3.6283665	1.494695679	1.734724e-01	3.541110e-01	-5.83714605	FALSE	FALSE
P62314	SNRPD1	0.5922776921	3.5621499	2.237430756	5.575229e-02	1.711274e-01	-5.84392309	FALSE	FALSE
Q9UMS4	PRPF19	-0.2651527472	3.6298023	-2.347427971	4.696752e-02	1.526178e-01	-5.85765823	FALSE	FALSE
Q92522	H1FX	-0.3141054636	3.6227807	-2.227790089	5.659611e-02	1.721916e-01	-5.87118865	FALSE	FALSE
O95232	LUC7L3	0.7682254257	3.4590183	1.671620289	1.332635e-01	2.960723e-01	-5.87460296	FALSE	FALSE
Q9UPT9	USP22	-0.3753045596	3.5925669	-1.203087017	2.634420e-01	4.683777e-01	-5.88106276	FALSE	FALSE
P39019	RPS19	-0.2738778184	3.6309400	-2.815440026	2.272481e-02	9.898072e-02	-5.88703972	FALSE	FALSE
Q96J01	THOC3	-0.3142584258	3.6179646	-1.484069981	1.762041e-01	3.566390e-01	-5.89128057	FALSE	FALSE
Q9BTX1	NDC1	0.4381785081	3.5691533	1.267230569	2.408258e-01	4.385049e-01	-5.89320248	FALSE	FALSE
O14744	PRMT5	0.3235502474	3.6165318	1.599708459	1.484519e-01	3.175098e-01	-5.89454458	FALSE	FALSE
Q9Y295	DRG1	-0.3950984938	3.5987389	-1.687200922	1.301675e-01	2.909984e-01	-5.89534470	FALSE	FALSE
Q6P6C2	ALKBH5	-0.3438150361	3.6038798	-1.377462443	2.057904e-01	3.985104e-01	-5.89823903	FALSE	FALSE
Q9NX63	CHCHD3	-0.3206428796	3.6155210	-1.439922177	1.879676e-01	3.725554e-01	-5.90113520	FALSE	FALSE
P52732	KIF11	-0.2588086913	3.6292846	-1.583485263	1.520903e-01	3.243236e-01	-5.90253580	FALSE	FALSE
Q9NP77	SSU72	-0.2768877094	3.6258910	-1.507162519	1.703156e-01	3.501611e-01	-5.90859564	FALSE	FALSE
Q9NZ01	TECR	0.4556258613	3.5815019	1.648959411	1.378881e-01	3.037464e-01	-5.91826399	FALSE	FALSE
Q8NCD3	HJURP	-0.6888125694	3.4717171	-1.407786097	1.969611e-01	3.866373e-01	-5.92026210	FALSE	FALSE
Q9NXC5	MIOS	-0.5457137751	3.5377641	-1.448199346	1.857105e-01	3.701296e-01	-5.92528239	FALSE	FALSE
Q9BQ75	CMSS1	-0.3996618131	3.5614533	-1.083653377	3.101923e-01	5.156303e-01	-5.92848059	FALSE	FALSE
Q7L9L4	MOB1B	-0.3086135118	3.6205888	-1.685097358	1.305815e-01	2.914694e-01	-5.93040030	FALSE	FALSE
A8CG34	POM121C	-0.5370994887	3.5330112	-1.503268895	1.712960e-01	3.510926e-01	-5.93398894	FALSE	FALSE
P09012	SNRPA	0.8228864387	3.4894936	2.388745105	4.403802e-02	1.471920e-01	-5.93914493	FALSE	FALSE
Q14008	CKAP5	-0.3570355247	3.5973399	-1.419028413	1.937728e-01	3.824744e-01	-5.94643425	FALSE	FALSE
Q96T37	RBM15	-0.4904594945	3.5424049	-1.232986998	2.526890e-01	4.548605e-01	-5.95115105	FALSE	FALSE
Q86V81	ALYREF	0.8413649063	3.4990876	2.397647275	4.343127e-02	1.460963e-01	-5.96428457	FALSE	FALSE
Q9Y6Y0	IVNS1ABP	-0.4132978857	3.5579334	-1.081499727	3.110925e-01	5.159671e-01	-5.96690361	FALSE	FALSE
Q9BRP8	PYM1	-0.3755354870	3.5965136	-1.648470371	1.379895e-01	3.037464e-01	-5.98351133	FALSE	FALSE
Q14978	NOLC1	-0.3413226116	3.6113682	-1.706276901	1.264677e-01	2.845026e-01	-5.99585843	FALSE	FALSE
Q9NUQ2	AGPAT5	-0.5212049658	3.5403759	-1.290800713	2.329354e-01	4.299445e-01	-5.99814851	FALSE	FALSE
Q6P5X5	C22orf39	-0.2980161293	3.6158145	-1.244545652	2.486312e-01	4.498592e-01	-6.00663437	FALSE	FALSE
O15371	EIF3D	-0.5058445058	3.5731026	-1.563559118	1.566701e-01	3.311332e-01	-6.00816486	FALSE	FALSE
Q9BVC6	TMEM109	-0.3760183871	3.6101388	-1.883389847	9.651987e-02	2.430808e-01	-6.01379157	FALSE	FALSE
O43768	ENSA	-0.6406165362	3.5190405	-1.549231254	1.600400e-01	3.362718e-01	-6.01467428	FALSE	FALSE
P35659	DEK	0.3562783347	3.6065610	1.601034514	1.481580e-01	3.173550e-01	-6.01765238	FALSE	FALSE
Q9UBF2	COPG2	-0.3101580371	3.6145720	-1.522384228	1.665311e-01	3.448542e-01	-6.01974538	FALSE	FALSE
Q8N9M1	C19orf47	-0.3844953154	3.5701069	-1.002480499	3.455569e-01	5.502034e-01	-6.02432359	FALSE	FALSE
Q9NUL7	DDX28	-0.3545618524	3.6065690	-1.558475025	1.578585e-01	3.326635e-01	-6.03396286	FALSE	FALSE
P48634	PRRC2A	0.3859014028	3.5901356	1.534017931	1.636898e-01	3.415280e-01	-6.03650784	FALSE	FALSE
P00747	PLG	-0.2492203710	3.6308589	-2.238815907	5.563208e-02	1.711274e-01	-6.03948648	FALSE	FALSE
Q9UFW8	CGGBP1	-0.3912490419	3.5927633	-1.492653780	1.739944e-01	3.546713e-01	-6.04104238	FALSE	FALSE
Q96EP5	DAZAP1	-0.3266786672	3.6131020	-1.533838462	1.637333e-01	3.415280e-01	-6.04175530	FALSE	FALSE
O14497	ARID1A	-0.2094472686	3.6359327	-1.442677461	1.872136e-01	3.720902e-01	-6.04274592	FALSE	FALSE
O95900	TRUB2	-0.3756330980	3.5655542	-0.989009384	3.517141e-01	5.552451e-01	-6.04590914	FALSE	FALSE
P48739	PITPNB	0.3517795295	3.5729276	0.998158820	3.475232e-01	5.514958e-01	-6.04675316	FALSE	FALSE
Q9Y2X0	MED16	-0.4542577145	3.5598583	-1.206106751	2.623391e-01	4.679015e-01	-6.05123236	FALSE	FALSE
O00116	AGPS	0.3526879591	3.5821028	1.084424651	3.098705e-01	5.156303e-01	-6.05218153	FALSE	FALSE
P06396	GSN	-0.3834072939	3.5773901	-1.196010484	2.660416e-01	4.714848e-01	-6.05599335	FALSE	FALSE
A6NHL2	TUBAL3	-0.3965947051	3.6169141	-2.830374145	2.220905e-02	9.762443e-02	-6.06242929	FALSE	FALSE
Q6I9Y2	THOC7	-0.4299125185	3.5722808	-1.175640743	2.736424e-01	4.784294e-01	-6.06272472	FALSE	FALSE
Q9Y520	PRRC2C	-0.2093294307	3.6343976	-1.748436264	1.186353e-01	2.713398e-01	-6.06469731	FALSE	FALSE
Q13404	UBE2V1	-0.8879934690	3.3125827	-1.173565948	2.744265e-01	4.785429e-01	-6.06699531	FALSE	FALSE
Q8ND56	LSM14A	0.7735130988	3.4568334	1.694427681	1.287542e-01	2.887398e-01	-6.08140866	FALSE	FALSE
P67809	YBX1	-0.3456246643	3.6177075	-2.376855925	4.486167e-02	1.485671e-01	-6.08417769	FALSE	FALSE
P24539	ATP5PB	-0.5103792523	3.5187559	-1.300632953	2.297093e-01	4.263905e-01	-6.08767011	FALSE	FALSE
P68400	CSNK2A1	-0.3570893661	3.6168099	-2.239671253	5.555798e-02	1.711274e-01	-6.09523516	FALSE	FALSE
P26640	VARS1	0.2853694222	3.5547210	0.654869608	5.309832e-01	6.974007e-01	-6.09728796	FALSE	FALSE
Q9NUI1	DECR2	-0.2735777947	3.6187700	-1.138207939	2.880720e-01	4.914371e-01	-6.09922719	FALSE	FALSE
Q8N183	NDUFAF2	-0.3446288831	3.6096575	-1.567590021	1.557337e-01	3.299269e-01	-6.10023543	FALSE	FALSE
Q6PJI9	WDR59	-0.2941879375	3.5921195	-0.871843820	4.087747e-01	6.057644e-01	-6.11181066	FALSE	FALSE
P67870	CSNK2B	-0.3150065435	3.6187706	-1.905322178	9.331838e-02	2.396510e-01	-6.11186891	FALSE	FALSE
Q99653	CHP1	-0.3367408047	3.6040080	-1.362128527	2.103848e-01	4.019752e-01	-6.11365506	FALSE	FALSE
P07384	CAPN1	-0.2395992830	3.6287447	-1.522718934	1.664487e-01	3.448542e-01	-6.11514332	FALSE	FALSE
Q9UJV9	DDX41	-0.1601937938	3.6392749	-1.908042512	9.292844e-02	2.395702e-01	-6.11797625	FALSE	FALSE
P17026	ZNF22	-0.2163479298	3.6112316	-0.660532372	5.275282e-01	6.960847e-01	-6.12031131	FALSE	FALSE
P07814	EPRS1	-0.2387465324	3.6289479	-1.490080179	1.746543e-01	3.550065e-01	-6.14233481	FALSE	FALSE
P63244	RACK1	-0.5969109283	3.5157016	-1.477409007	1.779360e-01	3.591299e-01	-6.14700369	FALSE	FALSE
Q8N3J9	ZNF664	-0.3252373787	3.6011219	-1.230349834	2.536225e-01	4.554399e-01	-6.15424115	FALSE	FALSE
P60891	PRPS1	-0.3371063447	3.6035820	-1.490336814	1.745884e-01	3.550065e-01	-6.15567340	FALSE	FALSE
P61158	ACTR3	-0.3329422049	3.5882625	-1.102738690	3.023050e-01	5.083585e-01	-6.16126208	FALSE	FALSE
O15269	SPTLC1	0.3618063608	3.5865796	1.162704454	2.785611e-01	4.826820e-01	-6.17513808	FALSE	FALSE
Q12905	ILF2	-0.4519725878	3.5594592	-1.328482915	2.207771e-01	4.162810e-01	-6.17609699	FALSE	FALSE
Q12904	AIMP1	-0.3604854028	3.5891790	-1.247887340	2.474682e-01	4.494575e-01	-6.17705046	FALSE	FALSE
O00743	PPP6C	-0.2232458800	3.6288412	-1.038203354	3.296281e-01	5.337369e-01	-6.17705099	FALSE	FALSE
Q8IWC1	MAP7D3	-0.4173488418	3.5862866	-1.486360178	1.756121e-01	3.559436e-01	-6.18863134	FALSE	FALSE
Q9NVI7	ATAD3A	-0.3755702873	3.6019213	-1.681492519	1.312940e-01	2.926039e-01	-6.19104948	FALSE	FALSE
P41223	BUD31	-0.1920038915	3.6355597	-1.867761027	9.886494e-02	2.461938e-01	-6.19198280	FALSE	FALSE
P29728	OAS2	-0.2905255756	3.6136682	-1.267898724	2.405990e-01	4.385049e-01	-6.19610736	FALSE	FALSE
P68104	EEF1A1	-0.1952185624	3.6383420	-3.370274982	9.827535e-03	6.044145e-02	-6.19983512	FALSE	FALSE
P37268	FDFT1	-0.2982194898	3.6214851	-1.851629980	1.013422e-01	2.491373e-01	-6.20065702	FALSE	FALSE
Q96EE3	SEH1L	0.2997362115	3.6073926	1.271257284	2.394620e-01	4.371326e-01	-6.20372650	FALSE	FALSE
P14678	SNRPB	0.4596458178	3.6010353	2.436789598	4.086171e-02	1.410960e-01	-6.20398291	FALSE	FALSE
P84101	SERF2	-0.2487416638	3.6311562	-2.357461383	4.623862e-02	1.512784e-01	-6.20978030	FALSE	FALSE
Q7Z7L1	SLFN11	-0.3415144434	3.6122143	-1.809904176	1.080264e-01	2.584338e-01	-6.21056789	FALSE	FALSE
P69849	NOMO3	-0.3124949119	3.5832456	-0.935083341	3.771928e-01	5.768594e-01	-6.21532085	FALSE	FALSE
Q86VP6	CAND1	-0.2320239904	3.6290178	-1.508718459	1.699253e-01	3.500155e-01	-6.21539273	FALSE	FALSE
P62244	RPS15A	-0.3086244892	3.6242493	-2.456248258	3.964194e-02	1.394501e-01	-6.21591278	FALSE	FALSE
P55884	EIF3B	-0.3879270674	3.5717286	-1.196021865	2.660374e-01	4.714848e-01	-6.22140801	FALSE	FALSE
P51398	DAP3	-0.3222200468	3.6076150	-1.282865914	2.355669e-01	4.333342e-01	-6.22370332	FALSE	FALSE
Q9Y265	RUVBL1	-0.3244460947	3.6197762	-2.164841540	6.242524e-02	1.796292e-01	-6.22439421	FALSE	FALSE
Q01813	PFKP	-0.2196049948	3.6327147	-1.916884821	9.167173e-02	2.373279e-01	-6.23207673	FALSE	FALSE
Q96EL2	MRPS24	-0.1944623898	3.6350722	-1.290229144	2.331241e-01	4.299445e-01	-6.23546339	FALSE	FALSE
Q99832	CCT7	-0.2563056829	3.6261986	-1.692024579	1.292225e-01	2.893374e-01	-6.23546516	FALSE	FALSE
Q7Z5K2	WAPL	-0.2570945012	3.6222385	-1.380543748	2.048778e-01	3.981412e-01	-6.23953006	FALSE	FALSE
P12004	PCNA	-0.3096083158	3.6174952	-1.765579958	1.155819e-01	2.667132e-01	-6.24653675	FALSE	FALSE
Q96QT4	TRPM7	-0.3201135346	3.6077718	-1.399736038	1.992722e-01	3.898459e-01	-6.25103237	FALSE	FALSE
P13796	LCP1	-0.5622693149	3.4751343	-1.206985564	2.620189e-01	4.679015e-01	-6.25288425	FALSE	FALSE
Q1ED39	KNOP1	-0.3869210358	3.5488872	-0.963830764	3.634445e-01	5.636536e-01	-6.25486323	FALSE	FALSE
P13639	EEF2	-0.3839052413	3.5951109	-1.626428239	1.426322e-01	3.096847e-01	-6.25651033	FALSE	FALSE
Q14697	GANAB	-0.2645831424	3.6197697	-1.240430380	2.500696e-01	4.514085e-01	-6.26078457	FALSE	FALSE
O15372	EIF3H	-0.2927129573	3.5918222	-0.966290953	3.622855e-01	5.627847e-01	-6.26118138	FALSE	FALSE
P61160	ACTR2	-0.3557736878	3.5925278	-1.331330840	2.198807e-01	4.154090e-01	-6.26330469	FALSE	FALSE
Q08209	PPP3CA	-0.3291581810	3.5840612	-1.030117339	3.331831e-01	5.372725e-01	-6.26766723	FALSE	FALSE
P15311	EZR	-0.3407385912	3.6141617	-1.963960026	8.525115e-02	2.270723e-01	-6.26853448	FALSE	FALSE
Q14696	MESD	-0.4004079290	3.5665673	-1.184355710	2.703690e-01	4.759690e-01	-6.28536942	FALSE	FALSE
O75396	SEC22B	-0.5294644788	3.5430125	-1.313756706	2.254625e-01	4.201401e-01	-6.28725783	FALSE	FALSE
Q86XP3	DDX42	-0.3174715252	3.5677543	-0.829357825	4.310261e-01	6.270664e-01	-6.29594811	FALSE	FALSE
Q14807	KIF22	-0.2791010364	3.5833058	-0.817487818	4.373909e-01	6.328470e-01	-6.29673002	FALSE	FALSE
Q92615	LARP4B	-0.2080494670	3.6031792	-0.661608406	5.268733e-01	6.958612e-01	-6.29852938	FALSE	FALSE
Q9ULM3	YEATS2	-0.3582288835	3.5613444	-0.915039148	3.870035e-01	5.837552e-01	-6.29973173	FALSE	FALSE
Q9NR28	DIABLO	-0.2891921061	3.6214790	-1.817793962	1.067314e-01	2.570522e-01	-6.30558328	FALSE	FALSE
Q9HA92	RSAD1	-0.2359153563	3.6173098	-0.995302913	3.488272e-01	5.529529e-01	-6.30735266	FALSE	FALSE
O14617	AP3D1	-0.2730558771	3.5752497	-0.766356349	4.655427e-01	6.524146e-01	-6.31073484	FALSE	FALSE
Q96RN5	MED15	-0.2114391570	3.5943472	-0.617018072	5.544267e-01	7.154741e-01	-6.31180086	FALSE	FALSE
Q8N1K5	THEMIS	-0.3965740434	3.5454785	-0.910936570	3.890343e-01	5.837552e-01	-6.31213428	FALSE	FALSE
Q9Y5K6	CD2AP	0.1942832377	3.6151875	0.688402595	5.107255e-01	6.859134e-01	-6.31688636	FALSE	FALSE
P49368	CCT3	-0.2004433141	3.6343787	-2.007780932	7.966573e-02	2.174495e-01	-6.31987313	FALSE	FALSE
Q92688	ANP32B	-0.2770211757	3.6230585	-1.866305130	9.908614e-02	2.461938e-01	-6.32037125	FALSE	FALSE
P49848	TAF6	-0.3437748029	3.5700605	-0.988743956	3.518362e-01	5.552451e-01	-6.32637807	FALSE	FALSE
Q6MZP7	LIN54	-0.2532910223	3.5865293	-0.700319262	5.036442e-01	6.814087e-01	-6.33007335	FALSE	FALSE
Q08380	LGALS3BP	-0.2239625916	3.6206361	-0.978604983	3.565262e-01	5.589738e-01	-6.33412351	FALSE	FALSE
P35580	MYH10	-0.2148328597	3.6246294	-1.038665943	3.294257e-01	5.337369e-01	-6.33650568	FALSE	FALSE
P0CG12	DERPC	-0.3510820923	3.6075755	-1.747949825	1.187230e-01	2.713398e-01	-6.33834418	FALSE	FALSE
Q13573	SNW1	0.2347455003	3.6273290	1.528195516	1.651063e-01	3.428947e-01	-6.33842327	FALSE	FALSE
Q92945	KHSRP	-0.3917447727	3.5840533	-1.408467740	1.967665e-01	3.866373e-01	-6.33997335	FALSE	FALSE
Q9H5Q4	TFB2M	0.5975179192	3.2804839	0.697963739	5.050390e-01	6.814087e-01	-6.34009331	FALSE	FALSE
O43395	PRPF3	-0.2420973258	3.6241075	-1.331133515	2.199427e-01	4.154090e-01	-6.35840569	FALSE	FALSE
Q9BZK7	TBL1XR1	-0.1655352473	3.6234402	-0.636312788	5.424009e-01	7.085328e-01	-6.35982199	FALSE	FALSE
Q9H5V9	CXorf56	0.3395875659	3.6027217	1.401948556	1.986346e-01	3.893891e-01	-6.36088169	FALSE	FALSE
Q9NXR1	NDE1	-0.1920790070	3.6090961	-0.631318714	5.454986e-01	7.093462e-01	-6.36370096	FALSE	FALSE
Q99570	PIK3R4	-0.3646922426	3.5490744	-0.924059920	3.825654e-01	5.809465e-01	-6.36442128	FALSE	FALSE
Q9BRJ7	NUDT16L1	-0.1886165670	3.6234878	-0.779392841	4.582523e-01	6.476090e-01	-6.36896294	FALSE	FALSE
P05204	HMGN2	-0.2954232450	3.6141204	-1.518527941	1.674827e-01	3.462013e-01	-6.36907692	FALSE	FALSE
Q9NTJ3	SMC4	-0.2346583270	3.6022885	-0.826063527	4.327860e-01	6.283509e-01	-6.37362599	FALSE	FALSE
Q9BY44	EIF2A	-0.3879267261	3.6170722	-2.782686899	2.389976e-02	1.021479e-01	-6.38256891	FALSE	FALSE
Q6IN85	PPP4R3A	-0.3898373335	3.5553759	-0.982674839	3.546380e-01	5.572327e-01	-6.38432322	FALSE	FALSE
Q7L0Y3	TRMT10C	-0.2063956988	3.6284295	-1.165415092	2.775245e-01	4.820516e-01	-6.38725881	FALSE	FALSE
P61962	DCAF7	-0.2459433514	3.6241043	-1.449217468	1.854346e-01	3.700943e-01	-6.38841440	FALSE	FALSE
Q9NSI2	FAM207A	-0.2900953973	3.5959065	-1.016628142	3.391793e-01	5.448924e-01	-6.39247731	FALSE	FALSE
Q99729	HNRNPAB	-0.2817802074	3.6165494	-1.389262951	2.023143e-01	3.944441e-01	-6.39706752	FALSE	FALSE
P22061	PCMT1	-0.3015552521	3.5522615	-0.786620299	4.542436e-01	6.434948e-01	-6.39708395	FALSE	FALSE
Q13547	HDAC1	-0.2397231616	3.6299272	-1.985815840	8.241966e-02	2.205384e-01	-6.39813058	FALSE	FALSE
Q9BU19	ZNF692	-0.0923656766	3.6258449	-0.329622973	7.501763e-01	8.565758e-01	-6.39861653	TRUE	FALSE
P13984	GTF2F2	-0.2873776321	3.6042114	-1.139060027	2.877368e-01	4.914371e-01	-6.39874084	FALSE	FALSE
P08237	PFKM	-0.2297833331	3.6298442	-1.810312823	1.079590e-01	2.584338e-01	-6.39898919	FALSE	FALSE
P09693	CD3G	-0.3761408038	3.5758089	-1.223940971	2.559031e-01	4.589601e-01	-6.39959357	FALSE	FALSE
P50552	VASP	-0.1625492175	3.6110369	-0.542252668	6.024638e-01	7.540006e-01	-6.40004151	FALSE	FALSE
Q9Y217	MTMR6	-0.2270171352	3.6213624	-1.060371047	3.200331e-01	5.266050e-01	-6.40196105	FALSE	FALSE
Q14157	UBAP2L	0.2855289675	3.5613498	0.777467343	4.593243e-01	6.477556e-01	-6.40259762	FALSE	FALSE
P14649	MYL6B	0.2412707164	3.6197549	1.158718525	2.800910e-01	4.839229e-01	-6.40448270	FALSE	FALSE
P31321	PRKAR1B	-0.1859187671	3.6314100	-1.040674439	3.285476e-01	5.337369e-01	-6.40576595	FALSE	FALSE
P16949	STMN1	-0.9390298533	3.2161527	-1.298987949	2.302464e-01	4.268345e-01	-6.40840009	FALSE	FALSE
Q01780	EXOSC10	-0.2066906420	3.6206043	-0.868990208	4.102432e-01	6.066858e-01	-6.41047832	FALSE	FALSE
Q9UPT5	EXOC7	-0.2817816734	3.5528781	-0.788262026	4.533364e-01	6.431990e-01	-6.41718661	FALSE	FALSE
P61978	HNRNPK	-0.4805268343	3.5677257	-1.631658081	1.415178e-01	3.078859e-01	-6.42117659	FALSE	FALSE
Q9BQ67	GRWD1	0.2925149250	3.5895238	0.976277541	3.576095e-01	5.594585e-01	-6.42283266	FALSE	FALSE
Q12874	SF3A3	0.2874339560	3.6178458	1.572273389	1.546521e-01	3.288078e-01	-6.42318600	FALSE	FALSE
Q8TBM8	DNAJB14	-0.2649045430	3.5848516	-0.801624820	4.459973e-01	6.369010e-01	-6.42632070	FALSE	FALSE
Q8NDD1	C1orf131	-0.2712543459	3.6179264	-1.384334216	2.037599e-01	3.967228e-01	-6.42653530	FALSE	FALSE
Q3KQU3	MAP7D1	-0.3286116277	3.6048435	-1.379981386	2.050441e-01	3.981412e-01	-6.42781424	FALSE	FALSE
O75643	SNRNP200	-0.2378143686	3.6276936	-1.642269051	1.392814e-01	3.056512e-01	-6.43070138	FALSE	FALSE
Q15669	RHOH	-0.3084300225	3.6177623	-1.767597547	1.152275e-01	2.663242e-01	-6.43218057	FALSE	FALSE
Q9Y5M8	SRPRB	-0.1816522007	3.6276021	-0.847016531	4.216769e-01	6.180669e-01	-6.43546982	FALSE	FALSE
Q9H0B6	KLC2	-0.3188306727	3.5861128	-1.095032130	3.054705e-01	5.115076e-01	-6.43833830	FALSE	FALSE
P62851	RPS25	-0.3422221518	3.6226811	-2.526456267	3.553905e-02	1.319273e-01	-6.43940477	FALSE	FALSE
Q9H0A0	NAT10	0.1465765375	3.6050049	0.467865184	6.524013e-01	7.949754e-01	-6.43963261	FALSE	FALSE
P17858	PFKL	-0.1866037126	3.6319339	-1.141000830	2.869745e-01	4.914371e-01	-6.44658777	FALSE	FALSE
Q96SB4	SRPK1	-0.1471612402	3.5469316	-0.334064925	7.469463e-01	8.556147e-01	-6.44791229	FALSE	FALSE
P30153	PPP2R1A	-0.1950563813	3.6297645	-1.142366311	2.864392e-01	4.914371e-01	-6.46034509	FALSE	FALSE
Q14974	KPNB1	-0.1972756922	3.6217246	-0.863681388	4.129852e-01	6.101112e-01	-6.46241144	FALSE	FALSE
Q9ULC4	MCTS1	0.3259538965	3.5715725	0.968518622	3.612385e-01	5.626682e-01	-6.46388587	FALSE	FALSE
Q96GM5	SMARCD1	0.2045960444	3.6209533	0.911738047	3.886370e-01	5.837552e-01	-6.46530422	FALSE	FALSE
P62910	RPL32	-0.3259938659	3.6083989	-1.578150561	1.533044e-01	3.264267e-01	-6.46571129	FALSE	FALSE
O75436	VPS26A	-0.3047908177	3.6040182	-1.163911681	2.780990e-01	4.824648e-01	-6.47468118	FALSE	FALSE
Q9ULK4	MED23	-0.3335735868	3.5945392	-1.289018009	2.335245e-01	4.301292e-01	-6.47540747	FALSE	FALSE
Q99460	PSMD1	0.1380973596	3.6232922	0.542621436	6.022214e-01	7.540006e-01	-6.47793473	FALSE	FALSE
P62995	TRA2B	0.2462034825	3.5755741	0.699268914	5.042658e-01	6.814087e-01	-6.48141820	FALSE	FALSE
Q96FC9	DDX11	-0.2820330075	3.5865170	-0.922951926	3.831085e-01	5.809465e-01	-6.48359097	FALSE	FALSE
Q15907	RAB11B	-0.3120371129	3.6032185	-1.330872538	2.200247e-01	4.154090e-01	-6.48479676	FALSE	FALSE
Q9BUL8	PDCD10	0.0634232355	3.6318729	0.250903024	8.082331e-01	8.883362e-01	-6.48909079	FALSE	FALSE
Q8NHP8	PLBD2	-0.3576471871	3.5453784	-0.921080185	3.840272e-01	5.817241e-01	-6.49225861	FALSE	FALSE
Q9Y5J1	UTP18	0.1643280113	3.6082342	0.563747863	5.884240e-01	7.409593e-01	-6.49269837	FALSE	FALSE
Q53H96	PYCR3	-0.1525849584	3.6340785	-0.804231671	4.445751e-01	6.364397e-01	-6.49533985	FALSE	FALSE
Q14687	GSE1	-0.3397190215	3.5260673	-0.774560834	4.609455e-01	6.477556e-01	-6.49710758	FALSE	FALSE
P48729	CSNK1A1	-0.1629876072	3.6325865	-0.888342777	4.003575e-01	5.963745e-01	-6.50444140	FALSE	FALSE
Q9NP72	RAB18	0.0212276937	3.6165215	0.071196468	9.449946e-01	9.770398e-01	-6.50699671	FALSE	FALSE
P55265	ADAR	-0.1178641517	3.6179357	-0.425906549	6.814384e-01	8.180909e-01	-6.50863891	FALSE	FALSE
P16615	ATP2A2	-0.1722541084	3.6277744	-0.855124002	4.174324e-01	6.141485e-01	-6.51116213	FALSE	FALSE
O00178	GTPBP1	-0.2016250080	3.6262757	-1.129280086	2.916028e-01	4.956902e-01	-6.51354781	FALSE	FALSE
Q00610	CLTC	-0.2757646331	3.5769507	-0.834838946	4.281088e-01	6.247250e-01	-6.51476366	FALSE	FALSE
O94906	PRPF6	-0.2049959911	3.6300155	-1.362314014	2.103287e-01	4.019752e-01	-6.51967935	FALSE	FALSE
P14324	FDPS	0.0512519909	3.5602744	0.129226677	9.003782e-01	9.525798e-01	-6.52072807	FALSE	FALSE
O15347	HMGB3	-0.2812305284	3.5837549	-0.917590864	3.857443e-01	5.837081e-01	-6.52126273	FALSE	FALSE
P31040	SDHA	-0.1776910816	3.6208954	-0.774886929	4.607634e-01	6.477556e-01	-6.52212649	FALSE	FALSE
Q14011	CIRBP	-0.2778145838	3.5942988	-0.989260539	3.515985e-01	5.552451e-01	-6.53315114	FALSE	FALSE
P55084	HADHB	-0.1879790811	3.6175571	-0.792527808	4.509847e-01	6.417274e-01	-6.53760836	FALSE	FALSE
Q9NX20	MRPL16	-0.0668935419	3.5779986	-0.182978836	8.593811e-01	9.231583e-01	-6.53842886	FALSE	FALSE
Q13459	MYO9B	-0.2707578352	3.5997481	-1.047192360	3.257107e-01	5.328122e-01	-6.53944671	FALSE	FALSE
Q9BSD7	NTPCR	-0.2224484439	3.6220311	-1.193073414	2.671267e-01	4.720007e-01	-6.54032949	FALSE	FALSE
P30291	WEE1	0.0613225969	3.5899593	0.177970468	8.631840e-01	9.265488e-01	-6.54115877	FALSE	FALSE
P05388	RPLP0	-0.2841055713	3.6122254	-1.316955569	2.244376e-01	4.201401e-01	-6.54605536	FALSE	FALSE
O14672	ADAM10	-0.1774101462	3.6281701	-0.939512356	3.750499e-01	5.753925e-01	-6.54777785	FALSE	FALSE
Q9BWJ5	SF3B5	0.1994999861	3.6282695	1.175303333	2.737698e-01	4.784294e-01	-6.55015512	FALSE	FALSE
Q9NRG9	AAAS	0.2523950224	3.6123067	1.129784914	2.914022e-01	4.956902e-01	-6.55465754	FALSE	FALSE
Q8NBQ5	HSD17B11	-0.1755675086	3.6281266	-0.890727808	3.991511e-01	5.953425e-01	-6.55599837	FALSE	FALSE
P51571	SSR4	-0.2552260207	3.6081701	-1.076129667	3.133460e-01	5.191038e-01	-6.55922513	FALSE	FALSE
P04792	HSPB1	-0.3874977085	3.5214481	-0.975872891	3.577980e-01	5.594585e-01	-6.56062579	FALSE	FALSE
P08559	PDHA1	-0.2182008130	3.6168308	-1.013899192	3.404024e-01	5.457385e-01	-6.56564813	FALSE	FALSE
Q9NRZ9	HELLS	-0.1747893603	3.6208307	-0.765987267	4.657502e-01	6.524146e-01	-6.56598703	FALSE	FALSE
Q92930	RAB8B	-0.2711982908	3.5750470	-0.811381921	4.406900e-01	6.346822e-01	-6.56600085	FALSE	FALSE
P20340	RAB6A	-0.1881787232	3.6128209	-0.737095190	4.821854e-01	6.664026e-01	-6.56786262	FALSE	FALSE
Q9BY77	POLDIP3	0.5042453148	3.5641146	1.638956851	1.399760e-01	3.066805e-01	-6.56814704	FALSE	FALSE
P27694	RPA1	-0.1349978179	3.6350079	-0.743538180	4.784879e-01	6.640832e-01	-6.57042832	FALSE	FALSE
P18583	SON	0.1762412638	3.6317548	1.150618795	2.832211e-01	4.878074e-01	-6.57069956	FALSE	FALSE
Q96DB5	RMDN1	-0.0895894930	3.6131873	-0.321526418	7.560773e-01	8.619402e-01	-6.57091021	FALSE	FALSE
Q13347	EIF3I	-0.1671216491	3.6186994	-0.700833301	5.033401e-01	6.814087e-01	-6.57451502	FALSE	FALSE
Q9BW19	KIFC1	-0.1660572049	3.6193541	-0.685298056	5.125805e-01	6.864747e-01	-6.57566519	FALSE	FALSE
P43034	PAFAH1B1	-0.1455910369	3.6100588	-0.524320845	6.143131e-01	7.638546e-01	-6.57729322	FALSE	FALSE
Q07955	SRSF1	0.2801917174	3.6180950	1.707412117	1.262506e-01	2.845026e-01	-6.57745484	FALSE	FALSE
P63010	AP2B1	-0.1856924388	3.5692616	-0.494244571	6.344595e-01	7.799085e-01	-6.57791134	FALSE	FALSE
Q6UN15	FIP1L1	0.2203297371	3.6107413	0.935937821	3.767786e-01	5.768416e-01	-6.57974332	FALSE	FALSE
O00165	HAX1	0.0799920243	3.5939589	0.243685885	8.136261e-01	8.917071e-01	-6.58368082	FALSE	FALSE
O43736	ITM2A	-0.1760026521	3.6052382	-0.616190144	5.549462e-01	7.154741e-01	-6.58825729	FALSE	FALSE
Q15691	MAPRE1	0.2095171102	3.5719758	0.564072638	5.882133e-01	7.409593e-01	-6.59433296	FALSE	FALSE
Q9Y266	NUDC	-0.4170128908	3.5529858	-1.193537993	2.669548e-01	4.720007e-01	-6.59575788	FALSE	FALSE
Q9Y2S7	POLDIP2	-0.2465784199	3.6071048	-1.029826805	3.333114e-01	5.372725e-01	-6.59607336	FALSE	FALSE
Q8NCA5	FAM98A	0.2344389148	3.5852277	0.744479248	4.779494e-01	6.640832e-01	-6.59716713	FALSE	FALSE
Q7Z591	AKNA	0.0847436670	3.5918302	0.249062835	8.096071e-01	8.883362e-01	-6.60310877	FALSE	FALSE
Q9UBU9	NXF1	-0.1357884005	3.6252921	-0.603624973	5.628653e-01	7.221003e-01	-6.60863019	FALSE	FALSE
Q96I24	FUBP3	-0.1718220335	3.5971754	-0.565025655	5.875952e-01	7.409593e-01	-6.60884464	FALSE	FALSE
Q92769	HDAC2	-0.2481237301	3.6154370	-1.245181741	2.484094e-01	4.498592e-01	-6.61238862	FALSE	FALSE
Q10570	CPSF1	0.2460184789	3.6121424	1.158889288	2.800253e-01	4.839229e-01	-6.61296107	FALSE	FALSE
P63092	GNAS	-0.0166926678	3.6179911	-0.061165117	9.527329e-01	9.799176e-01	-6.61934199	FALSE	FALSE
P10398	ARAF	-0.2054675745	3.6163754	-0.911851576	3.885807e-01	5.837552e-01	-6.62166442	FALSE	FALSE
Q9P2I0	CPSF2	-0.0849373184	3.5873108	-0.253604511	8.062171e-01	8.883362e-01	-6.62542090	FALSE	FALSE
Q9Y2R9	MRPS7	-0.1698703167	3.6332331	-1.175953933	2.735242e-01	4.784294e-01	-6.62592459	FALSE	FALSE
O75190	DNAJB6	-0.2275383688	3.6240076	-1.378679859	2.054294e-01	3.983496e-01	-6.62710386	FALSE	FALSE
Q13257	MAD2L1	-0.2657066839	3.6158866	-1.339372794	2.173662e-01	4.121101e-01	-6.62747807	FALSE	FALSE
Q96DH6	MSI2	0.0547379478	3.6352413	0.251609315	8.077059e-01	8.883362e-01	-6.62843687	FALSE	FALSE
P60709	ACTB	-0.3110322454	3.6269190	-2.736226581	2.567487e-02	1.069537e-01	-6.63287931	FALSE	FALSE
P04040	CAT	-0.8009381382	3.3156059	-1.195644258	2.661767e-01	4.714848e-01	-6.63559587	FALSE	FALSE
Q9UL18	AGO1	-0.1645374568	3.5460054	-0.403001595	6.975356e-01	8.254075e-01	-6.63620771	FALSE	FALSE
Q96P11	NSUN5	-0.1573922182	3.6275233	-0.801197668	4.462307e-01	6.369010e-01	-6.63871430	FALSE	FALSE
P22090	RPS4Y1	-0.2152644481	3.6348082	-2.473882024	3.856836e-02	1.371426e-01	-6.63941533	FALSE	FALSE
O75489	NDUFS3	-0.2461569804	3.6069579	-1.064303256	3.183541e-01	5.255777e-01	-6.63949929	FALSE	FALSE
Q9NWU5	MRPL22	-0.2105047205	3.5971868	-0.715635590	4.946343e-01	6.782880e-01	-6.64000095	FALSE	FALSE
O43390	HNRNPR	-0.3278855038	3.6049419	-1.473973703	1.788351e-01	3.599307e-01	-6.64067710	FALSE	FALSE
Q9NYK5	MRPL39	0.1053096791	3.5736515	0.286773946	7.815954e-01	8.758343e-01	-6.64351590	FALSE	FALSE
Q15782	CHI3L2	-0.1176874021	3.6306402	-0.564242801	5.881029e-01	7.409593e-01	-6.64480873	FALSE	FALSE
Q9Y314	NOSIP	-0.0791698057	3.6339336	-0.371037886	7.202727e-01	8.370879e-01	-6.64557057	FALSE	FALSE
Q92600	CNOT9	-0.1905099958	3.6042399	-0.682759228	5.141006e-01	6.870469e-01	-6.64618472	FALSE	FALSE
P28065	PSMB9	-0.2746001941	3.6145123	-1.367857157	2.086581e-01	4.008137e-01	-6.64718211	FALSE	FALSE
Q13724	MOGS	-0.2104056692	3.6205981	-1.000523065	3.464464e-01	5.508909e-01	-6.64855299	FALSE	FALSE
Q96KM6	ZNF512B	-0.0465847498	3.4984844	-0.091911926	9.290350e-01	9.701314e-01	-6.65007217	FALSE	FALSE
Q13033	STRN3	-0.1686337305	3.5971940	-0.569621830	5.846191e-01	7.406080e-01	-6.65411435	FALSE	FALSE
Q8WXI9	GATAD2B	-0.1405596039	3.6380732	-1.234215772	2.522550e-01	4.546936e-01	-6.66090468	FALSE	FALSE
Q6UXN9	WDR82	0.4820256642	3.5305726	1.311750939	2.261072e-01	4.202485e-01	-6.66268497	FALSE	FALSE
Q9UNM6	PSMD13	0.0784996882	3.5538200	0.192109725	8.524581e-01	9.198588e-01	-6.66513234	FALSE	FALSE
P55145	MANF	-0.1761250369	3.6322289	-1.274650053	2.383180e-01	4.362827e-01	-6.66691912	FALSE	FALSE
Q13283	G3BP1	-0.3535660819	3.6030127	-1.651764495	1.373077e-01	3.036449e-01	-6.67339419	FALSE	FALSE
P49721	PSMB2	-0.3015235389	3.6104686	-1.488275713	1.751183e-01	3.554455e-01	-6.67484619	FALSE	FALSE
Q8N5A5	ZGPAT	-0.1727214366	3.6117370	-0.653218390	5.319932e-01	6.974007e-01	-6.67559328	FALSE	FALSE
Q00403	GTF2B	-0.2573322096	3.6014262	-0.987976319	3.521897e-01	5.552451e-01	-6.67638404	FALSE	FALSE
P35637	FUS	0.9777781430	3.4432076	2.130932063	6.580688e-02	1.871057e-01	-6.67708499	FALSE	FALSE
Q3SXM5	HSDL1	0.0050696292	3.5940617	0.015296079	9.881717e-01	9.935108e-01	-6.67722993	FALSE	FALSE
O94788	ALDH1A2	-0.2468387237	3.6056509	-1.013753719	3.404677e-01	5.457385e-01	-6.68069460	FALSE	FALSE
P24928	POLR2A	-0.1504442861	3.5661365	-0.400101238	6.995858e-01	8.271505e-01	-6.68199749	FALSE	FALSE
Q9NRX1	PNO1	-0.0466547783	3.6303764	-0.206515247	8.415638e-01	9.129040e-01	-6.68508317	FALSE	FALSE
P50570	DNM2	-0.2214219142	3.6009613	-0.801419854	4.461093e-01	6.369010e-01	-6.68749357	FALSE	FALSE
O95793	STAU1	0.0538943954	3.5460281	0.132792513	8.976472e-01	9.514263e-01	-6.69269042	FALSE	FALSE
Q86UE4	MTDH	-0.2515606401	3.5902393	-0.845921840	4.222523e-01	6.180669e-01	-6.69270089	FALSE	FALSE
Q14596	NBR1	-0.2354161614	3.6156021	-1.124389033	2.935518e-01	4.984121e-01	-6.69332875	FALSE	FALSE
Q9NR30	DDX21	-0.2362410017	3.6160107	-1.185545457	2.699246e-01	4.757712e-01	-6.69405861	FALSE	FALSE
Q9H845	ACAD9	-0.1929452416	3.6251789	-1.082845862	3.105296e-01	5.156303e-01	-6.69496862	FALSE	FALSE
Q92608	DOCK2	-0.0980402430	3.6207261	-0.404555782	6.964380e-01	8.247898e-01	-6.70227290	FALSE	FALSE
Q9HDC9	APMAP	-0.1401491193	3.5948809	-0.457808431	6.593062e-01	8.020253e-01	-6.70732981	FALSE	FALSE
P49588	AARS1	-0.3148249043	3.5749179	-0.949288274	3.703519e-01	5.700476e-01	-6.70742576	FALSE	FALSE
Q96PY6	NEK1	-0.1538610367	3.6144071	-0.617641520	5.540357e-01	7.154741e-01	-6.70778246	FALSE	FALSE
Q9Y228	TRAF3IP3	-0.0522791283	3.6238792	-0.213628434	8.361976e-01	9.098490e-01	-6.70809002	FALSE	FALSE
Q02338	BDH1	-0.2490562136	3.6179770	-1.315370817	2.249448e-01	4.201401e-01	-6.71026548	FALSE	FALSE
Q9NXV6	CDKN2AIP	0.0727287667	3.6153388	0.279279972	7.871364e-01	8.791633e-01	-6.71694447	FALSE	FALSE
Q9C037	TRIM4	-0.0584575685	3.5516862	-0.138688514	8.931347e-01	9.487487e-01	-6.71737256	FALSE	FALSE
P18621	RPL17	-0.2988950486	3.6173819	-1.804238509	1.089656e-01	2.598131e-01	-6.71773789	FALSE	FALSE
P26038	MSN	-0.3192428092	3.5856285	-1.109628656	2.994971e-01	5.061078e-01	-6.71937577	FALSE	FALSE
P25490	YY1	-0.2254833884	3.6055023	-0.883384723	4.028738e-01	5.988777e-01	-6.72190481	FALSE	FALSE
P61981	YWHAG	-0.0485135737	3.5162486	-0.103832613	9.198661e-01	9.671079e-01	-6.72526372	FALSE	FALSE
P56556	NDUFA6	-0.0188090217	3.6318030	-0.085415979	9.340363e-01	9.718197e-01	-6.72590280	FALSE	FALSE
Q99523	SORT1	-0.0977192429	3.5706134	-0.264618703	7.980142e-01	8.857895e-01	-6.72641058	FALSE	FALSE
P06729	CD2	0.3284587321	3.5640379	0.923460541	3.828591e-01	5.809465e-01	-6.72683817	FALSE	FALSE
P40227	CCT6A	-0.1436349361	3.6378157	-1.482390886	1.766392e-01	3.570155e-01	-6.73164871	FALSE	FALSE
O75340	PDCD6	-0.0918548713	3.6306954	-0.445808830	6.675907e-01	8.079878e-01	-6.73413260	FALSE	FALSE
Q969U6	FBXW5	-0.0845475971	3.6219084	-0.354871212	7.318884e-01	8.444413e-01	-6.73815134	FALSE	FALSE
P11362	FGFR1	-0.1744263558	3.6270418	-0.986689101	3.527829e-01	5.555332e-01	-6.73852929	FALSE	FALSE
O75306	NDUFS2	-0.1731524198	3.6153700	-0.759011052	4.696843e-01	6.566415e-01	-6.74017735	FALSE	FALSE
Q6UB35	MTHFD1L	-0.0949308865	3.6274184	-0.437554470	6.733179e-01	8.121756e-01	-6.74225067	FALSE	FALSE
P25786	PSMA1	-0.3345735931	3.6104280	-1.793138208	1.108279e-01	2.625065e-01	-6.74381119	FALSE	FALSE
Q96PK6	RBM14	-0.2606379874	3.6287135	-2.061645454	7.328504e-02	2.027364e-01	-6.74717807	FALSE	FALSE
P19784	CSNK2A2	-0.0069919776	3.5886748	-0.020961411	9.837914e-01	9.932796e-01	-6.74861297	FALSE	FALSE
P18754	RCC1	-0.1451911922	3.6205126	-0.651728399	5.329056e-01	6.974007e-01	-6.74886095	FALSE	FALSE
Q9NZJ0	DTL	-0.3569111277	3.5927579	-1.444589661	1.866919e-01	3.715687e-01	-6.75815857	FALSE	FALSE
O75153	CLUH	-0.1268341094	3.6402512	-2.008539729	7.957220e-02	2.174495e-01	-6.76360148	FALSE	FALSE
Q9UBM7	DHCR7	0.2123220008	3.6110102	0.916250055	3.864056e-01	5.837552e-01	-6.76641004	FALSE	FALSE
O00182	LGALS9	-0.0138254268	3.5308170	-0.030779622	9.762017e-01	9.914224e-01	-6.76759680	FALSE	FALSE
Q13769	THOC5	-0.0224815640	3.5695029	-0.058954625	9.544389e-01	9.799176e-01	-6.76817841	FALSE	FALSE
P23743	DGKA	0.0523616803	3.5479504	0.125298224	9.033887e-01	9.525798e-01	-6.76853888	FALSE	FALSE
P33240	CSTF2	-0.1416224702	3.6242346	-0.685484232	5.124692e-01	6.864747e-01	-6.77180161	FALSE	FALSE
Q9BQ61	TRIR	-0.1276343763	3.5794622	-0.367973102	7.224689e-01	8.370879e-01	-6.77201221	FALSE	FALSE
Q9UQ35	SRRM2	0.2934194408	3.6073752	1.426840272	1.915841e-01	3.791990e-01	-6.77241050	FALSE	FALSE
Q9H936	SLC25A22	-0.1220322559	3.6139946	-0.494776523	6.341002e-01	7.799085e-01	-6.77344519	FALSE	FALSE
Q86YP4	GATAD2A	-0.2549439185	3.6030571	-1.011754697	3.413660e-01	5.459569e-01	-6.77472454	FALSE	FALSE
Q9P016	THYN1	-0.1746976995	3.6041686	-0.664886647	5.248810e-01	6.951520e-01	-6.77561170	FALSE	FALSE
Q8WVC6	DCAKD	-0.0768785473	3.6367183	-0.427947880	6.800120e-01	8.180909e-01	-6.77568412	FALSE	FALSE
P61011	SRP54	-0.1233353536	3.6377623	-0.912992143	3.880158e-01	5.837552e-01	-6.77698479	FALSE	FALSE
Q9BYD2	MRPL9	0.2883171533	3.4736840	0.496423250	6.329888e-01	7.799085e-01	-6.77875026	FALSE	FALSE
Q9Y6D5	ARFGEF2	-0.1586082818	3.6210470	-0.746437268	4.768302e-01	6.640832e-01	-6.77910280	FALSE	FALSE
P28072	PSMB6	-0.2622176146	3.6139188	-1.314349303	2.252723e-01	4.201401e-01	-6.78044905	FALSE	FALSE
Q9Y3B7	MRPL11	-0.0745252881	3.6168559	-0.291719748	7.779457e-01	8.755825e-01	-6.78384106	FALSE	FALSE
Q8NC51	SERBP1	-0.2206550951	3.6195618	-1.173364645	2.745027e-01	4.785429e-01	-6.78570224	FALSE	FALSE
P58557	YBEY	0.0970993063	3.6183209	0.396523965	7.021181e-01	8.294602e-01	-6.78612074	FALSE	FALSE
Q8WWC4	MAIP1	0.0941258551	3.6286828	0.454479703	6.615994e-01	8.034508e-01	-6.79145744	FALSE	FALSE
Q9NSD9	FARSB	-0.3530410667	3.5817684	-1.320192286	2.234045e-01	4.195789e-01	-6.79252022	FALSE	FALSE
O94776	MTA2	-0.1769545972	3.6337103	-1.503419622	1.712579e-01	3.510926e-01	-6.79342998	FALSE	FALSE
P43686	PSMC4	-0.1845215512	3.6256575	-1.055053588	3.223146e-01	5.290685e-01	-6.79366165	FALSE	FALSE
P62249	RPS16	-0.3341053982	3.6187662	-2.167834699	6.213510e-02	1.795153e-01	-6.79475908	FALSE	FALSE
Q9H1A4	ANAPC1	-0.0977558368	3.6216864	-0.428712931	6.794778e-01	8.180909e-01	-6.79831892	FALSE	FALSE
P06730	EIF4E	-0.1817247629	3.6118083	-0.763989830	4.668744e-01	6.533506e-01	-6.79895797	FALSE	FALSE
O95785	WIZ	-0.0354582393	3.6125742	-0.135417329	8.956378e-01	9.499992e-01	-6.79945748	FALSE	FALSE
Q9NZ71	RTEL1	-0.0198717264	3.5837028	-0.060181731	9.534918e-01	9.799176e-01	-6.79999502	FALSE	FALSE
P60174	TPI1	-0.1258617646	3.3825460	-0.198556940	8.475780e-01	9.166636e-01	-6.80415673	FALSE	FALSE
P78318	IGBP1	0.1479679265	3.5961458	0.482905519	6.421411e-01	7.864857e-01	-6.80437818	FALSE	FALSE
P52292	KPNA2	-0.1040924186	3.5805965	-0.309064019	7.651936e-01	8.656467e-01	-6.80535781	FALSE	FALSE
Q69YN2	CWF19L1	-0.0618718239	3.6194158	-0.257093177	8.036161e-01	8.883362e-01	-6.80666624	FALSE	FALSE
Q8IWZ8	SUGP1	0.1469996439	3.5972347	0.512508202	6.221855e-01	7.706066e-01	-6.80713842	FALSE	FALSE
O75676	RPS6KA4	-0.1816138662	3.6142149	-0.791767093	4.514035e-01	6.417274e-01	-6.81062827	FALSE	FALSE
Q9BV44	THUMPD3	-0.0777759627	3.6211331	-0.331207938	7.490232e-01	8.565376e-01	-6.81184062	FALSE	FALSE
Q8N983	MRPL43	0.0930738474	3.5983057	0.311547142	7.633740e-01	8.654390e-01	-6.81283808	FALSE	FALSE
P62873	GNB1	0.2068942924	3.5281016	0.523886213	6.146018e-01	7.638546e-01	-6.81347047	FALSE	FALSE
P62258	YWHAE	0.0128422424	3.5277807	0.027775990	9.785234e-01	9.928436e-01	-6.81554294	FALSE	FALSE
Q9BZE1	MRPL37	-0.1512637227	3.6147078	-0.654593660	5.311519e-01	6.974007e-01	-6.82082768	FALSE	FALSE
Q15645	TRIP13	-0.0078989512	3.5660543	-0.020344133	9.842687e-01	9.932796e-01	-6.82189492	FALSE	FALSE
Q02978	SLC25A11	-0.0217189661	3.6157672	-0.084576005	9.346832e-01	9.718197e-01	-6.82578581	FALSE	FALSE
P35269	GTF2F1	-0.3408440953	3.5850853	-1.240293741	2.501175e-01	4.514085e-01	-6.82763674	FALSE	FALSE
O75175	CNOT3	-0.4016196783	3.4627104	-0.744504726	4.779348e-01	6.640832e-01	-6.82767319	FALSE	FALSE
O43422	THAP12	0.0185451486	3.5796015	0.055181354	9.573515e-01	9.799176e-01	-6.83236101	FALSE	FALSE
Q92947	GCDH	-0.2354861529	3.6102592	-1.042749341	3.276425e-01	5.337369e-01	-6.83450673	FALSE	FALSE
P05023	ATP1A1	-0.0788961324	3.6195043	-0.330654851	7.494255e-01	8.565376e-01	-6.83545460	FALSE	FALSE
Q06210	GFPT1	-0.1656856043	3.6153812	-0.739722195	4.806756e-01	6.661587e-01	-6.83599242	FALSE	FALSE
Q9H9B4	SFXN1	-0.0192226283	3.5744937	-0.056744213	9.561450e-01	9.799176e-01	-6.83658443	FALSE	FALSE
Q14558	PRPSAP1	0.0519931524	3.5679703	0.140320008	8.918867e-01	9.481259e-01	-6.83873956	FALSE	FALSE
P63173	RPL38	1.5652343617	3.2451436	2.225539939	5.679487e-02	1.724302e-01	-6.84480955	FALSE	FALSE
P55060	CSE1L	-0.2642245855	3.5771401	-0.821335814	4.353205e-01	6.311829e-01	-6.84488296	FALSE	FALSE
Q00534	CDK6	-0.1625792645	3.6225114	-0.816250684	4.380579e-01	6.328470e-01	-6.84542403	FALSE	FALSE
P43490	NAMPT	-0.0049291142	3.5025908	-0.010184562	9.921242e-01	9.935108e-01	-6.84744842	FALSE	FALSE
P17980	PSMC3	-0.4000044080	3.5712777	-1.311940389	2.260462e-01	4.202485e-01	-6.84952040	FALSE	FALSE
Q68DQ2	CRYBG3	-0.1534718600	3.6368572	-1.558554072	1.578399e-01	3.326635e-01	-6.85326228	FALSE	FALSE
Q9NV79	PCMTD2	-0.1483273783	3.6144229	-0.630448381	5.460395e-01	7.094058e-01	-6.85419953	FALSE	FALSE
Q96MN5	TCEANC2	0.0743375020	3.6344630	0.415486597	6.887404e-01	8.224709e-01	-6.85738380	FALSE	FALSE
P56537	EIF6	-0.1929104513	3.5177065	-0.420591030	6.851590e-01	8.200374e-01	-6.86137609	FALSE	FALSE
Q14739	LBR	0.1232925472	3.6381091	1.093321163	3.061768e-01	5.119620e-01	-6.86618567	FALSE	FALSE
Q14CZ7	FASTKD3	0.0401131625	3.6075791	0.143443115	8.894987e-01	9.462893e-01	-6.87052895	FALSE	FALSE
Q99459	CDC5L	-0.1642496827	3.6101959	-0.661909790	5.266899e-01	6.958612e-01	-6.87107893	FALSE	FALSE
P82930	MRPS34	-0.1740726684	3.5749730	-0.509463662	6.242230e-01	7.724625e-01	-6.87175958	FALSE	FALSE
Q96CU9	FOXRED1	0.0335932565	3.6362588	0.185465171	8.574947e-01	9.218229e-01	-6.87217278	FALSE	FALSE
P14923	JUP	-0.9213733263	2.7629919	-0.944987300	3.724134e-01	5.726056e-01	-6.87439359	FALSE	FALSE
Q99873	PRMT1	0.1436204123	3.6283078	0.808604131	4.421966e-01	6.357022e-01	-6.87476635	FALSE	FALSE
Q9UHX1	PUF60	0.6171884518	3.5420732	1.945745077	8.768244e-02	2.305485e-01	-6.87487053	FALSE	FALSE
Q15369	ELOC	-0.2280427088	3.6074362	-0.972051750	3.595825e-01	5.613091e-01	-6.87511978	FALSE	FALSE
P62495	ETF1	-0.1630342432	3.4020778	-0.260282199	8.012407e-01	8.883362e-01	-6.87543375	FALSE	FALSE
P46087	NOP2	-0.0004587414	3.6094714	-0.001701846	9.986839e-01	9.986839e-01	-6.88369584	FALSE	FALSE
O00411	POLRMT	0.2075168752	3.5838064	0.665830302	5.243083e-01	6.951520e-01	-6.88794418	FALSE	FALSE
P40939	HADHA	-0.0449474065	3.6365257	-0.254670302	8.054222e-01	8.883362e-01	-6.88870426	FALSE	FALSE
P35998	PSMC2	-0.1594742375	3.6348352	-1.396252546	2.002796e-01	3.910091e-01	-6.89163043	FALSE	FALSE
Q9GZS3	WDR61	0.0197863840	3.6246070	0.088766962	9.314559e-01	9.714530e-01	-6.89250332	FALSE	FALSE
Q16576	RBBP7	-0.2180490975	3.6113342	-0.999839307	3.467576e-01	5.508909e-01	-6.89263732	FALSE	FALSE
Q9NXE4	SMPD4	-0.0792321635	3.6343532	-0.456208681	6.604078e-01	8.026840e-01	-6.89457898	FALSE	FALSE
Q13363	CTBP1	-0.1244492859	3.6279087	-0.665060297	5.247756e-01	6.951520e-01	-6.89714705	FALSE	FALSE
Q8WW12	PCNP	-0.1701581111	3.5393316	-0.425607787	6.816473e-01	8.180909e-01	-6.89771761	FALSE	FALSE
P11310	ACADM	0.0200522895	3.6290665	0.097439388	9.247820e-01	9.680151e-01	-6.90341554	FALSE	FALSE
Q9H2H8	PPIL3	-0.0501136006	3.5792147	-0.147638136	8.862930e-01	9.439643e-01	-6.90554176	FALSE	FALSE
Q9Y312	AAR2	-0.1382625102	3.6301942	-0.826563208	4.325188e-01	6.283509e-01	-6.90602320	FALSE	FALSE
P40306	PSMB10	-0.0890615574	3.5860861	-0.274787127	7.904647e-01	8.815065e-01	-6.90604221	FALSE	FALSE
P31948	STIP1	-0.1677299844	3.5093325	-0.349195016	7.359845e-01	8.457624e-01	-6.90690371	FALSE	FALSE
O14980	XPO1	-0.0776793082	3.6360751	-0.473030262	6.488688e-01	7.926931e-01	-6.90721432	FALSE	FALSE
Q96EB1	ELP4	-0.0144233842	3.5654037	-0.037621188	9.709145e-01	9.888560e-01	-6.90849529	FALSE	FALSE
P63104	YWHAZ	-0.3069116468	3.5181915	-0.675816664	5.182718e-01	6.902263e-01	-6.90998816	FALSE	FALSE
A0FGR8	ESYT2	-0.2213098540	3.6241491	-1.315667579	2.248498e-01	4.201401e-01	-6.91072141	FALSE	FALSE
Q9H307	PNN	0.3255716530	3.5639418	0.951025980	3.695214e-01	5.697813e-01	-6.91129662	FALSE	FALSE
Q96QC0	PPP1R10	0.0071224746	3.5691551	0.020734984	9.839665e-01	9.932796e-01	-6.91677483	FALSE	FALSE
P04049	RAF1	-0.1644579139	3.6285822	-1.008582631	3.427950e-01	5.476312e-01	-6.91818821	FALSE	FALSE
Q14680	MELK	-0.1851782611	3.6188744	-0.915032601	3.870068e-01	5.837552e-01	-6.92301311	FALSE	FALSE
Q9UI10	EIF2B4	0.0633541978	3.5861601	0.194211612	8.508664e-01	9.188331e-01	-6.92444417	FALSE	FALSE
Q00839	HNRNPU	-0.2627634381	3.6208980	-1.614260718	1.452559e-01	3.136811e-01	-6.92451199	FALSE	FALSE
P51665	PSMD7	-0.1235808986	3.5686259	-0.352647524	7.334920e-01	8.446185e-01	-6.92559122	FALSE	FALSE
Q13148	TARDBP	-0.0124514973	3.5799505	-0.036094025	9.720946e-01	9.892557e-01	-6.93051935	FALSE	FALSE
O14579	COPE	-0.2114312549	3.6211550	-1.185989591	2.697589e-01	4.757712e-01	-6.93457170	FALSE	FALSE
Q16836	HADH	-0.0299706325	3.4637723	-0.061152562	9.527426e-01	9.799176e-01	-6.93524941	FALSE	FALSE
O43172	PRPF4	-0.0833472550	3.6093139	-0.317151724	7.592729e-01	8.632904e-01	-6.93542157	FALSE	FALSE
O43837	IDH3B	0.2098560266	3.5666704	0.613636001	5.565507e-01	7.165652e-01	-6.93849996	FALSE	FALSE
O95573	ACSL3	-0.1645446756	3.6303325	-1.106504023	3.007679e-01	5.070594e-01	-6.94174209	FALSE	FALSE
Q5SSJ5	HP1BP3	-0.1585691956	3.6058807	-0.627579863	5.478246e-01	7.104367e-01	-6.94691660	FALSE	FALSE
Q07021	C1QBP	0.3164921973	3.5996878	1.472331449	1.792663e-01	3.602926e-01	-6.94922208	FALSE	FALSE
Q9BT22	ALG1	-0.1733325262	3.5955648	-0.605101060	5.619317e-01	7.215485e-01	-6.95828860	FALSE	FALSE
P42025	ACTR1B	-0.1226329618	3.6288151	-0.697931737	5.050579e-01	6.814087e-01	-6.95908969	FALSE	FALSE
O96019	ACTL6A	-0.1792682746	3.6265166	-1.108399140	2.999967e-01	5.063548e-01	-6.96035939	FALSE	FALSE
P50750	CDK9	-0.0298144205	3.6118695	-0.115253767	9.110933e-01	9.599976e-01	-6.96044417	FALSE	FALSE
O43818	RRP9	0.0757939838	3.6119649	0.308824197	7.653694e-01	8.656467e-01	-6.96685942	FALSE	FALSE
O75251	NDUFS7	-0.2172835055	3.5738338	-0.652417379	5.324836e-01	6.974007e-01	-6.97077414	FALSE	FALSE
Q15008	PSMD6	-0.1012932731	3.5769183	-0.285907815	7.822351e-01	8.758343e-01	-6.97122028	FALSE	FALSE
Q96KA5	CLPTM1L	-0.1489202893	3.6183669	-0.697237861	5.054693e-01	6.814087e-01	-6.97526679	FALSE	FALSE
Q92925	SMARCD2	-0.1364982299	3.6352382	-1.087715433	3.085001e-01	5.140473e-01	-6.98290388	FALSE	FALSE
Q14684	RRP1B	-0.0683129815	3.5930607	-0.217275418	8.334498e-01	9.089237e-01	-6.98496880	FALSE	FALSE
Q2TAY7	SMU1	0.0846745860	3.6387675	0.627942401	5.475988e-01	7.104367e-01	-6.99005111	FALSE	FALSE
P04843	RPN1	-0.0130509533	3.6326458	-0.070131451	9.458159e-01	9.771839e-01	-6.99198046	FALSE	FALSE
Q9UHD8	SEPTIN9	-0.2684899493	3.5916178	-0.987930903	3.522106e-01	5.552451e-01	-6.99245565	FALSE	FALSE
O60506	SYNCRIP	-0.2299082043	3.6058530	-0.958131617	3.661399e-01	5.663351e-01	-6.99431271	FALSE	FALSE
Q9Y2X3	NOP58	-0.1708159948	3.6152955	-0.777175918	4.594866e-01	6.477556e-01	-6.99469943	FALSE	FALSE
Q15637	SF1	0.2986657548	3.6033780	1.317323778	2.243198e-01	4.201401e-01	-6.99495630	FALSE	FALSE
Q86W42	THOC6	0.0556881940	3.6074407	0.202457498	8.446290e-01	9.148551e-01	-6.99506297	FALSE	FALSE
P11387	TOP1	0.1017800419	3.5982439	0.360468850	7.278580e-01	8.418245e-01	-6.99511630	FALSE	FALSE
P62841	RPS15	-0.3449280639	3.6092720	-1.798402642	1.099410e-01	2.617033e-01	-6.99738939	FALSE	FALSE
P53396	ACLY	-0.1689034999	3.6211801	-0.890533589	3.992493e-01	5.953425e-01	-6.99989674	FALSE	FALSE
P11142	HSPA8	-0.1034191386	3.6418011	-2.419757753	4.196041e-02	1.431649e-01	-6.99998951	FALSE	FALSE
P00813	ADA	-0.1474679065	3.6298392	-0.975425520	3.580066e-01	5.594585e-01	-7.00609083	FALSE	FALSE
Q9NWZ5	UCKL1	0.0120177839	3.5762998	0.035326573	9.726876e-01	9.892557e-01	-7.00700239	FALSE	FALSE
Q15459	SF3A1	0.2214806642	3.6138890	1.096095051	3.050324e-01	5.115076e-01	-7.01020698	FALSE	FALSE
O00257	CBX4	-0.1504970790	3.6194488	-0.721312423	4.913212e-01	6.750367e-01	-7.01028225	FALSE	FALSE
Q9Y3C6	PPIL1	0.1028980345	3.6339363	0.667420092	5.233444e-01	6.951520e-01	-7.01169381	FALSE	FALSE
P21127	CDK11B	0.2157047251	3.5972065	0.805833841	4.437025e-01	6.358257e-01	-7.01207317	FALSE	FALSE
Q9BZZ5	API5	-0.0607035791	3.6144117	-0.249378575	8.093713e-01	8.883362e-01	-7.01795762	FALSE	FALSE
Q9NP97	DYNLRB1	-0.0759381027	3.6059880	-0.289138968	7.798494e-01	8.758343e-01	-7.01923369	FALSE	FALSE
P51149	RAB7A	-0.0373643681	3.6001067	-0.136359851	8.949164e-01	9.499372e-01	-7.01997034	FALSE	FALSE
O60739	EIF1B	-0.4365648635	3.5441572	-1.144936899	2.854336e-01	4.910281e-01	-7.02766691	FALSE	FALSE
P53675	CLTCL1	-0.0873638724	3.6184409	-0.386698342	7.090940e-01	8.315316e-01	-7.03062672	FALSE	FALSE
P07858	CTSB	-0.0354217665	3.5736930	-0.099098242	9.235061e-01	9.680151e-01	-7.03352998	FALSE	FALSE
Q9C0J8	WDR33	-0.1120087250	3.5993936	-0.393279160	7.044185e-01	8.297157e-01	-7.03831322	FALSE	FALSE
Q8IXB1	DNAJC10	-0.0351813169	3.5634028	-0.097747815	9.245448e-01	9.680151e-01	-7.04243847	FALSE	FALSE
O60832	DKC1	-0.0360842512	3.5562381	-0.091316754	9.294931e-01	9.701314e-01	-7.04555591	FALSE	FALSE
Q6PK04	CCDC137	-0.0187159232	3.6208715	-0.084261663	9.349253e-01	9.718197e-01	-7.05842663	FALSE	FALSE
Q9UNQ2	DIMT1	-0.1195488638	3.6216344	-0.578836123	5.786780e-01	7.351468e-01	-7.05865912	FALSE	FALSE
Q9NPA8	ENY2	0.1706178302	3.6261216	1.040159343	3.287726e-01	5.337369e-01	-7.05900523	FALSE	FALSE
P07355	ANXA2	-0.5387088575	3.0518556	-0.589892216	5.715946e-01	7.293811e-01	-7.06302391	FALSE	FALSE
O75616	ERAL1	-0.1623983670	3.5912634	-0.540088468	6.038874e-01	7.550709e-01	-7.06732677	FALSE	FALSE
Q92572	AP3S1	-0.1055855397	3.6110906	-0.425842009	6.814835e-01	8.180909e-01	-7.06840404	FALSE	FALSE
P62136	PPP1CA	-0.1677167736	3.6162421	-0.770667158	4.631235e-01	6.500058e-01	-7.07659634	FALSE	FALSE
P62312	LSM6	-0.0593008900	3.6230523	-0.283524178	7.839967e-01	8.770236e-01	-7.07878368	FALSE	FALSE
Q6P5R6	RPL22L1	0.2301678543	3.5682587	0.616916877	5.544902e-01	7.154741e-01	-7.08462539	FALSE	FALSE
P61964	WDR5	0.1724413096	3.5791645	0.492434457	6.356826e-01	7.799085e-01	-7.09806055	FALSE	FALSE
P00505	GOT2	-0.1901440971	3.5969872	-0.712083624	4.967145e-01	6.786190e-01	-7.10360114	FALSE	FALSE
Q15717	ELAVL1	-0.1128756315	3.6220165	-0.571235274	5.835763e-01	7.400574e-01	-7.10410697	FALSE	FALSE
Q13813	SPTAN1	0.0186646368	3.5823631	0.059579525	9.539566e-01	9.799176e-01	-7.10633314	FALSE	FALSE
P10644	PRKAR1A	-0.2748203750	3.6127805	-1.369489899	2.081682e-01	4.008137e-01	-7.10903894	FALSE	FALSE
P40429	RPL13A	-0.2566471604	3.5197591	-0.631857723	5.451638e-01	7.093462e-01	-7.11473974	FALSE	FALSE
P98179	RBM3	-0.1508339759	3.6002359	-0.568964565	5.850441e-01	7.406080e-01	-7.11685567	FALSE	FALSE
P56937	HSD17B7	0.0738694327	3.6281903	0.406577017	6.950118e-01	8.244635e-01	-7.11797561	FALSE	FALSE
Q9NVI1	FANCI	0.0466012579	3.6245343	0.228335598	8.251317e-01	9.005436e-01	-7.11801046	FALSE	FALSE
Q9BRD0	BUD13	0.0957684334	3.6137614	0.407563297	6.943163e-01	8.243209e-01	-7.12567329	FALSE	FALSE
Q13330	MTA1	-0.1100465444	3.6341898	-0.786259981	4.544429e-01	6.434948e-01	-7.12570402	FALSE	FALSE
Q53GQ0	HSD17B12	-0.2345105654	3.6133581	-1.116320501	2.967899e-01	5.021251e-01	-7.12662974	FALSE	FALSE
Q5XG87	TENT4A	-0.0603091982	3.5953032	-0.205912700	8.420188e-01	9.129040e-01	-7.12944837	FALSE	FALSE
O43617	TRAPPC3	-0.1015914237	3.6122769	-0.427052973	6.806372e-01	8.180909e-01	-7.13328625	FALSE	FALSE
Q96A26	FAM162A	0.1753496886	3.6176081	0.877304365	4.059750e-01	6.022383e-01	-7.13898812	FALSE	FALSE
P62191	PSMC1	-0.1371568070	3.6258963	-0.785116219	4.550759e-01	6.437550e-01	-7.14145917	FALSE	FALSE
P49841	GSK3B	0.1248009358	3.6140205	0.559637048	5.910950e-01	7.436692e-01	-7.14201376	FALSE	FALSE
Q16342	PDCD2	-0.0233327431	3.6203513	-0.106300286	9.179696e-01	9.658226e-01	-7.14217188	FALSE	FALSE
P14735	IDE	-0.1002689127	3.6414009	-1.973602327	8.399057e-02	2.241313e-01	-7.14507844	FALSE	FALSE
Q9BQE5	APOL2	0.0317948310	3.6194474	0.147164960	8.866545e-01	9.439643e-01	-7.14665938	FALSE	FALSE
P06733	ENO1	0.4633831564	3.1391107	0.581844661	5.767456e-01	7.333420e-01	-7.15196928	FALSE	FALSE
P04075	ALDOA	-0.4751737182	3.3428469	-0.713688998	4.957736e-01	6.786190e-01	-7.15571039	FALSE	FALSE
P31150	GDI1	0.0034284658	3.6030606	0.012755657	9.901361e-01	9.935108e-01	-7.16077183	FALSE	FALSE
P00558	PGK1	-0.1489465321	3.2358066	-0.195190315	8.501255e-01	9.187254e-01	-7.16131754	FALSE	FALSE
Q06330	RBPJ	-0.0876579493	3.6362244	-0.654786303	5.310341e-01	6.974007e-01	-7.16230843	FALSE	FALSE
Q07866	KLC1	-0.2114123183	3.6016809	-0.836049919	4.274662e-01	6.244231e-01	-7.16323376	FALSE	FALSE
P05455	SSB	-0.1012136722	3.6293487	-0.600301655	5.649707e-01	7.241530e-01	-7.16745907	FALSE	FALSE
O75909	CCNK	-0.0160447726	3.6224492	-0.076403993	9.409798e-01	9.752587e-01	-7.16982351	FALSE	FALSE
Q9Y3D9	MRPS23	-0.0549384466	3.5576582	-0.150334324	8.842338e-01	9.428138e-01	-7.17233517	FALSE	FALSE
Q92616	GCN1	0.1367265860	3.6262689	0.806813208	4.431697e-01	6.357022e-01	-7.17486099	FALSE	FALSE
Q13049	TRIM32	0.0947122058	3.5884814	0.312783887	7.624683e-01	8.654390e-01	-7.18284062	FALSE	FALSE
Q96DI7	SNRNP40	-0.1406647045	3.6297770	-0.950481852	3.697813e-01	5.697813e-01	-7.18699250	FALSE	FALSE
P35579	MYH9	-0.0400982013	3.6232994	-0.200121336	8.463949e-01	9.160755e-01	-7.19079036	FALSE	FALSE
Q16630	CPSF6	-0.0843184262	3.5821023	-0.255208640	8.050208e-01	8.883362e-01	-7.19221450	FALSE	FALSE
Q562R1	ACTBL2	-0.2444341475	3.5958073	-0.896753263	3.961150e-01	5.931377e-01	-7.19603163	FALSE	FALSE
Q9P270	SLAIN2	-0.3377545352	3.6052349	-1.637931276	1.401917e-01	3.066805e-01	-7.19779240	FALSE	FALSE
P26639	TARS1	0.0466809668	3.6260171	0.241626723	8.151668e-01	8.920875e-01	-7.19828032	FALSE	FALSE
P62273	RPS29	-0.2363079056	3.6281763	-1.850406174	1.015326e-01	2.491373e-01	-7.19912441	FALSE	FALSE
Q9P0U3	SENP1	-0.0961127655	3.6283623	-0.551661503	5.962961e-01	7.488977e-01	-7.20057069	FALSE	FALSE
Q9UL46	PSME2	-0.1112624081	3.6257690	-0.615864502	5.551506e-01	7.154741e-01	-7.20177709	FALSE	FALSE
Q9UBU8	MORF4L1	-0.0136384825	3.6339168	-0.084705806	9.345832e-01	9.718197e-01	-7.20184286	FALSE	FALSE
P15814	IGLL1	-0.2517856982	3.5870554	-0.884239607	4.024391e-01	5.988528e-01	-7.20496047	FALSE	FALSE
Q15392	DHCR24	-0.1720426665	3.6025444	-0.680624828	5.153808e-01	6.876542e-01	-7.20773419	FALSE	FALSE
Q6P1L8	MRPL14	0.1969625033	3.6234846	1.118032795	2.961004e-01	5.015506e-01	-7.21224416	FALSE	FALSE
Q08AF3	SLFN5	-0.0395476391	3.6343761	-0.253762545	8.060993e-01	8.883362e-01	-7.21236239	FALSE	FALSE
O00139	KIF2A	-0.0645275407	3.6292115	-0.367798237	7.225943e-01	8.370879e-01	-7.21933530	FALSE	FALSE
Q7Z7A3	CTU1	0.0142665027	3.6315727	0.083907092	9.351984e-01	9.718197e-01	-7.23216980	FALSE	FALSE
O95816	BAG2	-0.0716466326	3.6243938	-0.368933984	7.217801e-01	8.370879e-01	-7.23260456	FALSE	FALSE
O00567	NOP56	0.1470880201	3.6025811	0.596915153	5.671208e-01	7.256108e-01	-7.23367841	FALSE	FALSE
Q99741	CDC6	-0.0786674816	3.6305813	-0.471743029	6.497483e-01	7.930914e-01	-7.23384024	FALSE	FALSE
P60660	MYL6	-0.1598323969	3.5809922	-0.524327725	6.143085e-01	7.638546e-01	-7.23508736	FALSE	FALSE
P26641	EEF1G	-0.1644958203	3.6273526	-1.050955332	3.240816e-01	5.313604e-01	-7.23534180	FALSE	FALSE
P22087	FBL	0.2447894091	3.6097262	1.176287883	2.733982e-01	4.784294e-01	-7.24014101	FALSE	FALSE
B0I1T2	MYO1G	-0.0716135502	3.6289579	-0.412638385	6.907425e-01	8.234427e-01	-7.24042984	FALSE	FALSE
P14868	DARS1	-0.1347442099	3.6210269	-0.705332723	5.006836e-01	6.807207e-01	-7.24048238	FALSE	FALSE
P22626	HNRNPA2B1	-0.2549457759	3.6237999	-1.775128607	1.139134e-01	2.657840e-01	-7.24515130	FALSE	FALSE
P55072	VCP	-0.1971077168	3.6328230	-1.857285983	1.004670e-01	2.482227e-01	-7.24662101	FALSE	FALSE
Q13442	PDAP1	-0.3093535956	3.4035909	-0.493424956	6.350131e-01	7.799085e-01	-7.25071001	FALSE	FALSE
Q9Y606	PUS1	-0.1160034753	3.6361384	-1.021490476	3.370084e-01	5.420125e-01	-7.25432663	FALSE	FALSE
O75533	SF3B1	0.1551008910	3.6191277	0.807354621	4.428754e-01	6.357022e-01	-7.26105982	FALSE	FALSE
Q15370	ELOB	0.1007558702	3.6210447	0.497174023	6.324825e-01	7.799085e-01	-7.26625972	FALSE	FALSE
P27816	MAP4	0.0044646540	3.6308675	0.026429562	9.795641e-01	9.928436e-01	-7.26965533	FALSE	FALSE
Q14444	CAPRIN1	-0.1969867286	3.6238386	-1.177661639	2.728805e-01	4.784294e-01	-7.26994228	FALSE	FALSE
P82932	MRPS6	-0.0947051839	3.6253051	-0.518259145	6.183463e-01	7.671777e-01	-7.27410582	FALSE	FALSE
P02768	ALB	-0.2803109241	3.2678999	-0.392952328	7.046504e-01	8.297157e-01	-7.27411764	FALSE	FALSE
P20700	LMNB1	-0.1340042376	3.6096597	-0.575673648	5.807132e-01	7.370789e-01	-7.27626897	FALSE	FALSE
P40937	RFC5	-0.0667269471	3.6337653	-0.453461382	6.623017e-01	8.036227e-01	-7.29039342	FALSE	FALSE
Q9UKM9	RALY	0.0489617802	3.6021490	0.187961644	8.556016e-01	9.210344e-01	-7.29496316	FALSE	FALSE
Q6UWP8	SBSN	0.1765672073	3.2519180	0.216440543	8.340786e-01	9.089237e-01	-7.29595731	FALSE	FALSE
Q71UM5	RPS27L	-0.2906222648	3.6170807	-1.706995914	1.263301e-01	2.845026e-01	-7.29857238	FALSE	FALSE
Q15428	SF3A2	-0.0878621305	3.6353532	-0.663837106	5.255183e-01	6.953534e-01	-7.30035119	FALSE	FALSE
P46779	RPL28	-0.1039772159	3.6404442	-1.567382693	1.557817e-01	3.299269e-01	-7.30607987	FALSE	FALSE
Q8IWX8	CHERP	-0.0942740648	3.6257041	-0.534919655	6.072945e-01	7.580602e-01	-7.31131765	FALSE	FALSE
Q13946	PDE7A	-0.0038496210	3.5959960	-0.013628585	9.894611e-01	9.935108e-01	-7.31299092	FALSE	FALSE
P62906	RPL10A	-0.1318391841	3.6285761	-0.841432575	4.246178e-01	6.208951e-01	-7.31683971	FALSE	FALSE
P47756	CAPZB	-0.0040484939	3.6113640	-0.017062572	9.868059e-01	9.935108e-01	-7.32104480	FALSE	FALSE
O14950	MYL12B	0.1946951842	3.5979756	0.816189655	4.380909e-01	6.328470e-01	-7.33086628	FALSE	FALSE
P36873	PPP1CC	0.0821947794	3.6313465	0.544654287	6.008862e-01	7.539710e-01	-7.33999413	FALSE	FALSE
Q9NRX2	MRPL17	0.0675302061	3.6217205	0.334234007	7.468234e-01	8.556147e-01	-7.34056112	FALSE	FALSE
Q8TAQ2	SMARCC2	-0.0012689747	3.6279517	-0.007166743	9.944579e-01	9.951523e-01	-7.34490909	FALSE	FALSE
P36402	TCF7	-0.1306502338	3.6341802	-1.103918678	3.018227e-01	5.082396e-01	-7.34589691	FALSE	FALSE
P32322	PYCR1	-0.1003438617	3.6385847	-1.060264165	3.200788e-01	5.266050e-01	-7.35207782	FALSE	FALSE
O60762	DPM1	0.1622224956	3.6091185	0.677298983	5.173795e-01	6.896788e-01	-7.35504450	FALSE	FALSE
P07195	LDHB	0.1890110885	3.5280334	0.491477379	6.363298e-01	7.800347e-01	-7.35649609	FALSE	FALSE
P67775	PPP2CA	-0.0686446630	3.6327436	-0.463762969	6.552136e-01	7.977240e-01	-7.35791111	FALSE	FALSE
P57088	TMEM33	-0.1896624205	3.5973292	-0.736988783	4.822467e-01	6.664026e-01	-7.35890577	FALSE	FALSE
P09661	SNRPA1	0.1542649058	3.6234877	0.923651050	3.827657e-01	5.809465e-01	-7.36048871	FALSE	FALSE
Q53GS9	USP39	-0.0087105557	3.6396844	-0.072418597	9.440522e-01	9.767703e-01	-7.36103723	FALSE	FALSE
Q9H773	DCTPP1	-0.0671348441	3.5945537	-0.235808605	8.195246e-01	8.951057e-01	-7.36658768	FALSE	FALSE
Q96C36	PYCR2	-0.0958967387	3.6315820	-0.648783837	5.347116e-01	6.991256e-01	-7.37022854	FALSE	FALSE
Q5VW36	FOCAD	-0.2909858851	3.6179478	-1.768873040	1.150039e-01	2.662369e-01	-7.37073617	FALSE	FALSE
Q15072	ZNF146	0.1280062635	3.6147900	0.585994243	5.740863e-01	7.312584e-01	-7.37741327	FALSE	FALSE
Q9Y3B4	SF3B6	0.1099180514	3.6141668	0.499996311	6.305808e-01	7.783138e-01	-7.37852805	FALSE	FALSE
P61619	SEC61A1	-0.0114315178	3.6198088	-0.055253565	9.572957e-01	9.799176e-01	-7.37938423	FALSE	FALSE
P55769	SNU13	0.0735802143	3.6074414	0.291061202	7.784313e-01	8.755825e-01	-7.38057351	FALSE	FALSE
Q13435	SF3B2	0.1574742622	3.6179021	0.806807737	4.431727e-01	6.357022e-01	-7.38468598	FALSE	FALSE
P05387	RPLP2	-0.1833050281	3.4976699	-0.387003975	7.088765e-01	8.315316e-01	-7.38639959	FALSE	FALSE
Q9P2J5	LARS1	-0.0996570564	3.6239075	-0.539350933	6.043729e-01	7.550709e-01	-7.38821717	FALSE	FALSE
P24534	EEF1B2	-0.0267684167	3.5779037	-0.081546994	9.370165e-01	9.730034e-01	-7.38923868	FALSE	FALSE
Q07020	RPL18	0.2766330591	3.5183889	0.706251595	5.001422e-01	6.807207e-01	-7.39106763	FALSE	FALSE
Q96GA3	LTV1	-0.0846604241	3.6129348	-0.375885335	7.168047e-01	8.344282e-01	-7.40004554	FALSE	FALSE
A0A0K0K1G6	TRBV10-3	-0.1325209193	3.5710920	-0.405418363	6.958292e-01	8.247504e-01	-7.40689541	FALSE	FALSE
P40938	RFC3	0.0620848796	3.6213625	0.304613094	7.684590e-01	8.684556e-01	-7.40701941	FALSE	FALSE
P14866	HNRNPL	-0.0958035601	3.6285792	-0.599264301	5.656288e-01	7.243486e-01	-7.41233563	FALSE	FALSE
Q16514	TAF12	-0.0349912997	3.6341399	-0.241160016	8.155161e-01	8.920875e-01	-7.41762545	FALSE	FALSE
O15235	MRPS12	-0.1066318990	3.6290178	-0.689897267	5.098339e-01	6.857859e-01	-7.41852821	FALSE	FALSE
Q96HS1	PGAM5	-0.0727179820	3.6231929	-0.389141762	7.073564e-01	8.315316e-01	-7.42036953	FALSE	FALSE
P26599	PTBP1	-0.2825696411	3.6023212	-1.246910888	2.478076e-01	4.495041e-01	-7.43769689	FALSE	FALSE
P07910	HNRNPC	0.2750020167	3.5273608	0.737250773	4.820959e-01	6.664026e-01	-7.44066733	FALSE	FALSE
Q02543	RPL18A	0.1207508591	3.5561728	0.349356963	7.358675e-01	8.457624e-01	-7.46255739	FALSE	FALSE
P11940	PABPC1	0.2157343244	3.5682032	0.724131514	4.896813e-01	6.734292e-01	-7.46764614	FALSE	FALSE
P18124	RPL7	-0.0370954010	3.4871412	-0.079816691	9.383497e-01	9.736822e-01	-7.47047881	FALSE	FALSE
P25685	DNAJB1	-0.1627409455	3.6192204	-0.869375877	4.100445e-01	6.066858e-01	-7.47264137	FALSE	FALSE
P61513	RPL37A	-0.3913624425	3.5661853	-1.254253199	2.452654e-01	4.460220e-01	-7.47427821	FALSE	FALSE
Q9UBB9	TFIP11	0.0304891146	3.6254716	0.165470069	8.726920e-01	9.346544e-01	-7.47743292	FALSE	FALSE
O75323	NIPSNAP2	-0.1364066320	3.6320581	-1.044318594	3.269592e-01	5.337369e-01	-7.47840967	FALSE	FALSE
Q99623	PHB2	0.0787603809	3.6371553	0.683660501	5.135607e-01	6.870469e-01	-7.48209102	FALSE	FALSE
Q96AG4	LRRC59	-0.1726438106	3.6099576	-0.774341218	4.610682e-01	6.477556e-01	-7.48331433	FALSE	FALSE
O43809	NUDT21	-0.1630839136	3.6300536	-1.218945762	2.576924e-01	4.615915e-01	-7.48434567	FALSE	FALSE
Q9Y4Z0	LSM4	-0.1362928200	3.6258445	-0.794014683	4.501670e-01	6.412418e-01	-7.48878049	FALSE	FALSE
Q9BUQ8	DDX23	0.0036780909	3.6231319	0.018955168	9.853426e-01	9.935108e-01	-7.49037420	FALSE	FALSE
P27695	APEX1	-0.2547726629	3.5910310	-0.965853353	3.624915e-01	5.627847e-01	-7.49315475	FALSE	FALSE
P61313	RPL15	-0.0899075298	3.6168409	-0.437941882	6.730486e-01	8.121756e-01	-7.50523604	FALSE	FALSE
P20930	FLG	-0.6877373210	2.9982714	-0.725374160	4.889595e-01	6.730826e-01	-7.51025774	FALSE	FALSE
Q7RTV0	PHF5A	0.0190542116	3.6374602	0.154271314	8.812287e-01	9.423120e-01	-7.51049388	FALSE	FALSE
Q02878	RPL6	0.1353696511	3.5058854	0.335910310	7.456060e-01	8.554470e-01	-7.53392021	FALSE	FALSE
O95983	MBD3	-0.0073061539	3.5985266	-0.026280156	9.796796e-01	9.928436e-01	-7.53477496	FALSE	FALSE
P48735	IDH2	-0.0802982324	3.6230549	-0.424555642	6.823831e-01	8.181703e-01	-7.53629759	FALSE	FALSE
Q96AE4	FUBP1	-0.1857919262	3.5752055	-0.583992259	5.753684e-01	7.322406e-01	-7.53852572	FALSE	FALSE
P37108	SRP14	-0.2873054653	3.6030493	-1.326985159	2.212498e-01	4.166241e-01	-7.54435256	FALSE	FALSE
P05109	S100A8	0.0915408374	2.6728068	0.075055874	9.420190e-01	9.753708e-01	-7.54523982	FALSE	FALSE
Q96BP2	CHCHD1	0.0373728655	3.6360451	0.288254119	7.805025e-01	8.758343e-01	-7.54728660	FALSE	FALSE
P0DMV8	HSPA1A	0.0699600245	3.6393118	0.725819943	4.887008e-01	6.730826e-01	-7.55237279	FALSE	FALSE
P62805	H4C1	0.2015408429	3.5643098	0.634485888	5.435329e-01	7.087965e-01	-7.55450284	FALSE	FALSE
Q02413	DSG1	-0.5640983855	2.7919420	-0.564277222	5.880806e-01	7.409593e-01	-7.55617780	FALSE	FALSE
P78346	RPP30	0.0294030389	3.5896127	0.102169957	9.211442e-01	9.675555e-01	-7.55657422	FALSE	FALSE
Q9Y5B6	PAXBP1	0.0618830660	3.6353404	0.480922824	6.434891e-01	7.874636e-01	-7.56460587	FALSE	FALSE
P06702	S100A9	-0.0992727702	2.7907749	-0.091292393	9.295118e-01	9.701314e-01	-7.56706496	FALSE	FALSE
P35232	PHB	-0.0361131390	3.6327376	-0.250738408	8.083559e-01	8.883362e-01	-7.56877519	FALSE	FALSE
Q9H0D6	XRN2	-0.1132742738	3.6217172	-0.608905748	5.595292e-01	7.191080e-01	-7.57062553	FALSE	FALSE
Q969X5	ERGIC1	0.0135152413	3.6201693	0.068602674	9.469949e-01	9.776972e-01	-7.57101186	FALSE	FALSE
P14618	PKM	-0.2890811330	3.5716772	-0.938724220	3.754305e-01	5.753925e-01	-7.57612378	FALSE	FALSE
P62081	RPS7	-0.1440511047	3.6298349	-0.985853037	3.531687e-01	5.555332e-01	-7.57813313	FALSE	FALSE
Q8NBX0	SCCPDH	-0.0598657844	3.6289261	-0.377087199	7.159459e-01	8.344282e-01	-7.59153080	FALSE	FALSE
Q96I25	RBM17	0.0375887020	3.6346706	0.279541691	7.869427e-01	8.791633e-01	-7.59235663	FALSE	FALSE
P07437	TUBB	-0.2748098981	3.6300551	-2.549884440	3.426801e-02	1.292265e-01	-7.59472521	FALSE	FALSE
P28070	PSMB4	-0.1572803590	3.5914291	-0.564062327	5.882200e-01	7.409593e-01	-7.60296570	FALSE	FALSE
P29692	EEF1D	-0.0879716580	3.6174536	-0.437923106	6.730617e-01	8.121756e-01	-7.60723378	FALSE	FALSE
Q13885	TUBB2A	0.1222821806	3.6156873	0.590938173	5.709270e-01	7.292544e-01	-7.61123862	FALSE	FALSE
P62826	RAN	-0.0526340618	3.6196020	-0.266811123	7.963845e-01	8.853522e-01	-7.62008211	FALSE	FALSE
P61006	RAB8A	-0.1430798036	3.6165891	-0.713486470	4.958923e-01	6.786190e-01	-7.62267244	FALSE	FALSE
Q8WWY3	PRPF31	-0.0625336102	3.6121468	-0.285789831	7.823223e-01	8.758343e-01	-7.62485016	FALSE	FALSE
P60510	PPP4C	0.0028166906	3.6148886	0.012982837	9.899604e-01	9.935108e-01	-7.62558406	FALSE	FALSE
Q01082	SPTBN1	0.0798648144	3.6128139	0.366473370	7.235446e-01	8.375117e-01	-7.62718923	FALSE	FALSE
P51991	HNRNPA3	-0.1371995115	3.6243930	-0.848973755	4.206494e-01	6.180669e-01	-7.63775715	FALSE	FALSE
P15924	DSP	-0.4015794001	2.7687647	-0.390537926	7.063645e-01	8.310511e-01	-7.63790094	FALSE	FALSE
P39023	RPL3	-0.1296259811	3.6017164	-0.528468882	6.115611e-01	7.620584e-01	-7.63838309	FALSE	FALSE
P36578	RPL4	-0.0980523686	3.5258209	-0.249958125	8.089385e-01	8.883362e-01	-7.64051640	FALSE	FALSE
P15153	RAC2	-0.0186648539	3.6370845	-0.153235274	8.820193e-01	9.423120e-01	-7.65199780	FALSE	FALSE
P23284	PPIB	-0.3488183369	3.6139045	-1.992954927	8.151462e-02	2.191566e-01	-7.65227278	FALSE	FALSE
P49207	RPL34	-0.2183589303	3.5887668	-0.812463353	4.401045e-01	6.346199e-01	-7.65722864	FALSE	FALSE
P08579	SNRPB2	0.0085645977	3.6220269	0.044202871	9.658295e-01	9.869052e-01	-7.66981918	FALSE	FALSE
Q9Y6A4	CFAP20	0.1470173256	3.6178599	0.743142359	4.787145e-01	6.640832e-01	-7.69071547	FALSE	FALSE
Q07666	KHDRBS1	-0.2367781305	3.6129473	-1.212428434	2.600426e-01	4.652198e-01	-7.69308824	FALSE	FALSE
P62829	RPL23	-0.1585204696	3.6377519	-2.068985090	7.245508e-02	2.008281e-01	-7.69941713	FALSE	FALSE
P21912	SDHB	-0.0400700281	3.6361964	-0.328742231	7.508174e-01	8.566253e-01	-7.70490703	FALSE	FALSE
Q9H2P0	ADNP	-0.1092585378	3.6015725	-0.423880671	6.828553e-01	8.181703e-01	-7.71260653	FALSE	FALSE
P32969	RPL9	0.0551768326	3.5917579	0.191115308	8.532115e-01	9.199789e-01	-7.72096403	FALSE	FALSE
P00338	LDHA	0.3495797439	3.3447306	0.609509330	5.591486e-01	7.191080e-01	-7.72351655	FALSE	FALSE
P62913	RPL11	-0.1738598088	3.6263699	-1.158200644	2.802903e-01	4.839229e-01	-7.72423204	FALSE	FALSE
Q9NZT1	CALML5	-0.4611248225	2.9283651	-0.412704080	6.906963e-01	8.234427e-01	-7.73151722	FALSE	FALSE
O14818	PSMA7	-0.1315735258	3.6298233	-0.926849580	3.812004e-01	5.809465e-01	-7.73553661	FALSE	FALSE
Q15365	PCBP1	0.1172546724	3.6263806	0.731997973	4.851238e-01	6.690880e-01	-7.74864018	FALSE	FALSE
Q06323	PSME1	0.0876941737	3.6280144	0.543890253	6.013879e-01	7.539710e-01	-7.74956195	FALSE	FALSE
O95218	ZRANB2	0.1022913022	3.6141118	0.493222257	6.351501e-01	7.799085e-01	-7.75016778	FALSE	FALSE
P50914	RPL14	-0.1993906377	3.4963352	-0.410248779	6.924242e-01	8.234427e-01	-7.78227302	FALSE	FALSE
P47929	LGALS7	-0.7819119196	2.7260365	-0.682182815	5.144462e-01	6.870469e-01	-7.78917589	FALSE	FALSE
P28066	PSMA5	-0.1125815571	3.6093079	-0.500284760	6.303866e-01	7.783138e-01	-7.80731214	FALSE	FALSE
Q16795	NDUFA9	-0.0262249762	3.6181816	-0.128292848	9.010937e-01	9.525798e-01	-7.81502774	FALSE	FALSE
P13995	MTHFD2	-0.0263365272	3.6269364	-0.155063575	8.806242e-01	9.423120e-01	-7.82358193	FALSE	FALSE
Q9P258	RCC2	-0.0548341681	3.6215708	-0.299200057	7.724368e-01	8.715764e-01	-7.82444279	FALSE	FALSE
Q9Y3U8	RPL36	0.1769235096	3.5977207	0.708473369	4.988346e-01	6.801427e-01	-7.83425661	FALSE	FALSE
P05141	SLC25A5	-0.2401516393	3.6144012	-1.275953432	2.378798e-01	4.362827e-01	-7.85437590	FALSE	FALSE
Q9UQ80	PA2G4	-0.0742633581	3.5788837	-0.243287916	8.139238e-01	8.917071e-01	-7.86725480	FALSE	FALSE
P0CG39	POTEJ	-0.2544346993	3.6210970	-1.622506658	1.434730e-01	3.110391e-01	-7.88167657	FALSE	FALSE
P27635	RPL10	0.1464242331	3.6358221	1.545031725	1.610401e-01	3.373838e-01	-7.88435689	FALSE	FALSE
P46778	RPL21	-0.1555553097	3.6273923	-1.063146125	3.188475e-01	5.257864e-01	-7.88596698	FALSE	FALSE
O00483	NDUFA4	-0.0588785114	3.6064686	-0.238327345	8.176372e-01	8.937255e-01	-7.90448673	FALSE	FALSE
P08670	VIM	-0.1489226829	3.5314282	-0.382246668	7.122642e-01	8.332037e-01	-7.91294473	FALSE	FALSE
P83731	RPL24	-0.0728970492	3.6414331	-1.271558905	2.393601e-01	4.371326e-01	-7.91460908	FALSE	FALSE
P46777	RPL5	0.0564529469	3.6270997	0.352206539	7.338102e-01	8.446185e-01	-7.93392935	FALSE	FALSE
P62917	RPL8	0.1483209897	3.5704484	0.474432655	6.479113e-01	7.921987e-01	-7.94576726	FALSE	FALSE
P62888	RPL30	-0.0988616163	3.6124789	-0.448129820	6.659845e-01	8.074076e-01	-7.96045386	FALSE	FALSE
P19474	TRIM21	-0.1367821033	3.6395815	-2.187766417	6.023668e-02	1.774280e-01	-7.96394341	FALSE	FALSE
P42766	RPL35	-0.0842311326	3.6296347	-0.588671771	5.723740e-01	7.297260e-01	-7.98046147	FALSE	FALSE
P08238	HSP90AB1	-0.1032295568	3.5596037	-0.311879733	7.631304e-01	8.654390e-01	-7.98449535	FALSE	FALSE
P60900	PSMA6	-0.1108628989	3.6231676	-0.633592987	5.440866e-01	7.087965e-01	-7.98974356	FALSE	FALSE
P31944	CASP14	-0.4310838646	2.5785042	-0.309021996	7.652244e-01	8.656467e-01	-8.05629878	FALSE	FALSE
P16989	YBX3	0.1612506222	3.6053152	0.693615557	5.076201e-01	6.836650e-01	-8.07048703	FALSE	FALSE
P30050	RPL12	-0.1266749542	3.6173866	-0.657200961	5.295591e-01	6.974007e-01	-8.08124296	FALSE	FALSE
Q9Y2W1	THRAP3	0.0098392599	3.6163318	0.046999697	9.636692e-01	9.856802e-01	-8.08148713	FALSE	FALSE
P62424	RPL7A	-0.1139907086	3.5798532	-0.376267282	7.165317e-01	8.344282e-01	-8.09207689	FALSE	FALSE
Q9Y237	PIN4	-0.0371415859	3.6392494	-0.415671961	6.886102e-01	8.224709e-01	-8.10541789	FALSE	FALSE
P62861	FAU	-0.2758039995	3.6231658	-1.893422122	9.504263e-02	2.407173e-01	-8.10611698	FALSE	FALSE
Q9NYF8	BCLAF1	-0.0872344798	3.6141365	-0.420021490	6.855582e-01	8.200374e-01	-8.11137179	FALSE	FALSE
P68431	H3C1	0.0033511359	3.5887006	0.012253642	9.905243e-01	9.935108e-01	-8.11737230	FALSE	FALSE
Q14103	HNRNPD	-0.0630146961	3.6179615	-0.316606587	7.596714e-01	8.632904e-01	-8.11829371	FALSE	FALSE
Q12906	ILF3	-0.0600528470	3.6207162	-0.330490398	7.495451e-01	8.565376e-01	-8.12012058	FALSE	FALSE
P62277	RPS13	-0.1299301796	3.6332010	-1.102011055	3.026028e-01	5.083585e-01	-8.12090671	FALSE	FALSE
P49458	SRP9	-0.1614838548	3.6260220	-1.048489162	3.251486e-01	5.325005e-01	-8.12549201	FALSE	FALSE
P61353	RPL27	-0.0210709511	3.5462331	-0.058125031	9.550792e-01	9.799176e-01	-8.15048015	FALSE	FALSE
Q9BPW8	NIPSNAP1	-0.0293495776	3.6313758	-0.208589897	8.399978e-01	9.125980e-01	-8.15408862	FALSE	FALSE
P09651	HNRNPA1	-0.1533235113	3.6251900	-1.027612021	3.342906e-01	5.382454e-01	-8.19158697	FALSE	FALSE
Q00325	SLC25A3	0.0316283703	3.6249001	0.187847719	8.556879e-01	9.210344e-01	-8.20986828	FALSE	FALSE
P60866	RPS20	-0.1934952273	3.5905926	-0.708737893	4.986791e-01	6.801427e-01	-8.24502240	FALSE	FALSE
Q9BW61	DDA1	-0.1568938827	3.6363653	-1.775429933	1.138611e-01	2.657840e-01	-8.24840338	FALSE	FALSE
Q96EY1	DNAJA3	-0.0757465217	3.6358670	-0.703325840	5.018674e-01	6.814087e-01	-8.26232878	FALSE	FALSE
P62891	RPL39	-0.1901603777	3.6203794	-1.091796246	3.068075e-01	5.124185e-01	-8.26632950	FALSE	FALSE
P34931	HSPA1L	0.0054109636	3.6426491	0.101522195	9.216422e-01	9.675555e-01	-8.37968301	FALSE	FALSE
P84103	SRSF3	0.0963612781	3.6373105	1.035974410	3.306051e-01	5.341118e-01	-8.38563506	FALSE	FALSE
Q86YZ3	HRNR	-0.3061828623	2.9856625	-0.301659945	7.706282e-01	8.702209e-01	-8.39289712	FALSE	FALSE
P07900	HSP90AA1	-0.0825031550	3.5935991	-0.317208049	7.592317e-01	8.632904e-01	-8.41456210	FALSE	FALSE
P61254	RPL26	-0.0628859486	3.6054025	-0.269741053	7.942082e-01	8.836183e-01	-8.43161775	FALSE	FALSE
P83881	RPL36A	-0.1740398055	3.6254309	-1.138476060	2.879665e-01	4.914371e-01	-8.43296061	FALSE	FALSE
P26373	RPL13	-0.0776451752	3.6135224	-0.381398991	7.128685e-01	8.332305e-01	-8.45448492	FALSE	FALSE
O60814	H2BC12	0.2608044946	3.6037428	1.179040567	2.723616e-01	4.784294e-01	-8.45921629	FALSE	FALSE
P62701	RPS4X	-0.0795133296	3.6395682	-1.036854466	3.302191e-01	5.340903e-01	-8.48819019	FALSE	FALSE
P31151	S100A7	0.0731480381	1.5300937	0.043665947	9.662443e-01	9.869052e-01	-8.49774098	FALSE	FALSE
Q9P021	CRIPT	-0.0632178393	3.6255536	-0.385068073	7.102542e-01	8.321660e-01	-8.50001810	FALSE	FALSE
P81605	DCD	-1.2085813355	3.0725120	-1.339216849	2.174147e-01	4.121101e-01	-8.55158703	FALSE	FALSE
P01040	CSTA	0.0855838339	2.2465403	0.055840134	9.568429e-01	9.799176e-01	-8.55478796	FALSE	FALSE
P62750	RPL23A	-0.1461444520	3.6245566	-0.877464554	4.058931e-01	6.022383e-01	-8.58407335	FALSE	FALSE
P62263	RPS14	-0.2139399836	3.6113435	-1.055188507	3.222566e-01	5.290685e-01	-8.61843095	FALSE	FALSE
P84090	ERH	0.0845819449	3.6366398	0.861252494	4.142441e-01	6.111457e-01	-8.62378657	FALSE	FALSE
P23246	SFPQ	-0.1554153485	3.6219018	-0.892596556	3.982077e-01	5.950278e-01	-8.68547555	FALSE	FALSE
P46776	RPL27A	-0.0952725964	3.6306276	-0.700011739	5.038261e-01	6.814087e-01	-8.78175222	FALSE	FALSE
Q9NQS1	AVEN	-0.0205234962	3.6340865	-0.170780204	8.686502e-01	9.310215e-01	-8.81467899	FALSE	FALSE
Q15233	NONO	-0.0299494360	3.5936112	-0.111847629	9.137083e-01	9.620456e-01	-8.82773341	FALSE	FALSE
P42677	RPS27	-0.0011655121	3.6395367	-0.014442863	9.888315e-01	9.935108e-01	-8.97354788	FALSE	FALSE
QXUBXX	QXUBXX	-0.0034542778	3.5735829	-0.010986183	9.915043e-01	9.935108e-01	-9.06228786	FALSE	FALSE
P16401	H1-5	0.1076927083	3.6267088	0.705856690	5.003748e-01	6.807207e-01	-9.07020445	FALSE	FALSE
P10412	H1-4	-0.1457411676	3.6235047	-0.893852623	3.975745e-01	5.947017e-01	-9.07758313	FALSE	FALSE
P62280	RPS11	-0.0025290163	3.6402688	-0.034232127	9.735334e-01	9.894137e-01	-9.10291657	FALSE	FALSE
Q96SW2	CRBN	-0.1269800149	3.6390878	-1.806113199	1.086540e-01	2.595019e-01	-9.10711867	FALSE	FALSE
A0A075B6P5	IGKV2-28	-0.1160323676	3.5685232	-0.353675276	7.327507e-01	8.446185e-01	-9.15852918	FALSE	FALSE
P04406	GAPDH	-0.0995428597	3.5907823	-0.357092355	7.302881e-01	8.432738e-01	-9.29016830	FALSE	FALSE
Q16531	DDB1	-0.0334112999	3.6383468	-0.377544740	7.156191e-01	8.344282e-01	-10.86987947	FALSE	FALSE
