# Supplementary material for: A Type II CDK6 Degrader Enables Cellular Targeting beyond the Limits of Type II Inhibition
Source: J Am Chem Soc. 2026 Jun 26;148(26):27951–64. doi: 10.1021/jacs.6c10277 (PMC13352627; doi:10.1021/jacs.6c10277)
Supplement: Supplementary file 3 [file ja6c10277_si_003.zip › Raw proteomics data _ IP and WP 2026 05/ip-esf_474_73-96_esf6_diann_directdia_20241129v3_globalnorm_3c4r_20251021_Limma_output_JHK.02.078.2_vs_DMSO.csv]

Accession	Gene.Symbol	logFC	AveExpr	t	P.Value	adj.P.Val	B	Control.Fully.Imputed	Contrast.Fully.Imputed
P51451	BLK	6.2504382652	1.4960193	86.5859213282	2.473482e-13	2.925383e-10	20.60779058	TRUE	FALSE
P06239	LCK	6.8146925430	1.2209866	77.4284879228	6.124318e-13	2.925383e-10	20.60426439	FALSE	FALSE
Q99536	VAT1	7.4764663576	0.8949030	79.8686622282	4.761787e-13	2.925383e-10	20.49933621	FALSE	FALSE
Q00535	CDK5	6.9366801659	1.1620936	55.4855209981	9.122309e-12	3.268067e-09	17.88708413	FALSE	FALSE
P53671	LIMK2	5.1890697518	1.9993490	51.3046498273	1.720480e-11	4.930895e-09	17.20033922	FALSE	FALSE
P24941	CDK2	7.7762553669	0.7444529	48.9741518010	2.506728e-11	5.419842e-09	16.69924987	FALSE	FALSE
Q9NS23	RASSF1	6.8300614882	1.2096301	48.6446684521	2.647515e-11	5.419842e-09	15.93354695	FALSE	FALSE
Q00537	CDK17	4.8643396852	2.1599129	41.7670975514	9.087197e-11	1.446884e-08	15.56132066	FALSE	FALSE
Q15750	TAB1	5.4842663537	1.8672977	42.5192661978	7.865913e-11	1.408982e-08	15.55845900	TRUE	FALSE
P51617	IRAK1	5.2535185981	1.9771075	41.1951257141	1.015894e-10	1.455776e-08	15.52813822	FALSE	FALSE
Q92918	MAP4K1	5.2607507958	1.9754437	37.4654581258	2.187340e-10	2.475522e-08	14.77093780	FALSE	FALSE
P49336	CDK8	4.3014625459	2.4149349	37.3433943613	2.245763e-10	2.475522e-08	14.68235590	FALSE	FALSE
Q13131	PRKAA1	5.3273280903	1.9325575	37.4937741525	2.174032e-10	2.475522e-08	14.14185329	FALSE	FALSE
P53667	LIMK1	5.3582184937	1.9047047	33.0362509127	6.038962e-10	6.181309e-08	13.74016201	TRUE	FALSE
Q13011	ECH1	3.5144204149	2.7547091	30.2605325288	1.225139e-09	1.097265e-07	13.02583466	FALSE	FALSE
P45984	MAPK9	5.1233101821	2.0242501	27.2444903202	2.852088e-09	2.404142e-07	12.20868722	FALSE	FALSE
Q96GD4	AURKB	3.2223592196	2.8798715	26.0684024707	4.066154e-09	3.237110e-07	11.84831963	FALSE	FALSE
P06241	FYN	4.5664335249	2.2982903	25.8149725300	4.398080e-09	3.317078e-07	11.68051376	TRUE	FALSE
Q9BWU1	CDK19	3.1292027317	2.9132961	24.5655656484	6.549460e-09	4.692688e-07	11.34426194	FALSE	FALSE
O75521	ECI2	3.5592126939	2.7343342	24.3427196010	7.046157e-09	4.808163e-07	11.29977504	FALSE	FALSE
Q9Y4K4	MAP4K5	2.6148447013	3.1122855	24.0038150816	7.884615e-09	5.135752e-07	11.14323495	FALSE	FALSE
Q13188	STK3	5.5277961681	1.8378416	23.0180037077	1.103390e-08	6.588159e-07	10.80455970	FALSE	FALSE
P06493	CDK1	5.1894320084	1.9727843	23.7346178813	8.630718e-09	5.377313e-07	10.23151247	FALSE	FALSE
O14965	AURKA	4.1846957784	2.4694953	21.1654028408	2.158938e-08	1.145836e-06	10.08506090	FALSE	FALSE
O43318	MAP3K7	3.2855996148	2.8563936	21.3331916436	2.026931e-08	1.117151e-06	10.07187773	FALSE	FALSE
P16591	FER	4.6532711030	2.2535338	20.3031379428	3.009231e-08	1.540081e-06	9.86083852	TRUE	FALSE
P54619	PRKAG1	3.7173186543	2.6718407	20.1882341870	3.148608e-08	1.555847e-06	9.79436496	FALSE	FALSE
Q6PHR2	ULK3	3.5074845897	2.7641434	19.5174864213	4.121929e-08	1.968908e-06	9.50180846	TRUE	FALSE
Q9NQS7	INCENP	3.6922268596	2.6683825	19.2496285833	4.601521e-08	2.127090e-06	9.42544644	TRUE	FALSE
Q12851	MAP4K2	4.6863976932	2.2423744	18.4446917446	6.463852e-08	2.806879e-06	9.08947398	TRUE	FALSE
Q9NPJ3	ACOT13	4.7051062019	2.1744307	18.5058364681	6.296009e-08	2.806879e-06	8.88757651	FALSE	FALSE
Q9BZL6	PRKD2	3.1683085741	2.9027943	17.8795372468	8.276592e-08	3.388673e-06	8.84447092	FALSE	FALSE
Q13043	STK4	6.0351929485	1.5964882	17.8926920669	8.228409e-08	3.388673e-06	8.38852315	FALSE	FALSE
O14733	MAP2K7	2.5391375042	3.1325251	15.8089777849	2.192369e-07	8.490986e-06	7.84212345	FALSE	FALSE
Q00536	CDK16	4.8490322560	2.1571213	15.9748318447	2.019041e-07	8.036903e-06	7.83921436	FALSE	FALSE
P50613	CDK7	2.7799261557	3.0486234	14.9297966607	3.440582e-07	1.264193e-05	7.42060739	FALSE	FALSE
O95819	MAP4K4	2.7170458044	3.0693310	15.2552245819	2.903717e-07	1.095007e-05	7.40941572	FALSE	FALSE
P12931	SRC	3.2861141839	2.8425617	13.9599276798	5.827378e-07	2.087658e-05	6.91670868	TRUE	FALSE
Q9Y478	PRKAB1	2.8928778656	2.9804452	13.9025808004	6.018154e-07	2.103418e-05	6.87782339	TRUE	FALSE
Q13233	MAP3K1	2.4948216669	3.1389385	12.7154894402	1.207035e-06	4.118289e-05	6.15682595	TRUE	FALSE
P33552	CKS2	3.0749005649	2.8809691	11.6654333447	2.351868e-06	7.837737e-05	5.52262639	TRUE	FALSE
Q9NRG7	SDR39U1	3.6820246362	2.6713718	10.9380494012	3.856432e-06	1.255970e-04	5.04359079	FALSE	FALSE
Q9NYJ8	TAB2	2.2452437664	3.2295506	10.8278021434	4.167166e-06	1.327011e-04	4.93871881	FALSE	FALSE
Q13432	UNC119	2.5304178933	3.1028920	10.5608312609	5.042075e-06	1.570716e-04	4.77493877	TRUE	FALSE
P49748	ACADVL	1.8564456563	3.3485430	10.1389080180	6.874439e-06	2.052307e-04	4.37804222	FALSE	FALSE
Q9H845	ACAD9	1.6825223827	3.3944840	10.4402699755	5.502895e-06	1.677797e-04	4.36116563	FALSE	FALSE
P00519	ABL1	1.2438367224	3.5063327	9.0785909606	1.578406e-05	4.523710e-04	3.40100154	FALSE	FALSE
Q16539	MAPK14	1.6590526193	3.3964380	8.8691112821	1.878154e-05	5.277246e-04	3.11623725	FALSE	FALSE
O60674	JAK2	1.6178225597	3.3985854	7.0787091475	9.686120e-05	2.478609e-03	1.85094350	TRUE	FALSE
Q92616	GCN1	1.0401900003	3.5405629	7.4767990812	6.552439e-05	1.738823e-03	1.66760106	FALSE	FALSE
Q07002	CDK18	1.7174917859	3.3831450	6.7645669871	1.334281e-04	3.222875e-03	1.53897071	TRUE	FALSE
Q15569	TESK1	1.6421459280	3.3879098	6.6844996338	1.450302e-04	3.407021e-03	1.44923021	TRUE	FALSE
O75385	ULK1	1.8044396209	3.3554600	6.7536889109	1.349424e-04	3.222875e-03	1.42043733	FALSE	FALSE
Q14680	MELK	1.0709143902	3.5382265	7.0396101369	1.007416e-04	2.532679e-03	1.28427625	FALSE	FALSE
P52948	NUP98	-0.8452032370	3.5755878	-7.3401930116	7.479231e-05	1.948680e-03	0.89399843	FALSE	FALSE
P83881	RPL36A	-0.5535739472	3.6131423	-7.5005146961	6.404885e-05	1.731736e-03	0.41768369	FALSE	FALSE
Q9NZK5	ADA2	-1.2821626445	3.4843679	-5.8385255312	3.666058e-04	7.613712e-03	0.32799887	FALSE	FALSE
Q07021	C1QBP	-0.6545365858	3.6011187	-6.1975892275	2.446979e-04	5.478939e-03	0.09720323	FALSE	FALSE
P78406	RAE1	-0.6493621812	3.6035986	-7.6543774439	5.532474e-05	1.524622e-03	0.07685913	FALSE	FALSE
P62847	RPS24	-0.6997891719	3.5956919	-6.4013831777	1.959138e-04	4.456261e-03	0.05350027	FALSE	FALSE
P34897	SHMT2	1.1592824335	3.5061388	6.4397496666	1.879869e-04	4.344922e-03	0.01478796	FALSE	FALSE
Q9H2K8	TAOK3	1.5650490032	3.3957742	5.3454990938	6.563853e-04	1.288493e-02	-0.07663084	TRUE	FALSE
Q86Z02	HIPK1	1.2810454842	3.4785918	5.2873596699	7.045847e-04	1.346226e-02	-0.11980791	TRUE	FALSE
Q15118	PDK1	0.9723625634	3.5483821	5.4764854257	5.604882e-04	1.147399e-02	-0.15878939	FALSE	FALSE
P42684	ABL2	1.1230468385	3.5265703	5.0797446888	9.109687e-04	1.652428e-02	-0.37852502	TRUE	FALSE
P11142	HSPA8	-0.2209444503	3.6390280	-6.9532335129	1.099381e-04	2.716228e-03	-0.58110464	FALSE	FALSE
Q15120	PDK3	1.0821908969	3.5225554	5.2234733403	7.620526e-04	1.436870e-02	-0.72348705	FALSE	FALSE
O14920	IKBKB	1.3052300702	3.4724543	4.7542510475	1.379730e-03	2.246765e-02	-0.72429306	FALSE	FALSE
Q9H9T3	ELP3	-0.2526605636	3.6375914	-6.0935811336	2.746391e-04	6.054736e-03	-0.75988255	FALSE	FALSE
O95163	ELP1	-0.2734536823	3.6365686	-5.8816500694	3.489291e-04	7.369256e-03	-0.86405552	FALSE	FALSE
Q71RC2	LARP4	-0.5307205647	3.6147032	-6.0632408555	2.841165e-04	6.168772e-03	-0.96878509	FALSE	FALSE
Q9Y6K9	IKBKG	1.0684538198	3.5252429	4.6606323602	1.559141e-03	2.510393e-02	-0.97706869	FALSE	FALSE
P45985	MAP2K4	1.1873034384	3.5013594	4.6404556064	1.601035e-03	2.549203e-02	-1.02680813	FALSE	FALSE
Q9BYG3	NIFK	-0.9281718502	3.5632520	-4.4542395214	2.050712e-03	3.159860e-02	-1.17712232	FALSE	FALSE
P49411	TUFM	-0.5089493902	3.6171437	-4.9813891555	1.031061e-03	1.824087e-02	-1.32288134	FALSE	FALSE
Q16798	ME3	1.3090709961	3.4644366	4.3637342139	2.317157e-03	3.402113e-02	-1.33194881	TRUE	FALSE
Q9NYL2	MAP3K20	1.8591335797	3.2127098	4.3943029885	2.223200e-03	3.353522e-02	-1.42173736	TRUE	FALSE
P11802	CDK4	1.2146282685	3.4716236	4.3445110379	2.378433e-03	3.442722e-02	-1.53866538	FALSE	FALSE
Q01196	RUNX1	-0.3759188938	3.6285357	-4.9369827137	1.090845e-03	1.883350e-02	-1.85096092	FALSE	FALSE
P35249	RFC4	-0.3600900562	3.6299675	-5.1149236074	8.717921e-04	1.601638e-02	-1.90339496	FALSE	FALSE
P84098	RPL19	-0.6458085089	3.5977335	-4.8148655818	1.275604e-03	2.154427e-02	-1.94830197	FALSE	FALSE
Q9ULW0	TPX2	-0.6525215837	3.6031005	-3.9949187177	3.859700e-03	4.894647e-02	-1.98501489	FALSE	FALSE
P62280	RPS11	-0.2593313187	3.6365392	-5.4293986252	5.930707e-04	1.197000e-02	-2.04562429	FALSE	FALSE
O15056	SYNJ2	-0.5499686040	3.6103218	-4.3139735490	2.479402e-03	3.552983e-02	-2.05521627	FALSE	FALSE
P51659	HSD17B4	0.6211308317	3.6016232	5.2960221787	6.971641e-04	1.346226e-02	-2.24216509	FALSE	FALSE
O00303	EIF3F	-0.9357566396	3.5422118	-3.7570418225	5.420291e-03	6.366620e-02	-2.28486426	FALSE	FALSE
Q9BVC6	TMEM109	0.4542284491	3.6215639	4.3607246560	2.326637e-03	3.402113e-02	-2.28882303	FALSE	FALSE
P25205	MCM3	-0.6289895041	3.5976670	-4.1205645273	3.236599e-03	4.216405e-02	-2.29324939	FALSE	FALSE
Q9ULT8	HECTD1	0.8909073833	3.5481938	3.8597617408	4.676419e-03	5.691485e-02	-2.32941874	FALSE	FALSE
P42677	RPS27	0.1724499657	3.6407241	5.1659446587	8.182020e-04	1.522706e-02	-2.34037948	FALSE	FALSE
P23458	JAK1	0.5983217076	3.6050084	4.0068516499	3.795323e-03	4.855980e-02	-2.35024009	FALSE	FALSE
Q08211	DHX9	-0.4040180145	3.6266343	-4.1288546417	3.199476e-03	4.212079e-02	-2.40129513	FALSE	FALSE
Q6UB35	MTHFD1L	-0.6865644773	3.5967342	-3.6493882165	6.337192e-03	6.969879e-02	-2.40544546	FALSE	FALSE
Q00534	CDK6	0.9654936936	3.5211376	4.0092672305	3.782431e-03	4.855980e-02	-2.45892736	FALSE	FALSE
P12268	IMPDH2	-0.8541068884	3.5565078	-3.8053573463	5.055774e-03	5.987540e-02	-2.51996869	FALSE	FALSE
Q96MG8	PCMTD1	-0.3015282234	3.6338603	-4.4771159351	1.988742e-03	3.097682e-02	-2.55029371	FALSE	FALSE
P62701	RPS4X	-0.3215259900	3.6324260	-4.9938973305	1.014873e-03	1.817891e-02	-2.58792383	FALSE	FALSE
Q14669	TRIP12	-0.3259497476	3.6326125	-4.2163174315	2.834581e-03	3.905725e-02	-2.58969659	FALSE	FALSE
O95551	TDP2	-1.4150618611	3.4110126	-3.8067587476	5.045600e-03	5.987540e-02	-2.63081744	FALSE	FALSE
O43684	BUB3	-0.8236437842	3.5693712	-4.7895179385	1.318070e-03	2.171028e-02	-2.67387008	FALSE	FALSE
P17066	HSPA6	-0.2171528685	3.6386431	-4.9411238646	1.085113e-03	1.883350e-02	-2.67628391	FALSE	FALSE
O60232	ZNRD2	-0.4384710179	3.6205162	-4.4099193069	2.176797e-03	3.318458e-02	-2.76736688	FALSE	FALSE
Q03519	TAP2	1.0450683661	3.5042197	3.4506395956	8.491597e-03	8.058582e-02	-2.79987749	FALSE	FALSE
Q96IU2	ZBED3	1.0848488760	3.4916527	3.6191638195	6.623339e-03	7.083019e-02	-2.83658575	FALSE	FALSE
P34932	HSPA4	-0.5060199958	3.6140765	-3.6776993617	6.081068e-03	6.861552e-02	-2.86522425	FALSE	FALSE
Q9NVI1	FANCI	0.5472317946	3.6104763	3.5838084733	6.975593e-03	7.296368e-02	-2.92347114	FALSE	FALSE
P49736	MCM2	-0.5515960337	3.6057884	-3.6068349825	6.743978e-03	7.127037e-02	-2.94444384	FALSE	FALSE
P15531	NME1	-0.7273498028	3.5739641	-3.5460447082	7.373919e-03	7.475141e-02	-2.99282256	FALSE	FALSE
P11021	HSPA5	-0.2126829507	3.6387881	-4.8108562987	1.282221e-03	2.154427e-02	-3.00494458	FALSE	FALSE
O14979	HNRNPDL	-0.5817475008	3.6005856	-3.6404664330	6.420265e-03	6.969879e-02	-3.04285087	FALSE	FALSE
Q9C0K0	BCL11B	-0.4783611894	3.6198561	-3.3924948333	9.259592e-03	8.560643e-02	-3.08492913	FALSE	FALSE
P61011	SRP54	0.4388575015	3.6223720	3.5203370525	7.658840e-03	7.569047e-02	-3.10020440	FALSE	FALSE
Q09028	RBBP4	-0.2453776084	3.6370335	-4.1373302026	3.161996e-03	4.212079e-02	-3.17151735	FALSE	FALSE
Q9P031	CCDC59	-0.3659087630	3.6291541	-3.6048144535	6.763971e-03	7.127037e-02	-3.17854387	FALSE	FALSE
P46781	RPS9	-0.3972396077	3.6242945	-4.1866888770	2.952905e-03	4.030012e-02	-3.20013055	FALSE	FALSE
P31689	DNAJA1	-0.2541959452	3.6361130	-4.2266449754	2.794546e-03	3.887946e-02	-3.20831905	FALSE	FALSE
Q8IWS0	PHF6	-0.6252033916	3.5935404	-3.5382145020	7.459492e-03	7.475141e-02	-3.22049273	FALSE	FALSE
Q7L9L4	MOB1B	-0.4802075720	3.6164401	-3.3863668651	9.344705e-03	8.583950e-02	-3.25096821	FALSE	FALSE
P01111	NRAS	-0.9428780989	3.5268894	-3.6412299430	6.413111e-03	6.969879e-02	-3.26718991	FALSE	FALSE
Q9UBM7	DHCR7	0.7936578508	3.5563314	3.4059368410	9.075748e-03	8.445161e-02	-3.28655758	FALSE	FALSE
Q7L4I2	RSRC2	1.4241665419	3.3561056	3.4538841752	8.450776e-03	8.058582e-02	-3.29287760	FALSE	FALSE
P0DP23	CALM1	-0.6955448302	3.5826878	-3.7313045868	5.625826e-03	6.554316e-02	-3.33752553	FALSE	FALSE
O43670	ZNF207	-0.7501897230	3.5791260	-4.2452482217	2.723960e-03	3.826896e-02	-3.34412643	FALSE	FALSE
P06576	ATP5F1B	0.3179903409	3.6315477	3.9167662175	4.311381e-03	5.372355e-02	-3.44142145	FALSE	FALSE
P12004	PCNA	-0.4772941070	3.6135132	-3.5239997189	7.617543e-03	7.569047e-02	-3.45120999	FALSE	FALSE
P52272	HNRNPM	-0.2281282186	3.6383268	-3.6577528589	6.260345e-03	6.969879e-02	-3.49901930	FALSE	FALSE
P49840	GSK3A	1.4112786562	3.4023415	3.1294617414	1.376903e-02	1.140521e-01	-3.50833430	FALSE	FALSE
Q96QK1	VPS35	-0.7853900187	3.5635807	-3.3315320092	1.014409e-02	9.142440e-02	-3.52177988	FALSE	FALSE
P14316	IRF2	-0.6212208754	3.5936918	-2.9398249214	1.841395e-02	1.353189e-01	-3.53651944	FALSE	FALSE
P22830	FECH	0.4426755481	3.6182271	3.3042955945	1.056764e-02	9.464645e-02	-3.53779747	FALSE	FALSE
Q5VV42	CDKAL1	-0.5798512053	3.6038707	-2.9803388046	1.730015e-02	1.318677e-01	-3.54661078	FALSE	FALSE
Q7KZF4	SND1	-0.2390234873	3.6374171	-3.6476778907	6.353028e-03	6.969879e-02	-3.55204610	FALSE	FALSE
P06400	RB1	-0.4848368980	3.6129702	-3.3618700631	9.693283e-03	8.847436e-02	-3.56618013	FALSE	FALSE
O14980	XPO1	0.5295551983	3.6079389	3.1087987464	1.420963e-02	1.149766e-01	-3.57627870	FALSE	FALSE
P48739	PITPNB	0.6588122691	3.5956878	2.7937070621	2.308756e-02	1.501114e-01	-3.59124508	FALSE	FALSE
Q92598	HSPH1	-0.2872995622	3.6343693	-3.4594254620	8.381538e-03	8.058582e-02	-3.59423735	FALSE	FALSE
O43929	ORC4	-0.7563142137	3.5677348	-2.8926508951	1.980515e-02	1.382759e-01	-3.59914225	FALSE	FALSE
Q15287	RNPS1	1.1635953575	3.4325683	3.1332334978	1.369016e-02	1.140521e-01	-3.61736398	FALSE	FALSE
P31146	CORO1A	-0.2334056105	3.6376478	-3.6788174746	6.071182e-03	6.861552e-02	-3.61951166	FALSE	FALSE
P23526	AHCY	-0.8567169194	3.5308190	-2.9206844577	1.896579e-02	1.370814e-01	-3.62624788	FALSE	FALSE
Q08380	LGALS3BP	-0.6663027635	3.5872275	-2.8614044825	2.078616e-02	1.417892e-01	-3.62697970	FALSE	FALSE
O00116	AGPS	0.7864103062	3.5562612	2.8239511421	2.202854e-02	1.482014e-01	-3.65815745	FALSE	FALSE
P62333	PSMC6	-0.4580545807	3.6190859	-2.9886333272	1.708088e-02	1.315963e-01	-3.66933859	FALSE	FALSE
P33992	MCM5	-0.4646957658	3.6143590	-3.4815129277	8.111466e-03	7.889495e-02	-3.72348328	FALSE	FALSE
P41091	EIF2S3	-0.2913104213	3.6347497	-3.2626034244	1.125243e-02	9.850728e-02	-3.72736459	FALSE	FALSE
Q8WVX9	FAR1	0.6892484579	3.5800426	2.7089803972	2.634224e-02	1.624119e-01	-3.73111830	FALSE	FALSE
Q15020	SART3	-0.6279354049	3.5902445	-2.9482812621	1.817548e-02	1.343666e-01	-3.74444092	FALSE	FALSE
P54136	RARS1	-0.4534294972	3.6213955	-2.8941933963	1.975798e-02	1.382759e-01	-3.75338696	FALSE	FALSE
Q13895	BYSL	-0.9752087054	3.5024447	-2.7871761978	2.332305e-02	1.503298e-01	-3.77185019	FALSE	FALSE
P00492	HPRT1	-0.6403948781	3.5847002	-2.8073162972	2.260467e-02	1.485894e-01	-3.77195905	FALSE	FALSE
P15880	RPS2	-0.2723770078	3.6344369	-3.5427978839	7.409275e-03	7.475141e-02	-3.77520921	FALSE	FALSE
Q9P0L0	VAPA	-0.5038134073	3.6125924	-2.9477415637	1.819060e-02	1.343666e-01	-3.78194766	FALSE	FALSE
P30260	CDC27	-0.5693883016	3.6005879	-2.8173424532	2.225559e-02	1.483361e-01	-3.78270835	FALSE	FALSE
P40939	HADHA	0.5197633031	3.6075448	2.9107063175	1.926024e-02	1.370814e-01	-3.78329136	FALSE	FALSE
P17844	DDX5	-0.2504722392	3.6360896	-3.6824582203	6.039109e-03	6.861552e-02	-3.78704652	FALSE	FALSE
Q9UKV3	ACIN1	0.9490089754	3.5157862	2.8080650739	2.257841e-02	1.485894e-01	-3.80338408	FALSE	FALSE
P23396	RPS3	-0.3003711972	3.6325875	-4.2470998657	2.717040e-03	3.826896e-02	-3.81994637	FALSE	FALSE
Q96A65	EXOC4	-0.7828122568	3.5544324	-2.6010748872	3.117918e-02	1.765999e-01	-3.82075254	FALSE	FALSE
P36507	MAP2K2	0.7665920775	3.5512025	2.6431145551	2.919511e-02	1.719412e-01	-3.83175364	TRUE	FALSE
Q86XR8	CEP57	-0.7121523823	3.5747057	-2.7852226609	2.339397e-02	1.503298e-01	-3.84050300	FALSE	FALSE
Q8IVH8	MAP4K3	-0.9679610549	3.5083451	-2.4592396968	3.894273e-02	1.971906e-01	-3.84455210	TRUE	FALSE
P04053	DNTT	-0.4174523396	3.6201503	-3.1054776007	1.428181e-02	1.149766e-01	-3.85295400	FALSE	FALSE
P26583	HMGB2	-1.0451924473	3.5069126	-3.9319533184	4.219360e-03	5.303810e-02	-3.87281028	FALSE	FALSE
P62277	RPS13	-0.3665569276	3.6260392	-3.8971304714	4.433554e-03	5.476968e-02	-3.88404187	FALSE	FALSE
Q9Y6G9	DYNC1LI1	-0.5230705165	3.6078622	-3.0042618943	1.667555e-02	1.312971e-01	-3.88995572	FALSE	FALSE
P68133	ACTA1	-0.2677972213	3.6353750	-4.5030675140	1.920885e-03	3.024866e-02	-3.89764991	FALSE	FALSE
P33993	MCM7	-0.2767603240	3.6341466	-3.5488418161	7.343603e-03	7.475141e-02	-3.90087175	FALSE	FALSE
P61221	ABCE1	-0.5728044035	3.5962093	-3.0797786146	1.485347e-02	1.189107e-01	-3.91183092	FALSE	FALSE
P29597	TYK2	0.5013428965	3.6135132	2.7344102134	2.531867e-02	1.584352e-01	-3.91515455	FALSE	FALSE
Q9UHD2	TBK1	0.7248374816	3.5724109	2.5116936891	3.586599e-02	1.865284e-01	-3.96262981	TRUE	FALSE
Q8IV53	DENND1C	-0.5168433725	3.6036767	-2.9100574348	1.927955e-02	1.370814e-01	-3.96272833	FALSE	FALSE
P61247	RPS3A	-0.2921561904	3.6330354	-4.1365523739	3.165416e-03	4.212079e-02	-3.96887391	FALSE	FALSE
P04040	CAT	-1.2500874165	3.3740334	-2.9091929053	1.930531e-02	1.370814e-01	-4.01393586	FALSE	FALSE
Q9UPT9	USP22	0.7775454442	3.5508431	2.6312827891	2.974013e-02	1.719412e-01	-4.03367756	FALSE	FALSE
Q15669	RHOH	-0.3555642195	3.6265682	-3.2600822513	1.129531e-02	9.850728e-02	-4.06664251	FALSE	FALSE
P35250	RFC2	-0.4720409959	3.6111338	-3.0412751876	1.575503e-02	1.254276e-01	-4.08401083	FALSE	FALSE
P47897	QARS1	-0.4842186909	3.6155670	-2.6329260630	2.966381e-02	1.719412e-01	-4.09126251	FALSE	FALSE
P09429	HMGB1	-0.8740954144	3.5154012	-3.1066409954	1.425649e-02	1.149766e-01	-4.10246852	FALSE	FALSE
Q6PI48	DARS2	-0.9282234833	3.4851486	-2.9624381697	1.778339e-02	1.334220e-01	-4.13484241	FALSE	FALSE
Q9BUL8	PDCD10	0.5883447781	3.5975928	2.4282199887	4.088618e-02	2.020341e-01	-4.16744553	FALSE	FALSE
P05388	RPLP0	-0.3375440487	3.6297402	-2.8888561494	1.992169e-02	1.382759e-01	-4.17629234	FALSE	FALSE
Q01105	SET	-0.3416795911	3.6271520	-3.4784585508	8.148257e-03	7.889495e-02	-4.17943757	FALSE	FALSE
P30876	POLR2B	-0.3641693508	3.6255786	-2.9085865017	1.932340e-02	1.370814e-01	-4.18979974	FALSE	FALSE
O95785	WIZ	-0.6322922704	3.5797210	-2.4566951859	3.909858e-02	1.972431e-01	-4.20754295	FALSE	FALSE
O75534	CSDE1	-0.7116626660	3.5645544	-2.4992281455	3.657416e-02	1.885280e-01	-4.22233219	FALSE	FALSE
P19338	NCL	-0.3117922382	3.6298499	-3.4397362640	8.630312e-03	8.136340e-02	-4.23062044	FALSE	FALSE
Q9P258	RCC2	-0.2343387419	3.6371412	-3.1129372810	1.412022e-02	1.149766e-01	-4.23681336	FALSE	FALSE
Q9BSJ2	TUBGCP2	-0.4139607360	3.6193425	-2.8678803287	2.057879e-02	1.411317e-01	-4.23928549	FALSE	FALSE
Q4G0F5	VPS26B	-0.6772666977	3.5721595	-2.5563533537	3.344094e-02	1.804317e-01	-4.23989895	FALSE	FALSE
Q00987	MDM2	-3.0565879126	2.3626601	-3.8507585801	4.737034e-03	5.704345e-02	-4.24421573	FALSE	FALSE
P06748	NPM1	-0.9827888602	3.4980643	-2.9827051914	1.723730e-02	1.318677e-01	-4.25735999	FALSE	FALSE
P62753	RPS6	-0.3342605377	3.6282760	-3.6941277511	5.937517e-03	6.861552e-02	-4.28471554	FALSE	FALSE
P05109	S100A8	-2.2436345778	2.7363809	-2.6309255005	2.975675e-02	1.719412e-01	-4.31021213	FALSE	FALSE
O15379	HDAC3	-0.7873204199	3.5587099	-3.1412466659	1.352416e-02	1.133340e-01	-4.32656697	FALSE	FALSE
Q92974	ARHGEF2	-0.4475181647	3.6139061	-2.6820627729	2.747200e-02	1.668109e-01	-4.35889349	FALSE	FALSE
Q5MIZ7	PPP4R3B	-0.2322245026	3.6373941	-2.9997019312	1.679277e-02	1.314975e-01	-4.36160381	FALSE	FALSE
P52298	NCBP2	-0.7608892523	3.5567295	-2.6075002231	3.086726e-02	1.762262e-01	-4.36401354	FALSE	FALSE
P21281	ATP6V1B2	-0.5924686200	3.5886500	-2.3382170197	4.709453e-02	2.219949e-01	-4.36678341	FALSE	FALSE
P0DTU4	P0DTU4	-0.2857277047	3.6330085	-3.1724412240	1.289773e-02	1.100146e-01	-4.36746769	FALSE	FALSE
P63244	RACK1	-0.5796674640	3.5877885	-2.6320103439	2.970631e-02	1.719412e-01	-4.38544019	FALSE	FALSE
Q9NZ01	TECR	0.8363357491	3.5244228	2.6898295960	2.714101e-02	1.655024e-01	-4.39742313	FALSE	FALSE
Q9Y285	FARSA	-0.3242223125	3.6290198	-2.9343219029	1.857088e-02	1.357759e-01	-4.40510291	FALSE	FALSE
Q9NRG9	AAAS	0.6051225122	3.5844058	2.6618405380	2.835327e-02	1.707153e-01	-4.41799236	FALSE	FALSE
Q14203	DCTN1	-0.4664084888	3.6139305	-2.3960253947	4.300654e-02	2.062591e-01	-4.43611686	FALSE	FALSE
Q9BQE3	TUBA1C	-0.1483687824	3.6410907	-4.1278647976	3.203884e-03	4.212079e-02	-4.44272076	FALSE	FALSE
Q03252	LMNB2	-0.4949562223	3.6065035	-2.5810532206	3.217188e-02	1.787912e-01	-4.45796067	FALSE	FALSE
P13010	XRCC5	-0.4170396903	3.6184739	-2.4773888872	3.784911e-02	1.944006e-01	-4.47227103	FALSE	FALSE
Q9H9B4	SFXN1	0.5723217674	3.5889462	2.4030446066	4.253502e-02	2.059212e-01	-4.48899671	FALSE	FALSE
P52907	CAPZA1	-0.4964287928	3.6029751	-2.5740669363	3.252578e-02	1.787912e-01	-4.49627756	FALSE	FALSE
P42167	TMPO	-0.4055451840	3.6195929	-2.6499795875	2.888356e-02	1.719412e-01	-4.49881899	FALSE	FALSE
O14672	ADAM10	0.4473711994	3.6132062	2.5106291365	3.592592e-02	1.865284e-01	-4.50318872	FALSE	FALSE
P06396	GSN	-0.6360082839	3.5685071	-2.2761182523	5.191933e-02	2.332301e-01	-4.50930064	FALSE	FALSE
P52597	HNRNPF	-0.3757153429	3.6226897	-2.5964079172	3.140775e-02	1.771941e-01	-4.51023994	FALSE	FALSE
Q9NZ63	C9orf78	-0.4918344113	3.6052672	-2.6188152651	3.032567e-02	1.745248e-01	-4.54026687	FALSE	FALSE
Q9NW13	RBM28	-0.5030065420	3.6067081	-2.9758398947	1.742030e-02	1.320809e-01	-4.54422343	FALSE	FALSE
P35606	COPB2	-0.3428634101	3.6262516	-2.9935572928	1.695209e-02	1.315963e-01	-4.54455179	FALSE	FALSE
P99999	CYCS	0.5294071808	3.5960656	2.5352975732	3.456286e-02	1.814234e-01	-4.55714751	FALSE	FALSE
Q96CU9	FOXRED1	0.4806393754	3.6062229	2.3830643703	4.389102e-02	2.089563e-01	-4.56082729	FALSE	FALSE
Q6P6C2	ALKBH5	-0.6504392611	3.5650113	-2.2608900525	5.317573e-02	2.367712e-01	-4.58675851	FALSE	FALSE
O75964	ATP5MG	0.5622314865	3.5920398	2.7061259552	2.645976e-02	1.624119e-01	-4.59434352	FALSE	FALSE
O60869	EDF1	-0.4243605277	3.6186885	-3.4131927139	8.978117e-03	8.408916e-02	-4.60025014	FALSE	FALSE
Q9Y305	ACOT9	-0.2758008724	3.6353428	-2.5415017921	3.422837e-02	1.804317e-01	-4.62043382	FALSE	FALSE
Q9Y230	RUVBL2	-0.2847641540	3.6318009	-3.0349618045	1.590822e-02	1.259474e-01	-4.64754926	FALSE	FALSE
Q9GZT3	SLIRP	-0.3397081102	3.6266727	-2.7919557926	2.315046e-02	1.501114e-01	-4.66164984	FALSE	FALSE
Q9UG63	ABCF2	-0.3877526790	3.6204102	-2.5079656323	3.607632e-02	1.866331e-01	-4.66487441	FALSE	FALSE
Q7Z478	DHX29	-0.4430706708	3.6161480	-2.2876595547	5.098681e-02	2.298464e-01	-4.67239241	FALSE	FALSE
P49207	RPL34	-0.5632232716	3.5870853	-2.9113148032	1.924215e-02	1.370814e-01	-4.67276405	FALSE	FALSE
P29144	TPP2	-0.2603976547	3.6346414	-2.7252598175	2.568220e-02	1.594395e-01	-4.69807411	FALSE	FALSE
P27708	CAD	-0.2621025362	3.6354721	-2.5695062700	3.275895e-02	1.791739e-01	-4.70923813	FALSE	FALSE
Q8NB90	SPATA5	-0.3181168999	3.6288166	-2.5479599783	3.388367e-02	1.804317e-01	-4.72891855	FALSE	FALSE
Q9UKJ3	GPATCH8	0.8625081073	3.4981314	2.1570173875	6.258628e-02	2.577188e-01	-4.73224620	FALSE	FALSE
Q96CT7	CCDC124	-0.6536367759	3.5653728	-2.4258242562	4.104028e-02	2.020766e-01	-4.73327436	FALSE	FALSE
Q63HN8	RNF213	-0.7063841324	3.5509704	-2.0370976892	7.549602e-02	2.854506e-01	-4.73344055	FALSE	FALSE
Q9Y608	LRRFIP2	-0.3758286512	3.6216080	-2.5744452038	3.250652e-02	1.787912e-01	-4.73452757	FALSE	FALSE
P78344	EIF4G2	-0.4345588146	3.6125433	-2.3278444819	4.786814e-02	2.241668e-01	-4.76431184	FALSE	FALSE
Q96IZ7	RSRC1	0.9320654001	3.4842324	2.2530790682	5.383184e-02	2.377386e-01	-4.77353985	FALSE	FALSE
O00203	AP3B1	-0.3310720973	3.6300456	-2.2887481316	5.089972e-02	2.298464e-01	-4.79153501	FALSE	FALSE
O43815	STRN	-0.5665424298	3.5823902	-2.1812318927	6.025539e-02	2.559083e-01	-4.79371747	FALSE	FALSE
P39748	FEN1	-0.3905933835	3.6167236	-2.5925626664	3.159736e-02	1.775648e-01	-4.79595716	FALSE	FALSE
Q15046	KARS1	-0.3444284211	3.6255635	-2.3885910319	4.351166e-02	2.078407e-01	-4.79902017	FALSE	FALSE
Q9UQE7	SMC3	-0.3568725483	3.6233622	-2.8082259810	2.257277e-02	1.485894e-01	-4.80397469	FALSE	FALSE
P20042	EIF2S2	-0.4018640149	3.6165079	-2.6434114361	2.918156e-02	1.719412e-01	-4.80474074	FALSE	FALSE
Q13200	PSMD2	-0.5791638710	3.5865996	-2.1480008813	6.347668e-02	2.596693e-01	-4.81268691	FALSE	FALSE
Q9Y2X0	MED16	-0.4429192769	3.6145313	-2.0928954956	6.919465e-02	2.735698e-01	-4.81404995	FALSE	FALSE
Q9H267	VPS33B	0.7777339873	3.5093799	1.8708457047	9.773488e-02	3.133201e-01	-4.81412027	FALSE	FALSE
Q8TAQ2	SMARCC2	-0.3999024407	3.6158420	-2.3955802162	4.303662e-02	2.062591e-01	-4.83019653	FALSE	FALSE
P07814	EPRS1	-0.3048515087	3.6313723	-2.3609249991	4.544424e-02	2.149228e-01	-4.83174065	FALSE	FALSE
Q9Y618	NCOR2	-0.3436746552	3.6319518	-2.0921965361	6.927032e-02	2.735698e-01	-4.84016683	FALSE	FALSE
Q8NHV4	NEDD1	-0.6992571999	3.5257332	-1.9334428825	8.870894e-02	3.013053e-01	-4.85900501	FALSE	FALSE
Q86UW6	N4BP2	-0.5487952413	3.5920362	-2.7951669333	2.303525e-02	1.501114e-01	-4.86011097	FALSE	FALSE
Q8NAV1	PRPF38A	0.9826034031	3.4215395	2.2522504947	5.390191e-02	2.377386e-01	-4.86220202	FALSE	FALSE
P62316	SNRPD2	0.7784432166	3.5427779	3.1863257673	1.262875e-02	1.083653e-01	-4.86563241	FALSE	FALSE
P22090	RPS4Y1	-0.2402937877	3.6356652	-3.5626364057	7.196017e-03	7.472386e-02	-4.87057819	FALSE	FALSE
Q96F86	EDC3	-0.5824490676	3.5822688	-2.1380674336	6.447203e-02	2.624671e-01	-4.87076083	FALSE	FALSE
Q16698	DECR1	-0.3959719387	3.6170114	-2.4349546346	4.045610e-02	2.019986e-01	-4.90636843	FALSE	FALSE
P55081	MFAP1	1.0091097476	3.4373311	2.5255123770	3.509716e-02	1.835556e-01	-4.92025067	FALSE	FALSE
Q00688	FKBP3	-0.4158879252	3.6135115	-2.4190141071	4.148153e-02	2.021872e-01	-4.92520360	FALSE	FALSE
P23258	TUBG1	-0.4032555273	3.6160739	-2.4287379860	4.085294e-02	2.020341e-01	-4.93560214	FALSE	FALSE
O14734	ACOT8	0.5460851987	3.5898204	2.2245992261	5.629279e-02	2.432563e-01	-4.94272223	FALSE	FALSE
Q9UKL0	RCOR1	-0.5012767755	3.5935959	-2.0997044560	6.846172e-02	2.735698e-01	-4.94862929	FALSE	FALSE
O95864	FADS2	0.5613166186	3.5746653	2.1164250377	6.669394e-02	2.681725e-01	-4.95233123	FALSE	FALSE
P60174	TPI1	-0.8233927070	3.5048590	-1.9274456052	8.953792e-02	3.013053e-01	-4.95415485	FALSE	FALSE
Q8TBC3	SHKBP1	-0.2901559299	3.6325205	-2.2876470280	5.098781e-02	2.298464e-01	-4.95501096	FALSE	FALSE
P21333	FLNA	-0.8541246437	3.4498414	-1.7745575205	1.133390e-01	3.307980e-01	-4.95859387	FALSE	FALSE
Q8WXI9	GATAD2B	-0.2714458053	3.6331558	-2.4004093427	4.271143e-02	2.060791e-01	-4.95990116	FALSE	FALSE
Q8N163	CCAR2	-0.2201062035	3.6368780	-2.6579968515	2.852402e-02	1.710248e-01	-4.96177588	FALSE	FALSE
P35580	MYH10	-0.4458989672	3.6077139	-2.0425162829	7.486040e-02	2.848073e-01	-4.97363294	FALSE	FALSE
O15347	HMGB3	-0.4819018075	3.6017190	-2.0769769742	7.093816e-02	2.769874e-01	-4.97993496	FALSE	FALSE
P63092	GNAS	0.4821307826	3.6014482	1.9315717802	8.896678e-02	3.013053e-01	-4.99211098	FALSE	FALSE
O43776	NARS1	-0.4968756723	3.5963430	-2.1233564316	6.597428e-02	2.670654e-01	-5.00642319	FALSE	FALSE
O00767	SCD	0.6353203126	3.5615290	1.8024526975	1.085921e-01	3.269169e-01	-5.00729449	FALSE	FALSE
Q15785	TOMM34	-0.5115010361	3.5928978	-2.2238608534	5.635806e-02	2.432563e-01	-5.01653146	FALSE	FALSE
Q15404	RSU1	0.6035688091	3.5673571	1.9267571659	8.963355e-02	3.013053e-01	-5.01698139	FALSE	FALSE
P52789	HK2	-0.4564757848	3.6063524	-1.9670764064	8.419466e-02	2.964397e-01	-5.01942017	FALSE	FALSE
O15371	EIF3D	-0.3520014240	3.6239111	-2.2287534832	5.592700e-02	2.432563e-01	-5.02057294	FALSE	FALSE
O43795	MYO1B	-0.2881261545	3.6322279	-2.2874236861	5.100570e-02	2.298464e-01	-5.02426422	FALSE	FALSE
Q99543	DNAJC2	-0.5268363793	3.5892788	-1.9077303218	9.231567e-02	3.048299e-01	-5.03565815	FALSE	FALSE
P61160	ACTR2	-0.4949095697	3.5982078	-2.1646622625	6.184096e-02	2.568966e-01	-5.04388255	FALSE	FALSE
Q96KA5	CLPTM1L	0.4926254830	3.5968368	2.3035690034	4.972860e-02	2.290832e-01	-5.04860726	FALSE	FALSE
P09543	CNP	0.2442241167	3.6346809	2.7247727588	2.570170e-02	1.594395e-01	-5.05347230	FALSE	FALSE
Q14683	SMC1A	-0.1892934110	3.6392495	-2.5799370303	3.222816e-02	1.787912e-01	-5.06167221	FALSE	FALSE
Q6PKG0	LARP1	-0.4408141191	3.6059953	-2.0891514306	6.960093e-02	2.737668e-01	-5.06288054	FALSE	FALSE
P49790	NUP153	-0.3040389166	3.6298748	-2.2605599556	5.320330e-02	2.367712e-01	-5.07132655	FALSE	FALSE
Q9NXE8	CWC25	0.8652588461	3.4952918	2.4601699763	3.888591e-02	1.971906e-01	-5.07777442	FALSE	FALSE
Q53GQ0	HSD17B12	0.3602428784	3.6201885	2.6079826936	3.084397e-02	1.762262e-01	-5.08020097	FALSE	FALSE
Q13347	EIF3I	-0.4332450790	3.6071893	-1.9256910613	8.978184e-02	3.013053e-01	-5.08144906	FALSE	FALSE
P22695	UQCRC2	-0.4404139726	3.6081843	-1.9729701543	8.342670e-02	2.959170e-01	-5.09395864	FALSE	FALSE
Q9P270	SLAIN2	-0.4433929699	3.6095481	-2.9700896811	1.757514e-02	1.325535e-01	-5.09897182	FALSE	FALSE
P32121	ARRB2	-0.5232477570	3.5839881	-1.9054812184	9.263774e-02	3.048299e-01	-5.10086948	FALSE	FALSE
Q14457	BECN1	0.5571211972	3.5810355	1.8480638063	1.012318e-01	3.188246e-01	-5.11244220	FALSE	FALSE
Q96Q05	TRAPPC9	-0.5578384689	3.5831267	-1.9230267468	9.015346e-02	3.018456e-01	-5.12094684	FALSE	FALSE
Q9Y2T2	AP3M1	-0.2865994844	3.6346914	-1.9945464504	8.067246e-02	2.890091e-01	-5.13401444	FALSE	FALSE
P46013	MKI67	-0.3762254674	3.6172710	-2.1576916519	6.252019e-02	2.577188e-01	-5.14846734	FALSE	FALSE
P31151	S100A7	-2.0112843034	2.7005863	-2.4745620229	3.801739e-02	1.945676e-01	-5.14863346	FALSE	FALSE
P46778	RPL21	-0.3589908823	3.6219303	-2.8997120749	1.959017e-02	1.382759e-01	-5.18003720	FALSE	FALSE
O94776	MTA2	-0.2318464508	3.6350664	-2.5587576021	3.331521e-02	1.804317e-01	-5.18216103	FALSE	FALSE
Q9UI10	EIF2B4	0.5810130210	3.5727852	2.0133172298	7.834794e-02	2.867015e-01	-5.18246413	FALSE	FALSE
P50750	CDK9	0.4610782448	3.6014699	2.0211095304	7.740212e-02	2.867015e-01	-5.18706181	FALSE	FALSE
P18621	RPL17	-0.4780876545	3.6032392	-2.7526262776	2.461062e-02	1.560487e-01	-5.19560184	FALSE	FALSE
P82650	MRPS22	-0.4230811570	3.6084911	-1.9532794082	8.601913e-02	2.999158e-01	-5.19652881	FALSE	FALSE
Q6MZP7	LIN54	-0.4176268709	3.6148023	-1.6707878226	1.327526e-01	3.623512e-01	-5.21278020	FALSE	FALSE
P31943	HNRNPH1	-0.2776761687	3.6300539	-2.5771300615	3.237013e-02	1.787912e-01	-5.22612705	FALSE	FALSE
Q01826	SATB1	0.4230734852	3.6116938	1.7177116511	1.236199e-01	3.504931e-01	-5.22672123	FALSE	FALSE
Q9NZT1	CALML5	-1.1856915318	3.3382561	-2.3034267876	4.973971e-02	2.290832e-01	-5.24624274	FALSE	FALSE
Q04637	EIF4G1	-0.3406964564	3.6234961	-1.9675369784	8.413440e-02	2.964397e-01	-5.24642938	FALSE	FALSE
Q96FV9	THOC1	-0.3410076529	3.6244148	-1.9399212427	8.782173e-02	3.013053e-01	-5.24903211	FALSE	FALSE
P12956	XRCC6	-0.2532004047	3.6343677	-2.1467258831	6.360359e-02	2.596693e-01	-5.26098321	FALSE	FALSE
Q00059	TFAM	-0.2741558227	3.6316509	-2.4616704463	3.879443e-02	1.971906e-01	-5.26158013	FALSE	FALSE
P28074	PSMB5	-0.3067566186	3.6284202	-2.0785690779	7.076187e-02	2.769874e-01	-5.26334422	FALSE	FALSE
Q9BTX1	NDC1	0.6567453551	3.5250297	1.7682619603	1.144369e-01	3.319596e-01	-5.26676376	FALSE	FALSE
Q9UBU9	NXF1	-0.4201514403	3.6089495	-1.7686501093	1.143689e-01	3.319596e-01	-5.27383304	FALSE	FALSE
O15269	SPTLC1	0.5459806146	3.5798848	1.8615127115	9.915336e-02	3.164516e-01	-5.27524603	FALSE	FALSE
Q12905	ILF2	-0.4577012370	3.5937439	-1.9599367806	8.513408e-02	2.983617e-01	-5.27554449	FALSE	FALSE
Q96CW5	TUBGCP3	-0.4309435178	3.6053715	-1.9212155134	9.040694e-02	3.019887e-01	-5.28914355	FALSE	FALSE
P07355	ANXA2	-1.6212353978	2.8817086	-1.9946710192	8.065681e-02	2.890091e-01	-5.29418027	FALSE	FALSE
Q8WXA9	SREK1	0.9424776979	3.4538236	2.1771681424	6.064051e-02	2.559083e-01	-5.31675057	FALSE	FALSE
Q14566	MCM6	-0.3425828436	3.6213292	-1.9691277256	8.392660e-02	2.964397e-01	-5.31688773	FALSE	FALSE
Q15181	PPA1	-0.3544498034	3.6212750	-2.6357873722	2.953141e-02	1.719412e-01	-5.32029428	FALSE	FALSE
P62314	SNRPD1	0.5874671356	3.5761479	2.5421561911	3.419328e-02	1.804317e-01	-5.32736319	FALSE	FALSE
P13639	EEF2	-0.4837470054	3.5915592	-2.2256022016	5.620426e-02	2.432563e-01	-5.33027808	FALSE	FALSE
Q9P2Y5	UVRAG	0.7987685580	3.4316825	1.4833115220	1.757341e-01	4.190134e-01	-5.34244158	FALSE	FALSE
Q9NW64	RBM22	-0.3912920204	3.6191509	-2.7576918341	2.441736e-02	1.555114e-01	-5.34259704	FALSE	FALSE
Q15782	CHI3L2	0.2988029286	3.6311174	1.8009676863	1.088400e-01	3.269763e-01	-5.34853602	FALSE	FALSE
P60842	EIF4A1	-0.5142088082	3.5843638	-2.1482588081	6.345103e-02	2.596693e-01	-5.34967735	FALSE	FALSE
P14923	JUP	-1.7630019614	2.5390220	-2.0556694283	7.333906e-02	2.832746e-01	-5.35356320	FALSE	FALSE
Q3KQU3	MAP7D1	-0.3261345206	3.6243410	-2.1169003864	6.664434e-02	2.681725e-01	-5.35632098	FALSE	FALSE
P20930	FLG	-2.1219655393	2.6669363	-2.2954163473	5.036945e-02	2.298464e-01	-5.36103640	FALSE	FALSE
P22102	GART	-0.4209198058	3.6053996	-1.7743267724	1.133790e-01	3.307980e-01	-5.36428582	FALSE	FALSE
Q02978	SLC25A11	0.2854575268	3.6334672	1.7788444647	1.125970e-01	3.307980e-01	-5.36721974	FALSE	FALSE
P30050	RPL12	-0.3573978429	3.6210147	-2.6699368467	2.799702e-02	1.692815e-01	-5.37739351	FALSE	FALSE
Q13247	SRSF6	0.4741309646	3.5883709	1.7843526351	1.116504e-01	3.306090e-01	-5.38252161	FALSE	FALSE
P06702	S100A9	-1.8579556911	2.8358277	-2.0174621215	7.784346e-02	2.867015e-01	-5.38344628	FALSE	FALSE
P52815	MRPL12	-0.4556590883	3.5903213	-1.7842719714	1.116642e-01	3.306090e-01	-5.38395821	FALSE	FALSE
P46063	RECQL	-0.3533361607	3.6207656	-1.7273104055	1.218250e-01	3.470680e-01	-5.38427511	FALSE	FALSE
P47929	LGALS7	-3.2333397534	1.7946019	-2.4508882624	3.945662e-02	1.976970e-01	-5.39253616	FALSE	FALSE
P05198	EIF2S1	-0.3542317940	3.6176642	-2.0879548976	6.973125e-02	2.737668e-01	-5.39579279	FALSE	FALSE
P46776	RPL27A	-0.2513638254	3.6335332	-3.1193862971	1.398206e-02	1.149766e-01	-5.40178756	FALSE	FALSE
P55265	ADAR	-0.5163065475	3.5715484	-1.5286705979	1.643185e-01	4.087551e-01	-5.40202455	FALSE	FALSE
P49756	RBM25	0.6541344323	3.5200693	1.6329593394	1.405637e-01	3.734400e-01	-5.40443117	FALSE	FALSE
P49841	GSK3B	0.5176963936	3.5837261	2.0941317243	6.906101e-02	2.735698e-01	-5.40463269	FALSE	FALSE
Q9UKV8	AGO2	-0.4774749905	3.5877320	-1.6732401935	1.322602e-01	3.616964e-01	-5.41733600	FALSE	FALSE
Q9NWU5	MRPL22	-0.4859647354	3.5874536	-1.7406074724	1.193786e-01	3.428248e-01	-5.41751116	FALSE	FALSE
P24539	ATP5PB	0.7389929253	3.5213903	1.9270569330	8.959190e-02	3.013053e-01	-5.42380014	FALSE	FALSE
P82912	MRPS11	-0.5183159166	3.5754184	-1.6464717313	1.377264e-01	3.702849e-01	-5.42615580	FALSE	FALSE
Q8WXF1	PSPC1	-0.3036936706	3.6269318	-2.0323217962	7.606058e-02	2.867015e-01	-5.42745081	FALSE	FALSE
Q9NVV4	MTPAP	-0.3354806986	3.6194242	-2.0203625677	7.749231e-02	2.867015e-01	-5.43694936	FALSE	FALSE
P17029	ZKSCAN1	-0.6804015660	3.5081950	-1.7732008215	1.135747e-01	3.307980e-01	-5.44099214	FALSE	FALSE
P18859	ATP5PF	0.4832717931	3.5877074	1.6738772101	1.321326e-01	3.616964e-01	-5.44685602	FALSE	FALSE
Q969S8	HDAC10	-0.2807293953	3.6297437	-2.5411353090	3.424803e-02	1.804317e-01	-5.44989879	FALSE	FALSE
O96011	PEX11B	0.5776686172	3.5452665	1.5907537268	1.497737e-01	3.895204e-01	-5.45677824	FALSE	FALSE
P19388	POLR2E	-0.2622023312	3.6325788	-1.9792819709	8.261174e-02	2.944841e-01	-5.46051220	FALSE	FALSE
O43852	CALU	-0.5220954286	3.5778660	-1.9093086522	9.209029e-02	3.048299e-01	-5.46112776	FALSE	FALSE
Q7L014	DDX46	0.7713107390	3.5062440	2.2426261268	5.472245e-02	2.390770e-01	-5.46334129	FALSE	FALSE
P10242	MYB	-0.4354383714	3.5902806	-1.5055325201	1.700562e-01	4.147279e-01	-5.46435513	FALSE	FALSE
Q9NQ29	LUC7L	0.6250696128	3.5666647	2.5498709449	3.378235e-02	1.804317e-01	-5.46914952	FALSE	FALSE
P11362	FGFR1	0.2653089220	3.6314264	2.0070758530	7.911357e-02	2.872397e-01	-5.47185851	FALSE	FALSE
Q92922	SMARCC1	-0.3344343829	3.6215914	-2.0175011974	7.783872e-02	2.867015e-01	-5.47484313	FALSE	FALSE
P35579	MYH9	-0.2704047710	3.6310417	-1.8957459283	9.404423e-02	3.049872e-01	-5.48394613	FALSE	FALSE
P58557	YBEY	0.2918062839	3.6300144	1.7117903172	1.247393e-01	3.504931e-01	-5.48627236	FALSE	FALSE
Q9NRX1	PNO1	0.4087921344	3.6010984	1.6364821833	1.398189e-01	3.730023e-01	-5.48816861	FALSE	FALSE
P06733	ENO1	-1.6940929236	2.9834128	-1.7873769963	1.111338e-01	3.306090e-01	-5.49349120	FALSE	FALSE
P22234	PAICS	-0.4936153695	3.5745495	-1.6354414518	1.400385e-01	3.730023e-01	-5.49752325	FALSE	FALSE
P17987	TCP1	-0.1772505506	3.6386626	-2.6331598216	2.965297e-02	1.719412e-01	-5.50328921	FALSE	FALSE
P50402	EMD	-0.4606158523	3.5888405	-1.8493902351	1.010250e-01	3.188246e-01	-5.50508646	FALSE	FALSE
Q8ND56	LSM14A	0.7995189224	3.4848672	2.0571028077	7.317510e-02	2.832746e-01	-5.51807540	FALSE	FALSE
Q8NBN7	RDH13	-0.4162577826	3.6038931	-1.8456650320	1.016069e-01	3.192259e-01	-5.52165257	FALSE	FALSE
Q9Y315	DERA	0.6681085157	3.4817442	1.3395979536	2.166582e-01	4.626992e-01	-5.52447447	FALSE	FALSE
Q13428	TCOF1	-0.2967072778	3.6279481	-1.7658484469	1.148604e-01	3.325151e-01	-5.52529114	FALSE	FALSE
Q7Z417	NUFIP2	-0.5087655333	3.5593277	-1.6397368691	1.391339e-01	3.730023e-01	-5.52681478	FALSE	FALSE
Q9BVG4	PBDC1	-0.3378852520	3.6193176	-2.0198034037	7.755988e-02	2.867015e-01	-5.53104982	FALSE	FALSE
O00422	SAP18	0.5020536706	3.5834777	2.1723133044	6.110378e-02	2.560284e-01	-5.53241207	FALSE	FALSE
Q6PJI9	WDR59	-0.3728869007	3.6105468	-1.3737719801	2.062419e-01	4.499423e-01	-5.53599929	FALSE	FALSE
Q9Y4R8	TELO2	-0.2748353678	3.6305232	-1.8204607473	1.056277e-01	3.227388e-01	-5.54017850	FALSE	FALSE
Q8N183	NDUFAF2	0.3085971151	3.6243638	2.0084168834	7.894846e-02	2.872397e-01	-5.54833029	FALSE	FALSE
O95347	SMC2	-0.2529332260	3.6340850	-1.7799104441	1.124132e-01	3.307980e-01	-5.54880931	FALSE	FALSE
Q9BYN8	MRPS26	-0.3830191169	3.6090846	-1.6913037550	1.286854e-01	3.566850e-01	-5.54909666	FALSE	FALSE
Q08AF3	SLFN5	0.3089075402	3.6243944	1.9432847364	8.736446e-02	3.013053e-01	-5.55187263	FALSE	FALSE
Q9Y265	RUVBL1	-0.3035881154	3.6257689	-2.5733131997	3.256420e-02	1.787912e-01	-5.55328713	FALSE	FALSE
P61619	SEC61A1	0.4192360250	3.6022973	2.0405128419	7.509480e-02	2.848073e-01	-5.55364218	FALSE	FALSE
P38159	RBMX	0.5038803127	3.5900212	2.4212200002	4.133808e-02	2.021757e-01	-5.55438102	FALSE	FALSE
P38646	HSPA9	-0.2219439857	3.6356419	-2.7487438500	2.475980e-02	1.563031e-01	-5.55466222	FALSE	FALSE
A3KMH1	VWA8	-0.3180909771	3.6225006	-1.7340526118	1.205788e-01	3.448891e-01	-5.56026774	FALSE	FALSE
P35268	RPL22	-0.2146503985	3.6359742	-2.7414503547	2.504257e-02	1.573948e-01	-5.56554156	FALSE	FALSE
Q9H7H0	METTL17	0.4328265712	3.5900514	1.3818219580	2.038522e-01	4.487253e-01	-5.56666244	FALSE	FALSE
P39019	RPS19	-0.2383359732	3.6344064	-2.9900706762	1.704318e-02	1.315963e-01	-5.57509318	FALSE	FALSE
P51571	SSR4	-0.4915235119	3.5805895	-1.8070421452	1.078292e-01	3.253038e-01	-5.57527045	FALSE	FALSE
Q04726	TLE3	-0.3190045371	3.6215369	-1.8214480542	1.054674e-01	3.227388e-01	-5.57800978	FALSE	FALSE
Q9Y6A4	CFAP20	0.3088351237	3.6249808	2.3801466816	4.409263e-02	2.092210e-01	-5.57820420	FALSE	FALSE
Q9UHR5	SAP30BP	0.5624535813	3.5505545	1.7899973393	1.106880e-01	3.306090e-01	-5.58471632	FALSE	FALSE
Q14331	FRG1	-0.4232640558	3.6126210	-2.6025853619	3.110557e-02	1.765999e-01	-5.58833500	FALSE	FALSE
Q8IYM9	TRIM22	-0.4842787298	3.5855295	-1.8763628231	9.690544e-02	3.120573e-01	-5.58849586	FALSE	FALSE
Q5VTL8	PRPF38B	0.7062773431	3.5138763	1.8739710726	9.726419e-02	3.125103e-01	-5.58905162	FALSE	FALSE
Q9Y2X7	GIT1	-0.4911677917	3.5906626	-1.8848889732	9.563680e-02	3.086656e-01	-5.59631585	FALSE	FALSE
Q16555	DPYSL2	-0.4736896114	3.5676401	-1.2684274354	2.398021e-01	4.878295e-01	-5.60365564	FALSE	FALSE
Q16851	UGP2	0.3084295576	3.6227060	1.6389715099	1.392947e-01	3.730023e-01	-5.62530265	FALSE	FALSE
Q15370	ELOB	-0.3600884094	3.6119921	-1.8953436460	9.410279e-02	3.049872e-01	-5.63671138	FALSE	FALSE
Q8TBM8	DNAJB14	-0.4035833631	3.5958018	-1.4803736416	1.764973e-01	4.201340e-01	-5.64217394	FALSE	FALSE
P63167	DYNLL1	-0.3998554140	3.6034371	-1.8488346267	1.011116e-01	3.188246e-01	-5.65517197	FALSE	FALSE
Q3SXM5	HSDL1	0.3769615796	3.6086724	1.4637614094	1.808683e-01	4.241968e-01	-5.65758972	FALSE	FALSE
Q13627	DYRK1A	-0.3547317554	3.6122487	-1.3694166084	2.075449e-01	4.499423e-01	-5.65949923	FALSE	FALSE
P33991	MCM4	-0.2969439874	3.6243765	-1.7893261195	1.108020e-01	3.306090e-01	-5.66160425	FALSE	FALSE
Q9Y324	FCF1	-0.2476835500	3.6317658	-2.1763539577	6.071796e-02	2.559083e-01	-5.67005208	FALSE	FALSE
P82979	SARNP	-0.4380795193	3.6026490	-2.1627345801	6.202807e-02	2.568966e-01	-5.67122381	FALSE	FALSE
P27694	RPA1	-0.2704849940	3.6303919	-1.5275759554	1.645860e-01	4.087551e-01	-5.68164921	FALSE	FALSE
Q9NY27	PPP4R2	-0.3314864833	3.6196131	-1.8305394614	1.040021e-01	3.213020e-01	-5.68556872	FALSE	FALSE
P62269	RPS18	-0.2154137512	3.6363001	-2.9563047088	1.795217e-02	1.339868e-01	-5.69283823	FALSE	FALSE
P23368	ME2	-0.3962029912	3.6029932	-1.7342650729	1.205397e-01	3.448891e-01	-5.70318609	FALSE	FALSE
Q86UE4	MTDH	-0.3720402860	3.6070259	-1.6547046221	1.360235e-01	3.677767e-01	-5.70778068	FALSE	FALSE
P14868	DARS1	-0.3030089506	3.6230309	-1.9488954869	8.660676e-02	3.012318e-01	-5.71033585	FALSE	FALSE
P23193	TCEA1	-0.6333472725	3.5309901	-1.8552396120	1.001178e-01	3.181125e-01	-5.71112786	FALSE	FALSE
Q8NBX0	SCCPDH	0.1899930071	3.6378056	2.0919293245	6.929927e-02	2.735698e-01	-5.72180745	FALSE	FALSE
P00505	GOT2	-0.5347180176	3.5650928	-1.8353608634	1.032329e-01	3.208746e-01	-5.72839957	FALSE	FALSE
Q9BRP8	PYM1	-0.4706430715	3.5784601	-1.7886183119	1.109224e-01	3.306090e-01	-5.74811353	FALSE	FALSE
Q99460	PSMD1	0.3537673678	3.6058489	1.3435387265	2.154344e-01	4.617649e-01	-5.75377898	FALSE	FALSE
P29692	EEF1D	-0.2480179912	3.6304390	-2.0436196543	7.473161e-02	2.848073e-01	-5.76604841	FALSE	FALSE
P48729	CSNK1A1	-0.2763563443	3.6276506	-1.5052818084	1.701193e-01	4.147279e-01	-5.76872390	FALSE	FALSE
P61978	HNRNPK	-0.4346280573	3.5998022	-2.0513764740	7.383227e-02	2.836505e-01	-5.78028807	FALSE	FALSE
P49848	TAF6	-0.3853607266	3.5913824	-1.4303770838	1.899425e-01	4.333448e-01	-5.78595419	FALSE	FALSE
P22307	SCP2	-0.3268798605	3.6200138	-1.9373139385	8.817777e-02	3.013053e-01	-5.78614005	FALSE	FALSE
Q9Y3A4	RRP7A	0.3760595560	3.6000789	1.3626260675	2.095907e-01	4.536910e-01	-5.79100010	FALSE	FALSE
Q13243	SRSF5	0.3679857516	3.5998034	1.3223040480	2.220994e-01	4.694224e-01	-5.79212186	FALSE	FALSE
Q14493	SLBP	-0.3374161409	3.6112464	-1.5557302982	1.578292e-01	4.002995e-01	-5.79226170	FALSE	FALSE
P68366	TUBA4A	-0.2121950517	3.6374624	-3.5496859128	7.334481e-03	7.475141e-02	-5.79495964	FALSE	FALSE
O75027	ABCB7	0.3915667675	3.5913388	1.4251608042	1.913959e-01	4.346598e-01	-5.79741561	FALSE	FALSE
P35232	PHB	0.2397658131	3.6318999	2.0000738530	7.998112e-02	2.881645e-01	-5.80232982	FALSE	FALSE
Q12872	SFSWAP	0.5789825961	3.4972193	1.2494153713	2.463264e-01	4.912330e-01	-5.81057456	FALSE	FALSE
O00506	STK25	0.4148226366	3.5922544	1.5302178592	1.639411e-01	4.087551e-01	-5.81398553	FALSE	FALSE
P38606	ATP6V1A	-0.3963057670	3.5924676	-1.5625232131	1.562368e-01	3.976685e-01	-5.82311210	FALSE	FALSE
P14618	PKM	-0.5493960004	3.5679655	-2.2130764535	5.731983e-02	2.451920e-01	-5.82477975	FALSE	FALSE
O00182	LGALS9	-0.5514245699	3.5115855	-1.2831945319	2.348352e-01	4.862989e-01	-5.82796117	FALSE	FALSE
Q13045	FLII	-0.2823031775	3.6248656	-1.7740643108	1.134246e-01	3.307980e-01	-5.82799163	FALSE	FALSE
Q04837	SSBP1	-0.3057917689	3.6283860	-2.8507911091	2.113069e-02	1.428315e-01	-5.83241537	FALSE	FALSE
Q9UG56	PISD	-0.2807902052	3.6242923	-1.6369685657	1.397163e-01	3.730023e-01	-5.83797583	FALSE	FALSE
P69849	NOMO3	-0.3707170061	3.5905796	-1.2504993246	2.459505e-01	4.912330e-01	-5.84589172	FALSE	FALSE
P08621	SNRNP70	1.0978129262	3.3738861	2.0439942634	7.468794e-02	2.848073e-01	-5.85219197	FALSE	FALSE
P63173	RPL38	1.9632307460	3.1881923	2.8871519636	1.997425e-02	1.382759e-01	-5.85226312	FALSE	FALSE
Q9Y6Y0	IVNS1ABP	-0.3817039399	3.5815143	-1.1595775381	2.791816e-01	5.269303e-01	-5.85462460	FALSE	FALSE
Q96PY6	NEK1	-0.3109942767	3.6166669	-1.4196775196	1.929342e-01	4.348081e-01	-5.86075238	FALSE	FALSE
P04843	RPN1	0.2877699230	3.6225996	1.5405101171	1.614502e-01	4.051836e-01	-5.86294921	FALSE	FALSE
P01040	CSTA	-2.3114306311	2.5140813	-2.2180350937	5.687561e-02	2.440202e-01	-5.86341322	FALSE	FALSE
Q13263	TRIM28	-0.2876202557	3.6233639	-1.9335836322	8.868957e-02	3.013053e-01	-5.86583303	FALSE	FALSE
Q86VS8	HOOK3	-0.2956069393	3.6200352	-1.2658419634	2.406807e-01	4.878295e-01	-5.86584346	FALSE	FALSE
Q9NRZ9	HELLS	-0.3875181269	3.5941076	-1.3850205092	2.029093e-01	4.480263e-01	-5.87112226	FALSE	FALSE
O95757	HSPA4L	-0.2536989772	3.6282360	-1.8390844928	1.026425e-01	3.200780e-01	-5.88382898	FALSE	FALSE
Q969G3	SMARCE1	-0.2287972165	3.6336576	-1.5690733868	1.547151e-01	3.952628e-01	-5.88515654	FALSE	FALSE
P52292	KPNA2	-0.3247984571	3.6080389	-1.3361981141	2.177188e-01	4.629387e-01	-5.88922731	FALSE	FALSE
O43660	PLRG1	-0.2356627990	3.6321337	-1.5004821403	1.713321e-01	4.147279e-01	-5.90258813	FALSE	FALSE
Q92841	DDX17	-0.2996480069	3.6224583	-2.0220221248	7.729208e-02	2.867015e-01	-5.90632474	FALSE	FALSE
Q96SZ6	CDK5RAP1	-0.2179923853	3.6352776	-1.5280081959	1.644803e-01	4.087551e-01	-5.90698974	FALSE	FALSE
P28062	PSMB8	-0.3187490060	3.6204397	-1.9295119867	8.925146e-02	3.013053e-01	-5.90813105	FALSE	FALSE
Q9BWJ5	SF3B5	0.3349248011	3.6133432	1.6788834290	1.311337e-01	3.614039e-01	-5.91236166	FALSE	FALSE
P49750	YLPM1	0.4809186986	3.5152676	0.9635738823	3.630757e-01	6.076515e-01	-5.91663657	FALSE	FALSE
P27797	CALR	-0.4352136885	3.5489232	-1.1588527393	2.794606e-01	5.269303e-01	-5.91976914	FALSE	FALSE
Q9Y5U2	TSSC4	-0.3039935692	3.6182894	-1.4751789721	1.778540e-01	4.219247e-01	-5.92204347	FALSE	FALSE
Q8IYB3	SRRM1	0.4960151589	3.5483917	1.4347542069	1.887304e-01	4.320297e-01	-5.92569433	FALSE	FALSE
P21912	SDHB	-0.2009164643	3.6358450	-1.9738747271	8.330943e-02	2.959170e-01	-5.92630808	FALSE	FALSE
P11413	G6PD	-0.2775221134	3.6229748	-1.5055508417	1.700516e-01	4.147279e-01	-5.92773505	FALSE	FALSE
Q13459	MYO9B	-0.3891870322	3.5928041	-1.5246515144	1.653025e-01	4.091166e-01	-5.92871235	FALSE	FALSE
P35659	DEK	-0.3192645457	3.6142958	-1.5585784970	1.571597e-01	3.993083e-01	-5.92948501	FALSE	FALSE
O95573	ACSL3	0.2356117289	3.6314665	1.9121109606	9.169143e-02	3.048299e-01	-5.93101300	FALSE	FALSE
P52732	KIF11	-0.2174940922	3.6344678	-1.5428606899	1.608862e-01	4.051836e-01	-5.93410209	FALSE	FALSE
O75165	DNAJC13	-0.2448894884	3.6296921	-1.5943702777	1.489635e-01	3.888246e-01	-5.93598320	FALSE	FALSE
P25787	PSMA2	-0.3514772766	3.6133803	-1.8384262698	1.027466e-01	3.200780e-01	-5.93662143	FALSE	FALSE
Q14687	GSE1	-0.4173332285	3.5732740	-1.2768108861	2.369716e-01	4.872027e-01	-5.93886928	FALSE	FALSE
Q14974	KPNB1	-0.3138441303	3.6144676	-1.3145946671	2.245623e-01	4.718443e-01	-5.94517253	FALSE	FALSE
P31944	CASP14	-2.5556955179	2.3100919	-2.0208957817	7.742792e-02	2.867015e-01	-5.95232256	FALSE	FALSE
Q96DB5	RMDN1	-0.3072799261	3.6023322	-1.0931419397	3.056995e-01	5.571512e-01	-5.95343751	FALSE	FALSE
Q9BYD2	MRPL9	0.7884060605	3.4687211	1.4336183633	1.890442e-01	4.320581e-01	-5.95445317	FALSE	FALSE
P51610	HCFC1	-0.1760286447	3.6380024	-2.0537103510	7.356374e-02	2.833786e-01	-5.95848035	FALSE	FALSE
O00571	DDX3X	-0.2969948364	3.6234115	-1.9840578357	8.200020e-02	2.930331e-01	-5.96587939	FALSE	FALSE
P04792	HSPB1	-0.6205629831	3.4787366	-1.4520956705	1.839947e-01	4.258252e-01	-5.96618068	FALSE	FALSE
P13674	P4HA1	-0.2164518278	3.6336680	-1.8282341491	1.043718e-01	3.213020e-01	-5.96782557	FALSE	FALSE
Q99436	PSMB7	-0.3358795436	3.6188269	-2.0968307638	6.877012e-02	2.735698e-01	-5.97786736	FALSE	FALSE
Q7Z7L1	SLFN11	-0.4800030158	3.5885061	-1.9359561908	8.836372e-02	3.013053e-01	-5.98098984	FALSE	FALSE
Q96A26	FAM162A	0.3198656819	3.6179365	1.8275313135	1.044848e-01	3.213020e-01	-5.98189651	FALSE	FALSE
Q9BUJ2	HNRNPUL1	-0.2271737048	3.6325366	-1.8666764344	9.836615e-02	3.146399e-01	-5.99075794	FALSE	FALSE
Q6UWP8	SBSN	-1.3615989457	3.0355098	-1.5027813401	1.707502e-01	4.147279e-01	-5.99278081	FALSE	FALSE
Q8WVK2	SNRNP27	0.6135931489	3.5147801	1.7121784302	1.246657e-01	3.504931e-01	-5.99711116	FALSE	FALSE
Q9H5V9	CXorf56	0.4652639557	3.5781485	1.6762971642	1.316489e-01	3.614039e-01	-5.99814677	FALSE	FALSE
O60341	KDM1A	-0.2199294458	3.6335406	-1.4598817501	1.819028e-01	4.243787e-01	-6.00168565	FALSE	FALSE
Q14161	GIT2	-0.3581993650	3.5866663	-1.2112925595	2.598555e-01	5.073201e-01	-6.00199248	FALSE	FALSE
Q96T37	RBM15	-0.3860795454	3.5753020	-1.1634545765	2.776933e-01	5.256730e-01	-6.00879200	FALSE	FALSE
Q9NNW5	WDR6	-0.2460848569	3.6274259	-1.3444960060	2.151380e-01	4.617649e-01	-6.01216456	FALSE	FALSE
P42704	LRPPRC	-0.2234087816	3.6326719	-1.9106394358	9.190067e-02	3.048299e-01	-6.01391791	FALSE	FALSE
P36578	RPL4	-0.2182313256	3.6331724	-1.8286694308	1.043019e-01	3.213020e-01	-6.02127285	FALSE	FALSE
O75746	SLC25A12	0.2831044066	3.6015748	0.8900453755	3.990443e-01	6.352784e-01	-6.02220234	FALSE	FALSE
Q460N5	PARP14	-0.2936396440	3.6142696	-1.2489916237	2.464735e-01	4.912330e-01	-6.02697296	FALSE	FALSE
Q9NXE4	SMPD4	0.2323098272	3.6306374	1.4240186583	1.917154e-01	4.346628e-01	-6.02799101	FALSE	FALSE
Q12904	AIMP1	-0.2860157142	3.6172738	-1.3495631148	2.135750e-01	4.595391e-01	-6.03137931	FALSE	FALSE
Q9UJX2	CDC23	-0.5042959800	3.5247077	-1.3541101924	2.121808e-01	4.572256e-01	-6.03713102	FALSE	FALSE
P26639	TARS1	-0.2223913252	3.6320707	-1.5050920941	1.701671e-01	4.147279e-01	-6.03972250	FALSE	FALSE
O75937	DNAJC8	-0.4273213948	3.5744910	-1.4261161541	1.911290e-01	4.346598e-01	-6.03989711	FALSE	FALSE
O95400	CD2BP2	-0.2651498446	3.6252823	-1.5711581058	1.542336e-01	3.952628e-01	-6.04390542	FALSE	FALSE
P61604	HSPE1	-0.1789645966	3.6376067	-2.3016699461	4.987715e-02	2.290832e-01	-6.05048779	FALSE	FALSE
P31321	PRKAR1B	-0.2168145366	3.6327493	-1.3282284168	2.202224e-01	4.668323e-01	-6.05063849	FALSE	FALSE
P62861	FAU	-0.4745006497	3.6093039	-3.1622767311	1.309844e-02	1.110655e-01	-6.05396619	FALSE	FALSE
P53675	CLTCL1	0.1989132838	3.6362440	1.4726420551	1.785199e-01	4.221435e-01	-6.05664767	FALSE	FALSE
P05023	ATP1A1	0.2282256129	3.6313341	1.3050890214	2.276311e-01	4.772608e-01	-6.05733689	FALSE	FALSE
P14866	HNRNPL	-0.2132385035	3.6330471	-1.7793515334	1.125096e-01	3.307980e-01	-6.06273505	FALSE	FALSE
Q9BXP5	SRRT	-0.3065215076	3.6077503	-1.2494860806	2.463019e-01	4.912330e-01	-6.06701507	FALSE	FALSE
Q86VP6	CAND1	-0.2517127677	3.6264560	-1.5839614362	1.513062e-01	3.916709e-01	-6.08447905	FALSE	FALSE
Q92615	LARP4B	0.3948461406	3.5485186	1.0204698224	3.369452e-01	5.810378e-01	-6.08625594	FALSE	FALSE
P50336	PPOX	-0.2927405436	3.6043869	-1.0463317031	3.255540e-01	5.724157e-01	-6.08966460	FALSE	FALSE
Q9H0A0	NAT10	0.3088369146	3.5868615	0.9516777777	3.687263e-01	6.108495e-01	-6.09230547	FALSE	FALSE
Q9Y4A5	TRRAP	-0.3040648576	3.5994349	-1.0923737384	3.060174e-01	5.571512e-01	-6.09359713	FALSE	FALSE
P62424	RPL7A	-0.3142063402	3.6209872	-2.1153217582	6.680919e-02	2.681725e-01	-6.09445224	FALSE	FALSE
P26641	EEF1G	-0.3012357616	3.6209660	-1.8984683293	9.364888e-02	3.049872e-01	-6.09519417	FALSE	FALSE
Q9NTI5	PDS5B	-0.2037899458	3.6354877	-2.3333733475	4.745421e-02	2.229570e-01	-6.10037288	FALSE	FALSE
Q9NZN8	CNOT2	-0.2177382335	3.6322099	-1.4890283726	1.742575e-01	4.161849e-01	-6.10123368	FALSE	FALSE
Q9BT22	ALG1	0.3586144459	3.6039216	1.5065650819	1.697964e-01	4.147279e-01	-6.10176459	FALSE	FALSE
P17026	ZNF22	0.2570559085	3.5948101	0.7634727256	4.667835e-01	6.892496e-01	-6.10224874	FALSE	FALSE
Q9HBE1	PATZ1	-0.1942985477	3.6372145	-1.1934526934	2.663944e-01	5.132869e-01	-6.10260053	FALSE	FALSE
Q9Y5A9	YTHDF2	-0.1888464822	3.6370246	-1.4520938155	1.839952e-01	4.258252e-01	-6.10485700	FALSE	FALSE
Q9BVQ7	SPATA5L1	-0.2059130780	3.6340593	-1.0946925401	3.050585e-01	5.568775e-01	-6.11021309	FALSE	FALSE
O43242	PSMD3	-0.1944295132	3.6355488	-1.7857417373	1.114128e-01	3.306090e-01	-6.11231391	FALSE	FALSE
P00747	PLG	-0.3018876152	3.6235553	-2.1631534328	6.198737e-02	2.568966e-01	-6.11783386	FALSE	FALSE
P28340	POLD1	-0.2126236901	3.6320018	-1.3967547346	1.994828e-01	4.438802e-01	-6.12058779	FALSE	FALSE
P78318	IGBP1	0.4143465033	3.5739435	1.2835775244	2.347076e-01	4.862989e-01	-6.12351350	FALSE	FALSE
O95232	LUC7L3	0.5368470467	3.5199719	1.4174169578	1.935716e-01	4.348081e-01	-6.12419179	FALSE	FALSE
P62195	PSMC5	-0.2364104989	3.6310232	-1.9996452091	8.003453e-02	2.881645e-01	-6.12468523	FALSE	FALSE
P02768	ALB	-0.9695327190	3.1892529	-1.5042900330	1.703693e-01	4.147279e-01	-6.12522513	FALSE	FALSE
Q9BZK7	TBL1XR1	-0.2716849372	3.5995764	-0.8885794564	3.997867e-01	6.352784e-01	-6.12588825	FALSE	FALSE
Q16629	SRSF7	0.4885981271	3.5703482	1.8400851355	1.024843e-01	3.200780e-01	-6.12632727	FALSE	FALSE
Q6UXN9	WDR82	0.4176708796	3.5848691	1.6770793032	1.314929e-01	3.614039e-01	-6.12723249	FALSE	FALSE
O95900	TRUB2	-0.2489946834	3.6122860	-0.8774407012	4.054603e-01	6.405592e-01	-6.12786992	FALSE	FALSE
P26196	DDX6	-0.2065105393	3.6340579	-1.6518553606	1.366106e-01	3.686686e-01	-6.13110885	FALSE	FALSE
P50570	DNM2	-0.2161066572	3.6311823	-1.3008118337	2.290236e-01	4.784122e-01	-6.13934595	FALSE	FALSE
P62241	RPS8	-0.2544039133	3.6294928	-2.1678122359	6.153641e-02	2.568966e-01	-6.14655327	FALSE	FALSE
P13796	LCP1	-0.4675104329	3.5271029	-1.2721991796	2.385251e-01	4.878295e-01	-6.14842273	FALSE	FALSE
P18754	RCC1	-0.2642174741	3.6189703	-1.2346116218	2.515087e-01	4.957524e-01	-6.15515476	FALSE	FALSE
Q9NR28	DIABLO	-0.2619596061	3.6263724	-1.9025844907	9.305412e-02	3.049872e-01	-6.15523510	FALSE	FALSE
O75323	NIPSNAP2	-0.2654716863	3.6272240	-2.0150111979	7.814138e-02	2.867015e-01	-6.15743406	FALSE	FALSE
Q99570	PIK3R4	0.4134518554	3.5748026	1.2146522877	2.586390e-01	5.062036e-01	-6.15844909	FALSE	FALSE
Q9P2N5	RBM27	-0.3600171099	3.5480942	-0.9168495590	3.856439e-01	6.258524e-01	-6.16785774	FALSE	FALSE
Q92925	SMARCD2	-0.2854063296	3.6213588	-1.6979044237	1.274015e-01	3.538109e-01	-6.17168788	FALSE	FALSE
Q9H078	CLPB	-0.2600396219	3.6035208	-0.8951002921	3.964918e-01	6.348299e-01	-6.17335052	FALSE	FALSE
P19387	POLR2C	-0.3139596581	3.5991660	-1.1153236298	2.966310e-01	5.486284e-01	-6.17600001	FALSE	FALSE
P18583	SON	0.2322675578	3.6276036	1.4640473550	1.807923e-01	4.241968e-01	-6.17698818	FALSE	FALSE
Q9ULK4	MED23	0.3234265510	3.6123442	1.5834570374	1.514206e-01	3.916709e-01	-6.17770484	FALSE	FALSE
Q9NZ71	RTEL1	-0.2967078932	3.5933401	-1.0227934695	3.359093e-01	5.799495e-01	-6.17907004	FALSE	FALSE
O60502	OGA	-0.1423392443	3.6400284	-1.9051901140	9.267950e-02	3.048299e-01	-6.18571222	FALSE	FALSE
P16615	ATP2A2	0.2811953221	3.6122624	1.2285150010	2.536691e-01	4.993240e-01	-6.18596207	FALSE	FALSE
P53396	ACLY	-0.2358870107	3.6273093	-1.5544598975	1.581286e-01	4.003503e-01	-6.19906240	FALSE	FALSE
Q16666	IFI16	-0.3090747365	3.6036934	-1.2794367355	2.360908e-01	4.872027e-01	-6.20087100	FALSE	FALSE
Q0PNE2	ELP6	-0.2953938180	3.6044331	-1.2171528530	2.577366e-01	5.059397e-01	-6.20290711	FALSE	FALSE
Q96EL2	MRPS24	-0.2752225816	3.6161801	-1.2871057926	2.335343e-01	4.850067e-01	-6.20440321	FALSE	FALSE
O14744	PRMT5	0.3289380394	3.6001010	1.3430810512	2.155762e-01	4.617649e-01	-6.20462788	FALSE	FALSE
Q8WVV9	HNRNPLL	-0.2819152799	3.6075662	-1.0915109559	3.063749e-01	5.571512e-01	-6.20483854	FALSE	FALSE
Q13112	CHAF1B	-0.2566103957	3.5869804	-0.7510083827	4.738489e-01	6.943001e-01	-6.20710810	FALSE	FALSE
Q9NV79	PCMTD2	-0.2731929804	3.6147783	-1.2572103558	2.436337e-01	4.906275e-01	-6.21700153	FALSE	FALSE
P49327	FASN	-0.1788271357	3.6365006	-1.6604979065	1.348368e-01	3.659491e-01	-6.21730283	FALSE	FALSE
P00738	HP	-0.3334503912	3.6112764	-1.8134654730	1.067700e-01	3.241557e-01	-6.21993235	FALSE	FALSE
Q9C037	TRIM4	0.4051821401	3.5520980	1.0332844628	3.312630e-01	5.781160e-01	-6.22342559	FALSE	FALSE
Q9BW19	KIFC1	0.1876370178	3.6353399	1.1049414019	3.008485e-01	5.534223e-01	-6.22517014	FALSE	FALSE
Q8N7H5	PAF1	-0.3165928554	3.6060443	-1.3609223466	2.101067e-01	4.541219e-01	-6.22819954	FALSE	FALSE
P18074	ERCC2	-0.2331439138	3.6074565	-0.8338303427	4.282233e-01	6.572581e-01	-6.23276911	FALSE	FALSE
Q96J01	THOC3	-0.1842026286	3.6355819	-1.1922227327	2.668501e-01	5.132869e-01	-6.23457941	FALSE	FALSE
P46060	RANGAP1	0.2440942883	3.6112187	0.9545375409	3.673620e-01	6.107074e-01	-6.23605522	FALSE	FALSE
O00139	KIF2A	-0.2418758667	3.6248214	-1.4157267142	1.940493e-01	4.348081e-01	-6.23688046	FALSE	FALSE
O43447	PPIH	-0.4971760232	3.5682323	-1.4928970177	1.732645e-01	4.150843e-01	-6.23760988	FALSE	FALSE
Q15366	PCBP2	-0.2414910008	3.6294523	-1.8940985521	9.428424e-02	3.049872e-01	-6.23866355	FALSE	FALSE
P53597	SUCLG1	-0.3389124851	3.6034737	-1.4569360264	1.826918e-01	4.243787e-01	-6.23950953	FALSE	FALSE
Q9NWZ5	UCKL1	0.3225902026	3.6015740	1.2394376511	2.498094e-01	4.951270e-01	-6.24080820	FALSE	FALSE
P61158	ACTR3	-0.2458687646	3.6113385	-1.0044918749	3.441343e-01	5.887780e-01	-6.24182665	FALSE	FALSE
Q15008	PSMD6	0.3311654439	3.5998258	1.2639342765	2.413307e-01	4.881035e-01	-6.24249488	FALSE	FALSE
Q15907	RAB11B	-0.2904547156	3.6178089	-1.4966990384	1.722935e-01	4.149521e-01	-6.24557100	FALSE	FALSE
Q13619	CUL4A	-0.1950240430	3.6340229	-1.4183397359	1.933112e-01	4.348081e-01	-6.24792442	FALSE	FALSE
Q13123	IK	-0.3238179286	3.5921939	-1.1154561169	2.965775e-01	5.486284e-01	-6.25031048	FALSE	FALSE
P38919	EIF4A3	0.4012233117	3.5440785	1.0517482652	3.232064e-01	5.724157e-01	-6.25341403	FALSE	FALSE
Q86V81	ALYREF	0.7287757893	3.5216575	2.1726261457	6.107382e-02	2.560284e-01	-6.25465201	FALSE	FALSE
P31040	SDHA	-0.2118083252	3.6252842	-1.0294733612	3.329452e-01	5.783156e-01	-6.25640624	FALSE	FALSE
P15104	GLUL	-0.3214564184	3.6156990	-1.9597638556	8.515696e-02	2.983617e-01	-6.25781502	FALSE	FALSE
O14776	TCERG1	-0.2593574207	3.6160867	-1.1922180192	2.668519e-01	5.132869e-01	-6.26307816	FALSE	FALSE
Q96CP2	FLYWCH2	0.3397237634	3.5909833	1.1954075418	2.656713e-01	5.132869e-01	-6.26371779	FALSE	FALSE
Q9BTD8	RBM42	-0.3362913280	3.5833942	-1.2002535483	2.638859e-01	5.117029e-01	-6.26614046	FALSE	FALSE
Q8N983	MRPL43	-0.2691761928	3.6037760	-0.9850210938	3.530521e-01	5.959745e-01	-6.26682405	FALSE	FALSE
P50552	VASP	-0.2769611137	3.5607724	-0.6994763682	5.037967e-01	7.116117e-01	-6.26802488	FALSE	FALSE
Q13951	CBFB	-0.2654813625	3.6129348	-1.1929536846	2.665792e-01	5.132869e-01	-6.26930558	FALSE	FALSE
Q14839	CHD4	-0.2806145755	3.6171365	-1.5026992314	1.707709e-01	4.147279e-01	-6.28257395	FALSE	FALSE
Q6IN85	PPP4R3A	-0.2178879791	3.6245441	-1.0600791742	3.196214e-01	5.691275e-01	-6.28500576	FALSE	FALSE
Q5JVF3	PCID2	0.3064303251	3.6007324	1.1895907135	2.678276e-01	5.144730e-01	-6.28577801	FALSE	FALSE
O95983	MBD3	-0.3076707637	3.6108444	-1.5400373967	1.615639e-01	4.051836e-01	-6.28658500	FALSE	FALSE
Q15293	RCN1	-0.5380640863	3.5434048	-1.5911833442	1.496773e-01	3.895204e-01	-6.28806039	FALSE	FALSE
Q66PJ3	ARL6IP4	0.6133880592	3.5425616	1.9445442440	8.719382e-02	3.013053e-01	-6.29140823	FALSE	FALSE
Q9P2R7	SUCLA2	-0.2482571468	3.6107208	-1.0010657221	3.456910e-01	5.897323e-01	-6.29441980	FALSE	FALSE
Q7Z7A3	CTU1	0.2725494240	3.6166637	1.3820371070	2.037886e-01	4.487253e-01	-6.29943566	FALSE	FALSE
P39687	ANP32A	-0.4047365715	3.6003986	-1.8444025468	1.018048e-01	3.192259e-01	-6.30293336	FALSE	FALSE
Q9UJX3	ANAPC7	-0.2365811635	3.6159380	-0.9980155859	3.470813e-01	5.906978e-01	-6.30517346	FALSE	FALSE
Q9BV44	THUMPD3	-0.2171574961	3.6222860	-0.9898186400	3.508387e-01	5.942694e-01	-6.30710016	FALSE	FALSE
P11387	TOP1	-0.2784242725	3.6025756	-1.1337175380	2.892749e-01	5.414153e-01	-6.30823831	FALSE	FALSE
A0A0K0K1G6	TRBV10-3	0.2910218064	3.6192670	1.5796931483	1.522765e-01	3.924680e-01	-6.30838648	FALSE	FALSE
Q13033	STRN3	-0.2789603590	3.5931010	-0.9520328913	3.685567e-01	6.108495e-01	-6.30927375	FALSE	FALSE
P51553	IDH3G	-0.1942817472	3.6273345	-0.9174565672	3.853443e-01	6.258524e-01	-6.31002262	FALSE	FALSE
Q05519	SRSF11	1.1091009354	3.3424304	1.9298739413	8.920137e-02	3.013053e-01	-6.31204686	FALSE	FALSE
Q96DH6	MSI2	0.1497351509	3.6391906	0.7977114176	4.477369e-01	6.768006e-01	-6.31207510	FALSE	FALSE
O14617	AP3D1	-0.1588106501	3.6332160	-0.7271877666	4.875455e-01	7.035777e-01	-6.31345287	FALSE	FALSE
Q9Y217	MTMR6	-0.1913235671	3.6320464	-1.1151253544	2.967111e-01	5.486284e-01	-6.31925172	FALSE	FALSE
Q7Z2W4	ZC3HAV1	-0.3469718945	3.5792628	-1.0685419912	3.160115e-01	5.667640e-01	-6.32814924	FALSE	FALSE
Q9BRX9	WDR83	-0.2410624742	3.6237957	-1.4748114050	1.779503e-01	4.219247e-01	-6.32818027	FALSE	FALSE
Q86X95	CIR1	0.6775287650	3.4608615	1.4713889504	1.788496e-01	4.222265e-01	-6.33166582	FALSE	FALSE
P42345	MTOR	0.1932255907	3.5865894	0.5623826618	5.890405e-01	7.751102e-01	-6.33286351	FALSE	FALSE
P34896	SHMT1	0.1200193039	3.5040597	0.2332008507	8.213771e-01	9.033257e-01	-6.33592610	FALSE	FALSE
Q6P5R6	RPL22L1	-0.5002250520	3.5237282	-1.2675881478	2.400870e-01	4.878295e-01	-6.33613518	FALSE	FALSE
Q96EB1	ELP4	0.3979370919	3.5623090	1.0892985876	3.072928e-01	5.577475e-01	-6.33702349	FALSE	FALSE
P29728	OAS2	-0.1854151362	3.6333739	-1.1289896734	2.911515e-01	5.419203e-01	-6.33710978	FALSE	FALSE
Q15004	PCLAF	-0.3331051316	3.6136949	-1.7038239600	1.262603e-01	3.533808e-01	-6.33869711	FALSE	FALSE
Q14152	EIF3A	0.2609629663	3.6025696	0.9229773670	3.826269e-01	6.237819e-01	-6.34530353	FALSE	FALSE
O43172	PRPF4	-0.1965547912	3.6293526	-1.0601949297	3.195718e-01	5.691275e-01	-6.35136844	FALSE	FALSE
Q6PD62	CTR9	-0.2730209343	3.6099197	-1.1559644554	2.805745e-01	5.276420e-01	-6.35187174	FALSE	FALSE
Q9Y2W2	WBP11	-0.2761891368	3.6132716	-1.2777217029	2.366658e-01	4.872027e-01	-6.35772862	FALSE	FALSE
Q8NEB9	PIK3C3	0.2023552493	3.6077090	0.7203400688	4.915297e-01	7.071908e-01	-6.36330310	FALSE	FALSE
Q7KZI7	MARK2	-0.1865207570	3.6287987	-0.9340316404	3.772281e-01	6.189335e-01	-6.36392363	FALSE	FALSE
Q8N5A5	ZGPAT	0.2484252537	3.6099817	1.0615463455	3.189933e-01	5.691275e-01	-6.36497626	FALSE	FALSE
P46783	RPS10	-0.2543298014	3.6299718	-2.1793021197	6.043797e-02	2.559083e-01	-6.36820353	FALSE	FALSE
Q01130	SRSF2	0.4528191271	3.5801845	1.8574307460	9.977989e-02	3.177435e-01	-6.37224024	FALSE	FALSE
P62826	RAN	-0.2408223952	3.6248293	-1.5843929397	1.512084e-01	3.916709e-01	-6.37231615	FALSE	FALSE
P18065	IGFBP2	-0.2358352979	3.6243181	-1.4595671559	1.819869e-01	4.243787e-01	-6.37327595	FALSE	FALSE
O00165	HAX1	0.1576795057	3.6237821	0.6272513172	5.477235e-01	7.432811e-01	-6.37988021	FALSE	FALSE
O14950	MYL12B	-0.2364436580	3.6273060	-1.5631323877	1.560947e-01	3.976685e-01	-6.38105797	FALSE	FALSE
Q9H9A5	CNOT10	-0.2745825372	3.5881088	-0.9580585644	3.656874e-01	6.086295e-01	-6.38168271	FALSE	FALSE
P56181	NDUFV3	-0.3962270967	3.5366260	-1.1019973562	3.020531e-01	5.543312e-01	-6.38392056	FALSE	FALSE
P31948	STIP1	-0.3965791081	3.5411674	-0.9849325770	3.530930e-01	5.959745e-01	-6.38690152	FALSE	FALSE
O60216	RAD21	-0.2881711329	3.6143232	-1.4603897555	1.817670e-01	4.243787e-01	-6.38858682	FALSE	FALSE
Q5SRE5	NUP188	-0.1944010692	3.6303589	-1.1698911844	2.752366e-01	5.230955e-01	-6.39654121	FALSE	FALSE
Q9NX20	MRPL16	0.2707303591	3.5264508	0.6084246366	5.595374e-01	7.521737e-01	-6.40437968	FALSE	FALSE
P62258	YWHAE	0.3785580676	3.5497572	0.9107323549	3.886730e-01	6.286324e-01	-6.40470547	FALSE	FALSE
O95299	NDUFA10	-0.2485665433	3.6074615	-0.9999485113	3.461997e-01	5.898980e-01	-6.40676514	FALSE	FALSE
P13612	ITGA4	-0.2039654605	3.6300925	-1.3694218797	2.075433e-01	4.499423e-01	-6.40962575	FALSE	FALSE
P48047	ATP5PO	0.2065330625	3.6299247	1.4229891227	1.920039e-01	4.346628e-01	-6.41025853	FALSE	FALSE
Q14204	DYNC1H1	-0.1940543427	3.6321035	-1.4474898283	1.852422e-01	4.267718e-01	-6.41373424	FALSE	FALSE
Q9NXR1	NDE1	-0.1860800155	3.5800180	-0.5156312383	6.198547e-01	7.972559e-01	-6.41736317	FALSE	FALSE
O75340	PDCD6	0.1833529210	3.6275876	0.9178600905	3.851452e-01	6.258524e-01	-6.41841744	FALSE	FALSE
P42285	MTREX	-0.2467903233	3.5784699	-0.7345661366	4.832759e-01	7.002370e-01	-6.42022434	FALSE	FALSE
Q8N1K5	THEMIS	-0.2125762835	3.6077587	-0.7620741169	4.675728e-01	6.892496e-01	-6.42175167	FALSE	FALSE
P35030	PRSS3	-0.5930316083	3.5468377	-1.9047229259	9.274656e-02	3.048299e-01	-6.42295896	FALSE	FALSE
O15254	ACOX3	0.0406789278	3.5491832	0.0953544599	9.263447e-01	9.659527e-01	-6.42323516	FALSE	FALSE
Q8NI27	THOC2	-0.2516165125	3.5817079	-0.7219713956	4.905786e-01	7.068677e-01	-6.42384735	FALSE	FALSE
Q8N1G4	LRRC47	-0.1981470533	3.6039803	-0.7309804614	4.853478e-01	7.018340e-01	-6.42500632	FALSE	FALSE
Q9UBX3	SLC25A10	0.1296941332	3.6061280	0.4343745248	6.753290e-01	8.272138e-01	-6.42535170	FALSE	FALSE
P53621	COPA	-0.2546341003	3.6247731	-1.7767033353	1.129670e-01	3.307980e-01	-6.42838076	FALSE	FALSE
Q9BPY3	FAM118B	-0.2347354009	3.6124405	-1.0322025412	3.317399e-01	5.781160e-01	-6.43214072	FALSE	FALSE
Q8NDD1	C1orf131	0.1811086238	3.6341449	1.4141877124	1.944852e-01	4.348081e-01	-6.43294908	FALSE	FALSE
Q9Y4Z0	LSM4	-0.3466967078	3.6063086	-1.6653177535	1.338568e-01	3.646707e-01	-6.43458489	FALSE	FALSE
P09651	HNRNPA1	-0.4234583436	3.6024295	-2.2730667834	5.216871e-02	2.336180e-01	-6.43744858	FALSE	FALSE
P62995	TRA2B	0.1744246586	3.6156562	0.6833388692	5.134161e-01	7.184817e-01	-6.43978137	FALSE	FALSE
P51957	NEK4	-0.0143442567	3.6378404	-0.0602629464	9.534031e-01	9.772723e-01	-6.44099628	TRUE	FALSE
Q96SB4	SRPK1	-0.0715640451	3.6049078	-0.2232014413	8.288918e-01	9.053368e-01	-6.44707647	FALSE	FALSE
Q9NP72	RAB18	-0.0638835227	3.6050006	-0.2023704472	8.446060e-01	9.158053e-01	-6.44911644	FALSE	FALSE
Q96SK2	TMEM209	0.1783543759	3.6272156	0.9071388769	3.904604e-01	6.302218e-01	-6.45078466	FALSE	FALSE
Q96GM5	SMARCD1	0.2194709699	3.6118469	0.9036022501	3.922253e-01	6.315269e-01	-6.45102140	FALSE	FALSE
Q9UL03	INTS6	-0.1615297868	3.6174852	-0.6249194933	5.491787e-01	7.445346e-01	-6.45114106	FALSE	FALSE
P62263	RPS14	-0.4296431085	3.6060596	-2.5542976964	3.354883e-02	1.804317e-01	-6.45216330	FALSE	FALSE
Q92947	GCDH	0.3163438026	3.6084409	1.4294069802	1.902120e-01	4.333448e-01	-6.45365325	FALSE	FALSE
O75093	SLIT1	-0.1805852282	3.6270993	-0.8876849366	4.002403e-01	6.352784e-01	-6.45405040	FALSE	FALSE
Q5BKY9	FAM133B	0.4321361969	3.3961561	0.7093405557	4.979730e-01	7.087930e-01	-6.45502816	FALSE	FALSE
Q02413	DSG1	-1.4179525148	2.5806591	-1.5456970476	1.602079e-01	4.041864e-01	-6.45560673	FALSE	FALSE
Q14142	TRIM14	-0.1576387947	3.6334403	-0.8804240957	4.039351e-01	6.403087e-01	-6.45692869	FALSE	FALSE
Q92609	TBC1D5	0.0107594513	3.5154857	0.0220480846	9.829418e-01	9.908190e-01	-6.45819553	FALSE	FALSE
Q86TB9	PATL1	-0.2037901397	3.6189356	-0.9146337272	3.867391e-01	6.263426e-01	-6.45943425	FALSE	FALSE
Q96RT1	ERBIN	-0.2775690435	3.5930894	-0.9599003375	3.648137e-01	6.078814e-01	-6.45958028	FALSE	FALSE
Q9Y228	TRAF3IP3	-0.1643974719	3.6166570	-0.6509399358	5.330698e-01	7.356176e-01	-6.46033706	FALSE	FALSE
Q8N9M1	C19orf47	-0.1142906430	3.6108875	-0.3900083217	7.065620e-01	8.466750e-01	-6.46678950	FALSE	FALSE
Q92900	UPF1	-0.1783914755	3.6339483	-1.3930531499	2.005582e-01	4.448915e-01	-6.46727597	FALSE	FALSE
Q14CZ7	FASTKD3	0.2689409894	3.5918881	0.9021987562	3.929273e-01	6.315664e-01	-6.46744190	FALSE	FALSE
O60762	DPM1	0.3445951487	3.6058048	1.5226528826	1.657938e-01	4.096251e-01	-6.46754792	FALSE	FALSE
Q9P2Y4	ZNF219	-0.2407976318	3.5522709	-0.6095626921	5.588191e-01	7.519134e-01	-6.46931382	FALSE	FALSE
P14324	FDPS	-0.0681331091	3.5473358	-0.1639257585	8.737967e-01	9.370148e-01	-6.47156956	FALSE	FALSE
P28072	PSMB6	-0.3386482510	3.6038716	-1.5258579773	1.650066e-01	4.090907e-01	-6.47362396	FALSE	FALSE
Q6I9Y2	THOC7	-0.1628125324	3.6252720	-0.7416221205	4.792156e-01	6.963474e-01	-6.47458068	FALSE	FALSE
O15117	FYB1	-0.2629460476	3.6029663	-1.0296573832	3.328638e-01	5.783156e-01	-6.47477379	FALSE	FALSE
Q9H6R0	DHX33	-0.1935572161	3.6277401	-1.0722767922	3.144286e-01	5.660504e-01	-6.47592503	FALSE	FALSE
P55769	SNU13	0.2368414922	3.6233571	1.3703238806	2.072729e-01	4.499423e-01	-6.47728370	FALSE	FALSE
O00442	RTCA	-0.2625302663	3.5596182	-0.6728335043	5.197392e-01	7.223922e-01	-6.47837332	FALSE	FALSE
P61313	RPL15	-0.2571826697	3.6200783	-1.4700285627	1.792082e-01	4.223771e-01	-6.48053147	FALSE	FALSE
P40429	RPL13A	-0.2780454711	3.6107965	-1.2414810047	2.490928e-01	4.943905e-01	-6.48124363	FALSE	FALSE
P63010	AP2B1	0.2453708055	3.5829067	0.7102453979	4.974409e-01	7.087930e-01	-6.48125233	FALSE	FALSE
O75400	PRPF40A	0.2065676788	3.5961062	0.6905219537	5.091203e-01	7.138644e-01	-6.48301372	FALSE	FALSE
P30291	WEE1	0.1207055168	3.5795917	0.3350286088	7.460949e-01	8.694805e-01	-6.48304766	FALSE	FALSE
P62829	RPL23	-0.1520415301	3.6398423	-2.8191302484	2.219393e-02	1.483361e-01	-6.48766265	FALSE	FALSE
P56937	HSD17B7	0.2448752489	3.6152061	1.1866887837	2.689086e-01	5.148726e-01	-6.49016152	FALSE	FALSE
Q9UNZ5	C19orf53	-0.4619345437	3.5535492	-1.3790619586	2.046688e-01	4.491430e-01	-6.49498257	FALSE	FALSE
P22626	HNRNPA2B1	-0.2598616559	3.6281471	-2.2520559401	5.391838e-02	2.377386e-01	-6.49618112	FALSE	FALSE
P61254	RPL26	-0.4469953869	3.5899665	-2.0402370182	7.512713e-02	2.848073e-01	-6.49683678	FALSE	FALSE
P63208	SKP1	-0.1627082096	3.6364024	-1.4968818173	1.722469e-01	4.149521e-01	-6.50465743	FALSE	FALSE
Q96E11	MRRF	-0.2074647923	3.6307595	-1.6093674029	1.456461e-01	3.826555e-01	-6.50488460	FALSE	FALSE
P54886	ALDH18A1	-0.1630925732	3.6364284	-1.5729600203	1.538186e-01	3.950215e-01	-6.50907220	FALSE	FALSE
Q6IA86	ELP2	-0.1731152765	3.6359625	-1.8072066982	1.078020e-01	3.253038e-01	-6.50910411	FALSE	FALSE
P0DMV8	HSPA1A	-0.1352011026	3.6395792	-1.6130493883	1.448420e-01	3.815416e-01	-6.51006917	FALSE	FALSE
P98179	RBM3	-0.2019279470	3.6257365	-1.1977962339	2.647900e-01	5.127623e-01	-6.51077680	FALSE	FALSE
Q9Y5K6	CD2AP	0.0481264443	3.5987639	0.1476494067	8.862202e-01	9.407063e-01	-6.51177124	FALSE	FALSE
Q92552	MRPS27	0.2303286426	3.5466402	0.5405429337	6.033304e-01	7.881244e-01	-6.51442861	FALSE	FALSE
O75190	DNAJB6	-0.2290326518	3.6246492	-1.4450175189	1.859149e-01	4.276340e-01	-6.51448785	FALSE	FALSE
P62244	RPS15A	-0.2845608846	3.6252063	-2.2467309519	5.437098e-02	2.382680e-01	-6.51467101	FALSE	FALSE
Q8N0T1	RBIS	0.1975145295	3.6042814	0.7143416709	4.950368e-01	7.086790e-01	-6.51676062	FALSE	FALSE
P0DN76	U2AF1L5	0.7381128183	3.4556867	1.5466285049	1.599857e-01	4.041864e-01	-6.51762434	FALSE	FALSE
Q13404	UBE2V1	-0.2312328707	3.5783511	-0.6759028512	5.178869e-01	7.213768e-01	-6.51906315	FALSE	FALSE
Q96RN5	MED15	-0.0129342751	3.5998410	-0.0402221463	9.688875e-01	9.858221e-01	-6.51960261	FALSE	FALSE
O00410	IPO5	-0.1254742736	3.6019490	-0.4078652500	6.939157e-01	8.403277e-01	-6.52391273	FALSE	FALSE
Q7Z591	AKNA	0.1352029689	3.5921892	0.4075762060	6.941196e-01	8.403277e-01	-6.52713984	FALSE	FALSE
P22061	PCMT1	0.1758404516	3.6084206	0.6562516873	5.298167e-01	7.321382e-01	-6.52943620	FALSE	FALSE
Q9Y520	PRRC2C	-0.2710396160	3.6172195	-1.3740003960	2.061737e-01	4.499423e-01	-6.53287203	FALSE	FALSE
Q9Y6D6	ARFGEF1	-0.1026833853	3.6373889	-0.5312047881	6.094968e-01	7.925671e-01	-6.53304470	FALSE	FALSE
P41252	IARS1	-0.2330836081	3.6286083	-1.8188381340	1.058917e-01	3.228569e-01	-6.53581524	FALSE	FALSE
Q99733	NAP1L4	-0.2269335752	3.6063793	-0.8631071687	4.128454e-01	6.439167e-01	-6.53664897	FALSE	FALSE
P40937	RFC5	-0.1577709658	3.6359540	-1.2691333822	2.395626e-01	4.878295e-01	-6.53788459	FALSE	FALSE
Q9Y678	COPG1	-0.2950301648	3.6112819	-1.5166875864	1.672680e-01	4.125560e-01	-6.53796313	FALSE	FALSE
P82930	MRPS34	-0.2434194168	3.5978331	-0.8974142531	3.953273e-01	6.342315e-01	-6.53911317	FALSE	FALSE
Q13283	G3BP1	-0.2894709583	3.6188516	-1.7286497822	1.215765e-01	3.470500e-01	-6.54240000	FALSE	FALSE
P06729	CD2	0.4052158334	3.5511794	1.0964585693	3.043298e-01	5.562558e-01	-6.54374365	FALSE	FALSE
P55884	EIF3B	-0.2131761001	3.6083823	-0.8652298028	4.117458e-01	6.434369e-01	-6.54554521	FALSE	FALSE
Q08209	PPP3CA	-0.1621852675	3.6193667	-0.6990699146	5.040376e-01	7.116117e-01	-6.54650926	FALSE	FALSE
P43686	PSMC4	-0.2610464341	3.6138038	-1.2437324731	2.483052e-01	4.935108e-01	-6.54863113	FALSE	FALSE
Q96KM6	ZNF512B	0.1555265942	3.5590801	0.4049590012	6.959671e-01	8.416210e-01	-6.55097227	FALSE	FALSE
O75083	WDR1	-0.2242476395	3.5132686	-0.4902489079	6.369303e-01	8.059991e-01	-6.56045318	FALSE	FALSE
Q96P11	NSUN5	-0.2032308572	3.6129966	-0.8460847894	4.217386e-01	6.518828e-01	-6.57038021	FALSE	FALSE
Q9H3R0	KDM4C	-0.2806254508	3.6026825	-1.1861400682	2.691134e-01	5.148726e-01	-6.57834259	FALSE	FALSE
P53618	COPB1	-0.1942062367	3.6317446	-1.5393297753	1.617342e-01	4.051836e-01	-6.57968338	FALSE	FALSE
Q96RP9	GFM1	-0.1315706078	3.6160726	-0.5175804713	6.185533e-01	7.963943e-01	-6.57994407	FALSE	FALSE
P82914	MRPS15	-0.1513649833	3.6360654	-1.1171429531	2.958968e-01	5.486284e-01	-6.58140750	FALSE	FALSE
P52701	MSH6	-0.1550165503	3.6377759	-1.8147799395	1.065545e-01	3.241557e-01	-6.58333878	FALSE	FALSE
P19784	CSNK2A2	-0.1213246784	3.6092802	-0.4394826911	6.717740e-01	8.271820e-01	-6.58872736	FALSE	FALSE
Q14008	CKAP5	-0.2076889430	3.6025268	-0.8104364415	4.407940e-01	6.691291e-01	-6.59087972	FALSE	FALSE
P61962	DCAF7	-0.2046012741	3.6270165	-1.2673137114	2.401802e-01	4.878295e-01	-6.59147377	FALSE	FALSE
Q9P2I0	CPSF2	0.0748496088	3.6257504	0.3134164431	7.618644e-01	8.783200e-01	-6.59316163	FALSE	FALSE
Q9UKA4	AKAP11	0.1826297604	3.5978135	0.6309491944	5.454204e-01	7.422483e-01	-6.59435179	FALSE	FALSE
P13984	GTF2F2	0.2155126716	3.6170795	1.0031998675	3.447207e-01	5.887780e-01	-6.59472001	FALSE	FALSE
Q13769	THOC5	-0.1622850133	3.5802031	-0.4684565362	6.517772e-01	8.155047e-01	-6.59472067	FALSE	FALSE
Q14807	KIF22	-0.0877442523	3.6065703	-0.2986804737	7.726853e-01	8.850984e-01	-6.59945440	FALSE	FALSE
Q9Y2Q9	MRPS28	0.2256437699	3.6090363	0.8880298802	4.000653e-01	6.352784e-01	-6.60284192	FALSE	FALSE
P20340	RAB6A	0.1384505440	3.6299147	0.7193730569	4.920940e-01	7.072925e-01	-6.60363586	FALSE	FALSE
Q08117	TLE5	0.1067573047	3.6259616	0.4742559690	6.478096e-01	8.150229e-01	-6.60564419	FALSE	FALSE
Q9NYK5	MRPL39	-0.0788426164	3.5685847	-0.2139253556	8.358797e-01	9.101943e-01	-6.60605331	FALSE	FALSE
P27695	APEX1	-0.3391488915	3.6043898	-1.6634052778	1.342449e-01	3.650340e-01	-6.60619024	FALSE	FALSE
Q9NUL7	DDX28	-0.1532979047	3.6346344	-1.0785790246	3.117716e-01	5.633905e-01	-6.60953530	FALSE	FALSE
Q8TCS8	PNPT1	-0.1135794610	3.6411469	-1.6207426525	1.431750e-01	3.785419e-01	-6.61083084	FALSE	FALSE
Q9BRJ7	NUDT16L1	-0.0929422761	3.6171380	-0.3597902206	7.281826e-01	8.596583e-01	-6.61276412	FALSE	FALSE
O00743	PPP6C	0.1081040503	3.6302861	0.5281211937	6.115404e-01	7.932339e-01	-6.61376338	FALSE	FALSE
P78347	GTF2I	-0.2427610747	3.6207190	-1.3854508686	2.027828e-01	4.480263e-01	-6.61486686	FALSE	FALSE
P26368	U2AF2	0.8583658673	3.4444228	2.0065668230	7.917633e-02	2.872397e-01	-6.61490752	FALSE	FALSE
Q13547	HDAC1	-0.1654192022	3.6364658	-1.8239127726	1.050683e-01	3.224043e-01	-6.61736078	FALSE	FALSE
Q69YL0	NCBP2AS2	-0.2016436864	3.5919842	-0.6946282699	5.066746e-01	7.136657e-01	-6.61783372	FALSE	FALSE
A6NHR9	SMCHD1	0.0433782049	3.6110775	0.1567899322	8.792390e-01	9.391411e-01	-6.61799584	FALSE	FALSE
Q9NY12	GAR1	-0.2939297806	3.6145512	-1.5819713407	1.517579e-01	3.918362e-01	-6.61963155	FALSE	FALSE
Q96F07	CYFIP2	-0.1803924088	3.6244767	-0.9628237706	3.634300e-01	6.076515e-01	-6.62047894	FALSE	FALSE
Q9UNM6	PSMD13	-0.0434485567	3.5780318	-0.1196134478	9.076961e-01	9.571217e-01	-6.62066253	FALSE	FALSE
Q6P4R8	NFRKB	-0.1298196305	3.6278808	-0.6349745377	5.429199e-01	7.402514e-01	-6.62328369	FALSE	FALSE
Q15691	MAPRE1	0.1308687374	3.5909643	0.4073046266	6.943112e-01	8.403277e-01	-6.62873096	FALSE	FALSE
P00813	ADA	-0.1782294885	3.6309343	-1.2901392913	2.325295e-01	4.836209e-01	-6.62894945	FALSE	FALSE
Q1ED39	KNOP1	-0.1565003714	3.5805888	-0.4507804003	6.639425e-01	8.237485e-01	-6.63157830	FALSE	FALSE
O43837	IDH3B	0.3030090012	3.5750482	0.9705572118	3.597888e-01	6.030144e-01	-6.63200892	FALSE	FALSE
Q9BQE5	APOL2	-0.2240726710	3.6085028	-0.9299232059	3.792280e-01	6.202361e-01	-6.63208675	FALSE	FALSE
Q9BRX2	PELO	-0.1706558902	3.6250551	-0.8739003600	4.072756e-01	6.405592e-01	-6.63677183	FALSE	FALSE
Q9HA92	RSAD1	0.1355718582	3.6252340	0.6383513866	5.408275e-01	7.388044e-01	-6.63840489	FALSE	FALSE
P55060	CSE1L	-0.2494316209	3.6022137	-1.0078822061	3.425992e-01	5.872543e-01	-6.63868319	FALSE	FALSE
Q8TED0	UTP15	-0.1400899939	3.6199044	-0.5985775998	5.657749e-01	7.584242e-01	-6.64179141	FALSE	FALSE
P56556	NDUFA6	-0.1041908143	3.5927567	-0.3259080601	7.527348e-01	8.731846e-01	-6.64233929	FALSE	FALSE
P07900	HSP90AA1	-0.2783040956	3.6233109	-1.9535449017	8.598366e-02	2.999158e-01	-6.64251132	FALSE	FALSE
O43736	ITM2A	-0.1059249986	3.6264580	-0.4846220118	6.407475e-01	8.082669e-01	-6.64272145	FALSE	FALSE
O95793	STAU1	0.0826274335	3.5649982	0.2266572991	8.262925e-01	9.041928e-01	-6.64461316	FALSE	FALSE
Q9NXV6	CDKN2AIP	-0.0841334133	3.6153120	-0.3166425469	7.595027e-01	8.770084e-01	-6.65011361	FALSE	FALSE
P07858	CTSB	-0.2094047202	3.5999564	-0.7740592998	4.608375e-01	6.859561e-01	-6.65016500	FALSE	FALSE
Q29RF7	PDS5A	-0.1774578789	3.6358409	-1.8986494189	9.362263e-02	3.049872e-01	-6.65088390	FALSE	FALSE
P49588	AARS1	-0.2354976913	3.6067995	-0.9798720933	3.554393e-01	5.981887e-01	-6.65300198	FALSE	FALSE
Q9NVP1	DDX18	-0.0994465815	3.5971306	-0.3347338433	7.463092e-01	8.694805e-01	-6.65699571	FALSE	FALSE
Q6UN15	FIP1L1	-0.1786358113	3.6136360	-0.7301171797	4.858474e-01	7.018340e-01	-6.65878799	FALSE	FALSE
O75694	NUP155	-0.1921396389	3.6266183	-1.2040495548	2.624942e-01	5.096940e-01	-6.65883174	FALSE	FALSE
QXUBXX	QXUBXX	-0.2817138912	3.6265724	-2.3127970977	4.901302e-02	2.280378e-01	-6.66023298	FALSE	FALSE
P51570	GALK1	0.1045447948	3.5460014	0.2393884339	8.167367e-01	9.016505e-01	-6.66149099	FALSE	FALSE
P09661	SNRPA1	0.2910749843	3.6115238	1.5303544689	1.639078e-01	4.087551e-01	-6.66176907	FALSE	FALSE
O95816	BAG2	-0.2500827711	3.6069353	-1.0635736074	3.181269e-01	5.691275e-01	-6.66357429	FALSE	FALSE
P11172	UMPS	-0.1098080957	3.6411164	-0.8722646850	4.081163e-01	6.405592e-01	-6.66476511	FALSE	FALSE
O60506	SYNCRIP	-0.2439868856	3.6162580	-1.2348897796	2.514105e-01	4.957524e-01	-6.66536542	FALSE	FALSE
Q9BY77	POLDIP3	0.5898109454	3.5151014	1.5689657614	1.547400e-01	3.952628e-01	-6.66662024	FALSE	FALSE
Q92499	DDX1	-0.2326067215	3.6145387	-1.0976068704	3.038566e-01	5.561004e-01	-6.66803308	FALSE	FALSE
Q96ST2	IWS1	-0.1770729040	3.6217146	-0.9323398955	3.780506e-01	6.191389e-01	-6.67554469	FALSE	FALSE
P47756	CAPZB	-0.2674657341	3.5975684	-1.0486990899	3.245263e-01	5.724157e-01	-6.67609056	FALSE	FALSE
P06730	EIF4E	-0.1791247903	3.6202681	-0.8728381158	4.078214e-01	6.405592e-01	-6.67714226	FALSE	FALSE
P00558	PGK1	-0.3192318962	3.5237439	-0.7996205097	4.466906e-01	6.759320e-01	-6.68308012	FALSE	FALSE
O75676	RPS6KA4	0.1987512428	3.6212314	0.9721733177	3.590313e-01	6.024495e-01	-6.68386828	FALSE	FALSE
Q9P021	CRIPT	0.1971866067	3.6345426	2.0561070551	7.328896e-02	2.832746e-01	-6.68583735	FALSE	FALSE
Q9UBF2	COPG2	-0.2151093977	3.6110447	-0.9291890071	3.795862e-01	6.202361e-01	-6.68836274	FALSE	FALSE
Q9NTJ3	SMC4	-0.0760139599	3.6086753	-0.2790824690	7.871583e-01	8.916979e-01	-6.69076009	FALSE	FALSE
Q13620	CUL4B	-0.0272800340	3.6360387	-0.1375170824	8.939712e-01	9.458684e-01	-6.69087078	FALSE	FALSE
Q8NCE0	TSEN2	-0.0903852269	3.5727464	-0.2546901252	8.052945e-01	9.008486e-01	-6.69144752	FALSE	FALSE
O14497	ARID1A	-0.1237722624	3.6365754	-0.8309391331	4.297633e-01	6.572581e-01	-6.69212347	FALSE	FALSE
Q9NSI2	FAM207A	-0.1223401774	3.6303069	-0.6499749097	5.336621e-01	7.356176e-01	-6.69375289	FALSE	FALSE
Q969U6	FBXW5	-0.0941139245	3.6194636	-0.3920360526	7.051210e-01	8.466750e-01	-6.69435657	FALSE	FALSE
Q96I25	RBM17	0.2180089339	3.6236250	1.3698497244	2.074150e-01	4.499423e-01	-6.69702773	FALSE	FALSE
Q9UFW8	CGGBP1	-0.2195357367	3.6063014	-0.9069886288	3.905352e-01	6.302218e-01	-6.69842190	FALSE	FALSE
O15533	TAPBP	-0.2572609681	3.5336774	-0.6393138357	5.402320e-01	7.388044e-01	-6.69895002	FALSE	FALSE
P05204	HMGN2	-0.2979539076	3.5992714	-1.2351039452	2.513349e-01	4.957524e-01	-6.69895689	FALSE	FALSE
P27348	YWHAQ	0.1529768279	3.5778241	0.4623859197	6.559430e-01	8.166518e-01	-6.69908946	FALSE	FALSE
Q14141	SEPTIN6	-0.1118526589	3.6181089	-0.4645557723	6.544525e-01	8.155047e-01	-6.70263406	FALSE	FALSE
Q9Y2G8	DNAJC16	-0.0995031079	3.6315550	-0.5105164537	6.232764e-01	7.992701e-01	-6.70270075	FALSE	FALSE
Q9Y314	NOSIP	0.0139223654	3.6401083	0.0762243467	9.410854e-01	9.729981e-01	-6.70386316	FALSE	FALSE
Q9Y3B7	MRPL11	-0.0869638174	3.6277880	-0.4089004229	6.931856e-01	8.403277e-01	-6.70519809	FALSE	FALSE
Q8TE02	ELP5	-0.2546034282	3.5839963	-0.8549891008	4.170700e-01	6.482226e-01	-6.70660284	FALSE	FALSE
O14579	COPE	-0.1722973369	3.6323840	-1.3566072365	2.114185e-01	4.562690e-01	-6.70715368	FALSE	FALSE
Q5SSJ5	HP1BP3	-0.1275061327	3.6362901	-0.8875306978	4.003185e-01	6.352784e-01	-6.70917478	FALSE	FALSE
Q9UKU7	ACAD8	-0.1168059082	3.6387402	-0.8792443100	4.045378e-01	6.405554e-01	-6.70997053	FALSE	FALSE
Q92600	CNOT9	0.1221735085	3.6277274	0.6151574568	5.552956e-01	7.506968e-01	-6.71030883	FALSE	FALSE
O75153	CLUH	-0.1030672809	3.6416156	-2.0236383143	7.709757e-02	2.867015e-01	-6.71387784	FALSE	FALSE
Q96BP2	CHCHD1	-0.2300201524	3.6208678	-1.2568626285	2.437532e-01	4.906275e-01	-6.71631915	FALSE	FALSE
Q15645	TRIP13	-0.1336668945	3.5486155	-0.3258417518	7.527832e-01	8.731846e-01	-6.72003407	FALSE	FALSE
P55209	NAP1L1	-0.1542427688	3.6352140	-1.2958966810	2.306326e-01	4.810721e-01	-6.72059495	FALSE	FALSE
Q13085	ACACA	-0.0919958141	3.6270844	-0.4342806636	6.753944e-01	8.272138e-01	-6.72161714	FALSE	FALSE
P56537	EIF6	-0.2508166603	3.5337701	-0.5941780856	5.685746e-01	7.614649e-01	-6.72319510	FALSE	FALSE
Q13049	TRIM32	0.1851015570	3.6231382	0.9602724207	3.646373e-01	6.078814e-01	-6.72492720	FALSE	FALSE
O15372	EIF3H	0.0804805889	3.6094336	0.2988164303	7.725852e-01	8.850984e-01	-6.73153371	FALSE	FALSE
Q16795	NDUFA9	0.2697450588	3.6195820	1.5008179695	1.712470e-01	4.147279e-01	-6.73213742	FALSE	FALSE
Q9P2K3	RCOR3	-0.1559139244	3.6135798	-0.6758616113	5.179117e-01	7.213768e-01	-6.73215107	FALSE	FALSE
P62140	PPP1CB	0.1440776398	3.6266834	0.7604315402	4.685009e-01	6.892496e-01	-6.73232752	FALSE	FALSE
Q9NXW2	DNAJB12	0.0844421495	3.6408949	0.5714443777	5.831665e-01	7.723452e-01	-6.73405109	FALSE	FALSE
Q8NCA5	FAM98A	0.1807259059	3.5621358	0.4905614125	6.367186e-01	8.059991e-01	-6.73441690	FALSE	FALSE
P60228	EIF3E	-0.1038376317	3.6231060	-0.4654969983	6.538065e-01	8.155047e-01	-6.73932683	FALSE	FALSE
Q9H307	PNN	0.3797599651	3.5541124	1.1051210142	3.007752e-01	5.534223e-01	-6.73965770	FALSE	FALSE
P98175	RBM10	0.1076880447	3.6060325	0.3933455986	7.041910e-01	8.465652e-01	-6.74016148	FALSE	FALSE
Q99523	SORT1	-0.0008054792	3.6081750	-0.0029201157	9.977406e-01	9.991350e-01	-6.74083097	FALSE	FALSE
Q9NUI1	DECR2	-0.0439827011	3.6353505	-0.2296560862	8.240388e-01	9.039148e-01	-6.74165911	FALSE	FALSE
Q9HDC9	APMAP	0.0639829540	3.6367796	0.3577341583	7.296634e-01	8.605825e-01	-6.74445703	FALSE	FALSE
P30101	PDIA3	-0.1357316563	3.6056897	-0.5038109227	6.277771e-01	8.017866e-01	-6.74564583	FALSE	FALSE
Q06203	PPAT	0.0404646357	3.5546655	0.1001585525	9.226474e-01	9.659527e-01	-6.74936595	FALSE	FALSE
Q9NZ08	ERAP1	-0.1475180469	3.6181231	-0.6704307413	5.211922e-01	7.232517e-01	-6.74958504	FALSE	FALSE
Q16576	RBBP7	0.2430560989	3.6145688	1.1816753392	2.707847e-01	5.167498e-01	-6.74973544	FALSE	FALSE
Q6PK04	CCDC137	-0.1156152289	3.6341082	-0.6941038937	5.069865e-01	7.136657e-01	-6.75230558	FALSE	FALSE
Q9UIV1	CNOT7	-0.0755710924	3.5876015	-0.2300775345	8.237222e-01	9.039148e-01	-6.75441404	FALSE	FALSE
P24928	POLR2A	-0.0340300687	3.5721227	-0.0950523140	9.265773e-01	9.659527e-01	-6.75485262	FALSE	FALSE
P50991	CCT4	-0.1139761779	3.6405400	-1.3944211719	2.001602e-01	4.446970e-01	-6.75503905	FALSE	FALSE
P62873	GNB1	-0.0824518307	3.6308889	-0.4166927474	6.877011e-01	8.365668e-01	-6.75550936	FALSE	FALSE
Q9UL18	AGO1	0.1133272556	3.4461566	0.1935946857	8.512487e-01	9.206335e-01	-6.75828761	FALSE	FALSE
O00567	NOP56	0.2560276878	3.6063830	1.1251247788	2.926929e-01	5.440064e-01	-6.76019149	FALSE	FALSE
Q92608	DOCK2	0.0535536137	3.6219994	0.2287228162	8.247400e-01	9.039148e-01	-6.76084209	FALSE	FALSE
P46087	NOP2	-0.1050854243	3.6035517	-0.3742647020	7.177926e-01	8.543163e-01	-6.76259200	FALSE	FALSE
Q15717	ELAVL1	-0.2071619877	3.6146282	-0.9505128923	3.692831e-01	6.110655e-01	-6.76271786	FALSE	FALSE
Q99729	HNRNPAB	-0.1679025215	3.6298902	-1.0562353808	3.212716e-01	5.697799e-01	-6.76763801	FALSE	FALSE
Q14978	NOLC1	-0.2421498801	3.6090274	-1.0752370518	3.131783e-01	5.652198e-01	-6.77133636	FALSE	FALSE
Q06330	RBPJ	-0.1551771803	3.6320383	-1.0580154900	3.205065e-01	5.691275e-01	-6.77150880	FALSE	FALSE
P48634	PRRC2A	0.1195875236	3.6348279	0.7815562776	4.566575e-01	6.814764e-01	-6.77151169	FALSE	FALSE
A5YKK6	CNOT1	-0.1310910546	3.6340523	-0.8495197292	4.199333e-01	6.512602e-01	-6.77644985	FALSE	FALSE
Q9BRD0	BUD13	-0.1638378516	3.6219613	-0.8256627201	4.325837e-01	6.594601e-01	-6.77663328	FALSE	FALSE
Q9ULC4	MCTS1	0.1789711015	3.5618310	0.4897587098	6.372623e-01	8.059991e-01	-6.77678289	FALSE	FALSE
P22694	PRKACB	-0.0340210629	3.6084897	-0.1259327221	9.028477e-01	9.541156e-01	-6.77722543	FALSE	FALSE
P78527	PRKDC	0.1565397530	3.6287533	0.9273128044	3.805028e-01	6.210256e-01	-6.77727232	FALSE	FALSE
O96000	NDUFB10	0.1133806619	3.6291672	0.5991101581	5.654366e-01	7.584242e-01	-6.77839442	FALSE	FALSE
Q8NBQ5	HSD17B11	0.1269951521	3.6263232	0.6414476141	5.389132e-01	7.388044e-01	-6.77873066	FALSE	FALSE
O43422	THAP12	-0.0260701464	3.6128950	-0.1007256526	9.222111e-01	9.659527e-01	-6.78133331	FALSE	FALSE
P62495	ETF1	-0.1657778917	3.5012668	-0.3467764095	7.375754e-01	8.677714e-01	-6.78413512	FALSE	FALSE
Q96I24	FUBP3	0.0396207676	3.5901531	0.1205482908	9.069785e-01	9.570694e-01	-6.78521779	FALSE	FALSE
Q53H96	PYCR3	0.0895419373	3.6135512	0.3625960917	7.261638e-01	8.596583e-01	-6.78920750	FALSE	FALSE
P11940	PABPC1	0.1607972227	3.6338341	1.3338216819	2.184627e-01	4.637883e-01	-6.79098140	FALSE	FALSE
Q14155	ARHGEF7	-0.2887752298	3.6043137	-1.2768566088	2.369562e-01	4.872027e-01	-6.79129405	FALSE	FALSE
O00763	ACACB	-0.1387691891	3.5707991	-0.3890597844	7.072365e-01	8.466750e-01	-6.79333859	FALSE	FALSE
P09234	SNRPC	0.5925559371	3.4785185	1.3415110229	2.160633e-01	4.621176e-01	-6.79481577	FALSE	FALSE
Q9GZS3	WDR61	0.1289827609	3.5938756	0.4331911024	6.761538e-01	8.274368e-01	-6.79492499	FALSE	FALSE
E9PAV3	NACA	-0.2017492536	3.6106648	-0.8742053173	4.071190e-01	6.405592e-01	-6.79590728	FALSE	FALSE
Q9UHD8	SEPTIN9	-0.2131878558	3.6194090	-1.1485521717	2.834495e-01	5.323501e-01	-6.79643746	FALSE	FALSE
Q8NHP8	PLBD2	-0.2120945181	3.5381462	-0.5022942619	6.287974e-01	8.022012e-01	-6.80265957	FALSE	FALSE
Q14558	PRPSAP1	-0.0068152764	3.5850915	-0.0208033259	9.839047e-01	9.908190e-01	-6.80543490	FALSE	FALSE
P25789	PSMA4	-0.2349709953	3.6250150	-1.4955311826	1.725912e-01	4.149718e-01	-6.80595092	FALSE	FALSE
P11310	ACADM	-0.0733756891	3.6223965	-0.3253463098	7.531445e-01	8.731846e-01	-6.80843267	FALSE	FALSE
Q01780	EXOSC10	-0.0148332975	3.6263694	-0.0677745760	9.476044e-01	9.759024e-01	-6.81168878	FALSE	FALSE
Q13257	MAD2L1	-0.1431504981	3.6352111	-1.1709349435	2.748399e-01	5.230352e-01	-6.81207474	FALSE	FALSE
Q9BQ61	TRIR	0.0733465490	3.5961624	0.2438853143	8.133691e-01	9.008775e-01	-6.81444559	FALSE	FALSE
P43490	NAMPT	0.0355292360	3.5265336	0.0810516750	9.373632e-01	9.715965e-01	-6.81451645	FALSE	FALSE
Q99714	HSD17B10	-0.0886311120	3.6271500	-0.4353636352	6.746399e-01	8.272138e-01	-6.81598977	FALSE	FALSE
Q8WWC4	MAIP1	0.0666074174	3.6270757	0.3184315398	7.581943e-01	8.769107e-01	-6.81679128	FALSE	FALSE
P62910	RPL32	-0.1831256423	3.6293457	-1.2940000135	2.312561e-01	4.816714e-01	-6.81859312	FALSE	FALSE
Q69YN2	CWF19L1	0.0312971458	3.6220645	0.1372433873	8.941807e-01	9.458684e-01	-6.81982617	FALSE	FALSE
Q9Y5M8	SRPRB	-0.0106815230	3.6188777	-0.0432952805	9.665120e-01	9.850723e-01	-6.82045824	FALSE	FALSE
Q8WVC6	DCAKD	0.0651955231	3.6272423	0.3140728728	7.613837e-01	8.783200e-01	-6.82152594	FALSE	FALSE
P51149	RAB7A	-0.1283453960	3.6144820	-0.5391887246	6.042226e-01	7.883629e-01	-6.82256295	FALSE	FALSE
P40227	CCT6A	-0.1716360381	3.6330015	-1.3859033900	2.026498e-01	4.480263e-01	-6.82394843	FALSE	FALSE
Q9UJZ1	STOML2	-0.1841846016	3.5754212	-0.5637919552	5.881248e-01	7.747085e-01	-6.82470607	FALSE	FALSE
Q9BQA1	WDR77	-0.2047270065	3.6262462	-1.2672704525	2.401949e-01	4.878295e-01	-6.82618942	FALSE	FALSE
O95602	POLR1A	-0.1161521258	3.6315501	-0.6824192384	5.139677e-01	7.185520e-01	-6.82640761	FALSE	FALSE
P17858	PFKL	-0.1107524776	3.6346558	-0.7158950862	4.941270e-01	7.080840e-01	-6.82719179	FALSE	FALSE
Q32MZ4	LRRFIP1	-0.1001493054	3.6413558	-1.0136134601	3.400159e-01	5.849254e-01	-6.82917214	FALSE	FALSE
P78371	CCT2	-0.1646088601	3.6324463	-1.2568050256	2.437731e-01	4.906275e-01	-6.83409985	FALSE	FALSE
Q9BQ67	GRWD1	0.0061740735	3.6241001	0.0273209185	9.788634e-01	9.905027e-01	-6.83488577	FALSE	FALSE
Q13094	LCP2	0.0235577915	3.5603543	0.0643620280	9.502384e-01	9.759024e-01	-6.83660911	FALSE	FALSE
Q96MN5	TCEANC2	-0.0643084445	3.6316043	-0.3380956039	7.438671e-01	8.694805e-01	-6.83856087	FALSE	FALSE
Q9NUQ2	AGPAT5	0.0577606999	3.6266718	0.2756265404	7.897198e-01	8.938929e-01	-6.83858122	FALSE	FALSE
P41223	BUD31	-0.1975801979	3.6284644	-1.3716119152	2.068872e-01	4.499423e-01	-6.84185513	FALSE	FALSE
Q9UBQ0	VPS29	-0.2159297494	3.5825964	-0.6909273558	5.088785e-01	7.138644e-01	-6.84498857	FALSE	FALSE
Q92930	RAB8B	-0.1114334677	3.5881625	-0.3513764253	7.342499e-01	8.645687e-01	-6.84505050	FALSE	FALSE
Q9H5Z1	DHX35	-0.1019704383	3.6411933	-1.1567914615	2.802552e-01	5.276420e-01	-6.84639443	FALSE	FALSE
P17612	PRKACA	-0.3041506695	3.6161599	-1.6980136476	1.273804e-01	3.538109e-01	-6.84711302	FALSE	FALSE
Q08J23	NSUN2	-0.1092513449	3.6375732	-0.8312918393	4.295753e-01	6.572581e-01	-6.84896364	FALSE	FALSE
O43818	RRP9	0.1227175250	3.6133232	0.5213979153	6.160087e-01	7.952616e-01	-6.85029443	FALSE	FALSE
P42766	RPL35	0.2660153328	3.6215556	1.6763836036	1.316316e-01	3.614039e-01	-6.85215474	FALSE	FALSE
Q7Z5K2	WAPL	-0.1376644414	3.6280007	-0.7848279770	4.548414e-01	6.803629e-01	-6.85414153	FALSE	FALSE
Q9Y295	DRG1	-0.1761437789	3.6179515	-0.8686874635	4.099590e-01	6.413442e-01	-6.85699478	FALSE	FALSE
Q3YEC7	RABL6	-0.1192032096	3.6165562	-0.5227784948	6.150897e-01	7.949954e-01	-6.85844902	FALSE	FALSE
P08708	RPS17	0.1596718535	3.6267436	0.9386058162	3.750105e-01	6.162730e-01	-6.85908307	FALSE	FALSE
P55084	HADHB	-0.0317588635	3.6216944	-0.1407532446	8.914942e-01	9.449047e-01	-6.86038351	FALSE	FALSE
Q96IJ6	GMPPA	-0.0497888700	3.6257761	-0.2370502626	8.184893e-01	9.022271e-01	-6.86165246	FALSE	FALSE
Q8TA86	RP9	-0.3419262051	3.5488688	-0.9794034162	3.556572e-01	5.981887e-01	-6.86245310	FALSE	FALSE
Q53H12	AGK	-0.2242931974	3.5884766	-0.7659678803	4.653775e-01	6.882208e-01	-6.86324840	FALSE	FALSE
Q16836	HADH	-0.0211765248	3.5932384	-0.0716700076	9.445985e-01	9.750488e-01	-6.86345113	FALSE	FALSE
Q00610	CLTC	-0.0649555992	3.5926780	-0.2120041246	8.373290e-01	9.110801e-01	-6.86447557	FALSE	FALSE
Q14684	RRP1B	0.1615839658	3.5967688	0.5348633084	6.070770e-01	7.901374e-01	-6.86468384	FALSE	FALSE
O00178	GTPBP1	0.1411789447	3.6277818	0.7945385632	4.494795e-01	6.780044e-01	-6.86593118	FALSE	FALSE
Q9NV70	EXOC1	0.0548161701	3.6254799	0.2560625143	8.042707e-01	9.008486e-01	-6.86905908	FALSE	FALSE
P00367	GLUD1	-0.1075611661	3.6397678	-1.0433898431	3.268345e-01	5.732606e-01	-6.86990255	FALSE	FALSE
Q9H1A4	ANAPC1	-0.0366424426	3.6176064	-0.1544533485	8.810226e-01	9.391411e-01	-6.87007078	FALSE	FALSE
Q9H936	SLC25A22	-0.0353277439	3.6277089	-0.1721467543	8.675356e-01	9.326171e-01	-6.87338818	FALSE	FALSE
O60832	DKC1	-0.1335719769	3.5975056	-0.4603526542	6.573411e-01	8.170080e-01	-6.87458710	FALSE	FALSE
Q96QC0	PPP1R10	-0.0338394466	3.5655315	-0.0979692627	9.243321e-01	9.659527e-01	-6.87778543	FALSE	FALSE
Q12906	ILF3	-0.1747667376	3.6336627	-1.6006764428	1.475603e-01	3.865702e-01	-6.87906727	FALSE	FALSE
O43175	PHGDH	-0.1063062513	3.6379747	-0.8335316697	4.283823e-01	6.572581e-01	-6.88262933	FALSE	FALSE
P14649	MYL6B	0.1154248354	3.6210459	0.5426349013	6.019536e-01	7.870433e-01	-6.88616334	FALSE	FALSE
P08195	SLC3A2	-0.1140832008	3.6341170	-0.7545922840	4.718102e-01	6.927295e-01	-6.88894103	FALSE	FALSE
Q8IWZ8	SUGP1	-0.0128908949	3.5977584	-0.0438104165	9.661138e-01	9.850723e-01	-6.89441371	FALSE	FALSE
P40306	PSMB10	-0.0754491923	3.5781743	-0.2255661627	8.271129e-01	9.041928e-01	-6.89665330	FALSE	FALSE
Q86W42	THOC6	-0.1491147816	3.5542795	-0.3701464528	7.207425e-01	8.564047e-01	-6.89716257	FALSE	FALSE
Q9UPN9	TRIM33	0.0646032225	3.6150533	0.2654380314	7.972871e-01	8.988700e-01	-6.89841746	FALSE	FALSE
Q9H2H8	PPIL3	0.0419558473	3.5746355	0.1206015943	9.069376e-01	9.570694e-01	-6.89884256	FALSE	FALSE
P43243	MATR3	-0.0437730513	3.6184865	-0.1877721910	8.556630e-01	9.240129e-01	-6.90019270	FALSE	FALSE
O43290	SART1	-0.1757608215	3.6240858	-1.0036843024	3.445007e-01	5.887780e-01	-6.90380682	FALSE	FALSE
Q96FC9	DDX11	-0.0679990831	3.6011955	-0.2466484798	8.113018e-01	9.008775e-01	-6.90440969	FALSE	FALSE
P05107	ITGB2	-0.0594391608	3.6245002	-0.2795285802	7.868278e-01	8.916979e-01	-6.90628578	FALSE	FALSE
Q13148	TARDBP	0.0128265424	3.5755571	0.0365112813	9.717564e-01	9.872292e-01	-6.90822615	FALSE	FALSE
Q14498	RBM39	0.4649482989	3.5759913	1.6984125671	1.273032e-01	3.538109e-01	-6.91189974	FALSE	FALSE
P36957	DLST	-0.0807952371	3.6226687	-0.3821962004	7.121254e-01	8.511057e-01	-6.91264288	FALSE	FALSE
Q9UQ35	SRRM2	0.1946137428	3.6257713	1.2660135740	2.406223e-01	4.878295e-01	-6.91919045	FALSE	FALSE
P20618	PSMB1	-0.1499050318	3.6347340	-1.3045497611	2.278063e-01	4.772608e-01	-6.92110328	FALSE	FALSE
Q8IY37	DHX37	-0.0578174712	3.4825119	-0.1119769372	9.135605e-01	9.625972e-01	-6.92270037	FALSE	FALSE
Q7L0Y3	TRMT10C	0.0901969104	3.6352554	0.5819849782	5.763750e-01	7.676072e-01	-6.92316030	FALSE	FALSE
P27816	MAP4	-0.1204316304	3.6309103	-0.7392034571	4.806049e-01	6.970716e-01	-6.92487726	FALSE	FALSE
Q9BXW7	HDHD5	-0.0071576131	3.6284605	-0.0361019242	9.720729e-01	9.872292e-01	-6.92630124	FALSE	FALSE
P33240	CSTF2	0.1163443412	3.6074421	0.4649124696	6.542076e-01	8.155047e-01	-6.92973073	FALSE	FALSE
Q16514	TAF12	-0.2126478761	3.6104918	-0.9388779733	3.748789e-01	6.162730e-01	-6.93117500	FALSE	FALSE
O75947	ATP5PD	0.2132999026	3.5463644	0.5385960366	6.046133e-01	7.883629e-01	-6.93248226	FALSE	FALSE
P50897	PPT1	0.1352846808	3.6240337	0.7078921814	4.988254e-01	7.087930e-01	-6.93278371	FALSE	FALSE
Q96EE3	SEH1L	-0.0121730085	3.6297942	-0.0628425149	9.514114e-01	9.759288e-01	-6.93308867	FALSE	FALSE
P46779	RPL28	-0.1520274253	3.6375878	-1.8074184216	1.077669e-01	3.253038e-01	-6.93382199	FALSE	FALSE
Q14696	MESD	0.1594672887	3.5866944	0.4904622063	6.367858e-01	8.059991e-01	-6.93511329	FALSE	FALSE
P51665	PSMD7	-0.0726271358	3.5923696	-0.2385872826	8.173371e-01	9.016505e-01	-6.93531477	FALSE	FALSE
P07237	P4HB	0.0352146975	3.3859126	0.0637580454	9.507046e-01	9.759024e-01	-6.93749792	FALSE	FALSE
Q9Y2R9	MRPS7	-0.1008561053	3.6386754	-0.8460306838	4.217671e-01	6.518828e-01	-6.93854768	FALSE	FALSE
Q13162	PRDX4	-0.0866808184	3.6293618	-0.4727878130	6.488129e-01	8.150582e-01	-6.93954180	FALSE	FALSE
Q8WW12	PCNP	0.1180997930	3.5694015	0.3413338274	7.415177e-01	8.694805e-01	-6.94427497	FALSE	FALSE
Q9P275	USP36	-0.1351601713	3.6172816	-0.6124195338	5.570183e-01	7.509004e-01	-6.94521973	FALSE	FALSE
P25398	RPS12	-0.1572791931	3.6356463	-1.4935275705	1.731031e-01	4.150843e-01	-6.94650686	FALSE	FALSE
O15042	U2SURP	0.1984457114	3.5771162	0.6133787955	5.564143e-01	7.507926e-01	-6.94721294	FALSE	FALSE
Q9BZE1	MRPL37	-0.0915853353	3.6152085	-0.3982798399	7.006918e-01	8.456837e-01	-6.94828310	FALSE	FALSE
P68400	CSNK2A1	-0.2117848525	3.6297403	-1.6565364747	1.356472e-01	3.674526e-01	-6.94886265	FALSE	FALSE
Q9NP77	SSU72	-0.0650898199	3.6328566	-0.3758981809	7.166239e-01	8.543163e-01	-6.95114693	FALSE	FALSE
Q8N684	CPSF7	-0.1257834123	3.6299141	-0.7834081669	4.556289e-01	6.808303e-01	-6.95131529	FALSE	FALSE
P50990	CCT8	-0.1376802154	3.6373410	-1.4511989858	1.842370e-01	4.258252e-01	-6.95264025	FALSE	FALSE
Q92769	HDAC2	-0.1634546752	3.6225068	-0.9037229360	3.921650e-01	6.315269e-01	-6.95505455	FALSE	FALSE
P57088	TMEM33	0.2865560012	3.5967173	1.2075804904	2.612051e-01	5.092611e-01	-6.95659679	FALSE	FALSE
P51398	DAP3	-0.0690259326	3.6356115	-0.4370778860	6.734465e-01	8.271820e-01	-6.95936440	FALSE	FALSE
Q8N3J9	ZNF664	0.0036470762	3.5856988	0.0110993747	9.914120e-01	9.955806e-01	-6.95967558	FALSE	FALSE
Q9BZZ5	API5	-0.0618944263	3.6272787	-0.3206489003	7.565736e-01	8.757431e-01	-6.96282377	FALSE	FALSE
Q8WUK0	PTPMT1	-0.0241513541	3.6098916	-0.0952640827	9.264143e-01	9.659527e-01	-6.96607697	FALSE	FALSE
P12259	F5	-0.0430371923	3.6071585	-0.1609142012	8.760927e-01	9.370148e-01	-6.96772888	FALSE	FALSE
Q13330	MTA1	-0.0983929611	3.6398074	-0.9334858538	3.774933e-01	6.189335e-01	-6.96822799	FALSE	FALSE
Q8IXB1	DNAJC10	-0.0850473162	3.5767930	-0.2600878086	8.012700e-01	9.005646e-01	-6.96889029	FALSE	FALSE
Q06210	GFPT1	-0.1107845398	3.6180848	-0.5089166521	6.243487e-01	7.995457e-01	-6.96994334	FALSE	FALSE
Q9Y4L1	HYOU1	-0.1563773799	3.6073256	-0.6272321182	5.477354e-01	7.432811e-01	-6.97324465	FALSE	FALSE
Q969X5	ERGIC1	0.1921347504	3.6215147	1.0700015633	3.153921e-01	5.667640e-01	-6.97591321	FALSE	FALSE
Q3ZCT1	ZNF260	-0.2361303883	3.5357918	-0.5897384400	5.714078e-01	7.638316e-01	-6.97799704	FALSE	FALSE
Q9H7Z7	PTGES2	-0.0641239438	3.6083824	-0.2471973671	8.108914e-01	9.008775e-01	-6.97948228	FALSE	FALSE
Q9P016	THYN1	-0.0437382631	3.6191867	-0.1965045269	8.490447e-01	9.189434e-01	-6.98347391	FALSE	FALSE
Q16630	CPSF6	-0.2566714323	3.5327376	-0.6100589658	5.585060e-01	7.519134e-01	-6.98440792	FALSE	FALSE
P62136	PPP1CA	-0.1019806576	3.6380078	-0.8506252812	4.193534e-01	6.510655e-01	-6.98558248	FALSE	FALSE
P60660	MYL6	0.1310612705	3.6313614	0.8701486398	4.092056e-01	6.413442e-01	-6.98618739	FALSE	FALSE
Q8WVC0	LEO1	-0.0877298242	3.6163397	-0.3940561617	7.036866e-01	8.465652e-01	-6.98720929	FALSE	FALSE
O75396	SEC22B	-0.1641182724	3.5963549	-0.5858954595	5.738667e-01	7.656900e-01	-6.98930396	FALSE	FALSE
O76094	SRP72	0.0511115601	3.6263508	0.2571673543	8.034467e-01	9.008486e-01	-6.98933120	FALSE	FALSE
Q9H977	WDR54	-0.0205416532	3.6065565	-0.0786793800	9.391922e-01	9.724439e-01	-6.98968130	FALSE	FALSE
P0CG12	DERPC	-0.1511634166	3.6330482	-1.2449399679	2.478836e-01	4.933572e-01	-6.99324573	FALSE	FALSE
P62805	H4C1	0.1985320034	3.6230388	1.1866511425	2.689227e-01	5.148726e-01	-6.99819920	FALSE	FALSE
P31150	GDI1	-0.1024674530	3.6147270	-0.4471037313	6.664864e-01	8.247618e-01	-7.00022133	FALSE	FALSE
Q14697	GANAB	-0.0402478502	3.6399656	-0.2896478986	7.793445e-01	8.897917e-01	-7.00295857	FALSE	FALSE
Q9UN37	VPS4A	-0.0884846099	3.6187605	-0.3969107358	7.016619e-01	8.456837e-01	-7.00810289	FALSE	FALSE
O75306	NDUFS2	-0.0513428181	3.6219069	-0.2435601409	8.136125e-01	9.008775e-01	-7.00836200	FALSE	FALSE
P56192	MARS1	-0.1343381256	3.6343666	-1.0879093867	3.078704e-01	5.577475e-01	-7.01089402	FALSE	FALSE
Q14257	RCN2	-0.2407071518	3.6149569	-1.2161746517	2.580893e-01	5.059397e-01	-7.01422365	FALSE	FALSE
P05455	SSB	-0.0920440988	3.6382481	-0.7629034029	4.671047e-01	6.892496e-01	-7.02091420	FALSE	FALSE
Q01813	PFKP	-0.1309384293	3.6372410	-1.3264420879	2.207869e-01	4.673377e-01	-7.02234329	FALSE	FALSE
Q9NVI7	ATAD3A	-0.1862574322	3.6194647	-0.9949378625	3.484885e-01	5.916873e-01	-7.02379378	FALSE	FALSE
Q13217	DNAJC3	-0.2187541109	3.6169566	-1.1455560542	2.846184e-01	5.338457e-01	-7.02579284	FALSE	FALSE
Q9Y6N5	SQOR	0.0394656126	3.6406916	0.2973808028	7.736423e-01	8.854867e-01	-7.02657688	FALSE	FALSE
P07195	LDHB	-0.2054641485	3.5973859	-0.7931933894	4.502197e-01	6.784068e-01	-7.03068549	FALSE	FALSE
P10809	HSPD1	-0.1587104801	3.6223532	-0.8694864166	4.095469e-01	6.413442e-01	-7.03069412	FALSE	FALSE
P09012	SNRPA	0.7667266763	3.4158885	1.6483559148	1.373349e-01	3.699266e-01	-7.03133672	FALSE	FALSE
O75909	CCNK	-0.1435657466	3.5794500	-0.4273578591	6.802264e-01	8.302934e-01	-7.03691650	FALSE	FALSE
O43390	HNRNPR	-0.2187639678	3.6157698	-1.1333770595	2.894097e-01	5.414153e-01	-7.03798992	FALSE	FALSE
Q5QP82	DCAF10	0.0720945778	3.6377939	0.5270913299	6.122238e-01	7.932339e-01	-7.03851079	FALSE	FALSE
P30048	PRDX3	-0.1403592451	3.5874851	-0.4669311415	6.528227e-01	8.155047e-01	-7.03956668	FALSE	FALSE
Q8WWM7	ATXN2L	-0.0498773001	3.6276532	-0.2661292106	7.967730e-01	8.988700e-01	-7.04119952	FALSE	FALSE
Q9NR30	DDX21	-0.1447893398	3.6242903	-0.8205556775	4.353257e-01	6.622311e-01	-7.04245601	FALSE	FALSE
O75489	NDUFS3	-0.1205804653	3.6162606	-0.5722897710	5.826201e-01	7.723355e-01	-7.04307563	FALSE	FALSE
Q9NP97	DYNLRB1	0.0353595961	3.6110345	0.1427058851	8.900003e-01	9.440195e-01	-7.04357613	FALSE	FALSE
P04183	TK1	-0.0468796680	3.6330739	-0.2809562199	7.857706e-01	8.915355e-01	-7.04466530	FALSE	FALSE
Q9BSD7	NTPCR	-0.1068863320	3.6288055	-0.6320792089	5.447177e-01	7.419967e-01	-7.04493372	FALSE	FALSE
O00257	CBX4	0.1198992495	3.6276798	0.6914657704	5.085575e-01	7.138644e-01	-7.04838930	FALSE	FALSE
P30419	NMT1	-0.1262618959	3.6309377	-0.8319543232	4.292222e-01	6.572581e-01	-7.04888799	FALSE	FALSE
Q9Y6D5	ARFGEF2	0.0480113200	3.6271440	0.2477041122	8.105125e-01	9.008775e-01	-7.05114514	FALSE	FALSE
Q14011	CIRBP	0.0386764972	3.6144077	0.1621050827	8.751846e-01	9.370148e-01	-7.05321044	FALSE	FALSE
Q96C36	PYCR2	0.1198877943	3.6362434	1.0251581157	3.348577e-01	5.799495e-01	-7.05424777	FALSE	FALSE
Q13813	SPTAN1	-0.0209799339	3.6198065	-0.0950809018	9.265553e-01	9.659527e-01	-7.05536892	FALSE	FALSE
Q13724	MOGS	-0.0589483597	3.6392458	-0.4484019814	6.655876e-01	8.243621e-01	-7.05652146	FALSE	FALSE
Q9HCU5	PREB	-0.1292409021	3.6133494	-0.5837647911	5.752326e-01	7.667984e-01	-7.05698178	FALSE	FALSE
P62312	LSM6	-0.0611676120	3.6158637	-0.2662846653	7.966574e-01	8.988700e-01	-7.05806537	FALSE	FALSE
P24534	EEF1B2	-0.1605544927	3.6119928	-0.7076718005	4.989552e-01	7.087930e-01	-7.05810074	FALSE	FALSE
O94788	ALDH1A2	0.1403115722	3.6140661	0.6031877305	5.628497e-01	7.559172e-01	-7.05832669	FALSE	FALSE
O95292	VAPB	0.0830420082	3.6113447	0.3420306358	7.410125e-01	8.694805e-01	-7.05862627	FALSE	FALSE
Q6P2Q9	PRPF8	-0.1237976232	3.6358928	-1.0492697286	3.242790e-01	5.724157e-01	-7.05866019	FALSE	FALSE
Q9H0B6	KLC2	0.0583317315	3.6109100	0.2352067586	8.198719e-01	9.023629e-01	-7.05947721	FALSE	FALSE
A8CG34	POM121C	-0.0642953327	3.5743114	-0.1970243554	8.486511e-01	9.189434e-01	-7.06140998	FALSE	FALSE
Q99653	CHP1	-0.0125765365	3.6274500	-0.0653424324	9.494816e-01	9.759024e-01	-7.06164678	FALSE	FALSE
P26373	RPL13	-0.2584865483	3.6208198	-1.7169477393	1.237638e-01	3.504931e-01	-7.06172055	FALSE	FALSE
P61964	WDR5	0.1716529677	3.5821510	0.5048367132	6.270875e-01	8.017866e-01	-7.06222042	FALSE	FALSE
Q9BU76	MMTAG2	0.1981199431	3.6036110	0.7900376430	4.519594e-01	6.795990e-01	-7.06254794	FALSE	FALSE
O43516	WIPF1	-0.1364514654	3.6271474	-0.8193840631	4.359564e-01	6.624873e-01	-7.06732123	FALSE	FALSE
P25490	YY1	-0.0833794953	3.6097342	-0.3389061848	7.432787e-01	8.694805e-01	-7.06927316	FALSE	FALSE
P10398	ARAF	0.0048829794	3.6163571	0.0209525331	9.837893e-01	9.908190e-01	-7.07111719	FALSE	FALSE
Q9Y3C6	PPIL1	-0.1111387622	3.6144278	-0.4744285351	6.476917e-01	8.150229e-01	-7.07196521	FALSE	FALSE
Q9Y2X3	NOP58	-0.0997619175	3.6319854	-0.6389445608	5.404604e-01	7.388044e-01	-7.07642595	FALSE	FALSE
O75175	CNOT3	0.2324584872	3.5059731	0.4583451567	6.587229e-01	8.179809e-01	-7.07750918	FALSE	FALSE
O00411	POLRMT	-0.0182647106	3.5352770	-0.0439376603	9.660154e-01	9.850723e-01	-7.07770590	FALSE	FALSE
O95218	ZRANB2	0.1706407510	3.6301190	1.2357894929	2.510931e-01	4.957524e-01	-7.07814577	FALSE	FALSE
P30153	PPP2R1A	-0.0520668909	3.6322432	-0.3089323737	7.651514e-01	8.806923e-01	-7.07847204	FALSE	FALSE
Q7L8L6	FASTKD5	0.0225391912	3.6344270	0.1369783385	8.943836e-01	9.458684e-01	-7.08092506	FALSE	FALSE
P37198	NUP62	-0.0490699467	3.6212793	-0.2308684608	8.231282e-01	9.039148e-01	-7.08127458	FALSE	FALSE
Q8TAF3	WDR48	-0.0847744686	3.6390058	-0.7428983303	4.784836e-01	6.963474e-01	-7.08563686	FALSE	FALSE
Q99623	PHB2	0.1344562126	3.6345758	1.0981339085	3.036397e-01	5.561004e-01	-7.08927305	FALSE	FALSE
Q16342	PDCD2	-0.0366437115	3.6313692	-0.2099943657	8.388458e-01	9.120379e-01	-7.08964566	FALSE	FALSE
P82932	MRPS6	0.1417604336	3.6243775	0.7958189271	4.487758e-01	6.776561e-01	-7.09382078	FALSE	FALSE
P08238	HSP90AB1	-0.1422976284	3.6352487	-1.3174544352	2.236460e-01	4.708768e-01	-7.09529328	FALSE	FALSE
O43395	PRPF3	-0.0981155052	3.6256984	-0.5276477221	6.118545e-01	7.932339e-01	-7.09695368	FALSE	FALSE
O00268	TAF4	-0.0763138381	3.6408793	-0.7445820264	4.775190e-01	6.963474e-01	-7.09826445	FALSE	FALSE
P08559	PDHA1	0.0365644902	3.6225504	0.1757932215	8.647616e-01	9.317319e-01	-7.10239501	FALSE	FALSE
Q92572	AP3S1	0.0723541372	3.6210071	0.3417085417	7.412460e-01	8.694805e-01	-7.10299255	FALSE	FALSE
Q08881	ITK	0.0427990760	3.6362866	0.2866649868	7.815479e-01	8.897917e-01	-7.10579121	FALSE	FALSE
Q99459	CDC5L	0.0154440261	3.6201316	0.0710069565	9.451101e-01	9.750488e-01	-7.10595543	FALSE	FALSE
P10155	RO60	-0.1523524393	3.6066601	-0.6353043451	5.427153e-01	7.402514e-01	-7.10678186	FALSE	FALSE
Q13573	SNW1	0.1274765444	3.6281669	0.7855397605	4.544469e-01	6.803629e-01	-7.10699915	FALSE	FALSE
Q9C0J8	WDR33	0.0210139854	3.6179151	0.0953636864	9.263376e-01	9.659527e-01	-7.10719906	FALSE	FALSE
Q9UL46	PSME2	-0.1930910660	3.5937476	-0.7041165559	5.010519e-01	7.087930e-01	-7.10896921	FALSE	FALSE
O76031	CLPX	-0.0686137655	3.6369000	-0.5016644037	6.292213e-01	8.022012e-01	-7.10996431	FALSE	FALSE
Q14103	HNRNPD	-0.2362967374	3.6203636	-1.4140546276	1.945229e-01	4.348081e-01	-7.11224516	FALSE	FALSE
P09693	CD3G	0.1313640773	3.5946964	0.4410702877	6.706708e-01	8.270837e-01	-7.11246547	FALSE	FALSE
Q9NWB6	ARGLU1	0.6070118314	3.5132240	1.5955759273	1.486943e-01	3.888246e-01	-7.11257568	FALSE	FALSE
Q5XG87	TENT4A	0.0738630467	3.5935750	0.2522891067	8.070867e-01	9.008775e-01	-7.11319239	FALSE	FALSE
Q9UNQ2	DIMT1	-0.1042050306	3.6123033	-0.4378059704	6.729399e-01	8.271820e-01	-7.11418119	FALSE	FALSE
Q12834	CDC20	-0.0705113140	3.6142079	-0.3000833172	7.716529e-01	8.850984e-01	-7.11733441	FALSE	FALSE
P62917	RPL8	-0.2286593565	3.6173317	-1.2806992121	2.356684e-01	4.872027e-01	-7.12283620	FALSE	FALSE
Q13363	CTBP1	0.0149536038	3.6381581	0.1054917027	9.185453e-01	9.657193e-01	-7.12388680	FALSE	FALSE
Q96EP5	DAZAP1	-0.0575594501	3.6343701	-0.3764812892	7.162069e-01	8.543163e-01	-7.12685909	FALSE	FALSE
P48444	ARCN1	0.1356197826	3.6302718	0.9206007644	3.837949e-01	6.249752e-01	-7.12738051	FALSE	FALSE
Q10570	CPSF1	0.0861156533	3.6247106	0.4646191901	6.544089e-01	8.155047e-01	-7.12884657	FALSE	FALSE
Q13409	DYNC1I2	-0.0743230670	3.6373761	-0.5699412618	5.841386e-01	7.729183e-01	-7.13133725	FALSE	FALSE
Q9Y4C2	TCAF1	-0.0847065592	3.6265958	-0.4603115861	6.573693e-01	8.170080e-01	-7.13223698	FALSE	FALSE
Q96QT4	TRPM7	0.0800007161	3.6312906	0.4874043199	6.388586e-01	8.071529e-01	-7.13295213	FALSE	FALSE
Q14596	NBR1	-0.1407630595	3.6114381	-0.6137427953	5.561853e-01	7.507926e-01	-7.13437831	FALSE	FALSE
Q13561	DCTN2	0.0011495234	3.5954647	0.0041253830	9.968080e-01	9.991350e-01	-7.13555494	FALSE	FALSE
Q9UHX1	PUF60	0.3979905512	3.5928617	1.7068857409	1.256737e-01	3.524274e-01	-7.13600563	FALSE	FALSE
P62191	PSMC1	-0.1095635147	3.6322846	-0.7597947613	4.688611e-01	6.892496e-01	-7.13661024	FALSE	FALSE
Q9HB90	RRAGC	-0.0331349399	3.6246055	-0.1685931776	8.702408e-01	9.348239e-01	-7.14249560	FALSE	FALSE
Q07666	KHDRBS1	-0.2633271377	3.6190844	-1.6172646170	1.439264e-01	3.798280e-01	-7.14418852	FALSE	FALSE
Q99873	PRMT1	0.0497434337	3.6249137	0.2553056221	8.048353e-01	9.008486e-01	-7.14696726	FALSE	FALSE
O60739	EIF1B	0.3844559780	3.5555067	1.1288871878	2.911923e-01	5.419203e-01	-7.15525013	FALSE	FALSE
P20700	LMNB1	-0.1266855020	3.6236414	-0.7046900972	5.007132e-01	7.087930e-01	-7.15679389	FALSE	FALSE
Q16181	SEPTIN7	-0.0034515064	3.6328855	-0.0211862473	9.836085e-01	9.908190e-01	-7.15804424	FALSE	FALSE
Q12874	SF3A3	0.1740811845	3.6180726	0.8911475499	3.984868e-01	6.352784e-01	-7.15927842	FALSE	FALSE
Q9UN86	G3BP2	-0.0454897060	3.6222898	-0.2212774948	8.303398e-01	9.062277e-01	-7.15999636	FALSE	FALSE
P07602	PSAP	-0.1212140106	3.6166675	-0.5685921343	5.850118e-01	7.733598e-01	-7.16159983	FALSE	FALSE
P63104	YWHAZ	-0.0985790799	3.4564543	-0.2022749834	8.446781e-01	9.158053e-01	-7.16451656	FALSE	FALSE
Q9Y2S7	POLDIP2	0.0031428073	3.6136480	0.0132724918	9.897307e-01	9.948225e-01	-7.16521451	FALSE	FALSE
Q2TAY7	SMU1	0.0152330554	3.6267994	0.0825601236	9.362004e-01	9.715965e-01	-7.16553807	FALSE	FALSE
Q8N3U4	STAG2	-0.1447468516	3.6269029	-0.8777600139	4.052969e-01	6.405592e-01	-7.16624917	FALSE	FALSE
O43719	HTATSF1	-0.1404176493	3.6142387	-0.6563429809	5.297609e-01	7.321382e-01	-7.17129468	FALSE	FALSE
Q9Y3D9	MRPS23	0.0622980524	3.5328258	0.1512944660	8.834349e-01	9.391411e-01	-7.17272132	FALSE	FALSE
Q9UKM9	RALY	-0.0703817653	3.6265381	-0.3907633586	7.060253e-01	8.466750e-01	-7.17291118	FALSE	FALSE
O43617	TRAPPC3	-0.0702596222	3.6029406	-0.2683887325	7.950931e-01	8.985555e-01	-7.17454159	FALSE	FALSE
Q12996	CSTF3	0.0006591679	3.6294291	0.0037178950	9.971233e-01	9.991350e-01	-7.17787603	FALSE	FALSE
Q9UBU8	MORF4L1	0.0001105682	3.6376038	0.0007870903	9.993910e-01	9.993910e-01	-7.17871628	FALSE	FALSE
O43143	DHX15	0.1888733146	3.6259214	1.2507169949	2.458750e-01	4.912330e-01	-7.18467147	FALSE	FALSE
Q15072	ZNF146	0.1344543322	3.6277567	0.8048851341	4.438138e-01	6.722887e-01	-7.18538980	FALSE	FALSE
Q07866	KLC1	-0.1681982250	3.6126233	-0.7738153849	4.609740e-01	6.859561e-01	-7.19107013	FALSE	FALSE
Q96HS1	PGAM5	0.0954763305	3.6355490	0.7527392154	4.728636e-01	6.935655e-01	-7.19436954	FALSE	FALSE
Q9UJV9	DDX41	-0.0798080790	3.6415768	-1.0624058022	3.186257e-01	5.691275e-01	-7.19442200	FALSE	FALSE
P04075	ALDOA	-0.2027709368	3.5544535	-0.5777324280	5.791096e-01	7.685305e-01	-7.19525250	FALSE	FALSE
P42025	ACTR1B	-0.0226571623	3.6355422	-0.1542329110	8.811909e-01	9.391411e-01	-7.19711281	FALSE	FALSE
O75643	SNRNP200	-0.1437972494	3.6301997	-0.9951197077	3.484053e-01	5.916873e-01	-7.19853272	FALSE	FALSE
Q00403	GTF2B	-0.0226285971	3.6001091	-0.0817089660	9.368565e-01	9.715965e-01	-7.20041604	FALSE	FALSE
O75436	VPS26A	0.0088531401	3.6012165	0.0322125628	9.750803e-01	9.890414e-01	-7.20054136	FALSE	FALSE
O75251	NDUFS7	0.0250685368	3.6041479	0.0962524169	9.256535e-01	9.659527e-01	-7.20071811	FALSE	FALSE
O75616	ERAL1	0.0733941112	3.5969552	0.2497594901	8.089762e-01	9.008775e-01	-7.20340227	FALSE	FALSE
P07384	CAPN1	-0.0477579693	3.6333978	-0.3096705183	7.646100e-01	8.806923e-01	-7.20398338	FALSE	FALSE
Q92688	ANP32B	-0.1729567724	3.6273918	-1.1799925641	2.714168e-01	5.172078e-01	-7.21160147	FALSE	FALSE
P40938	RFC3	0.1263117794	3.6223548	0.6483736986	5.346458e-01	7.356176e-01	-7.21183147	FALSE	FALSE
P49792	RANBP2	0.0558301896	3.6342864	0.3752044607	7.171202e-01	8.543163e-01	-7.21203160	FALSE	FALSE
Q00325	SLC25A3	0.2603942745	3.6146183	1.4362246210	1.883247e-01	4.320243e-01	-7.21302872	FALSE	FALSE
Q6P1J9	CDC73	-0.0660755085	3.6269177	-0.3670967039	7.229303e-01	8.576002e-01	-7.21879190	FALSE	FALSE
Q8IZ69	TRMT2A	-0.0733015721	3.6404029	-0.7428821608	4.784928e-01	6.963474e-01	-7.21976702	FALSE	FALSE
Q96PK6	RBM14	0.1155967403	3.6399704	1.7603832287	1.158249e-01	3.340972e-01	-7.22277808	FALSE	FALSE
Q15029	EFTUD2	-0.1435542908	3.6339462	-1.2138463096	2.589304e-01	5.062036e-01	-7.22711599	FALSE	FALSE
Q13946	PDE7A	-0.0602397307	3.6125048	-0.2613885389	8.003011e-01	9.004428e-01	-7.23137910	FALSE	FALSE
P04049	RAF1	0.1001282387	3.6316838	0.6615772406	5.265673e-01	7.297591e-01	-7.23274558	FALSE	FALSE
Q9Y312	AAR2	-0.0689658877	3.5941899	-0.2485803903	8.098574e-01	9.008775e-01	-7.23476930	FALSE	FALSE
P35269	GTF2F1	-0.1632537123	3.6177935	-0.8315981231	4.294120e-01	6.572581e-01	-7.23639445	FALSE	FALSE
P26038	MSN	-0.0915504664	3.6213300	-0.4725504665	6.489752e-01	8.150582e-01	-7.23640288	FALSE	FALSE
Q9Y266	NUDC	0.1504831507	3.5879690	0.5181066577	6.182022e-01	7.963943e-01	-7.23974319	FALSE	FALSE
P62899	RPL31	-0.1595740403	3.6374554	-2.0126638596	7.842775e-02	2.867015e-01	-7.24137992	FALSE	FALSE
P33176	KIF5B	0.0258853979	3.6399279	0.2147065425	8.352906e-01	9.101943e-01	-7.24320483	FALSE	FALSE
O43768	ENSA	0.0154649040	3.5915066	0.0534231122	9.586859e-01	9.794443e-01	-7.24604194	FALSE	FALSE
B0I1T2	MYO1G	-0.0582889553	3.6285261	-0.3363047043	7.451677e-01	8.694805e-01	-7.24620859	FALSE	FALSE
Q02878	RPL6	-0.1156300954	3.6242245	-0.6493236931	5.340621e-01	7.356176e-01	-7.25412100	FALSE	FALSE
Q86YP4	GATAD2A	-0.0561184155	3.6237247	-0.2868783211	7.813902e-01	8.897917e-01	-7.26726157	FALSE	FALSE
Q96GA3	LTV1	0.1008801970	3.6287089	0.6186603453	5.530961e-01	7.491368e-01	-7.26754630	FALSE	FALSE
Q07020	RPL18	-0.1705798771	3.6024849	-0.6905686065	5.090925e-01	7.138644e-01	-7.26851986	FALSE	FALSE
Q13885	TUBB2A	0.1796583185	3.6206210	0.9856983393	3.527390e-01	5.959745e-01	-7.26865818	FALSE	FALSE
P07910	HNRNPC	0.2043607815	3.6042792	0.8586922935	4.151391e-01	6.460044e-01	-7.27335121	FALSE	FALSE
P60891	PRPS1	-0.0119038241	3.6142962	-0.0535949127	9.585531e-01	9.794443e-01	-7.27459910	FALSE	FALSE
P21127	CDK11B	-0.0520809016	3.5785984	-0.1654038499	8.726703e-01	9.367315e-01	-7.27858317	FALSE	FALSE
Q13422	IKZF1	0.1097010296	3.6336590	0.8272775456	4.317192e-01	6.589134e-01	-7.28282855	FALSE	FALSE
Q92945	KHSRP	0.0931869061	3.6124940	0.4123885873	6.907282e-01	8.388250e-01	-7.28360490	FALSE	FALSE
Q9H2U2	PPA2	-0.1289274438	3.6350659	-1.1637398517	2.775840e-01	5.256730e-01	-7.28702051	FALSE	FALSE
Q53GS9	USP39	-0.0418499828	3.6334007	-0.2811747957	7.856088e-01	8.915355e-01	-7.28814744	FALSE	FALSE
O60488	ACSL4	-0.0425392884	3.6390148	-0.3599314803	7.280809e-01	8.596583e-01	-7.28939386	FALSE	FALSE
Q15637	SF1	0.2984207558	3.5782642	1.0348972717	3.305532e-01	5.776618e-01	-7.29328801	FALSE	FALSE
P14735	IDE	-0.1122394068	3.6403965	-1.8493820760	1.010263e-01	3.188246e-01	-7.29678539	FALSE	FALSE
Q13151	HNRNPA0	-0.0490204035	3.6288502	-0.2877903452	7.807164e-01	8.897917e-01	-7.29826642	FALSE	FALSE
Q8IWC1	MAP7D3	-0.0039433787	3.6299972	-0.0234402028	9.818650e-01	9.908190e-01	-7.30784727	FALSE	FALSE
Q92522	H1FX	-0.2025190550	3.6209071	-1.1815923692	2.708158e-01	5.167498e-01	-7.30856731	FALSE	FALSE
Q99741	CDC6	-0.0201120087	3.6408976	-0.1829977853	8.592867e-01	9.269008e-01	-7.31642438	FALSE	FALSE
P36873	PPP1CC	0.0653176324	3.6366750	0.5225412033	6.152476e-01	7.949954e-01	-7.31999692	FALSE	FALSE
P17980	PSMC3	-0.2024107733	3.6028204	-0.8585907369	4.151920e-01	6.460044e-01	-7.32408729	FALSE	FALSE
P15924	DSP	-0.6980367962	2.7604509	-0.7685272569	4.639383e-01	6.869819e-01	-7.32658494	FALSE	FALSE
P22087	FBL	0.2000493517	3.6169691	1.0587796711	3.201785e-01	5.691275e-01	-7.32966032	FALSE	FALSE
Q02338	BDH1	0.0723542352	3.6395121	0.7130242575	4.958092e-01	7.087930e-01	-7.33249527	FALSE	FALSE
Q9Y237	PIN4	-0.1186593423	3.6374678	-1.2692219754	2.395326e-01	4.878295e-01	-7.33512165	FALSE	FALSE
Q9P0U3	SENP1	-0.0237763977	3.6321510	-0.1520362361	8.828683e-01	9.391411e-01	-7.33794613	FALSE	FALSE
Q96DI7	SNRNP40	-0.1268753564	3.6253858	-0.7487093954	4.751597e-01	6.947999e-01	-7.33933182	FALSE	FALSE
Q15369	ELOC	-0.0618957025	3.6073894	-0.2495415206	8.091391e-01	9.008775e-01	-7.34125662	FALSE	FALSE
Q8N1F7	NUP93	-0.0658572707	3.6307608	-0.4143319281	6.893607e-01	8.378744e-01	-7.34281099	FALSE	FALSE
Q9Y421	FAM32A	-0.2023549976	3.6172476	-1.0879293168	3.078621e-01	5.577475e-01	-7.34295430	FALSE	FALSE
P28066	PSMA5	-0.2013126938	3.6156874	-1.0245376642	3.351334e-01	5.799495e-01	-7.34631048	FALSE	FALSE
Q9P2J5	LARS1	-0.0931075912	3.6267639	-0.5508241150	5.965801e-01	7.821586e-01	-7.35358364	FALSE	FALSE
Q8NC51	SERBP1	-0.0923396480	3.6232275	-0.4932801055	6.348786e-01	8.058291e-01	-7.35640196	FALSE	FALSE
Q9NRX2	MRPL17	-0.0008633081	3.6294119	-0.0050823132	9.960676e-01	9.991350e-01	-7.35999178	FALSE	FALSE
P32322	PYCR1	0.1156699647	3.6360293	1.0593009186	3.199550e-01	5.691275e-01	-7.36348803	FALSE	FALSE
P18124	RPL7	-0.0780296717	3.5842010	-0.2646404298	7.978804e-01	8.988700e-01	-7.36613824	FALSE	FALSE
Q9NSD9	FARSB	-0.2138595177	3.5826761	-0.7493915889	4.747705e-01	6.947999e-01	-7.36859200	FALSE	FALSE
Q96AG4	LRRC59	-0.1704189258	3.6169140	-0.8730302767	4.077226e-01	6.405592e-01	-7.36933769	FALSE	FALSE
P17812	CTPS1	-0.0798475808	3.6309260	-0.5238635347	6.143680e-01	7.949954e-01	-7.37043480	FALSE	FALSE
Q14739	LBR	-0.0439981136	3.6365776	-0.3384451364	7.436134e-01	8.694805e-01	-7.37054892	FALSE	FALSE
Q9H773	DCTPP1	-0.0003581631	3.6194270	-0.0017566665	9.986408e-01	9.993382e-01	-7.37230252	FALSE	FALSE
P16949	STMN1	0.2743337965	3.2357672	0.3436416514	7.398450e-01	8.694805e-01	-7.37386629	FALSE	FALSE
Q9UBB9	TFIP11	-0.0910978513	3.6062224	-0.3670754065	7.229456e-01	8.576002e-01	-7.37531021	FALSE	FALSE
P07766	CD3E	0.0862428172	3.6309225	0.5775710304	5.792135e-01	7.685305e-01	-7.37740874	FALSE	FALSE
P13073	COX4I1	-0.0445103202	3.6390661	-0.3948468884	7.031255e-01	8.465652e-01	-7.38221990	FALSE	FALSE
O43809	NUDT21	-0.2328546062	3.6170319	-1.2698816751	2.393091e-01	4.878295e-01	-7.38912352	FALSE	FALSE
P35637	FUS	0.9184298702	3.3566011	1.6322030794	1.407241e-01	3.734400e-01	-7.39672087	FALSE	FALSE
P11908	PRPS2	-0.1465397661	3.6149008	-0.7047690643	5.006666e-01	7.087930e-01	-7.39720761	FALSE	FALSE
P13995	MTHFD2	-0.1606876359	3.6202654	-0.8482791263	4.205847e-01	6.515653e-01	-7.40128010	FALSE	FALSE
P67809	YBX1	-0.2069632522	3.6252516	-1.4672272487	1.799485e-01	4.234257e-01	-7.40730702	FALSE	FALSE
P60866	RPS20	-0.2641202618	3.6149479	-1.4568206759	1.827227e-01	4.243787e-01	-7.41164908	FALSE	FALSE
Q86YZ3	HRNR	-1.8359255108	2.3518998	-1.3732588480	2.063950e-01	4.499423e-01	-7.41824216	FALSE	FALSE
Q9BW61	DDA1	-0.1308955013	3.6400777	-2.3059729278	4.954120e-02	2.290832e-01	-7.42099726	FALSE	FALSE
Q9NPA8	ENY2	0.1206835365	3.6138284	0.5636845581	5.881946e-01	7.747085e-01	-7.42118818	FALSE	FALSE
P36542	ATP5F1C	0.0657067102	3.6351325	0.5042575249	6.274768e-01	8.017866e-01	-7.43061781	FALSE	FALSE
P78346	RPP30	0.1068544692	3.6046357	0.4300984274	6.783116e-01	8.293691e-01	-7.43987009	FALSE	FALSE
Q9Y3B4	SF3B6	0.0431050058	3.6258426	0.2420401841	8.147504e-01	9.008775e-01	-7.44006914	FALSE	FALSE
P49720	PSMB3	0.0969686349	3.5825620	0.3237723618	7.542929e-01	8.738089e-01	-7.44027592	FALSE	FALSE
Q02543	RPL18A	0.0470971159	3.6162900	0.2172183052	8.333972e-01	9.088723e-01	-7.44237672	FALSE	FALSE
O94906	PRPF6	-0.0234156401	3.6317837	-0.1525482982	8.824772e-01	9.391411e-01	-7.44456721	FALSE	FALSE
P62888	RPL30	-0.2408093620	3.6048882	-1.0467371086	3.253778e-01	5.724157e-01	-7.44510732	FALSE	FALSE
P32969	RPL9	-0.1025883273	3.6283166	-0.6434465549	5.376795e-01	7.387294e-01	-7.44688205	FALSE	FALSE
Q8IWX8	CHERP	0.0401944259	3.6090807	0.1724796525	8.672823e-01	9.326171e-01	-7.45303504	FALSE	FALSE
P05387	RPLP2	-0.0295295136	3.5274556	-0.0723892905	9.440436e-01	9.750488e-01	-7.45466113	FALSE	FALSE
Q15392	DHCR24	0.0428127311	3.5961959	0.1532108851	8.819712e-01	9.391411e-01	-7.45814768	FALSE	FALSE
P67775	PPP2CA	-0.0055887855	3.6340687	-0.0396736840	9.693115e-01	9.858221e-01	-7.45819904	FALSE	FALSE
P62906	RPL10A	-0.0907934580	3.6312527	-0.6295445325	5.462945e-01	7.427325e-01	-7.45872552	FALSE	FALSE
Q01082	SPTBN1	-0.0913195366	3.6274496	-0.5662739091	5.865141e-01	7.743924e-01	-7.46277748	FALSE	FALSE
P08670	VIM	-0.1724715984	3.6180681	-0.9386129916	3.750070e-01	6.162730e-01	-7.46281839	FALSE	FALSE
Q9BUQ8	DDX23	0.0031771490	3.6150651	0.0143339899	9.889095e-01	9.948225e-01	-7.46485401	FALSE	FALSE
Q3ZCQ8	TIMM50	0.0457217648	3.6373598	0.3836719534	7.110730e-01	8.505573e-01	-7.46696809	FALSE	FALSE
P48643	CCT5	-0.0859826106	3.6360537	-0.7409183128	4.796196e-01	6.963474e-01	-7.47088132	FALSE	FALSE
Q7RTV0	PHF5A	0.0470514145	3.6212421	0.2442441208	8.131006e-01	9.008775e-01	-7.47267662	FALSE	FALSE
P50914	RPL14	-0.1581594903	3.6167231	-0.7917090068	4.510375e-01	6.789251e-01	-7.47446876	FALSE	FALSE
P15814	IGLL1	-0.1320579443	3.5974559	-0.4968936279	6.324372e-01	8.048566e-01	-7.47615527	FALSE	FALSE
P34931	HSPA1L	-0.0591176759	3.6428326	-1.3019689400	2.286462e-01	4.783211e-01	-7.48183050	FALSE	FALSE
Q9Y3I0	RTCB	-0.1024682509	3.6346297	-0.8444318239	4.226093e-01	6.518828e-01	-7.48636788	FALSE	FALSE
P55145	MANF	-0.0229996961	3.6178509	-0.1096459285	9.153518e-01	9.632978e-01	-7.49263419	FALSE	FALSE
Q9Y606	PUS1	0.0831079201	3.6370795	0.7596215025	4.689591e-01	6.892496e-01	-7.49840034	FALSE	FALSE
Q15428	SF3A2	-0.0385677685	3.6217219	-0.2020251072	8.448671e-01	9.158053e-01	-7.50314272	FALSE	FALSE
Q15459	SF3A1	0.0607731439	3.6253302	0.3547838671	7.317903e-01	8.623812e-01	-7.50835760	FALSE	FALSE
P26599	PTBP1	-0.2169504334	3.6156985	-1.1610063418	2.786324e-01	5.267549e-01	-7.51493666	FALSE	FALSE
P60510	PPP4C	-0.0658752292	3.6193106	-0.3287856293	7.506375e-01	8.731035e-01	-7.52379603	FALSE	FALSE
O75533	SF3B1	0.0585419021	3.6129250	0.2735872827	7.912325e-01	8.948983e-01	-7.52813878	FALSE	FALSE
P08579	SNRPB2	0.1120427120	3.6072290	0.4867520494	6.393012e-01	8.071529e-01	-7.53472847	FALSE	FALSE
Q562R1	ACTBL2	0.1021154501	3.6113071	0.4492565144	6.649963e-01	8.243423e-01	-7.54060979	FALSE	FALSE
P81605	DCD	-2.0573335279	2.7986716	-2.0014620035	7.980840e-02	2.881645e-01	-7.55282098	FALSE	FALSE
P46777	RPL5	0.0827328731	3.6387198	0.8883632971	3.998963e-01	6.352784e-01	-7.55283834	FALSE	FALSE
Q15393	SF3B3	0.1983367833	3.6174268	1.1018432148	3.021163e-01	5.543312e-01	-7.55484615	FALSE	FALSE
O96019	ACTL6A	-0.0450625357	3.6260313	-0.2610769081	8.005332e-01	9.004428e-01	-7.55864496	FALSE	FALSE
P37268	FDFT1	-0.0913749404	3.6325060	-0.6701417313	5.213671e-01	7.232517e-01	-7.56083414	FALSE	FALSE
P25788	PSMA3	-0.1597791867	3.6108178	-0.7215711495	4.908118e-01	7.068677e-01	-7.56295624	FALSE	FALSE
Q9Y3U8	RPL36	-0.1857255775	3.6122213	-0.9144701069	3.868201e-01	6.263426e-01	-7.56526623	FALSE	FALSE
P35658	NUP214	-0.0696823529	3.6325932	-0.4963808308	6.327834e-01	8.048566e-01	-7.57423808	FALSE	FALSE
P55072	VCP	-0.1528129854	3.6355160	-1.6086697172	1.457990e-01	3.826555e-01	-7.57641573	FALSE	FALSE
Q8IY67	RAVER1	0.1403918585	3.6305145	1.0438048100	3.266537e-01	5.732606e-01	-7.57963684	FALSE	FALSE
P28070	PSMB4	0.1862079166	3.5882831	0.6479580837	5.349013e-01	7.356176e-01	-7.58086826	FALSE	FALSE
P11586	MTHFD1	-0.0467458984	3.6364318	-0.3891054406	7.072040e-01	8.466750e-01	-7.58194323	FALSE	FALSE
Q99832	CCT7	0.0241837708	3.6403145	0.2482574657	8.100988e-01	9.008775e-01	-7.58895835	FALSE	FALSE
P42166	TMPO	-0.0097033566	3.6370786	-0.0806203307	9.376957e-01	9.715965e-01	-7.59016361	FALSE	FALSE
P28065	PSMB9	-0.0167483631	3.6189652	-0.0810637029	9.373539e-01	9.715965e-01	-7.60134768	FALSE	FALSE
P00338	LDHA	-0.0958553968	3.6148658	-0.4701935811	6.505876e-01	8.155047e-01	-7.60641780	FALSE	FALSE
P48735	IDH2	-0.0135604655	3.6349682	-0.1026240163	9.207507e-01	9.659527e-01	-7.60955435	FALSE	FALSE
O15235	MRPS12	-0.0439767354	3.6302652	-0.2918984442	7.776834e-01	8.886925e-01	-7.61267132	FALSE	FALSE
Q13435	SF3B2	0.0791073806	3.6138544	0.3743956391	7.176989e-01	8.543163e-01	-7.61772139	FALSE	FALSE
Q07955	SRSF1	0.1377121971	3.6184121	0.7424030771	4.787676e-01	6.963474e-01	-7.62145704	FALSE	FALSE
Q9UMS4	PRPF19	-0.1601597188	3.6269802	-1.0501966067	3.238775e-01	5.724157e-01	-7.62314597	FALSE	FALSE
Q9Y5B6	PAXBP1	0.0476854208	3.6213243	0.2505869018	8.083581e-01	9.008775e-01	-7.63163735	FALSE	FALSE
P15153	RAC2	-0.0080322985	3.6364795	-0.0662980093	9.487440e-01	9.759024e-01	-7.63641487	FALSE	FALSE
P39023	RPL3	-0.0623906969	3.6330289	-0.4685124756	6.517389e-01	8.155047e-01	-7.64361766	FALSE	FALSE
Q00839	HNRNPU	-0.0910898225	3.6382774	-1.0091286285	3.420361e-01	5.869913e-01	-7.64918047	FALSE	FALSE
Q14444	CAPRIN1	-0.1017736061	3.6323457	-0.7709706497	4.625670e-01	6.869819e-01	-7.65197994	FALSE	FALSE
Q8WWY3	PRPF31	0.0076917635	3.5995204	0.0299312468	9.768445e-01	9.899705e-01	-7.65814994	FALSE	FALSE
Q06323	PSME1	0.1753623009	3.5954513	0.6782713447	5.164603e-01	7.213329e-01	-7.65990888	FALSE	FALSE
Q96AE4	FUBP1	0.0884172016	3.6020680	0.3612386972	7.271402e-01	8.596583e-01	-7.66330631	FALSE	FALSE
Q52LJ0	FAM98B	0.0197226644	3.6188847	0.0974332161	9.247446e-01	9.659527e-01	-7.66620517	FALSE	FALSE
Q99567	NUP88	-0.1168520244	3.6285708	-0.7699387392	4.631458e-01	6.869819e-01	-7.66949564	FALSE	FALSE
P16989	YBX3	-0.2384635128	3.5986288	-1.0315600219	3.320233e-01	5.781160e-01	-7.67677946	FALSE	FALSE
Q9H2P0	ADNP	-0.1234936326	3.5913662	-0.4368045872	6.736367e-01	8.271820e-01	-7.67941744	FALSE	FALSE
P62851	RPS25	-0.0598669423	3.6428458	-1.7155519603	1.240271e-01	3.504931e-01	-7.68094495	FALSE	FALSE
P62273	RPS29	-0.2123994348	3.6262850	-1.4741152435	1.781329e-01	4.219247e-01	-7.69704386	FALSE	FALSE
P61353	RPL27	-0.1684874388	3.6118178	-0.8327269202	4.288106e-01	6.572581e-01	-7.70246478	FALSE	FALSE
Q15365	PCBP1	-0.0705967567	3.6381150	-0.7070582808	4.993166e-01	7.087930e-01	-7.70307637	FALSE	FALSE
P67870	CSNK2B	-0.0709579186	3.6259126	-0.4224327389	6.836736e-01	8.330819e-01	-7.70435125	FALSE	FALSE
Q9H0D6	XRN2	0.0392280353	3.6358313	0.3259163958	7.527288e-01	8.731846e-01	-7.70818036	FALSE	FALSE
P15311	EZR	-0.1302630474	3.6235601	-0.7809179437	4.570125e-01	6.814764e-01	-7.71159923	FALSE	FALSE
Q9UBN7	HDAC6	-0.1104415004	3.6344146	-0.9619829031	3.638276e-01	6.076515e-01	-7.72217603	FALSE	FALSE
O00483	NDUFA4	-0.1246993503	3.6097268	-0.5445148928	6.007177e-01	7.861447e-01	-7.73210509	FALSE	FALSE
Q01844	EWSR1	0.6190050253	3.4677077	1.4130820948	1.947989e-01	4.348081e-01	-7.73516052	FALSE	FALSE
P62081	RPS7	-0.0886350095	3.6355985	-0.7852635404	4.546000e-01	6.803629e-01	-7.73946709	FALSE	FALSE
Q9Y224	RTRAF	0.0521163243	3.6268092	0.3166845386	7.594720e-01	8.770084e-01	-7.74267674	FALSE	FALSE
Q6P1L8	MRPL14	0.0595864421	3.6251558	0.3359323913	7.454382e-01	8.694805e-01	-7.74909627	FALSE	FALSE
Q9UQ80	PA2G4	-0.0988657410	3.6053361	-0.4245836070	6.821672e-01	8.319537e-01	-7.75864327	FALSE	FALSE
A0FGR8	ESYT2	0.0238073959	3.6400650	0.2590028676	8.020784e-01	9.007668e-01	-7.76166632	FALSE	FALSE
O95831	AIFM1	-0.0330090537	3.6366028	-0.2830388916	7.842292e-01	8.911978e-01	-7.76568022	FALSE	FALSE
O00148	DDX39A	-0.0894535022	3.6376423	-0.9418472121	3.734449e-01	6.158189e-01	-7.77187855	FALSE	FALSE
P68431	H3C1	-0.1062855401	3.6288208	-0.7173498706	4.932760e-01	7.078950e-01	-7.77630348	FALSE	FALSE
P25685	DNAJB1	0.1186897151	3.6021907	0.4792077111	6.444313e-01	8.121989e-01	-7.77761408	FALSE	FALSE
P62266	RPS23	-0.0913079434	3.6405436	-1.4154760963	1.941202e-01	4.348081e-01	-7.78696894	FALSE	FALSE
A6NHQ2	FBLL1	0.1161063864	3.5925108	0.4291178094	6.789965e-01	8.294987e-01	-7.78713171	FALSE	FALSE
P49721	PSMB2	0.0025782745	3.6190797	0.0129724143	9.899629e-01	9.948225e-01	-7.79371469	FALSE	FALSE
P0C7P0	CISD3	0.0121182933	3.6094091	0.0530947944	9.589395e-01	9.794443e-01	-7.80658580	FALSE	FALSE
P62318	SNRPD3	0.3660605105	3.5555493	1.1113024621	2.982589e-01	5.507796e-01	-7.80726476	FALSE	FALSE
P36402	TCF7	0.0821190405	3.6307020	0.5790883232	5.782369e-01	7.685305e-01	-7.80858141	FALSE	FALSE
P35998	PSMC2	-0.0275149446	3.6391827	-0.2834949427	7.838918e-01	8.911978e-01	-7.81959674	FALSE	FALSE
P62913	RPL11	-0.0987968434	3.6373743	-1.0470399746	3.252462e-01	5.724157e-01	-7.82515550	FALSE	FALSE
Q9NZJ0	DTL	0.0169364970	3.6070877	0.0692061941	9.464996e-01	9.757798e-01	-7.82797684	FALSE	FALSE
P62249	RPS16	-0.1577687087	3.6331032	-1.4358552551	1.884265e-01	4.320243e-01	-7.83888074	FALSE	FALSE
A0A075B6P5	IGKV2-28	-0.2491640446	3.6219030	-1.6304618922	1.410940e-01	3.737295e-01	-7.86710843	FALSE	FALSE
P10644	PRKAR1A	-0.0926984808	3.6271499	-0.5798557367	5.777433e-01	7.685305e-01	-7.86916292	FALSE	FALSE
P14678	SNRPB	0.2576699568	3.6058289	1.2064165229	2.616294e-01	5.093954e-01	-7.88378057	FALSE	FALSE
P61006	RAB8A	-0.0153004558	3.6264272	-0.0917945114	9.290857e-01	9.675725e-01	-7.88559172	FALSE	FALSE
P51991	HNRNPA3	-0.0703264396	3.6239404	-0.4170345602	6.874610e-01	8.365668e-01	-7.91244354	FALSE	FALSE
P08237	PFKM	-0.0209713292	3.6334975	-0.1607687134	8.762036e-01	9.370148e-01	-7.93358224	FALSE	FALSE
P62854	RPS26	0.1308402523	3.6296491	0.9426918897	3.730377e-01	6.158189e-01	-7.98561840	FALSE	FALSE
Q9Y2W1	THRAP3	0.0663560118	3.6084944	0.2863914951	7.817500e-01	8.897917e-01	-8.02107229	FALSE	FALSE
Q68DQ2	CRYBG3	-0.0157230433	3.6395953	-0.1744016628	8.658200e-01	9.321713e-01	-8.02255248	FALSE	FALSE
Q9BPW8	NIPSNAP1	0.0671383562	3.6319015	0.4960761628	6.329891e-01	8.048566e-01	-8.03059936	FALSE	FALSE
P05141	SLC25A5	0.2267824935	3.6140816	1.1637712812	2.775720e-01	5.256730e-01	-8.03714517	FALSE	FALSE
O14818	PSMA7	0.0669916960	3.6333260	0.5363595674	6.060887e-01	7.895683e-01	-8.04041215	FALSE	FALSE
Q9NR56	MBNL1	-0.2087194077	3.5966718	-0.8450838984	4.222657e-01	6.518828e-01	-8.06478613	FALSE	FALSE
Q96EY1	DNAJA3	-0.0968169756	3.6354644	-0.8967219173	3.956755e-01	6.342315e-01	-8.06998222	FALSE	FALSE
P25786	PSMA1	-0.1123421512	3.6188396	-0.5927405568	5.694911e-01	7.619802e-01	-8.07688494	FALSE	FALSE
P53999	SUB1	0.0768401439	3.6229052	0.4462736256	6.670613e-01	8.247618e-01	-8.08267453	FALSE	FALSE
P07437	TUBB	-0.1093652465	3.6411701	-2.2215052779	5.656676e-02	2.434239e-01	-8.10145424	FALSE	FALSE
P27635	RPL10	0.0682987399	3.6418125	1.3361318481	2.177395e-01	4.629387e-01	-8.10912003	FALSE	FALSE
P60900	PSMA6	-0.0604390081	3.6259758	-0.3709589563	7.201601e-01	8.564047e-01	-8.11277891	FALSE	FALSE
P84101	SERF2	-0.1066733619	3.6334591	-0.9017912472	3.931313e-01	6.315664e-01	-8.14197729	FALSE	FALSE
Q71UM5	RPS27L	-0.1296567745	3.6310925	-1.0143125407	3.397019e-01	5.849254e-01	-8.14645718	FALSE	FALSE
P53634	CTSC	-0.0591480128	3.6352443	-0.5149121563	6.203352e-01	7.972559e-01	-8.14745388	FALSE	FALSE
P49368	CCT3	0.0048392877	3.6348809	0.0402769323	9.688451e-01	9.858221e-01	-8.15999364	FALSE	FALSE
Q9NQS1	AVEN	-0.1242405767	3.6335781	-1.0843413042	3.093577e-01	5.597343e-01	-8.16836649	FALSE	FALSE
Q9NYF8	BCLAF1	0.0547380774	3.5872084	0.1885008399	8.551103e-01	9.240129e-01	-8.19512604	FALSE	FALSE
P46782	RPS5	-0.0369925387	3.6374906	-0.3658281860	7.238411e-01	8.579522e-01	-8.20495040	FALSE	FALSE
P61513	RPL37A	0.0834935314	3.5951339	0.2957363717	7.748537e-01	8.861654e-01	-8.27664111	FALSE	FALSE
P62891	RPL39	-0.1660127893	3.6238017	-1.0229347643	3.358464e-01	5.799495e-01	-8.31330292	FALSE	FALSE
Q16531	DDB1	-0.1910210031	3.6362561	-2.4545835842	3.922840e-02	1.972431e-01	-8.36348543	FALSE	FALSE
O60884	DNAJA2	-0.0545601558	3.6372455	-0.5586311498	5.914819e-01	7.768960e-01	-8.36363152	FALSE	FALSE
P37108	SRP14	-0.0900315408	3.5916583	-0.3288602408	7.505832e-01	8.731035e-01	-8.38861525	FALSE	FALSE
P83731	RPL24	-0.0652964358	3.6388204	-0.7706384010	4.627533e-01	6.869819e-01	-8.39483235	FALSE	FALSE
P25705	ATP5F1A	0.0426145136	3.6411618	0.6590368980	5.281158e-01	7.311980e-01	-8.39490604	FALSE	FALSE
P62841	RPS15	-0.0212773022	3.6304027	-0.1481093155	8.858687e-01	9.407063e-01	-8.53241062	FALSE	FALSE
P60709	ACTB	-0.1365805096	3.6356077	-1.3984678287	1.989868e-01	4.434651e-01	-8.61852660	FALSE	FALSE
A6NHL2	TUBAL3	-0.1111836342	3.6349043	-1.0420859999	3.274033e-01	5.735562e-01	-8.62505978	FALSE	FALSE
P16401	H1-5	0.1351664099	3.6321044	1.1292955265	2.910298e-01	5.419203e-01	-8.65146810	FALSE	FALSE
P0CG39	POTEJ	-0.2508920707	3.5967383	-0.9522893491	3.684342e-01	6.108495e-01	-8.65951721	FALSE	FALSE
P49458	SRP9	-0.0526591131	3.6141962	-0.2450292505	8.125131e-01	9.008775e-01	-8.66581177	FALSE	FALSE
Q5VW36	FOCAD	-0.0887629336	3.6275056	-0.5879174574	5.725722e-01	7.646748e-01	-8.66896143	FALSE	FALSE
Q15233	NONO	-0.0118497383	3.6206481	-0.0641992333	9.503640e-01	9.759024e-01	-8.79782971	FALSE	FALSE
P62750	RPL23A	-0.0322304635	3.6405367	-0.4674297771	6.524809e-01	8.155047e-01	-8.86234520	FALSE	FALSE
Q9Y383	LUC7L2	-0.0158471700	3.6142531	-0.0777001493	9.399473e-01	9.725230e-01	-8.87374044	FALSE	FALSE
P84090	ERH	-0.0591890112	3.6255101	-0.3596549976	7.282800e-01	8.596583e-01	-8.90132477	FALSE	FALSE
P84103	SRSF3	-0.0020851763	3.6381626	-0.0230474456	9.821688e-01	9.908190e-01	-8.90608377	FALSE	FALSE
P10412	H1-4	-0.1669420364	3.6205271	-0.9759295771	3.572754e-01	6.002059e-01	-8.96925792	FALSE	FALSE
P04406	GAPDH	-0.1560693440	3.6142014	-0.7886089117	4.527486e-01	6.800720e-01	-8.97855219	FALSE	FALSE
O60814	H2BC12	0.0177809303	3.6193810	0.0946899872	9.268562e-01	9.659527e-01	-9.09924651	FALSE	FALSE
P23246	SFPQ	0.0061095145	3.6353555	0.0538836186	9.583301e-01	9.794443e-01	-9.10603592	FALSE	FALSE
Q9BY44	EIF2A	-0.0661567347	3.6286314	-0.4450306366	6.679228e-01	8.251149e-01	-9.34057266	FALSE	FALSE
P23284	PPIB	0.0044617935	3.6247143	0.0265709648	9.794434e-01	9.905027e-01	-9.49446745	FALSE	FALSE
P19474	TRIM21	0.0486997299	3.6409676	0.7860984681	4.541374e-01	6.803629e-01	-9.74230182	FALSE	FALSE
P68104	EEF1A1	-0.0288613954	3.6423655	-0.6394974143	5.401185e-01	7.388044e-01	-9.94851365	FALSE	FALSE
P04350	TUBB4A	-0.0185804751	3.6423025	-0.3968749362	7.016873e-01	8.456837e-01	-10.08694556	FALSE	FALSE
Q96SW2	CRBN	-0.0179869413	3.6413267	-0.3033837208	7.692258e-01	8.846714e-01	-10.58420365	FALSE	FALSE
