# Supplementary material for: A Type II CDK6 Degrader Enables Cellular Targeting beyond the Limits of Type II Inhibition
Source: J Am Chem Soc. 2026 Jun 26;148(26):27951–64. doi: 10.1021/jacs.6c10277 (PMC13352627; doi:10.1021/jacs.6c10277)
Supplement: Supplementary file 3 [file ja6c10277_si_003.zip › Raw proteomics data _ IP and WP 2026 05/ip-esf_474_73-96_esf6_diann_directdia_20241129v3_globalnorm_3c4r_20251021_Limma_output_JHK.02.078.3_vs_DMSO.csv]

Accession	Gene.Symbol	logFC	AveExpr	t	P.Value	adj.P.Val	B	Control.Fully.Imputed	Contrast.Fully.Imputed
P51451	BLK	6.539104980	1.3575961	116.075272452	3.726571e-14	5.340176e-11	22.03245314	TRUE	FALSE
P06239	LCK	8.172904749	0.5397084	65.966480993	3.354650e-12	1.602405e-09	18.50638359	FALSE	FALSE
Q99536	VAT1	8.257796521	0.4991098	66.441630286	3.168413e-12	1.602405e-09	18.20188578	FALSE	FALSE
Q13131	PRKAA1	6.412153156	1.4128614	52.631429948	2.022201e-11	7.244535e-09	16.64857985	FALSE	FALSE
Q13011	ECH1	5.470978255	1.8653797	49.325968041	3.386499e-11	8.088090e-09	16.55242308	FALSE	FALSE
P53671	LIMK2	4.315556824	2.4101704	49.978179994	3.050764e-11	8.088090e-09	16.38265074	FALSE	FALSE
O75521	ECI2	5.999674613	1.6133905	47.472026496	4.591662e-11	8.224815e-09	16.34349916	FALSE	FALSE
P49336	CDK8	5.007452797	2.0907138	46.706503232	5.224787e-11	8.246749e-09	16.17630768	FALSE	FALSE
P51617	IRAK1	6.157836373	1.5399009	46.141838845	5.754884e-11	8.246749e-09	16.11190165	FALSE	FALSE
P24941	CDK2	8.337663531	0.4590804	47.630879890	4.471380e-11	8.224815e-09	15.94920842	FALSE	FALSE
P78406	RAE1	-2.918176769	3.0040189	-44.726150654	7.371240e-11	9.602715e-09	15.35284564	FALSE	FALSE
Q00537	CDK17	5.092677906	2.0512669	42.040081296	1.205411e-10	1.233824e-08	15.34877071	FALSE	FALSE
P53667	LIMK1	4.706859014	2.2313662	44.204504824	8.091091e-11	9.662111e-09	15.30741705	TRUE	FALSE
Q00535	CDK5	7.023420468	1.1040306	42.435649221	1.119035e-10	1.233521e-08	15.21422491	FALSE	FALSE
Q15750	TAB1	6.591497718	1.3135701	38.985391454	2.193547e-10	2.095568e-08	14.78529881	TRUE	FALSE
Q92918	MAP4K1	5.502284793	1.8593740	38.278666246	2.536158e-10	2.271446e-08	14.62618103	FALSE	FALSE
P45984	MAPK9	6.803225191	1.2057856	34.051745570	6.412574e-10	5.405423e-08	13.62392095	FALSE	FALSE
Q9BWU1	CDK19	3.621756990	2.7151047	33.480577698	7.332069e-10	5.529924e-08	13.47655158	FALSE	FALSE
Q71RC2	LARP4	-4.033993715	2.5366717	-33.520865827	7.262560e-10	5.529924e-08	13.44844249	FALSE	FALSE
Q13432	UNC119	4.781233972	2.1868435	32.154003573	1.009853e-09	7.235600e-08	13.18963455	TRUE	FALSE
Q9Y478	PRKAB1	3.940827102	2.5755000	30.790182961	1.423050e-09	9.710622e-08	12.59223242	TRUE	FALSE
P16591	FER	6.605027803	1.3197648	29.243167266	2.139286e-09	1.393453e-07	12.42568826	TRUE	FALSE
P54619	PRKAG1	4.847707921	2.1635276	27.214531975	3.775161e-09	2.254086e-07	11.94428582	FALSE	FALSE
O14733	MAP2K7	3.438202437	2.7946723	26.690389450	4.401517e-09	2.522949e-07	11.79293797	FALSE	FALSE
P06241	FYN	4.770314445	2.2015121	26.188736464	5.112362e-09	2.816348e-07	11.59549610	TRUE	FALSE
P06493	CDK1	4.955568980	2.1052639	27.936843726	3.069715e-09	1.912566e-07	11.47845192	FALSE	FALSE
O43318	MAP3K7	4.309482580	2.4104684	26.065325449	5.306447e-09	2.816348e-07	11.31564240	FALSE	FALSE
Q9NRG7	SDR39U1	8.300984306	0.4661344	25.515987967	6.277080e-09	3.101743e-07	11.03632325	FALSE	FALSE
Q9NS23	RASSF1	5.345199788	1.9089092	25.767317060	5.810206e-09	2.973580e-07	10.95283424	FALSE	FALSE
Q96GD4	AURKB	2.908007893	3.0044701	23.571040419	1.172199e-08	5.418586e-07	10.81361144	FALSE	FALSE
P00519	ABL1	3.066915592	2.9391998	23.664660991	1.136195e-08	5.418586e-07	10.80769659	FALSE	FALSE
P52948	NUP98	-2.010036259	3.3147550	-22.379558501	1.762643e-08	7.654142e-07	10.19044905	FALSE	FALSE
O14965	AURKA	4.358526628	2.3905403	21.734084276	2.218244e-08	9.349248e-07	10.04168862	FALSE	FALSE
O76039	CDKL5	3.392272431	2.8002376	21.313659948	2.585843e-08	1.029309e-06	10.01895725	FALSE	FALSE
O43684	BUB3	-2.332493727	3.2090796	-22.597171455	1.633550e-08	7.315243e-07	9.96624651	FALSE	FALSE
Q08345	DDR1	2.642367555	3.1040326	21.428650385	2.478921e-08	1.014941e-06	9.84889158	TRUE	FALSE
Q9Y4K4	MAP4K5	2.317520472	3.2150409	20.184706119	3.962056e-08	1.534493e-06	9.59147546	FALSE	FALSE
Q86UW6	N4BP2	-3.251874338	2.8472376	-19.465655672	5.263159e-08	1.933241e-06	9.29290961	FALSE	FALSE
Q6PHR2	ULK3	3.864976877	2.6009842	19.403571653	5.396345e-08	1.933241e-06	9.29224720	TRUE	FALSE
Q16539	MAPK14	3.591543008	2.7113917	19.657834747	4.873723e-08	1.837907e-06	9.15963457	FALSE	FALSE
P12931	SRC	4.066644976	2.5156612	18.495651324	7.847864e-08	2.677616e-06	8.92297509	TRUE	FALSE
Q9H2K8	TAOK3	3.536325711	2.7428064	18.534755710	7.719506e-08	2.677616e-06	8.90701217	TRUE	FALSE
Q9BZL6	PRKD2	3.324494565	2.8358229	17.918798137	1.004899e-07	3.200044e-06	8.67656795	FALSE	FALSE
Q00536	CDK16	5.508018888	1.8454020	17.959837825	9.871311e-08	3.200044e-06	8.48533936	FALSE	FALSE
O43670	ZNF207	-1.767299311	3.3836400	-18.325639112	8.434491e-08	2.810843e-06	8.22710485	FALSE	FALSE
P61604	HSPE1	-1.314028040	3.4961453	-17.462890832	1.228420e-07	3.826795e-06	8.12103061	FALSE	FALSE
Q07002	CDK18	3.315453282	2.8409878	15.756722733	2.730418e-07	7.985078e-06	7.67614936	TRUE	FALSE
Q15181	PPA1	-1.917748730	3.3358734	-16.143927415	2.261961e-07	6.896573e-06	7.62238817	FALSE	FALSE
Q96IU2	ZBED3	3.650278857	2.6982508	15.851271037	2.606723e-07	7.782154e-06	7.51761145	FALSE	FALSE
P36507	MAP2K2	2.696291659	3.0738643	15.450644190	3.178337e-07	9.109115e-06	7.48578122	TRUE	FALSE
Q9NYJ8	TAB2	3.041162814	2.9400855	14.795868071	4.441805e-07	1.238107e-05	7.17951263	FALSE	FALSE
Q9NYK5	MRPL39	4.080121212	2.4957185	14.752563109	4.543439e-07	1.238107e-05	7.02989099	FALSE	FALSE
P15104	GLUL	-2.576317324	3.1046076	-14.737592231	4.579180e-07	1.238107e-05	6.96542437	FALSE	FALSE
Q9UKT9	IKZF3	3.716390438	2.6655053	14.693484649	4.686325e-07	1.243612e-05	6.65017779	FALSE	FALSE
O95819	MAP4K4	2.439253417	3.1705675	13.944566080	7.011787e-07	1.826889e-05	6.52659742	FALSE	FALSE
Q16798	ME3	3.071963995	2.9367757	13.447465760	9.265677e-07	2.250460e-05	6.47233635	TRUE	FALSE
P23458	JAK1	1.963190919	3.3248348	13.669717634	8.170580e-07	2.054113e-05	6.46167495	FALSE	FALSE
Q9H845	ACAD9	1.768777864	3.3809899	13.538638222	8.797693e-07	2.173637e-05	6.33153749	FALSE	FALSE
Q86Z02	HIPK1	2.232623932	3.2403027	13.259480832	1.032131e-06	2.406641e-05	6.31806678	TRUE	FALSE
Q9NZK5	ADA2	-2.735472886	3.0561336	-13.244255073	1.041254e-06	2.406641e-05	6.31642489	FALSE	TRUE
Q13188	STK3	3.297170391	2.8346309	12.430516198	1.690198e-06	3.726237e-05	5.85008148	FALSE	FALSE
P42684	ABL2	2.460619671	3.1579540	12.385714522	1.737333e-06	3.772119e-05	5.84852238	TRUE	FALSE
Q9NWZ3	IRAK4	2.771758314	3.0246125	11.617141517	2.825968e-06	5.955312e-05	5.36684737	TRUE	FALSE
P34897	SHMT2	1.486034456	3.4536704	12.440244808	1.680153e-06	3.726237e-05	5.15502855	FALSE	FALSE
Q9NYL2	MAP3K20	2.351004490	3.1821791	11.195644203	3.736384e-06	7.436441e-05	5.09381236	TRUE	FALSE
P22307	SCP2	-1.545276050	3.4377091	-11.319542273	3.438599e-06	7.141322e-05	5.07398437	FALSE	FALSE
Q12851	MAP4K2	3.233148340	2.8593385	11.168788160	3.804670e-06	7.468619e-05	5.05022445	TRUE	FALSE
O75385	ULK1	3.062306852	2.9222253	11.232066566	3.645953e-06	7.358663e-05	5.01845984	FALSE	FALSE
Q9H2U2	PPA2	-1.246252438	3.5054065	-11.028381582	4.185191e-06	8.104567e-05	4.54049595	FALSE	FALSE
P68133	ACTA1	-0.494581320	3.6219155	-13.354755236	9.770355e-07	2.333486e-05	4.53063948	FALSE	FALSE
P33993	MCM7	-0.755164380	3.5928642	-10.962037651	4.379657e-06	8.368064e-05	4.27280861	FALSE	FALSE
P62266	RPS23	-0.511553107	3.6203740	-11.667100319	2.735614e-06	5.850947e-05	4.20861138	FALSE	FALSE
P25705	ATP5F1A	-0.423951887	3.6278464	-11.274237613	3.544294e-06	7.255676e-05	4.08341342	FALSE	FALSE
P45985	MAP2K4	2.335449207	3.1927603	9.804281006	1.008730e-05	1.829760e-04	4.07269422	FALSE	FALSE
P54886	ALDH18A1	-1.141618925	3.5273802	-10.148101240	7.805994e-06	1.452726e-04	4.05866000	FALSE	FALSE
Q13233	MAP3K1	2.445169015	3.1275192	9.514408545	1.259799e-05	2.256615e-04	3.88816333	TRUE	FALSE
O60674	JAK2	1.931012028	3.3135379	9.112441315	1.731402e-05	2.953689e-04	3.57705990	TRUE	FALSE
P42704	LRPPRC	-0.991232128	3.5547356	-9.364202675	1.416818e-05	2.477902e-04	3.40596137	FALSE	FALSE
Q01196	RUNX1	-0.861817166	3.5764077	-9.841988350	9.803921e-06	1.801156e-04	3.38336990	FALSE	FALSE
P62701	RPS4X	-0.423679366	3.6275160	-10.665193941	5.382855e-06	1.014952e-04	3.21549169	FALSE	FALSE
P0DP23	CALM1	-1.016503425	3.5507799	-9.363214739	1.417920e-05	2.477902e-04	3.20888740	FALSE	FALSE
P49748	ACADVL	1.465241752	3.4567157	8.640108674	2.554967e-05	3.894965e-04	3.05958748	FALSE	FALSE
Q13043	STK4	3.345896615	2.7880921	8.856371779	2.133431e-05	3.435064e-04	3.02709044	FALSE	FALSE
Q13422	IKZF1	1.236015136	3.5072941	9.196123740	1.618932e-05	2.795096e-04	3.01673530	FALSE	FALSE
P11802	CDK4	1.899269158	3.3252228	8.429442211	3.056617e-05	4.528140e-04	2.92375133	FALSE	FALSE
P0DTU4	P0DTU4	-0.484940832	3.6230836	-9.096783161	1.753400e-05	2.956026e-04	2.82403659	FALSE	FALSE
Q15669	RHOH	-0.859227300	3.5761422	-8.838205407	2.165683e-05	3.448248e-04	2.77203144	FALSE	FALSE
Q6PI48	DARS2	-2.593855227	3.0184541	-8.283351940	3.468759e-05	5.020942e-04	2.63551483	FALSE	FALSE
P31146	CORO1A	-0.549277445	3.6167734	-8.875400761	2.100221e-05	3.420018e-04	2.59723982	FALSE	FALSE
P06748	NPM1	-1.380146885	3.4639065	-8.370118035	3.217019e-05	4.704070e-04	2.54294692	FALSE	FALSE
O15379	HDAC3	-0.594550964	3.6115083	-8.512424486	2.846978e-05	4.294442e-04	2.33140710	FALSE	FALSE
P62847	RPS24	-0.868563911	3.5745681	-8.651600644	2.530367e-05	3.894965e-04	2.32419365	FALSE	FALSE
P33552	CKS2	1.818392953	3.3465608	7.644963706	6.163274e-05	8.189756e-04	2.31621322	TRUE	FALSE
O95551	TDP2	-1.617268592	3.3972033	-7.804915391	5.317964e-05	7.398682e-04	2.24954237	FALSE	FALSE
O00506	STK25	1.890770169	3.3345450	7.765842766	5.511868e-05	7.594719e-04	2.16270092	FALSE	FALSE
Q13724	MOGS	1.036441157	3.5435148	7.736686528	5.661680e-05	7.726845e-04	2.06757004	FALSE	FALSE
Q02750	MAP2K1	1.485702706	3.4532492	7.289373274	8.631499e-05	1.104369e-03	2.00423534	TRUE	FALSE
Q9H9T3	ELP3	-0.422219584	3.6273933	-8.682581368	2.465352e-05	3.840053e-04	1.92392979	FALSE	FALSE
O15254	ACOX3	2.466772503	3.1271253	7.273031115	8.768801e-05	1.112008e-03	1.87349313	FALSE	FALSE
Q92598	HSPH1	-0.752450538	3.5917335	-7.673921039	5.999778e-05	8.111021e-04	1.79451098	FALSE	FALSE
Q9NW64	RBM22	-0.637055066	3.6063495	-8.239928092	3.602921e-05	5.162986e-04	1.73943544	FALSE	FALSE
Q9GZT3	SLIRP	-0.843545452	3.5780878	-7.564911045	6.641594e-05	8.652185e-04	1.67855430	FALSE	FALSE
P50613	CDK7	1.533729815	3.4351925	6.952467223	1.201760e-04	1.484588e-03	1.63298334	FALSE	FALSE
Q99567	NUP88	-0.836669663	3.5774803	-7.643386299	6.172321e-05	8.189756e-04	1.55156989	FALSE	FALSE
P35249	RFC4	-0.468446099	3.6232391	-7.963445854	4.605411e-05	6.534211e-04	1.34001359	FALSE	FALSE
P23258	TUBG1	-0.905364802	3.5670894	-6.926474281	1.233456e-04	1.488387e-03	1.26325981	FALSE	FALSE
Q9BQE3	TUBA1C	-0.310821248	3.6347145	-9.040489339	1.835099e-05	3.057787e-04	1.25245712	FALSE	FALSE
P25205	MCM3	-0.973122831	3.5527038	-6.927155590	1.232613e-04	1.488387e-03	1.25064343	FALSE	FALSE
P12268	IMPDH2	-1.526930847	3.4258476	-6.703590364	1.546621e-04	1.831659e-03	1.22641762	FALSE	FALSE
P31689	DNAJA1	-0.497825895	3.6200026	-7.817711863	5.256117e-05	7.384329e-04	1.17088816	FALSE	FALSE
P29597	TYK2	1.049589651	3.5447724	6.508583617	1.893810e-04	2.153833e-03	1.08031147	FALSE	FALSE
Q9BUL8	PDCD10	1.716513857	3.3580648	6.454987863	2.003743e-04	2.260917e-03	1.07556470	FALSE	FALSE
O95163	ELP1	-0.350470246	3.6324970	-7.632126969	6.237330e-05	8.200086e-04	1.03813898	FALSE	FALSE
P35658	NUP214	-0.913963678	3.5633143	-6.875484900	1.298356e-04	1.550453e-03	1.00267039	FALSE	FALSE
Q92616	GCN1	0.979864354	3.5503009	6.924424158	1.235995e-04	1.488387e-03	0.98438853	FALSE	FALSE
Q00534	CDK6	1.179705468	3.5093632	6.665484077	1.608508e-04	1.873977e-03	0.89261306	FALSE	FALSE
Q9Y6K9	IKBKG	1.278344483	3.4937024	6.233908980	2.537940e-04	2.734487e-03	0.87007532	FALSE	FALSE
O14920	IKBKB	1.794361381	3.3352054	6.096286037	2.948951e-04	3.062208e-03	0.77739542	FALSE	FALSE
Q9BSJ2	TUBGCP2	-0.919379789	3.5627525	-6.356284148	2.225127e-04	2.434051e-03	0.62600884	FALSE	FALSE
P13073	COX4I1	-0.616479776	3.6097578	-6.331653765	2.284494e-04	2.480061e-03	0.56847377	FALSE	FALSE
P06400	RB1	-0.912997955	3.5630494	-6.385482892	2.156946e-04	2.378826e-03	0.55557182	FALSE	FALSE
P07437	TUBB	-0.413330450	3.6276773	-8.939018405	1.993305e-05	3.283225e-04	0.51623261	FALSE	FALSE
P50750	CDK9	1.287373761	3.4884866	6.129643046	2.842988e-04	2.995590e-03	0.47305305	FALSE	FALSE
P01111	NRAS	-1.213379984	3.4939895	-6.411109863	2.099002e-04	2.349899e-03	0.44204659	FALSE	FALSE
O60869	EDF1	-0.570649531	3.6121655	-7.201249405	9.401264e-05	1.181755e-03	0.36969458	FALSE	FALSE
P52701	MSH6	-0.608592637	3.6071996	-6.525697321	1.860125e-04	2.132447e-03	0.16755351	FALSE	FALSE
P30876	POLR2B	-0.757013355	3.5876045	-5.987039811	3.327642e-04	3.406079e-03	0.16736380	FALSE	FALSE
Q14680	MELK	0.953050189	3.5567850	6.072204437	3.028154e-04	3.121831e-03	0.10710159	FALSE	FALSE
P05107	ITGB2	-1.116749758	3.5277080	-5.543234104	5.522163e-04	5.105329e-03	0.06243193	FALSE	FALSE
O60232	ZNRD2	-0.657480189	3.5997988	-6.602660362	1.716606e-04	1.983787e-03	0.02645683	FALSE	FALSE
O75694	NUP155	-0.988662095	3.5432023	-5.812616757	4.048234e-04	4.028555e-03	0.02187219	FALSE	FALSE
P33992	MCM5	-0.756844764	3.5854250	-6.183923576	2.679421e-04	2.861621e-03	-0.01644341	FALSE	FALSE
P12004	PCNA	-0.738070277	3.5882021	-5.975055117	3.372346e-04	3.427356e-03	-0.07570231	FALSE	FALSE
O95067	CCNB2	1.576652126	3.3918262	5.328546825	7.121859e-04	6.261119e-03	-0.10618441	FALSE	FALSE
P04040	CAT	-2.545222958	2.9872942	-5.607397844	5.124049e-04	4.830765e-03	-0.11569220	FALSE	FALSE
Q14669	TRIP12	-0.402361128	3.6288796	-6.099518152	2.938495e-04	3.062208e-03	-0.13024489	FALSE	FALSE
Q15569	TESK1	1.145052591	3.5210389	5.290612859	7.454183e-04	6.398979e-03	-0.16005012	TRUE	FALSE
Q13162	PRDX4	-1.075510946	3.5294915	-5.426528633	6.336235e-04	5.639642e-03	-0.16560310	FALSE	FALSE
P04075	ALDOA	-1.715443203	3.3491052	-5.567565344	5.367332e-04	4.994407e-03	-0.19098892	FALSE	FALSE
O95831	AIFM1	-0.646051981	3.6018045	-5.929784686	3.547277e-04	3.579752e-03	-0.20901709	FALSE	FALSE
P26196	DDX6	-0.545344721	3.6165194	-5.685704954	4.680329e-04	4.593775e-03	-0.21904384	FALSE	FALSE
Q13404	UBE2V1	-1.677252495	3.3510168	-5.183331370	8.489563e-04	7.024127e-03	-0.26337437	FALSE	FALSE
P49790	NUP153	-0.710547325	3.5968094	-5.456363949	6.116280e-04	5.512346e-03	-0.36186812	FALSE	FALSE
Q8NB90	SPATA5	-0.743247579	3.5888776	-5.475867891	5.977026e-04	5.420935e-03	-0.43073767	FALSE	FALSE
Q96CU9	FOXRED1	0.842785172	3.5737235	5.202179807	8.296804e-04	6.966544e-03	-0.52303592	FALSE	FALSE
Q9Y324	FCF1	-0.773725638	3.5829554	-5.638254819	4.943909e-04	4.754780e-03	-0.54299644	FALSE	FALSE
P49411	TUFM	-0.571080595	3.6115272	-5.617790992	5.062582e-04	4.804424e-03	-0.55302376	FALSE	FALSE
P63244	RACK1	-1.469928896	3.4258354	-5.174843328	8.577964e-04	7.024127e-03	-0.60218668	FALSE	FALSE
P29144	TPP2	-0.570943339	3.6120410	-5.524341883	5.645765e-04	5.171556e-03	-0.61149453	FALSE	FALSE
Q96QK1	VPS35	-1.094314125	3.5228804	-5.311890558	7.265735e-04	6.348658e-03	-0.68941355	FALSE	FALSE
O76031	CLPX	-0.688205125	3.5987731	-5.148553882	8.858214e-04	7.212398e-03	-0.69902851	FALSE	FALSE
P22830	FECH	0.924258506	3.5495895	5.378071194	6.712194e-04	5.937392e-03	-0.71029059	FALSE	FALSE
Q8N5C8	TAB3	1.427007835	3.4289512	4.879382250	1.238084e-03	9.387165e-03	-0.72413750	TRUE	FALSE
P41091	EIF2S3	-0.460597567	3.6242476	-5.305559096	7.321259e-04	6.358403e-03	-0.80109794	FALSE	FALSE
P27708	CAD	-0.490381206	3.6219445	-5.200559820	8.313182e-04	6.966544e-03	-0.82101921	FALSE	FALSE
A3KMH1	VWA8	-0.866952815	3.5695546	-4.903442141	1.201074e-03	9.154996e-03	-0.82348649	FALSE	FALSE
P54136	RARS1	-0.875747814	3.5711340	-4.852536041	1.280854e-03	9.559705e-03	-0.87668484	FALSE	FALSE
O14979	HNRNPDL	-0.954523786	3.5479775	-5.119670132	9.177717e-04	7.367109e-03	-0.93620245	FALSE	FALSE
Q9Y230	RUVBL2	-0.504813440	3.6171366	-5.521296092	5.665975e-04	5.171556e-03	-1.05411369	FALSE	FALSE
P34932	HSPA4	-0.865762454	3.5664200	-4.904668711	1.199220e-03	9.154996e-03	-1.11046310	FALSE	FALSE
P13674	P4HA1	-0.541286996	3.6142515	-5.034578451	1.019453e-03	7.982926e-03	-1.14117875	FALSE	FALSE
Q15120	PDK3	0.881618903	3.5653671	4.928401771	1.163952e-03	9.015908e-03	-1.14381837	FALSE	FALSE
Q9Y285	FARSA	-0.615164656	3.6049786	-5.136685637	8.988000e-04	7.276726e-03	-1.15758750	FALSE	FALSE
P68366	TUBA4A	-0.356459980	3.6310804	-7.072836727	1.066282e-04	1.328680e-03	-1.17276528	FALSE	FALSE
Q14683	SMC1A	-0.427544480	3.6258941	-5.194562125	8.374126e-04	6.976815e-03	-1.17435783	FALSE	FALSE
Q9BTX1	NDC1	1.238545044	3.4915216	4.601564551	1.768427e-03	1.236173e-02	-1.17775872	FALSE	FALSE
P52597	HNRNPF	-0.757136151	3.5837122	-4.785759225	1.394388e-03	1.019468e-02	-1.21805510	FALSE	FALSE
Q8N163	CCAR2	-0.426517723	3.6254330	-5.177753834	8.547539e-04	7.024127e-03	-1.22449929	FALSE	FALSE
Q09028	RBBP4	-0.303624507	3.6346568	-5.586632216	5.249331e-04	4.916531e-03	-1.22492749	FALSE	FALSE
Q5SRE5	NUP188	-0.867717294	3.5669359	-4.628818845	1.706792e-03	1.216832e-02	-1.27408665	FALSE	FALSE
P23526	AHCY	-1.295449621	3.4528141	-4.488944287	2.049997e-03	1.419153e-02	-1.30281337	FALSE	FALSE
Q9BUB5	MKNK1	1.048018080	3.5277564	4.356414843	2.445143e-03	1.637332e-02	-1.36569104	TRUE	FALSE
P17812	CTPS1	-0.695232858	3.5914851	-4.812022613	1.348477e-03	9.909578e-03	-1.39095666	FALSE	FALSE
P49327	FASN	-0.566512543	3.6104163	-4.838599506	1.303689e-03	9.679726e-03	-1.40917216	FALSE	FALSE
Q8TCS8	PNPT1	-0.660319979	3.5987989	-5.018944317	1.039441e-03	8.095210e-03	-1.46447792	FALSE	FALSE
Q9BUJ2	HNRNPUL1	-0.574684421	3.6098390	-4.831874383	1.314867e-03	9.712397e-03	-1.48709223	FALSE	FALSE
P30101	PDIA3	-1.186005905	3.5010909	-4.281383980	2.704851e-03	1.786199e-02	-1.54676809	FALSE	FALSE
P17987	TCP1	-0.376361713	3.6288123	-5.283691697	7.516630e-04	6.411506e-03	-1.57537399	FALSE	FALSE
Q04837	SSBP1	-0.634443490	3.6025218	-5.790475975	4.151383e-04	4.102712e-03	-1.57910797	FALSE	FALSE
O15056	SYNJ2	-0.572614282	3.6088974	-4.688846941	1.579118e-03	1.137123e-02	-1.58075616	FALSE	FALSE
Q8IZ69	TRMT2A	-0.511843572	3.6175820	-4.668582416	1.621018e-03	1.161459e-02	-1.60913222	FALSE	FALSE
Q8TBC3	SHKBP1	-1.093533215	3.5172839	-4.412934124	2.267357e-03	1.559558e-02	-1.66037963	FALSE	FALSE
Q9NZT1	CALML5	-2.417403473	2.9901004	-4.610246332	1.748535e-03	1.228260e-02	-1.67893114	FALSE	FALSE
P04350	TUBB4A	-0.319886602	3.6334227	-6.686557592	1.573951e-04	1.848748e-03	-1.68548512	FALSE	FALSE
Q8TAF3	WDR48	-0.625269178	3.6027485	-4.514209563	1.982840e-03	1.379325e-02	-1.69034270	FALSE	FALSE
P36957	DLST	-0.843342100	3.5666862	-4.246365828	2.836138e-03	1.855793e-02	-1.70564823	FALSE	FALSE
A5YKK6	CNOT1	-0.554549659	3.6147213	-4.363910629	2.420720e-03	1.636269e-02	-1.71871030	FALSE	FALSE
P53597	SUCLG1	-0.734202782	3.5834069	-4.410545200	2.274582e-03	1.559558e-02	-1.77225784	FALSE	FALSE
Q9P0L0	VAPA	-0.867009798	3.5644933	-4.226153530	2.915038e-03	1.864844e-02	-1.84885049	FALSE	FALSE
Q4G0F5	VPS26B	-0.995073697	3.5347172	-4.106819641	3.431905e-03	2.119793e-02	-1.88263681	FALSE	FALSE
P38646	HSPA9	-0.408407924	3.6261328	-5.223740419	8.082162e-04	6.853100e-03	-1.89000083	FALSE	FALSE
Q9UQE7	SMC3	-0.610504554	3.6021820	-4.731029563	1.495628e-03	1.087936e-02	-1.90608311	FALSE	FALSE
P11142	HSPA8	-0.257415160	3.6369745	-5.889932194	3.709565e-04	3.717347e-03	-1.92401517	FALSE	FALSE
P11021	HSPA5	-0.348094812	3.6312106	-5.626331342	5.012679e-04	4.788780e-03	-1.96904723	FALSE	FALSE
P07237	P4HB	-0.933950175	3.5560404	-3.967828711	4.161484e-03	2.484753e-02	-1.97351956	FALSE	FALSE
P06396	GSN	-1.076747859	3.5059663	-3.932058958	4.375120e-03	2.558999e-02	-1.98629948	FALSE	FALSE
P13639	EEF2	-1.024637288	3.5156274	-4.380415528	2.367868e-03	1.608130e-02	-1.99296412	FALSE	FALSE
P49736	MCM2	-0.841007171	3.5637039	-4.233197147	2.887277e-03	1.863724e-02	-2.02933478	FALSE	FALSE
P22695	UQCRC2	-0.792943751	3.5784446	-3.976304949	4.112520e-03	2.465791e-02	-2.03227553	FALSE	FALSE
P61160	ACTR2	-0.714299073	3.5890640	-4.127932295	3.333702e-03	2.068050e-02	-2.03385552	FALSE	FALSE
P68104	EEF1A1	-0.306731143	3.6341491	-6.385005368	2.158042e-04	2.378826e-03	-2.03615202	FALSE	FALSE
P63167	DYNLL1	-0.901887841	3.5481506	-4.157226625	3.202429e-03	1.995252e-02	-2.08970284	FALSE	FALSE
P62280	RPS11	-0.283213990	3.6351761	-5.447552705	6.180355e-04	5.535280e-03	-2.09741196	FALSE	FALSE
P13612	ITGA4	-0.621503632	3.6011652	-4.217062457	2.951296e-03	1.879648e-02	-2.10317169	FALSE	FALSE
Q13163	MAP2K5	1.428612781	3.3758188	3.872865785	4.754946e-03	2.714676e-02	-2.15830424	TRUE	FALSE
Q14203	DCTN1	-0.751822755	3.5857005	-3.879497268	4.710685e-03	2.700165e-02	-2.16787932	FALSE	FALSE
Q9UHR5	SAP30BP	0.857160832	3.5591202	4.033981111	3.795354e-03	2.324249e-02	-2.23073192	FALSE	FALSE
P78344	EIF4G2	-0.926379016	3.5467253	-3.935960722	4.351254e-03	2.555470e-02	-2.26462240	FALSE	FALSE
P50991	CCT4	-0.478823909	3.6190980	-4.346172023	2.478949e-03	1.652248e-02	-2.27841895	FALSE	FALSE
Q3ZCQ8	TIMM50	-0.484026880	3.6186641	-4.200782553	3.017447e-03	1.913275e-02	-2.28724132	FALSE	FALSE
Q52LJ0	FAM98B	-0.452064441	3.6211652	-4.271975556	2.739466e-03	1.800759e-02	-2.30257552	FALSE	FALSE
P15531	NME1	-0.908489413	3.5443854	-4.002061542	3.967495e-03	2.398911e-02	-2.33548271	FALSE	FALSE
P60709	ACTB	-0.444550488	3.6222104	-5.648730309	4.884346e-04	4.729235e-03	-2.36311802	FALSE	FALSE
P54577	YARS1	-1.070504014	3.5214033	-3.571784284	7.317919e-03	3.519243e-02	-2.37134109	FALSE	FALSE
Q8IYM9	TRIM22	-0.744932215	3.5754014	-3.963813930	4.184895e-03	2.488363e-02	-2.37206083	FALSE	FALSE
Q13045	FLII	-0.587826884	3.6043291	-4.016501191	3.888604e-03	2.371221e-02	-2.37582386	FALSE	FALSE
Q96MG8	PCMTD1	-0.330611320	3.6319133	-4.618979882	1.728769e-03	1.220358e-02	-2.40768875	FALSE	FALSE
QXUBXX	QXUBXX	-0.536127914	3.6106662	-5.111182958	9.273979e-04	7.383117e-03	-2.44256917	FALSE	FALSE
P62861	FAU	-0.772221019	3.5802760	-5.669064981	4.770962e-04	4.650876e-03	-2.45579105	FALSE	FALSE
P19387	POLR2C	-0.962024426	3.5411886	-3.619037559	6.833433e-03	3.353530e-02	-2.49363426	FALSE	FALSE
Q9Y2X7	GIT1	-0.753056172	3.5797689	-3.892551184	4.624846e-03	2.683159e-02	-2.49660543	FALSE	FALSE
P61163	ACTR1A	0.667004896	3.5931544	3.860102251	4.841393e-03	2.742180e-02	-2.50394164	FALSE	FALSE
P78347	GTF2I	-0.495982319	3.6153877	-4.094163608	3.492263e-03	2.147817e-02	-2.51361717	FALSE	FALSE
O15371	EIF3D	-0.623854990	3.6021449	-3.836813753	5.003497e-03	2.800786e-02	-2.52702052	FALSE	FALSE
P08195	SLC3A2	-1.026944080	3.5236396	-3.796975837	5.294431e-03	2.889143e-02	-2.52804889	FALSE	FALSE
Q9BXW7	HDHD5	-0.674856101	3.5965625	-3.646328165	6.569287e-03	3.277635e-02	-2.53274388	FALSE	FALSE
P09012	SNRPA	0.999185712	3.5297727	4.621219036	1.723741e-03	1.220358e-02	-2.54088858	FALSE	FALSE
O95757	HSPA4L	-0.804756337	3.5656862	-3.982327964	4.078104e-03	2.455430e-02	-2.54121423	FALSE	FALSE
Q15118	PDK1	0.603419032	3.6047973	3.745373190	5.698480e-03	3.002177e-02	-2.54991356	FALSE	FALSE
O60341	KDM1A	-0.535618786	3.6154407	-3.729831185	5.826542e-03	3.047239e-02	-2.56678326	FALSE	FALSE
P30048	PRDX3	-1.164263088	3.4671539	-3.722900201	5.884639e-03	3.055322e-02	-2.59236739	FALSE	FALSE
P61247	RPS3A	-0.454347711	3.6209281	-5.117479284	9.202460e-04	7.367109e-03	-2.61824192	FALSE	FALSE
P49840	GSK3A	1.644244411	3.3630146	3.726654884	5.853090e-03	3.049992e-02	-2.68281500	FALSE	FALSE
O43776	NARS1	-0.746577622	3.5765810	-3.626503193	6.760066e-03	3.328926e-02	-2.68310834	FALSE	FALSE
Q9UBM7	DHCR7	0.773358102	3.5712443	3.819646153	5.126715e-03	2.830499e-02	-2.69354453	FALSE	FALSE
P06576	ATP5F1B	-0.547006427	3.6091394	-4.357241110	2.442438e-03	1.637332e-02	-2.70571372	FALSE	FALSE
P07602	PSAP	-0.801040218	3.5657569	-3.765434125	5.537615e-03	2.974824e-02	-2.72299377	FALSE	FALSE
Q9NW13	RBM28	-0.497764539	3.6147287	-4.168190309	3.154742e-03	1.974124e-02	-2.75249029	FALSE	FALSE
Q9NWU5	MRPL22	-0.802908811	3.5688333	-3.480987760	8.354405e-03	3.837135e-02	-2.75850367	FALSE	FALSE
O75093	SLIT1	-0.813009952	3.5700724	-3.471437698	8.472156e-03	3.856104e-02	-2.76136914	FALSE	FALSE
P49841	GSK3B	0.827438600	3.5623189	3.850778857	4.905604e-03	2.756757e-02	-2.76857426	FALSE	FALSE
Q9UJX3	ANAPC7	-0.796863707	3.5695179	-3.443003970	8.833281e-03	3.993089e-02	-2.77362680	FALSE	FALSE
P37198	NUP62	-0.725726712	3.5845648	-3.589269817	7.134509e-03	3.477466e-02	-2.77796001	FALSE	FALSE
Q86XR8	CEP57	-0.859155327	3.5574747	-3.478783367	8.381430e-03	3.837249e-02	-2.79143344	FALSE	FALSE
P17066	HSPA6	-0.227115126	3.6381546	-4.904651422	1.199246e-03	9.154996e-03	-2.79578061	FALSE	FALSE
P51553	IDH3G	-0.694820465	3.5945499	-3.384811610	9.624188e-03	4.217572e-02	-2.80602070	FALSE	FALSE
Q6P6C2	ALKBH5	-0.914316764	3.5363482	-3.418355992	9.159532e-03	4.097049e-02	-2.80687470	FALSE	FALSE
P60842	EIF4A1	-0.788792598	3.5600880	-3.762161470	5.563523e-03	2.974824e-02	-2.83424381	FALSE	FALSE
Q8N1F7	NUP93	-0.482731409	3.6170081	-3.750173878	5.659535e-03	2.992662e-02	-2.86884849	FALSE	FALSE
P00558	PGK1	-1.121385675	3.4533624	-3.471093496	8.476433e-03	3.856104e-02	-2.87331907	FALSE	FALSE
Q9ULW0	TPX2	-0.776610439	3.5744279	-3.417016842	9.177619e-03	4.097049e-02	-2.88512670	FALSE	FALSE
P52298	NCBP2	-0.638250091	3.5950497	-3.569385730	7.343467e-03	3.519243e-02	-2.91111412	FALSE	FALSE
P04053	DNTT	-0.923218027	3.5394512	-3.700202349	6.079271e-03	3.080469e-02	-2.91899055	FALSE	FALSE
P31040	SDHA	-0.785473508	3.5706608	-3.325600583	1.050628e-02	4.484984e-02	-2.93714326	FALSE	FALSE
Q12996	CSTF3	-0.474922836	3.6205727	-3.525501362	7.828030e-03	3.642067e-02	-2.95785843	FALSE	FALSE
Q8N3J9	ZNF664	-0.835030263	3.5560641	-3.364558497	9.916756e-03	4.306276e-02	-2.96033040	FALSE	FALSE
P0DMV8	HSPA1A	-0.361506143	3.6290437	-3.919022467	4.455884e-03	2.595643e-02	-2.96788716	FALSE	FALSE
Q9NZN8	CNOT2	-0.668020477	3.5908762	-3.536226203	7.706550e-03	3.608983e-02	-2.97160560	FALSE	FALSE
O60216	RAD21	-0.614237738	3.5953590	-3.698427832	6.094775e-03	3.080469e-02	-2.97336812	FALSE	FALSE
Q9Y265	RUVBL1	-0.704735795	3.5830584	-4.228637479	2.905216e-03	1.864844e-02	-2.97516942	FALSE	FALSE
Q9H5Z1	DHX35	-0.321735538	3.6337088	-3.763902522	5.549724e-03	2.974824e-02	-2.97522008	FALSE	FALSE
A6NHL2	TUBAL3	-0.535373496	3.6099552	-4.854958913	1.276928e-03	9.559705e-03	-2.99450582	FALSE	FALSE
P62241	RPS8	-0.417138351	3.6224818	-4.181872572	3.096301e-03	1.954626e-02	-3.02952236	FALSE	FALSE
Q562R1	ACTBL2	-0.654378599	3.5868791	-3.735191563	5.782030e-03	3.035036e-02	-3.04309202	FALSE	FALSE
Q9BRP8	PYM1	-0.890824463	3.5313427	-3.527279465	7.807749e-03	3.642067e-02	-3.04611747	FALSE	FALSE
P28340	POLD1	-0.618765230	3.5975586	-3.406821878	9.316565e-03	4.130914e-02	-3.08299351	FALSE	FALSE
O43795	MYO1B	-0.448504350	3.6224181	-3.537254210	7.695012e-03	3.608983e-02	-3.08346531	FALSE	FALSE
Q9NXE8	CWC25	0.986849414	3.5202318	3.766302023	5.530766e-03	2.974824e-02	-3.08416690	FALSE	FALSE
P60174	TPI1	-1.019126946	3.5087154	-3.150237276	1.365597e-02	5.376099e-02	-3.09877479	FALSE	FALSE
P55081	MFAP1	1.152495206	3.4675421	3.711317243	5.983117e-03	3.080469e-02	-3.11619653	FALSE	FALSE
P18065	IGFBP2	-0.608464720	3.5947619	-3.575032195	7.283475e-03	3.519243e-02	-3.14172008	FALSE	FALSE
Q96CW5	TUBGCP3	-0.576457454	3.6046151	-3.309797493	1.075587e-02	4.560108e-02	-3.15839035	FALSE	FALSE
Q7L4I2	RSRC2	1.754779521	3.1653887	3.642284819	6.607726e-03	3.277635e-02	-3.16770633	FALSE	FALSE
Q08211	DHX9	-0.444988478	3.6205408	-3.646418971	6.568426e-03	3.277635e-02	-3.17614229	FALSE	FALSE
P62829	RPL23	-0.316722681	3.6325148	-5.039075189	1.013782e-03	7.982137e-03	-3.18284368	FALSE	FALSE
Q7Z478	DHX29	-0.742798997	3.5806821	-3.235226827	1.202092e-02	4.937588e-02	-3.19949908	FALSE	FALSE
P22090	RPS4Y1	-0.398358939	3.6253499	-4.708799005	1.539012e-03	1.113841e-02	-3.20312127	FALSE	FALSE
P60891	PRPS1	-0.746126587	3.5656020	-3.396412199	9.460736e-03	4.158661e-02	-3.21793920	FALSE	FALSE
Q8N7H5	PAF1	-0.629959285	3.5927182	-3.359425206	9.992394e-03	4.326012e-02	-3.22229588	FALSE	FALSE
Q9Y618	NCOR2	-0.591146757	3.6085230	-3.131918942	1.403803e-02	5.481335e-02	-3.24278938	FALSE	FALSE
Q15366	PCBP2	-0.364264433	3.6278198	-3.823807887	5.096549e-03	2.830499e-02	-3.25190912	FALSE	FALSE
P61221	ABCE1	-0.562964821	3.6022622	-3.520045101	7.890612e-03	3.659303e-02	-3.26809368	FALSE	FALSE
P62244	RPS15A	-0.552609403	3.6051358	-4.342014489	2.492815e-03	1.653798e-02	-3.26902828	FALSE	FALSE
P46781	RPS9	-0.473382657	3.6166135	-4.170152080	3.146290e-03	1.974124e-02	-3.27281972	FALSE	FALSE
Q13217	DNAJC3	-0.609410054	3.5933938	-3.655909937	6.479145e-03	3.257759e-02	-3.27764027	FALSE	FALSE
Q14974	KPNB1	-0.568514850	3.6101937	-3.111606967	1.447481e-02	5.590945e-02	-3.30061022	FALSE	FALSE
P04183	TK1	-0.734762429	3.5749478	-3.234986304	1.202525e-02	4.937588e-02	-3.30506442	FALSE	FALSE
O75153	CLUH	-0.189203883	3.6398617	-4.233670855	2.885420e-03	1.863724e-02	-3.30958903	FALSE	FALSE
P62195	PSMC5	-0.471776026	3.6157667	-3.795907884	5.302475e-03	2.889143e-02	-3.32208846	FALSE	FALSE
P15880	RPS2	-0.385650983	3.6255476	-3.851075445	4.903548e-03	2.756757e-02	-3.33667110	FALSE	FALSE
Q9UKL0	RCOR1	-0.907803876	3.5315053	-3.124628482	1.419319e-02	5.518416e-02	-3.35260939	FALSE	FALSE
Q92900	UPF1	-0.433184624	3.6209556	-3.452614269	8.709432e-03	3.949562e-02	-3.35264750	FALSE	FALSE
Q7KZF4	SND1	-0.388582408	3.6257217	-3.796787726	5.295847e-03	2.889143e-02	-3.35349597	FALSE	FALSE
Q92974	ARHGEF2	-0.473320728	3.6165946	-3.342418675	1.024737e-02	4.423035e-02	-3.35671383	FALSE	FALSE
P08238	HSP90AB1	-0.527824672	3.6081694	-3.769640203	5.504508e-03	2.974824e-02	-3.36963419	FALSE	FALSE
Q8WVV9	HNRNPLL	-0.557506059	3.6099716	-3.054870904	1.577189e-02	5.979130e-02	-3.38971827	FALSE	FALSE
Q01105	SET	-0.460361891	3.6167716	-4.006687009	3.942038e-03	2.393619e-02	-3.40543241	FALSE	FALSE
P10809	HSPD1	-0.486863651	3.6128063	-3.405773820	9.330974e-03	4.130914e-02	-3.40648548	FALSE	FALSE
P52907	CAPZA1	-0.708803543	3.5757065	-3.268525521	1.143768e-02	4.756724e-02	-3.41838824	FALSE	FALSE
Q92922	SMARCC1	-0.412038083	3.6246004	-3.335750652	1.034921e-02	4.440243e-02	-3.44034195	FALSE	FALSE
Q9Y4L1	HYOU1	-0.773620028	3.5597069	-3.211315734	1.245901e-02	5.046531e-02	-3.44069206	FALSE	FALSE
Q9UKV8	AGO2	-0.670226318	3.5896121	-2.985011247	1.753772e-02	6.314461e-02	-3.44524174	FALSE	FALSE
Q08J23	NSUN2	-0.464891492	3.6186507	-3.242555443	1.188992e-02	4.924353e-02	-3.45435204	FALSE	FALSE
Q9Y3I0	RTCB	-0.483551633	3.6145217	-3.639636067	6.633036e-03	3.277635e-02	-3.46079743	FALSE	FALSE
O00571	DDX3X	-0.686750317	3.5830430	-3.571516634	7.320766e-03	3.519243e-02	-3.46815218	FALSE	FALSE
Q9NNW5	WDR6	-0.572357057	3.6039626	-3.058917950	1.567546e-02	5.958337e-02	-3.47009859	FALSE	FALSE
P31151	S100A7	-2.437947339	2.5886480	-3.537798650	7.688908e-03	3.608983e-02	-3.47952030	FALSE	FALSE
Q5VV42	CDKAL1	-0.537130674	3.6113736	-3.040116060	1.612873e-02	6.050386e-02	-3.49665477	FALSE	FALSE
Q14331	FRG1	-0.541312456	3.6075197	-3.953382859	4.246382e-03	2.514490e-02	-3.49990013	FALSE	FALSE
P50990	CCT8	-0.309906996	3.6321657	-3.709900774	5.995280e-03	3.080469e-02	-3.51433016	FALSE	FALSE
O43175	PHGDH	-0.446009718	3.6209447	-3.220315427	1.229218e-02	5.004175e-02	-3.52440462	FALSE	FALSE
Q14142	TRIM14	-0.479738055	3.6213094	-2.990018379	1.740455e-02	6.301738e-02	-3.52857562	FALSE	FALSE
P62269	RPS18	-0.362269776	3.6280534	-4.383545750	2.357986e-03	1.608130e-02	-3.52963524	FALSE	FALSE
Q96Q05	TRAPPC9	-0.733330437	3.5765880	-2.953066251	1.841273e-02	6.467019e-02	-3.55264126	FALSE	FALSE
P11908	PRPS2	-0.508759530	3.6085247	-3.435711826	8.928500e-03	4.023441e-02	-3.57676841	FALSE	FALSE
P07355	ANXA2	-2.504345457	2.5826363	-3.085088743	1.506658e-02	5.772837e-02	-3.59141094	FALSE	FALSE
P48735	IDH2	-0.495699227	3.6108965	-3.379784184	9.695950e-03	4.236066e-02	-3.59916444	FALSE	FALSE
P49792	RANBP2	-0.437585620	3.6206321	-3.169438499	1.326717e-02	5.266444e-02	-3.61055609	FALSE	FALSE
P22102	GART	-0.577978591	3.6017032	-2.912100871	1.960173e-02	6.784850e-02	-3.64571410	FALSE	FALSE
Q9Y6A4	CFAP20	0.390906052	3.6233013	3.641590767	6.614348e-03	3.277635e-02	-3.64637594	FALSE	FALSE
P46013	MKI67	-0.513146109	3.6089135	-3.115040054	1.440000e-02	5.577081e-02	-3.66764415	FALSE	FALSE
P33991	MCM4	-0.510565623	3.6097616	-3.077383086	1.524324e-02	5.824951e-02	-3.68408972	FALSE	FALSE
P63104	YWHAZ	-0.676137911	3.5808013	-3.018510190	1.666656e-02	6.155458e-02	-3.69202080	FALSE	FALSE
P43403	ZAP70	-1.093011537	3.4584260	-3.091536837	1.492040e-02	5.747561e-02	-3.69262701	FALSE	FALSE
O75909	CCNK	0.811175227	3.5420356	3.172221101	1.321180e-02	5.259032e-02	-3.70635075	FALSE	FALSE
O43852	CALU	-0.670422166	3.5774991	-3.048290520	1.593000e-02	6.007288e-02	-3.70993803	FALSE	FALSE
Q9UBN7	HDAC6	-0.378442470	3.6249519	-3.706246142	6.026784e-03	3.080469e-02	-3.71314814	FALSE	FALSE
P51957	NEK4	0.614212041	3.6012905	2.724323040	2.616075e-02	8.275574e-02	-3.71617605	TRUE	FALSE
Q8N3U4	STAG2	-0.419691825	3.6203780	-3.290216723	1.107384e-02	4.663378e-02	-3.73166904	FALSE	FALSE
O95347	SMC2	-0.537116177	3.6082317	-2.962917308	1.813815e-02	6.427160e-02	-3.73479292	FALSE	FALSE
Q9UN37	VPS4A	-0.661872144	3.5834921	-2.962469794	1.815053e-02	6.427160e-02	-3.74575224	FALSE	FALSE
Q13263	TRIM28	-0.546402216	3.6011940	-3.288359612	1.110450e-02	4.663378e-02	-3.75130547	FALSE	FALSE
P06733	ENO1	-1.479764190	3.2532628	-2.903618581	1.985774e-02	6.856901e-02	-3.77028132	FALSE	FALSE
P46778	RPL21	-0.467356606	3.6145656	-3.818427139	5.135587e-03	2.830499e-02	-3.77185842	FALSE	FALSE
P40937	RFC5	-0.508469572	3.6097852	-3.123842984	1.421002e-02	5.518416e-02	-3.77516067	FALSE	FALSE
O75165	DNAJC13	-0.433232961	3.6206978	-3.016432133	1.671926e-02	6.159050e-02	-3.78437303	FALSE	FALSE
O96011	PEX11B	0.908374530	3.5257141	2.765324480	2.455716e-02	7.979686e-02	-3.80343292	FALSE	FALSE
Q7Z2W4	ZC3HAV1	-0.492661433	3.6153334	-2.842067820	2.182245e-02	7.407283e-02	-3.81950092	FALSE	FALSE
Q9NVI1	FANCI	0.631076432	3.5846602	3.041765163	1.608843e-02	6.050386e-02	-3.83264872	FALSE	FALSE
Q9C0K0	BCL11B	-0.551671375	3.6052288	-2.926980053	1.916090e-02	6.648321e-02	-3.84551260	FALSE	FALSE
P30260	CDC27	-0.693726027	3.5757512	-2.792030394	2.356746e-02	7.799579e-02	-3.84728154	FALSE	FALSE
Q9P031	CCDC59	-0.453479833	3.6176082	-3.194779229	1.277178e-02	5.112278e-02	-3.85248845	FALSE	FALSE
Q9H3R0	KDM4C	-0.739618174	3.5586513	-3.032466299	1.631705e-02	6.089150e-02	-3.85314639	FALSE	FALSE
P30153	PPP2R1A	-0.445633665	3.6191591	-2.927642603	1.914151e-02	6.648321e-02	-3.85569062	FALSE	FALSE
Q13363	CTBP1	-0.724852820	3.5720492	-2.897552587	2.004295e-02	6.887881e-02	-3.86295611	FALSE	FALSE
Q9NUI1	DECR2	-0.590790494	3.6013860	-2.692541764	2.747757e-02	8.559861e-02	-3.87543926	FALSE	FALSE
P46940	IQGAP1	-1.008515006	3.4626819	-2.666611636	2.860226e-02	8.742267e-02	-3.87562896	FALSE	FALSE
Q96EE3	SEH1L	-0.596938165	3.5955886	-2.779428489	2.402925e-02	7.927661e-02	-3.88247575	FALSE	FALSE
P23396	RPS3	-0.375243708	3.6265433	-4.236835386	2.873050e-03	1.863724e-02	-3.88406931	FALSE	FALSE
P43034	PAFAH1B1	-0.898401224	3.5292463	-2.635207029	3.002782e-02	9.002063e-02	-3.88429296	FALSE	FALSE
P00747	PLG	-0.517795628	3.6081028	-3.582914135	7.200603e-03	3.497784e-02	-3.89066705	FALSE	FALSE
Q9UG63	ABCF2	-0.712551819	3.5715280	-2.996188099	1.724190e-02	6.270975e-02	-3.89559119	FALSE	FALSE
Q66PJ3	ARL6IP4	0.995674972	3.5055060	3.545540105	7.602678e-03	3.595590e-02	-3.90158896	FALSE	FALSE
P49207	RPL34	-0.682419207	3.5724477	-3.404361155	9.350434e-03	4.130914e-02	-3.92241919	FALSE	FALSE
Q6PD62	CTR9	-0.549243922	3.6019580	-2.839256136	2.191687e-02	7.407283e-02	-3.92681840	FALSE	FALSE
Q9BQA1	WDR77	-0.475957271	3.6134111	-3.209023588	1.250187e-02	5.046531e-02	-3.92802341	FALSE	FALSE
O00116	AGPS	0.674477941	3.5815715	2.651424477	2.928279e-02	8.871510e-02	-3.93617768	FALSE	FALSE
Q9P0U3	SENP1	-0.373846947	3.6273027	-3.009720314	1.689069e-02	6.186160e-02	-3.93905514	FALSE	FALSE
O43447	PPIH	-0.536043496	3.6053658	-3.008487761	1.692236e-02	6.186160e-02	-3.96660772	FALSE	FALSE
Q9P2R7	SUCLA2	-0.683596664	3.5752657	-2.672089397	2.836080e-02	8.703517e-02	-3.96708885	FALSE	FALSE
P11362	FGFR1	0.457830618	3.6144847	3.018515912	1.666641e-02	6.155458e-02	-3.96905771	FALSE	FALSE
P35606	COPB2	-0.334172241	3.6288930	-3.374311764	9.774708e-03	4.257494e-02	-3.98808433	FALSE	FALSE
P53634	CTSC	-0.413832633	3.6201578	-3.567130965	7.367570e-03	3.519243e-02	-3.99304274	FALSE	FALSE
P36542	ATP5F1C	-0.516131497	3.6072948	-3.089258972	1.497187e-02	5.751926e-02	-3.99491432	FALSE	FALSE
P62316	SNRPD2	0.745687762	3.5666281	3.755169112	5.619313e-03	2.982399e-02	-4.01271376	FALSE	FALSE
P05109	S100A8	-1.662707388	3.0115623	-2.839528876	2.190770e-02	7.407283e-02	-4.02427599	FALSE	FALSE
Q9BZK7	TBL1XR1	-0.759991224	3.5652014	-2.463082219	3.923375e-02	1.102391e-01	-4.03526734	FALSE	FALSE
P51610	HCFC1	-0.306483144	3.6319428	-3.284882368	1.116217e-02	4.663378e-02	-4.04157763	FALSE	FALSE
Q08380	LGALS3BP	-0.665635822	3.5807254	-2.612612475	3.109825e-02	9.226457e-02	-4.05089668	FALSE	FALSE
P48643	CCT5	-0.334259615	3.6288560	-3.205967281	1.255928e-02	5.055461e-02	-4.05347101	FALSE	FALSE
Q969S8	HDAC10	-0.342267545	3.6278521	-3.425197524	9.067714e-03	4.073365e-02	-4.08166790	FALSE	FALSE
Q96SZ6	CDK5RAP1	-0.508356701	3.6099154	-2.739478561	2.555581e-02	8.156231e-02	-4.09451896	FALSE	FALSE
P35998	PSMC2	-0.350356976	3.6270261	-3.220746101	1.228426e-02	5.004175e-02	-4.11326362	FALSE	FALSE
Q03252	LMNB2	-0.571820734	3.5979086	-2.812490767	2.283712e-02	7.610605e-02	-4.12080812	FALSE	FALSE
Q5MIZ7	PPP4R3B	-0.342725211	3.6285510	-3.163221667	1.339177e-02	5.286612e-02	-4.12955216	FALSE	FALSE
Q9Y490	TLN1	-1.087443903	3.4504334	-2.397399726	4.345990e-02	1.177278e-01	-4.14199501	FALSE	FALSE
Q9NZ08	ERAP1	-0.511695889	3.6055861	-2.664377464	2.870135e-02	8.750858e-02	-4.14307285	FALSE	FALSE
P06702	S100A9	-1.781549695	2.9724173	-2.814932199	2.275155e-02	7.599761e-02	-4.14809974	FALSE	FALSE
Q9UKU7	ACAD8	-0.417239260	3.6223151	-2.744727070	2.534969e-02	8.108504e-02	-4.14959691	FALSE	FALSE
Q07021	C1QBP	-0.386979718	3.6231392	-3.228713700	1.213862e-02	4.969899e-02	-4.15576678	FALSE	FALSE
P55265	ADAR	-0.677350509	3.5778298	-2.391265988	4.387726e-02	1.184107e-01	-4.16941027	FALSE	FALSE
Q15020	SART3	-0.635606981	3.5841702	-2.694353040	2.740072e-02	8.554518e-02	-4.18172262	FALSE	FALSE
P56537	EIF6	-0.941130857	3.4808090	-2.557315356	3.388536e-02	9.889557e-02	-4.19871451	FALSE	FALSE
P14618	PKM	-0.839099540	3.5278847	-3.236562719	1.199693e-02	4.937588e-02	-4.21124235	FALSE	FALSE
Q6IA86	ELP2	-0.326750221	3.6289464	-3.286821316	1.112997e-02	4.663378e-02	-4.21838794	FALSE	FALSE
P62899	RPL31	-0.364009052	3.6271738	-3.948771502	4.273874e-03	2.520354e-02	-4.22435583	FALSE	FALSE
Q9HCU5	PREB	-1.333618540	3.3863339	-2.711358374	2.668991e-02	8.387423e-02	-4.23829262	FALSE	FALSE
Q9UIV1	CNOT7	-0.841214762	3.5293098	-2.447037370	4.022620e-02	1.121482e-01	-4.23893222	FALSE	FALSE
Q12834	CDC20	-0.687503294	3.5673189	-2.685250048	2.778918e-02	8.600841e-02	-4.24415916	FALSE	FALSE
O60884	DNAJA2	-0.368561254	3.6247818	-3.554342263	7.505880e-03	3.561565e-02	-4.25878949	FALSE	FALSE
P26639	TARS1	-0.464569602	3.6132192	-2.688260506	2.766009e-02	8.581712e-02	-4.27902449	FALSE	FALSE
P31943	HNRNPH1	-0.416820452	3.6186138	-3.184178137	1.297662e-02	5.179802e-02	-4.28309297	FALSE	FALSE
Q92925	SMARCD2	-0.390485850	3.6224038	-2.935708933	1.890709e-02	6.592180e-02	-4.28967161	FALSE	FALSE
Q9Y6Y0	IVNS1ABP	-0.841184260	3.5228770	-2.283367841	5.191280e-02	1.318990e-01	-4.31557259	FALSE	FALSE
P26583	HMGB2	-0.715421726	3.5723509	-3.697254743	6.105047e-03	3.080469e-02	-4.31845816	FALSE	FALSE
P46087	NOP2	-0.710773217	3.5635056	-2.436991919	4.086043e-02	1.134591e-01	-4.32437491	FALSE	FALSE
P21912	SDHB	-0.310680747	3.6309255	-3.009900046	1.688607e-02	6.186160e-02	-4.32663964	FALSE	FALSE
O00148	DDX39A	-0.355769161	3.6257916	-3.317726466	1.062987e-02	4.520061e-02	-4.34586455	FALSE	FALSE
Q15907	RAB11B	-0.594016334	3.5895473	-2.752504169	2.504740e-02	8.029736e-02	-4.36005692	FALSE	FALSE
P0CG39	POTEJ	-0.442586534	3.6172597	-3.882890713	4.688208e-03	2.698073e-02	-4.37074044	FALSE	FALSE
Q8TBM8	DNAJB14	-0.770641225	3.5410944	-2.347817160	4.695124e-02	1.239063e-01	-4.38801783	FALSE	FALSE
Q14566	MCM6	-0.480589951	3.6096232	-2.580849397	3.266932e-02	9.612963e-02	-4.39327879	FALSE	FALSE
Q96RP9	GFM1	-0.638634856	3.5780461	-2.310153223	4.979011e-02	1.280956e-01	-4.42918572	FALSE	FALSE
P67775	PPP2CA	-0.387407065	3.6210758	-2.759095791	2.479409e-02	8.002345e-02	-4.43561854	FALSE	FALSE
Q8WVC0	LEO1	-0.496736107	3.6017764	-2.516573172	3.610055e-02	1.034642e-01	-4.44181617	FALSE	FALSE
Q9Y608	LRRFIP2	-0.397931573	3.6204232	-2.775091201	2.419034e-02	7.927661e-02	-4.45139996	FALSE	FALSE
P07384	CAPN1	-0.396437070	3.6206961	-2.625376929	3.048882e-02	9.083259e-02	-4.45667667	FALSE	FALSE
Q01813	PFKP	-0.308694486	3.6303602	-3.049069810	1.591119e-02	6.007288e-02	-4.45672526	FALSE	FALSE
Q8IV53	DENND1C	-0.717058922	3.5603231	-2.606893642	3.137531e-02	9.289426e-02	-4.45970745	FALSE	FALSE
Q15287	RNPS1	1.557505925	3.0817632	2.735674878	2.570627e-02	8.175664e-02	-4.46551730	FALSE	FALSE
P62753	RPS6	-0.452527728	3.6158347	-3.597293012	7.051995e-03	3.448979e-02	-4.46888106	FALSE	FALSE
Q460N5	PARP14	-0.503196171	3.6062124	-2.362541905	4.588598e-02	1.219937e-01	-4.47111321	FALSE	FALSE
P83881	RPL36A	-0.614449889	3.5961242	-3.757286621	5.602355e-03	2.982399e-02	-4.47381485	FALSE	FALSE
Q9Y224	RTRAF	-0.391036527	3.6217390	-2.935738291	1.890624e-02	6.592180e-02	-4.47503749	FALSE	FALSE
P39019	RPS19	-0.384108467	3.6239313	-3.705779719	6.030817e-03	3.080469e-02	-4.47672681	FALSE	FALSE
Q96F07	CYFIP2	-0.453803340	3.6114179	-2.523778073	3.569837e-02	1.027224e-01	-4.48742464	FALSE	FALSE
Q5QP82	DCAF10	0.532995577	3.5957019	2.645525183	2.955159e-02	8.888952e-02	-4.50548143	FALSE	FALSE
O15117	FYB1	-0.664985053	3.5681511	-2.450961179	3.998118e-02	1.119004e-01	-4.51067680	FALSE	FALSE
Q14558	PRPSAP1	-0.759427992	3.5257351	-2.273801916	5.269256e-02	1.329225e-01	-4.52551820	FALSE	FALSE
Q15046	KARS1	-0.356358133	3.6259336	-2.578118156	3.280813e-02	9.634028e-02	-4.53545896	FALSE	FALSE
P46782	RPS5	-0.275204863	3.6334216	-3.210688765	1.247072e-02	5.046531e-02	-4.55087330	FALSE	FALSE
P39748	FEN1	-0.460841270	3.6086857	-2.761874046	2.468812e-02	8.002345e-02	-4.55640441	FALSE	FALSE
P12235	SLC25A4	0.289014140	3.6339748	2.645047562	2.957346e-02	8.888952e-02	-4.55903218	FALSE	FALSE
P00367	GLUD1	-0.359272116	3.6254128	-2.682738604	2.789734e-02	8.615709e-02	-4.56130620	FALSE	FALSE
P00813	ADA	-0.409514686	3.6165343	-2.703899708	2.699932e-02	8.466089e-02	-4.56518517	FALSE	FALSE
P51398	DAP3	-0.415392798	3.6199970	-2.438627275	4.075650e-02	1.134060e-01	-4.56562591	FALSE	FALSE
Q6UXN9	WDR82	0.763528678	3.5331325	2.772518475	2.428642e-02	7.927661e-02	-4.56893621	FALSE	FALSE
Q9NVV4	MTPAP	-0.582986633	3.5872786	-2.583465281	3.253692e-02	9.593706e-02	-4.57093126	FALSE	FALSE
Q13243	SRSF5	0.851797100	3.4830175	2.297539744	5.077869e-02	1.292467e-01	-4.57372187	FALSE	FALSE
P11172	UMPS	-0.399271496	3.6224552	-2.433232984	4.110035e-02	1.134767e-01	-4.58955476	FALSE	FALSE
O14734	ACOT8	0.610681752	3.5842131	2.482364069	3.807377e-02	1.078137e-01	-4.58988269	FALSE	FALSE
Q9NZ01	TECR	0.734882647	3.5505560	2.573713218	3.303329e-02	9.680306e-02	-4.59162595	FALSE	FALSE
O60488	ACSL4	-0.411677776	3.6182746	-2.602437463	3.159295e-02	9.334577e-02	-4.59228448	FALSE	FALSE
Q86X95	CIR1	0.835204989	3.5276282	2.666387985	2.861217e-02	8.742267e-02	-4.59306869	FALSE	FALSE
Q96CP2	FLYWCH2	0.779226392	3.5365323	2.468684659	3.889307e-02	1.094966e-01	-4.59541276	FALSE	FALSE
O75534	CSDE1	-0.661102318	3.5691344	-2.280363443	5.215646e-02	1.322835e-01	-4.59852694	FALSE	FALSE
Q6UB35	MTHFD1L	-0.528867248	3.6008796	-2.251230907	5.457894e-02	1.356920e-01	-4.61244582	FALSE	FALSE
Q96JH7	VCPIP1	-0.667762944	3.5714421	-2.064262144	7.300200e-02	1.678101e-01	-4.61382988	FALSE	FALSE
O43516	WIPF1	-0.589794861	3.5865613	-2.622012891	3.064824e-02	9.111810e-02	-4.61901204	FALSE	FALSE
Q16629	SRSF7	0.830182158	3.5153331	2.876068874	2.071343e-02	7.093468e-02	-4.63476519	FALSE	FALSE
P01040	CSTA	-2.500211100	2.5358398	-2.986923323	1.748674e-02	6.311965e-02	-4.64704403	FALSE	FALSE
Q6UWP8	SBSN	-1.418917609	3.1778833	-2.406998312	4.281478e-02	1.162000e-01	-4.64713080	FALSE	FALSE
P82979	SARNP	-0.442490369	3.6135558	-2.832439451	2.214755e-02	7.467631e-02	-4.65086974	FALSE	FALSE
Q9Y2T2	AP3M1	-0.406890551	3.6217074	-2.324867327	4.866116e-02	1.268517e-01	-4.65094522	FALSE	FALSE
Q14204	DYNC1H1	-0.326381741	3.6278713	-2.644719753	2.958849e-02	8.888952e-02	-4.65257655	FALSE	FALSE
Q96FC9	DDX11	-0.736392075	3.5391255	-2.273880956	5.268607e-02	1.329225e-01	-4.66260902	FALSE	FALSE
Q9BRX2	PELO	-0.413228785	3.6189867	-2.371878219	4.522314e-02	1.213572e-01	-4.66268343	FALSE	FALSE
P63208	SKP1	-0.278990848	3.6330682	-2.735056766	2.573081e-02	8.175664e-02	-4.66512688	FALSE	FALSE
Q6P4R8	NFRKB	-0.450325329	3.6134676	-2.238764662	5.564944e-02	1.371804e-01	-4.66635188	FALSE	FALSE
Q8IY67	RAVER1	-0.352011617	3.6247914	-3.029602391	1.638814e-02	6.099795e-02	-4.66844289	FALSE	FALSE
Q9NZ63	C9orf78	-0.679052139	3.5721661	-2.546960713	3.443491e-02	1.000633e-01	-4.66957536	FALSE	FALSE
P51571	SSR4	-0.734707380	3.5448468	-2.410337373	4.259263e-02	1.158164e-01	-4.67100391	FALSE	FALSE
Q3SXM5	HSDL1	0.560649060	3.5952736	2.205569814	5.860262e-02	1.423348e-01	-4.67185469	FALSE	FALSE
Q9H1A4	ANAPC1	-0.479786900	3.6059536	-2.246126516	5.501477e-02	1.361592e-01	-4.67350573	FALSE	FALSE
Q9UG56	PISD	-0.449954951	3.6108415	-2.421352125	4.186802e-02	1.141563e-01	-4.68224272	FALSE	FALSE
Q9BXP5	SRRT	-0.660134089	3.5644201	-2.238013699	5.571459e-02	1.371804e-01	-4.68805747	FALSE	FALSE
P46783	RPS10	-0.229411766	3.6365090	-3.267687202	1.145199e-02	4.756724e-02	-4.68933900	FALSE	FALSE
P22626	HNRNPA2B1	-0.424045671	3.6169644	-3.403031823	9.368785e-03	4.130914e-02	-4.69113757	FALSE	FALSE
P37268	FDFT1	-0.319803057	3.6281110	-2.821933444	2.250799e-02	7.552164e-02	-4.69870072	FALSE	FALSE
Q9P275	USP36	0.464243936	3.6090856	2.501432398	3.696077e-02	1.057181e-01	-4.70344828	FALSE	FALSE
Q9UKV3	ACIN1	1.014173716	3.4184503	2.272865149	5.276954e-02	1.329225e-01	-4.71031786	FALSE	FALSE
P12259	F5	0.523557252	3.5961692	2.387958586	4.410397e-02	1.187989e-01	-4.71378762	FALSE	FALSE
O43242	PSMD3	-0.409574557	3.6177884	-2.698972070	2.720575e-02	8.512192e-02	-4.71593508	FALSE	FALSE
Q6PKG0	LARP1	-0.574652538	3.5842514	-2.318538346	4.914359e-02	1.275775e-01	-4.73089633	FALSE	FALSE
Q9NV79	PCMTD2	-0.439861872	3.6115568	-2.310845652	4.973640e-02	1.280956e-01	-4.74693452	FALSE	FALSE
Q8IYB3	SRRM1	0.824695461	3.4886041	2.321982973	4.888043e-02	1.271246e-01	-4.75749843	FALSE	FALSE
P14866	HNRNPL	-0.300318237	3.6301125	-2.632460181	3.015591e-02	9.013669e-02	-4.77950760	FALSE	FALSE
Q9BSD7	NTPCR	-0.417183552	3.6136642	-2.426701815	4.152058e-02	1.137648e-01	-4.78004311	FALSE	FALSE
P47897	QARS1	-0.368793320	3.6268457	-2.214296635	5.781152e-02	1.408910e-01	-4.78671492	FALSE	FALSE
Q9Y2R9	MRPS7	-0.302453476	3.6313549	-2.453951732	3.979544e-02	1.115986e-01	-4.81044390	FALSE	FALSE
Q9UJX2	CDC23	-0.911075546	3.4549838	-2.216486826	5.761464e-02	1.406504e-01	-4.81219206	FALSE	FALSE
Q96ST2	IWS1	-0.561279575	3.5833771	-2.312344184	4.962036e-02	1.280956e-01	-4.83062104	FALSE	FALSE
P20042	EIF2S2	-0.361571401	3.6220146	-2.652667767	2.922647e-02	8.871510e-02	-4.83254377	FALSE	FALSE
Q15293	RCN1	-0.787571016	3.5283498	-2.559795905	3.375505e-02	9.871629e-02	-4.83360637	FALSE	FALSE
P61011	SRP54	-0.493121387	3.6047181	-2.344254110	4.721271e-02	1.243049e-01	-4.83601689	FALSE	FALSE
Q9UKJ3	GPATCH8	1.012586605	3.4145299	2.142121111	6.468507e-02	1.534664e-01	-4.83712364	FALSE	FALSE
Q13151	HNRNPA0	-0.373466107	3.6208153	-2.430437576	4.127968e-02	1.134767e-01	-4.84844928	FALSE	FALSE
P53621	COPA	-0.332563135	3.6251301	-2.809544684	2.294083e-02	7.627426e-02	-4.85864269	FALSE	FALSE
P09661	SNRPA1	0.438700092	3.6104680	2.759087100	2.479443e-02	8.002345e-02	-4.87052207	FALSE	FALSE
P08579	SNRPB2	0.300028940	3.6298787	2.660252314	2.888523e-02	8.788223e-02	-4.87806024	FALSE	FALSE
Q16851	UGP2	0.416537977	3.6143836	2.180770912	6.090963e-02	1.469419e-01	-4.89004565	FALSE	FALSE
O60502	OGA	-0.246479357	3.6350358	-2.752541552	2.504595e-02	8.029736e-02	-4.89101946	FALSE	FALSE
P52789	HK2	-0.451173610	3.6111718	-2.061470083	7.331891e-02	1.681056e-01	-4.91002596	FALSE	FALSE
Q8NAV1	PRPF38A	1.331411661	3.1790370	2.329035816	4.834601e-02	1.266542e-01	-4.91563852	FALSE	FALSE
Q8IWC1	MAP7D3	-0.436963612	3.6092147	-2.354833183	4.644061e-02	1.230118e-01	-4.91696200	FALSE	FALSE
Q9Y2W2	WBP11	-0.391221748	3.6183240	-2.307453090	5.000010e-02	1.282189e-01	-4.91832805	FALSE	FALSE
P52272	HNRNPM	-0.327720953	3.6273190	-2.772998627	2.426845e-02	7.927661e-02	-4.92247845	FALSE	FALSE
P60228	EIF3E	-0.604360330	3.5771696	-2.063636315	7.307292e-02	1.678101e-01	-4.92615555	FALSE	FALSE
P68400	CSNK2A1	-0.360381376	3.6235916	-2.978049854	1.772464e-02	6.349852e-02	-4.93050809	FALSE	FALSE
Q96IZ7	RSRC1	1.259308687	3.2642182	2.250552969	5.463663e-02	1.356920e-01	-4.93672901	FALSE	FALSE
Q00688	FKBP3	-0.373743222	3.6202996	-2.434596986	4.101313e-02	1.134591e-01	-4.94073393	FALSE	FALSE
Q00059	TFAM	-0.396819830	3.6197166	-2.674398345	2.825965e-02	8.703517e-02	-4.94517270	FALSE	FALSE
Q9BRX9	WDR83	-0.408330583	3.6131484	-2.421624645	4.185025e-02	1.141563e-01	-4.94955833	FALSE	FALSE
Q96EP5	DAZAP1	-0.437264596	3.6109456	-2.272394174	5.280829e-02	1.329225e-01	-4.95447771	FALSE	FALSE
Q9BYN8	MRPS26	-0.536266883	3.5932649	-2.106292706	6.839006e-02	1.601356e-01	-4.95794232	FALSE	FALSE
P47929	LGALS7	-2.904307668	2.0303955	-2.732338378	2.583900e-02	8.191878e-02	-4.95970111	FALSE	FALSE
P35030	PRSS3	-0.666850086	3.5617244	-2.839882615	2.189580e-02	7.407283e-02	-4.98630578	FALSE	FALSE
Q9NR28	DIABLO	-0.330222274	3.6252119	-2.672019496	2.836387e-02	8.703517e-02	-4.98919190	FALSE	FALSE
Q86V81	ALYREF	0.836800474	3.5370059	3.003030228	1.706338e-02	6.221837e-02	-4.99471396	FALSE	FALSE
P49756	RBM25	1.492930296	2.9411289	2.154076825	6.349321e-02	1.516430e-01	-5.00983757	FALSE	FALSE
Q13627	DYRK1A	-0.432434582	3.6150912	-1.864016688	9.944951e-02	2.056438e-01	-5.01541782	FALSE	FALSE
Q99714	HSD17B10	-0.352943249	3.6269049	-2.058907852	7.361091e-02	1.684829e-01	-5.01562760	FALSE	FALSE
O95900	TRUB2	-0.613003046	3.5733790	-1.799825590	1.097173e-01	2.202029e-01	-5.02266965	FALSE	FALSE
P30419	NMT1	-0.474519244	3.6039389	-2.363164268	4.584149e-02	1.219937e-01	-5.02978767	FALSE	FALSE
P81605	DCD	-1.766728550	3.2790506	-3.555117803	7.497414e-03	3.561565e-02	-5.03507536	FALSE	FALSE
P09429	HMGB1	-0.830310108	3.5099666	-2.544387867	3.457286e-02	1.000867e-01	-5.04263599	FALSE	FALSE
P38919	EIF4A3	0.696897943	3.5343813	2.041060120	7.567659e-02	1.712674e-01	-5.04957569	FALSE	FALSE
Q8NCE0	TSEN2	-0.696629042	3.5203626	-1.883644301	9.649681e-02	2.006966e-01	-5.05130030	FALSE	FALSE
Q9UBQ0	VPS29	-0.527818738	3.5868079	-2.144835890	6.441252e-02	1.530732e-01	-5.05315069	FALSE	FALSE
Q6PJI9	WDR59	-0.671401592	3.5428264	-1.745637742	1.191558e-01	2.325437e-01	-5.05421987	FALSE	FALSE
Q69YL0	NCBP2AS2	-0.759441807	3.5160283	-1.985411090	8.248554e-02	1.826921e-01	-5.06133004	FALSE	FALSE
Q6PK04	CCDC137	-0.360215648	3.6238598	-2.089072890	7.024403e-02	1.631438e-01	-5.06583884	FALSE	FALSE
P55209	NAP1L1	-0.304630745	3.6285582	-2.449216449	4.008994e-02	1.119861e-01	-5.07388699	FALSE	FALSE
P07195	LDHB	-0.477970045	3.5976593	-2.302934228	5.035352e-02	1.283925e-01	-5.07700720	FALSE	FALSE
O00268	TAF4	-0.216831771	3.6387280	-2.325667967	4.860047e-02	1.268517e-01	-5.09291707	FALSE	FALSE
Q16514	TAF12	-0.530031788	3.5918290	-2.307024192	5.003354e-02	1.282189e-01	-5.09850858	FALSE	FALSE
O43815	STRN	-0.435208790	3.6047832	-2.005294428	7.998714e-02	1.785383e-01	-5.10315538	FALSE	FALSE
P0CG12	DERPC	-0.432488281	3.6106013	-2.548245369	3.436624e-02	1.000633e-01	-5.11121544	FALSE	FALSE
P62906	RPL10A	-0.360558893	3.6207047	-2.475085031	3.850753e-02	1.086246e-01	-5.11293453	FALSE	FALSE
Q9UHD2	TBK1	0.513209927	3.5919794	1.722046046	1.234983e-01	2.381871e-01	-5.11313740	TRUE	FALSE
Q969G3	SMARCE1	-0.396000006	3.6163465	-2.110299578	6.796558e-02	1.594021e-01	-5.11673069	FALSE	FALSE
Q86VS8	HOOK3	-0.381360885	3.6233514	-1.846017316	1.022327e-01	2.095844e-01	-5.11974563	FALSE	FALSE
P14316	IRF2	-0.516889945	3.5870476	-1.927942594	9.013758e-02	1.927868e-01	-5.13795397	FALSE	FALSE
Q8TED0	UTP15	-0.414048792	3.6123132	-1.919183230	9.136229e-02	1.942465e-01	-5.14232731	FALSE	FALSE
Q9Y2S7	POLDIP2	-0.604417561	3.5651750	-2.097284174	6.935391e-02	1.620853e-01	-5.15277175	FALSE	FALSE
P21333	FLNA	-0.704733631	3.4935765	-1.657976621	1.360455e-01	2.530069e-01	-5.15509377	FALSE	FALSE
Q96J01	THOC3	-0.335096827	3.6265780	-1.995161988	8.125102e-02	1.808252e-01	-5.17290248	FALSE	FALSE
P53396	ACLY	-0.410860909	3.6115933	-2.262071349	5.366471e-02	1.341844e-01	-5.17383163	FALSE	FALSE
Q8TAD8	SNIP1	0.568849676	3.5679609	1.953724925	8.662362e-02	1.877937e-01	-5.17660155	FALSE	FALSE
P31944	CASP14	-2.305061614	2.5405134	-2.519750662	3.592262e-02	1.031605e-01	-5.17849899	FALSE	FALSE
P62913	RPL11	-0.276092045	3.6314755	-2.897531581	2.004359e-02	6.887881e-02	-5.17935166	FALSE	FALSE
Q9BVG4	PBDC1	-0.402162185	3.6132071	-2.264283605	5.348001e-02	1.341844e-01	-5.18270443	FALSE	FALSE
P35250	RFC2	-0.566868890	3.5829921	-2.365700023	4.566068e-02	1.218469e-01	-5.18318205	FALSE	FALSE
Q5JVF3	PCID2	0.393209259	3.6148935	2.025817967	7.748528e-02	1.743115e-01	-5.20626558	FALSE	FALSE
Q9H977	WDR54	-0.426811917	3.6062953	-1.955952285	8.632631e-02	1.877579e-01	-5.21440961	FALSE	FALSE
P67870	CSNK2B	-0.350479715	3.6209931	-2.487834208	3.775105e-02	1.074963e-01	-5.21538019	FALSE	FALSE
P41252	IARS1	-0.338022250	3.6238313	-2.688087594	2.766749e-02	8.581712e-02	-5.21560196	FALSE	FALSE
Q6Y7W6	GIGYF2	-0.468697906	3.5947438	-1.786394513	1.119889e-01	2.239481e-01	-5.21717379	FALSE	FALSE
P31321	PRKAR1B	-0.399290848	3.6144440	-1.947191422	8.750141e-02	1.891821e-01	-5.21721081	FALSE	FALSE
Q8ND56	LSM14A	0.978087478	3.4229184	2.306089515	5.010648e-02	1.282189e-01	-5.22125863	FALSE	FALSE
P82914	MRPS15	-0.294790437	3.6304492	-2.134020864	6.550507e-02	1.551550e-01	-5.22310606	FALSE	FALSE
Q6P1J9	CDC73	-0.395261283	3.6119668	-2.146758792	6.422015e-02	1.528696e-01	-5.23783231	FALSE	FALSE
Q15393	SF3B3	0.311635413	3.6275009	2.752879943	2.503289e-02	8.029736e-02	-5.24191923	FALSE	FALSE
P29728	OAS2	-0.260581002	3.6369612	-1.974836441	8.384486e-02	1.845617e-01	-5.24304095	FALSE	FALSE
O95785	WIZ	-0.590591984	3.5567032	-1.786023788	1.120522e-01	2.239481e-01	-5.25069635	FALSE	FALSE
P02768	ALB	-1.350144996	3.0976284	-2.114770671	6.749498e-02	1.588182e-01	-5.25110593	FALSE	FALSE
P20930	FLG	-1.736385622	2.8847488	-2.369248945	4.540883e-02	1.214210e-01	-5.27206279	FALSE	FALSE
P42285	MTREX	-0.494733900	3.5862852	-1.741028574	1.199928e-01	2.336273e-01	-5.27410900	FALSE	FALSE
Q7L8L6	FASTKD5	-0.497590276	3.5923422	-1.975802918	8.371973e-02	1.845617e-01	-5.27489405	FALSE	FALSE
Q9Y217	MTMR6	-0.320321032	3.6279239	-1.924026495	9.068316e-02	1.934611e-01	-5.27916850	FALSE	FALSE
P51659	HSD17B4	-0.363868531	3.6231997	-3.144315944	1.377826e-02	5.409383e-02	-5.28698628	FALSE	FALSE
P46779	RPL28	-0.331970284	3.6263374	-2.875205836	2.074084e-02	7.093468e-02	-5.28838425	FALSE	FALSE
Q14697	GANAB	-0.347008034	3.6228191	-1.955140904	8.643450e-02	1.877579e-01	-5.29202701	FALSE	FALSE
Q53H96	PYCR3	-0.368050561	3.6204369	-1.803891105	1.090383e-01	2.193044e-01	-5.29715519	FALSE	FALSE
P42167	TMPO	-0.560266795	3.5790003	-2.151336647	6.376445e-02	1.520374e-01	-5.29838169	FALSE	FALSE
Q9Y5U2	TSSC4	-0.385435598	3.6160548	-1.934010698	8.929841e-02	1.915638e-01	-5.30257712	FALSE	FALSE
Q13951	CBFB	-0.627263893	3.5521069	-1.917309768	9.162630e-02	1.942586e-01	-5.30421915	FALSE	FALSE
O43736	ITM2A	-0.406411514	3.6108168	-1.756629445	1.171817e-01	2.306612e-01	-5.31027023	FALSE	FALSE
P04792	HSPB1	-0.722507811	3.4907908	-1.932277605	8.953731e-02	1.917892e-01	-5.31117839	FALSE	FALSE
Q14493	SLBP	-0.742502416	3.5190935	-1.892306243	9.522052e-02	1.986186e-01	-5.31573952	FALSE	FALSE
P52732	KIF11	-0.446275929	3.6045105	-1.979824503	8.320100e-02	1.839923e-01	-5.31937220	FALSE	FALSE
P84098	RPL19	-0.478802222	3.6048139	-2.646802504	2.949318e-02	8.888952e-02	-5.32058335	FALSE	FALSE
O75676	RPS6KA4	0.479398294	3.5979302	2.087716307	7.039216e-02	1.632233e-01	-5.32473076	FALSE	FALSE
Q9NP77	SSU72	-0.328889409	3.6255404	-1.916259413	9.177464e-02	1.942586e-01	-5.33325429	FALSE	FALSE
P22234	PAICS	-0.505484223	3.5784244	-1.767289479	1.152965e-01	2.285199e-01	-5.34161323	FALSE	FALSE
P40227	CCT6A	-0.226283803	3.6353669	-2.420824112	4.190247e-02	1.141563e-01	-5.34362137	FALSE	FALSE
Q9NVI7	ATAD3A	-0.407183194	3.6092708	-2.239889510	5.555200e-02	1.371804e-01	-5.36033783	FALSE	FALSE
Q08554	DSC1	-1.918543375	2.8378927	-2.316512222	4.929903e-02	1.277496e-01	-5.37114972	FALSE	FALSE
Q32MZ4	LRRFIP1	-0.249738205	3.6346156	-2.125186563	6.641102e-02	1.567825e-01	-5.37315870	FALSE	FALSE
Q9P270	SLAIN2	-0.621298402	3.5787568	-2.807807692	2.300220e-02	7.630128e-02	-5.37798229	FALSE	FALSE
Q9P2K3	RCOR3	-0.627574692	3.5437037	-1.841625339	1.029230e-01	2.104472e-01	-5.37956497	FALSE	FALSE
Q7KZI7	MARK2	-0.313904556	3.6290868	-1.757559270	1.170161e-01	2.306521e-01	-5.38242140	FALSE	FALSE
Q8WXA9	SREK1	1.484697290	3.0413645	2.303624742	5.029936e-02	1.283925e-01	-5.38784183	FALSE	FALSE
P07900	HSP90AA1	-0.407386199	3.6149550	-2.768402802	2.444093e-02	7.959967e-02	-5.38933536	FALSE	FALSE
Q14257	RCN2	-0.408589878	3.6108321	-2.369142440	4.541637e-02	1.214210e-01	-5.39292728	FALSE	FALSE
Q7Z7L1	SLFN11	-0.444283825	3.6055089	-2.343397902	4.727576e-02	1.243049e-01	-5.39293863	FALSE	FALSE
P62277	RPS13	-0.401648093	3.6180873	-2.958488611	1.826106e-02	6.430893e-02	-5.39445699	FALSE	FALSE
Q3KQU3	MAP7D1	-0.348479550	3.6216871	-2.111004455	6.789118e-02	1.594021e-01	-5.39510393	FALSE	FALSE
Q96DB5	RMDN1	-0.455005380	3.5898153	-1.567049545	1.558739e-01	2.802602e-01	-5.39712004	FALSE	FALSE
Q06203	PPAT	-0.632069319	3.5208163	-1.639330976	1.399124e-01	2.577050e-01	-5.40162347	FALSE	FALSE
O76094	SRP72	-0.415834291	3.6050361	-1.836361914	1.037561e-01	2.117983e-01	-5.41670257	FALSE	FALSE
Q12872	SFSWAP	1.065756298	3.2291522	1.708781558	1.260042e-01	2.411750e-01	-5.42085280	FALSE	FALSE
Q9NY27	PPP4R2	-0.357690122	3.6193784	-2.028106377	7.721107e-02	1.739677e-01	-5.42197416	FALSE	FALSE
Q00987	MDM2	-2.838654099	2.4046807	-3.140684065	1.385384e-02	5.424194e-02	-5.42230444	FALSE	FALSE
P15311	EZR	-0.379923243	3.6157359	-2.494527006	3.735997e-02	1.066471e-01	-5.44689716	FALSE	FALSE
P48739	PITPNB	0.433460581	3.5980819	1.525073012	1.658854e-01	2.916733e-01	-5.44808580	FALSE	FALSE
Q9ULX6	AKAP8L	-0.499413604	3.5764739	-1.700630441	1.275675e-01	2.426523e-01	-5.45488461	FALSE	FALSE
P11310	ACADM	-0.316936460	3.6279288	-1.718121856	1.242348e-01	2.387788e-01	-5.45823963	FALSE	FALSE
Q9NV70	EXOC1	-0.662121913	3.5376135	-1.703956860	1.269274e-01	2.418710e-01	-5.46764226	FALSE	FALSE
O00203	AP3B1	-0.372336661	3.6166859	-1.854702232	1.008807e-01	2.077040e-01	-5.47169272	FALSE	FALSE
Q9UBU9	NXF1	-0.481600374	3.5874673	-1.644534395	1.388232e-01	2.565652e-01	-5.47192797	FALSE	FALSE
Q9UI10	EIF2B4	0.512273584	3.5834867	1.825134733	1.055544e-01	2.136434e-01	-5.47373487	FALSE	FALSE
P05198	EIF2S1	-0.348790223	3.6182004	-2.057965463	7.371860e-02	1.684829e-01	-5.47426715	FALSE	FALSE
P09543	CNP	-0.241318200	3.6336575	-2.429558281	4.133626e-02	1.134767e-01	-5.47493980	FALSE	FALSE
P14324	FDPS	-0.474906393	3.5708515	-1.404059030	1.980426e-01	3.303785e-01	-5.47561163	FALSE	FALSE
P55072	VCP	-0.270047177	3.6317495	-2.989645309	1.741443e-02	6.301738e-02	-5.47676596	FALSE	FALSE
Q9NRG9	AAAS	0.434497082	3.6028385	1.972671034	8.412587e-02	1.848963e-01	-5.48122221	FALSE	FALSE
Q10570	CPSF1	0.313627375	3.6230890	2.011995032	7.916183e-02	1.772131e-01	-5.48564026	FALSE	FALSE
P39687	ANP32A	-0.451987972	3.6037771	-2.396187428	4.354207e-02	1.177279e-01	-5.48772451	FALSE	FALSE
Q9NUL7	DDX28	-0.325633041	3.6228841	-1.946017245	8.766007e-02	1.891821e-01	-5.48875783	FALSE	FALSE
P25685	DNAJB1	-0.391392679	3.6120000	-2.348237453	4.692049e-02	1.239063e-01	-5.48959775	FALSE	FALSE
A0FGR8	ESYT2	-0.236286709	3.6343674	-2.310521648	4.976152e-02	1.280956e-01	-5.49196005	FALSE	FALSE
Q08209	PPP3CA	-0.479914723	3.5827279	-1.654909509	1.366747e-01	2.536980e-01	-5.49196033	FALSE	FALSE
Q5XG87	TENT4A	-0.384153776	3.6084110	-1.857920789	1.003839e-01	2.070396e-01	-5.49399517	FALSE	FALSE
P38159	RBMX	0.508089217	3.5907199	2.481165578	3.814484e-02	1.078137e-01	-5.49637726	FALSE	FALSE
P26368	U2AF2	1.100650963	3.4154735	2.777711411	2.409289e-02	7.927661e-02	-5.49752781	FALSE	FALSE
O43303	CCP110	-0.758874066	3.4750375	-1.602909996	1.477584e-01	2.687027e-01	-5.50034526	FALSE	FALSE
O95602	POLR1A	-0.529727527	3.5757728	-1.823793077	1.057713e-01	2.137804e-01	-5.50640939	FALSE	FALSE
P13796	LCP1	-0.636316265	3.5111711	-1.764560549	1.157764e-01	2.291541e-01	-5.51184133	FALSE	FALSE
P61619	SEC61A1	0.442840336	3.5998128	2.092732745	6.984592e-02	1.626486e-01	-5.51217075	FALSE	FALSE
Q96DH6	MSI2	-0.395442464	3.6106930	-1.489917451	1.747109e-01	3.020997e-01	-5.51775884	FALSE	FALSE
Q9UPN9	TRIM33	-0.401174100	3.6048671	-1.699191165	1.278454e-01	2.426523e-01	-5.52103350	FALSE	FALSE
Q13561	DCTN2	-0.472401663	3.5837548	-1.834709362	1.040189e-01	2.120329e-01	-5.52107866	FALSE	FALSE
O14776	TCERG1	-0.357329663	3.6156850	-1.773750519	1.141678e-01	2.273280e-01	-5.52751037	FALSE	FALSE
Q96PY6	NEK1	-0.341896338	3.6196865	-1.688606901	1.299064e-01	2.457260e-01	-5.52811067	FALSE	FALSE
P78318	IGBP1	-0.527344464	3.5648705	-1.650461007	1.375921e-01	2.547410e-01	-5.52835459	FALSE	FALSE
Q96EL2	MRPS24	-0.354915691	3.6171886	-1.803421074	1.091166e-01	2.193044e-01	-5.53857844	FALSE	FALSE
P61158	ACTR3	-0.406931023	3.5994962	-1.601005905	1.481794e-01	2.691268e-01	-5.54287456	FALSE	FALSE
P26038	MSN	-0.375149765	3.6116133	-1.990376899	8.185459e-02	1.815753e-01	-5.54369456	FALSE	FALSE
Q8WXI9	GATAD2B	-0.234799205	3.6345200	-2.045387663	7.517060e-02	1.707123e-01	-5.54510014	FALSE	FALSE
Q9NQ29	LUC7L	0.738864534	3.5248989	2.545839835	3.449494e-02	1.000633e-01	-5.54638408	FALSE	FALSE
Q96EY1	DNAJA3	-0.366439682	3.6210128	-2.719338056	2.636293e-02	8.317924e-02	-5.54682252	FALSE	FALSE
P07814	EPRS1	-0.284681587	3.6288431	-1.902786242	9.369790e-02	1.966847e-01	-5.56309367	FALSE	FALSE
Q04637	EIF4G1	-0.286934053	3.6287591	-1.763126827	1.160292e-01	2.293378e-01	-5.58024385	FALSE	FALSE
P17029	ZKSCAN1	-0.582596145	3.5357003	-1.699481330	1.277894e-01	2.426523e-01	-5.58155686	FALSE	FALSE
P48729	CSNK1A1	-0.334332202	3.6206695	-1.661086819	1.354101e-01	2.529891e-01	-5.58244223	FALSE	FALSE
Q9NX63	CHCHD3	-0.628629886	3.5345954	-1.658857469	1.358652e-01	2.530069e-01	-5.58916148	FALSE	FALSE
P61962	DCAF7	-0.312199585	3.6236198	-2.011114620	7.926980e-02	1.772131e-01	-5.59125470	FALSE	FALSE
Q01130	SRSF2	1.208108217	3.2581225	2.541335838	3.473723e-02	1.003598e-01	-5.59779775	FALSE	FALSE
P16949	STMN1	-1.171022481	3.2191161	-1.873258550	9.804863e-02	2.030400e-01	-5.60000776	FALSE	FALSE
Q9NXV6	CDKN2AIP	-0.410876238	3.5987032	-1.480329034	1.771897e-01	3.051836e-01	-5.61448823	FALSE	FALSE
Q04726	TLE3	-0.332405019	3.6191514	-1.812277302	1.076502e-01	2.172715e-01	-5.62053733	FALSE	FALSE
Q14155	ARHGEF7	-0.522183934	3.5824691	-2.116250407	6.733994e-02	1.587140e-01	-5.62702960	FALSE	FALSE
O00483	NDUFA4	-0.525723971	3.5833106	-2.271618463	5.287217e-02	1.329225e-01	-5.63063112	FALSE	FALSE
Q9BZE1	MRPL37	-0.414504112	3.5971473	-1.707338535	1.262797e-01	2.411750e-01	-5.63162417	FALSE	FALSE
Q9Y228	TRAF3IP3	-0.353523504	3.6160768	-1.464190612	1.814325e-01	3.106245e-01	-5.63649978	FALSE	FALSE
O00422	SAP18	0.331389283	3.6202380	2.096402325	6.944897e-02	1.620853e-01	-5.63970195	FALSE	FALSE
Q13247	SRSF6	0.805799317	3.3776596	1.711093387	1.255641e-01	2.408746e-01	-5.64106015	FALSE	FALSE
Q9Y266	NUDC	-0.577433993	3.5537905	-1.896958481	9.454171e-02	1.974902e-01	-5.64182100	FALSE	FALSE
Q92930	RAB8B	-0.479655379	3.5767255	-1.594819790	1.495549e-01	2.712812e-01	-5.65652932	FALSE	FALSE
Q9H422	HIPK3	0.601454220	3.5013865	1.332348381	2.195752e-01	3.543371e-01	-5.66048825	TRUE	FALSE
O95232	LUC7L3	1.107200025	3.2022417	1.923742487	9.072285e-02	1.934611e-01	-5.66091108	FALSE	FALSE
P25398	RPS12	-0.231457468	3.6343640	-2.376877508	4.487218e-02	1.206413e-01	-5.66988909	FALSE	FALSE
P62191	PSMC1	-0.305460133	3.6231055	-1.966512255	8.493009e-02	1.860930e-01	-5.68150125	FALSE	FALSE
P53618	COPB1	-0.246758039	3.6317579	-2.173304956	6.162159e-02	1.482630e-01	-5.68348124	FALSE	FALSE
P20700	LMNB1	-0.386085120	3.6076606	-1.941941997	8.821289e-02	1.900888e-01	-5.68747179	FALSE	FALSE
Q15004	PCLAF	-0.388564444	3.6119746	-2.160124351	6.289860e-02	1.507252e-01	-5.68846953	FALSE	FALSE
Q96RT1	ERBIN	-0.384235216	3.6031553	-1.619263711	1.441868e-01	2.632099e-01	-5.69095118	FALSE	FALSE
Q13330	MTA1	-0.221496871	3.6354246	-1.955220722	8.642385e-02	1.877579e-01	-5.69189884	FALSE	FALSE
Q14687	GSE1	-0.460019682	3.5775859	-1.489700344	1.747667e-01	3.020997e-01	-5.69639976	FALSE	FALSE
P78371	CCT2	-0.279998816	3.6274734	-2.092074583	6.991735e-02	1.626486e-01	-5.69702465	FALSE	FALSE
P13995	MTHFD2	0.199569920	3.6369031	2.234459563	5.602395e-02	1.374697e-01	-5.69717566	FALSE	FALSE
P42166	TMPO	-0.241434118	3.6324480	-2.042792357	7.547366e-02	1.711293e-01	-5.70310798	FALSE	FALSE
O43660	PLRG1	-0.258333135	3.6316263	-1.666857667	1.342385e-01	2.521149e-01	-5.70539609	FALSE	FALSE
Q96PK6	RBM14	-0.335272501	3.6251086	-2.718165531	2.641072e-02	8.317924e-02	-5.71298434	FALSE	FALSE
Q9UNM6	PSMD13	-0.483948220	3.5551326	-1.324558026	2.220317e-01	3.570948e-01	-5.71710850	FALSE	FALSE
Q92688	ANP32B	-0.310855496	3.6234046	-2.261068182	5.374867e-02	1.341844e-01	-5.72103627	FALSE	FALSE
Q13895	BYSL	-0.572042995	3.5451291	-1.529128274	1.648935e-01	2.902855e-01	-5.72241347	FALSE	FALSE
Q8NBN7	RDH13	-0.540092403	3.5695964	-1.717749138	1.243049e-01	2.387788e-01	-5.72504851	FALSE	FALSE
Q9Y4A5	TRRAP	-0.391804726	3.5947629	-1.411933830	1.957940e-01	3.285122e-01	-5.74018210	FALSE	FALSE
Q9P2J5	LARS1	-0.382844348	3.6093176	-1.964933289	8.513746e-02	1.862626e-01	-5.74134531	FALSE	FALSE
P28062	PSMB8	-0.279889186	3.6280968	-2.064162317	7.301331e-02	1.678101e-01	-5.74306168	FALSE	FALSE
P38606	ATP6V1A	-0.355044359	3.6065134	-1.643996241	1.389355e-01	2.565652e-01	-5.74508542	FALSE	FALSE
Q8N983	MRPL43	-0.384434060	3.6006992	-1.452189022	1.846459e-01	3.146225e-01	-5.74787438	FALSE	FALSE
P00505	GOT2	-0.487489974	3.5781330	-1.841471249	1.029473e-01	2.104472e-01	-5.75430703	FALSE	FALSE
Q86VP6	CAND1	-0.344545989	3.6164956	-1.831650017	1.045073e-01	2.127257e-01	-5.75609426	FALSE	FALSE
Q05519	SRSF11	1.651470938	3.0555390	2.430403387	4.128188e-02	1.134767e-01	-5.77009476	FALSE	FALSE
Q13112	CHAF1B	-0.385649338	3.5904633	-1.196230925	2.659735e-01	4.080728e-01	-5.78985892	FALSE	FALSE
P63173	RPL38	2.029857796	3.1742224	2.961958439	1.816469e-02	6.427160e-02	-5.79057718	FALSE	FALSE
P69849	NOMO3	-0.404795329	3.5845624	-1.313989195	2.254019e-01	3.604920e-01	-5.79644749	FALSE	FALSE
Q92769	HDAC2	-0.332650413	3.6157967	-1.849296239	1.017203e-01	2.088326e-01	-5.79956288	FALSE	FALSE
Q8WVK2	SNRNP27	0.693389593	3.5008806	1.883977779	9.644737e-02	2.006966e-01	-5.80014512	FALSE	FALSE
P14868	DARS1	-0.361313640	3.6120924	-1.905073084	9.336876e-02	1.966847e-01	-5.80052679	FALSE	FALSE
Q16836	HADH	-0.359600534	3.6062757	-1.444670170	1.866846e-01	3.169656e-01	-5.80407222	FALSE	FALSE
Q15782	CHI3L2	-0.293732787	3.6244836	-1.411184888	1.960069e-01	3.285122e-01	-5.80583397	FALSE	FALSE
P19388	POLR2E	-0.199829785	3.6378400	-1.753775594	1.176913e-01	2.312100e-01	-5.82828238	FALSE	FALSE
P50552	VASP	-0.450148558	3.5654364	-1.170828191	2.754768e-01	4.166665e-01	-5.83222146	FALSE	FALSE
Q9Y3B7	MRPL11	-0.436231900	3.5848965	-1.381398139	2.046397e-01	3.390159e-01	-5.83274625	FALSE	FALSE
Q92499	DDX1	-0.504139034	3.5730624	-1.745510205	1.191789e-01	2.325437e-01	-5.84936259	FALSE	FALSE
A0A075B6P5	IGKV2-28	-0.495185825	3.6026091	-2.943471116	1.868433e-02	6.546367e-02	-5.85341519	FALSE	FALSE
P62995	TRA2B	0.624780779	3.4666340	1.413385572	1.953819e-01	3.282325e-01	-5.85807529	FALSE	FALSE
O14497	ARID1A	-0.258855561	3.6296444	-1.577106609	1.535580e-01	2.767423e-01	-5.86252277	FALSE	FALSE
P08621	SNRNP70	1.530272263	3.0203954	2.182538746	6.074224e-02	1.467852e-01	-5.86990009	FALSE	FALSE
Q9UKM9	RALY	-0.412206864	3.5949293	-1.689595675	1.297126e-01	2.457260e-01	-5.87469273	FALSE	FALSE
Q9Y5M8	SRPRB	-0.292729673	3.6230636	-1.360576970	2.108688e-01	3.453429e-01	-5.87771484	FALSE	FALSE
Q13033	STRN3	-0.361438012	3.5974805	-1.353388229	2.130573e-01	3.479981e-01	-5.88459647	FALSE	FALSE
P56192	MARS1	-0.274274149	3.6267442	-1.954829481	8.647606e-02	1.877579e-01	-5.88678206	FALSE	FALSE
Q9BRJ7	NUDT16L1	-0.268719370	3.6268038	-1.250556860	2.465560e-01	3.852942e-01	-5.89043640	FALSE	FALSE
P50570	DNM2	-0.270716673	3.6261573	-1.510144296	1.695831e-01	2.963568e-01	-5.89865572	FALSE	FALSE
Q9NZ71	RTEL1	-0.359506850	3.5947836	-1.294509639	2.317279e-01	3.672080e-01	-5.89908671	FALSE	FALSE
Q02413	DSG1	-1.813306456	2.4341595	-1.946650220	8.757451e-02	1.891821e-01	-5.90152212	FALSE	FALSE
P14923	JUP	-1.500945865	2.6284764	-1.707932995	1.261661e-01	2.411750e-01	-5.90563759	FALSE	FALSE
Q14596	NBR1	-0.375578504	3.6049990	-1.732089890	1.216318e-01	2.355242e-01	-5.90642068	FALSE	FALSE
Q13435	SF3B2	0.415493277	3.6006317	2.040234067	7.577355e-02	1.712674e-01	-5.90801716	FALSE	FALSE
O14980	XPO1	0.357652007	3.6031109	1.576380028	1.537243e-01	2.767423e-01	-5.91046240	FALSE	FALSE
Q99832	CCT7	-0.218331666	3.6341180	-1.919884818	9.126361e-02	1.942465e-01	-5.91396141	FALSE	FALSE
Q9Y4C2	TCAF1	-0.317236400	3.6167249	-1.659747004	1.356835e-01	2.530069e-01	-5.91899170	FALSE	FALSE
Q9BU61	NDUFAF3	-0.319600909	3.6150546	-1.583503239	1.521013e-01	2.755514e-01	-5.93336702	FALSE	FALSE
Q9P2Y4	ZNF219	-0.473095054	3.5357612	-1.196958991	2.657051e-01	4.080728e-01	-5.93737797	FALSE	FALSE
P11940	PABPC1	0.198053395	3.6361192	1.975144173	8.380500e-02	1.845617e-01	-5.94553603	FALSE	FALSE
Q0PNE2	ELP6	-0.351950214	3.6010102	-1.442030002	1.874052e-01	3.178125e-01	-5.95148680	FALSE	FALSE
Q99460	PSMD1	0.298652373	3.6146962	1.186591496	2.695475e-01	4.119485e-01	-5.95298371	FALSE	FALSE
Q9H6R0	DHX33	0.221919328	3.6339196	1.581662270	1.525192e-01	2.759597e-01	-5.95864407	FALSE	FALSE
O43719	HTATSF1	-0.440864022	3.5869449	-1.717771797	1.243007e-01	2.387788e-01	-5.98746335	FALSE	FALSE
Q14CZ7	FASTKD3	0.362510757	3.6025455	1.380346455	2.049505e-01	3.390501e-01	-5.98945615	FALSE	FALSE
P08708	RPS17	-0.332126987	3.6138034	-1.632287247	1.413993e-01	2.601094e-01	-5.99010747	FALSE	FALSE
Q16666	IFI16	-0.312459865	3.6120215	-1.456202129	1.835658e-01	3.133576e-01	-6.00861764	FALSE	FALSE
Q92600	CNOT9	-0.321361113	3.6085751	-1.310701830	2.264590e-01	3.617790e-01	-6.01118434	FALSE	FALSE
Q7L014	DDX46	1.209542009	3.1373420	2.035747561	7.630229e-02	1.721908e-01	-6.01437143	FALSE	FALSE
P23193	TCEA1	-0.487142019	3.5619694	-1.662112585	1.352012e-01	2.529285e-01	-6.03042252	FALSE	FALSE
P35580	MYH10	-0.262757585	3.6228755	-1.298579532	2.303938e-01	3.668382e-01	-6.04296310	FALSE	FALSE
P24539	ATP5PB	-0.600981898	3.4799769	-1.336016517	2.184267e-01	3.528810e-01	-6.04481258	FALSE	FALSE
Q92615	LARP4B	0.380479402	3.5613404	1.073355593	3.145272e-01	4.585121e-01	-6.05463014	FALSE	FALSE
Q9Y5J1	UTP18	0.564430533	3.4271966	1.206713764	2.621311e-01	4.039074e-01	-6.05484209	FALSE	FALSE
Q9HBE1	PATZ1	0.209420981	3.6356426	1.317028301	2.244283e-01	3.597380e-01	-6.05630059	FALSE	FALSE
E9PAV3	NACA	-0.361407242	3.6036568	-1.533437883	1.638453e-01	2.898646e-01	-6.05645200	FALSE	FALSE
Q12904	AIMP1	-0.395928445	3.5863337	-1.345398334	2.155126e-01	3.498301e-01	-6.05773163	FALSE	FALSE
Q5VTL8	PRPF38B	1.231470785	2.9741947	1.759052661	1.167506e-01	2.304458e-01	-6.05853461	FALSE	FALSE
Q9Y6G9	DYNC1LI1	-0.205027694	3.6351732	-1.626241128	1.426872e-01	2.614095e-01	-6.07088338	FALSE	FALSE
Q13547	HDAC1	-0.282643443	3.6267862	-2.194026098	5.966556e-02	1.444269e-01	-6.07800622	FALSE	FALSE
Q8IWS0	PHF6	-0.487593719	3.5819278	-1.731239078	1.217889e-01	2.355242e-01	-6.08240450	FALSE	FALSE
O00139	KIF2A	-0.282871916	3.6203639	-1.550874591	1.596652e-01	2.860003e-01	-6.08555522	FALSE	FALSE
Q86YP4	GATAD2A	-0.301164595	3.6167756	-1.578629110	1.532101e-01	2.766264e-01	-6.08943342	FALSE	FALSE
O94788	ALDH1A2	-0.390340349	3.5916162	-1.503992938	1.711281e-01	2.986926e-01	-6.09011671	FALSE	FALSE
P25787	PSMA2	-0.353553828	3.6110421	-1.753262192	1.177832e-01	2.312100e-01	-6.09050203	FALSE	FALSE
O15042	U2SURP	0.927626595	3.2715941	1.657584050	1.361259e-01	2.530069e-01	-6.09095014	FALSE	FALSE
Q8WVX9	FAR1	0.274567116	3.6032640	0.928598222	3.803572e-01	5.291765e-01	-6.09217190	FALSE	FALSE
P51991	HNRNPA3	-0.339747005	3.6142946	-2.053414289	7.424081e-02	1.692008e-01	-6.09414797	FALSE	FALSE
Q7Z5K2	WAPL	-0.264938007	3.6231872	-1.490522209	1.745556e-01	3.020997e-01	-6.09968126	FALSE	FALSE
Q13085	ACACA	-0.285199471	3.6125685	-1.186317925	2.696495e-01	4.119485e-01	-6.10684215	FALSE	FALSE
Q53H12	AGK	-0.398019604	3.5865875	-1.468525645	1.802840e-01	3.090275e-01	-6.11329150	FALSE	FALSE
Q15785	TOMM34	-0.341417583	3.6053630	-1.495426646	1.733007e-01	3.013833e-01	-6.12195451	FALSE	FALSE
Q9BYG3	NIFK	-0.328916351	3.5941935	-1.102049666	3.025993e-01	4.465755e-01	-6.12284533	FALSE	FALSE
Q8TE02	ELP5	-0.342330526	3.5984754	-1.401233147	1.988551e-01	3.313480e-01	-6.12661903	FALSE	FALSE
Q92609	TBC1D5	-0.430516726	3.4648450	-0.755132814	4.718892e-01	6.136272e-01	-6.12890690	FALSE	FALSE
Q96SK2	TMEM209	-0.306595914	3.6054578	-1.171385249	2.752655e-01	4.166665e-01	-6.13685808	FALSE	FALSE
Q9BV44	THUMPD3	-0.244303491	3.6247472	-1.174709908	2.740069e-01	4.163859e-01	-6.13715516	FALSE	FALSE
O75190	DNAJB6	-0.284871662	3.6210954	-1.730085805	1.220021e-01	2.356186e-01	-6.15104582	FALSE	FALSE
P15153	RAC2	-0.173049042	3.6378620	-1.772257690	1.144276e-01	2.273280e-01	-6.15410828	FALSE	FALSE
Q86TB9	PATL1	-0.347520835	3.5945018	-1.217613583	2.581847e-01	3.986839e-01	-6.15864436	FALSE	FALSE
P34931	HSPA1L	-0.274079703	3.6285859	-2.236856672	5.581511e-02	1.371922e-01	-6.16028202	FALSE	FALSE
Q9BY77	POLDIP3	0.495446564	3.5846110	1.916838068	9.169289e-02	1.942586e-01	-6.16468617	FALSE	FALSE
Q9BWJ5	SF3B5	0.359418329	3.5979702	1.520300083	1.670597e-01	2.930190e-01	-6.16701020	FALSE	FALSE
P11586	MTHFD1	-0.290650880	3.6213916	-1.772050424	1.144638e-01	2.273280e-01	-6.17341750	FALSE	FALSE
Q96IJ6	GMPPA	-0.200927550	3.6342677	-1.180061652	2.719909e-01	4.137610e-01	-6.17971497	FALSE	FALSE
Q13946	PDE7A	-0.306788523	3.6102793	-1.473938511	1.788591e-01	3.076891e-01	-6.18276625	FALSE	FALSE
Q6IN85	PPP4R3A	-0.312819864	3.6028312	-1.172386170	2.748861e-01	4.166665e-01	-6.18493814	FALSE	FALSE
P19338	NCL	-0.332712640	3.6200151	-2.226783728	5.669791e-02	1.388856e-01	-6.18817330	FALSE	FALSE
P62314	SNRPD1	0.503718360	3.5740667	1.995057926	8.126410e-02	1.808252e-01	-6.19543619	FALSE	FALSE
Q92608	DOCK2	0.402477616	3.5530371	1.170384138	2.756454e-01	4.166665e-01	-6.19957075	FALSE	FALSE
P50897	PPT1	-0.247517037	3.6240211	-1.384858188	2.036202e-01	3.385009e-01	-6.20784047	FALSE	FALSE
Q8NHP8	PLBD2	-0.467714796	3.5362243	-1.182442098	2.710980e-01	4.128411e-01	-6.21028443	FALSE	FALSE
Q29RF7	PDS5A	-0.227953044	3.6328674	-2.202518449	5.888175e-02	1.427708e-01	-6.21693697	FALSE	FALSE
O00165	HAX1	-0.227749844	3.6111330	-0.802372673	4.455980e-01	5.885179e-01	-6.21890693	FALSE	FALSE
Q9BPY3	FAM118B	-0.288083961	3.6097409	-1.246492025	2.479668e-01	3.862310e-01	-6.21946691	FALSE	FALSE
P82932	MRPS6	-0.284565295	3.6184153	-1.544151977	1.612653e-01	2.874293e-01	-6.22496079	FALSE	FALSE
P53675	CLTCL1	-0.286826513	3.6137161	-1.294656156	2.316797e-01	3.672080e-01	-6.23319771	FALSE	FALSE
P43686	PSMC4	-0.283431215	3.6192346	-1.515380784	1.682777e-01	2.947946e-01	-6.23427333	FALSE	FALSE
Q69YN2	CWF19L1	-0.321287926	3.5896171	-1.052297285	3.235140e-01	4.673343e-01	-6.23499492	FALSE	FALSE
O15269	SPTLC1	0.336773972	3.5892676	1.102963283	3.022255e-01	4.465755e-01	-6.23676000	FALSE	FALSE
B0I1T2	MYO1G	-0.248636805	3.6244057	-1.469843063	1.799363e-01	3.088008e-01	-6.23745218	FALSE	FALSE
P08559	PDHA1	-0.317215639	3.6031641	-1.297335521	2.308009e-01	3.670784e-01	-6.24267968	FALSE	FALSE
Q9UL18	AGO1	-0.485106589	3.4639057	-0.932464301	3.784747e-01	5.270692e-01	-6.24353534	FALSE	FALSE
P0DN76	U2AF1L5	1.252965866	3.1293583	1.899042754	9.423909e-02	1.971454e-01	-6.25302087	FALSE	FALSE
Q6MZP7	LIN54	-0.160706016	3.6394226	-0.798528343	4.476996e-01	5.891218e-01	-6.25397066	FALSE	FALSE
P18583	SON	0.593093692	3.4766973	1.510947320	1.693823e-01	2.963568e-01	-6.25890032	FALSE	FALSE
Q9BZZ5	API5	0.464656415	3.5262797	1.337380454	2.180010e-01	3.527118e-01	-6.27308971	FALSE	FALSE
P19784	CSNK2A2	-0.285640895	3.5889867	-0.896286538	3.963597e-01	5.454098e-01	-6.27910822	FALSE	FALSE
Q9UBF2	COPG2	-0.234530053	3.6240142	-1.322416908	2.227110e-01	3.577856e-01	-6.28462320	FALSE	FALSE
O15235	MRPS12	-0.277568734	3.6207145	-1.688235707	1.299793e-01	2.457260e-01	-6.28578969	FALSE	FALSE
Q6P5R6	RPL22L1	-0.582806015	3.4957652	-1.327220332	2.211896e-01	3.561401e-01	-6.28975821	FALSE	FALSE
Q9BU76	MMTAG2	0.320159787	3.6130611	1.530011525	1.646782e-01	2.902631e-01	-6.29648954	FALSE	FALSE
Q9Y421	FAM32A	-0.338783533	3.6131004	-1.900682655	9.400165e-02	1.969362e-01	-6.29663693	FALSE	FALSE
P31948	STIP1	-0.439852411	3.5367077	-1.088194450	3.083132e-01	4.509412e-01	-6.30537235	FALSE	FALSE
Q14157	UBAP2L	0.758921982	3.1233614	1.123789587	2.938040e-01	4.376519e-01	-6.30544215	FALSE	FALSE
Q13123	IK	-0.312533867	3.5940828	-1.089234622	3.078813e-01	4.509412e-01	-6.30872297	FALSE	FALSE
P61964	WDR5	-0.667148856	3.4636642	-1.265513523	2.414230e-01	3.789256e-01	-6.31336607	FALSE	FALSE
Q9H078	CLPB	-0.224776585	3.6041012	-0.769698596	4.636749e-01	6.045915e-01	-6.31401010	FALSE	FALSE
P13010	XRCC5	-0.200690449	3.6307900	-1.218823419	2.577497e-01	3.984696e-01	-6.31443791	FALSE	FALSE
Q8WXF1	PSPC1	-0.277360938	3.6175733	-1.426423283	1.917150e-01	3.235896e-01	-6.31522386	FALSE	FALSE
Q16555	DPYSL2	-0.173167306	3.6022333	-0.530818665	6.100107e-01	7.339592e-01	-6.32040316	FALSE	FALSE
Q99523	SORT1	-0.288241326	3.5844059	-0.878248356	4.055023e-01	5.528815e-01	-6.32160207	FALSE	FALSE
Q9UNZ5	C19orf53	-0.528242604	3.5409180	-1.531044402	1.644267e-01	2.902631e-01	-6.32206943	FALSE	FALSE
P08670	VIM	-0.417424418	3.5944750	-1.853116353	1.011263e-01	2.079110e-01	-6.32360056	FALSE	FALSE
O75400	PRPF40A	0.728889389	3.1962855	1.139678162	2.875065e-01	4.305087e-01	-6.32513175	FALSE	FALSE
Q53GS9	USP39	-0.176958265	3.6363120	-1.422968423	1.926807e-01	3.244554e-01	-6.32750551	FALSE	FALSE
Q9UFW8	CGGBP1	-0.313940846	3.6009525	-1.269605479	2.400344e-01	3.779882e-01	-6.33077173	FALSE	FALSE
Q9UL03	INTS6	-0.235561276	3.6072656	-0.808060677	4.425007e-01	5.851564e-01	-6.33511110	FALSE	FALSE
O94776	MTA2	-0.212334354	3.6323783	-1.829725390	1.048156e-01	2.130506e-01	-6.33746719	FALSE	FALSE
P07858	CTSB	-0.394004631	3.5652054	-1.112150804	2.984869e-01	4.432453e-01	-6.34113782	FALSE	FALSE
Q96A65	EXOC4	-0.225808241	3.5937676	-0.703713432	5.016464e-01	6.412660e-01	-6.34681361	FALSE	FALSE
Q9Y5K6	CD2AP	0.171217754	3.6188401	0.638028991	5.413458e-01	6.766355e-01	-6.34863890	FALSE	FALSE
O95400	CD2BP2	-0.200137197	3.6321021	-1.364092942	2.098056e-01	3.439947e-01	-6.35029191	FALSE	FALSE
P43243	MATR3	-0.313794836	3.5878421	-1.032343204	3.322132e-01	4.745022e-01	-6.35699212	FALSE	FALSE
Q9NSI2	FAM207A	-0.187102345	3.6317284	-1.056848398	3.215550e-01	4.663849e-01	-6.35885301	FALSE	FALSE
P07766	CD3E	-0.232726555	3.6268755	-1.549156658	1.600727e-01	2.863723e-01	-6.36032245	FALSE	FALSE
P34896	SHMT1	0.121947737	3.5134464	0.241702653	8.151124e-01	8.872036e-01	-6.36035311	FALSE	FALSE
P35268	RPL22	-0.263595047	3.6295380	-2.252413023	5.447850e-02	1.356920e-01	-6.36760013	FALSE	FALSE
P25490	YY1	-0.321731610	3.5972649	-1.215793278	2.588403e-01	3.992661e-01	-6.36861054	FALSE	FALSE
Q4G0J3	LARP7	-0.016929366	3.5088955	-0.032715650	9.747057e-01	9.836291e-01	-6.37216850	FALSE	FALSE
Q14807	KIF22	-0.228044205	3.5949498	-0.727707581	4.876141e-01	6.272450e-01	-6.37471677	FALSE	FALSE
P08237	PFKM	-0.247047239	3.6274260	-1.826560733	1.053244e-01	2.136434e-01	-6.37542570	FALSE	FALSE
O00178	GTPBP1	-0.288342382	3.6081574	-1.239047509	2.505680e-01	3.890184e-01	-6.38338603	FALSE	FALSE
Q9H5V9	CXorf56	0.315933404	3.6079447	1.378191944	2.055884e-01	3.394104e-01	-6.38680609	FALSE	FALSE
Q9Y314	NOSIP	0.164427070	3.6331023	0.841330212	4.246812e-01	5.682243e-01	-6.38876619	FALSE	FALSE
Q8NDD1	C1orf131	-0.220176217	3.6284253	-1.419073940	1.937745e-01	3.259142e-01	-6.38992006	FALSE	FALSE
P10155	RO60	-0.302206840	3.6062550	-1.366296965	2.091414e-01	3.435609e-01	-6.39217704	FALSE	FALSE
Q8NBQ5	HSD17B11	-0.267965768	3.6071195	-1.048952468	3.249597e-01	4.680073e-01	-6.39649656	FALSE	FALSE
O75964	ATP5MG	-0.285684361	3.6112350	-1.407372969	1.970936e-01	3.291785e-01	-6.39957675	FALSE	FALSE
P09651	HNRNPA1	-0.343605374	3.6163694	-2.324526956	4.868699e-02	1.268517e-01	-6.40096320	FALSE	FALSE
Q9Y5A9	YTHDF2	-0.193028881	3.6319820	-1.233708447	2.524476e-01	3.910890e-01	-6.40269600	FALSE	FALSE
Q96P11	NSUN5	-0.290114654	3.5964502	-1.041652639	3.281324e-01	4.711560e-01	-6.40575892	FALSE	FALSE
O75251	NDUFS7	0.262161852	3.6183717	1.304817951	2.283617e-01	3.644123e-01	-6.40833110	FALSE	FALSE
P62273	RPS29	-0.372240811	3.6163685	-2.358212288	4.619666e-02	1.225923e-01	-6.41097355	FALSE	FALSE
Q9Y3Y2	CHTOP	-0.123621057	3.5641927	-0.304232512	7.687414e-01	8.586177e-01	-6.41292679	FALSE	FALSE
O75175	CNOT3	-0.637792696	3.4249504	-1.149081720	2.838310e-01	4.263415e-01	-6.41900245	FALSE	FALSE
P12956	XRCC6	-0.219521129	3.6277637	-1.347686038	2.148071e-01	3.497938e-01	-6.42102567	FALSE	FALSE
Q03519	TAP2	0.251426796	3.5729967	0.728179228	4.873408e-01	6.272450e-01	-6.42842045	FALSE	FALSE
P49721	PSMB2	-0.317190568	3.6122189	-1.667124439	1.341845e-01	2.521149e-01	-6.43223741	FALSE	FALSE
P62873	GNB1	0.186535092	3.6292788	0.968677388	3.611749e-01	5.074153e-01	-6.43350061	FALSE	FALSE
Q7Z417	NUFIP2	-0.357650043	3.5333892	-0.912055107	3.884902e-01	5.384008e-01	-6.43772410	FALSE	FALSE
P28074	PSMB5	-0.257402760	3.6173621	-1.248063564	2.474206e-01	3.858038e-01	-6.44175976	FALSE	FALSE
Q96I24	FUBP3	-0.242865333	3.5924955	-0.786912928	4.540906e-01	5.952683e-01	-6.44304487	FALSE	FALSE
P30291	WEE1	-0.134987036	3.5872496	-0.387005978	7.088790e-01	8.112861e-01	-6.44643662	FALSE	FALSE
Q13200	PSMD2	-0.159151268	3.6355288	-0.946577171	3.716611e-01	5.185884e-01	-6.44745967	FALSE	FALSE
P55884	EIF3B	-0.303253979	3.5846107	-0.993786856	3.495322e-01	4.949404e-01	-6.44761137	FALSE	FALSE
O00442	RTCA	0.306271598	3.5739966	0.861787117	4.139764e-01	5.591218e-01	-6.44965918	FALSE	FALSE
Q9NRZ9	HELLS	-0.240822041	3.6055345	-0.895838695	3.965849e-01	5.454098e-01	-6.45149252	FALSE	FALSE
Q15072	ZNF146	-0.240716501	3.6238842	-1.448749933	1.855759e-01	3.154570e-01	-6.45634383	FALSE	FALSE
Q96SB4	SRPK1	-0.092069489	3.6032071	-0.283567890	7.839672e-01	8.671104e-01	-6.45712664	FALSE	FALSE
O75937	DNAJC8	-0.296581834	3.5945215	-1.109342868	2.996256e-01	4.444756e-01	-6.45720847	FALSE	FALSE
P26599	PTBP1	-0.395887274	3.6030996	-1.958904980	8.593369e-02	1.877180e-01	-6.45726282	FALSE	FALSE
P51149	RAB7A	-0.211628011	3.6208362	-1.011904993	3.413098e-01	4.852152e-01	-6.45791463	FALSE	FALSE
P61313	RPL15	-0.507952266	3.5558879	-1.493979951	1.736700e-01	3.016595e-01	-6.45844276	FALSE	FALSE
O75396	SEC22B	-0.202601154	3.6277362	-1.191239446	2.678193e-01	4.104652e-01	-6.45935908	FALSE	FALSE
Q9BQ67	GRWD1	-0.240539876	3.5991295	-0.830055756	4.306631e-01	5.746185e-01	-6.46422217	FALSE	FALSE
P15924	DSP	-1.442559471	2.5104660	-1.542138187	1.617474e-01	2.877614e-01	-6.46600198	FALSE	FALSE
Q9Y388	RBMX2	0.483076839	3.3900381	0.777692182	4.592076e-01	6.006286e-01	-6.46625227	FALSE	FALSE
O75489	NDUFS3	-0.265031909	3.6091344	-1.218773017	2.577678e-01	3.984696e-01	-6.46804945	FALSE	FALSE
Q96T37	RBM15	-0.267249665	3.5658406	-0.726113543	4.885384e-01	6.278704e-01	-6.47078800	FALSE	FALSE
P20618	PSMB1	-0.251854220	3.6255546	-1.662122059	1.351992e-01	2.529285e-01	-6.47084780	FALSE	FALSE
Q7L0Y3	TRMT10C	-0.203305324	3.6256678	-1.088010541	3.083897e-01	4.509412e-01	-6.47469795	FALSE	FALSE
Q92797	SYMPK	0.068606826	3.5191612	0.149342700	8.849925e-01	9.311692e-01	-6.47626647	FALSE	FALSE
Q9BW19	KIFC1	0.195475962	3.6200065	0.885030388	4.020473e-01	5.502710e-01	-6.47717337	FALSE	FALSE
Q13347	EIF3I	-0.190032122	3.6186859	-0.821331568	4.353319e-01	5.792300e-01	-6.47757723	FALSE	FALSE
P14678	SNRPB	0.352851496	3.6172085	2.247130021	5.492881e-02	1.361592e-01	-6.47796663	FALSE	FALSE
Q9UI95	MAD2L2	-0.225363078	3.5679135	-0.622169599	5.512074e-01	6.838790e-01	-6.48133147	FALSE	FALSE
P42345	MTOR	-0.024315838	3.6140841	-0.081922383	9.367281e-01	9.635136e-01	-6.48307831	FALSE	FALSE
Q9NP72	RAB18	-0.125664966	3.5149172	-0.256344929	8.041763e-01	8.783419e-01	-6.48527465	FALSE	FALSE
Q96MN5	TCEANC2	-0.194542548	3.6233427	-0.895823563	3.965925e-01	5.454098e-01	-6.48638998	FALSE	FALSE
P06729	CD2	-0.497828292	3.4830188	-1.051332065	3.239307e-01	4.674002e-01	-6.48960066	FALSE	FALSE
Q06210	GFPT1	-0.210318353	3.6220746	-1.096955658	3.046902e-01	4.487370e-01	-6.49754210	FALSE	FALSE
A6NHR9	SMCHD1	0.210364416	3.5778744	0.610305405	5.586535e-01	6.889419e-01	-6.49953652	FALSE	FALSE
Q9NTJ3	SMC4	-0.184821779	3.6058218	-0.673922144	5.194210e-01	6.563760e-01	-6.50096842	FALSE	FALSE
Q8N1K5	THEMIS	-0.251295827	3.5786639	-0.699444426	5.041696e-01	6.427714e-01	-6.50196151	FALSE	FALSE
P49588	AARS1	-0.256669650	3.6105628	-1.143810730	2.858865e-01	4.289795e-01	-6.50719311	FALSE	FALSE
Q92841	DDX17	-0.307919596	3.6138978	-1.627415785	1.424362e-01	2.613458e-01	-6.50942837	FALSE	FALSE
Q9Y606	PUS1	-0.186295580	3.6339906	-1.627757961	1.423631e-01	2.613458e-01	-6.51096042	FALSE	FALSE
Q96RN5	MED15	0.065838194	3.6307431	0.270577141	7.935902e-01	8.741082e-01	-6.51297640	FALSE	FALSE
Q7Z591	AKNA	-0.144026534	3.5802897	-0.406582088	6.950124e-01	7.999620e-01	-6.51385851	FALSE	FALSE
Q8N9M1	C19orf47	-0.126624987	3.5868448	-0.351613733	7.342415e-01	8.291317e-01	-6.51787484	FALSE	FALSE
Q9H0A0	NAT10	0.421444592	3.2473517	0.623862513	5.501497e-01	6.831581e-01	-6.51866054	FALSE	FALSE
Q9Y6D6	ARFGEF1	0.118648447	3.6387280	0.656863475	5.297723e-01	6.671034e-01	-6.52051788	FALSE	FALSE
P18754	RCC1	-0.270279745	3.5923319	-0.916722976	3.861826e-01	5.362400e-01	-6.52438328	FALSE	FALSE
Q9P2I0	CPSF2	0.258108760	3.5219400	0.634326598	5.436385e-01	6.774099e-01	-6.52595042	FALSE	FALSE
O43143	DHX15	0.209782123	3.6317412	1.771633195	1.145365e-01	2.273280e-01	-6.53168365	FALSE	FALSE
P55084	HADHB	-0.217523342	3.6044270	-0.799518945	4.471574e-01	5.891218e-01	-6.53329134	FALSE	FALSE
Q9BXW9	FANCD2	0.157670791	3.6231726	0.702759381	5.022096e-01	6.414138e-01	-6.53516391	FALSE	FALSE
Q99570	PIK3R4	-0.249560185	3.5789102	-0.732768558	4.846870e-01	6.260541e-01	-6.53778347	FALSE	FALSE
Q99741	CDC6	-0.157171161	3.6366398	-1.251516484	2.462240e-01	3.851954e-01	-6.54214272	FALSE	FALSE
P84101	SERF2	-0.357750160	3.6159431	-2.132571682	6.565284e-02	1.552484e-01	-6.54607052	FALSE	FALSE
P43490	NAMPT	-0.286098203	3.5210348	-0.676961773	5.175898e-01	6.554480e-01	-6.54745626	FALSE	FALSE
P09693	CD3G	-0.361670344	3.5677810	-1.094574270	3.056716e-01	4.497202e-01	-6.55019668	FALSE	FALSE
Q6I9Y2	THOC7	-0.148413780	3.6264554	-0.675897284	5.182306e-01	6.554497e-01	-6.55468576	FALSE	FALSE
P62495	ETF1	0.379032962	3.5227443	0.877502244	4.058837e-01	5.528815e-01	-6.55680408	FALSE	FALSE
P67809	YBX1	-0.339334504	3.6145763	-2.069539284	7.240668e-02	1.673529e-01	-6.56236654	FALSE	FALSE
Q9NRX1	PNO1	-0.177753157	3.5755287	-0.503590444	6.281685e-01	7.476592e-01	-6.56861082	FALSE	FALSE
Q8N5A5	ZGPAT	-0.249107484	3.5923786	-0.786267285	4.544477e-01	5.952683e-01	-6.57106487	FALSE	FALSE
Q09161	NCBP1	0.014667294	3.5700486	0.037203401	9.712377e-01	9.815117e-01	-6.57237418	FALSE	FALSE
Q86W42	THOC6	-0.235683688	3.6011238	-0.864338395	4.126549e-01	5.578627e-01	-6.57376173	FALSE	FALSE
Q9Y2G8	DNAJC16	-0.121538228	3.6386421	-0.739424003	4.808550e-01	6.230246e-01	-6.57470281	FALSE	FALSE
O14579	COPE	-0.252156980	3.6207276	-1.472925610	1.791249e-01	3.077770e-01	-6.57979952	FALSE	FALSE
Q9NTI5	PDS5B	-0.168519145	3.6372526	-2.045693987	7.513491e-02	1.707123e-01	-6.58287537	FALSE	FALSE
Q13769	THOC5	-0.189308244	3.5778989	-0.536372981	6.063412e-01	7.307712e-01	-6.58388509	FALSE	FALSE
P78527	PRKDC	0.215520263	3.6210724	1.157181340	2.806957e-01	4.234073e-01	-6.58389909	FALSE	FALSE
O43422	THAP12	-0.169261359	3.6060179	-0.618613977	5.534328e-01	6.854531e-01	-6.58715655	FALSE	FALSE
Q13620	CUL4B	-0.117864553	3.6231191	-0.491574901	6.362690e-01	7.535318e-01	-6.58822202	FALSE	FALSE
Q01844	EWSR1	0.871252556	3.4698116	2.261080400	5.374764e-02	1.341844e-01	-6.58873120	FALSE	FALSE
O75340	PDCD6	-0.119579328	3.6367658	-0.676659180	5.177719e-01	6.554480e-01	-6.59089403	FALSE	FALSE
Q9Y3A4	RRP7A	0.140855163	3.5957833	0.450782422	6.641556e-01	7.743979e-01	-6.59506904	FALSE	FALSE
Q96FV9	THOC1	-0.227562500	3.6051464	-0.897466451	3.957669e-01	5.454098e-01	-6.59516691	FALSE	FALSE
Q9H7Z7	PTGES2	-0.209367384	3.6117794	-0.879844610	4.046872e-01	5.528815e-01	-6.60512216	FALSE	FALSE
Q9NX20	MRPL16	0.054234989	3.4835448	0.099972435	9.228348e-01	9.554232e-01	-6.60604139	FALSE	FALSE
Q9UHX1	PUF60	0.848716825	3.4484488	2.172861173	6.166416e-02	1.482630e-01	-6.60614309	FALSE	FALSE
Q14152	EIF3A	-0.168427670	3.5876748	-0.514252025	6.210255e-01	7.422264e-01	-6.61160464	FALSE	FALSE
Q8NI27	THOC2	-0.122334721	3.6192175	-0.488058563	6.386495e-01	7.544804e-01	-6.61224606	FALSE	FALSE
P55145	MANF	-0.203818333	3.6275983	-1.318820287	2.238560e-01	3.592224e-01	-6.61271570	FALSE	FALSE
P48444	ARCN1	-0.168145053	3.6342927	-1.365766086	2.093012e-01	3.435609e-01	-6.61496340	FALSE	FALSE
O60762	DPM1	0.312277066	3.6106350	1.425337848	1.920179e-01	3.237197e-01	-6.61709920	FALSE	FALSE
Q13148	TARDBP	-0.276061549	3.5525440	-0.717346918	4.936419e-01	6.338610e-01	-6.61970698	FALSE	FALSE
P49368	CCT3	-0.186044542	3.6343764	-1.806375440	1.086253e-01	2.189312e-01	-6.62076830	FALSE	FALSE
Q9GZS3	WDR61	-0.160028528	3.6177389	-0.679059999	5.163280e-01	6.553570e-01	-6.62089308	FALSE	FALSE
P63092	GNAS	0.018910748	3.6070066	0.063895712	9.506265e-01	9.695714e-01	-6.63094715	FALSE	FALSE
Q1ED39	KNOP1	-0.188281575	3.5653295	-0.503573645	6.281798e-01	7.476592e-01	-6.63389073	FALSE	FALSE
P18621	RPL17	-0.349312515	3.6106243	-1.857729057	1.004135e-01	2.070396e-01	-6.63589055	FALSE	FALSE
P49848	TAF6	-0.175497447	3.6009573	-0.636868382	5.420639e-01	6.766355e-01	-6.63919654	FALSE	FALSE
Q8WUK0	PTPMT1	-0.189949291	3.6106686	-0.777279542	4.594375e-01	6.006286e-01	-6.64775097	FALSE	FALSE
Q9Y312	AAR2	-0.239090956	3.6145251	-1.078682793	3.122851e-01	4.557073e-01	-6.65507804	FALSE	FALSE
O95793	STAU1	0.132710711	3.5403279	0.327829869	7.514850e-01	8.432874e-01	-6.66064644	FALSE	FALSE
Q92572	AP3S1	0.204851686	3.6225252	1.032073044	3.323322e-01	4.745022e-01	-6.66082411	FALSE	FALSE
P05455	SSB	-0.160347099	3.6336634	-1.153699283	2.820401e-01	4.249879e-01	-6.66565090	FALSE	FALSE
P17980	PSMC3	-0.364017121	3.5902138	-1.459419190	1.827040e-01	3.124282e-01	-6.66636711	FALSE	FALSE
Q9C037	TRIM4	-0.122831102	3.5524248	-0.296471511	7.744476e-01	8.619629e-01	-6.67029434	FALSE	FALSE
P27694	RPA1	-0.158433123	3.6101892	-0.612251867	5.574279e-01	6.880225e-01	-6.67048222	FALSE	FALSE
Q14739	LBR	0.134955663	3.6383582	1.267015974	2.409123e-01	3.785388e-01	-6.67454058	FALSE	FALSE
Q14011	CIRBP	0.385701188	3.5287042	0.983948181	3.540599e-01	5.008494e-01	-6.67621067	FALSE	FALSE
O15372	EIF3H	-0.114507155	3.6092342	-0.425712886	6.815781e-01	7.889350e-01	-6.67796862	FALSE	FALSE
Q9UPT9	USP22	-0.044082316	3.5606939	-0.107801776	9.168169e-01	9.554232e-01	-6.67805745	FALSE	FALSE
Q9HB71	CACYBP	0.029460782	3.5754775	0.079558030	9.385498e-01	9.641160e-01	-6.67834590	FALSE	FALSE
P48634	PRRC2A	0.297536354	3.5759377	0.972407397	3.594271e-01	5.059520e-01	-6.68131074	FALSE	FALSE
O95202	LETM1	0.229156053	3.5533162	0.639933565	5.401686e-01	6.760363e-01	-6.68363413	FALSE	FALSE
P23743	DGKA	-0.133134145	3.5497417	-0.325237187	7.533739e-01	8.447456e-01	-6.68858643	FALSE	FALSE
Q13409	DYNC1I2	-0.151147593	3.6347521	-1.102567128	3.023875e-01	4.465755e-01	-6.69355786	FALSE	FALSE
Q96QC0	PPP1R10	0.309754533	3.5127668	0.738530980	4.813680e-01	6.231259e-01	-6.69602940	FALSE	FALSE
Q9NWB6	ARGLU1	0.461310590	3.5882435	1.873848685	9.795982e-02	2.030400e-01	-6.69849619	FALSE	FALSE
Q63HN8	RNF213	-0.023421189	3.5903624	-0.069720871	9.461332e-01	9.671709e-01	-6.70143419	FALSE	FALSE
P61981	YWHAG	0.099850846	3.5661197	0.266121347	7.968997e-01	8.750630e-01	-6.70241539	FALSE	FALSE
P41223	BUD31	-0.207664474	3.6293375	-1.501992709	1.716332e-01	2.992098e-01	-6.70278943	FALSE	FALSE
P31150	GDI1	-0.193155202	3.6159307	-0.889589067	3.997368e-01	5.486714e-01	-6.70283301	FALSE	FALSE
Q15691	MAPRE1	0.086790763	3.5886184	0.257441032	8.033594e-01	8.781190e-01	-6.70625994	FALSE	FALSE
P63010	AP2B1	-0.078619798	3.5692529	-0.207502566	8.408205e-01	9.058368e-01	-6.70777061	FALSE	FALSE
P62318	SNRPD3	0.587524992	3.5560814	1.993379090	8.147540e-02	1.810143e-01	-6.70778038	FALSE	FALSE
Q15717	ELAVL1	-0.200138437	3.6222547	-1.034084520	3.314469e-01	4.745022e-01	-6.70829375	FALSE	FALSE
Q14839	CHD4	-0.239686739	3.6147133	-1.183783484	2.705960e-01	4.127459e-01	-6.71124910	FALSE	FALSE
Q9UBU8	MORF4L1	-0.117134329	3.6397922	-0.947701066	3.711224e-01	5.183415e-01	-6.71193101	FALSE	FALSE
P05023	ATP1A1	-0.110963173	3.6305205	-0.563481345	5.886030e-01	7.180012e-01	-6.71527882	FALSE	FALSE
Q8N1G4	LRRC47	0.115488326	3.5958241	0.386301931	7.093799e-01	8.112861e-01	-6.71551613	FALSE	FALSE
Q14161	GIT2	-0.122106843	3.5989106	-0.415034473	6.890623e-01	7.956699e-01	-6.71980983	FALSE	FALSE
Q9BT22	ALG1	0.245511609	3.6056564	0.980399047	3.557040e-01	5.021909e-01	-6.72133002	FALSE	FALSE
P35232	PHB	0.161706083	3.6348057	1.345239227	2.155617e-01	3.498301e-01	-6.72401677	FALSE	FALSE
Q15370	ELOB	-0.216924278	3.6177040	-1.093045517	3.063030e-01	4.501869e-01	-6.72731607	FALSE	FALSE
P24928	POLR2A	-0.106074248	3.5752618	-0.297788999	7.734779e-01	8.618926e-01	-6.72749673	FALSE	FALSE
Q13459	MYO9B	-0.235587397	3.5957193	-0.859488051	4.151699e-01	5.596787e-01	-6.72816029	FALSE	FALSE
Q08AF3	SLFN5	-0.146402768	3.6333607	-0.975005034	3.582137e-01	5.052365e-01	-6.72957574	FALSE	FALSE
P40306	PSMB10	-0.204660877	3.5747213	-0.609083500	5.594237e-01	6.892985e-01	-6.73189859	FALSE	FALSE
P56556	NDUFA6	-0.004559481	3.6324297	-0.021509502	9.833679e-01	9.898991e-01	-6.73390914	FALSE	FALSE
P39023	RPL3	-0.324412357	3.6041692	-1.429564938	1.908405e-01	3.224934e-01	-6.73833916	FALSE	FALSE
O00763	ACACB	-0.214845691	3.5525224	-0.539704586	6.041458e-01	7.292644e-01	-6.74064969	FALSE	FALSE
O00182	LGALS9	0.096781779	3.5592035	0.241337976	8.153853e-01	8.872036e-01	-6.74708976	FALSE	FALSE
Q9BQ61	TRIR	0.122727471	3.6141938	0.488095137	6.386247e-01	7.544804e-01	-6.74902701	FALSE	FALSE
Q8WWC4	MAIP1	-0.107559296	3.6223552	-0.478169189	6.453685e-01	7.608887e-01	-6.74913283	FALSE	FALSE
P22061	PCMT1	-0.028499509	3.6046813	-0.100044927	9.227791e-01	9.554232e-01	-6.75272302	FALSE	FALSE
Q9BYD2	MRPL9	0.310652366	3.4810247	0.547325366	5.991401e-01	7.263686e-01	-6.75343491	FALSE	FALSE
P27348	YWHAQ	-0.088245177	3.5937316	-0.282419069	7.848166e-01	8.671104e-01	-6.75538407	FALSE	FALSE
Q00610	CLTC	-0.162635878	3.5881821	-0.518517744	6.181794e-01	7.406782e-01	-6.75698493	FALSE	FALSE
P98175	RBM10	-0.090010690	3.6077925	-0.331503942	7.488112e-01	8.409455e-01	-6.76013427	FALSE	FALSE
O15347	HMGB3	-0.209825812	3.5783590	-0.640161414	5.400279e-01	6.760363e-01	-6.76073714	FALSE	FALSE
P22087	FBL	0.378391285	3.5896231	1.578350188	1.532738e-01	2.766264e-01	-6.77097957	FALSE	FALSE
Q9NZJ0	DTL	-0.357202844	3.5923265	-1.436216277	1.890005e-01	3.201392e-01	-6.77101731	FALSE	FALSE
Q9H9B4	SFXN1	0.104504244	3.6049712	0.379911402	7.139335e-01	8.138955e-01	-6.77153233	FALSE	FALSE
O00743	PPP6C	-0.011058670	3.6327938	-0.054098140	9.581882e-01	9.738183e-01	-6.77288725	FALSE	FALSE
Q9NXE4	SMPD4	0.113855909	3.6347881	0.700108620	5.037765e-01	6.427714e-01	-6.77869659	FALSE	FALSE
O43172	PRPF4	-0.171770297	3.5947074	-0.604834501	5.621067e-01	6.920094e-01	-6.78349087	FALSE	FALSE
Q96CT7	CCDC124	-0.226484461	3.6086038	-0.973840421	3.587574e-01	5.055057e-01	-6.78794149	FALSE	FALSE
Q8IXB1	DNAJC10	-0.213490243	3.5714478	-0.647602369	5.354442e-01	6.730628e-01	-6.78821065	FALSE	FALSE
P57088	TMEM33	0.233044343	3.6212410	1.350750924	2.138650e-01	3.486560e-01	-6.79820039	FALSE	FALSE
P62917	RPL8	-0.435659468	3.5772896	-1.539456046	1.623915e-01	2.877614e-01	-6.80310420	FALSE	FALSE
Q9ULT8	HECTD1	0.136464939	3.5812686	0.427557481	6.802891e-01	7.887170e-01	-6.80340054	FALSE	FALSE
O96019	ACTL6A	-0.190357168	3.6274508	-1.241642151	2.496588e-01	3.880272e-01	-6.81042697	FALSE	FALSE
P62258	YWHAE	0.019803940	3.5424726	0.045102838	9.651348e-01	9.781693e-01	-6.81300186	FALSE	FALSE
Q969U6	FBXW5	0.041244005	3.6185444	0.169535442	8.695990e-01	9.210165e-01	-6.81634788	FALSE	FALSE
Q9UJZ1	STOML2	-0.170692661	3.5961519	-0.614976061	5.557152e-01	6.876855e-01	-6.81744353	FALSE	FALSE
Q01780	EXOSC10	-0.046733223	3.6188675	-0.194339408	8.507715e-01	9.118591e-01	-6.82044885	FALSE	FALSE
Q9HA92	RSAD1	-0.068535905	3.6113638	-0.263471640	7.988698e-01	8.758840e-01	-6.82060449	FALSE	FALSE
Q9H4G4	GLIPR2	0.091873642	3.5850959	0.275666352	7.898157e-01	8.712902e-01	-6.82165914	FALSE	FALSE
Q8NCA5	FAM98A	-0.053741695	3.5981861	-0.186470744	8.567338e-01	9.140823e-01	-6.82439556	FALSE	FALSE
P46063	RECQL	0.059589259	3.6353493	0.331674697	7.486870e-01	8.409455e-01	-6.82554433	FALSE	FALSE
Q9HDC9	APMAP	0.030541760	3.6301570	0.150206674	8.843328e-01	9.311692e-01	-6.82899124	FALSE	FALSE
Q15645	TRIP13	0.036626157	3.5601952	0.091953398	9.290040e-01	9.598145e-01	-6.82905894	FALSE	FALSE
P16615	ATP2A2	-0.086293543	3.6244491	-0.397451467	7.014652e-01	8.048036e-01	-6.83148150	FALSE	FALSE
Q02978	SLC25A11	0.021237512	3.6217103	0.090548629	9.300852e-01	9.601214e-01	-6.83252787	FALSE	FALSE
Q13094	LCP2	0.076182798	3.5871958	0.243703040	8.136157e-01	8.870014e-01	-6.83587290	FALSE	FALSE
Q9Y2X0	MED16	0.018845238	3.6355325	0.102220845	9.211061e-01	9.554232e-01	-6.84433904	FALSE	FALSE
Q13813	SPTAN1	-0.151193153	3.6136489	-0.643695991	5.378476e-01	6.748999e-01	-6.84467142	FALSE	FALSE
Q9Y4R8	TELO2	-0.110080456	3.6359717	-0.740456361	4.802624e-01	6.228199e-01	-6.84843471	FALSE	FALSE
P17844	DDX5	-0.376303687	3.6011240	-1.731304425	1.217768e-01	2.355242e-01	-6.85026942	FALSE	FALSE
Q9Y2Q9	MRPS28	-0.125264259	3.6129018	-0.502770665	6.287195e-01	7.476806e-01	-6.85171563	FALSE	FALSE
O75616	ERAL1	-0.238923826	3.5909064	-0.822536939	4.346848e-01	5.789064e-01	-6.85321759	FALSE	FALSE
Q99733	NAP1L4	-0.079646241	3.6357006	-0.476254120	6.466736e-01	7.608887e-01	-6.85361598	FALSE	FALSE
P14735	IDE	-0.118469794	3.6407516	-2.163284655	6.259005e-02	1.502371e-01	-6.85706780	FALSE	FALSE
Q9H936	SLC25A22	-0.049595181	3.6400778	-0.317692056	7.588811e-01	8.489279e-01	-6.85736981	FALSE	FALSE
Q9NRX2	MRPL17	0.171456137	3.6280694	1.032284522	3.322390e-01	4.745022e-01	-6.85981876	FALSE	FALSE
P52292	KPNA2	0.025143530	3.6186674	0.104078482	9.196781e-01	9.554232e-01	-6.86328416	FALSE	FALSE
P29692	EEF1D	-0.261266359	3.6123079	-1.267676587	2.406881e-01	3.785388e-01	-6.86554927	FALSE	FALSE
Q14141	SEPTIN6	-0.050583341	3.5605135	-0.138028833	8.936407e-01	9.361017e-01	-6.87056514	FALSE	FALSE
Q96GM5	SMARCD1	0.020009690	3.6228986	0.088861154	9.313843e-01	9.601214e-01	-6.87092906	FALSE	FALSE
Q86UE4	MTDH	-0.218012613	3.5640519	-0.633578591	5.441024e-01	6.774099e-01	-6.87342713	FALSE	FALSE
Q9NWZ5	UCKL1	-0.120176368	3.6014370	-0.433994918	6.757992e-01	7.847814e-01	-6.87449311	FALSE	FALSE
Q9BVC6	TMEM109	0.275330722	3.6078127	1.327622263	2.210627e-01	3.561401e-01	-6.88178024	FALSE	FALSE
O95816	BAG2	-0.229649500	3.5992109	-0.875094435	4.071163e-01	5.533007e-01	-6.88215069	FALSE	FALSE
O14744	PRMT5	0.186372171	3.5910858	0.660389603	5.276224e-01	6.649805e-01	-6.88425485	FALSE	FALSE
Q96EB1	ELP4	-0.076754736	3.5525377	-0.190237186	8.538787e-01	9.140823e-01	-6.88489016	FALSE	FALSE
Q9NUQ2	AGPAT5	-0.029511475	3.6266145	-0.138832489	8.930259e-01	9.361017e-01	-6.88504159	FALSE	FALSE
A8CG34	POM121C	-0.199431876	3.5703812	-0.613146057	5.568653e-01	6.880225e-01	-6.88603314	FALSE	FALSE
Q15369	ELOC	-0.213950027	3.6105116	-0.957542734	3.664301e-01	5.137909e-01	-6.89252908	FALSE	FALSE
P00390	GSR	-0.038209576	3.4892906	-0.081191864	9.372909e-01	9.635136e-01	-6.89514448	FALSE	FALSE
Q8IWZ8	SUGP1	-0.033329190	3.6279638	-0.163585756	8.741288e-01	9.244476e-01	-6.89684194	FALSE	FALSE
Q96BP2	CHCHD1	-0.162733976	3.6310262	-1.129787655	2.914137e-01	4.354493e-01	-6.89849806	FALSE	FALSE
P36873	PPP1CC	-0.145574952	3.6326863	-1.037447297	3.299710e-01	4.733217e-01	-6.89942907	FALSE	FALSE
Q8N684	CPSF7	-0.218792930	3.6016952	-0.869245132	4.101217e-01	5.554861e-01	-6.90159741	FALSE	FALSE
Q8WVC6	DCAKD	0.005500642	3.6097905	0.021103219	9.836820e-01	9.898991e-01	-6.90161949	FALSE	FALSE
P40939	HADHA	-0.047633332	3.6260532	-0.221312880	8.304128e-01	8.994570e-01	-6.90262639	FALSE	FALSE
P05388	RPLP0	-0.190104691	3.6222056	-1.009359910	3.424558e-01	4.863619e-01	-6.90293097	FALSE	FALSE
Q96C36	PYCR2	-0.136232415	3.6357859	-1.152222968	2.826117e-01	4.254018e-01	-6.90489310	FALSE	FALSE
Q14498	RBM39	0.691582347	3.4738183	1.774709744	1.140011e-01	2.273280e-01	-6.90937516	FALSE	FALSE
P42025	ACTR1B	-0.125348487	3.6307649	-0.761804961	4.681146e-01	6.092717e-01	-6.91104956	FALSE	FALSE
Q9ULC4	MCTS1	0.024019601	3.5488132	0.061968507	9.521135e-01	9.703974e-01	-6.91407833	FALSE	FALSE
O00257	CBX4	-0.166537589	3.6213844	-0.837429230	4.267444e-01	5.704521e-01	-6.91471523	FALSE	FALSE
O00411	POLRMT	-0.201227020	3.5484688	-0.532219816	6.090839e-01	7.334599e-01	-6.91745990	FALSE	FALSE
Q9P016	THYN1	-0.122972846	3.6016280	-0.443580111	6.691394e-01	7.789413e-01	-6.91900304	FALSE	FALSE
Q9NXW2	DNAJB12	-0.016425686	3.6394677	-0.103512572	9.201131e-01	9.554232e-01	-6.91939981	FALSE	FALSE
P60468	SEC61B	-0.071089495	3.5510126	-0.189685422	8.542968e-01	9.140823e-01	-6.92095808	FALSE	FALSE
Q9H2H8	PPIL3	0.019773630	3.5670464	0.055748423	9.569142e-01	9.736872e-01	-6.93411908	FALSE	FALSE
P35579	MYH9	-0.160610998	3.6110466	-0.692703341	5.081703e-01	6.467211e-01	-6.93789274	FALSE	FALSE
Q9Y3D9	MRPS23	-0.253654880	3.5322792	-0.637399491	5.417352e-01	6.766355e-01	-6.93984539	FALSE	FALSE
P06730	EIF4E	-0.119939527	3.6214950	-0.578326334	5.790120e-01	7.079558e-01	-6.93994425	FALSE	FALSE
P30050	RPL12	-0.255394563	3.6227656	-1.676326835	1.323362e-01	2.491955e-01	-6.94207770	FALSE	FALSE
O14672	ADAM10	-0.079093389	3.6275121	-0.407849795	6.941185e-01	7.995754e-01	-6.94213309	FALSE	FALSE
P10398	ARAF	0.087783857	3.6345613	0.549198066	5.979134e-01	7.254953e-01	-6.94409220	FALSE	FALSE
O43818	RRP9	0.084807428	3.6149474	0.358455226	7.293105e-01	8.255149e-01	-6.95115491	FALSE	FALSE
P36402	TCF7	-0.174994561	3.6321721	-1.431183341	1.903913e-01	3.221142e-01	-6.95376645	FALSE	FALSE
Q8WW12	PCNP	0.137103368	3.5700173	0.395595130	7.027803e-01	8.056673e-01	-6.95540480	FALSE	FALSE
Q8TAQ2	SMARCC2	-0.147255515	3.6250566	-0.823142821	4.343598e-01	5.789064e-01	-6.95844903	FALSE	FALSE
Q13428	TCOF1	0.132535901	3.6007633	0.517261211	6.190171e-01	7.410622e-01	-6.95906991	FALSE	FALSE
Q14684	RRP1B	0.130295736	3.5883108	0.402739832	6.977246e-01	8.012992e-01	-6.95935452	FALSE	FALSE
P00738	HP	-0.201876501	3.6238436	-1.295360294	2.314485e-01	3.672080e-01	-6.96065732	FALSE	FALSE
Q969X5	ERGIC1	0.182279319	3.6257304	1.106954773	3.005967e-01	4.454551e-01	-6.96319242	FALSE	FALSE
Q15008	PSMD6	-0.073233633	3.6119404	-0.290584203	7.787860e-01	8.637774e-01	-6.96452354	FALSE	FALSE
Q96E11	MRRF	-0.155718590	3.6336315	-1.279717587	2.366317e-01	3.734507e-01	-6.96645798	FALSE	FALSE
Q99729	HNRNPAB	-0.236314331	3.6000497	-0.873885921	4.077359e-01	5.533007e-01	-6.97221235	FALSE	FALSE
P17858	PFKL	-0.090954992	3.6325563	-0.539041920	6.045821e-01	7.292644e-01	-6.97915084	FALSE	FALSE
P00338	LDHA	-0.433502504	3.5413538	-1.203107480	2.634478e-01	4.050651e-01	-6.97916292	FALSE	FALSE
Q14008	CKAP5	-0.042619933	3.6118231	-0.175419677	8.651240e-01	9.177932e-01	-6.98037480	FALSE	FALSE
Q9Y6D5	ARFGEF2	-0.080896797	3.6298917	-0.443620743	6.691113e-01	7.789413e-01	-6.98366869	FALSE	FALSE
P55060	CSE1L	-0.146762029	3.6134169	-0.650441121	5.337018e-01	6.714615e-01	-6.98626883	FALSE	FALSE
Q9H307	PNN	0.398648357	3.4769811	0.913451044	3.877990e-01	5.379632e-01	-6.99120173	FALSE	FALSE
P04843	RPN1	0.019692127	3.6333241	0.110329508	9.148752e-01	9.545610e-01	-6.99533768	FALSE	FALSE
Q9UQ35	SRRM2	0.700293858	3.3309727	1.382808405	2.042237e-01	3.390159e-01	-6.99566106	FALSE	FALSE
O43395	PRPF3	-0.217679250	3.5896005	-0.712559877	4.964431e-01	6.368872e-01	-6.99637834	FALSE	FALSE
Q9P258	RCC2	0.319110779	3.5929738	1.374329936	2.067362e-01	3.409125e-01	-6.99853092	FALSE	FALSE
Q13049	TRIM32	-0.134190836	3.6152127	-0.591644524	5.704828e-01	6.999159e-01	-6.99894161	FALSE	FALSE
Q71UM5	RPS27L	-0.398177931	3.6010927	-1.905053572	9.337157e-02	1.966847e-01	-7.00211944	FALSE	FALSE
P21127	CDK11B	0.588747367	3.2845854	1.004920608	3.444618e-01	4.887264e-01	-7.00286951	FALSE	FALSE
P51665	PSMD7	0.021409334	3.5905587	0.069571716	9.462482e-01	9.671709e-01	-7.01114091	FALSE	FALSE
Q14696	MESD	-0.083738692	3.5907902	-0.265138454	7.976303e-01	8.751947e-01	-7.01513387	FALSE	FALSE
Q9H0D6	XRN2	-0.148035368	3.6338115	-1.203793112	2.631970e-01	4.050651e-01	-7.01820250	FALSE	FALSE
O95573	ACSL3	0.145701442	3.6326068	1.084075087	3.100285e-01	4.528754e-01	-7.02038149	FALSE	FALSE
P62249	RPS16	-0.228350462	3.6303082	-2.022493175	7.788536e-02	1.746631e-01	-7.03205723	FALSE	FALSE
Q9H0B6	KLC2	0.113989226	3.6040980	0.425716158	6.815759e-01	7.889350e-01	-7.03217235	FALSE	FALSE
P82930	MRPS34	0.039837067	3.6023551	0.141851650	8.907168e-01	9.353116e-01	-7.03247767	FALSE	FALSE
P99999	CYCS	0.167576116	3.5749641	0.497737513	6.321078e-01	7.497205e-01	-7.03495819	FALSE	FALSE
Q9NR30	DDX21	-0.174886091	3.6171005	-0.859517078	4.151548e-01	5.596787e-01	-7.03579384	FALSE	FALSE
P62826	RAN	-0.175414485	3.6251062	-1.069444228	3.161814e-01	4.599878e-01	-7.03881029	FALSE	FALSE
Q86YZ3	HRNR	-1.305176333	2.9046607	-1.609634319	1.462801e-01	2.666914e-01	-7.03930646	FALSE	FALSE
O75306	NDUFS2	-0.059770199	3.6109441	-0.243240781	8.139615e-01	8.870014e-01	-7.04088917	FALSE	FALSE
Q9Y6N5	SQOR	-0.061240956	3.6220469	-0.294102236	7.761926e-01	8.622356e-01	-7.04683831	FALSE	FALSE
P62910	RPL32	-0.136147380	3.6344505	-1.125448444	2.931413e-01	4.371192e-01	-7.04814562	FALSE	FALSE
O60832	DKC1	-0.037870631	3.5414656	-0.100069864	9.227599e-01	9.554232e-01	-7.05140511	FALSE	FALSE
Q99653	CHP1	0.062927042	3.6256164	0.318435351	7.583379e-01	8.489279e-01	-7.05153725	FALSE	FALSE
P33240	CSTF2	0.000286707	3.6269582	0.001452761	9.988766e-01	9.990749e-01	-7.05214586	FALSE	FALSE
P27816	MAP4	0.138281042	3.6170585	0.670967772	5.212048e-01	6.580497e-01	-7.05459804	FALSE	FALSE
Q15428	SF3A2	-0.106314755	3.6381306	-0.954001948	3.681131e-01	5.151427e-01	-7.05535734	FALSE	FALSE
O43617	TRAPPC3	-0.167818494	3.5926037	-0.563284281	5.887309e-01	7.180012e-01	-7.05743954	FALSE	FALSE
Q96KA5	CLPTM1L	0.193134515	3.5896698	0.677216750	5.174363e-01	6.554480e-01	-7.06053495	FALSE	FALSE
P62140	PPP1CB	0.022441563	3.5940801	0.075580431	9.416153e-01	9.651894e-01	-7.06089785	FALSE	FALSE
O95983	MBD3	-0.244252752	3.5929823	-0.903597468	3.926968e-01	5.437049e-01	-7.06211818	FALSE	FALSE
Q9NP97	DYNLRB1	-0.018589973	3.6313039	-0.104287902	9.195171e-01	9.554232e-01	-7.06278821	FALSE	FALSE
Q9UMS4	PRPF19	-0.273171626	3.6167032	-1.530034348	1.646726e-01	2.902631e-01	-7.06377471	FALSE	FALSE
Q9BQE5	APOL2	0.087306422	3.6227427	0.431357584	6.776370e-01	7.862784e-01	-7.06630310	FALSE	FALSE
Q12905	ILF2	0.250631088	3.4682904	0.528432422	6.115909e-01	7.352431e-01	-7.06693135	FALSE	FALSE
P07910	HNRNPC	0.246963647	3.6078671	1.104253340	3.016983e-01	4.465755e-01	-7.06816428	FALSE	FALSE
O75436	VPS26A	-0.112259482	3.6167609	-0.497355913	6.323650e-01	7.497205e-01	-7.06881629	FALSE	FALSE
P14649	MYL6B	0.004940708	3.5856966	0.015441128	9.880597e-01	9.929100e-01	-7.07059112	FALSE	FALSE
Q96GA3	LTV1	-0.156339781	3.6234133	-0.856322353	4.168172e-01	5.608442e-01	-7.07119915	FALSE	FALSE
P13984	GTF2F2	-0.057663116	3.6087246	-0.230452151	8.235448e-01	8.950846e-01	-7.08040662	FALSE	FALSE
P26641	EEF1G	-0.181609365	3.6273584	-1.187229808	2.693096e-01	4.119485e-01	-7.08639454	FALSE	FALSE
O43837	IDH3B	0.053010765	3.5866461	0.173753386	8.663907e-01	9.182973e-01	-7.09551845	FALSE	FALSE
Q7Z7A3	CTU1	-0.115765178	3.6105046	-0.474601455	6.478010e-01	7.609007e-01	-7.09863803	FALSE	FALSE
Q16342	PDCD2	0.079365146	3.6166233	0.345622717	7.385704e-01	8.328942e-01	-7.10314334	FALSE	FALSE
P62333	PSMC6	0.023090593	3.6352396	0.145466238	8.879538e-01	9.335568e-01	-7.10846638	FALSE	FALSE
Q99459	CDC5L	0.057545587	3.6159264	0.257672578	8.031869e-01	8.781190e-01	-7.11071316	FALSE	FALSE
P56937	HSD17B7	-0.092581558	3.6075340	-0.374857092	7.175435e-01	8.163412e-01	-7.11204695	FALSE	FALSE
Q9UHD8	SEPTIN9	-0.185226760	3.6142956	-0.869361803	4.100616e-01	5.554861e-01	-7.11241181	FALSE	FALSE
P23368	ME2	-0.108649581	3.6032752	-0.417447570	6.873678e-01	7.949944e-01	-7.11265672	FALSE	FALSE
P53999	SUB1	0.622438299	3.4680110	1.606719538	1.469192e-01	2.675162e-01	-7.11394180	FALSE	FALSE
Q9C0J8	WDR33	0.115866732	3.5602302	0.339933704	7.426903e-01	8.353808e-01	-7.11452372	FALSE	FALSE
Q13619	CUL4A	-0.082819295	3.6354761	-0.581941316	5.766898e-01	7.057341e-01	-7.11500918	FALSE	FALSE
Q8WWM7	ATXN2L	0.008571826	3.6276618	0.045386192	9.649159e-01	9.781693e-01	-7.11964914	FALSE	FALSE
O00567	NOP56	0.360322246	3.4803472	0.846825809	4.217866e-01	5.669983e-01	-7.12498758	FALSE	FALSE
Q96QT4	TRPM7	-0.095717576	3.6245151	-0.497114776	6.325276e-01	7.497205e-01	-7.12982986	FALSE	FALSE
P98179	RBM3	-0.121590018	3.6139248	-0.541834493	6.027445e-01	7.288885e-01	-7.13543251	FALSE	FALSE
Q16181	SEPTIN7	-0.081245619	3.6005252	-0.300839304	7.712344e-01	8.607313e-01	-7.13593121	FALSE	FALSE
P62312	LSM6	0.078026074	3.5671058	0.218406022	8.326006e-01	9.004654e-01	-7.14183176	FALSE	FALSE
P25789	PSMA4	-0.185182018	3.6278818	-1.249593731	2.468897e-01	3.853953e-01	-7.15036993	FALSE	FALSE
Q9BRD0	BUD13	0.107514306	3.5916278	0.376666079	7.162506e-01	8.158880e-01	-7.15063438	FALSE	FALSE
Q13257	MAD2L1	-0.133169236	3.6300895	-0.868163896	4.106789e-01	5.557157e-01	-7.15103949	FALSE	FALSE
Q6UN15	FIP1L1	0.112300756	3.1987812	0.160034268	8.768351e-01	9.259430e-01	-7.15467893	FALSE	FALSE
Q08881	ITK	0.032357653	3.6350226	0.206787984	8.413599e-01	9.058368e-01	-7.15644782	FALSE	FALSE
Q9UNQ2	DIMT1	-0.085827911	3.6209652	-0.408963057	6.933340e-01	7.993142e-01	-7.15777517	FALSE	FALSE
Q16576	RBBP7	0.156549094	3.6189451	0.776634005	4.597973e-01	6.006286e-01	-7.15856775	FALSE	FALSE
Q8NC51	SERBP1	0.316409012	3.5363402	0.921193199	3.839821e-01	5.337016e-01	-7.16897682	FALSE	FALSE
Q8N183	NDUFAF2	0.097195578	3.6304692	0.604017391	5.626235e-01	6.920511e-01	-7.17051355	FALSE	FALSE
Q5SSJ5	HP1BP3	-0.061049221	3.5723476	-0.183169095	8.592385e-01	9.144550e-01	-7.17356920	FALSE	FALSE
O43768	ENSA	-0.083064275	3.6136056	-0.362865570	7.261387e-01	8.231836e-01	-7.18017055	FALSE	FALSE
Q2TAY7	SMU1	0.002750947	3.6409301	0.022239283	9.828037e-01	9.898991e-01	-7.19229307	FALSE	FALSE
Q9Y3C6	PPIL1	-0.050910557	3.6262510	-0.266902225	7.963194e-01	8.750630e-01	-7.19281153	FALSE	FALSE
P26373	RPL13	-0.302059034	3.6116941	-1.641972754	1.393584e-01	2.570150e-01	-7.19311078	FALSE	FALSE
Q15637	SF1	0.202850550	3.6204189	1.126474282	2.927322e-01	4.369637e-01	-7.19504872	FALSE	FALSE
Q99873	PRMT1	-0.003418537	3.6307877	-0.019820752	9.846735e-01	9.902015e-01	-7.20206510	FALSE	FALSE
Q9UN86	G3BP2	-0.049490958	3.5979997	-0.182725856	8.595749e-01	9.144550e-01	-7.20654459	FALSE	FALSE
O14950	MYL12B	-0.275195632	3.5694367	-0.878921291	4.051586e-01	5.528815e-01	-7.20686709	FALSE	FALSE
P62424	RPL7A	-0.267605489	3.6126736	-1.353854377	2.129148e-01	3.479981e-01	-7.20753409	FALSE	FALSE
Q9H773	DCTPP1	-0.150306670	3.5977513	-0.553628433	5.950170e-01	7.244344e-01	-7.21561461	FALSE	FALSE
Q14103	HNRNPD	-0.269411234	3.6111973	-1.352860601	2.132187e-01	3.479981e-01	-7.21664084	FALSE	FALSE
P35659	DEK	0.038829115	3.5628827	0.112241821	9.134067e-01	9.541165e-01	-7.21667418	FALSE	FALSE
O75533	SF3B1	0.239243898	3.5843421	0.888845959	4.001128e-01	5.486714e-01	-7.21843780	FALSE	FALSE
Q13573	SNW1	-0.095162675	3.6317322	-0.620120836	5.524890e-01	6.848761e-01	-7.21986983	FALSE	FALSE
A0A0K0K1G6	TRBV10-3	-0.133676282	3.6215754	-0.693169211	5.078931e-01	6.467211e-01	-7.22083509	FALSE	FALSE
Q8NBX0	SCCPDH	-0.139463784	3.6281635	-0.885980532	4.015649e-01	5.501363e-01	-7.23885274	FALSE	FALSE
Q00403	GTF2B	0.034231135	3.5891470	0.114047350	9.120205e-01	9.539601e-01	-7.24071077	FALSE	FALSE
P62857	RPS28	-0.348803788	3.5881124	-1.372855672	2.071758e-01	3.412448e-01	-7.24421125	FALSE	FALSE
Q96A26	FAM162A	-0.133970933	3.6195972	-0.680685616	5.153517e-01	6.546977e-01	-7.24649324	FALSE	FALSE
P60510	PPP4C	-0.143627519	3.6233784	-0.808371466	4.423319e-01	5.851564e-01	-7.24692558	FALSE	FALSE
P33176	KIF5B	0.036665391	3.6402620	0.311402363	7.634831e-01	8.534098e-01	-7.24692571	FALSE	FALSE
P11387	TOP1	0.332686636	2.9364968	0.402560052	6.978516e-01	8.012992e-01	-7.24711014	FALSE	FALSE
P40429	RPL13A	0.096322344	3.6159181	0.453495975	6.622825e-01	7.741035e-01	-7.24894819	FALSE	FALSE
O95758	PTBP3	0.079162387	3.5309969	0.185093506	8.577784e-01	9.140823e-01	-7.24949292	FALSE	FALSE
P48047	ATP5PO	-0.070921795	3.6360746	-0.523402591	6.149287e-01	7.385865e-01	-7.25078798	FALSE	FALSE
Q06330	RBPJ	-0.082612895	3.6304215	-0.514351654	6.209589e-01	7.422264e-01	-7.25539112	FALSE	FALSE
Q16630	CPSF6	0.188270235	3.4262216	0.362117430	7.266764e-01	8.231836e-01	-7.25844958	FALSE	FALSE
Q92947	GCDH	-0.116890517	3.6177412	-0.550658357	5.969579e-01	7.249497e-01	-7.25889938	FALSE	FALSE
Q92945	KHSRP	0.089076872	3.6234269	0.468565230	6.519269e-01	7.626214e-01	-7.28215185	FALSE	FALSE
Q15029	EFTUD2	-0.221377111	3.6166963	-1.183378483	2.707475e-01	4.127459e-01	-7.28430791	FALSE	FALSE
Q9Y678	COPG1	-0.145965885	3.6252057	-0.899596917	3.946981e-01	5.448963e-01	-7.29107805	FALSE	FALSE
P05387	RPLP2	-0.156715814	3.5805391	-0.520506627	6.168548e-01	7.397095e-01	-7.29819353	FALSE	FALSE
Q9Y3B4	SF3B6	0.112344560	3.6249069	0.627572125	5.478362e-01	6.814663e-01	-7.29967749	FALSE	FALSE
Q96DI7	SNRNP40	-0.137609445	3.6253366	-0.815200851	4.386337e-01	5.830817e-01	-7.31315643	FALSE	FALSE
Q16795	NDUFA9	-0.209427923	3.6102321	-0.951720016	3.692009e-01	5.161608e-01	-7.31542036	FALSE	FALSE
P62263	RPS14	-0.377140407	3.6064515	-2.024694276	7.762027e-02	1.743415e-01	-7.31928336	FALSE	FALSE
P60866	RPS20	-0.274453780	3.6160286	-1.547735430	1.604106e-01	2.866189e-01	-7.32010758	FALSE	FALSE
P47756	CAPZB	-0.019118903	3.6007760	-0.071450921	9.447990e-01	9.671709e-01	-7.32141754	FALSE	FALSE
Q13442	PDAP1	-0.167313207	3.4857027	-0.321315768	7.562343e-01	8.472899e-01	-7.32582554	FALSE	FALSE
Q9Y295	DRG1	-0.006639163	3.5871997	-0.022298541	9.827579e-01	9.898991e-01	-7.33002316	FALSE	FALSE
P24534	EEF1B2	-0.049565879	3.6262122	-0.272546127	7.921292e-01	8.731701e-01	-7.33292194	FALSE	FALSE
Q7L9L4	MOB1B	0.001219295	3.6373738	0.009159090	9.929173e-01	9.959987e-01	-7.33955228	FALSE	FALSE
Q96I25	RBM17	0.220363189	3.5839261	0.800358250	4.466984e-01	5.891218e-01	-7.34121366	FALSE	FALSE
Q02338	BDH1	-0.072363989	3.6394175	-0.706400610	5.000622e-01	6.398117e-01	-7.34240395	FALSE	FALSE
Q9Y305	ACOT9	-0.009128724	3.6399697	-0.077474598	9.401554e-01	9.643827e-01	-7.34345214	FALSE	FALSE
Q9ULK4	MED23	-0.040737744	3.6168245	-0.188802159	8.549662e-01	9.140823e-01	-7.34559758	FALSE	FALSE
P60660	MYL6	-0.055034885	3.6219031	-0.282650708	7.846453e-01	8.671104e-01	-7.34801343	FALSE	FALSE
P78346	RPP30	-0.103177901	3.6248311	-0.572082055	5.830356e-01	7.122677e-01	-7.34939689	FALSE	FALSE
Q8IWX8	CHERP	0.216773633	3.5334344	0.590364798	5.712992e-01	7.003180e-01	-7.36520384	FALSE	FALSE
Q9Y237	PIN4	-0.124848587	3.6367363	-1.264423439	2.417940e-01	3.790928e-01	-7.36997513	FALSE	FALSE
P61006	RAB8A	-0.184433052	3.6185585	-0.983203706	3.544043e-01	5.008494e-01	-7.38144855	FALSE	FALSE
P09234	SNRPC	0.316675978	3.5086411	0.731937486	4.851668e-01	6.260541e-01	-7.38675710	FALSE	FALSE
P40938	RFC3	0.068038875	3.6244049	0.355674711	7.313129e-01	8.271282e-01	-7.39035828	FALSE	FALSE
Q9Y2X3	NOP58	0.068310381	3.4732890	0.149289500	8.850331e-01	9.311692e-01	-7.40069307	FALSE	FALSE
P05204	HMGN2	-0.156148814	3.5754529	-0.500417620	6.303024e-01	7.489414e-01	-7.40604134	FALSE	FALSE
Q9UL46	PSME2	0.035732689	3.6258672	0.195993405	8.495195e-01	9.111987e-01	-7.41539232	FALSE	FALSE
Q12874	SF3A3	0.130021450	3.6116982	0.592409389	5.699951e-01	6.999159e-01	-7.41578348	FALSE	FALSE
P55769	SNU13	0.060219561	3.5779956	0.187049329	8.562951e-01	9.140823e-01	-7.41812906	FALSE	FALSE
P62136	PPP1CA	0.040715128	3.6141552	0.176184663	8.645426e-01	9.177932e-01	-7.41906492	FALSE	FALSE
Q9Y4Z0	LSM4	-0.144993606	3.6256089	-0.874157437	4.075966e-01	5.533007e-01	-7.42030226	FALSE	FALSE
P15814	IGLL1	-0.155337687	3.6034375	-0.626049196	5.487853e-01	6.820549e-01	-7.42186987	FALSE	FALSE
P62851	RPS25	-0.143010437	3.6385112	-1.902464324	9.374433e-02	1.966847e-01	-7.42962763	FALSE	FALSE
Q9UJV9	DDX41	-0.076397021	3.6399498	-0.844946178	4.227751e-01	5.670708e-01	-7.43424893	FALSE	FALSE
P35269	GTF2F1	-0.136642668	3.6112013	-0.612794136	5.570867e-01	6.880225e-01	-7.43938114	FALSE	FALSE
P10644	PRKAR1A	-0.187257405	3.6221556	-1.091276528	3.070348e-01	4.508001e-01	-7.44581672	FALSE	FALSE
Q8TA86	RP9	0.012939730	3.5870448	0.043519445	9.663579e-01	9.781755e-01	-7.44686282	FALSE	FALSE
Q15392	DHCR24	0.066355031	3.6136101	0.293184857	7.768686e-01	8.623181e-01	-7.45167978	FALSE	FALSE
Q16698	DECR1	-0.031877650	3.6336186	-0.219432207	8.318281e-01	9.003094e-01	-7.45444830	FALSE	FALSE
P04049	RAF1	-0.026805833	3.6363999	-0.203292184	8.440002e-01	9.073160e-01	-7.45500940	FALSE	FALSE
P50914	RPL14	-0.232057928	3.5912739	-0.844466228	4.230277e-01	5.670708e-01	-7.45563666	FALSE	FALSE
Q53GQ0	HSD17B12	0.150161002	3.6213740	0.841537594	4.245717e-01	5.682243e-01	-7.46157146	FALSE	FALSE
Q99436	PSMB7	-0.138717466	3.6312012	-1.015394376	3.397433e-01	4.834679e-01	-7.46334849	FALSE	FALSE
Q9BUQ8	DDX23	0.141245390	3.5278179	0.370607918	7.205844e-01	8.182230e-01	-7.47288016	FALSE	FALSE
P18124	RPL7	-0.002262914	3.5061612	-0.004749202	9.963274e-01	9.977199e-01	-7.47550223	FALSE	FALSE
Q92522	H1FX	-0.218925252	3.6121976	-1.054549139	3.225435e-01	4.665859e-01	-7.47660934	FALSE	FALSE
P62888	RPL30	-0.227651284	3.6091122	-1.045521014	3.264481e-01	4.692078e-01	-7.47700598	FALSE	FALSE
Q14978	NOLC1	-0.037682099	3.4937307	-0.083987438	9.351374e-01	9.626809e-01	-7.47733561	FALSE	FALSE
Q9UBB9	TFIP11	0.030358267	3.6068871	0.126905456	9.021580e-01	9.443334e-01	-7.49215739	FALSE	FALSE
P49720	PSMB3	0.064850962	3.5885913	0.224218953	8.282272e-01	8.977682e-01	-7.49316982	FALSE	FALSE
Q02543	RPL18A	-0.012587706	3.5754187	-0.038792575	9.700097e-01	9.809626e-01	-7.50200601	FALSE	FALSE
Q07866	KLC1	0.080670528	3.6166031	0.374515485	7.177878e-01	8.163412e-01	-7.50846537	FALSE	FALSE
O94906	PRPF6	-0.014706633	3.5642308	-0.045018564	9.651999e-01	9.781693e-01	-7.51160825	FALSE	FALSE
Q96HS1	PGAM5	0.007936864	3.6386150	0.067977827	9.474775e-01	9.677372e-01	-7.51256055	FALSE	FALSE
Q9UQ80	PA2G4	-0.200239193	3.5984483	-0.812285172	4.402100e-01	5.835531e-01	-7.51764788	FALSE	FALSE
Q02878	RPL6	-0.041993552	3.5963171	-0.155095471	8.806014e-01	9.292355e-01	-7.52343917	FALSE	FALSE
O43290	SART1	-0.013616402	3.5320819	-0.036032069	9.721428e-01	9.817340e-01	-7.52455742	FALSE	FALSE
Q8WWY3	PRPF31	-0.272862030	3.4658378	-0.539585312	6.042243e-01	7.292644e-01	-7.52614791	FALSE	FALSE
Q96AE4	FUBP1	-0.134511717	3.6099949	-0.596962681	5.670970e-01	6.969554e-01	-7.52913374	FALSE	FALSE
Q7RTV0	PHF5A	0.011941979	3.6051285	0.048005594	9.628928e-01	9.779060e-01	-7.53449816	FALSE	FALSE
Q9Y520	PRRC2C	0.063366719	3.6030022	0.254644099	8.054443e-01	8.790569e-01	-7.53960151	FALSE	FALSE
Q9Y5B6	PAXBP1	0.108704460	3.6170325	0.542471402	6.023258e-01	7.288885e-01	-7.54679806	FALSE	FALSE
Q9NPA8	ENY2	0.073423127	3.6168203	0.344459791	7.394119e-01	8.330009e-01	-7.55080440	FALSE	FALSE
Q99623	PHB2	-0.061321586	3.6360354	-0.506847430	6.259819e-01	7.462830e-01	-7.57336426	FALSE	FALSE
P28072	PSMB6	-0.077681119	3.6261797	-0.451889111	6.633914e-01	7.741367e-01	-7.57466920	FALSE	FALSE
Q9H2P0	ADNP	-0.189121621	3.5852400	-0.645665264	5.366352e-01	6.739687e-01	-7.57799945	FALSE	FALSE
Q15459	SF3A1	-0.015165240	3.6394178	-0.141574968	8.909284e-01	9.353116e-01	-7.57943216	FALSE	FALSE
P83731	RPL24	-0.180082200	3.6320078	-1.523220128	1.663404e-01	2.921149e-01	-7.58389463	FALSE	FALSE
Q07020	RPL18	-0.078659981	3.5193563	-0.179167870	8.622762e-01	9.166482e-01	-7.58497757	FALSE	FALSE
P36578	RPL4	-0.106632775	3.5856964	-0.351962672	7.339897e-01	8.291317e-01	-7.58627221	FALSE	FALSE
P28065	PSMB9	-0.034603229	3.6355120	-0.267793588	7.956572e-01	8.750630e-01	-7.58648754	FALSE	FALSE
P23284	PPIB	-0.168160628	3.6367682	-2.053170494	7.426888e-02	1.692008e-01	-7.58714025	FALSE	FALSE
Q9BPW8	NIPSNAP1	-0.148478643	3.6289560	-1.031806820	3.324495e-01	4.745022e-01	-7.59887410	FALSE	FALSE
Q01082	SPTBN1	-0.059790559	3.6278669	-0.366926832	7.232230e-01	8.205690e-01	-7.59967448	FALSE	FALSE
P25788	PSMA3	-0.154389469	3.6133768	-0.711117810	4.972890e-01	6.374017e-01	-7.60084275	FALSE	FALSE
P62854	RPS26	-0.177899158	3.6280196	-1.271135431	2.395169e-01	3.775883e-01	-7.60898851	FALSE	FALSE
P32969	RPL9	0.092787371	3.6205847	0.471950544	6.496114e-01	7.611554e-01	-7.61659749	FALSE	FALSE
Q07955	SRSF1	0.134004880	3.6211734	0.767047755	4.651627e-01	6.059801e-01	-7.63027703	FALSE	FALSE
Q6P1L8	MRPL14	0.129598116	3.6176098	0.635950204	5.426324e-01	6.767556e-01	-7.63536597	FALSE	FALSE
O60506	SYNCRIP	0.318571548	3.0975950	0.438030540	6.729915e-01	7.821548e-01	-7.64770792	FALSE	FALSE
P60900	PSMA6	-0.129732419	3.6322675	-1.025436002	3.352663e-01	4.780464e-01	-7.65019153	FALSE	FALSE
O43809	NUDT21	-0.144586775	3.6298775	-1.060611190	3.199423e-01	4.645160e-01	-7.66403135	FALSE	FALSE
Q6P2Q9	PRPF8	-0.052162495	3.6008158	-0.212042227	8.373955e-01	9.049682e-01	-7.66674896	FALSE	FALSE
P27635	RPL10	-0.158705203	3.6357190	-1.662134591	1.351967e-01	2.529285e-01	-7.67384517	FALSE	FALSE
P16989	YBX3	-0.278632706	3.5877324	-1.050681043	3.242120e-01	4.674002e-01	-7.68374065	FALSE	FALSE
P35637	FUS	0.732336989	3.4175591	1.392240443	2.014598e-01	3.352983e-01	-7.69119018	FALSE	FALSE
O60739	EIF1B	0.181796502	3.5373976	0.472701209	6.490985e-01	7.611554e-01	-7.69664989	FALSE	FALSE
Q9Y3U8	RPL36	-0.161910812	3.6137800	-0.799160354	4.473537e-01	5.891218e-01	-7.70035858	FALSE	FALSE
Q9NQS1	AVEN	-0.165502200	3.6333099	-1.493055162	1.739065e-01	3.017045e-01	-7.70238907	FALSE	FALSE
Q13885	TUBB2A	-0.061177276	3.6232895	-0.341441824	7.415973e-01	8.348067e-01	-7.70587503	FALSE	FALSE
P27695	APEX1	-0.187416887	3.5986035	-0.735234077	4.832651e-01	6.250170e-01	-7.70606300	FALSE	FALSE
Q9NSD9	FARSB	-0.053793021	3.5861760	-0.185772313	8.572635e-01	9.140823e-01	-7.71035984	FALSE	FALSE
O75643	SNRNP200	-0.068152910	3.6067761	-0.294391319	7.759796e-01	8.622356e-01	-7.72532180	FALSE	FALSE
P62805	H4C1	0.033264253	3.5689681	0.100496517	9.224318e-01	9.554232e-01	-7.74073821	FALSE	FALSE
P61353	RPL27	-0.234325944	3.5832269	-0.813153056	4.397404e-01	5.834703e-01	-7.74754644	FALSE	FALSE
O95218	ZRANB2	0.168043927	3.5655340	0.546411781	5.997390e-01	7.264801e-01	-7.75031101	FALSE	FALSE
Q06323	PSME1	0.105674655	3.6197557	0.552426578	5.958020e-01	7.247744e-01	-7.75247632	FALSE	FALSE
P61254	RPL26	-0.265788077	3.5992007	-1.150624221	2.832317e-01	4.258878e-01	-7.75248372	FALSE	FALSE
P61978	HNRNPK	-0.053394149	3.5544780	-0.149950335	8.845285e-01	9.311692e-01	-7.77875191	FALSE	FALSE
P28070	PSMB4	0.056843302	3.6037149	0.227524493	8.257431e-01	8.960313e-01	-7.78403460	FALSE	FALSE
P28066	PSMA5	-0.074397483	3.6188754	-0.381202268	7.130127e-01	8.138955e-01	-7.87019176	FALSE	FALSE
P32322	PYCR1	-0.043155898	3.6347562	-0.345393987	7.387359e-01	8.328942e-01	-7.88975877	FALSE	FALSE
O43390	HNRNPR	0.201226010	3.2170281	0.298379515	7.730434e-01	8.618926e-01	-7.89750590	FALSE	FALSE
P17612	PRKACA	-0.110335691	3.6322625	-0.844824931	4.228389e-01	5.670708e-01	-7.90556800	FALSE	FALSE
Q96AG4	LRRC59	0.246370876	3.2700581	0.391837126	7.054459e-01	8.080767e-01	-7.91477690	FALSE	FALSE
Q9NY12	GAR1	-0.032780608	3.5869032	-0.112118140	9.135017e-01	9.541165e-01	-7.92066134	FALSE	FALSE
P62081	RPS7	-0.082392953	3.6298220	-0.550704814	5.969275e-01	7.249497e-01	-7.93904003	FALSE	FALSE
Q14444	CAPRIN1	0.180392379	3.5171067	0.475144528	6.474304e-01	7.609007e-01	-7.96771127	FALSE	FALSE
Q15365	PCBP1	0.034603778	3.6325842	0.257787858	8.031010e-01	8.781190e-01	-7.98850828	FALSE	FALSE
P46777	RPL5	0.009191858	3.6380031	0.088086048	9.319810e-01	9.601214e-01	-7.98882587	FALSE	FALSE
O75323	NIPSNAP2	0.080375379	3.6209946	0.438309506	6.727976e-01	7.821548e-01	-7.98964620	FALSE	FALSE
Q13283	G3BP1	-0.107493349	3.5315892	-0.283135784	7.842866e-01	8.671104e-01	-8.01659132	FALSE	FALSE
Q68DQ2	CRYBG3	0.022892179	3.6400842	0.266338564	7.967383e-01	8.750630e-01	-8.03678727	FALSE	FALSE
Q9BY44	EIF2A	-0.354546464	3.6044059	-1.706741105	1.263939e-01	2.411750e-01	-8.04225028	FALSE	FALSE
Q9Y2W1	THRAP3	0.070676030	3.5706454	0.227183137	8.259996e-01	8.960313e-01	-8.08217911	FALSE	FALSE
P68431	H3C1	-0.066470645	3.5748061	-0.203652395	8.437280e-01	9.073160e-01	-8.08894448	FALSE	FALSE
P62841	RPS15	-0.197767243	3.6091652	-0.900328387	3.943316e-01	5.448963e-01	-8.11766081	FALSE	FALSE
Q07666	KHDRBS1	-0.328434457	3.5074146	-0.786668656	4.542257e-01	5.952683e-01	-8.13935045	FALSE	FALSE
Q00839	HNRNPU	-0.142403890	3.5550856	-0.416512766	6.880240e-01	7.951117e-01	-8.14132135	FALSE	FALSE
P42766	RPL35	-0.047692018	3.6210230	-0.259120526	8.021083e-01	8.781190e-01	-8.14492185	FALSE	FALSE
Q00325	SLC25A3	0.079121179	3.6187239	0.412200256	6.910549e-01	7.973283e-01	-8.14751042	FALSE	FALSE
P25786	PSMA1	-0.097621767	3.6181078	-0.509339300	6.243117e-01	7.449114e-01	-8.15954616	FALSE	FALSE
O14818	PSMA7	0.007881190	3.6350594	0.066200638	9.488483e-01	9.684471e-01	-8.21615123	FALSE	FALSE
Q12906	ILF3	0.090181966	3.5141450	0.230008799	8.238776e-01	8.950846e-01	-8.21641079	FALSE	FALSE
Q5VW36	FOCAD	-0.169960880	3.6255482	-1.118298131	2.960061e-01	4.400174e-01	-8.22246778	FALSE	FALSE
Q9NYF8	BCLAF1	-0.002453019	3.5923776	-0.008840194	9.931639e-01	9.959987e-01	-8.23368412	FALSE	FALSE
P46776	RPL27A	-0.163741967	3.6298684	-1.245725422	2.482336e-01	3.862310e-01	-8.24196159	FALSE	FALSE
P61513	RPL37A	-0.110537303	3.5874798	-0.371007459	7.202983e-01	8.182230e-01	-8.24816519	FALSE	FALSE
P84090	ERH	-0.120597401	3.6354468	-1.166840445	2.769936e-01	4.182633e-01	-8.28249270	FALSE	FALSE
P62891	RPL39	-0.148646852	3.6284509	-1.047123827	3.257522e-01	4.686777e-01	-8.31974639	FALSE	FALSE
Q9Y383	LUC7L2	0.235408991	3.6002689	1.062474887	3.191459e-01	4.638296e-01	-8.36192915	FALSE	FALSE
P84103	SRSF3	0.107120833	3.6355734	1.055497207	3.221356e-01	4.665859e-01	-8.36991196	FALSE	FALSE
Q9P021	CRIPT	0.057374755	3.6351990	0.512326219	6.223126e-01	7.431450e-01	-8.45695650	FALSE	FALSE
P37108	SRP14	0.015041077	3.5909083	0.055149328	9.573767e-01	9.736872e-01	-8.49607817	FALSE	FALSE
P04406	GAPDH	-0.243229220	3.6113599	-1.236447951	2.514817e-01	3.900143e-01	-8.54438009	FALSE	FALSE
Q9BW61	DDA1	-0.186554341	3.6315339	-1.539189621	1.624557e-01	2.877614e-01	-8.57440718	FALSE	FALSE
P16401	H1-5	0.204309506	3.6174115	1.120189787	2.952460e-01	4.393433e-01	-8.70840399	FALSE	FALSE
P05141	SLC25A5	0.017947817	3.6222096	0.099211253	9.234202e-01	9.554232e-01	-8.72626209	FALSE	FALSE
P49458	SRP9	-0.018675959	3.6136541	-0.088750531	9.314694e-01	9.601214e-01	-8.73145408	FALSE	FALSE
O60814	H2BC12	0.199850795	3.6082598	0.901848574	3.935708e-01	5.443890e-01	-8.73433617	FALSE	FALSE
Q15233	NONO	0.161856920	3.5521301	0.484276206	6.412152e-01	7.568874e-01	-8.75435076	FALSE	FALSE
P62750	RPL23A	-0.066801848	3.6236123	-0.383569038	7.113257e-01	8.128627e-01	-8.93167077	FALSE	FALSE
P42677	RPS27	-0.004481050	3.6367431	-0.043243309	9.665712e-01	9.781755e-01	-8.97503101	FALSE	FALSE
P23246	SFPQ	-0.020036289	3.6125469	-0.095402326	9.263500e-01	9.577630e-01	-9.13633861	FALSE	FALSE
P10412	H1-4	-0.149990346	3.6159373	-0.771808907	4.624927e-01	6.035993e-01	-9.18667175	FALSE	FALSE
Q96SW2	CRBN	-0.077439161	3.6414225	-1.483013567	1.764925e-01	3.043487e-01	-9.56273534	FALSE	FALSE
P19474	TRIM21	-0.000379797	3.6406989	-0.005597712	9.956713e-01	9.977199e-01	-10.09874358	FALSE	FALSE
Q16531	DDB1	-0.060961851	3.6387041	-0.731572594	4.853776e-01	6.260541e-01	-10.65501526	FALSE	FALSE
