# Supplementary material for: A Type II CDK6 Degrader Enables Cellular Targeting beyond the Limits of Type II Inhibition
Source: J Am Chem Soc. 2026 Jun 26;148(26):27951–64. doi: 10.1021/jacs.6c10277 (PMC13352627; doi:10.1021/jacs.6c10277)
Supplement: Supplementary file 3 [file ja6c10277_si_003.zip › Raw proteomics data _ IP and WP 2026 05/ip-esf_485_1-24_esf6_diann_directdia_20250205v3_globalnorm_3c4r_20251021_Limma_output_JHK.02.102.1_vs_DMSO.csv]

Accession	Gene.Symbol	logFC	AveExpr	t	P.Value	adj.P.Val	B	Control.Fully.Imputed	Contrast.Fully.Imputed
P53671	LIMK2	6.659785e+00	1.232042	2.932491e+01	9.261326e-10	9.113144e-07	13.29858112	TRUE	FALSE
P78406	RAE1	-2.355283e+00	3.201219	-2.517028e+01	3.299305e-09	1.623258e-06	11.83038646	FALSE	FALSE
Q9UHD2	TBK1	4.884979e+00	2.108963	2.100669e+01	1.475139e-08	3.628843e-06	10.32543296	TRUE	FALSE
Q13043	STK4	4.184678e+00	2.459458	2.118789e+01	1.374103e-08	3.628843e-06	10.22403932	FALSE	FALSE
Q5QP82	DCAF10	4.136811e+00	2.458551	1.958231e+01	2.632644e-08	4.317537e-06	9.26324065	FALSE	FALSE
Q99536	VAT1	7.434844e+00	0.910271	1.980214e+01	2.401265e-08	4.317537e-06	8.64969139	FALSE	FALSE
Q9H6S1	AZI2	3.654228e+00	2.658869	1.589530e+01	1.456581e-07	1.791595e-05	8.06752860	TRUE	FALSE
P01857	IGHG1	3.232840e+00	2.859954	1.682226e+01	9.166894e-08	1.288603e-05	8.04651645	TRUE	FALSE
Q13188	STK3	3.460419e+00	2.760121	1.502171e+01	2.308068e-07	2.523488e-05	7.56603384	TRUE	FALSE
Q00535	CDK5	5.264422e+00	1.835830	1.449335e+01	3.086798e-07	3.037410e-05	7.34795236	FALSE	FALSE
O14965	AURKA	2.167800e+00	3.254426	1.322628e+01	6.465813e-07	5.783964e-05	6.76867908	FALSE	FALSE
Q9NS23	RASSF1	3.107130e+00	2.869755	1.176048e+01	1.656953e-06	1.358701e-04	5.72786220	TRUE	FALSE
P15104	GLUL	-1.989405e+00	3.311611	-1.155996e+01	1.900011e-06	1.438162e-04	5.68081582	FALSE	FALSE
Q71RC2	LARP4	-1.841096e+00	3.358344	-1.135641e+01	2.188003e-06	1.537853e-04	5.49810366	FALSE	FALSE
P49336	CDK8	2.590925e+00	3.086466	1.080635e+01	3.241168e-06	2.126206e-04	5.04121205	FALSE	FALSE
P16591	FER	2.774378e+00	2.990747	1.010126e+01	5.507682e-06	3.387225e-04	4.59848803	TRUE	FALSE
P23246	SFPQ	7.806554e-01	3.587860	9.432064e+00	9.391210e-06	5.435853e-04	3.35181562	FALSE	FALSE
P62888	RPL30	-5.203968e-01	3.619123	-8.896472e+00	1.473841e-05	8.056995e-04	2.99403887	FALSE	FALSE
P52948	NUP98	-1.032643e+00	3.543807	-8.307242e+00	2.485255e-05	1.287100e-03	2.66998861	FALSE	FALSE
P34897	SHMT2	9.496287e-01	3.562141	7.870558e+00	3.733169e-05	1.705702e-03	2.66105664	FALSE	FALSE
Q9UNZ5	C19orf53	-7.740000e-01	3.588149	-8.093134e+00	3.027348e-05	1.489455e-03	2.47975821	FALSE	FALSE
P22830	FECH	1.723581e+00	3.366825	7.245241e+00	6.902051e-05	2.829841e-03	2.18450730	FALSE	FALSE
Q00403	GTF2B	-9.503304e-01	3.560034	-7.263444e+00	6.775859e-05	2.829841e-03	1.94757152	FALSE	FALSE
Q6PHR2	ULK3	2.280918e+00	3.152089	6.965311e+00	9.207790e-05	3.155076e-03	1.91798288	TRUE	FALSE
Q9BZL6	PRKD2	2.417330e+00	3.115347	7.068418e+00	8.272188e-05	3.130705e-03	1.89130511	FALSE	FALSE
P01111	NRAS	-1.283960e+00	3.489336	-6.887163e+00	9.994584e-05	3.278224e-03	1.62259338	FALSE	FALSE
Q9UHX1	PUF60	-4.267312e-01	3.626374	-7.848203e+00	3.813562e-05	1.705702e-03	1.60303587	FALSE	FALSE
Q15181	PPA1	-1.403716e+00	3.463412	-7.030980e+00	8.599210e-05	3.133934e-03	1.38758776	FALSE	FALSE
Q15120	PDK3	1.749131e+00	3.354018	6.258594e+00	1.982856e-04	5.273326e-03	1.17616866	FALSE	FALSE
Q15233	NONO	8.517698e-01	3.571909	6.955933e+00	9.298496e-05	3.155076e-03	1.15763228	FALSE	FALSE
O14807	MRAS	-1.126832e+00	3.509170	-6.370127e+00	1.749887e-04	4.919684e-03	0.83901203	FALSE	FALSE
Q96IU2	ZBED3	1.691147e+00	3.358183	6.051876e+00	2.509966e-04	6.332837e-03	0.81272764	FALSE	FALSE
P99999	CYCS	-1.919628e+00	3.255401	-6.128402e+00	2.298778e-04	5.952626e-03	0.81075594	FALSE	FALSE
P61604	HSPE1	-1.579268e+00	3.405411	-6.504146e+00	1.508870e-04	4.499176e-03	0.74729444	FALSE	FALSE
Q9H2U2	PPA2	-1.094202e+00	3.530182	-5.545962e+00	4.574224e-04	1.046753e-02	0.22796044	FALSE	FALSE
O60869	EDF1	-5.561847e-01	3.612801	-6.596299e+00	1.364386e-04	4.330827e-03	0.20297350	FALSE	FALSE
Q6PI48	DARS2	-1.303626e+00	3.478089	-5.202531e+00	7.011496e-04	1.467939e-02	-0.01531986	FALSE	FALSE
O43684	BUB3	-1.263114e+00	3.468026	-5.839973e+00	3.214123e-04	7.647984e-03	-0.19974542	FALSE	FALSE
P42704	LRPPRC	-1.149354e+00	3.509401	-5.286658e+00	6.305404e-04	1.348808e-02	-0.20035971	FALSE	FALSE
P83731	RPL24	-3.393602e-01	3.632282	-6.335535e+00	1.818759e-04	4.971274e-03	-0.20345699	FALSE	FALSE
Q9GZT3	SLIRP	-9.929195e-01	3.543999	-5.368430e+00	5.692700e-04	1.244804e-02	-0.34567737	FALSE	FALSE
Q96GD4	AURKB	1.721968e+00	3.363575	4.983340e+00	9.288926e-04	1.828061e-02	-0.41934368	FALSE	FALSE
Q96PK6	RBM14	4.599332e-01	3.622043	5.964138e+00	2.778618e-04	6.835401e-03	-0.49689672	FALSE	FALSE
Q9Y4K4	MAP4K5	2.032517e+00	3.208577	4.769693e+00	1.230037e-03	2.373247e-02	-0.64053177	FALSE	FALSE
O43447	PPIH	-9.362986e-01	3.548317	-4.755004e+00	1.254321e-03	2.373561e-02	-0.93974342	FALSE	FALSE
Q9ULC4	MCTS1	-1.065393e+00	3.516636	-5.093626e+00	8.056220e-04	1.627183e-02	-1.04675192	FALSE	FALSE
O43670	ZNF207	-1.197442e+00	3.475084	-5.089130e+00	8.102840e-04	1.627183e-02	-1.06121708	FALSE	FALSE
P51149	RAB7A	-1.066441e+00	3.535476	-4.258265e+00	2.475232e-03	4.175536e-02	-1.21085431	FALSE	FALSE
O95551	TDP2	-1.104329e+00	3.515945	-4.146229e+00	2.899791e-03	4.755657e-02	-1.33996812	FALSE	TRUE
P82979	SARNP	-8.038139e-01	3.570104	-4.436992e+00	1.930144e-03	3.517152e-02	-1.38854872	FALSE	FALSE
Q99729	HNRNPAB	-8.477331e-01	3.565673	-4.373323e+00	2.107847e-03	3.771131e-02	-1.47361543	FALSE	FALSE
P06239	LCK	1.120809e+00	3.507961	4.050286e+00	3.325604e-03	4.958173e-02	-1.50593247	FALSE	FALSE
Q0VDF9	HSPA14	-8.140407e-01	3.572887	-4.072094e+00	3.223252e-03	4.958173e-02	-1.59991624	FALSE	FALSE
Q9H6E4	CCDC134	-9.778029e-01	3.538278	-4.113617e+00	3.037580e-03	4.899965e-02	-1.60356391	FALSE	FALSE
P49458	SRP9	-7.121112e-01	3.586651	-5.406027e+00	5.433027e-04	1.215022e-02	-1.84921542	FALSE	FALSE
Q8IZQ5	SELENOH	-6.681240e-01	3.594170	-4.055052e+00	3.302944e-03	4.958173e-02	-1.96037818	FALSE	FALSE
P54886	ALDH18A1	-1.092307e+00	3.506247	-3.958104e+00	3.798242e-03	5.499652e-02	-1.98866918	FALSE	FALSE
P23258	TUBG1	-9.506948e-01	3.534894	-3.871616e+00	4.307309e-03	6.142597e-02	-1.99350820	FALSE	FALSE
Q15750	TAB1	9.229540e-01	3.557558	3.493847e+00	7.550992e-03	8.371833e-02	-2.22867087	TRUE	FALSE
Q15404	RSU1	-8.774552e-01	3.553688	-3.539715e+00	7.046395e-03	8.371833e-02	-2.27681128	FALSE	FALSE
Q86WX3	RPS19BP1	-8.114089e-01	3.570620	-3.596776e+00	6.467893e-03	7.857292e-02	-2.30294657	FALSE	FALSE
P09661	SNRPA1	-5.613782e-01	3.604297	-4.080822e+00	3.183240e-03	4.958173e-02	-2.41815022	FALSE	FALSE
P84101	SERF2	-4.627456e-01	3.617526	-4.607606e+00	1.528855e-03	2.838478e-02	-2.43610221	FALSE	FALSE
Q15370	ELOB	-5.323961e-01	3.610783	-3.772422e+00	4.982103e-03	6.808874e-02	-2.47238919	FALSE	FALSE
Q92945	KHSRP	-1.219472e+00	3.424990	-3.379797e+00	8.978094e-03	9.178120e-02	-2.53039871	FALSE	FALSE
Q96MN5	TCEANC2	-6.129252e-01	3.607507	-3.367683e+00	9.145551e-03	9.178120e-02	-2.59850217	FALSE	FALSE
Q9Y295	DRG1	-5.977199e-01	3.597097	-3.829972e+00	4.577934e-03	6.344630e-02	-2.70621250	FALSE	FALSE
P46778	RPL21	-5.224726e-01	3.611304	-3.830351e+00	4.575391e-03	6.344630e-02	-2.70973914	FALSE	FALSE
P38919	EIF4A3	-6.523270e-01	3.594977	-3.348280e+00	9.420631e-03	9.178120e-02	-2.73769689	FALSE	FALSE
Q8TCS8	PNPT1	-5.343720e-01	3.607274	-3.692022e+00	5.611440e-03	7.362209e-02	-2.79871586	FALSE	FALSE
Q14444	CAPRIN1	-6.840082e-01	3.587299	-3.351448e+00	9.375138e-03	9.178120e-02	-2.83032896	FALSE	FALSE
Q13151	HNRNPA0	-4.736672e-01	3.615107	-3.672014e+00	5.780827e-03	7.484650e-02	-2.83691205	FALSE	FALSE
Q14697	GANAB	-1.142461e+00	3.467286	-3.133575e+00	1.311367e-02	1.124423e-01	-2.84891675	FALSE	FALSE
Q86UW6	N4BP2	-9.123189e-01	3.537999	-3.073333e+00	1.440140e-02	1.197286e-01	-2.85410842	FALSE	FALSE
O14979	HNRNPDL	-8.270777e-01	3.539904	-3.387474e+00	8.873643e-03	9.178120e-02	-2.94743724	FALSE	FALSE
O75569	PRKRA	-9.244557e-01	3.557002	-2.901946e+00	1.883347e-02	1.447823e-01	-2.99061485	FALSE	FALSE
P55145	MANF	-6.334286e-01	3.589955	-3.615369e+00	6.290418e-03	7.835154e-02	-2.99619669	FALSE	FALSE
P22307	SCP2	-8.800268e-01	3.541917	-3.140073e+00	1.298210e-02	1.124423e-01	-2.99761473	FALSE	FALSE
P07900	HSP90AA1	-9.127051e-01	3.528186	-3.492001e+00	7.572085e-03	8.371833e-02	-3.07230478	FALSE	FALSE
P0CG12	DERPC	-7.194715e-01	3.572177	-3.275902e+00	1.052582e-02	1.005574e-01	-3.07505373	FALSE	FALSE
P63244	RACK1	-1.708217e+00	3.214063	-3.083447e+00	1.417635e-02	1.192267e-01	-3.08426895	FALSE	FALSE
Q01780	EXOSC10	-5.532641e-01	3.610789	-3.084767e+00	1.414724e-02	1.192267e-01	-3.09193196	FALSE	FALSE
P55769	SNU13	-5.865910e-01	3.598020	-3.281408e+00	1.043716e-02	1.005574e-01	-3.09705560	FALSE	FALSE
P35269	GTF2F1	-4.752144e-01	3.613183	-3.519637e+00	7.262754e-03	8.371833e-02	-3.10639415	FALSE	FALSE
P18754	RCC1	-1.189358e+00	3.444357	-2.967216e+00	1.699904e-02	1.348956e-01	-3.12259474	FALSE	FALSE
Q96AE4	FUBP1	-8.708775e-01	3.536064	-3.153199e+00	1.272055e-02	1.124423e-01	-3.14206003	FALSE	FALSE
P56270	MAZ	-5.922255e-01	3.597575	-3.496296e+00	7.523109e-03	8.371833e-02	-3.16692471	FALSE	FALSE
Q9H0D6	XRN2	-5.452448e-01	3.600867	-3.616290e+00	6.281763e-03	7.835154e-02	-3.17338334	FALSE	FALSE
P30050	RPL12	-3.550680e-01	3.627695	-3.957680e+00	3.800572e-03	5.499652e-02	-3.18329827	FALSE	FALSE
Q92598	HSPH1	-3.350249e-01	3.630580	-3.498263e+00	7.500801e-03	8.371833e-02	-3.27201708	FALSE	FALSE
O00139	KIF2A	-4.623357e-01	3.619155	-3.132227e+00	1.314113e-02	1.124423e-01	-3.28111803	FALSE	FALSE
P24941	CDK2	1.423119e+00	3.344741	2.903299e+00	1.879344e-02	1.447823e-01	-3.28406216	FALSE	FALSE
Q00537	CDK17	7.553904e-01	3.577086	2.767243e+00	2.329251e-02	1.625520e-01	-3.31892135	FALSE	FALSE
Q96I25	RBM17	-1.035523e+00	3.493207	-2.820679e+00	2.140634e-02	1.556939e-01	-3.35102225	FALSE	FALSE
Q9Y4L1	HYOU1	-9.146162e-01	3.560264	-2.595149e+00	3.060462e-02	1.918149e-01	-3.36061666	FALSE	FALSE
Q2TAY7	SMU1	-6.210546e-01	3.589051	-3.069867e+00	1.447937e-02	1.197286e-01	-3.42237093	FALSE	FALSE
Q13946	PDE7A	1.209851e+00	3.427032	2.705918e+00	2.566824e-02	1.693535e-01	-3.44623464	FALSE	FALSE
Q9Y5N6	ORC6	-9.576083e-01	3.519082	-2.845259e+00	2.059208e-02	1.526385e-01	-3.44928924	FALSE	FALSE
Q07020	RPL18	-5.033402e-01	3.609735	-3.047094e+00	1.500276e-02	1.230227e-01	-3.50099928	FALSE	FALSE
P30419	NMT1	-6.363986e-01	3.585860	-2.873227e+00	1.970422e-02	1.491458e-01	-3.51702973	FALSE	FALSE
P62829	RPL23	-2.388558e-01	3.636934	-4.250150e+00	2.503624e-03	4.175536e-02	-3.54218043	FALSE	FALSE
P62913	RPL11	-4.640121e-01	3.614290	-3.598254e+00	6.453596e-03	7.857292e-02	-3.56222570	FALSE	FALSE
P08708	RPS17	-3.660614e-01	3.626537	-3.143457e+00	1.291414e-02	1.124423e-01	-3.57788358	FALSE	FALSE
P27695	APEX1	-6.550411e-01	3.580935	-3.461066e+00	7.934908e-03	8.675500e-02	-3.57986971	FALSE	FALSE
O43809	NUDT21	-4.810308e-01	3.610206	-3.635273e+00	6.106132e-03	7.803161e-02	-3.59362800	FALSE	FALSE
P62495	ETF1	-1.172094e+00	3.420754	-2.792128e+00	2.239381e-02	1.596776e-01	-3.59558645	FALSE	FALSE
P12956	XRCC6	-7.154916e-01	3.560949	-2.860049e+00	2.011757e-02	1.511121e-01	-3.62058154	FALSE	FALSE
P10809	HSPD1	-6.026997e-01	3.589344	-2.815009e+00	2.159881e-02	1.556939e-01	-3.62107366	FALSE	FALSE
P16989	YBX3	-4.449504e-01	3.616721	-3.255738e+00	1.085734e-02	1.017488e-01	-3.62184289	FALSE	FALSE
Q15637	SF1	-6.605475e-01	3.577757	-3.391138e+00	8.824245e-03	9.178120e-02	-3.69219786	FALSE	FALSE
P06733	ENO1	-9.060318e-01	3.499065	-2.771642e+00	2.313098e-02	1.625520e-01	-3.71426858	FALSE	FALSE
P30048	PRDX3	-8.350419e-01	3.531226	-2.519074e+00	3.454323e-02	2.009859e-01	-3.73756830	FALSE	FALSE
P50914	RPL14	-4.568075e-01	3.615618	-2.944098e+00	1.762670e-02	1.387574e-01	-3.74439441	FALSE	FALSE
P41223	BUD31	-3.157594e-01	3.630163	-3.514882e+00	7.315010e-03	8.371833e-02	-3.74820737	FALSE	FALSE
P13995	MTHFD2	-7.243020e-01	3.567075	-3.265234e+00	1.069989e-02	1.012374e-01	-3.76551830	FALSE	FALSE
Q12874	SF3A3	-5.981037e-01	3.595483	-2.727167e+00	2.481821e-02	1.667125e-01	-3.76635407	FALSE	FALSE
E9PRG8	C11orf98	-6.188684e-01	3.585257	-2.722968e+00	2.498386e-02	1.667125e-01	-3.77167325	FALSE	FALSE
P13984	GTF2F2	-6.032104e-01	3.585206	-2.702296e+00	2.581608e-02	1.693535e-01	-3.86624974	FALSE	FALSE
Q13330	MTA1	-8.359832e-01	3.542373	-2.326764e+00	4.692810e-02	2.190668e-01	-3.87970611	FALSE	FALSE
P62081	RPS7	-6.972217e-01	3.580178	-3.366719e+00	9.159011e-03	9.178120e-02	-3.88675379	FALSE	FALSE
Q9Y6A4	CFAP20	-4.713318e-01	3.610162	-3.371883e+00	9.087126e-03	9.178120e-02	-3.92274357	FALSE	FALSE
P06748	NPM1	-6.585930e-01	3.581565	-3.152377e+00	1.273677e-02	1.124423e-01	-3.93102640	FALSE	FALSE
Q15004	PCLAF	-3.514131e-01	3.627260	-2.975495e+00	1.677992e-02	1.348956e-01	-3.94351031	FALSE	FALSE
P13639	EEF2	-6.288721e-01	3.579119	-2.618369e+00	2.949546e-02	1.872486e-01	-3.95482795	FALSE	FALSE
Q00839	HNRNPU	-4.770037e-01	3.611465	-3.351795e+00	9.370160e-03	9.178120e-02	-3.97618594	FALSE	FALSE
P51617	IRAK1	5.862096e-01	3.597020	2.452940e+00	3.838083e-02	2.063756e-01	-3.97668519	FALSE	FALSE
P05204	HMGN2	-6.215627e-01	3.578309	-3.031838e+00	1.536434e-02	1.249463e-01	-3.98685016	FALSE	FALSE
O75694	NUP155	-7.814912e-01	3.546102	-2.603607e+00	3.019577e-02	1.904656e-01	-3.98936289	FALSE	FALSE
P08579	SNRPB2	-5.664017e-01	3.589748	-2.726261e+00	2.485387e-02	1.667125e-01	-4.04347983	FALSE	FALSE
Q15366	PCBP2	-6.242037e-01	3.577571	-2.721710e+00	2.503371e-02	1.667125e-01	-4.04852697	FALSE	FALSE
P04053	DNTT	-6.795377e-01	3.566003	-2.515874e+00	3.471973e-02	2.009859e-01	-4.06933831	FALSE	FALSE
Q9UM13	ANAPC10	8.068355e-01	3.521113	2.316340e+00	4.771387e-02	2.204331e-01	-4.07456097	FALSE	FALSE
Q99661	KIF2C	-1.208259e+00	3.424031	-2.184609e+00	5.883976e-02	2.415362e-01	-4.07864878	FALSE	FALSE
P13010	XRCC5	-6.273088e-01	3.579889	-2.368610e+00	4.390128e-02	2.137012e-01	-4.15012523	FALSE	FALSE
Q5SSJ5	HP1BP3	-4.272461e-01	3.618570	-2.528649e+00	3.402059e-02	2.009859e-01	-4.15297561	FALSE	FALSE
P34932	HSPA4	-4.659250e-01	3.608563	-2.720679e+00	2.507464e-02	1.667125e-01	-4.15668274	FALSE	FALSE
Q06323	PSME1	-7.710569e-01	3.539733	-2.372237e+00	4.364823e-02	2.137012e-01	-4.16193570	FALSE	FALSE
P55884	EIF3B	-9.383066e-01	3.441267	-2.225148e+00	5.516780e-02	2.339876e-01	-4.18182832	FALSE	FALSE
O95400	CD2BP2	-7.271091e-01	3.550979	-2.307807e+00	4.836675e-02	2.208723e-01	-4.19002005	FALSE	FALSE
Q9BWS9	CHID1	-9.831462e-01	3.487991	-2.255932e+00	5.253101e-02	2.277115e-01	-4.19716572	FALSE	FALSE
Q13112	CHAF1B	-7.715325e-01	3.535458	-2.152874e+00	6.188072e-02	2.454392e-01	-4.19749484	FALSE	FALSE
P23396	RPS3	-3.462562e-01	3.627318	-3.694922e+00	5.587332e-03	7.362209e-02	-4.20038109	FALSE	FALSE
P25789	PSMA4	-1.009637e+00	3.433014	-2.246493e+00	5.332601e-02	2.301438e-01	-4.20045751	FALSE	FALSE
P08238	HSP90AB1	-7.773674e-01	3.524352	-2.756946e+00	2.367514e-02	1.638438e-01	-4.22809801	FALSE	FALSE
P78527	PRKDC	-7.779938e-01	3.529202	-2.290357e+00	4.972969e-02	2.224273e-01	-4.24204494	FALSE	FALSE
Q15459	SF3A1	-4.665926e-01	3.609360	-2.440103e+00	3.917397e-02	2.083632e-01	-4.24430954	FALSE	FALSE
P55786	NPEPPS	-5.616896e-01	3.600742	-2.140563e+00	6.310135e-02	2.454392e-01	-4.26381982	FALSE	FALSE
Q9P016	THYN1	-4.555526e-01	3.611795	-2.453374e+00	3.835429e-02	2.063756e-01	-4.29158953	FALSE	FALSE
Q6P5R6	RPL22L1	-4.747109e-01	3.611340	-2.241099e+00	5.378567e-02	2.311140e-01	-4.30930978	FALSE	FALSE
Q9NPA8	ENY2	-4.640893e-01	3.608226	-2.894606e+00	1.905219e-02	1.453283e-01	-4.31154129	FALSE	FALSE
Q01518	CAP1	-8.900552e-01	3.484497	-2.358470e+00	4.461639e-02	2.137012e-01	-4.31346671	FALSE	FALSE
Q92979	EMG1	-4.898868e-01	3.605982	-2.844061e+00	2.063102e-02	1.526385e-01	-4.31610212	FALSE	FALSE
Q00688	FKBP3	-5.534242e-01	3.588095	-2.568739e+00	3.191766e-02	1.938702e-01	-4.33597469	FALSE	FALSE
P62753	RPS6	-2.699868e-01	3.633242	-3.204279e+00	1.175388e-02	1.091115e-01	-4.35146752	FALSE	FALSE
O43516	WIPF1	-4.517989e-01	3.610134	-2.433412e+00	3.959389e-02	2.087282e-01	-4.36082903	FALSE	FALSE
Q9UHD8	SEPTIN9	-6.909769e-01	3.548618	-2.303949e+00	4.866491e-02	2.208723e-01	-4.36826213	FALSE	FALSE
Q9P2J5	LARS1	-4.545069e-01	3.611211	-2.303385e+00	4.870863e-02	2.208723e-01	-4.39427784	FALSE	FALSE
P00338	LDHA	-6.654499e-01	3.564720	-2.474697e+00	3.707321e-02	2.056533e-01	-4.39675840	FALSE	FALSE
Q15032	R3HDM1	-7.763487e-01	3.537666	-2.294475e+00	4.940469e-02	2.224273e-01	-4.39832078	FALSE	FALSE
Q9UFW8	CGGBP1	-6.919882e-01	3.551631	-2.494586e+00	3.591700e-02	2.044312e-01	-4.42033362	FALSE	FALSE
A6NHQ2	FBLL1	-4.418684e-01	3.611078	-2.651907e+00	2.796501e-02	1.786855e-01	-4.43604982	FALSE	FALSE
P26599	PTBP1	-4.459325e-01	3.608446	-2.812724e+00	2.167690e-02	1.556939e-01	-4.43803585	FALSE	FALSE
Q96J01	THOC3	-4.693885e-01	3.606807	-2.379952e+00	4.311490e-02	2.137012e-01	-4.44292837	FALSE	FALSE
Q9UQ80	PA2G4	-5.450639e-01	3.591340	-2.390711e+00	4.238201e-02	2.137012e-01	-4.44627643	FALSE	FALSE
O00148	DDX39A	-5.522976e-01	3.581659	-2.473459e+00	3.714637e-02	2.056533e-01	-4.45012875	FALSE	FALSE
Q9NQ29	LUC7L	6.667459e-01	3.559173	2.553816e+00	3.268467e-02	1.961080e-01	-4.46218613	FALSE	FALSE
P23193	TCEA1	-6.685739e-01	3.562489	-2.201041e+00	5.732331e-02	2.383733e-01	-4.46967063	FALSE	FALSE
P62910	RPL32	-3.605745e-01	3.623068	-2.684413e+00	2.655878e-02	1.719332e-01	-4.47205498	FALSE	FALSE
P62826	RAN	-5.565874e-01	3.585372	-2.356758e+00	4.473826e-02	2.137012e-01	-4.48265885	FALSE	FALSE
Q92499	DDX1	-4.418845e-01	3.609423	-2.303494e+00	4.870013e-02	2.208723e-01	-4.48384807	FALSE	FALSE
Q6P1N0	CC2D1A	-5.868482e-01	3.581308	-1.989226e+00	8.015887e-02	2.878698e-01	-4.49689309	FALSE	FALSE
P62491	RAB11A	-7.093684e-01	3.540949	-2.163281e+00	6.086691e-02	2.454392e-01	-4.50344474	FALSE	FALSE
Q8N1F7	NUP93	-6.753816e-01	3.559285	-2.578241e+00	3.143879e-02	1.926911e-01	-4.51227930	FALSE	FALSE
P25685	DNAJB1	-5.687941e-01	3.578472	-2.183844e+00	5.891126e-02	2.415362e-01	-4.52759139	FALSE	FALSE
O14818	PSMA7	-6.168992e-01	3.566959	-2.475905e+00	3.700188e-02	2.056533e-01	-4.55627702	FALSE	FALSE
P05109	S100A8	1.030183e+00	3.433081	1.984081e+00	8.081087e-02	2.891560e-01	-4.57043366	FALSE	FALSE
P49411	TUFM	-5.407973e-01	3.584231	-2.516476e+00	3.468644e-02	2.009859e-01	-4.58619301	FALSE	FALSE
O00422	SAP18	-6.252554e-01	3.570237	-2.472528e+00	3.720152e-02	2.056533e-01	-4.62590592	FALSE	FALSE
Q14103	HNRNPD	-4.860871e-01	3.601195	-2.582474e+00	3.122778e-02	1.926911e-01	-4.65724408	FALSE	FALSE
P53999	SUB1	4.597010e-01	3.606753	2.369867e+00	4.381343e-02	2.137012e-01	-4.66107567	FALSE	FALSE
P60900	PSMA6	-7.129693e-01	3.541468	-2.094844e+00	6.784355e-02	2.587522e-01	-4.66957731	FALSE	FALSE
P21912	SDHB	-4.119493e-01	3.616828	-2.066214e+00	7.098796e-02	2.676328e-01	-4.67311806	FALSE	FALSE
P42166	TMPO	-4.257751e-01	3.611072	-2.442626e+00	3.901684e-02	2.083632e-01	-4.69508980	FALSE	FALSE
Q8ND56	LSM14A	-5.235480e-01	3.594135	-2.024761e+00	7.579206e-02	2.782813e-01	-4.70316466	FALSE	FALSE
Q96F86	EDC3	-4.197895e-01	3.611896	-2.283645e+00	5.026405e-02	2.231652e-01	-4.72541836	FALSE	FALSE
Q96DI7	SNRNP40	-3.913140e-01	3.615807	-2.357582e+00	4.467955e-02	2.137012e-01	-4.74214951	FALSE	FALSE
Q01130	SRSF2	5.076494e-01	3.592162	2.043081e+00	7.363138e-02	2.723807e-01	-4.74409747	FALSE	FALSE
O00231	PSMD11	-5.707212e-01	3.573310	-1.812593e+00	1.056774e-01	3.239456e-01	-4.74599200	FALSE	FALSE
P22234	PAICS	-6.111396e-01	3.559557	-2.003146e+00	7.842011e-02	2.836963e-01	-4.76761010	FALSE	FALSE
O95347	SMC2	-4.812032e-01	3.601535	-1.813510e+00	1.055270e-01	3.239456e-01	-4.77309782	FALSE	FALSE
P26583	HMGB2	-6.961378e-01	3.549281	-2.494155e+00	3.594166e-02	2.044312e-01	-4.78486197	FALSE	FALSE
O75083	WDR1	-5.031318e-01	3.595344	-1.804600e+00	1.069970e-01	3.265425e-01	-4.78855522	FALSE	FALSE
P60174	TPI1	-8.320789e-01	3.494586	-1.855310e+00	9.888045e-02	3.159038e-01	-4.79323811	FALSE	FALSE
Q8WXF1	PSPC1	3.965233e-01	3.616283	1.973313e+00	8.219192e-02	2.898812e-01	-4.80045410	FALSE	FALSE
Q8N0Z6	TTC5	-7.395891e-01	3.511652	-1.613087e+00	1.435833e-01	3.899277e-01	-4.81616439	FALSE	FALSE
P20700	LMNB1	-4.094234e-01	3.612898	-1.964724e+00	8.330967e-02	2.915758e-01	-4.84015883	FALSE	FALSE
P07195	LDHB	-6.849847e-01	3.533845	-2.152591e+00	6.190856e-02	2.454392e-01	-4.84546548	FALSE	FALSE
P60510	PPP4C	-3.667724e-01	3.619655	-2.316316e+00	4.771571e-02	2.204331e-01	-4.84705965	FALSE	FALSE
P62805	H4C1	-5.818968e-01	3.575512	-2.583122e+00	3.119564e-02	1.926911e-01	-4.84920647	FALSE	FALSE
P51398	DAP3	5.639182e-01	3.575867	1.847380e+00	1.001103e-01	3.167477e-01	-4.86196431	FALSE	FALSE
Q9Y265	RUVBL1	-3.871884e-01	3.617313	-2.753340e+00	2.381063e-02	1.638438e-01	-4.86415928	FALSE	FALSE
Q8NC51	SERBP1	-3.363632e-01	3.623911	-2.425129e+00	4.011999e-02	2.088787e-01	-4.86593332	FALSE	FALSE
O14497	ARID1A	-5.418539e-01	3.586953	-1.791582e+00	1.091794e-01	3.265425e-01	-4.87073147	FALSE	FALSE
Q9BZZ5	API5	-6.572925e-01	3.544951	-1.949407e+00	8.533925e-02	2.915758e-01	-4.87370758	FALSE	FALSE
P14868	DARS1	-3.223197e-01	3.625910	-2.236469e+00	5.418324e-02	2.318100e-01	-4.87969137	FALSE	FALSE
Q9Y3U8	RPL36	-4.066297e-01	3.612947	-2.409219e+00	4.115022e-02	2.108949e-01	-4.90061359	FALSE	FALSE
P33991	MCM4	-5.428783e-01	3.570307	-1.838341e+00	1.015297e-01	3.181694e-01	-4.90521489	FALSE	FALSE
P52272	HNRNPM	-2.916234e-01	3.628094	-2.468085e+00	3.746580e-02	2.059573e-01	-4.90870831	FALSE	FALSE
P62277	RPS13	-2.053934e-01	3.637219	-2.778368e+00	2.288627e-02	1.620150e-01	-4.92407745	FALSE	FALSE
Q52LJ0	FAM98B	-3.847163e-01	3.613046	-2.180810e+00	5.919590e-02	2.416961e-01	-4.93473227	FALSE	FALSE
P05388	RPLP0	-3.664613e-01	3.617185	-2.107482e+00	6.649907e-02	2.556058e-01	-4.94976665	FALSE	FALSE
P27816	MAP4	-2.551652e-01	3.635149	-2.122317e+00	6.495387e-02	2.516323e-01	-4.95325354	FALSE	FALSE
Q9NVV4	MTPAP	-6.097466e-01	3.561139	-1.865972e+00	9.724945e-02	3.121826e-01	-4.96042164	FALSE	FALSE
Q9NTI5	PDS5B	2.845726e-01	3.629648	2.687508e+00	2.642870e-02	1.719332e-01	-4.96322515	FALSE	FALSE
P56192	MARS1	-3.461210e-01	3.620325	-2.159953e+00	6.118936e-02	2.454392e-01	-4.96760504	FALSE	FALSE
P11940	PABPC1	2.267185e-01	3.636077	2.416551e+00	4.067219e-02	2.106391e-01	-4.96786206	FALSE	FALSE
O43795	MYO1B	-3.950871e-01	3.614063	-2.048630e+00	7.298864e-02	2.723807e-01	-4.97133870	FALSE	FALSE
Q01813	PFKP	-3.421131e-01	3.622738	-2.080904e+00	6.935731e-02	2.624908e-01	-4.97150696	FALSE	FALSE
P49792	RANBP2	4.449827e-01	3.607827	1.613550e+00	1.434824e-01	3.899277e-01	-4.98426744	FALSE	FALSE
Q969U6	FBXW5	5.799599e-01	3.554766	1.801331e+00	1.075412e-01	3.265425e-01	-4.98566379	FALSE	FALSE
Q969G3	SMARCE1	-4.187039e-01	3.610028	-1.795947e+00	1.084431e-01	3.265425e-01	-4.98837686	FALSE	FALSE
Q99497	PARK7	-5.730206e-01	3.561007	-1.921057e+00	8.922119e-02	2.986179e-01	-4.98909630	FALSE	FALSE
Q09028	RBBP4	-3.299056e-01	3.622568	-2.365881e+00	4.409258e-02	2.137012e-01	-4.98919111	FALSE	FALSE
P21333	FLNA	-6.188966e-01	3.540120	-1.606820e+00	1.449546e-01	3.899277e-01	-4.99171572	FALSE	FALSE
Q3MHD2	LSM12	-3.271053e-01	3.626301	-1.906071e+00	9.134053e-02	3.036456e-01	-4.99408982	FALSE	FALSE
P36873	PPP1CC	-5.738976e-01	3.571616	-2.096741e+00	6.764004e-02	2.587522e-01	-4.99628028	FALSE	FALSE
Q9UL46	PSME2	-8.851719e-01	3.421543	-1.580657e+00	1.508090e-01	3.946702e-01	-5.01558814	FALSE	FALSE
P62316	SNRPD2	-7.286878e-01	3.550812	-2.504055e+00	3.537940e-02	2.035867e-01	-5.02485559	FALSE	FALSE
Q06330	RBPJ	-4.876325e-01	3.594303	-2.010185e+00	7.755481e-02	2.817209e-01	-5.03167855	FALSE	FALSE
Q9Y3B4	SF3B6	-3.600075e-01	3.619760	-2.009916e+00	7.758776e-02	2.817209e-01	-5.04695954	FALSE	FALSE
P67870	CSNK2B	-4.107429e-01	3.611908	-2.261542e+00	5.206411e-02	2.277115e-01	-5.06870692	FALSE	FALSE
O43290	SART1	-3.679624e-01	3.618492	-1.825344e+00	1.036038e-01	3.217590e-01	-5.08284344	FALSE	FALSE
Q5MIZ7	PPP4R3B	-3.865893e-01	3.613329	-2.409707e+00	4.111824e-02	2.108949e-01	-5.09184129	FALSE	FALSE
P08670	VIM	-3.804705e-01	3.613936	-2.140519e+00	6.310580e-02	2.454392e-01	-5.09366683	FALSE	FALSE
O43242	PSMD3	-4.287300e-01	3.600732	-1.706387e+00	1.245188e-01	3.572201e-01	-5.09448522	FALSE	FALSE
A6NHR9	SMCHD1	4.380190e-01	3.607466	1.387229e+00	2.010618e-01	4.544704e-01	-5.09718134	FALSE	FALSE
P04075	ALDOA	-4.444637e-01	3.600976	-1.949503e+00	8.532641e-02	2.915758e-01	-5.10222361	FALSE	FALSE
Q8NBX0	SCCPDH	4.881142e-01	3.589306	1.873783e+00	9.607069e-02	3.109657e-01	-5.11542475	FALSE	FALSE
Q15393	SF3B3	-3.783604e-01	3.616937	-2.652677e+00	2.793085e-02	1.786855e-01	-5.12199966	FALSE	FALSE
P47897	QARS1	-4.419374e-01	3.599425	-1.656519e+00	1.343989e-01	3.735834e-01	-5.12309265	FALSE	FALSE
Q7Z2W4	ZC3HAV1	-4.999065e-01	3.583103	-1.437604e+00	1.867276e-01	4.364370e-01	-5.13300480	FALSE	FALSE
Q7KZI7	MARK2	3.975965e-01	3.608085	1.757362e+00	1.151162e-01	3.361256e-01	-5.14790866	FALSE	FALSE
Q15008	PSMD6	-5.538051e-01	3.556631	-1.602863e+00	1.458266e-01	3.899277e-01	-5.15726169	FALSE	FALSE
Q9NY27	PPP4R2	-3.409873e-01	3.619631	-1.957767e+00	8.422578e-02	2.915758e-01	-5.15924734	FALSE	FALSE
P18077	RPL35A	-5.764974e-01	3.546976	-1.582606e+00	1.503656e-01	3.945594e-01	-5.16161799	FALSE	FALSE
O60814	H2BC12	-3.580828e-01	3.624086	-3.379935e+00	8.976206e-03	9.178120e-02	-5.17577630	FALSE	FALSE
P61254	RPL26	-2.905391e-01	3.629816	-2.827674e+00	2.117131e-02	1.554669e-01	-5.18140821	FALSE	FALSE
Q8WVC0	LEO1	5.068941e-01	3.586581	1.796044e+00	1.084268e-01	3.265425e-01	-5.18292100	FALSE	FALSE
Q00534	CDK6	6.007253e-01	3.560015	1.974154e+00	8.208316e-02	2.898812e-01	-5.19850770	FALSE	FALSE
P11586	MTHFD1	-3.454626e-01	3.619640	-2.273610e+00	5.107355e-02	2.253649e-01	-5.20607901	FALSE	FALSE
O95831	AIFM1	-2.846154e-01	3.629147	-1.998616e+00	7.898198e-02	2.846823e-01	-5.20874812	FALSE	FALSE
Q15669	RHOH	-5.050199e-01	3.586996	-1.933140e+00	8.754649e-02	2.960335e-01	-5.21317616	FALSE	FALSE
O43768	ENSA	-5.945249e-01	3.560107	-1.922758e+00	8.898353e-02	2.986179e-01	-5.22026959	FALSE	FALSE
Q7Z7C8	TAF8	-3.234326e-01	3.624127	-1.695652e+00	1.265875e-01	3.591151e-01	-5.22728991	FALSE	FALSE
P25705	ATP5F1A	-3.164782e-01	3.623437	-2.382708e+00	4.292599e-02	2.137012e-01	-5.23123099	FALSE	FALSE
P56556	NDUFA6	-5.886705e-01	3.540072	-1.361115e+00	2.088602e-01	4.618391e-01	-5.23811966	FALSE	FALSE
Q9Y530	OARD1	4.667703e-01	3.577485	1.215852e+00	2.570973e-01	5.173493e-01	-5.23931196	FALSE	FALSE
P31943	HNRNPH1	-2.772943e-01	3.628637	-2.045330e+00	7.337021e-02	2.723807e-01	-5.24221358	FALSE	FALSE
P60842	EIF4A1	-6.313864e-01	3.525175	-1.800721e+00	1.076430e-01	3.265425e-01	-5.24312271	FALSE	FALSE
Q96P11	NSUN5	4.071264e-01	3.604043	1.536494e+00	1.611765e-01	4.066607e-01	-5.24444716	FALSE	FALSE
Q9Y285	FARSA	-5.368046e-01	3.561084	-1.522773e+00	1.645251e-01	4.098771e-01	-5.29656941	FALSE	FALSE
Q8IV53	DENND1C	-1.042267e+00	3.305394	-1.472647e+00	1.772911e-01	4.248286e-01	-5.30124533	FALSE	FALSE
Q8ND04	SMG8	-4.065086e-01	3.606121	-2.022369e+00	7.607872e-02	2.782954e-01	-5.30495834	FALSE	FALSE
P46781	RPS9	-4.088427e-01	3.611914	-2.523067e+00	3.432431e-02	2.009859e-01	-5.31110391	FALSE	FALSE
Q9NXV6	CDKN2AIP	-3.245468e-01	3.621239	-1.576534e+00	1.517508e-01	3.960816e-01	-5.31146138	FALSE	FALSE
Q12905	ILF2	-3.312802e-01	3.617826	-1.822047e+00	1.041362e-01	3.220657e-01	-5.32702793	FALSE	FALSE
Q15365	PCBP1	-6.352722e-01	3.549074	-2.045302e+00	7.337348e-02	2.723807e-01	-5.33576202	FALSE	FALSE
O60341	KDM1A	-3.420497e-01	3.617277	-1.700109e+00	1.257248e-01	3.591151e-01	-5.33771139	FALSE	FALSE
Q16698	DECR1	-6.431081e-01	3.546220	-1.820361e+00	1.044095e-01	3.220657e-01	-5.34570496	FALSE	FALSE
Q9UHA4	LAMTOR3	-4.738892e-01	3.570611	-1.482112e+00	1.748153e-01	4.216134e-01	-5.34932204	FALSE	FALSE
P62995	TRA2B	4.156426e-01	3.598493	1.557999e+00	1.560507e-01	3.979332e-01	-5.35735948	FALSE	FALSE
Q9P258	RCC2	-3.410197e-01	3.617275	-1.868661e+00	9.684215e-02	3.121826e-01	-5.36572748	FALSE	FALSE
Q9Y421	FAM32A	-2.775115e-01	3.628220	-2.170194e+00	6.020244e-02	2.447901e-01	-5.36634354	FALSE	FALSE
P17987	TCP1	-3.659461e-01	3.614480	-2.212755e+00	5.626571e-02	2.366045e-01	-5.37171440	FALSE	FALSE
Q92616	GCN1	3.826949e-01	3.606683	1.557790e+00	1.560998e-01	3.979332e-01	-5.37183341	FALSE	FALSE
Q13217	DNAJC3	-3.345175e-01	3.616385	-1.879767e+00	9.517687e-02	3.101127e-01	-5.37340533	FALSE	FALSE
Q9BRP8	PYM1	-3.554024e-01	3.613705	-1.611346e+00	1.439630e-01	3.899277e-01	-5.37381089	FALSE	FALSE
P26196	DDX6	-3.569501e-01	3.613944	-2.032138e+00	7.491478e-02	2.760904e-01	-5.38231097	FALSE	FALSE
Q6UXN9	WDR82	-3.376098e-01	3.614916	-1.696854e+00	1.263543e-01	3.591151e-01	-5.40854659	FALSE	FALSE
P00747	PLG	3.457774e-01	3.614116	1.695386e+00	1.266392e-01	3.591151e-01	-5.41003090	FALSE	FALSE
P24534	EEF1B2	-5.200194e-01	3.567459	-1.774850e+00	1.120455e-01	3.321332e-01	-5.41667506	FALSE	FALSE
Q13619	CUL4A	2.724246e-01	3.631427	1.485646e+00	1.738989e-01	4.204637e-01	-5.41939574	FALSE	FALSE
Q9UKL0	RCOR1	-2.859521e-01	3.629124	-1.485598e+00	1.739113e-01	4.204637e-01	-5.42683877	FALSE	FALSE
P14618	PKM	-6.258514e-01	3.522389	-1.723083e+00	1.213636e-01	3.502349e-01	-5.42852115	FALSE	FALSE
P07910	HNRNPC	-4.431697e-01	3.605179	-2.485180e+00	3.645923e-02	2.056533e-01	-5.43292109	FALSE	FALSE
P33992	MCM5	-4.984576e-01	3.571760	-1.901208e+00	9.203866e-02	3.049362e-01	-5.44315571	FALSE	FALSE
Q7Z7A3	CTU1	-3.960862e-01	3.592134	-1.251647e+00	2.444223e-01	5.071252e-01	-5.44609490	FALSE	FALSE
P51610	HCFC1	-2.317202e-01	3.633687	-1.864991e+00	9.739845e-02	3.121826e-01	-5.44805649	FALSE	FALSE
P54136	RARS1	-3.901895e-01	3.596493	-1.227208e+00	2.530187e-01	5.136408e-01	-5.44968899	FALSE	FALSE
P00813	ADA	-2.409787e-01	3.634657	-1.628195e+00	1.403254e-01	3.867793e-01	-5.45515240	FALSE	FALSE
P19338	NCL	-5.529432e-01	3.566801	-1.954705e+00	8.463198e-02	2.915758e-01	-5.45646672	FALSE	FALSE
Q9UKV8	AGO2	-3.232195e-01	3.619462	-1.285613e+00	2.328798e-01	4.887900e-01	-5.45815097	FALSE	FALSE
P62857	RPS28	-1.121889e+00	3.406484	-2.576465e+00	3.152771e-02	1.926911e-01	-5.45853697	FALSE	FALSE
Q9BPY3	FAM118B	-3.476255e-01	3.612749	-1.661305e+00	1.334203e-01	3.719139e-01	-5.46208860	FALSE	FALSE
O14950	MYL12B	-4.890534e-01	3.562383	-1.545693e+00	1.589656e-01	4.031500e-01	-5.46762027	FALSE	FALSE
O75534	CSDE1	-4.198837e-01	3.572751	-1.119408e+00	2.939457e-01	5.649269e-01	-5.47506642	FALSE	FALSE
P00492	HPRT1	-8.792685e-01	3.320254	-1.326206e+00	2.196901e-01	4.740681e-01	-5.47554429	FALSE	FALSE
Q13895	BYSL	-4.292799e-01	3.574673	-1.166648e+00	2.753976e-01	5.403271e-01	-5.47596650	FALSE	FALSE
Q96RP9	GFM1	-4.220246e-01	3.568458	-1.201817e+00	2.622131e-01	5.265668e-01	-5.49324312	FALSE	FALSE
Q14684	RRP1B	-4.253471e-01	3.580574	-1.376811e+00	2.041422e-01	4.544704e-01	-5.49633247	FALSE	FALSE
Q9Y6D6	ARFGEF1	-2.841152e-01	3.630151	-1.224768e+00	2.538906e-01	5.136408e-01	-5.49949680	FALSE	FALSE
P05141	SLC25A5	3.643858e-01	3.614904	2.257217e+00	5.242371e-02	2.277115e-01	-5.50139473	FALSE	FALSE
Q96E11	MRRF	-3.515795e-01	3.615406	-2.326141e+00	4.697470e-02	2.190668e-01	-5.50276551	FALSE	FALSE
B0I1T2	MYO1G	-3.251356e-01	3.613591	-1.182668e+00	2.693266e-01	5.334420e-01	-5.50423344	FALSE	FALSE
P25490	YY1	-5.367851e-01	3.541338	-1.447600e+00	1.839920e-01	4.320958e-01	-5.50841053	FALSE	FALSE
Q8WXI9	GATAD2B	-6.028959e-01	3.493895	-1.183178e+00	2.691351e-01	5.334420e-01	-5.51097436	FALSE	FALSE
P49207	RPL34	-3.681079e-01	3.613776	-2.086069e+00	6.879266e-02	2.613590e-01	-5.52663876	FALSE	FALSE
Q9Y5K6	CD2AP	-4.051970e-01	3.573608	-1.119524e+00	2.938988e-01	5.649269e-01	-5.52853399	FALSE	FALSE
Q7Z478	DHX29	-2.666634e-01	3.629981	-1.396298e+00	1.984129e-01	4.519404e-01	-5.53540404	FALSE	FALSE
P07737	PFN1	-4.223743e-01	3.578067	-1.416084e+00	1.927384e-01	4.451986e-01	-5.55377586	FALSE	FALSE
Q92900	UPF1	-4.276619e-01	3.568837	-1.232390e+00	2.511752e-01	5.136408e-01	-5.55993901	FALSE	FALSE
Q13561	DCTN2	-4.726721e-01	3.564147	-1.454960e+00	1.820001e-01	4.294680e-01	-5.56759296	FALSE	FALSE
Q8N7H5	PAF1	2.618124e-01	3.628808	1.654578e+00	1.347976e-01	3.736363e-01	-5.56836909	FALSE	FALSE
P62195	PSMC5	-3.675521e-01	3.578705	-9.611067e-01	3.633397e-01	6.369829e-01	-5.58175884	FALSE	FALSE
O00410	IPO5	-2.879348e-01	3.622041	-1.158051e+00	2.787010e-01	5.452123e-01	-5.58426438	FALSE	FALSE
Q92769	HDAC2	-3.951709e-01	3.578920	-1.250554e+00	2.448013e-01	5.071252e-01	-5.58670869	FALSE	FALSE
P40227	CCT6A	-4.088602e-01	3.598325	-1.839388e+00	1.013643e-01	3.181694e-01	-5.58809142	FALSE	FALSE
P62191	PSMC1	-2.336165e-01	3.633917	-1.517247e+00	1.658912e-01	4.102819e-01	-5.58967937	FALSE	FALSE
P62841	RPS15	-2.894345e-01	3.627312	-2.428910e+00	3.987897e-02	2.087282e-01	-5.59246955	FALSE	FALSE
Q9HBM6	TAF9B	-4.492134e-01	3.562587	-1.288199e+00	2.320200e-01	4.887900e-01	-5.60651419	FALSE	FALSE
P06493	CDK1	2.470562e-01	3.633279	1.257681e+00	2.423376e-01	5.052123e-01	-5.61101728	FALSE	FALSE
E9PAV3	NACA	-4.495028e-01	3.562334	-1.216595e+00	2.568291e-01	5.173493e-01	-5.61467791	FALSE	FALSE
Q10570	CPSF1	-2.917712e-01	3.622157	-1.733249e+00	1.194787e-01	3.478315e-01	-5.62421428	FALSE	FALSE
O95785	WIZ	2.898918e-01	3.612299	9.449466e-01	3.710652e-01	6.392570e-01	-5.63038371	FALSE	FALSE
P05198	EIF2S1	-3.729853e-01	3.607290	-1.918134e+00	8.963081e-02	2.989719e-01	-5.63513898	FALSE	FALSE
Q92925	SMARCD2	4.142484e-01	3.584603	1.462989e+00	1.798491e-01	4.274674e-01	-5.63652051	FALSE	FALSE
O75616	ERAL1	-3.241370e-01	3.609291	-1.406406e+00	1.954960e-01	4.484103e-01	-5.63749015	FALSE	FALSE
Q9Y224	RTRAF	-5.904919e-01	3.563502	-1.921181e+00	8.920385e-02	2.986179e-01	-5.64250570	FALSE	FALSE
Q9H773	DCTPP1	3.261518e-01	3.612974	1.625623e+00	1.408752e-01	3.872102e-01	-5.64250930	FALSE	FALSE
O95573	ACSL3	3.309613e-01	3.610604	1.422764e+00	1.908548e-01	4.439743e-01	-5.64513274	FALSE	FALSE
Q9UKX7	NUP50	-3.186260e-01	3.607853	-1.085750e+00	3.077575e-01	5.835792e-01	-5.65557140	FALSE	FALSE
Q07021	C1QBP	-4.683614e-01	3.568639	-1.426259e+00	1.898758e-01	4.427436e-01	-5.65675235	FALSE	FALSE
Q04637	EIF4G1	-5.741755e-01	3.494608	-1.181468e+00	2.697777e-01	5.334420e-01	-5.67066579	FALSE	FALSE
P26373	RPL13	-1.669628e-01	3.638741	-2.454864e+00	3.826334e-02	2.063756e-01	-5.67549712	FALSE	FALSE
P06400	RB1	-4.389552e-01	3.570585	-1.472255e+00	1.773942e-01	4.248286e-01	-5.67938270	FALSE	FALSE
Q8WVM7	STAG1	-3.856116e-01	3.586665	-1.399824e+00	1.973911e-01	4.517043e-01	-5.69631329	FALSE	FALSE
Q14974	KPNB1	-3.625805e-01	3.597906	-1.562038e+00	1.551044e-01	3.979332e-01	-5.69756548	FALSE	FALSE
Q7RTV0	PHF5A	-3.029325e-01	3.617278	-1.687319e+00	1.282150e-01	3.594953e-01	-5.69778425	FALSE	FALSE
P20042	EIF2S2	-2.668303e-01	3.626572	-1.895674e+00	9.283907e-02	3.065559e-01	-5.70935371	FALSE	FALSE
P82912	MRPS11	-4.845047e-01	3.561108	-1.515343e+00	1.663643e-01	4.102819e-01	-5.70975550	FALSE	FALSE
P68104	EEF1A1	-2.976226e-01	3.630139	-3.177294e+00	1.225462e-02	1.116532e-01	-5.71408847	FALSE	FALSE
P25398	RPS12	-2.867319e-01	3.626574	-2.232210e+00	5.455163e-02	2.323758e-01	-5.71610791	FALSE	FALSE
Q9NVI7	ATAD3A	2.935646e-01	3.612939	1.185541e+00	2.682493e-01	5.334420e-01	-5.71689686	FALSE	FALSE
P63173	RPL38	-1.220596e+00	3.276797	-2.147292e+00	6.243132e-02	2.454392e-01	-5.71808071	FALSE	FALSE
P37108	SRP14	-4.159095e-01	3.609489	-2.558484e+00	3.244276e-02	1.958508e-01	-5.72448197	FALSE	FALSE
O43143	DHX15	-3.137457e-01	3.617582	-1.826981e+00	1.033404e-01	3.217590e-01	-5.72503272	FALSE	FALSE
Q9Y237	PIN4	-3.564388e-01	3.617188	-2.345544e+00	4.554480e-02	2.165028e-01	-5.73284064	FALSE	FALSE
Q9H4G4	GLIPR2	4.470431e-01	3.562160	1.305702e+00	2.262710e-01	4.846725e-01	-5.73640953	FALSE	FALSE
Q13162	PRDX4	-3.164253e-01	3.596496	-1.105328e+00	2.996625e-01	5.736730e-01	-5.73846027	FALSE	FALSE
P22102	GART	-2.303463e-01	3.620124	-7.505361e-01	4.734257e-01	7.208133e-01	-5.73987679	FALSE	FALSE
P50991	CCT4	-2.829560e-01	3.622309	-1.720005e+00	1.219397e-01	3.508442e-01	-5.74509794	FALSE	FALSE
P25786	PSMA1	-6.701988e-01	3.472189	-1.487736e+00	1.733589e-01	4.204637e-01	-5.75096346	FALSE	FALSE
Q9NZB8	MOCS1	-6.238313e-01	3.479312	-1.376847e+00	2.041314e-01	4.544704e-01	-5.75246715	FALSE	FALSE
P40926	MDH2	-3.960539e-01	3.569306	-1.081078e+00	3.097144e-01	5.838294e-01	-5.75895890	FALSE	FALSE
Q32MZ4	LRRFIP1	-3.017373e-01	3.619532	-1.825020e+00	1.036561e-01	3.217590e-01	-5.76608565	FALSE	FALSE
Q14978	NOLC1	-4.154794e-01	3.574043	-1.284969e+00	2.330944e-01	4.887900e-01	-5.76717464	FALSE	FALSE
P63010	AP2B1	-4.743834e-01	3.426566	-7.646505e-01	4.654127e-01	7.144556e-01	-5.80763776	FALSE	FALSE
Q8N3J9	ZNF664	-2.481918e-01	3.610248	-8.334519e-01	4.276473e-01	6.912430e-01	-5.81186916	FALSE	FALSE
Q14257	RCN2	2.432791e-01	3.626884	1.510625e+00	1.675415e-01	4.121520e-01	-5.81588396	FALSE	FALSE
P27708	CAD	-2.504142e-01	3.624979	-1.380589e+00	2.030203e-01	4.544704e-01	-5.81897959	FALSE	FALSE
Q15717	ELAVL1	-2.395737e-01	3.627040	-1.339865e+00	2.153969e-01	4.716084e-01	-5.82251330	FALSE	FALSE
Q9BXS6	NUSAP1	-2.436627e-01	3.600670	-7.438538e-01	4.772507e-01	7.239014e-01	-5.82373784	FALSE	FALSE
Q8IWC1	MAP7D3	2.460225e-01	3.625113	1.228003e+00	2.527352e-01	5.136408e-01	-5.82903914	FALSE	FALSE
Q8IY37	DHX37	4.069069e-01	3.568989	1.292908e+00	2.304614e-01	4.887372e-01	-5.83955726	FALSE	FALSE
Q7Z5K2	WAPL	-2.505404e-01	3.625347	-1.566677e+00	1.540241e-01	3.979332e-01	-5.84106394	FALSE	FALSE
Q96CT7	CCDC124	-2.991470e-01	3.586479	-9.513114e-01	3.680081e-01	6.392570e-01	-5.84605247	FALSE	FALSE
P17029	ZKSCAN1	-3.300044e-01	3.548932	-7.576478e-01	4.693771e-01	7.183002e-01	-5.85380567	FALSE	FALSE
Q9GZS3	WDR61	-3.451230e-01	3.596645	-1.331806e+00	2.179211e-01	4.724201e-01	-5.85520627	FALSE	FALSE
Q14203	DCTN1	-1.950671e-01	3.629490	-7.417905e-01	4.784358e-01	7.241403e-01	-5.85864313	FALSE	FALSE
Q9UJX5	ANAPC4	2.545753e-01	3.622383	1.285501e+00	2.329169e-01	4.887900e-01	-5.87217996	FALSE	FALSE
P09651	HNRNPA1	-1.755325e-01	3.637692	-2.329579e+00	4.671814e-02	2.190668e-01	-5.87330287	FALSE	FALSE
P17812	CTPS1	-3.286616e-01	3.607229	-1.336553e+00	2.164312e-01	4.722136e-01	-5.88668313	FALSE	FALSE
Q15428	SF3A2	-2.882243e-01	3.616391	-1.526780e+00	1.635408e-01	4.094762e-01	-5.88998790	FALSE	FALSE
Q96GM5	SMARCD1	-2.644428e-01	3.604978	-9.230624e-01	3.817189e-01	6.476058e-01	-5.89066684	FALSE	FALSE
P14678	SNRPB	-4.208179e-01	3.602644	-2.191400e+00	5.820832e-02	2.406596e-01	-5.89296673	FALSE	FALSE
Q3ZCQ8	TIMM50	3.014247e-01	3.600889	1.108973e+00	2.981744e-01	5.719369e-01	-5.89481422	FALSE	FALSE
Q9Y6Y0	IVNS1ABP	1.818836e-01	3.634297	7.669771e-01	4.641004e-01	7.135543e-01	-5.89963281	FALSE	FALSE
P61981	YWHAG	2.508657e-01	3.587931	7.210386e-01	4.904606e-01	7.323418e-01	-5.90509685	FALSE	FALSE
Q9H5V9	CXorf56	-2.447292e-01	3.624668	-1.326625e+00	2.195573e-01	4.740681e-01	-5.91006920	FALSE	FALSE
P23526	AHCY	-3.489968e-01	3.494283	-6.824346e-01	5.133370e-01	7.498491e-01	-5.91501443	FALSE	FALSE
O95757	HSPA4L	-2.535621e-01	3.626255	-1.772296e+00	1.124892e-01	3.324005e-01	-5.91657645	FALSE	FALSE
P16401	H1-5	-2.996280e-01	3.628944	-2.968027e+00	1.697745e-02	1.348956e-01	-5.91711579	FALSE	FALSE
P25205	MCM3	-3.555862e-01	3.574185	-1.165976e+00	2.756547e-01	5.403271e-01	-5.92120339	FALSE	FALSE
Q9BWJ5	SF3B5	-5.168138e-01	3.552977	-1.594541e+00	1.476762e-01	3.916700e-01	-5.92513399	FALSE	FALSE
P46013	MKI67	-2.156143e-01	3.625431	-9.968816e-01	3.466638e-01	6.248458e-01	-5.92929567	FALSE	FALSE
P61962	DCAF7	-4.645575e-01	3.483931	-8.541571e-01	4.167064e-01	6.830845e-01	-5.93324639	FALSE	FALSE
P68400	CSNK2A1	-3.248501e-01	3.616289	-1.940180e+00	8.658462e-02	2.937906e-01	-5.93329553	FALSE	FALSE
Q8IWX8	CHERP	-3.467798e-01	3.560769	-9.276697e-01	3.794576e-01	6.455523e-01	-5.93471387	FALSE	FALSE
Q8IWZ8	SUGP1	-3.517341e-01	3.590053	-1.228936e+00	2.524027e-01	5.136408e-01	-5.93523630	FALSE	FALSE
Q9BQ75	CMSS1	-2.036105e-01	3.620061	-7.728046e-01	4.608243e-01	7.135543e-01	-5.93930092	FALSE	FALSE
Q9Y324	FCF1	3.364781e-01	3.609271	1.687219e+00	1.282346e-01	3.594953e-01	-5.94364828	FALSE	FALSE
Q9BTD8	RBM42	-2.254459e-01	3.620116	-9.547741e-01	3.663528e-01	6.392570e-01	-5.95270886	FALSE	FALSE
Q53GQ0	HSD17B12	2.384880e-01	3.573371	6.306529e-01	5.450368e-01	7.694638e-01	-5.95308650	FALSE	FALSE
P35580	MYH10	3.445804e-01	3.596368	1.413859e+00	1.933694e-01	4.456100e-01	-5.96025256	FALSE	FALSE
Q9NSI2	FAM207A	2.924675e-01	3.569571	8.124829e-01	4.389283e-01	6.975054e-01	-5.96921192	FALSE	FALSE
Q6P1L8	MRPL14	-2.450563e-01	3.625379	-1.569157e+00	1.534493e-01	3.979332e-01	-5.97309802	FALSE	FALSE
P62318	SNRPD3	-4.029605e-01	3.607558	-2.143703e+00	6.278779e-02	2.454392e-01	-5.98124407	FALSE	FALSE
A6NHL2	TUBAL3	-2.683083e-01	3.628778	-2.431112e+00	3.973928e-02	2.087282e-01	-5.98604462	FALSE	FALSE
Q3ZCT1	ZNF260	-2.438734e-01	3.604523	-8.610697e-01	4.130976e-01	6.808845e-01	-5.98905836	FALSE	FALSE
Q9NW64	RBM22	-4.062744e-01	3.581002	-1.453325e+00	1.824410e-01	4.294782e-01	-5.99327135	FALSE	FALSE
Q9UNA1	ARHGAP26	-2.214796e-01	3.602031	-7.403509e-01	4.792638e-01	7.241403e-01	-5.99905318	FALSE	FALSE
O75533	SF3B1	-3.458940e-01	3.595247	-1.378184e+00	2.037340e-01	4.544704e-01	-6.00016348	FALSE	FALSE
O94776	MTA2	-2.510247e-01	3.621024	-1.362233e+00	2.085212e-01	4.618391e-01	-6.00599698	FALSE	FALSE
Q03252	LMNB2	-2.033745e-01	3.632087	-1.418897e+00	1.919434e-01	4.448519e-01	-6.01003457	FALSE	FALSE
Q9Y3B7	MRPL11	-3.410810e-01	3.534642	-8.229554e-01	4.332691e-01	6.975054e-01	-6.01106599	FALSE	FALSE
P13796	LCP1	-6.994118e-01	3.425825	-1.457169e+00	1.814060e-01	4.294680e-01	-6.02400603	FALSE	FALSE
Q9Y2X7	GIT1	-1.888436e-01	3.619530	-7.141779e-01	4.944783e-01	7.360193e-01	-6.02428204	FALSE	FALSE
P48735	IDH2	-2.345455e-01	3.622854	-1.224346e+00	2.540418e-01	5.136408e-01	-6.02439693	FALSE	FALSE
Q9BRJ7	NUDT16L1	6.125713e-02	3.569695	1.516268e-01	8.830593e-01	9.495629e-01	-6.02879241	FALSE	FALSE
Q07666	KHDRBS1	2.310822e-01	3.629450	1.850963e+00	9.955287e-02	3.160001e-01	-6.03672907	FALSE	FALSE
Q9BSJ2	TUBGCP2	-2.221451e-01	3.624260	-1.144423e+00	2.840033e-01	5.544827e-01	-6.04469837	FALSE	FALSE
Q92974	ARHGEF2	-2.255440e-01	3.612643	-8.825667e-01	4.020156e-01	6.704803e-01	-6.04717982	FALSE	FALSE
P0C7P0	CISD3	-2.897629e-01	3.620675	-1.777192e+00	1.116402e-01	3.321332e-01	-6.05005167	FALSE	FALSE
O43172	PRPF4	-1.837286e-01	3.632436	-9.932924e-01	3.483104e-01	6.254333e-01	-6.05136545	FALSE	FALSE
Q9BW19	KIFC1	1.975958e-01	3.589902	5.790254e-01	5.777624e-01	7.975959e-01	-6.05297050	FALSE	FALSE
P40937	RFC5	-1.685846e-01	3.636835	-1.013887e+00	3.389424e-01	6.210789e-01	-6.05583296	FALSE	FALSE
Q96DB5	RMDN1	1.915249e-01	3.624431	8.523189e-01	4.176697e-01	6.830845e-01	-6.05655363	FALSE	FALSE
Q9UJX3	ANAPC7	-3.045266e-01	3.580604	-9.766319e-01	3.560309e-01	6.323725e-01	-6.06570981	FALSE	FALSE
Q05519	SRSF11	-1.119915e-01	3.554616	-2.613053e-01	8.001490e-01	9.208733e-01	-6.06593821	FALSE	FALSE
Q9NPI6	DCP1A	-2.616915e-01	3.608504	-1.094607e+00	3.040745e-01	5.798629e-01	-6.06837440	FALSE	FALSE
Q13283	G3BP1	-2.935275e-01	3.618443	-1.723038e+00	1.213720e-01	3.502349e-01	-6.07415811	FALSE	FALSE
Q9ULX6	AKAP8L	-2.128416e-01	3.537909	-4.376823e-01	6.726511e-01	8.441243e-01	-6.07437676	FALSE	FALSE
Q9UBU8	MORF4L1	-2.714056e-01	3.616037	-1.303290e+00	2.270559e-01	4.846725e-01	-6.07741896	FALSE	FALSE
P52292	KPNA2	-1.669116e-01	3.567057	-4.011912e-01	6.982904e-01	8.588972e-01	-6.08147349	FALSE	FALSE
P18065	IGFBP2	-2.667320e-01	3.494658	-5.052463e-01	6.263716e-01	8.240373e-01	-6.08736750	FALSE	FALSE
Q9NR30	DDX21	1.176004e-01	3.522872	2.374296e-01	8.180113e-01	9.275963e-01	-6.08926907	FALSE	FALSE
P50552	VASP	1.275976e-01	3.627104	5.027231e-01	6.280706e-01	8.240373e-01	-6.09566409	FALSE	FALSE
P60891	PRPS1	-2.825837e-01	3.592150	-9.919003e-01	3.489506e-01	6.254416e-01	-6.09756075	FALSE	FALSE
Q14204	DYNC1H1	-2.044902e-01	3.623084	-9.601258e-01	3.638053e-01	6.369829e-01	-6.09961054	FALSE	FALSE
Q9UBN7	HDAC6	-3.176212e-01	3.607762	-1.470583e+00	1.778349e-01	4.248286e-01	-6.10991749	FALSE	FALSE
Q86W42	THOC6	-2.005746e-01	3.615559	-7.850703e-01	4.539792e-01	7.088940e-01	-6.12239314	FALSE	FALSE
P42025	ACTR1B	-2.231915e-01	3.553924	-5.724075e-01	5.820359e-01	7.998929e-01	-6.12505925	FALSE	FALSE
Q99873	PRMT1	1.671168e-01	3.631331	8.448348e-01	4.216080e-01	6.860284e-01	-6.12590715	FALSE	FALSE
O43395	PRPF3	1.622900e-01	3.611379	5.586408e-01	5.909813e-01	8.021274e-01	-6.12704622	FALSE	FALSE
Q8TBC3	SHKBP1	-3.010917e-01	3.595391	-1.032223e+00	3.307638e-01	6.111372e-01	-6.13017547	FALSE	FALSE
Q0PNE2	ELP6	-2.168527e-01	3.617008	-9.864899e-01	3.514473e-01	6.264930e-01	-6.13021089	FALSE	FALSE
P49848	TAF6	-2.654689e-01	3.609573	-1.133088e+00	2.884745e-01	5.565861e-01	-6.13241917	FALSE	FALSE
P78346	RPP30	-2.371801e-01	3.617221	-1.134476e+00	2.879240e-01	5.565861e-01	-6.13683081	FALSE	FALSE
Q9Y5A9	YTHDF2	-2.462153e-01	3.568207	-6.559098e-01	5.294317e-01	7.565445e-01	-6.14256694	FALSE	FALSE
Q14687	GSE1	-1.398214e-01	3.562313	-3.614744e-01	7.266672e-01	8.762752e-01	-6.14639469	FALSE	FALSE
O14776	TCERG1	-2.064688e-01	3.616930	-9.100461e-01	3.881602e-01	6.562709e-01	-6.14644988	FALSE	FALSE
P98179	RBM3	-3.554963e-01	3.561020	-1.036336e+00	3.289502e-01	6.107302e-01	-6.14870050	FALSE	FALSE
Q96HS1	PGAM5	-1.638779e-01	3.624948	-7.114041e-01	4.961085e-01	7.360193e-01	-6.14972984	FALSE	FALSE
O75190	DNAJB6	1.484313e-01	3.639159	1.283852e+00	2.334668e-01	4.887900e-01	-6.15019848	FALSE	FALSE
Q9UN86	G3BP2	-1.698403e-01	3.633402	-1.008368e+00	3.414339e-01	6.229229e-01	-6.15063238	FALSE	FALSE
O15235	MRPS12	-2.031728e-01	3.630817	-1.470430e+00	1.778754e-01	4.248286e-01	-6.15222008	FALSE	FALSE
P29692	EEF1D	-2.978190e-01	3.608256	-1.390288e+00	2.001648e-01	4.539131e-01	-6.15573027	FALSE	FALSE
O75191	XYLB	-6.079626e-01	3.346144	-1.038319e+00	3.280785e-01	6.102632e-01	-6.15592111	FALSE	FALSE
Q13428	TCOF1	-1.625066e-01	3.598890	-5.310425e-01	6.091379e-01	8.139950e-01	-6.16498404	FALSE	FALSE
Q9BUQ8	DDX23	-1.778670e-01	3.630501	-9.890005e-01	3.502871e-01	6.260527e-01	-6.16512060	FALSE	FALSE
Q6P2Q9	PRPF8	-2.382006e-01	3.618530	-1.191259e+00	2.661157e-01	5.333154e-01	-6.16931870	FALSE	FALSE
Q14155	ARHGEF7	-1.589208e-01	3.621192	-6.661673e-01	5.231717e-01	7.548492e-01	-6.17649724	FALSE	FALSE
Q13620	CUL4B	-7.253168e-02	3.620885	-2.621103e-01	7.995489e-01	9.208733e-01	-6.17895990	FALSE	FALSE
P53396	ACLY	3.074727e-01	3.466147	5.492190e-01	5.971466e-01	8.049494e-01	-6.18021344	FALSE	FALSE
Q13155	AIMP2	-3.877179e-01	3.558758	-1.141203e+00	2.852676e-01	5.555511e-01	-6.18059372	FALSE	FALSE
Q9Y314	NOSIP	-1.006947e-01	3.524417	-2.091829e-01	8.392887e-01	9.376155e-01	-6.18418981	FALSE	FALSE
Q8TAF3	WDR48	-3.437605e-01	3.565691	-1.001878e+00	3.443815e-01	6.229254e-01	-6.18854036	FALSE	FALSE
Q5TEC6	H3-2	-2.648301e-01	3.625413	-1.882529e+00	9.476707e-02	3.101127e-01	-6.19042286	FALSE	FALSE
Q14008	CKAP5	-2.446661e-01	3.551295	-5.908477e-01	5.701722e-01	7.958148e-01	-6.19147946	FALSE	FALSE
Q9P0U3	SENP1	1.384221e-01	3.552740	3.375082e-01	7.440120e-01	8.870013e-01	-6.19366622	FALSE	FALSE
O00182	LGALS9	-2.545364e-01	3.587140	-7.692330e-01	4.628304e-01	7.135543e-01	-6.19650114	FALSE	FALSE
Q9H1A4	ANAPC1	2.466609e-01	3.597079	8.318267e-01	4.285145e-01	6.912430e-01	-6.20140526	FALSE	FALSE
Q14498	RBM39	3.976739e-01	3.544712	1.030211e+00	3.316537e-01	6.111372e-01	-6.20917161	FALSE	FALSE
O76094	SRP72	-1.886375e-01	3.581536	-5.644939e-01	5.871689e-01	8.021274e-01	-6.21254652	FALSE	FALSE
Q99459	CDC5L	2.211406e-01	3.596624	7.496191e-01	4.739494e-01	7.208133e-01	-6.21340884	FALSE	FALSE
Q9Y6D5	ARFGEF2	-1.736564e-01	3.626173	-8.413601e-01	4.234452e-01	6.875744e-01	-6.21847081	FALSE	FALSE
P06576	ATP5F1B	-4.458370e-01	3.565115	-1.506181e+00	1.686572e-01	4.138621e-01	-6.21879660	FALSE	FALSE
Q9NYZ3	GTSE1	-2.062752e-01	3.592210	-6.636361e-01	5.247123e-01	7.548492e-01	-6.22029316	FALSE	FALSE
Q1ED39	KNOP1	-4.932145e-02	3.624525	-1.877559e-01	8.555237e-01	9.385010e-01	-6.22125327	FALSE	FALSE
O00425	IGF2BP3	-7.047041e-03	3.579242	-1.951572e-02	9.848852e-01	9.895361e-01	-6.23168896	FALSE	FALSE
Q9H7Z7	PTGES2	-3.627097e-01	3.531491	-8.881271e-01	3.991839e-01	6.677461e-01	-6.23499492	FALSE	FALSE
Q9H307	PNN	9.257379e-02	3.528370	2.022385e-01	8.445420e-01	9.385010e-01	-6.23953936	FALSE	FALSE
A5YKK6	CNOT1	1.579572e-01	3.581384	4.664927e-01	6.527207e-01	8.343765e-01	-6.23984376	FALSE	FALSE
Q9H845	ACAD9	-1.696583e-01	3.577605	-4.911425e-01	6.358983e-01	8.240373e-01	-6.24070601	FALSE	FALSE
Q9Y4C2	TCAF1	-6.072349e-02	3.607273	-2.020640e-01	8.446741e-01	9.385010e-01	-6.24722491	FALSE	FALSE
Q13011	ECH1	1.970297e-01	3.608278	7.435045e-01	4.774512e-01	7.239014e-01	-6.24788866	FALSE	FALSE
Q13868	EXOSC2	-2.374474e-01	3.585852	-7.953019e-01	4.483214e-01	7.071915e-01	-6.25437286	FALSE	FALSE
P49368	CCT3	-2.598376e-01	3.615730	-1.384334e+00	2.019135e-01	4.544704e-01	-6.26166832	FALSE	FALSE
Q9Y608	LRRFIP2	-1.216516e-01	3.613761	-4.510222e-01	6.633876e-01	8.401084e-01	-6.27249331	FALSE	FALSE
Q8IWS0	PHF6	1.444327e-01	3.564793	3.848941e-01	7.098770e-01	8.657231e-01	-6.27305189	FALSE	FALSE
P15531	NME1	-4.387841e-01	3.542691	-1.140156e+00	2.856797e-01	5.555511e-01	-6.27662035	FALSE	FALSE
P61978	HNRNPK	-4.067638e-01	3.562003	-1.349691e+00	2.123528e-01	4.685094e-01	-6.27669966	FALSE	FALSE
P30876	POLR2B	-1.975570e-01	3.597082	-6.541605e-01	5.305038e-01	7.565445e-01	-6.27748895	FALSE	FALSE
P00505	GOT2	-1.501747e-01	3.625704	-7.054278e-01	4.996325e-01	7.360193e-01	-6.27849565	FALSE	FALSE
O15117	FYB1	1.064093e-01	3.618148	4.158345e-01	6.879502e-01	8.558066e-01	-6.27920993	FALSE	FALSE
O95793	STAU1	-1.164519e-01	3.585552	-3.407757e-01	7.416379e-01	8.867214e-01	-6.28462272	FALSE	FALSE
O00567	NOP56	1.314374e-01	3.573785	3.669214e-01	7.227477e-01	8.736901e-01	-6.28503874	FALSE	FALSE
P49736	MCM2	-2.715734e-01	3.491417	-5.928758e-01	5.688758e-01	7.951332e-01	-6.28947930	FALSE	FALSE
P52597	HNRNPF	7.970655e-02	3.621091	3.099294e-01	7.641634e-01	8.972992e-01	-6.29059653	FALSE	FALSE
Q9UBU9	NXF1	-1.678545e-01	3.622960	-7.956853e-01	4.481104e-01	7.071915e-01	-6.29250322	FALSE	FALSE
Q9BTE3	MCMBP	2.031121e-01	3.493501	4.074090e-01	6.938915e-01	8.566556e-01	-6.29419679	FALSE	FALSE
Q15392	DHCR24	7.065684e-02	3.604127	2.358620e-01	8.191882e-01	9.275963e-01	-6.29758694	FALSE	FALSE
P61221	ABCE1	-3.671885e-02	3.503110	-7.130956e-02	9.448198e-01	9.806990e-01	-6.29970446	FALSE	FALSE
Q9UMY1	NOL7	-2.031201e-01	3.609564	-8.144556e-01	4.378584e-01	6.975054e-01	-6.30058388	FALSE	FALSE
P13674	P4HA1	-2.615698e-02	3.569944	-6.608177e-02	9.488583e-01	9.816518e-01	-6.30447291	FALSE	FALSE
P55084	HADHB	-3.120303e-01	3.567625	-8.952364e-01	3.955841e-01	6.631257e-01	-6.30559527	FALSE	FALSE
P08559	PDHA1	-2.952710e-01	3.564869	-8.809450e-01	4.028442e-01	6.707254e-01	-6.30830314	FALSE	FALSE
Q9Y580	RBM7	-8.228584e-02	3.565244	-2.182712e-01	8.324266e-01	9.318633e-01	-6.31964593	FALSE	FALSE
Q9BYG3	NIFK	-6.925027e-02	3.613805	-2.497839e-01	8.087539e-01	9.275963e-01	-6.32025617	FALSE	FALSE
Q14839	CHD4	-1.179059e-01	3.610974	-4.475715e-01	6.657781e-01	8.401084e-01	-6.32200611	FALSE	FALSE
Q9Y383	LUC7L2	2.208923e-01	3.627028	1.595549e+00	1.474510e-01	3.916700e-01	-6.33001809	FALSE	FALSE
P50897	PPT1	-2.024563e-01	3.558595	-5.181583e-01	6.177142e-01	8.191789e-01	-6.33106864	FALSE	FALSE
P32969	RPL9	-1.946613e-01	3.631152	-1.590776e+00	1.485198e-01	3.918056e-01	-6.33677512	FALSE	FALSE
A0FGR8	ESYT2	1.297663e-02	3.630680	5.596488e-02	9.566779e-01	9.837353e-01	-6.33696248	FALSE	FALSE
Q6NZY4	ZCCHC8	1.989201e-01	3.619807	9.640869e-01	3.619282e-01	6.369829e-01	-6.33716201	FALSE	FALSE
P30260	CDC27	-1.095208e-01	3.634408	-5.790321e-01	5.777582e-01	7.975959e-01	-6.34243188	FALSE	FALSE
P27348	YWHAQ	-1.565199e-01	3.562165	-3.923985e-01	7.045315e-01	8.633363e-01	-6.34728260	FALSE	FALSE
P48730	CSNK1D	-5.116942e-02	3.632479	-2.327778e-01	8.215050e-01	9.280838e-01	-6.35252316	FALSE	FALSE
P36957	DLST	2.053863e-01	3.596408	7.389639e-01	4.800624e-01	7.241403e-01	-6.35371043	FALSE	FALSE
O00203	AP3B1	-1.397242e-01	3.628498	-7.084855e-01	4.978275e-01	7.360193e-01	-6.35381016	FALSE	FALSE
Q96ST2	IWS1	-1.368170e-01	3.602912	-4.856968e-01	6.395961e-01	8.240373e-01	-6.35565715	FALSE	FALSE
P47756	CAPZB	-3.949703e-02	3.589471	-1.195749e-01	9.076300e-01	9.663291e-01	-6.35724614	FALSE	FALSE
P40939	HADHA	-9.782248e-02	3.611088	-3.557196e-01	7.308174e-01	8.780517e-01	-6.35734749	FALSE	FALSE
Q9Y6G9	DYNC1LI1	-1.313458e-01	3.558095	-3.488597e-01	7.357768e-01	8.818567e-01	-6.36089407	FALSE	FALSE
Q99832	CCT7	-2.031429e-01	3.626475	-1.293351e+00	2.303152e-01	4.887372e-01	-6.36571543	FALSE	FALSE
Q96EB1	ELP4	-1.774247e-01	3.625397	-9.602026e-01	3.637688e-01	6.369829e-01	-6.36780879	FALSE	FALSE
Q96BP2	CHCHD1	-2.247134e-01	3.623694	-1.382498e+00	2.024556e-01	4.544704e-01	-6.37535722	FALSE	FALSE
Q86V81	ALYREF	-1.684350e-01	3.635010	-1.572285e+00	1.527271e-01	3.975752e-01	-6.37721317	FALSE	FALSE
Q8IYM9	TRIM22	-1.170223e-01	3.540524	-2.754377e-01	7.896334e-01	9.141168e-01	-6.37846981	FALSE	FALSE
P49327	FASN	-1.570456e-01	3.626013	-8.101535e-01	4.401940e-01	6.975054e-01	-6.37959715	FALSE	FALSE
Q9C0K0	BCL11B	-7.294324e-02	3.596034	-2.369676e-01	8.183581e-01	9.275963e-01	-6.38089236	FALSE	FALSE
Q15024	EXOSC7	-2.838745e-02	3.613050	-1.060607e-01	9.180231e-01	9.692432e-01	-6.38730955	FALSE	FALSE
Q69YL0	NCBP2AS2	1.051722e-02	3.634529	4.975759e-02	9.614782e-01	9.837353e-01	-6.39283195	FALSE	FALSE
P35232	PHB	2.316040e-01	3.618411	1.180946e+00	2.699737e-01	5.334420e-01	-6.39334190	FALSE	FALSE
P49721	PSMB2	-6.978178e-03	3.588914	-2.073631e-02	9.839401e-01	9.895361e-01	-6.39724325	FALSE	FALSE
P62906	RPL10A	-1.714931e-01	3.632722	-1.333485e+00	2.173930e-01	4.724201e-01	-6.40017021	FALSE	FALSE
Q8NHZ8	CDC26	3.193696e-02	3.582552	9.101836e-02	9.296108e-01	9.737696e-01	-6.40151499	FALSE	FALSE
P62701	RPS4X	1.390149e-01	3.639745	2.282594e+00	5.034825e-02	2.231652e-01	-6.40645887	FALSE	FALSE
Q12996	CSTF3	-1.221488e-01	3.591749	-3.905532e-01	7.058444e-01	8.638693e-01	-6.41523723	FALSE	FALSE
O00488	ZNF593	7.983646e-02	3.553764	1.919865e-01	8.523122e-01	9.385010e-01	-6.42345527	FALSE	FALSE
P10155	RO60	1.269014e-02	3.596045	4.026460e-02	9.688226e-01	9.837353e-01	-6.42373231	FALSE	FALSE
Q16342	PDCD2	2.077318e-01	3.618771	1.054600e+00	3.209894e-01	6.016258e-01	-6.42659722	FALSE	FALSE
Q9UBB9	TFIP11	2.168248e-02	3.578827	6.272681e-02	9.514508e-01	9.819592e-01	-6.43345806	FALSE	FALSE
P07814	EPRS1	-1.001840e-01	3.621501	-4.298428e-01	6.781228e-01	8.478689e-01	-6.43447622	FALSE	FALSE
A0A0K0K1G6	TRBV10-3	2.091069e-01	3.617670	1.018152e+00	3.370261e-01	6.187195e-01	-6.43717331	FALSE	FALSE
O75676	RPS6KA4	-7.534919e-02	3.637235	-4.186917e-01	6.859406e-01	8.543868e-01	-6.44021352	FALSE	FALSE
P40938	RFC3	-1.868275e-01	3.604455	-7.281470e-01	4.863200e-01	7.283697e-01	-6.44040723	FALSE	FALSE
P18124	RPL7	-9.267672e-02	3.599709	-3.203651e-01	7.565149e-01	8.936485e-01	-6.44242276	FALSE	FALSE
O43175	PHGDH	-1.406807e-01	3.612108	-5.762477e-01	5.795539e-01	7.975959e-01	-6.44273251	FALSE	FALSE
Q15785	TOMM34	-6.322180e-02	3.609235	-2.363584e-01	8.188155e-01	9.275963e-01	-6.44377277	FALSE	FALSE
Q9C0J8	WDR33	-5.704779e-02	3.608045	-2.048265e-01	8.425833e-01	9.385010e-01	-6.44548128	FALSE	FALSE
P12004	PCNA	-5.334104e-01	3.367013	-9.509296e-01	3.681910e-01	6.392570e-01	-6.44572803	FALSE	FALSE
P55060	CSE1L	-4.982451e-02	3.599305	-1.676315e-01	8.708383e-01	9.479036e-01	-6.44575337	FALSE	FALSE
O75165	DNAJC13	3.726001e-02	3.619893	1.504716e-01	8.839427e-01	9.495629e-01	-6.44613918	FALSE	FALSE
P78347	GTF2I	-2.245701e-01	3.614399	-1.091593e+00	3.053239e-01	5.811193e-01	-6.44647540	FALSE	FALSE
P33240	CSTF2	-1.207814e-01	3.605156	-4.437377e-01	6.684387e-01	8.401084e-01	-6.45486710	FALSE	FALSE
P19387	POLR2C	1.182880e-02	3.591202	3.708656e-02	9.712821e-01	9.837353e-01	-6.45510786	FALSE	FALSE
Q3KQU3	MAP7D1	7.536066e-02	3.592459	2.345050e-01	8.202074e-01	9.276828e-01	-6.45681069	FALSE	FALSE
Q969X5	ERGIC1	-1.092066e-01	3.631753	-5.814992e-01	5.761695e-01	7.975959e-01	-6.45959270	FALSE	FALSE
P49841	GSK3B	3.203974e-02	3.555832	8.366923e-02	9.352788e-01	9.768462e-01	-6.46245530	FALSE	FALSE
Q08209	PPP3CA	1.798004e-01	3.597378	6.587229e-01	5.277104e-01	7.565445e-01	-6.46412166	FALSE	FALSE
Q9Y2S7	POLDIP2	-9.943908e-02	3.591167	-3.209973e-01	7.560525e-01	8.936485e-01	-6.46489002	FALSE	FALSE
Q69YN2	CWF19L1	-2.018377e-01	3.599947	-7.839788e-01	4.545855e-01	7.088940e-01	-6.46541848	FALSE	FALSE
Q9NQT5	EXOSC3	-1.916221e-02	3.549666	-4.970684e-02	9.615175e-01	9.837353e-01	-6.47056659	FALSE	FALSE
P26038	MSN	-3.006792e-01	3.585791	-1.039253e+00	3.276689e-01	6.102632e-01	-6.47457647	FALSE	FALSE
P05387	RPLP2	-2.140179e-01	3.624659	-1.346344e+00	2.133857e-01	4.697350e-01	-6.47800105	FALSE	FALSE
Q9H9T3	ELP3	1.213104e-01	3.640306	1.940771e+00	8.650441e-02	2.937906e-01	-6.48050859	FALSE	FALSE
P35579	MYH9	1.088838e-01	3.626681	5.302418e-01	6.096690e-01	8.139950e-01	-6.48228235	FALSE	FALSE
Q01082	SPTBN1	-1.304699e-01	3.637555	-1.082325e+00	3.091912e-01	5.838294e-01	-6.48379663	FALSE	FALSE
P04049	RAF1	2.998086e-02	3.608019	1.076326e-01	9.168133e-01	9.690057e-01	-6.48451896	FALSE	FALSE
Q12906	ILF3	-1.761811e-01	3.632098	-1.390162e+00	2.002015e-01	4.539131e-01	-6.48564878	FALSE	FALSE
Q9NZ63	C9orf78	-7.087452e-02	3.573218	-2.089421e-01	8.394708e-01	9.376155e-01	-6.48835117	FALSE	FALSE
Q8WU39	MZB1	-1.534166e-01	3.620533	-7.632542e-01	4.662013e-01	7.145516e-01	-6.49104834	FALSE	FALSE
P42285	MTREX	-1.215991e-01	3.611464	-4.869306e-01	6.387573e-01	8.240373e-01	-6.49374146	FALSE	FALSE
Q14596	NBR1	-1.330291e-01	3.570373	-3.791383e-01	7.139885e-01	8.673638e-01	-6.49593307	FALSE	FALSE
P41252	IARS1	2.998695e-02	3.612335	1.160322e-01	9.103527e-01	9.663291e-01	-6.50296343	FALSE	FALSE
P17858	PFKL	2.906074e-02	3.631228	1.412197e-01	8.910240e-01	9.530083e-01	-6.50813974	FALSE	FALSE
P35250	RFC2	5.842743e-02	3.555788	1.523746e-01	8.824875e-01	9.495629e-01	-6.50873923	FALSE	FALSE
P49366	DHPS	8.053524e-02	3.626326	3.847238e-01	7.099985e-01	8.657231e-01	-6.51311961	FALSE	FALSE
Q16666	IFI16	1.133503e-02	3.621466	4.800524e-02	9.628337e-01	9.837353e-01	-6.51908018	FALSE	FALSE
P48729	CSNK1A1	1.621015e-01	3.613965	7.096063e-01	4.971669e-01	7.360193e-01	-6.51952553	FALSE	FALSE
Q5XG87	TENT4A	6.248544e-02	3.605956	2.269481e-01	8.258892e-01	9.287715e-01	-6.52084786	FALSE	FALSE
Q9Y3D9	MRPS23	7.986949e-02	3.638796	5.146005e-01	6.200934e-01	8.200792e-01	-6.52885278	FALSE	FALSE
P46776	RPL27A	-3.086212e-01	3.623233	-2.200056e+00	5.741309e-02	2.383733e-01	-6.52927338	FALSE	FALSE
Q9Y2R9	MRPS7	3.153846e-02	3.604782	1.088807e-01	9.158529e-01	9.690057e-01	-6.52981838	FALSE	FALSE
Q96QT4	TRPM7	-6.034424e-02	3.633797	-3.247116e-01	7.533376e-01	8.936485e-01	-6.53222545	FALSE	FALSE
P46783	RPS10	-3.115583e-01	3.613952	-1.684856e+00	1.286997e-01	3.597741e-01	-6.53235390	FALSE	FALSE
P18621	RPL17	-2.384528e-01	3.623926	-1.586944e+00	1.493830e-01	3.930291e-01	-6.53334458	FALSE	FALSE
O75489	NDUFS3	2.243812e-03	3.620728	9.526324e-03	9.926215e-01	9.936313e-01	-6.53500263	FALSE	FALSE
Q92922	SMARCC1	-7.817794e-02	3.571628	-2.236779e-01	8.283514e-01	9.303108e-01	-6.53560107	FALSE	FALSE
P19388	POLR2E	-1.343020e-01	3.598834	-4.638692e-01	6.545238e-01	8.343765e-01	-6.54385003	FALSE	FALSE
Q13422	IKZF1	-3.485877e-01	3.556982	-1.026140e+00	3.334601e-01	6.133172e-01	-6.54458867	FALSE	FALSE
Q13045	FLII	-1.722286e-01	3.610772	-7.322486e-01	4.839411e-01	7.270199e-01	-6.54512885	FALSE	FALSE
Q9Y230	RUVBL2	-2.624829e-01	3.613835	-1.409585e+00	1.945864e-01	4.473669e-01	-6.54522652	FALSE	FALSE
Q9UG63	ABCF2	-1.547312e-01	3.584976	-5.046141e-01	6.267971e-01	8.240373e-01	-6.54857937	FALSE	FALSE
Q9H0W8	SMG9	-1.393343e-02	3.574081	-4.044358e-02	9.686841e-01	9.837353e-01	-6.55156881	FALSE	FALSE
P61289	PSME3	1.387781e-01	3.604339	5.248838e-01	6.132296e-01	8.165330e-01	-6.55160978	FALSE	FALSE
O60739	EIF1B	-6.304215e-01	3.498651	-1.631457e+00	1.396310e-01	3.859464e-01	-6.55214846	FALSE	FALSE
Q3YEC7	RABL6	7.539175e-02	3.613401	3.039054e-01	7.685909e-01	8.993864e-01	-6.55773545	FALSE	FALSE
Q86VP6	CAND1	-2.375953e-01	3.613336	-1.185544e+00	2.682483e-01	5.334420e-01	-6.55823459	FALSE	FALSE
Q9Y2W2	WBP11	-1.266131e-01	3.584490	-4.035124e-01	6.966468e-01	8.579480e-01	-6.56161358	FALSE	FALSE
O43776	NARS1	-2.405110e-01	3.504057	-5.660934e-01	5.861294e-01	8.021274e-01	-6.56505063	FALSE	FALSE
P0DP23	CALM1	-3.382500e-01	3.580740	-1.256035e+00	2.429046e-01	5.053237e-01	-6.56537022	FALSE	FALSE
O60506	SYNCRIP	-2.888695e-01	3.580162	-9.814874e-01	3.537677e-01	6.294890e-01	-6.56623678	FALSE	FALSE
P98175	RBM10	-1.986771e-02	3.618066	-8.254747e-02	9.361443e-01	9.768462e-01	-6.56639902	FALSE	FALSE
Q9NRX1	PNO1	-6.522308e-03	3.634509	-3.497646e-02	9.729153e-01	9.837353e-01	-6.57056627	FALSE	FALSE
Q7Z7L1	SLFN11	1.549391e-01	3.634122	1.284415e+00	2.332788e-01	4.887900e-01	-6.57154896	FALSE	FALSE
P52732	KIF11	-7.412415e-02	3.617051	-3.178873e-01	7.583284e-01	8.936485e-01	-6.57666870	FALSE	FALSE
Q7L9L4	MOB1B	-2.427572e-01	3.584533	-8.495656e-01	4.191156e-01	6.839299e-01	-6.57827636	FALSE	FALSE
Q9Y2T2	AP3M1	-7.134460e-02	3.616237	-2.939401e-01	7.759351e-01	9.036144e-01	-6.57970260	FALSE	FALSE
Q8N0T1	RBIS	-1.218149e-01	3.633456	-8.129991e-01	4.386482e-01	6.975054e-01	-6.57981563	FALSE	FALSE
Q9Y5B6	PAXBP1	1.133822e-01	3.609679	4.549697e-01	6.606580e-01	8.399063e-01	-6.58443535	FALSE	FALSE
Q16795	NDUFA9	1.310454e-01	3.603272	4.858267e-01	6.395077e-01	8.240373e-01	-6.58693120	FALSE	FALSE
O43660	PLRG1	1.079357e-01	3.633271	6.643286e-01	5.242905e-01	7.548492e-01	-6.58766990	FALSE	FALSE
P41091	EIF2S3	-2.963459e-01	3.608187	-1.520077e+00	1.651902e-01	4.102819e-01	-6.59277357	FALSE	FALSE
Q15369	ELOC	-1.811964e-01	3.610429	-8.195902e-01	4.350821e-01	6.975054e-01	-6.59726535	FALSE	FALSE
Q13547	HDAC1	-2.105841e-01	3.610920	-1.007007e+00	3.420504e-01	6.229229e-01	-6.60060174	FALSE	FALSE
Q13310	PABPC4	-8.954036e-02	3.621785	-3.990239e-01	6.998265e-01	8.597120e-01	-6.60154303	FALSE	FALSE
Q99714	HSD17B10	-9.570956e-02	3.579788	-2.956133e-01	7.747003e-01	9.036144e-01	-6.60441636	FALSE	FALSE
Q7KZF4	SND1	-2.597849e-01	3.604314	-1.173527e+00	2.727773e-01	5.368257e-01	-6.60525865	FALSE	FALSE
Q9Y3I0	RTCB	-2.095472e-01	3.622380	-1.236377e+00	2.497646e-01	5.136408e-01	-6.60553727	FALSE	FALSE
P15153	RAC2	-2.093081e-02	3.609716	-8.080925e-02	9.374856e-01	9.772096e-01	-6.60705158	FALSE	FALSE
P61964	WDR5	-1.554581e-01	3.624852	-8.518737e-01	4.179033e-01	6.830845e-01	-6.60775897	FALSE	FALSE
O94906	PRPF6	-1.013694e-01	3.625574	-5.108005e-01	6.226399e-01	8.212838e-01	-6.60816644	FALSE	FALSE
O95819	MAP4K4	-1.094065e-05	3.559684	-2.928522e-05	9.999773e-01	9.999773e-01	-6.61176358	FALSE	FALSE
O43719	HTATSF1	1.623995e-01	3.608060	6.653148e-01	5.236903e-01	7.548492e-01	-6.61317771	FALSE	FALSE
Q15029	EFTUD2	-2.249069e-01	3.601805	-9.059587e-01	3.901991e-01	6.574587e-01	-6.62306058	FALSE	FALSE
P53634	CTSC	2.015285e-01	3.617343	1.047387e+00	3.241155e-01	6.063301e-01	-6.62678827	FALSE	FALSE
Q9NRX2	MRPL17	-9.460570e-02	3.629493	-5.199587e-01	6.165120e-01	8.191789e-01	-6.62894280	FALSE	FALSE
Q9Y520	PRRC2C	3.008598e-02	3.593902	1.011355e-01	9.218150e-01	9.704170e-01	-6.63739502	FALSE	FALSE
Q96SB4	SRPK1	-1.253898e-01	3.611542	-5.429097e-01	6.012945e-01	8.060950e-01	-6.63774317	FALSE	FALSE
Q9UQ35	SRRM2	-7.525898e-02	3.625659	-3.687838e-01	7.214096e-01	8.731452e-01	-6.64189861	FALSE	FALSE
Q9NYF8	BCLAF1	-1.080359e-01	3.638662	-9.302858e-01	3.781780e-01	6.455523e-01	-6.64384751	FALSE	FALSE
Q9NV79	PCMTD2	-9.274070e-02	3.590034	-2.938932e-01	7.759697e-01	9.036144e-01	-6.64534519	FALSE	FALSE
P06730	EIF4E	-1.153731e-01	3.597877	-4.135455e-01	6.895621e-01	8.561799e-01	-6.64709541	FALSE	FALSE
Q15046	KARS1	-2.143660e-02	3.632208	-1.163259e-01	9.101270e-01	9.663291e-01	-6.65211006	FALSE	FALSE
P60660	MYL6	-4.847910e-02	3.611793	-1.937586e-01	8.509679e-01	9.385010e-01	-6.66795823	FALSE	FALSE
P52907	CAPZA1	-1.494178e-01	3.588961	-4.841641e-01	6.406387e-01	8.240373e-01	-6.66953159	FALSE	FALSE
Q07955	SRSF1	1.570189e-01	3.525061	3.762182e-01	7.160781e-01	8.688297e-01	-6.67604996	FALSE	FALSE
Q6PK04	CCDC137	7.276256e-02	3.504862	1.523568e-01	8.825011e-01	9.495629e-01	-6.67960540	FALSE	FALSE
Q9Y5V0	ZNF706	-5.100368e-01	3.565196	-1.792614e+00	1.090049e-01	3.265425e-01	-6.68021737	FALSE	FALSE
Q13825	AUH	3.646903e-01	3.526603	8.739206e-01	4.064472e-01	6.755812e-01	-6.69686803	FALSE	FALSE
Q9BSD7	NTPCR	-6.949284e-03	3.634929	-4.049785e-02	9.686421e-01	9.837353e-01	-6.69724162	FALSE	FALSE
P42766	RPL35	-3.848885e-01	3.574133	-1.464220e+00	1.795210e-01	4.274674e-01	-6.69994062	FALSE	FALSE
P48634	PRRC2A	-5.807472e-02	3.640907	-4.436481e-01	6.685009e-01	8.401084e-01	-6.70255401	FALSE	FALSE
P78344	EIF4G2	4.009770e-02	3.578730	1.184970e-01	9.084583e-01	9.663291e-01	-6.70257256	FALSE	FALSE
Q96AG4	LRRC59	-2.833105e-01	3.588276	-9.961259e-01	3.470100e-01	6.248458e-01	-6.71486736	FALSE	FALSE
Q9BY44	EIF2A	-1.638566e-01	3.623898	-9.464100e-01	3.703607e-01	6.392570e-01	-6.71568972	FALSE	FALSE
Q7L0Y3	TRMT10C	1.187590e-02	3.628147	6.040288e-02	9.532470e-01	9.821938e-01	-6.71799219	FALSE	FALSE
Q86YZ3	HRNR	7.930639e-01	3.127085	9.472920e-01	3.699366e-01	6.392570e-01	-6.72180977	FALSE	FALSE
Q8WW12	PCNP	-3.042491e-01	3.576036	-1.081337e+00	3.096056e-01	5.838294e-01	-6.72453571	FALSE	FALSE
O00571	DDX3X	5.645633e-02	3.626281	2.904431e-01	7.785179e-01	9.044412e-01	-6.72790148	FALSE	FALSE
Q8NDD1	C1orf131	-1.462602e-01	3.603608	-5.696750e-01	5.838054e-01	8.012058e-01	-6.72792106	FALSE	FALSE
Q9HBE1	PATZ1	-2.876562e-02	3.619856	-1.312833e-01	8.986407e-01	9.590699e-01	-6.74187067	FALSE	FALSE
Q12904	AIMP1	5.203944e-02	3.604591	2.015910e-01	8.450322e-01	9.385010e-01	-6.74696063	FALSE	FALSE
Q8WWM7	ATXN2L	-2.935924e-02	3.636407	-1.850504e-01	8.575790e-01	9.397080e-01	-6.74980033	FALSE	FALSE
Q9BY77	POLDIP3	9.211373e-02	3.631382	5.634346e-01	5.878579e-01	8.021274e-01	-6.75076691	FALSE	FALSE
Q13951	CBFB	-1.349893e-01	3.630067	-8.974212e-01	3.944826e-01	6.631257e-01	-6.75323968	FALSE	FALSE
Q13573	SNW1	-1.007619e-01	3.632159	-6.562559e-01	5.292198e-01	7.565445e-01	-6.75709476	FALSE	FALSE
P43243	MATR3	-1.141719e-01	3.629098	-6.891852e-01	5.092895e-01	7.479715e-01	-6.75939699	FALSE	FALSE
Q9NP77	SSU72	1.123570e-01	3.622151	5.768006e-01	5.791971e-01	7.975959e-01	-6.76528662	FALSE	FALSE
Q9H2H8	PPIL3	3.046642e-02	3.627354	1.584577e-01	8.778391e-01	9.492238e-01	-6.76739834	FALSE	FALSE
P78318	IGBP1	-1.234136e-02	3.632628	-7.164008e-02	9.445645e-01	9.806990e-01	-6.77030880	FALSE	FALSE
Q6PD62	CTR9	-5.380799e-02	3.636206	-3.560941e-01	7.305470e-01	8.780517e-01	-6.77262923	FALSE	FALSE
O43422	THAP12	8.570889e-02	3.598668	3.078133e-01	7.657177e-01	8.980527e-01	-6.78110368	FALSE	FALSE
P63208	SKP1	1.693454e-01	3.624903	1.003271e+00	3.437471e-01	6.229229e-01	-6.79008616	FALSE	FALSE
O96019	ACTL6A	8.397452e-02	3.637712	6.514903e-01	5.321428e-01	7.577837e-01	-6.79242265	FALSE	FALSE
P52701	MSH6	-1.112771e-01	3.623603	-5.858439e-01	5.733779e-01	7.968980e-01	-6.79633607	FALSE	FALSE
Q13409	DYNC1I2	-1.106327e-01	3.560192	-3.165013e-01	7.593435e-01	8.937727e-01	-6.80192210	FALSE	FALSE
O75643	SNRNP200	-9.815923e-02	3.609996	-4.112093e-01	6.912089e-01	8.566115e-01	-6.80775165	FALSE	FALSE
Q9UBF2	COPG2	-1.814893e-01	3.608150	-8.177333e-01	4.360848e-01	6.975054e-01	-6.81561390	FALSE	FALSE
P00367	GLUD1	4.336312e-02	3.629141	2.419042e-01	8.146548e-01	9.275963e-01	-6.81589218	FALSE	FALSE
P46779	RPL28	-1.203760e-01	3.638753	-1.455753e+00	1.817868e-01	4.294680e-01	-6.81654323	FALSE	FALSE
Q08J23	NSUN2	-6.513837e-02	3.637801	-4.847062e-01	6.402698e-01	8.240373e-01	-6.81894755	FALSE	FALSE
P48643	CCT5	-1.908100e-01	3.613258	-9.438360e-01	3.716006e-01	6.392570e-01	-6.82325548	FALSE	FALSE
Q02543	RPL18A	7.257507e-02	3.617389	3.332035e-01	7.471443e-01	8.889842e-01	-6.82406238	FALSE	FALSE
P36578	RPL4	-9.987781e-02	3.626942	-5.619819e-01	5.888035e-01	8.021274e-01	-6.82439348	FALSE	FALSE
Q9UNQ2	DIMT1	-1.110551e-01	3.631611	-7.305818e-01	4.849069e-01	7.273604e-01	-6.83424655	FALSE	FALSE
Q92572	AP3S1	-3.745242e-02	3.631558	-2.213646e-01	8.300944e-01	9.303108e-01	-6.84056748	FALSE	FALSE
Q53GS9	USP39	-8.160528e-02	3.621661	-4.066000e-01	6.944631e-01	8.566556e-01	-6.84609621	FALSE	FALSE
Q9Y4Z0	LSM4	-1.058628e-01	3.592742	-3.740341e-01	7.176428e-01	8.696558e-01	-6.84703236	FALSE	FALSE
Q16629	SRSF7	7.024128e-02	3.620068	3.388250e-01	7.430550e-01	8.870013e-01	-6.87272698	FALSE	FALSE
P61313	RPL15	-5.012858e-02	3.605281	-1.919533e-01	8.523374e-01	9.385010e-01	-6.87736885	FALSE	FALSE
Q8TE02	ELP5	-1.388388e-02	3.625755	-7.146062e-02	9.447031e-01	9.806990e-01	-6.87987898	FALSE	FALSE
P14649	MYL6B	6.900356e-03	3.588303	2.220804e-02	9.828004e-01	9.895361e-01	-6.88079729	FALSE	FALSE
P55209	NAP1L1	8.337455e-02	3.626931	4.763520e-01	6.459662e-01	8.276442e-01	-6.88579256	FALSE	FALSE
P67809	YBX1	-2.300682e-01	3.615935	-1.230905e+00	2.517025e-01	5.136408e-01	-6.88780889	FALSE	FALSE
Q08211	DHX9	-1.814292e-01	3.601402	-7.381135e-01	4.805524e-01	7.241403e-01	-6.89090640	FALSE	FALSE
P01024	C3	6.932803e-02	3.589011	2.374529e-01	8.179939e-01	9.275963e-01	-6.89212245	FALSE	FALSE
Q9UJX2	CDC23	5.672932e-02	3.613227	2.407236e-01	8.155400e-01	9.275963e-01	-6.89656477	FALSE	FALSE
P09429	HMGB1	9.006875e-02	3.601388	3.451105e-01	7.384929e-01	8.840352e-01	-6.90089872	FALSE	FALSE
P31150	GDI1	3.969560e-02	3.606165	1.606296e-01	8.761806e-01	9.492238e-01	-6.90150078	FALSE	FALSE
P0DTU4	P0DTU4	-1.090221e-01	3.612878	-4.800542e-01	6.434388e-01	8.265585e-01	-6.90205744	FALSE	FALSE
Q15072	ZNF146	1.238388e-02	3.626354	6.495603e-02	9.497281e-01	9.816518e-01	-6.90592482	FALSE	FALSE
Q9UKM9	RALY	-1.851202e-01	3.617842	-9.667474e-01	3.606714e-01	6.369829e-01	-6.90701904	FALSE	FALSE
P11908	PRPS2	-2.340493e-01	3.551637	-6.750559e-01	5.177837e-01	7.536970e-01	-6.91147767	FALSE	FALSE
P22061	PCMT1	-4.846815e-02	3.604267	-1.880281e-01	8.553170e-01	9.385010e-01	-6.91590961	FALSE	FALSE
Q92841	DDX17	1.219862e-01	3.628804	7.847196e-01	4.541739e-01	7.088940e-01	-6.91618113	FALSE	FALSE
P31146	CORO1A	-1.129706e-01	3.626540	-6.603424e-01	5.267210e-01	7.565445e-01	-6.92130228	FALSE	FALSE
P39023	RPL3	9.728421e-02	3.614936	4.353598e-01	6.742700e-01	8.441243e-01	-6.92446290	FALSE	FALSE
P62891	RPL39	-1.340783e-01	3.638831	-1.840916e+00	1.011234e-01	3.181694e-01	-6.92939369	FALSE	FALSE
P61923	COPZ1	5.131172e-02	3.618564	2.448400e-01	8.124548e-01	9.275963e-01	-6.93207231	FALSE	FALSE
Q9BPW8	NIPSNAP1	1.283109e-01	3.631484	9.199577e-01	3.832482e-01	6.490813e-01	-6.93401995	FALSE	FALSE
P78371	CCT2	-1.397478e-01	3.619541	-7.368236e-01	4.812964e-01	7.241524e-01	-6.93420910	FALSE	FALSE
Q13435	SF3B2	-1.532495e-01	3.600642	-6.026245e-01	5.626676e-01	7.909498e-01	-6.93975640	FALSE	FALSE
Q9NW13	RBM28	4.885498e-02	3.585531	1.607938e-01	8.760552e-01	9.492238e-01	-6.94270216	FALSE	FALSE
Q16851	UGP2	7.468808e-02	3.629295	4.512551e-01	6.632264e-01	8.401084e-01	-6.94548350	FALSE	FALSE
P62263	RPS14	-1.029965e-01	3.641210	-1.968868e+00	8.276861e-02	2.908726e-01	-6.94568110	FALSE	FALSE
QXUBXX	QXUBXX	1.840554e-01	3.628923	1.331663e+00	2.179662e-01	4.724201e-01	-6.94769361	FALSE	FALSE
P04406	GAPDH	-4.054587e-01	3.588911	-1.687941e+00	1.280929e-01	3.594953e-01	-6.95169158	FALSE	FALSE
P62241	RPS8	-1.188609e-01	3.638412	-1.378501e+00	2.036397e-01	4.544704e-01	-6.95380502	FALSE	FALSE
Q8N3U4	STAG2	-1.631353e-01	3.621806	-9.380028e-01	3.744217e-01	6.407495e-01	-6.95696391	FALSE	FALSE
Q01196	RUNX1	1.547484e-01	3.624868	9.472444e-01	3.699594e-01	6.392570e-01	-6.96065145	FALSE	FALSE
Q9P031	CCDC59	6.552378e-02	3.612941	2.870924e-01	7.809955e-01	9.062494e-01	-6.97798072	FALSE	FALSE
Q9BZE9	ASPSCR1	8.567167e-02	3.625097	4.771920e-01	6.453923e-01	8.276442e-01	-6.98571165	FALSE	FALSE
P38159	RBMX	9.546529e-02	3.640565	1.372502e+00	2.054283e-01	4.563012e-01	-6.99083153	FALSE	FALSE
Q13263	TRIM28	-1.405775e-01	3.607417	-5.996210e-01	5.645761e-01	7.916314e-01	-6.99385489	FALSE	FALSE
O75909	CCNK	-7.084889e-02	3.586904	-2.361312e-01	8.189861e-01	9.275963e-01	-6.99662477	FALSE	FALSE
O00483	NDUFA4	-1.173200e-02	3.598242	-4.275202e-02	9.668979e-01	9.837353e-01	-6.99919850	FALSE	FALSE
P08237	PFKM	-8.331817e-02	3.586397	-2.739684e-01	7.907246e-01	9.143044e-01	-7.00072082	FALSE	FALSE
Q9NSD9	FARSB	-2.465637e-03	3.619262	-1.194081e-02	9.907515e-01	9.936313e-01	-7.01063996	FALSE	FALSE
P62244	RPS15A	-1.997244e-01	3.629878	-1.602991e+00	1.457984e-01	3.899277e-01	-7.01268916	FALSE	FALSE
P39687	ANP32A	2.380463e-01	3.475316	5.134061e-01	6.208933e-01	8.200792e-01	-7.01414088	FALSE	FALSE
Q9BUJ2	HNRNPUL1	-2.187164e-02	3.633716	-1.455400e-01	8.877160e-01	9.523620e-01	-7.01421537	FALSE	FALSE
Q8NHP8	PLBD2	-2.822913e-01	3.517920	-7.160941e-01	4.933540e-01	7.355460e-01	-7.02533425	FALSE	FALSE
Q99623	PHB2	-1.002917e-01	3.625033	-5.541141e-01	5.939391e-01	8.039010e-01	-7.03170033	FALSE	FALSE
Q9UKN8	GTF3C4	3.596452e-02	3.615902	1.694131e-01	8.694801e-01	9.479036e-01	-7.04446266	FALSE	FALSE
Q8N163	CCAR2	-1.471458e-02	3.624022	-7.743156e-02	9.400927e-01	9.788901e-01	-7.04614978	FALSE	FALSE
Q01105	SET	2.528547e-01	3.566331	8.171457e-01	4.364024e-01	6.975054e-01	-7.04766098	FALSE	FALSE
Q92688	ANP32B	1.972488e-01	3.584249	6.829429e-01	5.130315e-01	7.498491e-01	-7.05003885	FALSE	FALSE
P39748	FEN1	-1.887949e-01	3.594234	-7.053891e-01	4.996554e-01	7.360193e-01	-7.05224680	FALSE	FALSE
Q68DQ2	CRYBG3	-1.103438e-01	3.618215	-5.477113e-01	5.981364e-01	8.051521e-01	-7.06024270	FALSE	FALSE
O15056	SYNJ2	1.416851e-02	3.628989	8.510540e-02	9.341709e-01	9.768462e-01	-7.06152088	FALSE	FALSE
P37268	FDFT1	-5.224577e-02	3.620093	-2.654656e-01	7.970488e-01	9.194561e-01	-7.08867512	FALSE	FALSE
P0DMV8	HSPA1A	-5.503053e-02	3.637546	-4.581934e-01	6.584328e-01	8.381603e-01	-7.09298380	FALSE	FALSE
Q6P1J9	CDC73	-8.096841e-02	3.631601	-5.491867e-01	5.971678e-01	8.049494e-01	-7.09604247	FALSE	FALSE
P46777	RPL5	-1.048167e-01	3.581279	-3.633307e-01	7.253305e-01	8.757365e-01	-7.13753350	FALSE	FALSE
P62249	RPS16	-1.991401e-01	3.630556	-1.688320e+00	1.280184e-01	3.594953e-01	-7.14188400	FALSE	FALSE
Q9UJV9	DDX41	-1.106608e-01	3.634820	-9.471893e-01	3.699859e-01	6.392570e-01	-7.14445470	FALSE	FALSE
P35249	RFC4	-1.450624e-01	3.629711	-1.042711e+00	3.261544e-01	6.089866e-01	-7.14657384	FALSE	FALSE
Q02878	RPL6	-1.073561e-01	3.609611	-4.864296e-01	6.390979e-01	8.240373e-01	-7.15164803	FALSE	FALSE
O95163	ELP1	1.138932e-01	3.637428	1.233012e+00	2.509549e-01	5.136408e-01	-7.15473899	FALSE	FALSE
Q13813	SPTAN1	-2.108141e-02	3.633064	-1.437469e-01	8.890887e-01	9.523620e-01	-7.16076194	FALSE	FALSE
O60216	RAD21	-3.518214e-02	3.618212	-1.683066e-01	8.703236e-01	9.479036e-01	-7.17156392	FALSE	FALSE
Q29RF7	PDS5A	9.640833e-02	3.634132	7.716502e-01	4.614721e-01	7.135543e-01	-7.17527198	FALSE	FALSE
P62424	RPL7A	-4.798197e-02	3.640373	-4.936970e-01	6.341674e-01	8.240373e-01	-7.18461336	FALSE	FALSE
P22626	HNRNPA2B1	-1.605741e-01	3.631584	-1.310687e+00	2.246557e-01	4.837226e-01	-7.19550134	FALSE	FALSE
P33993	MCM7	2.472541e-02	3.631177	1.643635e-01	8.733308e-01	9.492238e-01	-7.20313237	FALSE	FALSE
P38646	HSPA9	-1.604001e-01	3.633955	-1.539387e+00	1.604782e-01	4.059398e-01	-7.20846203	FALSE	FALSE
P09543	CNP	-3.567514e-02	3.630504	-2.283091e-01	8.248651e-01	9.286811e-01	-7.21575831	FALSE	FALSE
P34931	HSPA1L	1.152389e-01	3.633546	9.505687e-01	3.683639e-01	6.392570e-01	-7.21599018	FALSE	FALSE
P26641	EEF1G	-1.211929e-01	3.620651	-6.806520e-01	5.144091e-01	7.498941e-01	-7.23436873	FALSE	FALSE
P22087	FBL	-2.228418e-02	3.631758	-1.507041e-01	8.837649e-01	9.495629e-01	-7.25434768	FALSE	FALSE
Q9Y2W1	THRAP3	8.394263e-02	3.624945	4.948914e-01	6.333589e-01	8.240373e-01	-7.25802094	FALSE	FALSE
P84098	RPL19	-9.881028e-02	3.633184	-7.741743e-01	4.600565e-01	7.135543e-01	-7.25948525	FALSE	FALSE
P14866	HNRNPL	-1.282752e-01	3.606934	-5.765186e-01	5.793791e-01	7.975959e-01	-7.26396879	FALSE	FALSE
P48444	ARCN1	-2.109510e-01	3.585169	-7.689353e-01	4.629978e-01	7.135543e-01	-7.27198400	FALSE	FALSE
Q14669	TRIP12	-4.561217e-02	3.636715	-3.818965e-01	7.120170e-01	8.668001e-01	-7.27213524	FALSE	FALSE
Q969S8	HDAC10	-7.214709e-03	3.629565	-4.667807e-02	9.638604e-01	9.837353e-01	-7.28259864	FALSE	FALSE
Q9BRX9	WDR83	-2.251616e-02	3.617917	-1.090774e-01	9.157015e-01	9.690057e-01	-7.28305338	FALSE	FALSE
Q9UQE7	SMC3	-7.499506e-02	3.631524	-5.282899e-01	6.109649e-01	8.146198e-01	-7.28342977	FALSE	FALSE
O00268	TAF4	-3.643021e-02	3.637981	-3.271769e-01	7.515376e-01	8.931316e-01	-7.28367850	FALSE	FALSE
Q9Y678	COPG1	-4.111237e-02	3.599404	-1.621058e-01	8.750537e-01	9.492238e-01	-7.29561181	FALSE	FALSE
P46782	RPS5	-1.714463e-01	3.628742	-1.260563e+00	2.413472e-01	5.042158e-01	-7.32645154	FALSE	FALSE
Q8IY67	RAVER1	-9.018801e-02	3.635096	-7.524256e-01	4.723478e-01	7.208133e-01	-7.33393646	FALSE	FALSE
P84090	ERH	-2.243323e-01	3.623197	-1.496870e+00	1.710162e-01	4.186069e-01	-7.34139372	FALSE	FALSE
Q9Y606	PUS1	5.891909e-02	3.633299	4.450195e-01	6.675486e-01	8.401084e-01	-7.34927807	FALSE	FALSE
P53618	COPB1	-1.204558e-01	3.618646	-6.415891e-01	5.382467e-01	7.637578e-01	-7.36885956	FALSE	FALSE
P62314	SNRPD1	-1.831645e-01	3.605335	-7.775967e-01	4.581419e-01	7.133095e-01	-7.38423709	FALSE	FALSE
P62917	RPL8	-2.962036e-02	3.629647	-1.954037e-01	8.497203e-01	9.385010e-01	-7.38929550	FALSE	FALSE
P17844	DDX5	9.918736e-02	3.633389	8.139346e-01	4.381409e-01	6.975054e-01	-7.40440411	FALSE	FALSE
Q00059	TFAM	-1.113713e-01	3.615571	-5.453135e-01	5.997124e-01	8.060950e-01	-7.41086154	FALSE	FALSE
P36402	TCF7	-1.075700e-01	3.618736	-5.598141e-01	5.902160e-01	8.021274e-01	-7.41615641	FALSE	FALSE
P10412	H1-4	-2.317080e-01	3.631477	-2.215523e+00	5.601866e-02	2.365767e-01	-7.41694554	FALSE	FALSE
Q96C36	PYCR2	6.269474e-02	3.634472	5.000626e-01	6.298646e-01	8.240373e-01	-7.42787776	FALSE	FALSE
P32322	PYCR1	6.866559e-02	3.638033	6.957461e-01	5.053748e-01	7.433316e-01	-7.42996022	FALSE	FALSE
O43390	HNRNPR	-9.921739e-02	3.623330	-5.859699e-01	5.732971e-01	7.968980e-01	-7.43247264	FALSE	FALSE
P50990	CCT8	-1.488277e-01	3.616590	-7.926993e-01	4.497560e-01	7.071915e-01	-7.44981975	FALSE	FALSE
Q92522	H1FX	-6.828778e-02	3.635567	-5.872739e-01	5.724607e-01	7.968980e-01	-7.46058627	FALSE	FALSE
Q9UMS4	PRPF19	-1.047840e-01	3.618160	-5.515178e-01	5.956392e-01	8.049494e-01	-7.47077044	FALSE	FALSE
Q14683	SMC1A	-1.101602e-01	3.629503	-7.865253e-01	4.531717e-01	7.088940e-01	-7.47494995	FALSE	FALSE
P15311	EZR	-1.842970e-01	3.603139	-8.146317e-01	4.377630e-01	6.975054e-01	-7.48867096	FALSE	FALSE
P11021	HSPA5	-1.243795e-01	3.638394	-1.603183e+00	1.457559e-01	3.899277e-01	-7.50488773	FALSE	FALSE
P15814	IGLL1	-7.888850e-02	3.616077	-3.875625e-01	7.079743e-01	8.653997e-01	-7.51041965	FALSE	FALSE
P15880	RPS2	-2.111091e-02	3.636932	-1.885248e-01	8.549398e-01	9.385010e-01	-7.53311645	FALSE	FALSE
P53621	COPA	1.294062e-01	3.605668	5.573071e-01	5.918520e-01	8.021795e-01	-7.54934235	FALSE	FALSE
O60884	DNAJA2	-8.784115e-02	3.635050	-7.913492e-01	4.505015e-01	7.071915e-01	-7.55087105	FALSE	FALSE
O14579	COPE	4.177093e-03	3.608938	1.870434e-02	9.855136e-01	9.895361e-01	-7.55451869	FALSE	FALSE
P51991	HNRNPA3	3.176107e-02	3.637113	2.905838e-01	7.784140e-01	9.044412e-01	-7.56861422	FALSE	FALSE
P62847	RPS24	-7.542904e-02	3.639756	-9.665320e-01	3.607731e-01	6.369829e-01	-7.56901295	FALSE	FALSE
O60502	OGA	2.160684e-02	3.632099	1.591360e-01	8.773210e-01	9.492238e-01	-7.57372572	FALSE	FALSE
P62750	RPL23A	-1.442804e-01	3.634972	-1.438057e+00	1.866029e-01	4.364370e-01	-7.60014524	FALSE	FALSE
Q9H5Z1	DHX35	-4.199193e-03	3.640016	-4.663122e-02	9.638966e-01	9.837353e-01	-7.60073309	FALSE	FALSE
P35637	FUS	4.263425e-02	3.580181	1.432725e-01	8.894519e-01	9.523620e-01	-7.61628523	FALSE	FALSE
Q96MG8	PCMTD1	8.434866e-02	3.635305	7.673076e-01	4.639142e-01	7.135543e-01	-7.66224614	FALSE	FALSE
P61353	RPL27	-5.561775e-02	3.605728	-2.378915e-01	8.176647e-01	9.275963e-01	-7.67820129	FALSE	FALSE
Q96EY1	DNAJA3	-6.217784e-02	3.636152	-5.612755e-01	5.892635e-01	8.021274e-01	-7.69112950	FALSE	FALSE
Q01844	EWSR1	-1.532928e-01	3.618789	-8.113066e-01	4.395671e-01	6.975054e-01	-7.70866839	FALSE	FALSE
Q9NY12	GAR1	-2.356528e-02	3.600606	-9.346740e-02	9.277229e-01	9.737696e-01	-7.71515654	FALSE	FALSE
P61247	RPS3A	-1.012600e-01	3.639309	-1.397297e+00	1.981228e-01	4.519404e-01	-7.74295541	FALSE	FALSE
Q71UM5	RPS27L	3.838206e-02	3.610264	1.760603e-01	8.644166e-01	9.450954e-01	-7.75051676	FALSE	FALSE
Q5VW36	FOCAD	-2.030796e-02	3.635511	-1.766079e-01	8.639997e-01	9.450954e-01	-7.76019517	FALSE	FALSE
Q6IA86	ELP2	2.335036e-02	3.629276	1.568141e-01	8.790945e-01	9.495379e-01	-7.76123696	FALSE	FALSE
P29144	TPP2	-2.228524e-02	3.635044	-1.880821e-01	8.552760e-01	9.385010e-01	-7.76897396	FALSE	FALSE
P51659	HSD17B4	-7.625285e-02	3.638491	-8.686167e-01	4.091827e-01	6.778381e-01	-7.77688965	FALSE	FALSE
P31689	DNAJA1	4.659573e-02	3.631773	3.520751e-01	7.334505e-01	8.801407e-01	-7.81217774	FALSE	FALSE
P60866	RPS20	-6.983065e-02	3.625289	-4.268782e-01	6.801972e-01	8.493833e-01	-7.83664957	FALSE	FALSE
P35606	COPB2	-5.941870e-02	3.582522	-2.012739e-01	8.452724e-01	9.385010e-01	-7.84824548	FALSE	FALSE
P35268	RPL22	-1.783703e-01	3.623917	-1.133729e+00	2.882203e-01	5.565861e-01	-7.85997959	FALSE	FALSE
P61513	RPL37A	4.948574e-02	3.633161	3.948756e-01	7.027709e-01	8.622525e-01	-7.87999637	FALSE	FALSE
Q14331	FRG1	-4.762952e-02	3.626092	-3.008320e-01	7.708534e-01	9.008548e-01	-7.89095975	FALSE	FALSE
P84103	SRSF3	8.256434e-02	3.628979	5.586147e-01	5.909984e-01	8.021274e-01	-7.93705391	FALSE	FALSE
O75153	CLUH	9.245215e-02	3.635882	8.964202e-01	3.949870e-01	6.631257e-01	-7.98287414	FALSE	FALSE
P62273	RPS29	-1.535684e-01	3.627684	-1.065443e+00	3.163342e-01	5.940322e-01	-8.06187058	FALSE	FALSE
P62851	RPS25	-1.099272e-01	3.623719	-6.658474e-01	5.233662e-01	7.548492e-01	-8.06640448	FALSE	FALSE
P62854	RPS26	-8.304311e-02	3.632331	-6.542393e-01	5.304555e-01	7.565445e-01	-8.08686995	FALSE	FALSE
P0DPH7	TUBA3C	6.209639e-02	3.639943	8.444790e-01	4.217959e-01	6.860284e-01	-8.09210811	FALSE	FALSE
Q9NQS1	AVEN	-3.236732e-03	3.635272	-2.865588e-02	9.778081e-01	9.868340e-01	-8.10120345	FALSE	FALSE
P22090	RPS4Y1	6.909183e-02	3.638905	8.616890e-01	4.127753e-01	6.808845e-01	-8.12828288	FALSE	FALSE
P14735	IDE	-8.115401e-02	3.639429	-1.077681e+00	3.111435e-01	5.854019e-01	-8.17318902	FALSE	FALSE
P62899	RPL31	-9.506439e-02	3.634470	-8.662724e-01	4.103960e-01	6.787053e-01	-8.20331825	FALSE	FALSE
Q9P021	CRIPT	-1.181267e-01	3.630868	-9.075189e-01	3.894199e-01	6.572713e-01	-8.21413767	FALSE	FALSE
P62280	RPS11	-7.004478e-02	3.631893	-5.371739e-01	6.050787e-01	8.100645e-01	-8.22825941	FALSE	FALSE
P17066	HSPA6	-1.119935e-01	3.634423	-1.033512e+00	3.301946e-01	6.111372e-01	-8.31202888	FALSE	FALSE
P39019	RPS19	-6.584559e-02	3.637039	-6.819702e-01	5.136162e-01	7.498491e-01	-8.33695862	FALSE	FALSE
P62266	RPS23	-1.099041e-01	3.621800	-6.341138e-01	5.428825e-01	7.686279e-01	-8.33930288	FALSE	FALSE
P27635	RPL10	-7.631232e-03	3.639277	-9.181592e-02	9.289960e-01	9.737696e-01	-8.34690618	FALSE	FALSE
P83881	RPL36A	-1.469350e-01	3.631889	-1.223874e+00	2.542104e-01	5.136408e-01	-8.42042140	FALSE	FALSE
P42677	RPS27	-4.149513e-03	3.633858	-3.462553e-02	9.731869e-01	9.837353e-01	-8.49861453	FALSE	FALSE
P62269	RPS18	-6.110661e-02	3.629797	-4.365405e-01	6.734467e-01	8.441243e-01	-8.58441091	FALSE	FALSE
P60709	ACTB	-7.917880e-02	3.627173	-5.192598e-01	6.169785e-01	8.191789e-01	-8.65978710	FALSE	FALSE
Q562R1	ACTBL2	-3.963681e-02	3.639254	-4.972114e-01	6.317900e-01	8.240373e-01	-8.68226493	FALSE	FALSE
P11142	HSPA8	1.266251e-02	3.642797	3.114972e-01	7.630125e-01	8.970183e-01	-8.84956834	FALSE	FALSE
P55072	VCP	-4.584670e-02	3.640691	-7.084274e-01	4.978618e-01	7.360193e-01	-8.92081458	FALSE	FALSE
Q96SW2	CRBN	1.170786e-01	3.639881	1.883709e+00	9.459248e-02	3.101127e-01	-8.97379011	FALSE	FALSE
Q9BW61	DDA1	4.216602e-02	3.637387	4.447939e-01	6.677052e-01	8.401084e-01	-9.09372380	FALSE	FALSE
P23284	PPIB	-4.604685e-02	3.637656	-4.966408e-01	6.321757e-01	8.240373e-01	-9.10324397	FALSE	FALSE
P04350	TUBB4A	-6.785957e-02	3.635943	-6.695266e-01	5.211314e-01	7.548492e-01	-9.15761310	FALSE	FALSE
P62861	FAU	-6.445342e-02	3.615759	-3.232026e-01	7.544401e-01	8.936485e-01	-9.34731730	FALSE	FALSE
Q9BQE3	TUBA1C	-1.629470e-02	3.640026	-2.220166e-01	8.296030e-01	9.303108e-01	-9.43630502	FALSE	FALSE
P19474	TRIM21	-8.316073e-03	3.642484	-1.904659e-01	8.534662e-01	9.385010e-01	-9.54385536	FALSE	FALSE
P07437	TUBB	1.003184e-02	3.641903	1.920519e-01	8.522626e-01	9.385010e-01	-9.58533764	FALSE	FALSE
Q16531	DDB1	7.362477e-03	3.635569	6.939331e-02	9.462999e-01	9.812003e-01	-10.52461159	FALSE	FALSE
