# Supplementary material for: A Type II CDK6 Degrader Enables Cellular Targeting beyond the Limits of Type II Inhibition
Source: J Am Chem Soc. 2026 Jun 26;148(26):27951–64. doi: 10.1021/jacs.6c10277 (PMC13352627; doi:10.1021/jacs.6c10277)
Supplement: Supplementary file 3 [file ja6c10277_si_003.zip › Raw proteomics data _ IP and WP 2026 05/ip-esf_485_1-24_esf6_diann_directdia_20250205v3_globalnorm_3c4r_20251021_Limma_output_STT.03.123_vs_DMSO.csv]

Accession	Gene.Symbol	logFC	AveExpr	t	P.Value	adj.P.Val	B	Control.Fully.Imputed	Contrast.Fully.Imputed
P06239	LCK	7.7167544967	0.7633423	49.615340454	2.232940e-11	2.197213e-08	17.048047234	FALSE	FALSE
Q00535	CDK5	8.1731987603	0.5236994	39.698778414	1.357223e-10	6.677535e-08	15.179497794	FALSE	FALSE
P78406	RAE1	-3.3043675270	2.8439566	-26.296064708	3.762808e-09	9.256508e-07	11.660635182	FALSE	FALSE
Q15750	TAB1	4.1942906046	2.4595131	26.358435243	3.691823e-09	9.256508e-07	11.518737559	TRUE	FALSE
Q71RC2	LARP4	-2.6020256886	3.1182180	-24.695384909	6.231924e-09	1.226443e-06	11.332254840	FALSE	FALSE
Q13432	UNC119	4.3421395501	2.3874947	21.233365811	2.090117e-08	3.270239e-06	10.055733300	TRUE	FALSE
P51617	IRAK1	4.3367659698	2.3806853	20.603457966	2.658731e-08	3.270239e-06	9.981132534	FALSE	FALSE
P49336	CDK8	3.7103970075	2.6620194	20.831100521	2.435317e-08	3.270239e-06	9.771163383	FALSE	FALSE
P53671	LIMK2	3.1626748369	2.9054869	17.934676055	8.027708e-08	8.776961e-06	8.519811512	TRUE	FALSE
P06493	CDK1	2.3926685615	3.1933730	17.028920391	1.211040e-07	1.191664e-05	8.359475724	FALSE	FALSE
P51451	BLK	4.5388809444	2.2540782	16.481320924	1.568747e-07	1.403315e-05	8.217627676	TRUE	FALSE
Q9NXC5	MIOS	3.4307708814	2.7942732	15.221628151	2.938577e-07	2.249242e-05	7.457506185	FALSE	FALSE
P52948	NUP98	-2.5511220878	3.1294549	-15.200070693	2.971560e-07	2.249242e-05	7.445597690	FALSE	FALSE
Q96EE3	SEH1L	3.4679709482	2.7624664	13.755097252	6.508948e-07	4.574860e-05	6.802171742	FALSE	FALSE
P24941	CDK2	4.7368910543	2.2108106	13.285193661	8.539630e-07	5.251872e-05	6.425663109	FALSE	FALSE
P15104	GLUL	-1.8402548996	3.3580718	-12.521673549	1.353612e-06	7.835023e-05	5.995440474	FALSE	FALSE
P16591	FER	3.1733889719	2.8442066	11.819592770	2.116013e-06	1.136013e-04	5.626381351	TRUE	FALSE
Q99536	VAT1	5.2172994638	1.9803355	13.526026491	7.422090e-07	4.868891e-05	5.452735418	FALSE	FALSE
P06241	FYN	2.3570998062	3.1922618	11.355074237	2.881982e-06	1.417935e-04	5.257181775	TRUE	FALSE
P35249	RFC4	1.2859211739	3.4996055	11.764638719	2.193521e-06	1.136013e-04	4.940823335	FALSE	FALSE
Q6PHR2	ULK3	2.7205601042	3.0353117	10.226138906	6.416886e-06	2.870098e-04	4.511067837	TRUE	FALSE
O95551	TDP2	-3.3219381371	2.8140020	-10.250548129	6.301714e-06	2.870098e-04	4.011901571	FALSE	FALSE
Q9NS23	RASSF1	2.3269120755	3.1917592	9.472721686	1.144115e-05	4.894824e-04	3.945183448	TRUE	FALSE
Q92918	MAP4K1	2.7168199833	3.0398311	9.031460571	1.635286e-05	6.704673e-04	3.629390544	TRUE	FALSE
Q13043	STK4	2.2321215138	3.2387226	8.963171139	1.730486e-05	6.811192e-04	3.559918410	FALSE	FALSE
Q6PJI9	WDR59	2.1219635788	3.2533469	7.964487244	4.134709e-05	1.506872e-03	2.725586975	TRUE	FALSE
P35579	MYH9	1.8410776993	3.3375002	7.855716272	4.570104e-05	1.606065e-03	2.418714336	FALSE	FALSE
Q9BUJ2	HNRNPUL1	-1.4881443779	3.4463934	-7.021071551	1.023786e-04	3.052744e-03	1.687279739	FALSE	FALSE
P55072	VCP	-1.1156206120	3.5312938	-8.802909931	1.979057e-05	7.489969e-04	1.506610155	FALSE	FALSE
O43318	MAP3K7	1.8139361066	3.3380678	6.704308442	1.417168e-04	4.101450e-03	1.465672516	FALSE	FALSE
Q92598	HSPH1	-0.7246291129	3.5961123	-7.172686581	8.796141e-05	2.885134e-03	1.413122059	FALSE	FALSE
Q00537	CDK17	1.9575054339	3.2927689	6.594191661	1.590941e-04	4.472816e-03	1.394011398	FALSE	FALSE
O43390	HNRNPR	-1.3422032902	3.4751532	-7.118009691	9.288420e-05	2.948324e-03	1.322097378	FALSE	FALSE
Q15181	PPA1	-0.6203894114	3.6071209	-7.181757877	8.717294e-05	2.885134e-03	1.171022704	FALSE	FALSE
Q96S15	WDR24	1.8858712802	3.3156010	6.341368165	2.085940e-04	5.401487e-03	1.158217367	TRUE	FALSE
P12931	SRC	1.8597388545	3.3234594	6.229236506	2.357979e-04	5.949362e-03	1.037600422	TRUE	FALSE
P34932	HSPA4	-1.1840187357	3.5083947	-6.415779820	1.924577e-04	5.118334e-03	0.903085126	FALSE	FALSE
O95757	HSPA4L	-0.9702772628	3.5512406	-6.483568730	1.789490e-04	4.891271e-03	0.741582624	FALSE	FALSE
Q9NYJ8	TAB2	1.2836193580	3.4950535	5.733072658	4.133110e-04	9.683287e-03	0.359589121	FALSE	FALSE
Q9Y4K4	MAP4K5	2.2245080033	3.1796873	5.673724237	4.429488e-04	1.013632e-02	0.304219936	FALSE	FALSE
Q12851	MAP4K2	2.1271232875	3.1927410	5.532716641	5.231540e-04	1.143963e-02	0.233245058	TRUE	FALSE
Q07666	KHDRBS1	-1.2596530836	3.4911578	-6.057025657	2.854999e-04	7.023297e-03	0.124878104	FALSE	FALSE
Q13188	STK3	1.5743584664	3.4151847	5.308336468	6.855709e-04	1.322749e-02	-0.002304168	TRUE	FALSE
Q86YZ3	HRNR	-3.0831795166	2.6599845	-5.469229912	5.643523e-04	1.207223e-02	-0.005475238	FALSE	FALSE
O75937	DNAJC8	2.0364863083	3.2464959	5.263834889	7.239341e-04	1.344059e-02	-0.015936048	FALSE	FALSE
Q96GA3	LTV1	0.9003577098	3.5667647	5.438261353	5.857270e-04	1.226288e-02	-0.138262159	FALSE	FALSE
P40937	RFC5	1.1740604835	3.4963562	5.362196858	6.420847e-04	1.316274e-02	-0.266559477	FALSE	FALSE
O43684	BUB3	-1.7148837138	3.3487530	-5.950443051	3.219756e-04	7.727415e-03	-0.305338504	FALSE	FALSE
P23258	TUBG1	-1.5590422867	3.3984315	-4.891197040	1.154699e-03	1.993374e-02	-0.703425895	FALSE	FALSE
O14950	MYL12B	1.9880945356	3.1857476	5.154868414	8.281481e-04	1.509070e-02	-0.796323844	FALSE	FALSE
O95400	CD2BP2	-1.6150926941	3.3907654	-4.665892204	1.546234e-03	2.415070e-02	-0.823369563	FALSE	FALSE
P42704	LRPPRC	-0.9971614116	3.5412644	-4.968113692	1.046912e-03	1.839574e-02	-0.862779508	FALSE	FALSE
P35580	MYH10	2.5540569858	2.8470864	5.317122520	6.782626e-04	1.322749e-02	-0.965276611	FALSE	FALSE
Q9UNZ5	C19orf53	-0.6916989944	3.5946916	-5.289361752	7.016496e-04	1.327737e-02	-1.079640211	FALSE	FALSE
Q00839	HNRNPU	-0.8421199692	3.5691029	-5.335812352	6.629980e-04	1.322749e-02	-1.245897882	FALSE	FALSE
Q00534	CDK6	1.5290120935	3.4033305	4.805503153	1.289202e-03	2.118321e-02	-1.279818945	FALSE	FALSE
P31943	HNRNPH1	-0.7814718136	3.5795711	-4.678296121	1.521284e-03	2.414425e-02	-1.342792250	FALSE	FALSE
P60660	MYL6	2.2073184461	3.0297041	4.804029571	1.291659e-03	2.118321e-02	-1.364843046	FALSE	FALSE
P01111	NRAS	-0.8792564614	3.5624077	-4.695249114	1.487888e-03	2.400134e-02	-1.406180329	FALSE	FALSE
P23193	TCEA1	1.1586964359	3.4877788	4.483645242	1.968832e-03	2.980509e-02	-1.475539679	FALSE	FALSE
Q13422	IKZF1	4.4622096833	1.3137293	5.591912352	4.876934e-04	1.090660e-02	-1.691296299	FALSE	FALSE
Q9UKT9	IKZF3	3.4137124645	1.9062423	4.462727196	2.024830e-03	3.018838e-02	-1.718249844	TRUE	FALSE
O43809	NUDT21	-0.7491932472	3.5789956	-4.987402217	1.021635e-03	1.827797e-02	-1.796075304	FALSE	FALSE
P40938	RFC3	1.1452700745	3.4995183	4.298295960	2.529929e-03	3.660956e-02	-1.822276305	FALSE	FALSE
Q00403	GTF2B	-0.6980004544	3.5911671	-4.450422626	2.058573e-03	3.023337e-02	-1.857907007	FALSE	FALSE
O75694	NUP155	-0.9963314398	3.5316077	-4.050923275	3.563444e-03	4.870040e-02	-1.923343968	FALSE	FALSE
Q15459	SF3A1	-0.9456994275	3.5458997	-3.993439016	3.863625e-03	5.137577e-02	-1.983456044	FALSE	FALSE
O14965	AURKA	2.2615504266	2.8514328	4.184219126	2.959551e-03	4.220577e-02	-2.178365172	FALSE	FALSE
Q12874	SF3A3	-0.8917983632	3.5609034	-3.853629750	4.712891e-03	5.796856e-02	-2.181636986	FALSE	FALSE
P31150	GDI1	-0.9834802424	3.5212664	-3.858491027	4.680224e-03	5.796856e-02	-2.278564682	FALSE	FALSE
Q6P5R6	RPL22L1	0.8285183357	3.5676350	3.738474429	5.562489e-03	6.674986e-02	-2.381455227	FALSE	FALSE
P34897	SHMT2	0.5573070628	3.6110752	3.931634278	4.216884e-03	5.400285e-02	-2.391031034	FALSE	FALSE
Q9BPW8	NIPSNAP1	-0.7859587133	3.5692399	-3.881989161	4.525695e-03	5.709339e-02	-2.676341129	FALSE	FALSE
P29144	TPP2	-0.7099136476	3.5862013	-4.159123973	3.064235e-03	4.307440e-02	-2.682680519	FALSE	FALSE
Q86UW6	N4BP2	-1.2048341399	3.4721547	-3.231785480	1.178021e-02	1.170882e-01	-2.738624774	FALSE	FALSE
P23588	EIF4B	1.2563471490	3.4594164	3.569454977	7.118089e-03	8.050804e-02	-2.757320627	FALSE	FALSE
Q8N3J9	ZNF664	-1.1273171018	3.5070621	-3.165407114	1.302750e-02	1.244569e-01	-2.777076114	FALSE	FALSE
P12829	MYL4	2.1207651575	2.9466548	3.282203637	1.091692e-02	1.140865e-01	-2.813378795	FALSE	FALSE
Q9BWU1	CDK19	1.8276336494	3.0753981	3.276301490	1.101445e-02	1.140865e-01	-2.891628716	TRUE	FALSE
O14979	HNRNPDL	-1.2831438719	3.4297197	-3.469398017	8.251713e-03	9.226915e-02	-2.981360644	FALSE	FALSE
Q01844	EWSR1	-1.7771098018	3.3274117	-4.029069115	3.674507e-03	4.953034e-02	-3.068990063	FALSE	FALSE
Q09028	RBBP4	-0.6843116392	3.5834724	-3.637832332	6.439243e-03	7.633994e-02	-3.127770424	FALSE	FALSE
Q96MG8	PCMTD1	-0.3362744807	3.6307777	-3.970687456	3.989831e-03	5.234658e-02	-3.182977282	FALSE	FALSE
Q96GD4	AURKB	1.7886842644	3.1152628	3.240517907	1.162570e-02	1.170134e-01	-3.218351931	FALSE	FALSE
P35250	RFC2	1.1420636862	3.4840791	3.211894597	1.214026e-02	1.194602e-01	-3.231176744	FALSE	FALSE
P63244	RACK1	-1.3278490379	3.3621345	-3.070771698	1.504992e-02	1.384030e-01	-3.289881150	FALSE	FALSE
P63173	RPL38	1.7007952692	3.3315222	4.122450864	3.224448e-03	4.468812e-02	-3.298459715	FALSE	FALSE
Q92979	EMG1	-0.4256206628	3.6211632	-3.618532430	6.623588e-03	7.759060e-02	-3.300287319	FALSE	FALSE
P16401	H1-5	0.5652787129	3.6060165	4.844817175	1.225491e-03	2.079109e-02	-3.436816392	FALSE	FALSE
Q96J01	THOC3	-0.6716225002	3.5858982	-3.110429380	1.416513e-02	1.327475e-01	-3.453930927	FALSE	FALSE
P51659	HSD17B4	-0.2936168321	3.6332414	-3.930141531	4.225833e-03	5.400285e-02	-3.477486819	FALSE	FALSE
Q6PI48	DARS2	-1.1623908420	3.4638664	-2.861675444	2.076619e-02	1.661296e-01	-3.483871594	FALSE	FALSE
Q15785	TOMM34	0.9574641579	3.5007356	2.983845644	1.719689e-02	1.484363e-01	-3.545866572	FALSE	FALSE
P11586	MTHFD1	-0.6746781852	3.5831110	-3.365374844	9.635200e-03	1.050675e-01	-3.625824860	FALSE	FALSE
P06400	RB1	-0.8255461955	3.5394178	-2.916098909	1.908975e-02	1.565360e-01	-3.653499583	FALSE	FALSE
P31948	STIP1	2.0997249790	3.0540018	3.027304166	1.608626e-02	1.426025e-01	-3.681166768	FALSE	FALSE
P19474	TRIM21	-0.3173425758	3.6320186	-4.650414002	1.577992e-03	2.426163e-02	-3.779985368	FALSE	FALSE
Q02543	RPL18A	0.9189620600	3.5125008	3.048212857	1.557878e-02	1.401406e-01	-3.799248098	FALSE	FALSE
Q14697	GANAB	-1.7977494002	3.2387440	-2.586325450	3.189367e-02	2.164371e-01	-3.811727098	FALSE	FALSE
P61289	PSME3	0.8417467849	3.5375552	2.905173531	1.941468e-02	1.578847e-01	-3.815524636	FALSE	FALSE
Q96P11	NSUN5	0.7430949381	3.5677310	2.628661622	2.984893e-02	2.097954e-01	-3.881633382	FALSE	FALSE
O14776	TCERG1	0.7322522748	3.5623066	2.801716706	2.279032e-02	1.769717e-01	-3.898825214	FALSE	FALSE
Q13330	MTA1	-0.7899392636	3.5687702	-2.353658661	4.595008e-02	2.569027e-01	-3.979024922	FALSE	FALSE
P22061	PCMT1	0.7851180868	3.5540755	2.925401451	1.881753e-02	1.565360e-01	-4.021728802	FALSE	FALSE
P62851	RPS25	0.8643944760	3.5422528	3.806203100	5.044695e-03	6.128370e-02	-4.024302860	FALSE	FALSE
P62917	RPL8	0.9165976167	3.5066631	3.240727175	1.162203e-02	1.170134e-01	-4.027357255	FALSE	FALSE
P78318	IGBP1	0.5371102037	3.6033641	2.786506817	2.333542e-02	1.769717e-01	-4.033702671	FALSE	FALSE
P54886	ALDH18A1	-0.7264843490	3.5661278	-2.775449600	2.374011e-02	1.769717e-01	-4.054323105	FALSE	FALSE
P06576	ATP5F1B	-0.9157296320	3.5098850	-3.013356808	1.643433e-02	1.431095e-01	-4.054774047	FALSE	FALSE
Q9NVV4	MTPAP	-0.7975835812	3.5460827	-2.547308758	3.390419e-02	2.219859e-01	-4.083040546	FALSE	FALSE
O43617	TRAPPC3	-0.4652048520	3.6212090	-2.540370282	3.427498e-02	2.219859e-01	-4.168215394	FALSE	FALSE
Q9ULX6	AKAP8L	-1.0091524300	3.4990477	-2.222920185	5.642435e-02	2.985146e-01	-4.171219344	FALSE	FALSE
Q6UXN9	WDR82	-0.5973907810	3.5897054	-2.590714769	3.167521e-02	2.164371e-01	-4.210578397	FALSE	FALSE
Q13123	IK	0.8964915876	3.5075436	2.312354331	4.903092e-02	2.665548e-01	-4.218169219	FALSE	FALSE
Q8WXF1	PSPC1	0.7992391370	3.5240754	2.521162695	3.532302e-02	2.257004e-01	-4.234984868	FALSE	FALSE
P37108	SRP14	-0.4855841889	3.6101684	-3.603574679	6.770315e-03	7.837635e-02	-4.251612385	FALSE	FALSE
P38919	EIF4A3	-0.5364135189	3.6059077	-2.493268879	3.690311e-02	2.308830e-01	-4.262280625	FALSE	FALSE
O95785	WIZ	0.6792747257	3.5879710	2.196614911	5.880209e-02	3.060887e-01	-4.288228899	FALSE	FALSE
P60866	RPS20	0.4894400182	3.6091660	3.302569237	1.058731e-02	1.120205e-01	-4.347438491	FALSE	FALSE
P09429	HMGB1	1.1868800421	3.3770802	2.797456793	2.294165e-02	1.769717e-01	-4.356441767	FALSE	FALSE
Q9Y237	PIN4	-0.4357667257	3.6159436	-3.313187796	1.041962e-02	1.114446e-01	-4.375046047	FALSE	FALSE
P60842	EIF4A1	-1.0168037743	3.4468252	-2.448228757	3.960671e-02	2.362000e-01	-4.411231629	FALSE	FALSE
Q92522	H1FX	0.5310021931	3.5960300	3.057004415	1.537041e-02	1.400415e-01	-4.466810057	FALSE	FALSE
Q01780	EXOSC10	-0.6313177324	3.5834445	-2.285131451	5.117321e-02	2.751608e-01	-4.502101679	FALSE	FALSE
O60884	DNAJA2	-0.3568233420	3.6241532	-3.082533683	1.478164e-02	1.372182e-01	-4.504230780	FALSE	FALSE
P06748	NPM1	-0.4074973148	3.6177190	-2.939146211	1.842265e-02	1.562749e-01	-4.507512525	FALSE	FALSE
P30260	CDC27	-0.5497842256	3.6025995	-2.220847225	5.660823e-02	2.985146e-01	-4.523340989	FALSE	FALSE
O43768	ENSA	-0.7652960784	3.5434711	-2.481451312	3.759391e-02	2.323984e-01	-4.526750629	FALSE	FALSE
P00738	HP	0.2687596689	3.6349939	2.756977201	2.443236e-02	1.794138e-01	-4.540832164	FALSE	FALSE
Q86W42	THOC6	-0.8001051141	3.5395015	-2.141463782	6.411241e-02	3.138637e-01	-4.562839687	FALSE	FALSE
P33316	DUT	0.6946386553	3.5462537	2.148535228	6.340603e-02	3.122220e-01	-4.564886222	FALSE	FALSE
Q9ULC4	MCTS1	-0.7773285815	3.5506821	-2.932071666	1.862481e-02	1.565360e-01	-4.571252551	FALSE	FALSE
Q8NDD1	C1orf131	0.6118966693	3.5780921	2.537192481	3.444617e-02	2.219859e-01	-4.585488284	FALSE	FALSE
Q8TE02	ELP5	-0.5569261509	3.5933825	-2.381766536	4.396500e-02	2.495894e-01	-4.596287153	FALSE	FALSE
Q8N0Z6	TTC5	-1.0597706619	3.4463174	-1.870924881	9.770372e-02	3.766997e-01	-4.596645753	FALSE	FALSE
Q03252	LMNB2	-0.4516087377	3.6139243	-2.474195081	3.802453e-02	2.323984e-01	-4.618144433	FALSE	FALSE
O43795	MYO1B	-0.5016095038	3.6049777	-2.382202373	4.393490e-02	2.495894e-01	-4.628216113	FALSE	FALSE
O60506	SYNCRIP	-0.6885889683	3.5543143	-2.477880759	3.780519e-02	2.323984e-01	-4.649372690	FALSE	FALSE
Q9UKS7	IKZF2	2.1280323449	2.1414114	2.334859489	4.732756e-02	2.616310e-01	-4.665076161	TRUE	FALSE
Q8NC51	SERBP1	0.6290444796	3.5707500	2.779418734	2.359401e-02	1.769717e-01	-4.678162487	FALSE	FALSE
P62910	RPL32	0.4924605770	3.6013876	2.763922069	2.416970e-02	1.788194e-01	-4.693496002	FALSE	FALSE
Q9Y6A4	CFAP20	-0.4593012405	3.6095484	-3.016881050	1.634564e-02	1.431095e-01	-4.702483338	FALSE	FALSE
Q96DI7	SNRNP40	-0.4460577872	3.6112314	-2.495837159	3.675468e-02	2.308830e-01	-4.706265960	FALSE	FALSE
O43172	PRPF4	-0.7122148097	3.5569812	-2.120876900	6.621310e-02	3.162801e-01	-4.710478576	FALSE	FALSE
O14579	COPE	-0.6883446743	3.5601313	-2.701293716	2.664725e-02	1.928007e-01	-4.723810275	FALSE	FALSE
P62753	RPS6	0.3268773145	3.6273081	3.155693971	1.322131e-02	1.250939e-01	-4.744481647	FALSE	FALSE
P56556	NDUFA6	0.6359465830	3.5683330	1.976384214	8.296624e-02	3.444674e-01	-4.760187627	FALSE	FALSE
Q9Y3I0	RTCB	-0.3880585753	3.6197339	-2.614713171	3.050743e-02	2.129029e-01	-4.769438048	FALSE	FALSE
Q9NR30	DDX21	0.9366534801	3.4464263	1.941319793	8.761244e-02	3.562423e-01	-4.773997728	FALSE	FALSE
Q99459	CDC5L	0.4696136507	3.6100163	2.109047482	6.745053e-02	3.197493e-01	-4.774921879	FALSE	FALSE
P39023	RPL3	0.7500142178	3.5328998	2.491256366	3.701984e-02	2.308830e-01	-4.779845956	FALSE	FALSE
P05198	EIF2S1	-0.4476731874	3.6079590	-2.550452964	3.373750e-02	2.219859e-01	-4.834535846	FALSE	FALSE
P62269	RPS18	0.4432416352	3.6163449	3.459328505	8.375956e-03	9.260608e-02	-4.839142063	FALSE	FALSE
P40429	RPL13A	1.1463490734	3.2955976	2.043680014	7.470630e-02	3.369918e-01	-4.846354403	FALSE	FALSE
P62195	PSMC5	0.6936263380	3.5457174	1.852942645	1.004538e-01	3.801791e-01	-4.853565917	FALSE	FALSE
O15117	FYB1	0.4963179498	3.6006901	1.943989693	8.725005e-02	3.562409e-01	-4.920642150	FALSE	FALSE
Q9H2U2	PPA2	-0.4181058993	3.6166578	-2.223113205	5.640726e-02	2.985146e-01	-4.927851024	FALSE	FALSE
Q14444	CAPRIN1	-0.6155522767	3.5769919	-2.133615955	6.490538e-02	3.139423e-01	-4.928190670	FALSE	FALSE
Q99832	CCT7	-0.5749765749	3.5831480	-2.393214562	4.318133e-02	2.495894e-01	-4.929949498	FALSE	FALSE
Q14974	KPNB1	-0.6584264247	3.5536625	-2.190019969	5.941355e-02	3.060887e-01	-4.935594766	FALSE	FALSE
P62277	RPS13	0.2965159506	3.6298375	2.952627756	1.804368e-02	1.543912e-01	-4.936115037	FALSE	FALSE
Q04637	EIF4G1	-0.6118930368	3.5575172	-1.861096353	9.919786e-02	3.783360e-01	-4.946194056	FALSE	FALSE
P46779	RPL28	0.3812745014	3.6191506	2.877340617	2.026859e-02	1.634778e-01	-4.950846850	FALSE	FALSE
Q9Y4L1	HYOU1	0.6348070470	3.5601709	1.652279876	1.365033e-01	4.467009e-01	-4.966836630	FALSE	FALSE
Q6P1N0	CC2D1A	-0.5596560285	3.5850567	-1.760457833	1.157922e-01	4.077209e-01	-4.982953716	FALSE	FALSE
Q8WXI9	GATAD2B	0.6039716715	3.5706696	1.844178134	1.018207e-01	3.838757e-01	-5.004880137	FALSE	FALSE
Q9BRP8	PYM1	0.5967110004	3.5617654	2.107734198	6.758929e-02	3.197493e-01	-5.010549641	FALSE	FALSE
Q9H4G4	GLIPR2	0.6354031990	3.5632123	1.979136931	8.261171e-02	3.444488e-01	-5.034424817	FALSE	FALSE
O15235	MRPS12	-0.3626534722	3.6222100	-2.339933065	4.695179e-02	2.610201e-01	-5.045241163	FALSE	FALSE
Q9Y3D9	MRPS23	0.4409146542	3.6070844	2.045513065	7.449285e-02	3.369918e-01	-5.056431423	FALSE	FALSE
O14807	MRAS	-0.7044096643	3.5509353	-2.465771666	3.853068e-02	2.340382e-01	-5.063497721	FALSE	FALSE
P06733	ENO1	-0.8692400603	3.4714209	-2.002077793	7.971336e-02	3.440022e-01	-5.096931470	FALSE	FALSE
Q9NW13	RBM28	0.4813727277	3.5947077	2.190038097	5.941186e-02	3.060887e-01	-5.111526915	FALSE	FALSE
Q13310	PABPC4	0.4467688212	3.6026316	2.021101645	7.738465e-02	3.385145e-01	-5.133055637	FALSE	FALSE
Q9NQS1	AVEN	-0.3116316635	3.6281366	-2.810551414	2.247973e-02	1.769605e-01	-5.141954595	FALSE	FALSE
Q9HB71	CACYBP	1.0527576459	3.3371307	1.877100888	9.677582e-02	3.763929e-01	-5.148703827	FALSE	FALSE
Q14498	RBM39	0.7962184993	3.5138096	2.041155660	7.500122e-02	3.369918e-01	-5.154021980	FALSE	FALSE
P25685	DNAJB1	0.5053491652	3.5908004	1.988191441	8.145582e-02	3.440022e-01	-5.166989766	FALSE	FALSE
P36578	RPL4	1.0930234111	3.3419670	2.318144887	4.858689e-02	2.665548e-01	-5.179358624	FALSE	FALSE
Q96CP2	FLYWCH2	0.9958949671	3.3991225	1.580417596	1.520918e-01	4.781417e-01	-5.191347871	FALSE	FALSE
Q99623	PHB2	0.2908384695	3.6305667	2.286899876	5.103125e-02	2.751608e-01	-5.193610058	FALSE	FALSE
Q9NX24	NHP2	0.6351778519	3.5542828	2.123927525	6.589761e-02	3.162801e-01	-5.214743598	FALSE	FALSE
Q9BZL6	PRKD2	0.5411514717	3.5866978	1.777707947	1.127738e-01	4.037476e-01	-5.225180063	FALSE	FALSE
Q9H2H8	PPIL3	-0.4022318759	3.6122837	-1.909773456	9.200499e-02	3.650521e-01	-5.225776975	FALSE	FALSE
Q9UN86	G3BP2	0.5441291542	3.5718767	1.981360101	8.232644e-02	3.444488e-01	-5.226265278	FALSE	FALSE
P06730	EIF4E	-0.4766759106	3.5938082	-1.885234643	9.556656e-02	3.761500e-01	-5.230439256	FALSE	FALSE
Q8N0T1	RBIS	0.3442828890	3.6229400	2.100729467	6.833416e-02	3.201943e-01	-5.235886640	FALSE	FALSE
P55884	EIF3B	-0.8334594248	3.4245063	-1.611193007	1.452273e-01	4.654843e-01	-5.236121978	FALSE	FALSE
P33991	MCM4	-0.5484814536	3.5686182	-1.721390445	1.229095e-01	4.258554e-01	-5.240527357	FALSE	FALSE
Q13217	DNAJC3	0.3953702140	3.6141872	2.169906772	6.131734e-02	3.110117e-01	-5.245909444	FALSE	FALSE
P62424	RPL7A	0.9824331097	3.4173651	2.443213519	3.991986e-02	2.366334e-01	-5.252812454	FALSE	FALSE
O00571	DDX3X	0.5525409261	3.5682314	1.989160756	8.133300e-02	3.440022e-01	-5.270127410	FALSE	FALSE
P55209	NAP1L1	-0.3598375691	3.6198431	-2.020939345	7.740424e-02	3.385145e-01	-5.278395138	FALSE	FALSE
Q3YEC7	RABL6	0.3754594260	3.6189389	1.836026359	1.031078e-01	3.872445e-01	-5.279506647	FALSE	FALSE
Q96IU2	ZBED3	2.8683300070	1.1910688	2.570751800	3.268123e-02	2.188544e-01	-5.291273541	FALSE	FALSE
P17858	PFKL	-0.5639685725	3.5716507	-1.666329177	1.336323e-01	4.442372e-01	-5.307575264	FALSE	FALSE
Q96CT7	CCDC124	0.7532632172	3.4606159	1.722917323	1.226238e-01	4.258554e-01	-5.317500577	FALSE	FALSE
O95819	MAP4K4	0.6746401725	3.5285436	1.862867417	9.892703e-02	3.783360e-01	-5.318075141	FALSE	FALSE
P18124	RPL7	0.7465794043	3.4806729	1.815071143	1.064874e-01	3.946066e-01	-5.332642191	FALSE	FALSE
Q9UHD8	SEPTIN9	0.5702139444	3.5624860	1.911703421	9.173031e-02	3.650521e-01	-5.335977352	FALSE	FALSE
P99999	CYCS	-0.7223788309	3.5145403	-2.102620484	6.813228e-02	3.201943e-01	-5.345027905	FALSE	FALSE
Q9Y6Y0	IVNS1ABP	-0.4464501409	3.6091750	-1.383098149	2.034567e-01	5.651298e-01	-5.359707153	FALSE	FALSE
Q9Y2X7	GIT1	0.3952597608	3.6160899	1.575789022	1.531494e-01	4.795005e-01	-5.383517283	FALSE	FALSE
Q7Z7A3	CTU1	0.5432915728	3.5615247	1.568644110	1.547949e-01	4.804989e-01	-5.385547626	FALSE	FALSE
P11142	HSPA8	-0.1635729550	3.6398965	-3.169553049	1.294568e-02	1.244569e-01	-5.389435498	FALSE	FALSE
P98175	RBM10	-0.4704488809	3.5918227	-1.643917244	1.382390e-01	4.489347e-01	-5.399066754	FALSE	FALSE
Q7Z5K2	WAPL	-0.3798270472	3.6143629	-1.992788929	8.087489e-02	3.440022e-01	-5.399180855	FALSE	FALSE
Q15717	ELAVL1	0.4461925025	3.5985867	1.878751225	9.652929e-02	3.763929e-01	-5.399919520	FALSE	FALSE
Q16629	SRSF7	0.4573783599	3.5938140	1.973210844	8.337677e-02	3.447174e-01	-5.422879491	FALSE	FALSE
P25705	ATP5F1A	-0.3386048746	3.6214362	-2.379314378	4.413470e-02	2.495894e-01	-5.427068120	FALSE	FALSE
Q96F86	EDC3	-0.4764787984	3.5957129	-1.936279632	8.830049e-02	3.575625e-01	-5.433041349	FALSE	FALSE
P18077	RPL35A	0.9900077651	3.3111728	1.750434901	1.175805e-01	4.117411e-01	-5.434087571	FALSE	FALSE
Q9GZT3	SLIRP	-0.2879469324	3.6288164	-2.184218393	5.995663e-02	3.072777e-01	-5.444476896	FALSE	FALSE
P50914	RPL14	0.7603400206	3.4802510	2.137081135	6.455407e-02	3.139423e-01	-5.455734696	FALSE	FALSE
P14649	MYL6B	1.0378793488	3.3386877	2.033118162	7.594781e-02	3.385145e-01	-5.463369577	FALSE	FALSE
P49366	DHPS	0.3473184440	3.6218632	1.682692417	1.303587e-01	4.409564e-01	-5.479165401	FALSE	FALSE
Q9NYZ3	GTSE1	0.4861306093	3.5825574	1.620328641	1.432446e-01	4.621399e-01	-5.500981485	FALSE	FALSE
Q9UNA1	ARHGAP26	-1.1034984240	3.2988733	-1.366251001	2.084778e-01	5.651298e-01	-5.504292463	FALSE	FALSE
Q07021	C1QBP	-0.5453820007	3.5647378	-1.653361552	1.362803e-01	4.467009e-01	-5.524500014	FALSE	FALSE
Q9H307	PNN	0.6337889892	3.5251469	1.437058613	1.880759e-01	5.364251e-01	-5.526175771	FALSE	FALSE
P22102	GART	-0.4501658561	3.5857374	-1.133437654	2.893692e-01	6.193438e-01	-5.540280428	FALSE	FALSE
Q15365	PCBP1	0.6842869846	3.5370693	2.179821968	6.037144e-02	3.078005e-01	-5.546436569	FALSE	FALSE
Q92905	COPS5	-0.5442696050	3.5546472	-1.374149277	2.061106e-01	5.651298e-01	-5.558406119	FALSE	FALSE
P40926	MDH2	-0.4032419189	3.6037152	-1.395927362	1.997039e-01	5.606728e-01	-5.563468339	FALSE	FALSE
Q06330	RBPJ	-0.4500046836	3.5969156	-1.768997972	1.142885e-01	4.045319e-01	-5.570352468	FALSE	FALSE
P46781	RPS9	0.4028124340	3.6148286	2.570488625	3.269471e-02	2.188544e-01	-5.571563715	FALSE	FALSE
Q9UHX1	PUF60	-0.3214785688	3.6263263	-2.726599560	2.561620e-02	1.867136e-01	-5.586040029	FALSE	FALSE
O75909	CCNK	-0.9016845630	3.4514527	-1.800108782	1.089642e-01	3.968431e-01	-5.597149571	FALSE	FALSE
P61353	RPL27	0.9654050567	3.4404388	2.455868150	3.913446e-02	2.349176e-01	-5.600008182	FALSE	FALSE
Q9UI08	EVL	0.3975874030	3.6041886	1.295326415	2.308018e-01	5.856064e-01	-5.601631656	FALSE	FALSE
Q14980	NUMA1	-0.4726567847	3.5261390	-0.885079851	4.015501e-01	6.926035e-01	-5.606031110	FALSE	FALSE
O14744	PRMT5	-0.5724568291	3.5462958	-1.672096188	1.324700e-01	4.442372e-01	-5.606507211	FALSE	FALSE
Q2TAY7	SMU1	-0.4437480456	3.5962878	-1.795746306	1.096965e-01	3.968431e-01	-5.606918222	FALSE	FALSE
P17029	ZKSCAN1	-0.4112340112	3.5951645	-1.177386514	2.723811e-01	6.092097e-01	-5.607825284	FALSE	FALSE
P35269	GTF2F1	-0.4060066585	3.6073573	-2.067926079	7.193039e-02	3.288252e-01	-5.614360186	FALSE	FALSE
Q9Y520	PRRC2C	0.5757245078	3.5481103	1.661481520	1.346166e-01	4.445059e-01	-5.616443598	FALSE	FALSE
Q7KZF4	SND1	-0.4278083113	3.6005274	-2.025060024	7.690846e-02	3.385145e-01	-5.616970471	FALSE	FALSE
P01024	C3	0.4111103841	3.6033369	1.813944183	1.066721e-01	3.946066e-01	-5.622149753	FALSE	FALSE
Q9BQ75	CMSS1	-0.4017922294	3.5994647	-1.251256071	2.456706e-01	6.028425e-01	-5.624126126	FALSE	FALSE
Q13011	ECH1	0.5928703997	3.5284558	1.557396741	1.574176e-01	4.844988e-01	-5.643900769	FALSE	FALSE
P35637	FUS	-0.7338397924	3.5181605	-2.152930390	6.297084e-02	3.122220e-01	-5.647234908	FALSE	FALSE
P11021	HSPA5	-0.2453401124	3.6341487	-2.921246489	1.893861e-02	1.565360e-01	-5.651682493	FALSE	FALSE
Q92616	GCN1	0.3954738822	3.6033811	1.476487377	1.774921e-01	5.151983e-01	-5.656613300	FALSE	FALSE
P0DMV8	HSPA1A	-0.2830135333	3.6277367	-1.911294674	9.178842e-02	3.650521e-01	-5.672615310	FALSE	FALSE
P49736	MCM2	-0.5540045479	3.5074031	-1.373573534	2.062824e-01	5.651298e-01	-5.673511156	FALSE	FALSE
Q8N201	INTS1	0.3965051601	3.5919493	1.056779657	3.210220e-01	6.433517e-01	-5.673627985	FALSE	FALSE
Q99543	DNAJC2	-0.5307653410	3.5266083	-1.281845181	2.352674e-01	5.875714e-01	-5.676874188	FALSE	FALSE
Q9Y608	LRRFIP2	0.5420715517	3.5409022	1.443642061	1.862709e-01	5.328214e-01	-5.677638629	FALSE	FALSE
B0I1T2	MYO1G	0.3526088804	3.6149855	1.275495998	2.373957e-01	5.898923e-01	-5.678752772	FALSE	FALSE
Q9BWS9	CHID1	-0.3359768480	3.6191653	-1.350088426	2.133950e-01	5.711931e-01	-5.679890409	FALSE	FALSE
P17026	ZNF22	0.6379633073	3.4640666	1.135738541	2.884591e-01	6.193438e-01	-5.680162620	FALSE	FALSE
P62495	ETF1	-0.5231572346	3.5473818	-1.554697720	1.580530e-01	4.844988e-01	-5.681853621	FALSE	FALSE
Q13620	CUL4B	-0.3610708208	3.6071851	-1.144235578	2.851181e-01	6.190638e-01	-5.692703172	FALSE	FALSE
P51610	HCFC1	-0.2562572642	3.6316023	-1.815620305	1.063975e-01	3.946066e-01	-5.700268694	FALSE	FALSE
P84101	SERF2	-0.3554269619	3.6208134	-2.659037995	2.846461e-02	2.015049e-01	-5.704056384	FALSE	FALSE
P08670	VIM	1.0205251632	3.3434415	2.072306936	7.143965e-02	3.288252e-01	-5.714226008	FALSE	FALSE
Q9ULW0	TPX2	0.5034783544	3.5165242	1.200477888	2.637862e-01	6.087197e-01	-5.719866776	FALSE	FALSE
O75083	WDR1	0.4501444914	3.5696283	1.321352176	2.223839e-01	5.758571e-01	-5.745103607	FALSE	FALSE
Q14008	CKAP5	-0.3723558820	3.5973111	-1.230671191	2.528858e-01	6.037938e-01	-5.760606416	FALSE	FALSE
P14866	HNRNPL	-0.4466982700	3.5941191	-1.997394624	8.029694e-02	3.440022e-01	-5.764655872	FALSE	FALSE
Q9NQ29	LUC7L	0.4912753585	3.5753313	1.799769774	1.090209e-01	3.968431e-01	-5.768064518	FALSE	FALSE
Q8N3U4	STAG2	-0.5253079228	3.5811249	-1.979369830	8.258178e-02	3.444488e-01	-5.771604997	FALSE	FALSE
Q96DB5	RMDN1	-0.3125323659	3.6220589	-1.215242565	2.584083e-01	6.046405e-01	-5.789403304	FALSE	FALSE
Q13428	TCOF1	0.4491929773	3.5599484	1.282287597	2.351197e-01	5.875714e-01	-5.789520067	FALSE	FALSE
Q9UM13	ANAPC10	0.6031416081	3.4241833	1.153603168	2.814711e-01	6.154834e-01	-5.802642065	FALSE	FALSE
Q16851	UGP2	0.2508315600	3.6318869	1.759183377	1.160182e-01	4.077209e-01	-5.808242476	FALSE	FALSE
Q9Y5K6	CD2AP	0.3660285161	3.5941177	1.124703449	2.928450e-01	6.226672e-01	-5.811053478	FALSE	FALSE
Q8WVC0	LEO1	0.4530999226	3.5827893	1.454718641	1.832685e-01	5.272987e-01	-5.816026031	FALSE	FALSE
P52435	POLR2J	0.6025835232	3.5028169	1.214420747	2.587053e-01	6.046405e-01	-5.822568048	FALSE	FALSE
Q05519	SRSF11	0.4689031136	3.5197862	1.053186159	3.225699e-01	6.451399e-01	-5.823837032	FALSE	FALSE
Q96C36	PYCR2	-0.2731394831	3.6277486	-2.030309219	7.628135e-02	3.385145e-01	-5.828601696	FALSE	FALSE
Q9BRJ7	NUDT16L1	0.3452627683	3.5927756	0.911079477	3.884872e-01	6.777862e-01	-5.831654501	FALSE	FALSE
Q12996	CSTF3	-0.4046673386	3.5866954	-1.263415328	2.414900e-01	5.970506e-01	-5.831672132	FALSE	FALSE
Q6PK04	CCDC137	0.6789093467	3.5019418	1.525387728	1.651024e-01	4.968219e-01	-5.844029709	FALSE	FALSE
P54136	RARS1	-0.6254141786	3.4581777	-1.018499512	3.378105e-01	6.574832e-01	-5.845862428	FALSE	FALSE
P46013	MKI67	0.4087010366	3.5821185	1.336218887	2.176938e-01	5.753117e-01	-5.852532412	FALSE	FALSE
P56211	ARPP19	-0.5149197679	3.5208883	-1.149471210	2.830751e-01	6.162519e-01	-5.855254581	FALSE	FALSE
Q69YL0	NCBP2AS2	-0.4574211035	3.5532526	-1.142941406	2.856250e-01	6.190638e-01	-5.860139153	FALSE	FALSE
Q99661	KIF2C	-0.4008899497	3.5652706	-0.937638346	3.754649e-01	6.723176e-01	-5.863010579	FALSE	FALSE
Q15366	PCBP2	0.5749107781	3.5405411	1.801151840	1.087898e-01	3.968431e-01	-5.864804843	FALSE	FALSE
Q92841	DDX17	-0.3993646260	3.6020939	-1.774497198	1.133299e-01	4.040459e-01	-5.865030701	FALSE	FALSE
P50552	VASP	0.4597713480	3.5289133	1.112358401	2.978145e-01	6.243069e-01	-5.868540799	FALSE	FALSE
O75676	RPS6KA4	0.2860943354	3.6235676	1.354826118	2.119434e-01	5.698150e-01	-5.868962213	FALSE	FALSE
P17987	TCP1	-0.3307290275	3.6182292	-2.011425962	7.856071e-02	3.420519e-01	-5.874408075	FALSE	FALSE
A0FGR8	ESYT2	-0.2935215155	3.6205889	-1.070384471	3.152141e-01	6.383438e-01	-5.885431507	FALSE	FALSE
P30876	POLR2B	-0.3848043350	3.5933859	-1.228773429	2.535597e-01	6.037938e-01	-5.894575073	FALSE	FALSE
Q8IWS0	PHF6	0.5616923773	3.4893295	1.199749595	2.640539e-01	6.087197e-01	-5.901187807	FALSE	FALSE
Q9Y2T2	AP3M1	-0.3392066270	3.6077602	-1.309744001	2.261056e-01	5.809563e-01	-5.906736680	FALSE	FALSE
Q9Y530	OARD1	0.3186741645	3.5289715	0.625232158	5.489746e-01	7.897529e-01	-5.910070760	FALSE	FALSE
Q9UKL0	RCOR1	-0.3688649588	3.5960405	-1.219404954	2.569087e-01	6.046405e-01	-5.922505040	FALSE	FALSE
P18065	IGFBP2	0.2953049292	3.6148765	1.019040500	3.375686e-01	6.574832e-01	-5.922988936	FALSE	FALSE
O75191	XYLB	-0.7357818516	3.3878545	-1.367640765	2.080596e-01	5.651298e-01	-5.929148301	FALSE	FALSE
Q07020	RPL18	0.7947340726	3.4257498	1.777348124	1.128360e-01	4.037476e-01	-5.934480270	FALSE	FALSE
O95793	STAU1	0.4341630433	3.5464267	1.163096938	2.778135e-01	6.105478e-01	-5.946450924	FALSE	FALSE
P25205	MCM3	-0.4077914886	3.5717374	-1.291384360	2.321001e-01	5.856064e-01	-5.948709686	FALSE	FALSE
O00231	PSMD11	-0.4318843962	3.5366918	-0.976030358	3.572140e-01	6.697161e-01	-5.951991290	FALSE	FALSE
Q9Y285	FARSA	-0.3214211391	3.6071621	-1.134586137	2.889147e-01	6.193438e-01	-5.953340519	FALSE	FALSE
P32969	RPL9	-0.4077779647	3.6026373	-1.969697394	8.383358e-02	3.451558e-01	-5.953396873	FALSE	FALSE
Q9BUL8	PDCD10	0.4729727593	3.5233684	1.112742725	2.976588e-01	6.243069e-01	-5.956092304	FALSE	FALSE
P23526	AHCY	0.4972158476	3.4991266	1.004590401	3.440748e-01	6.574832e-01	-5.957166613	FALSE	FALSE
Q14687	GSE1	0.2767509768	3.6170159	0.968707005	3.606432e-01	6.697161e-01	-5.962941669	FALSE	FALSE
P15531	NME1	0.6336940991	3.5044035	1.680197875	1.308529e-01	4.409564e-01	-5.975933538	FALSE	FALSE
Q8IV53	DENND1C	-0.4977529039	3.4914302	-1.051366880	3.233558e-01	6.453998e-01	-5.985843014	FALSE	FALSE
Q9NV79	PCMTD2	-0.3486503803	3.6016584	-1.292011543	2.318931e-01	5.856064e-01	-5.987603577	FALSE	FALSE
P98179	RBM3	0.6272030376	3.4854329	1.492729280	1.732881e-01	5.089824e-01	-5.987667720	FALSE	FALSE
Q9UJX3	ANAPC7	-0.3569685325	3.5876967	-1.199466990	2.641578e-01	6.087197e-01	-6.000563457	FALSE	FALSE
P07900	HSP90AA1	-0.5469999299	3.5549542	-1.771974468	1.137687e-01	4.041460e-01	-6.008624546	FALSE	FALSE
P33993	MCM7	-0.2910752191	3.6200577	-1.668769765	1.331393e-01	4.442372e-01	-6.015190932	FALSE	FALSE
Q9Y294	ASF1A	0.4275310233	3.5251070	0.997482544	3.473100e-01	6.581848e-01	-6.015316292	FALSE	FALSE
Q7Z7L1	SLFN11	0.3756531970	3.6054167	1.868943615	9.800319e-02	3.766997e-01	-6.018263833	FALSE	FALSE
P21333	FLNA	-0.3318111879	3.5666587	-0.847924578	4.207586e-01	7.029311e-01	-6.036256653	FALSE	FALSE
O00425	IGF2BP3	0.3452987056	3.5720816	0.914513286	3.867853e-01	6.777862e-01	-6.038735443	FALSE	FALSE
Q9UJU2	LEF1	0.5630508015	3.5108522	1.368082088	2.079269e-01	5.651298e-01	-6.038839046	FALSE	FALSE
P17812	CTPS1	-0.2595099808	3.6264648	-1.360196348	2.103082e-01	5.673906e-01	-6.043475889	FALSE	FALSE
Q9Y295	DRG1	-0.3292477899	3.6156560	-1.854425199	1.002243e-01	3.801791e-01	-6.046512939	FALSE	FALSE
P48730	CSNK1D	-0.2687000679	3.6160040	-0.956768662	3.662861e-01	6.699359e-01	-6.056612430	FALSE	FALSE
P51398	DAP3	-0.4535738046	3.5014246	-0.861028327	4.139117e-01	6.980052e-01	-6.061776058	FALSE	FALSE
O00203	AP3B1	-0.3111435188	3.6068045	-1.187994101	2.684048e-01	6.092097e-01	-6.063174263	FALSE	FALSE
Q9Y4C2	TCAF1	-0.4690561832	3.4684664	-0.824109152	4.334045e-01	7.122356e-01	-6.071977700	FALSE	FALSE
Q9Y2R9	MRPS7	0.3685200402	3.5904248	1.178025778	2.721401e-01	6.092097e-01	-6.072858366	FALSE	FALSE
O95347	SMC2	0.2410278336	3.6259577	0.958454455	3.654853e-01	6.697161e-01	-6.077530074	FALSE	FALSE
Q15024	EXOSC7	-0.3041328018	3.5978758	-0.932750665	3.778370e-01	6.723176e-01	-6.080317204	FALSE	FALSE
P13010	XRCC5	-0.3062439742	3.6039916	-1.103850889	3.012782e-01	6.267605e-01	-6.085368159	FALSE	FALSE
Q8WWM7	ATXN2L	0.5280197982	3.5126513	1.418578445	1.932249e-01	5.479345e-01	-6.089991014	FALSE	FALSE
Q9BSJ2	TUBGCP2	-0.3436748377	3.6030622	-1.247997932	2.468010e-01	6.037938e-01	-6.095014640	FALSE	FALSE
Q9Y2S7	POLDIP2	-0.3704415456	3.5682918	-1.049656726	3.240959e-01	6.455675e-01	-6.095735787	FALSE	FALSE
Q3ZCQ8	TIMM50	-0.2802077533	3.6076619	-0.979787435	3.554642e-01	6.687893e-01	-6.104704439	FALSE	FALSE
P62306	SNRPF	-0.5575233371	3.5096357	-1.330827301	2.193848e-01	5.753117e-01	-6.104911364	FALSE	FALSE
P60510	PPP4C	-0.3937730690	3.5998854	-1.589228323	1.500971e-01	4.779790e-01	-6.109500296	FALSE	FALSE
P39019	RPS19	0.3446709763	3.6204594	2.587228106	3.184862e-02	2.164371e-01	-6.112834744	FALSE	FALSE
Q96HS1	PGAM5	0.3751617222	3.5634050	1.074733204	3.133751e-01	6.383438e-01	-6.115898733	FALSE	FALSE
Q9BPY3	FAM118B	-0.3976128467	3.5854575	-1.289126186	2.328466e-01	5.859874e-01	-6.122592232	FALSE	FALSE
Q9C0K0	BCL11B	0.2645653902	3.6136538	1.002149132	3.451834e-01	6.574832e-01	-6.123192134	FALSE	FALSE
Q9UMY1	NOL7	0.2355305006	3.6284659	1.233545015	2.518680e-01	6.037938e-01	-6.130008793	FALSE	FALSE
P22234	PAICS	0.3570560821	3.5857858	1.228827856	2.535404e-01	6.037938e-01	-6.130254004	FALSE	FALSE
Q9H6E4	CCDC134	-0.3244358139	3.6029933	-1.232563102	2.522154e-01	6.037938e-01	-6.131833450	FALSE	FALSE
Q1ED39	KNOP1	-0.2938405831	3.5672812	-0.710619148	4.972111e-01	7.480974e-01	-6.131893841	FALSE	FALSE
Q0PNE2	ELP6	0.2986528932	3.6095597	1.237532515	2.504615e-01	6.037938e-01	-6.131914404	FALSE	FALSE
Q15404	RSU1	-0.2932813411	3.5998236	-0.984108220	3.534599e-01	6.662923e-01	-6.132376646	FALSE	FALSE
P08708	RPS17	0.2439515990	3.6284547	1.680754684	1.307424e-01	4.409564e-01	-6.137215432	FALSE	FALSE
Q14839	CHD4	-0.3694793640	3.5546727	-0.927328724	3.804813e-01	6.747494e-01	-6.139111312	FALSE	FALSE
Q92945	KHSRP	-0.3511802261	3.5603392	-1.011442631	3.409777e-01	6.574832e-01	-6.146527001	FALSE	FALSE
P13674	P4HA1	-0.2193040460	3.6179104	-0.741292338	4.793941e-01	7.397487e-01	-6.148839676	FALSE	FALSE
Q9C0J8	WDR33	-0.3539759730	3.5668176	-0.941540380	3.735790e-01	6.723176e-01	-6.151289885	FALSE	FALSE
Q9UNQ2	DIMT1	-0.3113449114	3.6140448	-1.509306907	1.690888e-01	5.041688e-01	-6.157630294	FALSE	FALSE
Q96QT4	TRPM7	-0.2225850297	3.6293885	-1.066231165	3.169784e-01	6.383438e-01	-6.158639482	FALSE	FALSE
O00410	IPO5	-0.2306033186	3.6097398	-0.733826708	4.836921e-01	7.419681e-01	-6.162958207	FALSE	FALSE
O60341	KDM1A	-0.2263341930	3.6292231	-1.197808382	2.647683e-01	6.087197e-01	-6.170182527	FALSE	FALSE
Q9Y2Q5	LAMTOR2	0.2771502674	3.5980242	0.873754155	4.073379e-01	6.926035e-01	-6.171142241	FALSE	FALSE
P30048	PRDX3	0.3624823723	3.5470885	0.941021581	3.738294e-01	6.723176e-01	-6.171499569	FALSE	FALSE
Q01167	FOXK2	0.3588688510	3.4719904	0.664516975	5.247693e-01	7.659919e-01	-6.174018529	FALSE	FALSE
Q5XG87	TENT4A	-0.3750263729	3.5570602	-0.965657712	3.620783e-01	6.697161e-01	-6.187221267	FALSE	FALSE
Q96QK1	VPS35	-0.3989308628	3.4289573	-0.745106230	4.772081e-01	7.397487e-01	-6.193792919	FALSE	FALSE
Q9H845	ACAD9	0.2457070198	3.6121037	0.890050711	3.990285e-01	6.924939e-01	-6.194588610	FALSE	FALSE
P35659	DEK	0.6241144056	3.3550946	1.065248997	3.173967e-01	6.383438e-01	-6.196616153	FALSE	FALSE
P61978	HNRNPK	-0.5097871474	3.5464401	-1.542735846	1.608966e-01	4.889723e-01	-6.200268614	FALSE	FALSE
P50991	CCT4	-0.3130569336	3.6119158	-1.516233774	1.673612e-01	5.005575e-01	-6.206214851	FALSE	FALSE
P49792	RANBP2	0.1645592627	3.6066013	0.474400379	6.477045e-01	8.503546e-01	-6.207120068	FALSE	FALSE
QXUBXX	QXUBXX	0.3764185416	3.6080206	2.027483973	7.661825e-02	3.385145e-01	-6.207906502	FALSE	FALSE
Q969X5	ERGIC1	-0.4723782474	3.5343637	-1.064128620	3.178745e-01	6.383438e-01	-6.209854221	FALSE	FALSE
Q71UM5	RPS27L	0.3970330910	3.6059540	1.988877231	8.136891e-02	3.440022e-01	-6.210620749	FALSE	FALSE
P84090	ERH	-0.4570914628	3.6019552	-2.367382945	4.496985e-02	2.528591e-01	-6.213579212	FALSE	FALSE
Q9NW64	RBM22	0.3214758184	3.6096000	1.507015420	1.696638e-01	5.041688e-01	-6.220631892	FALSE	FALSE
Q3KQU3	MAP7D1	0.2130852145	3.6271557	0.937261237	3.756476e-01	6.723176e-01	-6.220961804	FALSE	FALSE
Q9Y5B6	PAXBP1	-0.2998707831	3.6000373	-1.068630617	3.159582e-01	6.383438e-01	-6.221719003	FALSE	FALSE
O75534	CSDE1	-0.1253534846	3.6185603	-0.385939666	7.094521e-01	8.792451e-01	-6.226564029	FALSE	FALSE
Q14684	RRP1B	-0.3123557276	3.5779303	-0.872113601	4.081812e-01	6.926035e-01	-6.227568457	FALSE	FALSE
P82979	SARNP	0.6530963711	3.4762439	1.572147931	1.539859e-01	4.795005e-01	-6.229450315	FALSE	FALSE
Q9P258	RCC2	0.3592102486	3.5971452	1.466358832	1.801594e-01	5.214024e-01	-6.230598293	FALSE	FALSE
P21912	SDHB	-0.2012327520	3.6322305	-1.017051726	3.384584e-01	6.574832e-01	-6.232956528	FALSE	FALSE
Q8TBC3	SHKBP1	-0.3012111980	3.6045013	-1.100243267	3.027566e-01	6.285073e-01	-6.237248284	FALSE	FALSE
P61962	DCAF7	0.2440470699	3.6049674	0.786330279	4.539976e-01	7.241175e-01	-6.244548706	FALSE	FALSE
Q01813	PFKP	-0.2120820697	3.6314464	-1.304477735	2.278115e-01	5.831005e-01	-6.244990885	FALSE	FALSE
Q86WX3	RPS19BP1	-0.2942192951	3.5963299	-1.021724743	3.363704e-01	6.574832e-01	-6.257217137	FALSE	FALSE
P00492	HPRT1	-0.3410508478	3.4895990	-0.743418113	4.781749e-01	7.397487e-01	-6.260959650	FALSE	FALSE
Q9BY43	CHMP4A	0.7542953037	3.2222698	0.746148951	4.766116e-01	7.397487e-01	-6.268792423	FALSE	FALSE
Q16698	DECR1	-0.3712172711	3.5897526	-1.284054162	2.345307e-01	5.875714e-01	-6.270050174	FALSE	FALSE
O43242	PSMD3	-0.2464037961	3.6057111	-0.860351697	4.142633e-01	6.980052e-01	-6.275122514	FALSE	FALSE
P42025	ACTR1B	-0.2666829357	3.5414348	-0.605020274	5.616809e-01	8.023219e-01	-6.281106526	FALSE	FALSE
Q7Z478	DHX29	-0.1808230336	3.6342577	-0.872719287	4.078697e-01	6.926035e-01	-6.286131021	FALSE	FALSE
P0CG12	DERPC	-0.4804701930	3.5529636	-1.276347864	2.371092e-01	5.898923e-01	-6.287507090	FALSE	FALSE
Q9Y314	NOSIP	0.1793941647	3.5899330	0.470073716	6.506632e-01	8.503546e-01	-6.294268708	FALSE	FALSE
P10809	HSPD1	0.2714877587	3.6138180	1.168391259	2.757906e-01	6.105478e-01	-6.299037951	FALSE	FALSE
P26599	PTBP1	0.6264289961	3.5242527	1.881197140	9.616501e-02	3.763929e-01	-6.299117275	FALSE	FALSE
Q9UBB9	TFIP11	-0.2771298013	3.5710752	-0.710869259	4.970641e-01	7.480974e-01	-6.300529188	FALSE	FALSE
Q9H5V9	CXorf56	0.2537425776	3.6179764	1.220160242	2.566374e-01	6.046405e-01	-6.303244752	FALSE	FALSE
Q13112	CHAF1B	-0.1891360700	3.5618097	-0.453994912	6.617160e-01	8.544994e-01	-6.305688843	FALSE	FALSE
Q7Z2W4	ZC3HAV1	0.1567960859	3.5787862	0.421421303	6.843769e-01	8.652682e-01	-6.306632240	FALSE	FALSE
Q969S8	HDAC10	-0.3403200264	3.6084694	-1.500402278	1.713330e-01	5.047654e-01	-6.308346139	FALSE	FALSE
O76094	SRP72	0.2630397805	3.5837793	0.790285407	4.518112e-01	7.241175e-01	-6.309117984	FALSE	FALSE
P61981	YWHAG	0.0144446838	3.6015893	0.039828308	9.691914e-01	9.854772e-01	-6.310099508	FALSE	FALSE
P32322	PYCR1	-0.1877433120	3.6358927	-1.797280258	1.094384e-01	3.968431e-01	-6.311260089	FALSE	FALSE
Q9BW19	KIFC1	0.1593835428	3.5816586	0.418593877	6.863604e-01	8.652682e-01	-6.312326909	FALSE	FALSE
O75569	PRKRA	0.0206991759	3.4719681	0.036620251	9.716717e-01	9.854772e-01	-6.313654878	FALSE	FALSE
Q96KM6	ZNF512B	-0.1962143417	3.5954301	-0.589246617	5.717139e-01	8.071256e-01	-6.318739663	FALSE	FALSE
Q99873	PRMT1	0.1714462685	3.6349577	0.827675679	4.314941e-01	7.122356e-01	-6.319878815	FALSE	FALSE
P52732	KIF11	0.2696265923	3.6055966	1.033498813	3.311534e-01	6.523089e-01	-6.321688137	FALSE	FALSE
P48643	CCT5	-0.2982920743	3.6124094	-1.522035856	1.659263e-01	4.977789e-01	-6.322350167	FALSE	FALSE
O00567	NOP56	-0.2614230255	3.5330056	-0.549489974	5.974462e-01	8.183896e-01	-6.324429602	FALSE	FALSE
Q96BK5	PINX1	-0.1401670340	3.5428464	-0.307973967	7.658506e-01	9.009315e-01	-6.324828155	FALSE	FALSE
Q7KZI7	MARK2	0.2119140698	3.6203246	0.876384448	4.059885e-01	6.926035e-01	-6.329369590	FALSE	FALSE
P22307	SCP2	-0.2789738985	3.5974480	-0.947509661	3.707076e-01	6.723176e-01	-6.329913460	FALSE	FALSE
Q9BXS6	NUSAP1	0.1884134383	3.4836129	0.356982239	7.302006e-01	8.892541e-01	-6.330731322	FALSE	FALSE
O60502	OGA	-0.2579867882	3.6261619	-1.705877134	1.258470e-01	4.314755e-01	-6.334437430	FALSE	FALSE
P47897	QARS1	-0.2272556933	3.6017619	-0.741483890	4.792842e-01	7.397487e-01	-6.336258784	FALSE	FALSE
P52292	KPNA2	0.1026281102	3.5983008	0.286751785	7.814800e-01	9.053720e-01	-6.337110691	FALSE	FALSE
O00139	KIF2A	-0.1891999246	3.6343138	-1.207409398	2.612501e-01	6.077308e-01	-6.338787683	FALSE	FALSE
Q92925	SMARCD2	-0.3567580148	3.5461891	-0.879812292	4.042346e-01	6.926035e-01	-6.341311873	FALSE	FALSE
Q13162	PRDX4	0.2501843341	3.5848629	0.747011542	4.761185e-01	7.397487e-01	-6.341338695	FALSE	FALSE
Q9UL46	PSME2	0.2299314763	3.5544650	0.546601625	5.993399e-01	8.186487e-01	-6.343862882	FALSE	FALSE
Q96EY1	DNAJA3	-0.1146990011	3.6417121	-1.913589863	9.146259e-02	3.650521e-01	-6.344258649	FALSE	FALSE
P20042	EIF2S2	0.4969185748	3.5488997	1.693001398	1.283344e-01	4.384759e-01	-6.345235543	FALSE	FALSE
P10155	RO60	0.2025007629	3.6136036	0.730531554	4.855970e-01	7.419681e-01	-6.348646865	FALSE	FALSE
P53999	SUB1	0.4024816763	3.5733951	1.318779043	2.232043e-01	5.764647e-01	-6.351492907	FALSE	FALSE
P15153	RAC2	0.2495913816	3.6096767	0.950003777	3.695127e-01	6.723176e-01	-6.366200014	FALSE	FALSE
P14618	PKM	0.3904563346	3.5750393	1.255390640	2.442423e-01	6.014670e-01	-6.370275050	FALSE	FALSE
Q15369	ELOC	-0.2826529799	3.6053285	-1.212757250	2.593072e-01	6.046405e-01	-6.371417151	FALSE	FALSE
P04053	DNTT	-0.2705637409	3.6032865	-0.996364041	3.478212e-01	6.581848e-01	-6.372803492	FALSE	FALSE
P49327	FASN	-0.2666072005	3.6075733	-1.003370861	3.446283e-01	6.574832e-01	-6.372936324	FALSE	FALSE
P05388	RPLP0	-0.3267617988	3.5975508	-1.201076025	2.635666e-01	6.087197e-01	-6.379568340	FALSE	FALSE
P84103	SRSF3	0.2960329972	3.6246393	2.078868100	7.071077e-02	3.282047e-01	-6.389008321	FALSE	FALSE
Q06323	PSME1	0.2295160088	3.6134051	0.916282413	3.859105e-01	6.777862e-01	-6.389372028	FALSE	FALSE
Q9UKV8	AGO2	0.1600024739	3.6083074	0.520373017	6.166841e-01	8.238265e-01	-6.390598022	FALSE	FALSE
P50897	PPT1	-0.2754043319	3.5551174	-0.673177631	5.195217e-01	7.629991e-01	-6.404019156	FALSE	FALSE
P15814	IGLL1	-0.2653686181	3.6228583	-1.667050467	1.334865e-01	4.442372e-01	-6.406046153	FALSE	FALSE
O75475	PSIP1	0.3747160453	3.5271548	0.871995518	4.082419e-01	6.926035e-01	-6.407243934	FALSE	FALSE
Q92900	UPF1	-0.1837151975	3.5743564	-0.481232469	6.430460e-01	8.483791e-01	-6.409640897	FALSE	FALSE
P61313	RPL15	0.3031950259	3.5989678	1.195911814	2.654679e-01	6.089054e-01	-6.411189684	FALSE	FALSE
Q9P0U3	SENP1	-0.0113372063	3.5452997	-0.025580485	9.802092e-01	9.864336e-01	-6.412762706	FALSE	FALSE
Q9Y6G9	DYNC1LI1	0.2619628238	3.5672839	0.695712544	5.060201e-01	7.555748e-01	-6.413767144	FALSE	FALSE
P14735	IDE	-0.2017823066	3.6360380	-2.455567468	3.915294e-02	2.349176e-01	-6.416748242	FALSE	FALSE
Q8N7H5	PAF1	0.2052776469	3.6274443	1.108296440	2.994643e-01	6.243069e-01	-6.417057638	FALSE	FALSE
O14497	ARID1A	-0.1677954398	3.6059853	-0.539289887	6.041484e-01	8.204405e-01	-6.418711398	FALSE	FALSE
P53396	ACLY	-0.1123768533	3.4888146	-0.206582049	8.414200e-01	9.394293e-01	-6.420944905	FALSE	FALSE
Q7L9L4	MOB1B	-0.4349906350	3.5439744	-1.170907686	2.748333e-01	6.105478e-01	-6.421966338	FALSE	FALSE
Q96RP9	GFM1	-0.0702380341	3.5819414	-0.184744239	8.579584e-01	9.466674e-01	-6.423721032	FALSE	FALSE
P41223	BUD31	-0.2163005062	3.6325813	-1.963977706	8.458240e-02	3.467878e-01	-6.424254960	FALSE	FALSE
Q8WVM7	STAG1	-0.3041910319	3.5764096	-0.913262629	3.874045e-01	6.777862e-01	-6.425340677	FALSE	FALSE
O75616	ERAL1	-0.2870559022	3.5811703	-0.852986137	4.181045e-01	7.008770e-01	-6.425410959	FALSE	FALSE
P55769	SNU13	-0.4213435173	3.5573537	-1.181714554	2.707530e-01	6.092097e-01	-6.426093056	FALSE	FALSE
Q9BTE3	MCMBP	0.1923901993	3.5512341	0.464909331	6.542035e-01	8.503546e-01	-6.427321907	FALSE	FALSE
P22830	FECH	0.1520082221	3.6086332	0.520508052	6.165942e-01	8.238265e-01	-6.427758871	FALSE	FALSE
P61221	ABCE1	0.1297976001	3.5702082	0.330274249	7.495491e-01	8.912319e-01	-6.430210893	FALSE	FALSE
Q8N684	CPSF7	-0.1663829322	3.5806145	-0.463328025	6.552894e-01	8.503546e-01	-6.431499250	FALSE	FALSE
O75533	SF3B1	-0.2986502291	3.6015081	-1.170066699	2.751529e-01	6.105478e-01	-6.434405625	FALSE	FALSE
P04049	RAF1	0.1903025235	3.6127396	0.702232869	5.021549e-01	7.512683e-01	-6.435238916	FALSE	FALSE
Q8TAF3	WDR48	-0.3168930381	3.5700804	-0.935883099	3.763155e-01	6.723176e-01	-6.436449642	FALSE	FALSE
Q15008	PSMD6	0.2324551512	3.5735006	0.663502441	5.253861e-01	7.659919e-01	-6.443981658	FALSE	FALSE
Q99714	HSD17B10	0.3134104417	3.5778472	0.937079700	3.757355e-01	6.723176e-01	-6.444019364	FALSE	FALSE
O43395	PRPF3	0.1136855706	3.5487281	0.266605690	7.964152e-01	9.130713e-01	-6.448433209	FALSE	FALSE
P84098	RPL19	0.4017767162	3.5907271	1.721450164	1.228983e-01	4.258554e-01	-6.454015023	FALSE	FALSE
Q9UI10	EIF2B4	0.1049801494	3.6335545	0.443398543	6.690487e-01	8.572186e-01	-6.457107681	FALSE	FALSE
Q9Y6D5	ARFGEF2	-0.1676577485	3.6281290	-0.769979405	4.631118e-01	7.338197e-01	-6.458716629	FALSE	FALSE
Q9Y580	RBM7	0.1736486495	3.5659248	0.451942134	6.631335e-01	8.550361e-01	-6.459747281	FALSE	FALSE
P51149	RAB7A	0.1244495736	3.6339001	0.560753633	5.900922e-01	8.132363e-01	-6.460761648	FALSE	FALSE
Q14119	VEZF1	-0.1483333276	3.5977638	-0.456262124	6.601520e-01	8.536000e-01	-6.461155276	FALSE	FALSE
O75190	DNAJB6	-0.1650285706	3.6362928	-1.123856431	2.931838e-01	6.226672e-01	-6.462453904	FALSE	FALSE
Q9BYG3	NIFK	0.1316233551	3.6107911	0.447479682	6.662200e-01	8.566057e-01	-6.462471047	FALSE	FALSE
Q7RTV0	PHF5A	-0.1984990142	3.6288156	-1.246195784	2.474281e-01	6.037938e-01	-6.464059923	FALSE	FALSE
P27816	MAP4	0.2800960632	3.6057187	1.226755114	2.542781e-01	6.037938e-01	-6.465232547	FALSE	FALSE
Q8ND56	LSM14A	0.1802154301	3.6243215	0.811146002	4.403972e-01	7.186581e-01	-6.465698885	FALSE	FALSE
P55786	NPEPPS	-0.0198407632	3.6330624	-0.076711280	9.407089e-01	9.809513e-01	-6.467494923	FALSE	FALSE
Q14978	NOLC1	-0.2178133557	3.6051430	-0.787603940	4.532927e-01	7.241175e-01	-6.469423717	FALSE	FALSE
Q16181	SEPTIN7	0.0781042945	3.5882432	0.218082400	8.327434e-01	9.364794e-01	-6.469612201	FALSE	FALSE
Q9P031	CCDC59	0.2896941134	3.6069321	1.233416685	2.519134e-01	6.037938e-01	-6.471070563	FALSE	FALSE
Q13155	AIMP2	0.2919719174	3.6030531	1.133030108	2.895307e-01	6.193438e-01	-6.472089461	FALSE	FALSE
Q9Y6D6	ARFGEF1	0.0228470361	3.6209729	0.078165851	9.395872e-01	9.809513e-01	-6.473311233	FALSE	FALSE
P33240	CSTF2	0.2233182060	3.5991764	0.786685046	4.538012e-01	7.241175e-01	-6.475600734	FALSE	FALSE
Q6NZY4	ZCCHC8	-0.2239537284	3.6132541	-0.934336342	3.770663e-01	6.723176e-01	-6.477957435	FALSE	FALSE
Q9BTD8	RBM42	0.1612175291	3.6134392	0.603130026	5.628778e-01	8.023219e-01	-6.478171974	FALSE	FALSE
O75821	EIF3G	0.1725201188	3.3734677	0.267564223	7.957025e-01	9.130713e-01	-6.480503889	FALSE	FALSE
Q9NQT5	EXOSC3	0.1512069057	3.6157482	0.566277953	5.865036e-01	8.105612e-01	-6.487938710	FALSE	FALSE
Q8ND04	SMG8	-0.3045489109	3.6064039	-1.309686371	2.261242e-01	5.809563e-01	-6.489207778	FALSE	FALSE
Q96EB1	ELP4	0.2220954416	3.6200328	1.089749884	3.070895e-01	6.361601e-01	-6.489375403	FALSE	FALSE
Q9NYF8	BCLAF1	0.2585477420	3.6157430	1.303455054	2.281440e-01	5.831005e-01	-6.495974448	FALSE	FALSE
Q9UKX7	NUP50	0.0014960556	3.5696032	0.003940344	9.969511e-01	9.969511e-01	-6.496944041	FALSE	FALSE
P62136	PPP1CA	-0.1565657795	3.6213315	-0.634525013	5.431898e-01	7.837225e-01	-6.497174892	FALSE	FALSE
P07384	CAPN1	-0.0582018849	3.6078816	-0.184481599	8.581578e-01	9.466674e-01	-6.498353944	FALSE	FALSE
P20700	LMNB1	0.2151364268	3.6092260	0.831133373	4.296476e-01	7.122356e-01	-6.500415453	FALSE	FALSE
Q9BRX9	WDR83	-0.4443327651	3.5681404	-1.349366499	2.136169e-01	5.711931e-01	-6.501241944	FALSE	FALSE
O95831	AIFM1	-0.1877588451	3.6310780	-1.180949152	2.710403e-01	6.092097e-01	-6.502726280	FALSE	FALSE
P63208	SKP1	0.2599810142	3.6196900	1.427020806	1.908575e-01	5.427854e-01	-6.506140353	FALSE	FALSE
A5YKK6	CNOT1	-0.0137308119	3.5636537	-0.034561977	9.732632e-01	9.854772e-01	-6.514965430	FALSE	FALSE
Q9BY77	POLDIP3	0.3513390401	3.5630931	1.122778552	2.936154e-01	6.226672e-01	-6.522985767	FALSE	FALSE
P47756	CAPZB	0.1100474252	3.5831546	0.302571087	7.698192e-01	9.009315e-01	-6.524770578	FALSE	FALSE
Q9P016	THYN1	-0.2729099673	3.5991502	-0.953481522	3.678513e-01	6.715505e-01	-6.530368275	FALSE	FALSE
Q14155	ARHGEF7	-0.1026601931	3.6107772	-0.351525656	7.341375e-01	8.901290e-01	-6.540154762	FALSE	FALSE
Q13573	SNW1	0.1972510059	3.6273716	1.153853435	2.813742e-01	6.154834e-01	-6.540217759	FALSE	FALSE
Q9H0W8	SMG9	-0.1926923941	3.5787244	-0.548660130	5.979899e-01	8.183896e-01	-6.540627449	FALSE	FALSE
P78527	PRKDC	-0.1708036480	3.5959668	-0.559317385	5.910271e-01	8.133856e-01	-6.545419256	FALSE	FALSE
O43776	NARS1	-0.3346669498	3.5156768	-0.816604123	4.374436e-01	7.162138e-01	-6.546973377	FALSE	FALSE
E9PRG8	C11orf98	0.3233461455	3.5661659	0.961022309	3.642680e-01	6.697161e-01	-6.547603299	FALSE	FALSE
Q8IZQ5	SELENOH	-0.2120316889	3.6248710	-1.151122746	2.824331e-01	6.162176e-01	-6.547830625	FALSE	FALSE
E9PAV3	NACA	-0.0905252506	3.5865788	-0.265709761	7.970815e-01	9.130713e-01	-6.549135274	FALSE	FALSE
P09234	SNRPC	-0.2977269348	3.5588960	-0.790126790	4.518987e-01	7.241175e-01	-6.550136305	FALSE	FALSE
P36957	DLST	-0.1452235134	3.6229852	-0.613084429	5.565910e-01	7.983754e-01	-6.556303808	FALSE	FALSE
Q9P2J5	LARS1	-0.2086355233	3.6068518	-0.766502193	4.650657e-01	7.357309e-01	-6.559370512	FALSE	FALSE
P15880	RPS2	0.2137854190	3.6296703	1.580876837	1.519873e-01	4.781417e-01	-6.561323100	FALSE	FALSE
P08238	HSP90AB1	-0.4020076352	3.5616361	-1.342914641	2.156093e-01	5.734042e-01	-6.561967106	FALSE	FALSE
O75489	NDUFS3	0.1393336921	3.6210339	0.576007512	5.802129e-01	8.104050e-01	-6.561973734	FALSE	FALSE
P60900	PSMA6	0.1634890827	3.6269499	0.792806402	4.504213e-01	7.241175e-01	-6.569247368	FALSE	FALSE
Q9Y5A9	YTHDF2	0.1185241777	3.5555391	0.289055354	7.797783e-01	9.053720e-01	-6.573287595	FALSE	FALSE
Q8NHZ8	CDC26	-0.0358333175	3.5630576	-0.087952091	9.320442e-01	9.808893e-01	-6.579581318	FALSE	FALSE
Q96GM5	SMARCD1	0.0617421878	3.5375391	0.131865490	8.982981e-01	9.703333e-01	-6.580668472	FALSE	FALSE
Q9HBM6	TAF9B	0.1745951880	3.5796204	0.492415044	6.354571e-01	8.424391e-01	-6.581513074	FALSE	FALSE
Q9UBU9	NXF1	0.1706477830	3.6191300	0.732265435	4.845940e-01	7.419681e-01	-6.583069845	FALSE	FALSE
P40939	HADHA	-0.0667241636	3.6091429	-0.221007002	8.305407e-01	9.350710e-01	-6.587767059	FALSE	FALSE
P26373	RPL13	0.4381273424	3.5919308	2.069096915	7.179891e-02	3.288252e-01	-6.592715013	FALSE	FALSE
Q8IYM9	TRIM22	0.1990623972	3.4906092	0.381408286	7.126825e-01	8.808301e-01	-6.593620400	FALSE	FALSE
P25490	YY1	0.2307837490	3.5765206	0.660969791	5.269279e-01	7.659919e-01	-6.597565086	FALSE	FALSE
Q9Y3B7	MRPL11	0.0250800244	3.5536336	0.061054011	9.527915e-01	9.809513e-01	-6.600581543	FALSE	FALSE
Q9Y2W2	WBP11	0.2207100033	3.5932502	0.733746317	4.837385e-01	7.419681e-01	-6.601551721	FALSE	FALSE
Q53H96	PYCR3	0.0086061348	3.5801883	0.024003543	9.814289e-01	9.864336e-01	-6.602961307	FALSE	FALSE
Q10570	CPSF1	-0.2397322020	3.6160670	-1.110093297	2.987336e-01	6.243069e-01	-6.604805162	FALSE	FALSE
A0A0K0K1G6	TRBV10-3	-0.2133056377	3.6155460	-0.959722864	3.648836e-01	6.697161e-01	-6.606291875	FALSE	FALSE
Q92769	HDAC2	0.0287412621	3.5866909	0.083112903	9.357733e-01	9.809513e-01	-6.611737397	FALSE	FALSE
O95816	BAG2	0.1802361449	3.6094120	0.691326862	5.086304e-01	7.571745e-01	-6.612322104	FALSE	FALSE
P11413	G6PD	-0.1204347870	3.6083097	-0.434595736	6.751690e-01	8.616943e-01	-6.612379984	FALSE	FALSE
Q96ST2	IWS1	0.1348460421	3.5930389	0.416803595	6.876177e-01	8.652682e-01	-6.620723185	FALSE	FALSE
Q92974	ARHGEF2	0.0987553428	3.6130466	0.359214032	7.285928e-01	8.892541e-01	-6.620834056	FALSE	FALSE
P62995	TRA2B	-0.0352679446	3.5941134	-0.107275607	9.171724e-01	9.768936e-01	-6.623539692	FALSE	FALSE
Q7Z7C8	TAF8	-0.2035527498	3.5780352	-0.568527867	5.850455e-01	8.104050e-01	-6.625085946	FALSE	FALSE
P60174	TPI1	0.3430390795	3.3511866	0.533718342	6.078264e-01	8.204405e-01	-6.626378462	FALSE	FALSE
Q5SSJ5	HP1BP3	0.3803285816	3.5203499	0.970044589	3.600150e-01	6.697161e-01	-6.627889240	FALSE	FALSE
Q8IWC1	MAP7D3	0.1050977144	3.6286465	0.468846887	6.515034e-01	8.503546e-01	-6.628008620	FALSE	FALSE
P25789	PSMA4	0.1354087479	3.5119574	0.286365262	7.817657e-01	9.053720e-01	-6.628442103	FALSE	FALSE
Q13619	CUL4A	0.0277736320	3.6162278	0.100449209	9.224225e-01	9.768936e-01	-6.629204296	FALSE	FALSE
O75165	DNAJC13	-0.0287580686	3.6046544	-0.091244560	9.295081e-01	9.792676e-01	-6.630967225	FALSE	FALSE
Q9NZ63	C9orf78	-0.1014387230	3.5864496	-0.309165496	7.649764e-01	9.009315e-01	-6.633427955	FALSE	FALSE
P62491	RAB11A	0.2591838915	3.5508119	0.658284548	5.285655e-01	7.659919e-01	-6.642053655	FALSE	FALSE
Q15370	ELOB	-0.1598697460	3.6342199	-1.138434395	2.873957e-01	6.193438e-01	-6.645166735	FALSE	FALSE
Q16666	IFI16	0.1304845833	3.5853410	0.407677172	6.940429e-01	8.699850e-01	-6.645507153	FALSE	FALSE
P07814	EPRS1	0.1570535294	3.5893173	0.480111593	6.438091e-01	8.483791e-01	-6.647258068	FALSE	FALSE
P18754	RCC1	-0.0790253031	3.5696310	-0.211247966	8.378969e-01	9.394293e-01	-6.650001496	FALSE	FALSE
Q9H1A4	ANAPC1	0.1280854277	3.5897353	0.377714944	7.153200e-01	8.809448e-01	-6.653724284	FALSE	FALSE
Q15428	SF3A2	-0.2601256583	3.6017949	-1.044562430	3.263083e-01	6.460511e-01	-6.654928799	FALSE	FALSE
Q96I25	RBM17	-0.0746012992	3.5576793	-0.187018437	8.562325e-01	9.466660e-01	-6.656983515	FALSE	FALSE
Q15393	SF3B3	-0.3344749604	3.6119382	-1.784395317	1.116236e-01	4.023355e-01	-6.666386535	FALSE	FALSE
P54577	YARS1	0.0087955880	3.4293652	0.016172266	9.874871e-01	9.894983e-01	-6.669313446	FALSE	FALSE
Q13547	HDAC1	-0.2770781805	3.5991040	-1.108912579	2.992136e-01	6.243069e-01	-6.671266052	FALSE	FALSE
Q9BZZ5	API5	-0.1427316878	3.6094911	-0.536421018	6.060408e-01	8.204405e-01	-6.681590411	FALSE	FALSE
Q92922	SMARCC1	-0.1607138685	3.5259363	-0.345005002	7.388531e-01	8.912319e-01	-6.682866723	FALSE	FALSE
P41252	IARS1	-0.0104065391	3.6158996	-0.038358483	9.703278e-01	9.854772e-01	-6.684906246	FALSE	FALSE
P00505	GOT2	0.1037488237	3.6104093	0.380351799	7.134366e-01	8.808301e-01	-6.696214302	FALSE	FALSE
Q6P2Q9	PRPF8	-0.2479011826	3.5942926	-0.851145226	4.190684e-01	7.012982e-01	-6.700098921	FALSE	FALSE
Q8WU39	MZB1	-0.1886715180	3.6058658	-0.727643699	4.872705e-01	7.422200e-01	-6.700696768	FALSE	FALSE
Q969G3	SMARCE1	-0.0591948554	3.5953289	-0.189724247	8.541800e-01	9.461799e-01	-6.703503100	FALSE	FALSE
P62826	RAN	0.5135441712	3.4295682	1.025179220	3.348333e-01	6.563266e-01	-6.703921892	FALSE	FALSE
O00182	LGALS9	-0.1056076614	3.5225160	-0.247228928	8.108646e-01	9.230152e-01	-6.706525220	FALSE	FALSE
Q08J23	NSUN2	-0.1172128307	3.6400093	-0.884355610	4.019185e-01	6.926035e-01	-6.706656194	FALSE	FALSE
P78346	RPP30	-0.1639978427	3.6188330	-0.728888217	4.865488e-01	7.422200e-01	-6.708542235	FALSE	FALSE
Q02878	RPL6	0.7150286041	3.3968250	1.392821052	2.006070e-01	5.607877e-01	-6.708827855	FALSE	FALSE
P08237	PFKM	-0.2825901035	3.5850578	-0.949173915	3.699100e-01	6.723176e-01	-6.717078501	FALSE	FALSE
P12956	XRCC6	-0.1873372137	3.6061866	-0.744019597	4.778303e-01	7.397487e-01	-6.717891276	FALSE	FALSE
P13984	GTF2F2	-0.2418220232	3.5783781	-0.715266006	4.944850e-01	7.462780e-01	-6.725196845	FALSE	FALSE
Q92499	DDX1	-0.2197190855	3.5848429	-0.674977778	5.184351e-01	7.629991e-01	-6.729566565	FALSE	FALSE
Q9NXV6	CDKN2AIP	0.0133627313	3.6271240	0.057715166	9.553699e-01	9.812807e-01	-6.736186423	FALSE	FALSE
Q08209	PPP3CA	-0.0909062839	3.6239179	-0.398576946	7.004760e-01	8.758175e-01	-6.738967257	FALSE	FALSE
P26038	MSN	-0.2151869065	3.6123193	-0.960527531	3.645023e-01	6.697161e-01	-6.741766600	FALSE	FALSE
P26583	HMGB2	0.8956019119	3.2976699	1.551734974	1.587530e-01	4.851335e-01	-6.742546670	FALSE	FALSE
Q9NZB8	MOCS1	0.2574848080	3.5483125	0.694253872	5.068874e-01	7.557230e-01	-6.744362314	FALSE	FALSE
P49848	TAF6	-0.1304431132	3.6286633	-0.674236821	5.188822e-01	7.629991e-01	-6.747364573	FALSE	FALSE
Q8IY37	DHX37	0.1839003376	3.5233748	0.408052274	6.937783e-01	8.699850e-01	-6.748443582	FALSE	FALSE
Q9UG63	ABCF2	-0.1560105131	3.5783603	-0.473459375	6.483474e-01	8.503546e-01	-6.750475390	FALSE	FALSE
Q08211	DHX9	-0.2854832427	3.5922393	-1.075335815	3.131209e-01	6.383438e-01	-6.751266771	FALSE	FALSE
P56270	MAZ	-0.1675582844	3.6334448	-1.297862634	2.299697e-01	5.856064e-01	-6.751825570	FALSE	FALSE
Q96MN5	TCEANC2	0.0926238168	3.5592150	0.226607368	8.263271e-01	9.313928e-01	-6.758701952	FALSE	FALSE
P46778	RPL21	0.2318063100	3.6210302	1.396906469	1.994199e-01	5.606728e-01	-6.763927671	FALSE	FALSE
Q9NRX1	PNO1	-0.0305948800	3.5588522	-0.079497137	9.385606e-01	9.809513e-01	-6.773391219	FALSE	FALSE
Q00688	FKBP3	0.3126704734	3.5798421	1.067373633	3.164923e-01	6.383438e-01	-6.774334738	FALSE	FALSE
O95573	ACSL3	0.0239100331	3.5953997	0.076176988	9.411209e-01	9.809513e-01	-6.774704537	FALSE	FALSE
Q12905	ILF2	-0.2129075258	3.5946975	-0.751122686	4.737729e-01	7.397487e-01	-6.782367478	FALSE	FALSE
P51991	HNRNPA3	-0.1872414145	3.6309006	-1.394920899	1.999961e-01	5.606728e-01	-6.788677988	FALSE	FALSE
Q13951	CBFB	-0.1634121385	3.6300161	-1.044709489	3.262443e-01	6.460511e-01	-6.789465573	FALSE	FALSE
Q15029	EFTUD2	-0.2712351553	3.5888735	-0.920478510	3.838415e-01	6.777862e-01	-6.789942495	FALSE	FALSE
O43290	SART1	-0.0864422242	3.6154351	-0.337709805	7.441428e-01	8.912319e-01	-6.791244419	FALSE	FALSE
Q14204	DYNC1H1	-0.0248693878	3.6151062	-0.094718617	9.268330e-01	9.774959e-01	-6.791697817	FALSE	FALSE
O43175	PHGDH	-0.0896944990	3.5709909	-0.256950757	8.036049e-01	9.162773e-01	-6.792219270	FALSE	FALSE
Q7L0Y3	TRMT10C	0.0966858614	3.6298709	0.479766904	6.440439e-01	8.483791e-01	-6.792416641	FALSE	FALSE
P09651	HNRNPA1	0.2186126423	3.6303185	1.900023835	9.340462e-02	3.691170e-01	-6.794732676	FALSE	FALSE
Q15072	ZNF146	0.2816907605	3.5695970	0.823807858	4.335662e-01	7.122356e-01	-6.795790902	FALSE	FALSE
P00367	GLUD1	-0.1088348900	3.6334721	-0.618687802	5.530702e-01	7.944833e-01	-6.797372042	FALSE	FALSE
P48735	IDH2	0.1630247058	3.6097952	0.673488916	5.193337e-01	7.629991e-01	-6.797492139	FALSE	FALSE
P48634	PRRC2A	0.1887446663	3.5962115	0.686228046	5.116757e-01	7.594101e-01	-6.797823455	FALSE	FALSE
P46776	RPL27A	0.2336908092	3.6312289	2.209927468	5.758665e-02	3.014110e-01	-6.798217032	FALSE	FALSE
Q16795	NDUFA9	0.1129244177	3.6091109	0.417051392	6.874436e-01	8.652682e-01	-6.799146729	FALSE	FALSE
Q13868	EXOSC2	-0.0561345204	3.5632539	-0.150605683	8.839592e-01	9.611225e-01	-6.799219650	FALSE	FALSE
Q8NBX0	SCCPDH	-0.0838043910	3.5569124	-0.215989642	8.343205e-01	9.371820e-01	-6.801365353	FALSE	FALSE
P24534	EEF1B2	-0.2076197149	3.5982897	-0.774478342	4.605920e-01	7.321850e-01	-6.801459654	FALSE	FALSE
Q07955	SRSF1	0.2416735110	3.5056350	0.536011837	6.063109e-01	8.204405e-01	-6.802425439	FALSE	FALSE
O94906	PRPF6	-0.1195368007	3.6160206	-0.483907836	6.412263e-01	8.480734e-01	-6.806514790	FALSE	FALSE
Q9GZS3	WDR61	-0.1257942927	3.6156198	-0.520862181	6.163583e-01	8.238265e-01	-6.809478410	FALSE	FALSE
Q16342	PDCD2	0.1487620218	3.6277724	0.828596816	4.310017e-01	7.122356e-01	-6.810451134	FALSE	FALSE
Q9Y5N6	ORC6	0.0626888955	3.6220714	0.267179039	7.959889e-01	9.130713e-01	-6.810586147	FALSE	FALSE
Q9BZE9	ASPSCR1	0.1691776878	3.6271898	0.971002297	3.595658e-01	6.697161e-01	-6.811558223	FALSE	FALSE
Q9H5Z1	DHX35	-0.1783350874	3.6321800	-1.371451816	2.069164e-01	5.651298e-01	-6.812891741	FALSE	FALSE
P00813	ADA	-0.0985746321	3.6271688	-0.468885290	6.514771e-01	8.503546e-01	-6.814374599	FALSE	FALSE
P30419	NMT1	-0.0943074623	3.6259152	-0.446600035	6.668292e-01	8.566057e-01	-6.814723619	FALSE	FALSE
Q9BSD7	NTPCR	-0.0848126966	3.6158702	-0.329685092	7.499781e-01	8.912319e-01	-6.815904953	FALSE	FALSE
P62750	RPL23A	0.2439157829	3.6298229	2.158494401	6.242414e-02	3.122220e-01	-6.822637370	FALSE	FALSE
P42285	MTREX	0.0145625576	3.6136297	0.055906213	9.567671e-01	9.812807e-01	-6.827292022	FALSE	FALSE
P60891	PRPS1	0.0776138339	3.5829755	0.230460128	8.234319e-01	9.302606e-01	-6.827860676	FALSE	FALSE
P61513	RPL37A	0.3195944139	3.6091058	1.687779364	1.293561e-01	4.404375e-01	-6.838076559	FALSE	FALSE
Q9NPA8	ENY2	-0.2272015288	3.6222575	-1.359679863	2.104650e-01	5.673906e-01	-6.839859577	FALSE	FALSE
Q9UJX5	ANAPC4	0.0857616813	3.5790016	0.242034744	8.147513e-01	9.236352e-01	-6.840701547	FALSE	FALSE
Q15046	KARS1	0.0211973130	3.6343516	0.109828338	9.152102e-01	9.767536e-01	-6.843812152	FALSE	FALSE
Q9BUQ8	DDX23	0.1029079118	3.6008439	0.357081185	7.301292e-01	8.892541e-01	-6.846691256	FALSE	FALSE
Q0VDF9	HSPA14	0.0249095025	3.5988690	0.086593249	9.330912e-01	9.809420e-01	-6.849181542	FALSE	FALSE
P13639	EEF2	-0.1448675250	3.5820296	-0.462419338	6.559137e-01	8.503546e-01	-6.852487261	FALSE	FALSE
A6NHL2	TUBAL3	-0.3601823823	3.6119937	-1.990623156	8.114805e-02	3.440022e-01	-6.853672461	FALSE	FALSE
Q8IWZ8	SUGP1	-0.0948132298	3.6073201	-0.350971901	7.345375e-01	8.901290e-01	-6.854536759	FALSE	FALSE
P07437	TUBB	-0.2617177428	3.6319948	-2.683004304	2.741882e-02	1.969352e-01	-6.854713392	FALSE	FALSE
Q9H7Z7	PTGES2	-0.0333437950	3.6091821	-0.126655752	9.022916e-01	9.703333e-01	-6.854817048	FALSE	FALSE
P00747	PLG	0.0657420136	3.6251895	0.302702526	7.697226e-01	9.009315e-01	-6.854984350	FALSE	FALSE
P49368	CCT3	-0.2550812388	3.5999802	-1.029182857	3.330585e-01	6.541509e-01	-6.857283099	FALSE	FALSE
P11940	PABPC1	0.2276284135	3.6174883	1.225715666	2.546488e-01	6.037938e-01	-6.858310382	FALSE	FALSE
P25398	RPS12	0.2323256104	3.6256881	1.651602145	1.366432e-01	4.467009e-01	-6.858678851	FALSE	FALSE
P42166	TMPO	0.2445713001	3.6076970	1.110772032	2.984579e-01	6.243069e-01	-6.859264520	FALSE	FALSE
O43447	PPIH	-0.3582876968	3.5379441	-0.861060394	4.138950e-01	6.980052e-01	-6.862995763	FALSE	FALSE
P04075	ALDOA	0.5748652583	3.2822653	0.908405640	3.898162e-01	6.789012e-01	-6.863563548	FALSE	FALSE
P19388	POLR2E	0.0901145310	3.5600462	0.237759756	8.179543e-01	9.261992e-01	-6.865644293	FALSE	FALSE
Q6P1L8	MRPL14	0.2889079493	3.5889658	1.067998908	3.162265e-01	6.383438e-01	-6.866837479	FALSE	FALSE
Q6IA86	ELP2	-0.2491681887	3.6217181	-1.451263016	1.842005e-01	5.284353e-01	-6.866948316	FALSE	FALSE
Q01518	CAP1	-0.1812021506	3.4996731	-0.388846279	7.073832e-01	8.792451e-01	-6.868420211	FALSE	FALSE
P62805	H4C1	0.6653267587	3.4576169	1.535193205	1.627132e-01	4.926456e-01	-6.870179643	FALSE	FALSE
P52701	MSH6	-0.1842078132	3.6067385	-0.731647676	4.849512e-01	7.419681e-01	-6.872419423	FALSE	FALSE
P14868	DARS1	-0.1784764362	3.6201638	-0.857105582	4.159531e-01	6.996544e-01	-6.874565605	FALSE	FALSE
P37268	FDFT1	-0.1672338634	3.6224027	-0.885151652	4.015136e-01	6.926035e-01	-6.874941138	FALSE	FALSE
P52907	CAPZA1	0.1383885158	3.5984199	0.521595521	6.158699e-01	8.238265e-01	-6.879401006	FALSE	FALSE
Q13561	DCTN2	-0.0148474719	3.5191093	-0.032956093	9.745049e-01	9.854772e-01	-6.879943617	FALSE	FALSE
Q15032	R3HDM1	0.0910414689	3.6087485	0.340884630	7.418389e-01	8.912319e-01	-6.880246396	FALSE	FALSE
O43143	DHX15	-0.2538809697	3.6070964	-1.076232674	3.127429e-01	6.383438e-01	-6.883177923	FALSE	FALSE
P08579	SNRPB2	-0.1838325061	3.6124841	-0.803680261	4.444593e-01	7.216963e-01	-6.884544321	FALSE	FALSE
Q9UKM9	RALY	0.2499179911	3.6100673	1.231485383	2.525971e-01	6.037938e-01	-6.886182231	FALSE	FALSE
P49207	RPL34	0.4393535550	3.5463003	1.367505070	2.081004e-01	5.651298e-01	-6.886961824	FALSE	FALSE
P78344	EIF4G2	0.0245455631	3.5786631	0.069703656	9.461148e-01	9.809513e-01	-6.889588349	FALSE	FALSE
Q69YN2	CWF19L1	-0.1067851103	3.6087599	-0.424516102	6.822087e-01	8.642598e-01	-6.892096402	FALSE	FALSE
Q9UQ35	SRRM2	-0.0354831670	3.6245645	-0.159499530	8.771696e-01	9.570209e-01	-6.894019054	FALSE	FALSE
P39748	FEN1	0.3892817234	3.5661033	1.180271859	2.712948e-01	6.092097e-01	-6.897247206	FALSE	FALSE
P08559	PDHA1	-0.0621527484	3.5921043	-0.208787403	8.397543e-01	9.394293e-01	-6.908528969	FALSE	FALSE
Q9NPI6	DCP1A	-0.0061084602	3.6116075	-0.023662254	9.816929e-01	9.864336e-01	-6.911786276	FALSE	FALSE
P48729	CSNK1A1	-0.0511051743	3.6111193	-0.201960250	8.449136e-01	9.394293e-01	-6.916330113	FALSE	FALSE
O43719	HTATSF1	-0.1160752713	3.5896789	-0.374805977	7.174003e-01	8.823196e-01	-6.917893328	FALSE	FALSE
Q3MHD2	LSM12	0.0259614678	3.5450017	0.069022533	9.466404e-01	9.809513e-01	-6.920313386	FALSE	FALSE
Q9HBE1	PATZ1	0.0879939366	3.5820239	0.284743345	7.829648e-01	9.053720e-01	-6.924316291	FALSE	FALSE
O43660	PLRG1	0.1014296113	3.6093627	0.410697376	6.919137e-01	8.695314e-01	-6.924674580	FALSE	FALSE
Q9NY27	PPP4R2	-0.1315984090	3.6174636	-0.599919095	5.649144e-01	8.026252e-01	-6.930550220	FALSE	FALSE
P62191	PSMC1	0.0151801762	3.6322297	0.078864915	9.390481e-01	9.809513e-01	-6.933732903	FALSE	FALSE
P55084	HADHB	-0.0310996017	3.6056512	-0.112601794	9.130790e-01	9.765976e-01	-6.940422107	FALSE	FALSE
Q96AE4	FUBP1	0.1593908754	3.5780811	0.499865198	6.304263e-01	8.382966e-01	-6.946911875	FALSE	FALSE
Q5MIZ7	PPP4R3B	-0.2910915532	3.6037573	-1.254646634	2.444988e-01	6.014670e-01	-6.952808887	FALSE	FALSE
Q12904	AIMP1	0.0175840340	3.5744591	0.049992102	9.613360e-01	9.812807e-01	-6.957270422	FALSE	FALSE
P12004	PCNA	-0.2869997441	3.4300367	-0.555329413	5.936274e-01	8.158231e-01	-6.958690789	FALSE	FALSE
Q9Y4Z0	LSM4	0.1645512887	3.5941800	0.593588177	5.689423e-01	8.045838e-01	-6.962901971	FALSE	FALSE
Q9UQ80	PA2G4	0.4350222505	3.3867325	0.758875377	4.693703e-01	7.397487e-01	-6.964394391	FALSE	FALSE
Q53GS9	USP39	-0.1179189159	3.6170564	-0.520932795	6.163112e-01	8.238265e-01	-6.968714744	FALSE	FALSE
Q8N163	CCAR2	-0.1684138228	3.6080303	-0.669505028	5.217430e-01	7.651195e-01	-6.970571511	FALSE	FALSE
Q13045	FLII	-0.0961217020	3.6004958	-0.337102409	7.445838e-01	8.912319e-01	-6.971385693	FALSE	FALSE
P27708	CAD	-0.0361683429	3.6245522	-0.168459737	8.703403e-01	9.550874e-01	-6.972305650	FALSE	FALSE
Q9NRX2	MRPL17	0.0131507474	3.6327446	0.070680065	9.453614e-01	9.809513e-01	-6.975416793	FALSE	FALSE
P07737	PFN1	0.6027719649	2.8858276	0.537242983	6.054983e-01	8.204405e-01	-6.975864084	FALSE	FALSE
P62314	SNRPD1	-0.3950819689	3.5799805	-1.323980812	2.215484e-01	5.753117e-01	-6.979052707	FALSE	FALSE
Q9Y3U8	RPL36	0.3767759619	3.5577359	1.177307778	2.724108e-01	6.092097e-01	-6.980435407	FALSE	FALSE
Q9Y265	RUVBL1	-0.2638907169	3.6181074	-1.490737279	1.737989e-01	5.089824e-01	-6.986967486	FALSE	FALSE
Q9Y3B4	SF3B6	0.0823019533	3.6330671	0.491450246	6.361100e-01	8.424391e-01	-6.992616599	FALSE	FALSE
P05141	SLC25A5	-0.1788249768	3.6290040	-1.264358000	2.411684e-01	5.970506e-01	-6.993898968	FALSE	FALSE
O43422	THAP12	0.0526640692	3.5909768	0.167674075	8.709387e-01	9.550874e-01	-6.999666324	FALSE	FALSE
P33992	MCM5	-0.1937820301	3.6005246	-0.792454143	4.506153e-01	7.241175e-01	-7.002406216	FALSE	FALSE
Q86VP6	CAND1	-0.2493479468	3.5950214	-0.933262448	3.775882e-01	6.723176e-01	-7.009144652	FALSE	FALSE
Q13409	DYNC1I2	-0.1240145978	3.5156043	-0.275680921	7.896759e-01	9.098842e-01	-7.013104237	FALSE	FALSE
P52272	HNRNPM	0.3436828790	3.5732986	1.216640236	2.579040e-01	6.046405e-01	-7.013836997	FALSE	FALSE
Q6PD62	CTR9	0.0576697778	3.6179754	0.246525822	8.113904e-01	9.230152e-01	-7.019100135	FALSE	FALSE
Q96SB4	SRPK1	-0.0253054965	3.5471607	-0.061598706	9.523710e-01	9.809513e-01	-7.020031118	FALSE	FALSE
Q6P1J9	CDC73	0.1351640134	3.6320415	0.927136930	3.805751e-01	6.747494e-01	-7.027009035	FALSE	FALSE
P78347	GTF2I	-0.1330981090	3.6200142	-0.652006404	5.324065e-01	7.704235e-01	-7.033254146	FALSE	FALSE
P36873	PPP1CC	-0.1136623526	3.6208460	-0.550619074	5.967067e-01	8.183896e-01	-7.034283943	FALSE	FALSE
P62280	RPS11	0.1500910656	3.6377383	1.828148414	1.043663e-01	3.904806e-01	-7.038507958	FALSE	FALSE
Q12906	ILF3	-0.2644179406	3.5978262	-1.068100801	3.161832e-01	6.383438e-01	-7.040294731	FALSE	FALSE
Q52LJ0	FAM98B	0.1237227367	3.6258095	0.674269753	5.188623e-01	7.629991e-01	-7.044403010	FALSE	FALSE
P82912	MRPS11	0.1232549448	3.5685603	0.357045366	7.301551e-01	8.892541e-01	-7.047453857	FALSE	FALSE
Q9H773	DCTPP1	0.0365450891	3.5941366	0.121296977	9.064025e-01	9.715687e-01	-7.047666549	FALSE	FALSE
Q13283	G3BP1	0.2387736576	3.6114713	1.180426578	2.712367e-01	6.092097e-01	-7.051636731	FALSE	FALSE
Q92572	AP3S1	-0.0217165320	3.6211351	-0.100948043	9.220387e-01	9.768936e-01	-7.053469432	FALSE	FALSE
O15347	HMGB3	0.9456122186	3.0727108	1.184775280	2.696064e-01	6.092097e-01	-7.058094758	FALSE	FALSE
P43243	MATR3	-0.1541513867	3.5871866	-0.519850040	6.170326e-01	8.238265e-01	-7.060564437	FALSE	FALSE
P61254	RPL26	0.2760290866	3.6202322	1.811044418	1.071487e-01	3.948851e-01	-7.063991287	FALSE	FALSE
P07195	LDHB	0.2490401931	3.4943623	0.568631411	5.849785e-01	8.104050e-01	-7.066267658	FALSE	FALSE
O60814	H2BC12	0.5215172873	3.5839187	2.431551218	4.065773e-02	2.381382e-01	-7.069756717	FALSE	FALSE
P00338	LDHA	0.3887519695	3.4216056	0.725061351	4.887700e-01	7.433535e-01	-7.070687036	FALSE	FALSE
Q14257	RCN2	-0.0055690677	3.6111688	-0.022717566	9.824237e-01	9.864336e-01	-7.081286807	FALSE	FALSE
P61604	HSPE1	-0.3623733674	3.5838087	-1.335477549	2.179257e-01	5.753117e-01	-7.081883782	FALSE	FALSE
Q9Y224	RTRAF	-0.2512411702	3.5944960	-0.967360539	3.612764e-01	6.697161e-01	-7.084119934	FALSE	FALSE
Q9UBU8	MORF4L1	-0.0607635250	3.6299541	-0.336487895	7.450302e-01	8.912319e-01	-7.088317574	FALSE	FALSE
P68400	CSNK2A1	-0.2590030513	3.6110335	-1.231153291	2.527148e-01	6.037938e-01	-7.089671889	FALSE	FALSE
P49458	SRP9	-0.4844151627	3.5919145	-2.131845591	6.508559e-02	3.139423e-01	-7.091932596	FALSE	FALSE
P25786	PSMA1	-0.0492011893	3.5386915	-0.126861248	9.021341e-01	9.703333e-01	-7.096342582	FALSE	FALSE
O43516	WIPF1	-0.0171189858	3.5770955	-0.050938107	9.606051e-01	9.812807e-01	-7.100563818	FALSE	FALSE
P0DTU4	P0DTU4	-0.1024164063	3.6146751	-0.450877159	6.638695e-01	8.550361e-01	-7.102337640	FALSE	FALSE
O75643	SNRNP200	-0.0148236687	3.5971362	-0.051831352	9.599149e-01	9.812807e-01	-7.103098595	FALSE	FALSE
P62266	RPS23	0.3152174553	3.6176680	1.925337552	8.981211e-02	3.621931e-01	-7.106525299	FALSE	FALSE
P36402	TCF7	0.2760041593	3.6026067	1.192960478	2.665595e-01	6.092097e-01	-7.111116938	FALSE	FALSE
Q9UJX2	CDC23	0.0108847901	3.5862340	0.033341476	9.742069e-01	9.854772e-01	-7.114783163	FALSE	FALSE
O00483	NDUFA4	-0.0750696670	3.6099544	-0.306433556	7.669814e-01	9.009315e-01	-7.118768219	FALSE	FALSE
P16989	YBX3	-0.2452582097	3.6017896	-1.015803610	3.390178e-01	6.574832e-01	-7.119881074	FALSE	FALSE
Q9Y421	FAM32A	0.2088346239	3.6156612	1.070375365	3.152180e-01	6.383438e-01	-7.123932222	FALSE	FALSE
P61923	COPZ1	-0.0513016267	3.5929515	-0.177389090	8.635460e-01	9.504801e-01	-7.124357148	FALSE	FALSE
Q9BY44	EIF2A	0.1493484187	3.6168664	0.723754059	4.895303e-01	7.433608e-01	-7.147575869	FALSE	FALSE
Q96E11	MRRF	-0.2195841960	3.6202941	-1.324989755	2.212284e-01	5.753117e-01	-7.151412252	FALSE	FALSE
P46782	RPS5	0.1845156518	3.6324759	1.584254635	1.512202e-01	4.781417e-01	-7.159659705	FALSE	FALSE
O94776	MTA2	0.0050879547	3.6186454	0.022964212	9.822329e-01	9.864336e-01	-7.164558901	FALSE	FALSE
O00148	DDX39A	-0.0875030868	3.6087406	-0.371143523	7.200230e-01	8.823196e-01	-7.173732879	FALSE	FALSE
Q15669	RHOH	-0.0123610277	3.6280794	-0.066733758	9.484068e-01	9.809513e-01	-7.176729074	FALSE	FALSE
P56192	MARS1	-0.0700333907	3.6256125	-0.372297836	7.191959e-01	8.823196e-01	-7.178208505	FALSE	FALSE
Q9NSD9	FARSB	-0.0390713124	3.6079742	-0.156869884	8.791760e-01	9.580390e-01	-7.180233064	FALSE	FALSE
Q68DQ2	CRYBG3	0.1034240134	3.6325808	0.688136222	5.105347e-01	7.588613e-01	-7.184774191	FALSE	FALSE
P55145	MANF	-0.2292980040	3.6000641	-0.911525094	3.882660e-01	6.777862e-01	-7.188894617	FALSE	FALSE
Q8TCS8	PNPT1	-0.1043669115	3.6351535	-0.814700744	4.384720e-01	7.167051e-01	-7.190159102	FALSE	FALSE
P35232	PHB	0.0762289243	3.6221576	0.371605325	7.196921e-01	8.823196e-01	-7.191435448	FALSE	FALSE
O96019	ACTL6A	-0.0056191767	3.6380081	-0.039385053	9.695341e-01	9.854772e-01	-7.191519826	FALSE	FALSE
O15056	SYNJ2	-0.0842899983	3.5978260	-0.302203166	7.700897e-01	9.009315e-01	-7.194353174	FALSE	FALSE
Q9Y5V0	ZNF706	-0.3037020257	3.6123494	-1.573606477	1.536503e-01	4.795005e-01	-7.194520208	FALSE	FALSE
Q96BP2	CHCHD1	-0.1646171395	3.6155354	-0.786244321	4.540452e-01	7.241175e-01	-7.200293695	FALSE	FALSE
Q9Y230	RUVBL2	-0.2316435365	3.6058501	-1.001706031	3.453849e-01	6.574832e-01	-7.204366796	FALSE	FALSE
P61964	WDR5	0.0089115249	3.6121226	0.036870548	9.714782e-01	9.854772e-01	-7.211419480	FALSE	FALSE
P26641	EEF1G	-0.1609287195	3.6220661	-0.918992440	3.845734e-01	6.777862e-01	-7.214782156	FALSE	FALSE
P22087	FBL	0.1726498538	3.6020263	0.719686487	4.919007e-01	7.435556e-01	-7.215995404	FALSE	FALSE
P07910	HNRNPC	0.2091645045	3.6263070	1.478226148	1.770378e-01	5.151983e-01	-7.226137602	FALSE	FALSE
P67870	CSNK2B	-0.1175648162	3.6284202	-0.719643945	4.919255e-01	7.435556e-01	-7.240797799	FALSE	FALSE
P46783	RPS10	0.2928433805	3.6021914	1.372143470	2.067096e-01	5.651298e-01	-7.243845999	FALSE	FALSE
Q9UFW8	CGGBP1	0.0900019179	3.5824051	0.283143471	7.841482e-01	9.056359e-01	-7.262701535	FALSE	FALSE
Q9UBN7	HDAC6	-0.1146610305	3.6104029	-0.495841545	6.331408e-01	8.407700e-01	-7.264386771	FALSE	FALSE
Q5TEC6	H3-2	0.6352861039	3.4440156	1.395117793	1.999389e-01	5.606728e-01	-7.268057460	FALSE	FALSE
Q96AG4	LRRC59	0.1918059942	3.5876322	0.659387128	5.278927e-01	7.659919e-01	-7.268096485	FALSE	FALSE
P53618	COPB1	-0.2353148932	3.6013589	-0.962905217	3.633774e-01	6.697161e-01	-7.273647138	FALSE	FALSE
P39687	ANP32A	0.0819464561	3.5324468	0.202181432	8.447463e-01	9.394293e-01	-7.275008094	FALSE	FALSE
O00422	SAP18	-0.1093424640	3.6183628	-0.535618282	6.065708e-01	8.204405e-01	-7.277266051	FALSE	FALSE
Q14103	HNRNPD	-0.2037706617	3.5998726	-0.803759605	4.444160e-01	7.216963e-01	-7.277524375	FALSE	FALSE
O75323	NIPSNAP2	0.0256190529	3.6081206	0.105280028	9.187067e-01	9.768936e-01	-7.282276707	FALSE	FALSE
P53634	CTSC	-0.0480836247	3.6323985	-0.307067906	7.665156e-01	9.009315e-01	-7.285682131	FALSE	FALSE
Q8IY67	RAVER1	-0.1138985160	3.6361653	-1.005629610	3.436037e-01	6.574832e-01	-7.287508963	FALSE	FALSE
Q13435	SF3B2	-0.0910331830	3.5852745	-0.299831083	7.718346e-01	9.009315e-01	-7.289395582	FALSE	FALSE
Q01082	SPTBN1	-0.0116210439	3.6416685	-0.102508963	9.208379e-01	9.768936e-01	-7.291998986	FALSE	FALSE
P29692	EEF1D	-0.0706522467	3.6094773	-0.304263557	7.685752e-01	9.009315e-01	-7.295405799	FALSE	FALSE
P46777	RPL5	-0.1445216891	3.5607392	-0.424601323	6.821491e-01	8.642598e-01	-7.296966723	FALSE	FALSE
P26196	DDX6	-0.1243289250	3.6132557	-0.569658063	5.843139e-01	8.104050e-01	-7.298715906	FALSE	FALSE
Q9UBF2	COPG2	-0.0986502882	3.5983163	-0.367319529	7.227655e-01	8.845787e-01	-7.302294655	FALSE	FALSE
Q9BWJ5	SF3B5	-0.1533936052	3.5593268	-0.425017370	6.818579e-01	8.642598e-01	-7.306086991	FALSE	FALSE
P31146	CORO1A	0.0668390174	3.6211551	0.329041351	7.504469e-01	8.912319e-01	-7.316409838	FALSE	FALSE
P13796	LCP1	-0.0920433057	3.4757512	-0.193306066	8.514649e-01	9.456303e-01	-7.327397888	FALSE	FALSE
Q13813	SPTAN1	-0.0230787003	3.6292998	-0.135779406	8.953000e-01	9.691696e-01	-7.348894572	FALSE	FALSE
Q8N1F7	NUP93	0.1286754946	3.6122333	0.576519382	5.798829e-01	8.104050e-01	-7.357631975	FALSE	FALSE
P78371	CCT2	-0.0821547760	3.6054479	-0.338867902	7.433021e-01	8.912319e-01	-7.364084496	FALSE	FALSE
P11908	PRPS2	0.0199235993	3.5735283	0.060734780	9.530380e-01	9.809513e-01	-7.378447315	FALSE	FALSE
P40227	CCT6A	-0.0401395913	3.6269120	-0.227038739	8.260028e-01	9.313928e-01	-7.378852491	FALSE	FALSE
P19338	NCL	0.1775764094	3.5556353	0.510308344	6.234089e-01	8.300871e-01	-7.379650367	FALSE	FALSE
O14818	PSMA7	0.0338392873	3.6095907	0.145881202	8.875701e-01	9.633159e-01	-7.381072083	FALSE	FALSE
Q9Y324	FCF1	-0.0889620532	3.5816082	-0.277963457	7.879838e-01	9.089989e-01	-7.387571281	FALSE	FALSE
O60216	RAD21	0.0156921063	3.5926316	0.053087059	9.589448e-01	9.812807e-01	-7.389359646	FALSE	FALSE
Q13263	TRIM28	0.0086755775	3.5876214	0.030423171	9.764637e-01	9.854772e-01	-7.407830559	FALSE	FALSE
Q92688	ANP32B	0.0868922276	3.5934984	0.318740802	7.579640e-01	8.975169e-01	-7.410286391	FALSE	FALSE
P09543	CNP	-0.0201480599	3.6383831	-0.164378359	8.734497e-01	9.560339e-01	-7.415670581	FALSE	FALSE
Q15233	NONO	0.2733575984	3.5650840	0.912500538	3.877822e-01	6.777862e-01	-7.423260566	FALSE	FALSE
P62906	RPL10A	0.0934256949	3.6138740	0.440869805	6.708042e-01	8.583430e-01	-7.429099790	FALSE	FALSE
Q29RF7	PDS5A	0.1057107875	3.6290078	0.675008512	5.184165e-01	7.629991e-01	-7.437540898	FALSE	FALSE
P35606	COPB2	-0.3127081750	3.5742800	-1.038389002	3.290050e-01	6.500823e-01	-7.448611710	FALSE	FALSE
Q00059	TFAM	-0.0914195592	3.6348378	-0.734855217	4.830985e-01	7.419681e-01	-7.464170339	FALSE	FALSE
P49411	TUFM	-0.0081220873	3.6091612	-0.035347573	9.726557e-01	9.854772e-01	-7.476608317	FALSE	FALSE
Q8WW12	PCNP	0.1747079916	3.5450496	0.474745659	6.474687e-01	8.503546e-01	-7.489537441	FALSE	FALSE
Q9Y678	COPG1	-0.0459916100	3.5740375	-0.138916735	8.928980e-01	9.676339e-01	-7.493572860	FALSE	FALSE
P0DP23	CALM1	-0.1010971974	3.6021522	-0.416768957	6.876420e-01	8.652682e-01	-7.494487763	FALSE	FALSE
O00268	TAF4	0.0277872867	3.6387070	0.243082373	8.139670e-01	9.236352e-01	-7.507082205	FALSE	FALSE
P14678	SNRPB	-0.3069599137	3.5885745	-1.174943664	2.733036e-01	6.098203e-01	-7.511151096	FALSE	FALSE
Q8NHP8	PLBD2	0.0219706743	3.5719782	0.068761933	9.468415e-01	9.809513e-01	-7.520001496	FALSE	FALSE
P67809	YBX1	-0.2051988219	3.5975419	-0.793600437	4.499841e-01	7.241175e-01	-7.522499688	FALSE	FALSE
Q9Y606	PUS1	-0.0663704101	3.6304613	-0.424326352	6.823416e-01	8.642598e-01	-7.524381308	FALSE	FALSE
Q15004	PCLAF	-0.0389477192	3.6193362	-0.192055445	8.524127e-01	9.456303e-01	-7.527064554	FALSE	FALSE
Q9UMS4	PRPF19	-0.2035378393	3.5916776	-0.721892046	4.906145e-01	7.435556e-01	-7.533015000	FALSE	FALSE
Q01105	SET	0.0147746854	3.6034253	0.059372486	9.540900e-01	9.810079e-01	-7.536197254	FALSE	FALSE
P17844	DDX5	-0.1583798504	3.6190801	-0.828844899	4.308691e-01	7.122356e-01	-7.537708629	FALSE	FALSE
P38159	RBMX	0.3251691013	3.5696784	1.115118031	2.966978e-01	6.243069e-01	-7.542310904	FALSE	FALSE
Q86V81	ALYREF	0.2200491293	3.5728319	0.758168604	4.697706e-01	7.397487e-01	-7.549990253	FALSE	FALSE
Q14669	TRIP12	0.0007138674	3.6275650	0.004145748	9.967922e-01	9.969511e-01	-7.550137661	FALSE	FALSE
P62244	RPS15A	-0.2643148250	3.6126389	-1.324003053	2.215413e-01	5.753117e-01	-7.556845923	FALSE	FALSE
P13995	MTHFD2	0.1824165821	3.6078058	0.827344774	4.316711e-01	7.122356e-01	-7.563321541	FALSE	FALSE
Q32MZ4	LRRFIP1	-0.0033311244	3.6209231	-0.017128212	9.867475e-01	9.894983e-01	-7.565076986	FALSE	FALSE
Q9Y2W1	THRAP3	0.0334033411	3.5962837	0.121701422	9.060921e-01	9.715687e-01	-7.571789423	FALSE	FALSE
Q13151	HNRNPA0	0.0253602875	3.6009133	0.101079177	9.219378e-01	9.768936e-01	-7.575710963	FALSE	FALSE
P04350	TUBB4A	-0.3346727578	3.6171859	-2.094874710	6.896289e-02	3.216089e-01	-7.578871603	FALSE	FALSE
Q01196	RUNX1	-0.0150383113	3.6116769	-0.066152461	9.488555e-01	9.809513e-01	-7.595060981	FALSE	FALSE
P05387	RPLP2	-0.0256259569	3.5834792	-0.083538461	9.354453e-01	9.809513e-01	-7.621798711	FALSE	FALSE
Q9UQE7	SMC3	-0.0352817290	3.6001192	-0.131682976	8.984380e-01	9.703333e-01	-7.630902294	FALSE	FALSE
O43670	ZNF207	-0.1915591026	3.5971689	-0.779166045	4.579761e-01	7.292047e-01	-7.631449368	FALSE	FALSE
Q562R1	ACTBL2	-0.2325258565	3.6264892	-1.662452331	1.344190e-01	4.445059e-01	-7.640848845	FALSE	FALSE
P62241	RPS8	0.0886151659	3.6382261	0.961901269	3.638521e-01	6.697161e-01	-7.641971651	FALSE	FALSE
Q9NY12	GAR1	0.2176753028	3.5785723	0.744293812	4.776732e-01	7.397487e-01	-7.655448089	FALSE	FALSE
Q9Y383	LUC7L2	-0.0509891405	3.6260061	-0.287248125	7.811132e-01	9.053720e-01	-7.664320042	FALSE	FALSE
P22626	HNRNPA2B1	-0.1476690525	3.6290977	-1.046168326	3.256096e-01	6.460511e-01	-7.682799573	FALSE	FALSE
P62854	RPS26	0.2746323034	3.6070534	1.323854107	2.215886e-01	5.753117e-01	-7.687019393	FALSE	FALSE
P48444	ARCN1	0.1646706026	3.5722318	0.513058691	6.215675e-01	8.287566e-01	-7.701574260	FALSE	FALSE
P62316	SNRPD2	-0.1274593809	3.6137333	-0.598085771	5.660791e-01	8.026252e-01	-7.710125590	FALSE	FALSE
Q9NTI5	PDS5B	0.1453380685	3.6183294	0.770853043	4.626218e-01	7.338197e-01	-7.718690667	FALSE	FALSE
P05204	HMGN2	0.0271908967	3.6053958	0.113391636	9.124722e-01	9.765976e-01	-7.726071971	FALSE	FALSE
P30050	RPL12	0.2956904477	3.5857326	1.162746187	2.779479e-01	6.105478e-01	-7.734641167	FALSE	FALSE
Q5VW36	FOCAD	-0.1033786166	3.6245317	-0.593347352	5.690958e-01	8.045838e-01	-7.760341537	FALSE	FALSE
Q9H0D6	XRN2	-0.0512428734	3.6281083	-0.330962348	7.490482e-01	8.912319e-01	-7.768215391	FALSE	FALSE
P0C7P0	CISD3	-0.0304635742	3.6040885	-0.127969533	9.012843e-01	9.703333e-01	-7.773272991	FALSE	FALSE
Q9UJV9	DDX41	0.0526757569	3.6285440	0.328495302	7.508447e-01	8.912319e-01	-7.777070594	FALSE	FALSE
P09661	SNRPA1	0.0384413685	3.6203694	0.202094474	8.448121e-01	9.394293e-01	-7.789926598	FALSE	FALSE
P62829	RPL23	-0.2124837475	3.6287538	-1.648110418	1.373662e-01	4.475773e-01	-7.812814752	FALSE	FALSE
Q15637	SF1	-0.1177139451	3.6149318	-0.584133955	5.749877e-01	8.082684e-01	-7.814175524	FALSE	FALSE
P62847	RPS24	0.1349854298	3.6279678	0.932761029	3.778320e-01	6.723176e-01	-7.827555454	FALSE	FALSE
P34931	HSPA1L	-0.0340776567	3.6269818	-0.205474779	8.422567e-01	9.394293e-01	-7.834550626	FALSE	FALSE
P42766	RPL35	0.2893869221	3.5057538	0.674422344	5.187702e-01	7.629991e-01	-7.844959812	FALSE	FALSE
P27695	APEX1	-0.1181942369	3.6108195	-0.530885646	6.097009e-01	8.218434e-01	-7.846718268	FALSE	FALSE
P15311	EZR	-0.1246824620	3.6092222	-0.570346706	5.838683e-01	8.104050e-01	-7.861441912	FALSE	FALSE
Q9P021	CRIPT	-0.1674096078	3.6314768	-1.370814599	2.071072e-01	5.651298e-01	-7.882680630	FALSE	FALSE
P53621	COPA	-0.0158817401	3.5832661	-0.052642641	9.592881e-01	9.812807e-01	-7.887305265	FALSE	FALSE
P31689	DNAJA1	0.0691815995	3.6342855	0.569431378	5.844606e-01	8.104050e-01	-7.892281494	FALSE	FALSE
Q14683	SMC1A	-0.0765298545	3.6241230	-0.439622546	6.716708e-01	8.583430e-01	-7.895557431	FALSE	FALSE
P23246	SFPQ	0.1800398132	3.5964724	0.746791484	4.762443e-01	7.397487e-01	-7.899797655	FALSE	FALSE
P50990	CCT8	-0.0735833221	3.6192749	-0.391446823	7.055344e-01	8.787922e-01	-7.901865639	FALSE	FALSE
P41091	EIF2S3	-0.0463018875	3.5979786	-0.180403764	8.612548e-01	9.490198e-01	-7.947662833	FALSE	FALSE
P62913	RPL11	-0.0811758084	3.6327279	-0.632021325	5.447448e-01	7.848153e-01	-7.964883656	FALSE	FALSE
P18621	RPL17	0.0343228547	3.6174186	0.171762107	8.678262e-01	9.541240e-01	-7.982843393	FALSE	FALSE
P62263	RPS14	-0.1760263132	3.6300263	-1.332700271	2.187961e-01	5.753117e-01	-8.004818409	FALSE	FALSE
P60709	ACTB	-0.2267773192	3.6209573	-1.366506851	2.084007e-01	5.651298e-01	-8.027996127	FALSE	FALSE
O95163	ELP1	-0.0154497802	3.6319355	-0.110114921	9.149899e-01	9.767536e-01	-8.094941176	FALSE	FALSE
Q14331	FRG1	0.0853981708	3.6026888	0.335662787	7.456297e-01	8.912319e-01	-8.096320598	FALSE	FALSE
O60739	EIF1B	-0.0231768375	3.5507090	-0.062526972	9.516543e-01	9.809513e-01	-8.115168459	FALSE	FALSE
P62888	RPL30	0.1013896817	3.6059357	0.468007317	6.520787e-01	8.503546e-01	-8.149964591	FALSE	FALSE
P62081	RPS7	-0.0133198886	3.6405989	-0.166787043	8.716144e-01	9.550874e-01	-8.161378405	FALSE	FALSE
P42677	RPS27	0.1155404691	3.6341558	1.007218206	3.428846e-01	6.574832e-01	-8.170083498	FALSE	FALSE
P62318	SNRPD3	0.0911671699	3.6170789	0.464304038	6.546190e-01	8.503546e-01	-8.179141850	FALSE	FALSE
P38646	HSPA9	-0.0751231327	3.6379228	-0.825705355	4.325488e-01	7.122356e-01	-8.208464180	FALSE	FALSE
P62841	RPS15	-0.0537803383	3.6302574	-0.378986426	7.144116e-01	8.809286e-01	-8.236531873	FALSE	FALSE
Q9BW61	DDA1	-0.1383586862	3.6362951	-1.484768806	1.753374e-01	5.119643e-01	-8.263913658	FALSE	FALSE
P27635	RPL10	0.0825523134	3.6340660	0.708572068	4.984150e-01	7.487639e-01	-8.282391906	FALSE	FALSE
Q96PK6	RBM14	0.0607844802	3.6258031	0.387140838	7.085968e-01	8.792451e-01	-8.297524749	FALSE	FALSE
P68104	EEF1A1	-0.1735037395	3.6336341	-1.625593977	1.421131e-01	4.599977e-01	-8.345979470	FALSE	FALSE
P23284	PPIB	-0.1589165670	3.6337531	-1.456176032	1.828766e-01	5.272987e-01	-8.350018375	FALSE	FALSE
Q9H9T3	ELP3	-0.0067448056	3.6386419	-0.072371728	9.440562e-01	9.809513e-01	-8.382451075	FALSE	FALSE
P62899	RPL31	0.1254931949	3.6286489	0.911251802	3.884017e-01	6.777862e-01	-8.388547434	FALSE	FALSE
P62249	RPS16	0.1655723563	3.6112220	0.816794334	4.373409e-01	7.162138e-01	-8.411242178	FALSE	FALSE
P22090	RPS4Y1	0.0475217756	3.6403536	0.663223292	5.255559e-01	7.659919e-01	-8.468338008	FALSE	FALSE
P62273	RPS29	-0.1294351495	3.6258623	-0.829159764	4.307009e-01	7.122356e-01	-8.478571709	FALSE	FALSE
P62857	RPS28	-0.0714896560	3.5507478	-0.204928330	8.426696e-01	9.394293e-01	-8.488152678	FALSE	FALSE
O75153	CLUH	-0.0467008292	3.6282405	-0.299870079	7.718059e-01	9.009315e-01	-8.527206760	FALSE	FALSE
O60869	EDF1	-0.0459640036	3.6281667	-0.305717582	7.675071e-01	9.009315e-01	-8.562138681	FALSE	FALSE
P04406	GAPDH	0.2082197993	3.4367226	0.394319384	7.034946e-01	8.773621e-01	-8.582839760	FALSE	FALSE
P0DPH7	TUBA3C	-0.0358101115	3.6360563	-0.329726272	7.499481e-01	8.912319e-01	-8.585508014	FALSE	FALSE
P83731	RPL24	-0.0298017304	3.6353642	-0.261561766	8.001687e-01	9.134177e-01	-8.639441866	FALSE	FALSE
P35268	RPL22	0.0870482113	3.5992521	0.333743934	7.470245e-01	8.912319e-01	-8.708152133	FALSE	FALSE
P62891	RPL39	-0.0071332613	3.6419018	-0.123329863	9.048426e-01	9.715687e-01	-8.720890557	FALSE	FALSE
P61247	RPS3A	0.0573245591	3.6371023	0.585988898	5.737987e-01	8.077509e-01	-8.751195568	FALSE	FALSE
P62701	RPS4X	-0.0179901668	3.6387656	-0.205455075	8.422716e-01	9.394293e-01	-8.810198736	FALSE	FALSE
P17066	HSPA6	-0.1008276975	3.6225972	-0.578164058	5.788236e-01	8.104050e-01	-8.883480913	FALSE	FALSE
P23396	RPS3	0.0432988955	3.6347442	0.382733227	7.117373e-01	8.808301e-01	-8.905345445	FALSE	FALSE
Q9BQE3	TUBA1C	-0.1230459036	3.6305129	-0.905442142	3.912931e-01	6.802693e-01	-9.196915353	FALSE	FALSE
P83881	RPL36A	-0.0965188952	3.6208469	-0.541430822	6.027383e-01	8.204405e-01	-9.229285057	FALSE	FALSE
P62861	FAU	0.2330825800	3.5891209	0.870188102	4.091725e-01	6.929875e-01	-9.246541084	FALSE	FALSE
P10412	H1-4	-0.0528997002	3.6312248	-0.385911423	7.094722e-01	8.792451e-01	-9.714769411	FALSE	FALSE
Q96SW2	CRBN	-0.0854669765	3.6392232	-1.119110458	2.950882e-01	6.243069e-01	-10.127855328	FALSE	FALSE
Q16531	DDB1	-0.1101146077	3.6278810	-0.752692066	4.728795e-01	7.397487e-01	-10.388973199	FALSE	FALSE
