# Supplementary material for: A Type II CDK6 Degrader Enables Cellular Targeting beyond the Limits of Type II Inhibition
Source: J Am Chem Soc. 2026 Jun 26;148(26):27951–64. doi: 10.1021/jacs.6c10277 (PMC13352627; doi:10.1021/jacs.6c10277)
Supplement: Supplementary file 3 [file ja6c10277_si_003.zip › Raw proteomics data _ IP and WP 2026 05/ip-esf_485_25-48_esf6_diann_directdia_20250205v3_globalnorm_3c4r_20251021_Limma_output_JHK.02.108.2_vs_DMSO.csv]

Accession	Gene.Symbol	logFC	AveExpr	t	P.Value	adj.P.Val	B	Control.Fully.Imputed	Contrast.Fully.Imputed
P06239	LCK	7.274029e+00	0.9331575	3.121635e+01	9.672181e-10	5.035944e-07	12.998912798	FALSE	FALSE
P06493	CDK1	5.085704e+00	2.0539017	2.948203e+01	1.532234e-09	5.035944e-07	12.823103638	FALSE	FALSE
P78406	RAE1	-3.415934e+00	2.7977142	-2.992353e+01	1.359522e-09	5.035944e-07	12.777132704	FALSE	FALSE
Q16539	MAPK14	5.065283e+00	2.0538292	2.431864e+01	7.190958e-09	1.303008e-06	11.132082202	TRUE	FALSE
P49336	CDK8	4.819710e+00	2.1574400	2.417068e+01	7.551361e-09	1.303008e-06	11.003499715	FALSE	FALSE
O43318	MAP3K7	5.280173e+00	1.9438839	2.356591e+01	9.250566e-09	1.303008e-06	10.929326146	TRUE	FALSE
P12931	SRC	3.809683e+00	2.6341015	2.399833e+01	7.996918e-09	1.303008e-06	10.412609450	TRUE	FALSE
P16591	FER	5.144567e+00	1.9742929	2.177909e+01	1.738093e-08	2.142199e-06	10.399788979	TRUE	FALSE
Q13131	PRKAA1	5.019358e+00	2.0551205	2.052961e+01	2.785377e-08	3.051535e-06	9.432949922	FALSE	FALSE
Q71RC2	LARP4	-3.682438e+00	2.6833928	-1.865033e+01	5.981203e-08	5.011047e-06	9.153004062	FALSE	FALSE
P51617	IRAK1	5.207923e+00	1.9838291	1.833231e+01	6.856722e-08	5.011047e-06	8.927825334	FALSE	FALSE
P51451	BLK	4.284275e+00	2.4013899	1.822913e+01	7.170972e-08	5.011047e-06	8.921310800	TRUE	FALSE
P15104	GLUL	-3.985856e+00	2.5590290	-1.861189e+01	6.080073e-08	5.011047e-06	8.877731679	FALSE	FALSE
Q15750	TAB1	4.411458e+00	2.3362286	1.794263e+01	8.131516e-08	5.011047e-06	8.848392843	FALSE	FALSE
Q92918	MAP4K1	4.342390e+00	2.3518661	1.799699e+01	7.938690e-08	5.011047e-06	8.815821861	TRUE	FALSE
Q9NYJ8	TAB2	3.792497e+00	2.6143049	1.797662e+01	8.010347e-08	5.011047e-06	8.728464136	FALSE	FALSE
Q15181	PPA1	-2.086767e+00	3.2894943	-1.723401e+01	1.119087e-07	5.913665e-06	8.523505162	FALSE	FALSE
P52948	NUP98	-2.372966e+00	3.1870143	-1.719461e+01	1.139550e-07	5.913665e-06	8.472595002	FALSE	FALSE
P54619	PRKAG1	4.926010e+00	2.0946596	1.751590e+01	9.841282e-08	5.707943e-06	8.425534494	FALSE	FALSE
O14965	AURKA	3.225696e+00	2.8650893	1.586142e+01	2.156072e-07	1.012327e-05	7.903655481	FALSE	FALSE
Q99536	VAT1	6.136544e+00	1.5333099	1.598871e+01	2.024364e-07	9.980115e-06	6.742309724	FALSE	FALSE
Q9Y478	PRKAB1	2.764237e+00	3.0567726	1.383831e+01	6.293655e-07	2.820702e-05	6.602176710	TRUE	FALSE
P36507	MAP2K2	3.333381e+00	2.8070173	1.273334e+01	1.203497e-06	4.983498e-05	6.103549214	FALSE	FALSE
P61604	HSPE1	-2.639192e+00	3.0911810	-1.272041e+01	1.213022e-06	4.983498e-05	5.872597534	FALSE	FALSE
P24941	CDK2	3.703634e+00	2.6753175	1.175800e+01	2.229347e-06	8.792543e-05	5.570106735	FALSE	FALSE
P06241	FYN	3.523108e+00	2.7153732	1.106915e+01	3.544991e-06	1.344370e-04	5.123743305	TRUE	FALSE
Q9NRG7	SDR39U1	2.860182e+00	2.9874197	1.077369e+01	4.359697e-06	1.535236e-04	4.841873844	TRUE	FALSE
Q9BWU1	CDK19	2.718212e+00	3.0566385	1.078840e+01	4.314533e-06	1.535236e-04	4.797062485	TRUE	FALSE
Q6PHR2	ULK3	2.431460e+00	3.1548621	9.568003e+00	1.071570e-05	3.643340e-04	3.974492074	TRUE	FALSE
Q13043	STK4	2.731099e+00	3.0263745	9.346861e+00	1.277094e-05	4.197381e-04	3.873446590	FALSE	FALSE
Q96GD4	AURKB	2.609014e+00	3.0751086	8.733810e+00	2.116998e-05	6.522999e-04	3.353499903	FALSE	FALSE
Q00537	CDK17	3.035525e+00	2.9341654	8.289467e+00	3.111343e-05	8.955461e-04	3.003372839	FALSE	FALSE
Q9Y4K4	MAP4K5	2.391022e+00	3.1727050	8.259944e+00	3.193860e-05	8.955461e-04	2.975476449	FALSE	FALSE
O14733	MAP2K7	2.564907e+00	3.1184604	8.317178e+00	3.036037e-05	8.955461e-04	2.819866004	FALSE	FALSE
Q8N5C8	TAB3	2.423226e+00	3.1346969	7.897606e+00	4.431724e-05	1.180995e-03	2.643339110	TRUE	FALSE
Q8TCS8	PNPT1	-1.684877e+00	3.3854628	-7.595208e+00	5.879286e-05	1.525520e-03	2.283073312	FALSE	FALSE
Q9BZL6	PRKD2	2.057838e+00	3.2740808	7.498546e+00	6.447173e-05	1.629978e-03	2.282202980	FALSE	FALSE
Q01844	EWSR1	-1.621238e+00	3.4094993	-8.233533e+00	3.269742e-05	8.955461e-04	2.239323762	FALSE	FALSE
P54886	ALDH18A1	-1.624281e+00	3.4105932	-7.302800e+00	7.792928e-05	1.920957e-03	2.066890182	FALSE	FALSE
P52333	JAK3	2.245913e+00	3.2250382	7.003185e+00	1.049637e-04	2.464147e-03	1.824429758	TRUE	FALSE
Q9H2U2	PPA2	-2.147538e+00	3.2398862	-6.758359e+00	1.348449e-04	3.092025e-03	1.530584312	FALSE	FALSE
P51659	HSD17B4	-8.281618e-01	3.5798870	-7.042163e+00	1.009206e-04	2.427017e-03	1.357797846	FALSE	FALSE
O95067	CCNB2	1.808074e+00	3.3696714	5.940721e+00	3.273493e-04	7.172586e-03	0.718387412	TRUE	FALSE
Q9GZT3	SLIRP	-1.675684e+00	3.3903586	-6.312431e+00	2.165618e-04	4.852953e-03	0.695931893	FALSE	FALSE
Q9NS23	RASSF1	2.221080e+00	3.1774252	5.892935e+00	3.456406e-04	7.408732e-03	0.675820840	TRUE	FALSE
O75385	ULK1	1.314645e+00	3.4838012	5.838359e+00	3.679165e-04	7.537685e-03	0.528334811	FALSE	FALSE
Q00535	CDK5	1.897425e+00	3.3138985	5.695360e+00	4.341289e-04	8.561022e-03	0.458886090	TRUE	FALSE
Q92598	HSPH1	-7.534423e-01	3.5903982	-5.849205e+00	3.633670e-04	7.537685e-03	0.069598955	FALSE	FALSE
P19525	EIF2AK2	1.848726e+00	3.3227175	5.274419e+00	7.179128e-04	1.287022e-02	-0.008242706	FALSE	FALSE
P21912	SDHB	-1.565363e+00	3.4055896	-5.229076e+00	7.589850e-04	1.336356e-02	-0.100106477	FALSE	FALSE
Q07666	KHDRBS1	-1.360187e+00	3.4677255	-5.822712e+00	3.745908e-04	7.537685e-03	-0.176303212	FALSE	FALSE
Q13188	STK3	1.520335e+00	3.4288792	4.963783e+00	1.057112e-03	1.782340e-02	-0.385739316	TRUE	FALSE
O14807	MRAS	-1.232294e+00	3.4856412	-5.460134e+00	5.733275e-04	1.066605e-02	-0.464602120	FALSE	FALSE
P11802	CDK4	1.581579e+00	3.3805371	4.550133e+00	1.808255e-03	2.785843e-02	-0.897108958	TRUE	FALSE
Q07866	KLC1	1.698169e+00	3.3716262	4.345464e+00	2.380369e-03	3.352920e-02	-1.186002934	FALSE	FALSE
Q32MZ4	LRRFIP1	-7.346571e-01	3.5846363	-4.729006e+00	1.429271e-03	2.273002e-02	-1.380866841	FALSE	FALSE
Q66PJ3	ARL6IP4	1.757794e+00	3.2729994	4.488464e+00	1.963129e-03	2.889022e-02	-1.503873573	FALSE	FALSE
Q6PI48	DARS2	-1.374415e+00	3.4410345	-4.067913e+00	3.489979e-03	4.196487e-02	-1.627394931	FALSE	FALSE
O95819	MAP4K4	1.236834e+00	3.4712270	4.235719e+00	2.765440e-03	3.635631e-02	-1.650521147	FALSE	FALSE
P84090	ERH	-6.991206e-01	3.5907513	-5.318702e+00	6.801348e-04	1.241876e-02	-1.657589706	FALSE	FALSE
P11142	HSPA8	-2.190983e-01	3.6388392	-5.615726e+00	4.765941e-04	9.214152e-03	-1.744164676	FALSE	FALSE
O95757	HSPA4L	-5.766333e-01	3.6085019	-4.519705e+00	1.882950e-03	2.827467e-02	-1.811546223	FALSE	FALSE
O43684	BUB3	-9.881225e-01	3.5236467	-4.773919e+00	1.348300e-03	2.179383e-02	-1.838907479	FALSE	FALSE
Q96EB1	ELP4	-1.015134e+00	3.5300055	-4.362443e+00	2.326153e-03	3.324039e-02	-1.843376934	FALSE	FALSE
Q9UNQ2	DIMT1	4.559243e-01	3.6230492	4.308114e+00	2.504494e-03	3.478072e-02	-2.026386498	FALSE	FALSE
P42704	LRPPRC	-1.445893e+00	3.4162330	-4.095884e+00	3.356243e-03	4.136569e-02	-2.055450962	FALSE	FALSE
P01111	NRAS	-1.898150e+00	3.2755474	-4.135322e+00	3.176956e-03	4.019172e-02	-2.114475397	FALSE	FALSE
Q9UBN7	HDAC6	-8.871405e-01	3.5523577	-4.071691e+00	3.471583e-03	4.196487e-02	-2.146328373	FALSE	FALSE
P22307	SCP2	-1.788536e+00	3.3100832	-3.805278e+00	5.064710e-03	5.674777e-02	-2.161165805	FALSE	FALSE
Q9UHX1	PUF60	5.836725e-01	3.6059339	4.893355e+00	1.156250e-03	1.900105e-02	-2.370460818	FALSE	FALSE
P38646	HSPA9	-3.916027e-01	3.6259475	-4.647309e+00	1.590430e-03	2.489149e-02	-2.382163556	FALSE	FALSE
O43390	HNRNPR	-1.167355e+00	3.4915784	-4.244427e+00	2.732555e-03	3.635631e-02	-2.423045145	FALSE	FALSE
O75694	NUP155	-8.272558e-01	3.5720269	-3.507163e+00	7.820352e-03	8.116702e-02	-2.559281391	FALSE	FALSE
Q13217	DNAJC3	-9.153708e-01	3.5357812	-3.625548e+00	6.571648e-03	6.967360e-02	-2.660568015	FALSE	FALSE
Q9ULC4	MCTS1	9.116474e-01	3.5489170	4.248741e+00	2.716418e-03	3.635631e-02	-2.733400267	FALSE	FALSE
Q07021	C1QBP	-1.184420e+00	3.4496867	-3.354674e+00	9.810868e-03	9.347468e-02	-2.809315846	FALSE	FALSE
P08708	RPS17	6.845542e-01	3.5846741	3.862079e+00	4.668875e-03	5.480370e-02	-2.852912545	FALSE	FALSE
P13984	GTF2F2	8.400647e-01	3.5566926	3.446124e+00	8.560375e-03	8.792219e-02	-2.902951537	FALSE	FALSE
P0CG12	DERPC	-1.009568e+00	3.5214246	-3.362331e+00	9.699121e-03	9.347468e-02	-2.940565052	FALSE	FALSE
O75616	ERAL1	-9.070688e-01	3.5460415	-3.216466e+00	1.207913e-02	1.102780e-01	-2.965765727	FALSE	FALSE
Q01130	SRSF2	1.659125e+00	3.1880847	3.385446e+00	9.369831e-03	9.331973e-02	-2.979027680	FALSE	FALSE
P68104	EEF1A1	-2.445954e-01	3.6371259	-4.956802e+00	1.066512e-03	1.782340e-02	-3.007553767	FALSE	FALSE
P53999	SUB1	1.285161e+00	3.3967133	3.660043e+00	6.249042e-03	6.770940e-02	-3.011351561	FALSE	FALSE
O43795	MYO1B	-6.469577e-01	3.5932085	-3.344987e+00	9.954200e-03	9.347468e-02	-3.048006007	FALSE	FALSE
Q00534	CDK6	1.347675e+00	3.3361096	3.203967e+00	1.230983e-02	1.113360e-01	-3.050107862	FALSE	FALSE
P27635	RPL10	2.841948e-01	3.6343556	4.267639e+00	2.646941e-03	3.624839e-02	-3.078143665	FALSE	FALSE
O00571	DDX3X	1.046665e+00	3.4795181	3.420258e+00	8.896011e-03	9.042750e-02	-3.108449669	FALSE	FALSE
P34932	HSPA4	-8.863840e-01	3.5419748	-3.372172e+00	9.557454e-03	9.347468e-02	-3.190025498	FALSE	FALSE
Q96F86	EDC3	-7.464462e-01	3.5730779	-3.243417e+00	1.159699e-02	1.068657e-01	-3.304174939	FALSE	FALSE
Q9UKL0	RCOR1	-9.842181e-01	3.5233894	-2.938186e+00	1.847845e-02	1.474055e-01	-3.343369913	FALSE	FALSE
Q9Y265	RUVBL1	-5.119407e-01	3.6097344	-3.681754e+00	6.054675e-03	6.633233e-02	-3.390260239	FALSE	FALSE
Q9NQS1	AVEN	-4.361053e-01	3.6208114	-3.816658e+00	4.982617e-03	5.646966e-02	-3.441545575	FALSE	FALSE
Q9Y530	OARD1	1.019818e+00	3.5236776	2.608461e+00	3.084375e-02	1.924806e-01	-3.499986523	FALSE	FALSE
Q14498	RBM39	1.222280e+00	3.4038046	3.090377e+00	1.463070e-02	1.265427e-01	-3.501999945	FALSE	FALSE
P11021	HSPA5	-2.551502e-01	3.6359337	-4.408727e+00	2.185023e-03	3.168283e-02	-3.503412527	FALSE	FALSE
Q15233	NONO	9.722523e-01	3.5019853	3.734091e+00	5.612108e-03	6.217459e-02	-3.509658800	FALSE	FALSE
Q9BUJ2	HNRNPUL1	-1.051791e+00	3.4991690	-3.060617e+00	1.531143e-02	1.300361e-01	-3.510473905	FALSE	FALSE
P22102	GART	1.724812e+00	3.2273546	2.694741e+00	2.695533e-02	1.843096e-01	-3.514917760	FALSE	FALSE
P49841	GSK3B	8.396979e-01	3.5526277	2.925103e+00	1.885497e-02	1.487280e-01	-3.597431450	FALSE	FALSE
Q9ULW3	ABT1	1.096616e+00	3.4772185	2.690382e+00	2.713923e-02	1.843096e-01	-3.633954242	FALSE	FALSE
P34897	SHMT2	8.072956e-01	3.5442574	3.073772e+00	1.500654e-02	1.286648e-01	-3.647358403	FALSE	FALSE
Q8TBC3	SHKBP1	-5.920754e-01	3.6036575	-2.875517e+00	2.035580e-02	1.592922e-01	-3.650744259	FALSE	FALSE
P29144	TPP2	-4.284373e-01	3.6196084	-3.517306e+00	7.704091e-03	8.081100e-02	-3.662705682	FALSE	FALSE
P04049	RAF1	7.554744e-01	3.5656447	2.736896e+00	2.524172e-02	1.821609e-01	-3.682888850	FALSE	FALSE
Q92917	GPKOW	1.102231e+00	3.4765899	2.521259e+00	3.535620e-02	2.095101e-01	-3.709779214	FALSE	FALSE
Q13946	PDE7A	1.410263e+00	3.3713611	2.562753e+00	3.313089e-02	2.018142e-01	-3.763449458	FALSE	FALSE
P35658	NUP214	-1.157745e+00	3.4655131	-2.428812e+00	4.087381e-02	2.238977e-01	-3.825358777	FALSE	FALSE
P14735	IDE	-1.881981e-01	3.6395671	-3.836402e+00	4.843553e-03	5.553190e-02	-3.899459406	FALSE	FALSE
P09012	SNRPA	7.873324e-01	3.5483277	3.164399e+00	1.307113e-02	1.144929e-01	-3.924486313	FALSE	FALSE
Q15365	PCBP1	1.111450e+00	3.4330811	3.179287e+00	1.277904e-02	1.135147e-01	-3.950630439	FALSE	FALSE
Q13162	PRDX4	-6.196324e-01	3.5968729	-2.535347e+00	3.458416e-02	2.079267e-01	-3.951987797	FALSE	FALSE
Q9BVG4	PBDC1	-1.077278e+00	3.4621812	-2.632222e+00	2.971896e-02	1.878390e-01	-3.955335348	FALSE	FALSE
P39023	RPL3	1.143875e+00	3.3760104	2.805341e+00	2.269394e-02	1.734591e-01	-3.979455526	FALSE	FALSE
Q9HBE1	PATZ1	6.145222e-01	3.5937618	2.640200e+00	2.935079e-02	1.875936e-01	-3.986955678	FALSE	FALSE
Q03252	LMNB2	-7.256896e-01	3.5712015	-2.694518e+00	2.696474e-02	1.843096e-01	-4.017506287	FALSE	FALSE
Q969S8	HDAC10	-3.968857e-01	3.6245275	-2.936105e+00	1.853781e-02	1.474055e-01	-4.031166773	FALSE	FALSE
Q9H2H8	PPIL3	5.609418e-01	3.6001020	2.720654e+00	2.588834e-02	1.839002e-01	-4.051706644	FALSE	FALSE
Q8NBX0	SCCPDH	5.191961e-01	3.6075659	2.719743e+00	2.592507e-02	1.839002e-01	-4.058499527	FALSE	FALSE
P23588	EIF4B	1.131094e+00	3.4227543	2.670490e+00	2.799474e-02	1.843096e-01	-4.069732490	FALSE	FALSE
Q8NDD1	C1orf131	-7.174212e-01	3.5708762	-2.562229e+00	3.315811e-02	2.018142e-01	-4.090139537	FALSE	FALSE
Q68DQ2	CRYBG3	-3.745807e-01	3.6270975	-2.864979e+00	2.069038e-02	1.606356e-01	-4.091712062	FALSE	FALSE
Q9H845	ACAD9	-5.582206e-01	3.6130596	-2.416795e+00	4.165216e-02	2.269007e-01	-4.092314393	FALSE	FALSE
Q9Y5B6	PAXBP1	5.924033e-01	3.5937324	2.615685e+00	3.049728e-02	1.915307e-01	-4.112361337	FALSE	FALSE
Q7L9L4	MOB1B	-8.528924e-01	3.5202111	-2.699888e+00	2.673989e-02	1.843096e-01	-4.203250997	FALSE	FALSE
P46781	RPS9	6.142158e-01	3.5884211	3.401842e+00	9.143429e-03	9.199409e-02	-4.227040263	FALSE	FALSE
Q9Y230	RUVBL2	-5.437923e-01	3.5952909	-2.980463e+00	1.731415e-02	1.415980e-01	-4.277765493	FALSE	FALSE
P22830	FECH	7.168664e-01	3.5563252	2.352067e+00	4.610780e-02	2.405412e-01	-4.280159142	FALSE	FALSE
Q3KQU3	MAP7D1	6.354721e-01	3.5833366	2.398364e+00	4.287495e-02	2.310093e-01	-4.280884893	FALSE	FALSE
Q9BQE3	TUBA1C	-3.146162e-01	3.6308907	-3.863393e+00	4.660123e-03	5.480370e-02	-4.288756310	FALSE	FALSE
Q9Y4Z0	LSM4	-1.017774e+00	3.4774323	-2.496877e+00	3.673391e-02	2.127667e-01	-4.290532484	FALSE	FALSE
Q15404	RSU1	7.764579e-01	3.5425299	2.386731e+00	4.366524e-02	2.314727e-01	-4.351805981	FALSE	FALSE
Q9NZN8	CNOT2	-7.912105e-01	3.5281510	-2.276805e+00	5.189126e-02	2.591913e-01	-4.363800350	FALSE	FALSE
P60510	PPP4C	-4.046967e-01	3.6195791	-2.677170e+00	2.770440e-02	1.843096e-01	-4.429070508	FALSE	FALSE
P14649	MYL6B	-8.215025e-01	3.5246431	-2.243567e+00	5.467005e-02	2.681824e-01	-4.447799272	FALSE	FALSE
P19474	TRIM21	-3.185193e-01	3.6310504	-4.134753e+00	3.179467e-03	4.019172e-02	-4.460361089	FALSE	FALSE
P78318	IGBP1	-4.919357e-01	3.6150033	-2.248665e+00	5.423444e-02	2.673758e-01	-4.463155181	FALSE	FALSE
Q9NY12	GAR1	7.216561e-01	3.5601282	2.999975e+00	1.680278e-02	1.392230e-01	-4.478261859	FALSE	FALSE
P0DMV8	HSPA1A	-4.313599e-01	3.6163035	-2.678941e+00	2.762797e-02	1.843096e-01	-4.490365791	FALSE	FALSE
P55072	VCP	-6.203866e-01	3.5956454	-3.841375e+00	4.809189e-03	5.553190e-02	-4.495985488	FALSE	FALSE
Q9BRP8	PYM1	5.997968e-01	3.5813397	2.331930e+00	4.758901e-02	2.456386e-01	-4.504117257	FALSE	FALSE
O43670	ZNF207	-8.125777e-01	3.5355916	-2.956131e+00	1.797462e-02	1.452703e-01	-4.519050830	FALSE	FALSE
Q96IU2	ZBED3	7.783703e-01	3.5441926	2.158224e+00	6.249763e-02	2.893083e-01	-4.520365024	FALSE	FALSE
P0DP23	CALM1	-7.730115e-01	3.5256417	-2.735151e+00	2.531039e-02	1.821609e-01	-4.526798924	FALSE	FALSE
Q8ND04	SMG8	-4.840233e-01	3.6039151	-2.590702e+00	3.171265e-02	1.966583e-01	-4.535543787	FALSE	FALSE
O15235	MRPS12	-3.754958e-01	3.6258762	-2.496879e+00	3.673380e-02	2.127667e-01	-4.542366175	FALSE	FALSE
P56537	EIF6	4.388142e-01	3.6245849	2.200206e+00	5.851786e-02	2.760699e-01	-4.545958110	FALSE	FALSE
Q9Y678	COPG1	-6.357972e-01	3.5726461	-2.643130e+00	2.921674e-02	1.875936e-01	-4.569044737	FALSE	FALSE
Q9BRJ7	NUDT16L1	7.638089e-01	3.5420636	1.970051e+00	8.383791e-02	3.471389e-01	-4.569968947	FALSE	FALSE
P07910	HNRNPC	-6.542613e-01	3.5768279	-3.055564e+00	1.543024e-02	1.300361e-01	-4.573030381	FALSE	FALSE
O75521	ECI2	9.740686e-01	3.4389984	2.008669e+00	7.894878e-02	3.399279e-01	-4.576749944	FALSE	FALSE
O60502	OGA	-2.934452e-01	3.6319796	-2.774360e+00	2.381268e-02	1.792313e-01	-4.587704974	FALSE	FALSE
Q12904	AIMP1	4.761695e-01	3.6069249	2.368397e+00	4.494055e-02	2.358845e-01	-4.591794543	FALSE	FALSE
O75909	CCNK	6.498938e-01	3.5733985	2.709690e+00	2.633440e-02	1.841540e-01	-4.603010258	FALSE	FALSE
P61221	ABCE1	1.157745e+00	3.3561170	2.042623e+00	7.487883e-02	3.291901e-01	-4.612920134	FALSE	FALSE
O95831	AIFM1	-3.680324e-01	3.6268576	-2.403851e+00	4.250723e-02	2.302864e-01	-4.629849404	FALSE	FALSE
Q9Y383	LUC7L2	4.642681e-01	3.6082412	2.761285e+00	2.430173e-02	1.805230e-01	-4.635775041	FALSE	FALSE
Q92572	AP3S1	8.525780e-01	3.5016677	2.436610e+00	4.037663e-02	2.224098e-01	-4.661754878	FALSE	FALSE
P35232	PHB	4.658558e-01	3.6095906	2.453460e+00	3.932289e-02	2.197231e-01	-4.670406671	FALSE	FALSE
Q08881	ITK	9.713979e-01	3.4629363	1.954607e+00	8.587378e-02	3.527981e-01	-4.701454322	FALSE	FALSE
O60573	EIF4E2	-5.884558e-01	3.5837269	-2.030495e+00	7.630868e-02	3.329220e-01	-4.703380652	FALSE	FALSE
Q9BSJ2	TUBGCP2	-4.314294e-01	3.6200533	-2.207370e+00	5.786413e-02	2.743108e-01	-4.707395928	FALSE	FALSE
Q14978	NOLC1	-9.218005e-01	3.4841380	-2.046515e+00	7.442554e-02	3.291901e-01	-4.709048348	FALSE	FALSE
P78344	EIF4G2	9.573015e-01	3.4437112	2.018745e+00	7.771906e-02	3.375815e-01	-4.727669308	FALSE	FALSE
Q6NZY4	ZCCHC8	-8.595389e-01	3.5217428	-2.210936e+00	5.754146e-02	2.743108e-01	-4.731268187	FALSE	FALSE
Q86UW6	N4BP2	-7.139392e-01	3.5508723	-1.786474e+00	1.113207e-01	4.141970e-01	-4.753635710	FALSE	FALSE
Q13045	FLII	-5.336330e-01	3.5919553	-2.328683e+00	4.783225e-02	2.456386e-01	-4.767097442	FALSE	FALSE
P40937	RFC5	5.606700e-01	3.5850220	2.176751e+00	6.070942e-02	2.836943e-01	-4.779966845	FALSE	FALSE
Q13422	IKZF1	6.407564e-01	3.5641230	2.273632e+00	5.215036e-02	2.591913e-01	-4.781974186	FALSE	FALSE
P55209	NAP1L1	6.253957e-01	3.5648867	2.390526e+00	4.340588e-02	2.313416e-01	-4.791321604	FALSE	FALSE
Q9NYF8	BCLAF1	-4.815219e-01	3.6049325	-2.367895e+00	4.497595e-02	2.358845e-01	-4.801045111	FALSE	FALSE
Q92522	H1FX	2.993728e-01	3.6300122	2.737574e+00	2.521507e-02	1.821609e-01	-4.806678416	FALSE	FALSE
Q16342	PDCD2	4.660455e-01	3.6069696	2.345635e+00	4.657585e-02	2.417041e-01	-4.814702334	FALSE	FALSE
Q92979	EMG1	6.946706e-01	3.5674327	2.759997e+00	2.435047e-02	1.805230e-01	-4.819799107	FALSE	FALSE
Q9UJX2	CDC23	-7.244724e-01	3.5481783	-2.040566e+00	7.511945e-02	3.291901e-01	-4.825026173	FALSE	FALSE
O75683	SURF6	-6.037112e-01	3.5846349	-1.801672e+00	1.087553e-01	4.126245e-01	-4.841479076	FALSE	FALSE
P06576	ATP5F1B	-5.900566e-01	3.5757282	-2.460802e+00	3.887249e-02	2.197231e-01	-4.847276345	FALSE	FALSE
Q9BW19	KIFC1	6.236357e-01	3.5748830	1.773811e+00	1.135017e-01	4.183350e-01	-4.863179654	FALSE	FALSE
Q5MIZ7	PPP4R3B	-4.667877e-01	3.6055088	-2.637174e+00	2.948987e-02	1.875936e-01	-4.865027757	FALSE	FALSE
Q15004	PCLAF	3.471183e-01	3.6235089	2.518940e+00	3.548497e-02	2.095101e-01	-4.867350124	FALSE	FALSE
P83731	RPL24	-2.775884e-01	3.6327672	-3.198040e+00	1.242085e-02	1.113360e-01	-4.870119437	FALSE	FALSE
O60506	SYNCRIP	-5.929601e-01	3.5758597	-2.271668e+00	5.231142e-02	2.591913e-01	-4.870182392	FALSE	FALSE
Q15785	TOMM34	5.827198e-01	3.5784614	1.978890e+00	8.269370e-02	3.440716e-01	-4.870865651	FALSE	FALSE
O00139	KIF2A	-5.521506e-01	3.5939265	-2.184020e+00	6.002174e-02	2.818163e-01	-4.876199009	FALSE	FALSE
Q8WXF1	PSPC1	6.229989e-01	3.5533842	1.980703e+00	8.246083e-02	3.440716e-01	-4.897489187	FALSE	FALSE
O95400	CD2BP2	-8.037083e-01	3.4915282	-1.840643e+00	1.024290e-01	4.007737e-01	-4.904466672	FALSE	FALSE
Q7L014	DDX46	1.039639e+00	3.2958484	1.650572e+00	1.369091e-01	4.514699e-01	-4.939431985	FALSE	FALSE
P05141	SLC25A5	4.782479e-01	3.6061165	2.710863e+00	2.628631e-02	1.841540e-01	-4.943331758	FALSE	FALSE
Q96DB5	RMDN1	-5.027173e-01	3.6072331	-1.772638e+00	1.137057e-01	4.183350e-01	-4.953183412	FALSE	FALSE
O75191	XYLB	-1.105764e+00	3.2486507	-1.842271e+00	1.021724e-01	4.007737e-01	-4.972731910	FALSE	FALSE
Q8WXI9	GATAD2B	6.549258e-01	3.5487222	1.700754e+00	1.268842e-01	4.409796e-01	-4.974025272	FALSE	FALSE
P16989	YBX3	-6.528441e-01	3.5683068	-2.394625e+00	4.312742e-02	2.311067e-01	-4.990481769	FALSE	FALSE
P08237	PFKM	-4.528820e-01	3.6042983	-2.231993e+00	5.567189e-02	2.711899e-01	-5.000603792	FALSE	FALSE
Q5VW36	FOCAD	-3.211178e-01	3.6269064	-2.669478e+00	2.803898e-02	1.843096e-01	-5.012869505	FALSE	FALSE
Q96AG4	LRRC59	5.626453e-01	3.5863856	2.451514e+00	3.944319e-02	2.197231e-01	-5.019944608	FALSE	FALSE
Q9HB71	CACYBP	9.373540e-01	3.4130002	1.937275e+00	8.821498e-02	3.594213e-01	-5.028456356	FALSE	FALSE
Q9NW64	RBM22	-7.031513e-01	3.5405514	-2.115289e+00	6.684272e-02	3.037185e-01	-5.037621250	FALSE	FALSE
P05387	RPLP2	-8.399375e-01	3.5042990	-2.272321e+00	5.225782e-02	2.591913e-01	-5.040500606	FALSE	FALSE
P07384	CAPN1	7.705437e-01	3.5017191	1.737688e+00	1.199448e-01	4.316263e-01	-5.042788389	FALSE	FALSE
Q96BK5	PINX1	6.684102e-01	3.5513062	1.679565e+00	1.310314e-01	4.409796e-01	-5.053410251	FALSE	FALSE
Q9BPY3	FAM118B	-4.895224e-01	3.6007883	-1.990349e+00	8.123275e-02	3.437575e-01	-5.061994654	FALSE	FALSE
Q92608	DOCK2	6.007144e-01	3.5609617	1.700850e+00	1.268657e-01	4.409796e-01	-5.062728347	FALSE	FALSE
P0DTU4	P0DTU4	-3.162388e-01	3.6285933	-2.230149e+00	5.583322e-02	2.711899e-01	-5.068089123	FALSE	FALSE
P25490	YY1	7.249786e-01	3.5362973	1.913460e+00	9.153213e-02	3.698798e-01	-5.081644471	FALSE	FALSE
Q9Y5A9	YTHDF2	4.593047e-01	3.6132945	1.703771e+00	1.263036e-01	4.409796e-01	-5.084527278	FALSE	FALSE
Q8N0Z6	TTC5	-7.192488e-01	3.4959952	-1.503132e+00	1.706943e-01	5.238101e-01	-5.085555431	FALSE	FALSE
P31948	STIP1	1.190818e+00	3.3368115	2.014247e+00	7.826566e-02	3.384647e-01	-5.093272167	FALSE	FALSE
Q9Y3I0	RTCB	-3.797350e-01	3.6184221	-2.320819e+00	4.842661e-02	2.474023e-01	-5.095192047	FALSE	FALSE
Q9BQ69	MACROD1	9.239709e-01	3.4043799	1.817503e+00	1.061421e-01	4.120321e-01	-5.126073584	FALSE	FALSE
Q15366	PCBP2	8.665775e-01	3.4630848	2.295679e+00	5.037632e-02	2.559437e-01	-5.139023849	FALSE	FALSE
Q7Z2W4	ZC3HAV1	5.616335e-01	3.5730199	1.546972e+00	1.599368e-01	5.087023e-01	-5.156714942	FALSE	FALSE
P42766	RPL35	-5.891604e-01	3.5743729	-2.656212e+00	2.862579e-02	1.869207e-01	-5.161802230	FALSE	FALSE
O60341	KDM1A	-5.298807e-01	3.5857428	-1.791573e+00	1.104538e-01	4.126245e-01	-5.175319297	FALSE	FALSE
P37108	SRP14	5.170010e-01	3.6000528	3.024178e+00	1.619020e-02	1.352842e-01	-5.176643390	FALSE	FALSE
Q9GZZ1	NAA50	8.690305e-01	3.4388300	1.732248e+00	1.209443e-01	4.336401e-01	-5.182754113	FALSE	FALSE
Q8NHP8	PLBD2	-8.622818e-01	3.4687840	-2.167604e+00	6.158594e-02	2.864327e-01	-5.185446559	FALSE	FALSE
Q8N3J9	ZNF664	-5.624391e-01	3.5717430	-1.418660e+00	1.932530e-01	5.651061e-01	-5.208188901	FALSE	FALSE
Q00839	HNRNPU	-6.952455e-01	3.5667546	-2.778741e+00	2.365111e-02	1.792313e-01	-5.215018160	FALSE	FALSE
P00747	PLG	-6.975050e-01	3.5377647	-1.967704e+00	8.414422e-02	3.471389e-01	-5.224342579	FALSE	FALSE
Q13724	MOGS	-5.141522e-01	3.5901707	-1.529903e+00	1.640508e-01	5.137457e-01	-5.225726136	FALSE	FALSE
P00505	GOT2	6.933423e-01	3.4887656	1.800358e+00	1.089749e-01	4.126245e-01	-5.238272097	FALSE	FALSE
Q9UJV9	DDX41	3.686864e-01	3.6169165	2.465820e+00	3.856763e-02	2.197231e-01	-5.270810801	FALSE	FALSE
Q6P1J9	CDC73	-2.390816e-01	3.6368495	-2.132448e+00	6.507176e-02	2.984221e-01	-5.271957334	FALSE	FALSE
P35998	PSMC2	7.395690e-01	3.4560310	1.451472e+00	1.841957e-01	5.503544e-01	-5.283662626	FALSE	FALSE
Q9P031	CCDC59	3.920964e-01	3.6145039	2.046190e+00	7.446332e-02	3.291901e-01	-5.316466560	FALSE	FALSE
O00567	NOP56	6.924703e-01	3.4771302	1.505636e+00	1.700628e-01	5.238101e-01	-5.330236893	FALSE	FALSE
Q8WYJ6	SEPTIN1	6.947762e-01	3.4561139	1.424776e+00	1.915358e-01	5.651060e-01	-5.337017578	FALSE	FALSE
O75676	RPS6KA4	3.663981e-01	3.6200610	1.685332e+00	1.298903e-01	4.409796e-01	-5.348042185	FALSE	FALSE
Q8ND56	LSM14A	-4.836348e-01	3.5908637	-1.620130e+00	1.433402e-01	4.679914e-01	-5.355386679	FALSE	FALSE
P54577	YARS1	8.188621e-01	3.4199803	1.694619e+00	1.280723e-01	4.409796e-01	-5.359293992	FALSE	FALSE
P17987	TCP1	-6.136498e-01	3.5646329	-2.218507e+00	5.686221e-02	2.743108e-01	-5.372287405	FALSE	FALSE
Q96MG8	PCMTD1	-4.425601e-01	3.6098570	-2.581402e+00	3.217761e-02	1.982945e-01	-5.380595409	FALSE	FALSE
O14579	COPE	-5.552712e-01	3.5711548	-2.148862e+00	6.342078e-02	2.922098e-01	-5.405913478	FALSE	FALSE
Q9BU76	MMTAG2	5.474784e-01	3.5446856	1.400819e+00	1.983397e-01	5.718215e-01	-5.410500328	FALSE	FALSE
P36578	RPL4	1.152482e+00	3.1969359	2.128012e+00	6.552511e-02	2.991100e-01	-5.414306743	FALSE	FALSE
P23246	SFPQ	5.623787e-01	3.5858703	2.809843e+00	2.253595e-02	1.734591e-01	-5.438606805	FALSE	FALSE
E9PAV3	NACA	5.292261e-01	3.5661356	1.443336e+00	1.864059e-01	5.536029e-01	-5.466427313	FALSE	FALSE
O14497	ARID1A	-5.967980e-01	3.5350607	-1.313522e+00	2.249378e-01	6.077694e-01	-5.466622757	FALSE	FALSE
Q13825	AUH	3.901646e-01	3.6093480	1.982454e+00	8.223667e-02	3.440716e-01	-5.475777014	FALSE	FALSE
P22234	PAICS	1.093470e+00	3.0684095	1.593929e+00	1.490954e-01	4.806701e-01	-5.479456985	FALSE	FALSE
Q6P1L8	MRPL14	-3.951861e-01	3.6062983	-1.888430e+00	9.514688e-02	3.813611e-01	-5.483498341	FALSE	FALSE
B0I1T2	MYO1G	4.765984e-01	3.5750810	1.303598e+00	2.281466e-01	6.112840e-01	-5.491582627	FALSE	FALSE
Q9Y6G9	DYNC1LI1	-5.157989e-01	3.5561482	-1.322982e+00	2.219148e-01	6.077694e-01	-5.528840859	FALSE	FALSE
P99999	CYCS	7.720434e-01	3.4915269	2.041412e+00	7.502042e-02	3.291901e-01	-5.531327397	FALSE	FALSE
O75934	BCAS2	4.454623e-01	3.5833272	1.245331e+00	2.477773e-01	6.282111e-01	-5.534524749	FALSE	FALSE
P61289	PSME3	5.996354e-01	3.5055584	1.455324e+00	1.831573e-01	5.500310e-01	-5.561223684	FALSE	FALSE
Q96GM5	SMARCD1	3.607175e-01	3.6186873	1.339213e+00	2.168094e-01	5.988070e-01	-5.569192996	FALSE	FALSE
Q9Y2S7	POLDIP2	-4.322898e-01	3.5888191	-1.310300e+00	2.259752e-01	6.077694e-01	-5.570825087	FALSE	FALSE
Q9NRX1	PNO1	-4.353574e-01	3.5891463	-1.294749e+00	2.310404e-01	6.135609e-01	-5.590778762	FALSE	FALSE
Q15046	KARS1	3.780625e-01	3.6049311	1.624382e+00	1.424256e-01	4.665503e-01	-5.591454321	FALSE	FALSE
Q9BTE3	MCMBP	6.578757e-01	3.4806025	1.311446e+00	2.256058e-01	6.077694e-01	-5.599697031	FALSE	FALSE
O60739	EIF1B	9.124024e-01	3.5058445	2.494005e+00	3.689969e-02	2.127667e-01	-5.608733583	FALSE	FALSE
P63167	DYNLL1	4.240457e-01	3.5932396	1.530007e+00	1.640253e-01	5.137457e-01	-5.611105377	FALSE	FALSE
P78346	RPP30	-4.441419e-01	3.5919127	-1.677631e+00	1.314160e-01	4.409796e-01	-5.616065784	FALSE	FALSE
P62277	RPS13	2.432469e-01	3.6325371	2.446509e+00	3.975416e-02	2.202113e-01	-5.630221903	FALSE	FALSE
P22090	RPS4Y1	2.725619e-01	3.6306270	2.752363e+00	2.464135e-02	1.813162e-01	-5.630692585	FALSE	FALSE
P11172	UMPS	-4.730233e-01	3.5788208	-1.281101e+00	2.355646e-01	6.160920e-01	-5.635590112	FALSE	FALSE
Q9BPW8	NIPSNAP1	-3.215158e-01	3.6218537	-1.978819e+00	8.270280e-02	3.440716e-01	-5.641156743	FALSE	FALSE
P35268	RPL22	3.410412e-01	3.6229210	2.675206e+00	2.778945e-02	1.843096e-01	-5.642220464	FALSE	FALSE
Q13310	PABPC4	-3.343156e-01	3.6193339	-1.502980e+00	1.707328e-01	5.238101e-01	-5.647292024	FALSE	FALSE
P06733	ENO1	-1.013880e+00	3.3081679	-1.534751e+00	1.628727e-01	5.137457e-01	-5.648424732	FALSE	FALSE
P09429	HMGB1	8.190585e-01	3.4238047	1.874081e+00	9.728010e-02	3.867668e-01	-5.666021187	FALSE	FALSE
Q52LJ0	FAM98B	-5.942588e-01	3.5513835	-1.764066e+00	1.152071e-01	4.207194e-01	-5.676451492	FALSE	FALSE
P98175	RBM10	-4.109160e-01	3.5904328	-1.259117e+00	2.430089e-01	6.207431e-01	-5.676713255	FALSE	FALSE
Q14103	HNRNPD	-8.198271e-01	3.4939405	-2.005252e+00	7.936993e-02	3.402554e-01	-5.680933834	FALSE	FALSE
Q9NVV4	MTPAP	-3.678393e-01	3.6064202	-1.417448e+00	1.935950e-01	5.651061e-01	-5.681453246	FALSE	FALSE
P48735	IDH2	4.202214e-01	3.5878792	1.501679e+00	1.710617e-01	5.238101e-01	-5.694445855	FALSE	FALSE
Q9H0W8	SMG9	4.955404e-01	3.5600623	1.403673e+00	1.975182e-01	5.711231e-01	-5.695825160	FALSE	FALSE
P30048	PRDX3	-6.548447e-01	3.4598703	-1.261936e+00	2.420434e-01	6.207431e-01	-5.702186538	FALSE	FALSE
Q9BUL8	PDCD10	6.208567e-01	3.4657416	1.223403e+00	2.555220e-01	6.330269e-01	-5.718981457	FALSE	FALSE
Q9UHA4	LAMTOR3	-4.188279e-01	3.5787898	-1.254284e+00	2.446716e-01	6.233753e-01	-5.722035756	FALSE	FALSE
P62861	FAU	-6.884182e-01	3.5710084	-3.161872e+00	1.312139e-02	1.144929e-01	-5.725369619	FALSE	FALSE
Q9UNA1	ARHGAP26	4.593058e-01	3.5624239	1.103288e+00	3.015517e-01	6.866743e-01	-5.740820780	FALSE	FALSE
P41252	IARS1	4.289023e-01	3.5747932	1.370231e+00	2.073323e-01	5.847997e-01	-5.742059671	FALSE	FALSE
Q9H5V9	CXorf56	3.652352e-01	3.6081701	1.745060e+00	1.186028e-01	4.315215e-01	-5.775740126	FALSE	FALSE
Q9Y520	PRRC2C	5.252511e-01	3.5332613	1.192622e+00	2.667313e-01	6.484899e-01	-5.785685478	FALSE	FALSE
Q9UJX3	ANAPC7	-3.892030e-01	3.5821346	-1.078504e+00	3.118299e-01	6.954794e-01	-5.788314652	FALSE	FALSE
Q6PD62	CTR9	-3.031096e-01	3.6236604	-1.342407e+00	2.158164e-01	5.977387e-01	-5.791928352	FALSE	FALSE
Q15008	PSMD6	-5.042471e-01	3.4801057	-9.076372e-01	3.902348e-01	7.499311e-01	-5.794083411	FALSE	FALSE
P53634	CTSC	-3.126100e-01	3.6209564	-1.653373e+00	1.363309e-01	4.510813e-01	-5.796425833	FALSE	FALSE
Q9Y2T2	AP3M1	3.924606e-01	3.5949084	1.416599e+00	1.938346e-01	5.651061e-01	-5.800457957	FALSE	FALSE
Q53GS9	USP39	-3.745999e-01	3.6067306	-1.597719e+00	1.482500e-01	4.806701e-01	-5.802147356	FALSE	FALSE
P06744	GPI	1.038983e+00	2.8391155	9.734581e-01	3.584542e-01	7.322710e-01	-5.816467184	FALSE	FALSE
Q9Y6D6	ARFGEF1	-3.001897e-01	3.6191590	-9.493497e-01	3.698634e-01	7.367380e-01	-5.818223082	FALSE	FALSE
P40938	RFC3	3.930720e-01	3.6042088	1.800589e+00	1.089362e-01	4.126245e-01	-5.831305341	FALSE	FALSE
Q9C0J8	WDR33	5.101054e-01	3.5310855	1.227734e+00	2.539765e-01	6.329319e-01	-5.832788189	FALSE	FALSE
P23193	TCEA1	4.264587e-01	3.5742241	1.293396e+00	2.314854e-01	6.135609e-01	-5.834094907	FALSE	FALSE
P62995	TRA2B	3.879927e-01	3.5828630	1.167928e+00	2.760124e-01	6.550500e-01	-5.837096422	FALSE	FALSE
Q9Y5U2	TSSC4	-3.412571e-01	3.5589387	-7.630913e-01	4.670174e-01	7.966767e-01	-5.841554344	FALSE	FALSE
Q9H4G4	GLIPR2	5.890027e-01	3.4993460	1.325410e+00	2.211448e-01	6.073782e-01	-5.853141812	FALSE	FALSE
P11940	PABPC1	-3.969611e-01	3.6047986	-1.779948e+00	1.124398e-01	4.167880e-01	-5.854305509	FALSE	FALSE
Q8N1K5	THEMIS	4.572066e-01	3.4034009	6.890328e-01	5.100257e-01	8.284767e-01	-5.856363234	FALSE	FALSE
P51991	HNRNPA3	-4.630040e-01	3.5951953	-1.995013e+00	8.064531e-02	3.433606e-01	-5.859152932	FALSE	FALSE
P35250	RFC2	3.745035e-01	3.5941374	1.265661e+00	2.407725e-01	6.200512e-01	-5.859956989	FALSE	FALSE
Q9P258	RCC2	8.311438e-01	3.3665973	1.796865e+00	1.095606e-01	4.126245e-01	-5.860921929	FALSE	FALSE
Q96FV9	THOC1	3.332811e-01	3.6087074	1.194298e+00	2.661107e-01	6.484899e-01	-5.863707429	FALSE	FALSE
P62318	SNRPD3	-6.384905e-01	3.5571269	-2.207341e+00	5.786678e-02	2.743108e-01	-5.888796332	FALSE	FALSE
P12268	IMPDH2	6.091209e-01	3.4129710	9.080827e-01	3.900129e-01	7.499311e-01	-5.895344983	FALSE	FALSE
Q9NV79	PCMTD2	4.455748e-01	3.5554236	1.296250e+00	2.305472e-01	6.135609e-01	-5.898530294	FALSE	FALSE
Q9UN86	G3BP2	-3.691867e-01	3.5976864	-1.360952e+00	2.101292e-01	5.886004e-01	-5.903126043	FALSE	FALSE
O00425	IGF2BP3	4.207801e-01	3.5457140	1.013414e+00	3.401307e-01	7.185383e-01	-5.904214325	FALSE	FALSE
O00203	AP3B1	2.478260e-01	3.6323190	1.309547e+00	2.262184e-01	6.077694e-01	-5.908052623	FALSE	FALSE
Q9Y6Y0	IVNS1ABP	-3.322060e-01	3.5699998	-7.951952e-01	4.491381e-01	7.964931e-01	-5.908198651	FALSE	FALSE
O76031	CLPX	-3.097339e-01	3.5838378	-7.660475e-01	4.653515e-01	7.966767e-01	-5.909796760	FALSE	FALSE
Q8IV53	DENND1C	-5.495026e-01	3.4397758	-9.539889e-01	3.676472e-01	7.338060e-01	-5.910042516	FALSE	FALSE
Q9Y4L1	HYOU1	4.478936e-01	3.4596791	8.203810e-01	4.354400e-01	7.863634e-01	-5.913693410	FALSE	FALSE
O95573	ACSL3	2.546315e-01	3.6309003	1.288459e+00	2.331162e-01	6.141109e-01	-5.921257054	FALSE	FALSE
Q13435	SF3B2	4.583167e-01	3.5795076	1.564371e+00	1.558392e-01	4.972732e-01	-5.937682945	FALSE	FALSE
Q8IWS0	PHF6	6.081876e-01	3.4101275	1.184347e+00	2.698123e-01	6.520464e-01	-5.939775430	FALSE	FALSE
Q92925	SMARCD2	3.432684e-01	3.6026341	1.225430e+00	2.547979e-01	6.329319e-01	-5.942597159	FALSE	FALSE
P48643	CCT5	-3.583763e-01	3.6083951	-1.768939e+00	1.143514e-01	4.191468e-01	-5.943340328	FALSE	FALSE
A6NHR9	SMCHD1	3.685718e-01	3.6058734	1.678337e+00	1.312756e-01	4.409796e-01	-5.943555638	FALSE	FALSE
Q96P11	NSUN5	2.666163e-01	3.6229979	9.267717e-01	3.807905e-01	7.447340e-01	-5.945381866	FALSE	FALSE
Q6P1N0	CC2D1A	-3.023378e-01	3.5822300	-7.643064e-01	4.663321e-01	7.966767e-01	-5.951851974	FALSE	FALSE
Q14683	SMC1A	-2.840982e-01	3.6247907	-2.086908e+00	6.987590e-02	3.160442e-01	-5.954617794	FALSE	FALSE
P17066	HSPA6	-3.809720e-01	3.6016454	-1.512684e+00	1.682966e-01	5.218254e-01	-5.954796554	FALSE	FALSE
Q9UKX7	NUP50	2.687114e-01	3.6158267	8.840932e-01	4.020870e-01	7.626864e-01	-5.961342945	FALSE	FALSE
P21333	FLNA	4.911479e-01	3.4691674	8.730911e-01	4.077130e-01	7.659206e-01	-5.963436754	FALSE	FALSE
Q15370	ELOB	-3.340749e-01	3.6089606	-1.431071e+00	1.897822e-01	5.619376e-01	-5.967592741	FALSE	FALSE
Q99523	SORT1	-3.485766e-01	3.5763342	-9.937162e-01	3.490730e-01	7.276660e-01	-5.978246753	FALSE	FALSE
Q6PGP7	TTC37	2.253008e-01	3.6028599	5.991097e-01	5.654511e-01	8.532794e-01	-5.983652196	FALSE	FALSE
O15042	U2SURP	5.032378e-01	3.5138461	1.226045e+00	2.545785e-01	6.329319e-01	-5.991697045	FALSE	FALSE
Q13951	CBFB	-2.782032e-01	3.6223918	-1.593580e+00	1.491735e-01	4.806701e-01	-6.003605728	FALSE	FALSE
O94906	PRPF6	-2.443965e-01	3.6298727	-1.231671e+00	2.525785e-01	6.329319e-01	-6.004435243	FALSE	FALSE
P23258	TUBG1	-4.757367e-01	3.5297668	-1.152494e+00	2.819459e-01	6.642594e-01	-6.004787430	FALSE	FALSE
P30101	PDIA3	6.618389e-01	3.2432522	9.902596e-01	3.506604e-01	7.294329e-01	-6.005724824	FALSE	FALSE
P22626	HNRNPA2B1	-4.324587e-01	3.6044794	-2.208905e+00	5.772507e-02	2.743108e-01	-6.007274127	FALSE	FALSE
P53618	COPB1	-3.481856e-01	3.6103503	-1.874311e+00	9.724558e-02	3.867668e-01	-6.016190965	FALSE	FALSE
Q92616	GCN1	2.820256e-01	3.6148578	1.144570e+00	2.850320e-01	6.642594e-01	-6.024322898	FALSE	FALSE
Q14684	RRP1B	3.150091e-01	3.5985112	1.006600e+00	3.432042e-01	7.216627e-01	-6.032954115	FALSE	FALSE
A0FGR8	ESYT2	2.419570e-01	3.6182748	8.080634e-01	4.421031e-01	7.914900e-01	-6.035423019	FALSE	FALSE
Q16181	SEPTIN7	4.872794e-01	3.4701947	1.060000e+00	3.196814e-01	7.056730e-01	-6.035458730	FALSE	FALSE
Q9NPI6	DCP1A	-2.754263e-01	3.6159932	-1.084973e+00	3.091208e-01	6.954794e-01	-6.037614422	FALSE	FALSE
Q08209	PPP3CA	-2.432674e-01	3.6274588	-1.031745e+00	3.319672e-01	7.153667e-01	-6.039914474	FALSE	FALSE
P54136	RARS1	-1.734478e-01	3.5478673	-3.587507e-01	7.289391e-01	9.196606e-01	-6.041405399	FALSE	FALSE
O15056	SYNJ2	-2.762940e-01	3.6211688	-1.531926e+00	1.635582e-01	5.137457e-01	-6.043951171	FALSE	FALSE
P30153	PPP2R1A	4.279506e-01	3.5245938	9.630006e-01	3.633705e-01	7.329469e-01	-6.051260326	FALSE	FALSE
Q8IYM9	TRIM22	2.783656e-01	3.6047930	8.613614e-01	4.137726e-01	7.683236e-01	-6.054585392	FALSE	FALSE
P51149	RAB7A	-2.552301e-01	3.6082153	-8.372738e-01	4.264149e-01	7.829518e-01	-6.060355414	FALSE	FALSE
P52597	HNRNPF	3.976036e-01	3.5001226	9.325685e-01	3.779626e-01	7.447340e-01	-6.069970281	FALSE	FALSE
Q9UKV8	AGO2	-2.211835e-01	3.6244194	-7.766829e-01	4.593909e-01	7.966767e-01	-6.072226628	FALSE	FALSE
Q9P016	THYN1	2.255154e-01	3.6318852	1.374993e+00	2.059096e-01	5.834105e-01	-6.086415757	FALSE	FALSE
P26640	VARS1	3.511755e-01	3.4484933	6.332211e-01	5.440234e-01	8.447356e-01	-6.087320214	FALSE	FALSE
Q0VDF9	HSPA14	2.418400e-01	3.6266830	1.148892e+00	2.833455e-01	6.642594e-01	-6.095767669	FALSE	FALSE
P49840	GSK3A	3.065028e-01	3.5400488	6.916316e-01	5.084754e-01	8.284767e-01	-6.099887375	FALSE	FALSE
Q9Y266	NUDC	6.158663e-01	3.2776691	9.299507e-01	3.792378e-01	7.447340e-01	-6.103533012	FALSE	FALSE
Q96SB4	SRPK1	3.522338e-01	3.5929775	1.245139e+00	2.478439e-01	6.282111e-01	-6.105395026	FALSE	FALSE
Q96BP2	CHCHD1	-3.605590e-01	3.6060321	-1.679972e+00	1.309507e-01	4.409796e-01	-6.108710998	FALSE	FALSE
O14776	TCERG1	3.349769e-01	3.5858361	1.106934e+00	3.000629e-01	6.864547e-01	-6.109853517	FALSE	FALSE
Q9Y608	LRRFIP2	2.160418e-01	3.6120428	6.574039e-01	5.291284e-01	8.353184e-01	-6.111872677	FALSE	FALSE
P62195	PSMC5	-3.163479e-01	3.5027836	-6.252921e-01	5.489609e-01	8.453822e-01	-6.111968891	FALSE	FALSE
P33240	CSTF2	3.323869e-01	3.5893120	1.051399e+00	3.233834e-01	7.069979e-01	-6.120214142	FALSE	FALSE
P35249	RFC4	3.159461e-01	3.6149070	1.664994e+00	1.339556e-01	4.447146e-01	-6.122865324	FALSE	FALSE
P28799	GRN	-4.760692e-01	3.4216276	-8.091406e-01	4.415176e-01	7.914900e-01	-6.123078615	FALSE	FALSE
P61923	COPZ1	-3.480419e-01	3.5916152	-1.316683e+00	2.239237e-01	6.077694e-01	-6.126949380	FALSE	FALSE
O43175	PHGDH	6.631896e-01	3.3371194	1.237781e+00	2.504215e-01	6.329319e-01	-6.149507545	FALSE	FALSE
Q9UI10	EIF2B4	2.200079e-01	3.6175497	7.836237e-01	4.555286e-01	7.966767e-01	-6.151374838	FALSE	FALSE
P09234	SNRPC	4.659778e-01	3.5301865	1.271643e+00	2.387435e-01	6.200512e-01	-6.152935260	FALSE	FALSE
Q9Y314	NOSIP	-4.657206e-03	3.5946604	-1.131242e-02	9.912474e-01	9.983998e-01	-6.155787901	FALSE	FALSE
P61962	DCAF7	2.327018e-01	3.6144464	8.051109e-01	4.437105e-01	7.925699e-01	-6.161353830	FALSE	FALSE
Q99570	PIK3R4	-6.765701e-03	3.6151080	-1.828215e-02	9.858554e-01	9.983998e-01	-6.161558108	FALSE	FALSE
P49792	RANBP2	1.496330e-01	3.6284639	4.952436e-01	6.335629e-01	8.923014e-01	-6.162800976	FALSE	FALSE
Q7Z7C8	TAF8	3.652850e-01	3.5639245	9.681640e-01	3.609368e-01	7.322710e-01	-6.166900959	FALSE	FALSE
Q15120	PDK3	1.053787e-01	3.6228876	3.154752e-01	7.603639e-01	9.378827e-01	-6.168314210	FALSE	FALSE
Q13620	CUL4B	7.777586e-02	3.5779850	1.789624e-01	8.623562e-01	9.711592e-01	-6.168621233	FALSE	FALSE
O76094	SRP72	2.837455e-01	3.5520924	7.237715e-01	4.895482e-01	8.139874e-01	-6.174319190	FALSE	FALSE
P40926	MDH2	-3.068755e-01	3.5104914	-6.380600e-01	5.410231e-01	8.427311e-01	-6.175894246	FALSE	FALSE
P31151	S100A7	1.157726e-01	3.5764359	2.734753e-01	7.913216e-01	9.518392e-01	-6.178352429	FALSE	FALSE
P82979	SARNP	3.066659e-01	3.6098266	1.423123e+00	1.919985e-01	5.651060e-01	-6.183538571	FALSE	FALSE
P07766	CD3E	3.049341e-01	3.5991465	1.077197e+00	3.123793e-01	6.954794e-01	-6.189937129	FALSE	FALSE
P39748	FEN1	5.088906e-01	3.5696521	1.682623e+00	1.304252e-01	4.409796e-01	-6.190785610	FALSE	FALSE
Q53H96	PYCR3	2.484430e-01	3.5638896	5.845557e-01	5.747392e-01	8.611780e-01	-6.191136320	FALSE	FALSE
Q01082	SPTBN1	5.881081e-01	3.4745568	1.529587e+00	1.641277e-01	5.137457e-01	-6.192225687	FALSE	FALSE
Q9H1A4	ANAPC1	-3.092535e-01	3.5787402	-8.707040e-01	4.089411e-01	7.659206e-01	-6.195786865	FALSE	FALSE
P18621	RPL17	5.876233e-01	3.5538719	1.849346e+00	1.010645e-01	3.985986e-01	-6.198287695	FALSE	FALSE
Q9Y3D9	MRPS23	-2.955781e-01	3.5833018	-8.916864e-01	3.982365e-01	7.610094e-01	-6.199311061	FALSE	FALSE
P13010	XRCC5	5.074949e-01	3.4261552	1.039419e+00	3.285948e-01	7.120758e-01	-6.201801227	FALSE	FALSE
P48444	ARCN1	-3.459666e-01	3.6037108	-1.695894e+00	1.278245e-01	4.409796e-01	-6.201939026	FALSE	FALSE
Q3ZCQ8	TIMM50	-2.232890e-01	3.6078307	-7.257106e-01	4.884209e-01	8.139874e-01	-6.211157561	FALSE	FALSE
Q86YZ3	HRNR	-1.030134e+00	3.0686714	-1.234136e+00	2.517062e-01	6.329319e-01	-6.211784258	FALSE	FALSE
P25685	DNAJB1	3.824069e-01	3.5452947	1.027733e+00	3.337411e-01	7.153667e-01	-6.214817675	FALSE	FALSE
Q01780	EXOSC10	1.954129e-01	3.6351012	1.165251e+00	2.770343e-01	6.550500e-01	-6.214992345	FALSE	FALSE
P09874	PARP1	3.645622e-01	3.5107953	7.791079e-01	4.580390e-01	7.966767e-01	-6.216822487	FALSE	FALSE
P56556	NDUFA6	4.379173e-02	3.5738468	1.024227e-01	9.209077e-01	9.756128e-01	-6.218084174	FALSE	FALSE
P00492	HPRT1	-3.199378e-01	3.5196883	-7.542555e-01	4.720200e-01	8.024340e-01	-6.218862319	FALSE	FALSE
P52306	RAP1GDS1	2.132773e-01	3.4261951	3.703046e-01	7.206374e-01	9.140655e-01	-6.219480410	FALSE	FALSE
Q9NTJ3	SMC4	2.022976e-01	3.5552557	4.686120e-01	6.516814e-01	8.961755e-01	-6.221771923	FALSE	FALSE
Q9Y305	ACOT9	-2.216842e-01	3.5399231	-4.945063e-01	6.340610e-01	8.923014e-01	-6.222098606	FALSE	FALSE
P10155	RO60	-1.619099e-01	3.5756824	-4.084456e-01	6.935156e-01	9.065475e-01	-6.229434516	FALSE	FALSE
P18077	RPL35A	2.951766e-01	3.5296885	6.553722e-01	5.303703e-01	8.353184e-01	-6.231453846	FALSE	FALSE
Q13011	ECH1	4.234134e-01	3.5660531	1.478024e+00	1.771425e-01	5.341361e-01	-6.234485492	FALSE	FALSE
O60884	DNAJA2	-2.630703e-01	3.6257583	-1.922517e+00	9.025686e-02	3.662274e-01	-6.237770350	FALSE	FALSE
Q8IWX8	CHERP	2.194880e-01	3.6113141	7.714486e-01	4.623181e-01	7.966767e-01	-6.242480541	FALSE	FALSE
O15372	EIF3H	1.691655e-01	3.4112508	2.634013e-01	7.988083e-01	9.535411e-01	-6.242819716	FALSE	FALSE
Q99459	CDC5L	2.069625e-01	3.6132584	7.195618e-01	4.920013e-01	8.150975e-01	-6.245739794	FALSE	FALSE
O00483	NDUFA4	-3.446289e-01	3.5929396	-1.300879e+00	2.290324e-01	6.119945e-01	-6.247287313	FALSE	FALSE
P51398	DAP3	2.329512e-01	3.5957402	7.221745e-01	4.904779e-01	8.141602e-01	-6.251375510	FALSE	FALSE
O43447	PPIH	-4.287081e-01	3.5554798	-1.191829e+00	2.670252e-01	6.484899e-01	-6.252066212	FALSE	FALSE
Q14155	ARHGEF7	2.145153e-01	3.5691721	5.311772e-01	6.095275e-01	8.822226e-01	-6.252650024	FALSE	FALSE
Q9NZ63	C9orf78	3.318532e-01	3.5586339	8.689329e-01	4.098539e-01	7.659206e-01	-6.256787629	FALSE	FALSE
Q9NP77	SSU72	-3.470858e-01	3.5771893	-1.081658e+00	3.105065e-01	6.954794e-01	-6.258106316	FALSE	FALSE
Q9BZZ5	API5	4.502776e-01	3.4427985	8.906514e-01	3.987598e-01	7.610094e-01	-6.259129285	FALSE	FALSE
P32969	RPL9	4.669774e-01	3.5703514	1.698221e+00	1.273734e-01	4.409796e-01	-6.259485754	FALSE	FALSE
P52272	HNRNPM	6.739928e-01	3.4646233	1.737767e+00	1.199305e-01	4.316263e-01	-6.259781946	FALSE	FALSE
P35580	MYH10	2.591526e-01	3.5486444	6.342285e-01	5.433980e-01	8.447356e-01	-6.261909630	FALSE	FALSE
Q8IZQ5	SELENOH	3.962524e-01	3.5801642	1.409457e+00	1.958626e-01	5.680015e-01	-6.263010497	FALSE	FALSE
P31944	CASP14	-5.538955e-02	3.5273051	-1.174647e-01	9.093481e-01	9.756128e-01	-6.263476519	FALSE	FALSE
P31150	GDI1	-4.175898e-01	3.5430816	-1.143090e+00	2.856112e-01	6.642594e-01	-6.263841307	FALSE	FALSE
Q96F07	CYFIP2	2.591136e-01	3.3885084	4.281752e-01	6.796648e-01	9.030141e-01	-6.266806893	FALSE	FALSE
P35579	MYH9	5.228532e-01	3.2020726	7.928129e-01	4.504488e-01	7.966767e-01	-6.267514834	FALSE	FALSE
P55060	CSE1L	3.914646e-01	3.4833433	8.694248e-01	4.096003e-01	7.659206e-01	-6.267732014	FALSE	FALSE
Q96HS1	PGAM5	2.194585e-01	3.5899253	6.425665e-01	5.382379e-01	8.410500e-01	-6.275705505	FALSE	FALSE
Q9UL46	PSME2	2.005365e-01	3.4911823	3.886354e-01	7.075471e-01	9.073418e-01	-6.276929562	FALSE	FALSE
P62424	RPL7A	5.438217e-01	3.4512133	1.267082e+00	2.402893e-01	6.200512e-01	-6.284745051	FALSE	FALSE
Q96EU6	RRP36	1.910738e-01	3.6142576	6.549918e-01	5.306030e-01	8.353184e-01	-6.288025614	FALSE	FALSE
Q13112	CHAF1B	-1.096490e-01	3.5419639	-2.401880e-01	8.161428e-01	9.552059e-01	-6.289278397	FALSE	FALSE
Q02543	RPL18A	6.994640e-01	3.3818808	1.362338e+00	2.097095e-01	5.886004e-01	-6.292682116	FALSE	FALSE
P50552	VASP	1.027582e-02	3.5938208	2.703711e-02	9.790834e-01	9.983208e-01	-6.292835380	FALSE	FALSE
Q15717	ELAVL1	2.811111e-01	3.6039969	1.076977e+00	3.124720e-01	6.954794e-01	-6.293911806	FALSE	FALSE
O43395	PRPF3	-8.239728e-02	3.6225868	-2.640879e-01	7.982973e-01	9.535411e-01	-6.295854975	FALSE	FALSE
Q99873	PRMT1	2.213626e-01	3.6045483	7.449611e-01	4.773202e-01	8.086558e-01	-6.297452177	FALSE	FALSE
Q9NP97	DYNLRB1	-4.251430e-01	3.5759685	-1.453940e+00	1.835296e-01	5.500310e-01	-6.299071785	FALSE	FALSE
Q53GQ0	HSD17B12	1.860361e-01	3.6120919	6.277652e-01	5.474181e-01	8.453822e-01	-6.301598143	FALSE	FALSE
Q9NQ29	LUC7L	3.650062e-01	3.5879934	1.382098e+00	2.038025e-01	5.791046e-01	-6.301804815	FALSE	FALSE
O00257	CBX4	-2.173318e-01	3.6144313	-8.186212e-01	4.363877e-01	7.866147e-01	-6.303364523	FALSE	FALSE
O75534	CSDE1	-6.492288e-02	3.5683880	-1.562508e-01	8.796538e-01	9.711592e-01	-6.306708276	FALSE	FALSE
P32322	PYCR1	-2.166142e-01	3.6312350	-1.671640e+00	1.326146e-01	4.423793e-01	-6.307554607	FALSE	FALSE
P55786	NPEPPS	2.331186e-01	3.5239649	5.132242e-01	6.214757e-01	8.878264e-01	-6.308428099	FALSE	FALSE
Q9BYJ9	YTHDF1	2.269927e-01	3.5685052	5.732760e-01	5.819967e-01	8.642300e-01	-6.309796999	FALSE	FALSE
A5YKK6	CNOT1	2.872787e-01	3.5783402	8.076954e-01	4.423032e-01	7.914900e-01	-6.314365995	FALSE	FALSE
Q92922	SMARCC1	-4.069126e-01	3.5139484	-8.631865e-01	4.128256e-01	7.680115e-01	-6.315169728	FALSE	FALSE
O95983	MBD3	1.094888e-01	3.5570095	2.506029e-01	8.083515e-01	9.552059e-01	-6.315842064	FALSE	FALSE
O15117	FYB1	-1.193455e-01	3.5506587	-2.705125e-01	7.935211e-01	9.518392e-01	-6.316067542	FALSE	FALSE
P08670	VIM	6.847761e-01	3.4262520	1.572599e+00	1.539348e-01	4.927912e-01	-6.316844058	FALSE	FALSE
O43242	PSMD3	-3.830562e-01	3.4675526	-6.858464e-01	5.119305e-01	8.295420e-01	-6.317311816	FALSE	FALSE
Q9ULW0	TPX2	-3.440803e-02	3.6224229	-1.098695e-01	9.151823e-01	9.756128e-01	-6.330752946	FALSE	FALSE
O43290	SART1	2.606910e-01	3.6016951	9.572092e-01	3.661146e-01	7.336924e-01	-6.333302999	FALSE	FALSE
P17858	PFKL	-1.902209e-01	3.5772926	-4.826114e-01	6.421254e-01	8.929981e-01	-6.333374064	FALSE	FALSE
Q9BSD7	NTPCR	-1.927797e-01	3.6209782	-7.646575e-01	4.661343e-01	7.966767e-01	-6.338086001	FALSE	FALSE
Q9Y2X7	GIT1	-1.001917e-01	3.5334997	-2.097229e-01	8.390552e-01	9.616410e-01	-6.338536779	FALSE	FALSE
Q8N9N2	ASCC1	-8.838748e-02	3.6026244	-2.550404e-01	8.050387e-01	9.542045e-01	-6.340564713	FALSE	FALSE
Q9UMY1	NOL7	2.496877e-01	3.6078304	9.330618e-01	3.777227e-01	7.447340e-01	-6.342311165	FALSE	FALSE
Q2TAY7	SMU1	3.102072e-01	3.6033801	1.234166e+00	2.516958e-01	6.329319e-01	-6.346249646	FALSE	FALSE
O43172	PRPF4	-2.154419e-01	3.6187224	-8.667193e-01	4.109969e-01	7.660547e-01	-6.349184544	FALSE	FALSE
O95793	STAU1	1.121586e-01	3.5857465	3.038353e-01	7.689005e-01	9.429551e-01	-6.351134638	FALSE	FALSE
Q14839	CHD4	3.440540e-01	3.4615189	7.014515e-01	5.026442e-01	8.246376e-01	-6.355700876	FALSE	FALSE
P23526	AHCY	-3.949325e-01	3.2073159	-5.279393e-01	6.116734e-01	8.822226e-01	-6.355894756	FALSE	FALSE
P62140	PPP1CB	2.503113e-01	3.6012351	8.298779e-01	4.303501e-01	7.863634e-01	-6.356837445	FALSE	FALSE
Q13409	DYNC1I2	2.684741e-01	3.5994622	9.588882e-01	3.653175e-01	7.336111e-01	-6.358024153	FALSE	FALSE
P09543	CNP	-2.111368e-01	3.6302451	-1.388585e+00	2.018950e-01	5.770099e-01	-6.358032966	FALSE	FALSE
Q92974	ARHGEF2	-1.072536e-01	3.6177897	-3.539108e-01	7.324281e-01	9.216186e-01	-6.359447583	FALSE	FALSE
Q9BYG3	NIFK	1.433577e-01	3.6148368	4.884317e-01	6.381730e-01	8.923014e-01	-6.365112583	FALSE	FALSE
Q9UJX5	ANAPC4	-3.249508e-01	3.5527409	-8.232392e-01	4.339038e-01	7.863634e-01	-6.368748118	FALSE	FALSE
Q14203	DCTN1	4.731365e-02	3.6083321	1.437716e-01	8.891882e-01	9.711592e-01	-6.373502623	FALSE	FALSE
P43243	MATR3	3.837360e-01	3.5586715	1.212743e+00	2.593589e-01	6.377254e-01	-6.384378515	FALSE	FALSE
O43809	NUDT21	3.296698e-01	3.6182090	2.058647e+00	7.302964e-02	3.273056e-01	-6.386146310	FALSE	FALSE
P50897	PPT1	2.010914e-01	3.6191556	8.254526e-01	4.327167e-01	7.863634e-01	-6.388977732	FALSE	FALSE
Q13547	HDAC1	-5.135651e-01	3.5221011	-1.287116e+00	2.335614e-01	6.141109e-01	-6.390852483	FALSE	FALSE
P08559	PDHA1	3.165053e-01	3.5658794	9.315587e-01	3.784541e-01	7.447340e-01	-6.391908238	FALSE	FALSE
P46940	IQGAP1	1.131965e-01	3.5580615	2.783309e-01	7.877212e-01	9.518298e-01	-6.395278015	FALSE	FALSE
P17812	CTPS1	-2.189085e-01	3.6097170	-8.128711e-01	4.394942e-01	7.907687e-01	-6.396226595	FALSE	FALSE
P30260	CDC27	1.944514e-01	3.6085137	6.692424e-01	5.219278e-01	8.313744e-01	-6.397839590	FALSE	FALSE
Q9H773	DCTPP1	2.468980e-01	3.6106271	1.016606e+00	3.386982e-01	7.185383e-01	-6.402721506	FALSE	FALSE
P52292	KPNA2	4.394205e-02	3.5735286	1.125762e-01	9.131025e-01	9.756128e-01	-6.408512488	FALSE	FALSE
P40939	HADHA	-5.617176e-02	3.5933030	-1.557578e-01	8.800301e-01	9.711592e-01	-6.408523030	FALSE	FALSE
P10809	HSPD1	2.761896e-01	3.5997100	1.065523e+00	3.173222e-01	7.046839e-01	-6.410556664	FALSE	FALSE
O95347	SMC2	8.075308e-03	3.5758844	2.111717e-02	9.836624e-01	9.983998e-01	-6.410686517	FALSE	FALSE
Q9Y5N6	ORC6	1.690470e-01	3.5944081	4.962135e-01	6.329078e-01	8.923014e-01	-6.423762168	FALSE	FALSE
Q9BQ75	CMSS1	5.206272e-02	3.6203032	1.761977e-01	8.644578e-01	9.711592e-01	-6.423983325	FALSE	FALSE
Q7Z478	DHX29	-1.789105e-01	3.5899744	-5.238594e-01	6.143830e-01	8.830636e-01	-6.429359512	FALSE	FALSE
Q15024	EXOSC7	1.317746e-01	3.6138401	4.575257e-01	6.592978e-01	8.979472e-01	-6.430491777	FALSE	FALSE
P36957	DLST	-1.501689e-01	3.6211253	-5.752175e-01	5.807438e-01	8.639077e-01	-6.433379702	FALSE	FALSE
P52732	KIF11	2.122257e-01	3.6074103	7.701417e-01	4.630508e-01	7.966767e-01	-6.433500118	FALSE	FALSE
Q9NYZ3	GTSE1	1.309455e-01	3.6346516	6.054271e-01	5.614463e-01	8.532794e-01	-6.433959631	FALSE	FALSE
P11413	G6PD	1.183034e-01	3.5859827	3.443339e-01	7.393512e-01	9.216186e-01	-6.438551505	FALSE	FALSE
Q96CT7	CCDC124	6.937474e-02	3.5808809	1.877407e-01	8.556909e-01	9.690563e-01	-6.441038646	FALSE	FALSE
Q86W42	THOC6	1.788356e-01	3.5976395	5.570683e-01	5.925136e-01	8.725698e-01	-6.442600226	FALSE	FALSE
Q9NVI7	ATAD3A	-9.804249e-02	3.5943052	-2.793793e-01	7.869445e-01	9.518298e-01	-6.445352738	FALSE	FALSE
Q9NR30	DDX21	4.590357e-01	3.1448376	6.229227e-01	5.504415e-01	8.453822e-01	-6.449554010	FALSE	FALSE
Q9C0K0	BCL11B	-6.593187e-02	3.6087882	-2.095389e-01	8.391941e-01	9.616410e-01	-6.455539737	FALSE	FALSE
Q99543	DNAJC2	2.516540e-01	3.3475627	3.845560e-01	7.104515e-01	9.085671e-01	-6.456252152	FALSE	FALSE
Q14566	MCM6	7.657860e-02	3.4097407	1.293583e-01	9.002240e-01	9.711592e-01	-6.456426111	FALSE	FALSE
Q14008	CKAP5	-6.897608e-02	3.5466911	-1.612482e-01	8.758414e-01	9.711592e-01	-6.458018272	FALSE	FALSE
O75351	VPS4B	1.987814e-01	3.5384557	4.201058e-01	6.853145e-01	9.065475e-01	-6.459913082	FALSE	FALSE
Q12996	CSTF3	-1.701579e-01	3.5723438	-4.603325e-01	6.573655e-01	8.977318e-01	-6.464088470	FALSE	FALSE
P00558	PGK1	8.920717e-01	2.3411262	8.018084e-01	4.455133e-01	7.943510e-01	-6.465497261	FALSE	FALSE
P55884	EIF3B	3.185533e-02	3.4767478	6.268086e-02	9.515376e-01	9.875958e-01	-6.467371135	FALSE	FALSE
Q9NXV6	CDKN2AIP	-1.185098e-01	3.6237322	-4.524512e-01	6.627982e-01	9.001640e-01	-6.471560608	FALSE	FALSE
P26368	U2AF2	-2.447378e-01	3.2550845	-2.973999e-01	7.736348e-01	9.438508e-01	-6.475365202	FALSE	FALSE
Q14680	MELK	-1.273447e-01	3.5967532	-3.744097e-01	7.176972e-01	9.130960e-01	-6.477227578	FALSE	FALSE
P49736	MCM2	-3.364069e-01	3.2693150	-4.804288e-01	6.436106e-01	8.938029e-01	-6.478248569	FALSE	FALSE
O14950	MYL12B	-2.570339e-01	3.5563357	-6.804272e-01	5.151803e-01	8.313391e-01	-6.478605349	FALSE	FALSE
P56211	ARPP19	1.442750e-01	3.5447345	3.275974e-01	7.515105e-01	9.320621e-01	-6.480242694	FALSE	FALSE
P49366	DHPS	-1.664614e-01	3.6164914	-6.486887e-01	5.344678e-01	8.378144e-01	-6.482494374	FALSE	FALSE
Q13428	TCOF1	1.058129e-01	3.5319262	2.428457e-01	8.141525e-01	9.552059e-01	-6.484300027	FALSE	FALSE
P52907	CAPZA1	3.300704e-01	3.5578665	1.018382e+00	3.379033e-01	7.185383e-01	-6.485496761	FALSE	FALSE
Q9UBB9	TFIP11	1.675172e-01	3.5320731	3.958311e-01	7.024363e-01	9.065475e-01	-6.486640233	FALSE	FALSE
Q06330	RBPJ	-1.739485e-01	3.6141548	-6.526639e-01	5.320283e-01	8.353184e-01	-6.489486324	FALSE	FALSE
O00410	IPO5	-5.112158e-02	3.4938815	-1.020529e-01	9.211922e-01	9.756128e-01	-6.490811282	FALSE	FALSE
P62491	RAB11A	-3.150296e-02	3.6145301	-1.059944e-01	9.181610e-01	9.756128e-01	-6.492331085	FALSE	FALSE
Q13155	AIMP2	4.773743e-01	3.4943547	1.028008e+00	3.336191e-01	7.153667e-01	-6.492606633	FALSE	FALSE
Q14444	CAPRIN1	-3.368415e-01	3.5106509	-7.786095e-01	4.583166e-01	7.966767e-01	-6.497647139	FALSE	FALSE
P30876	POLR2B	-6.754575e-02	3.6287472	-2.657209e-01	7.970825e-01	9.535411e-01	-6.498577884	FALSE	FALSE
P82912	MRPS11	8.350835e-02	3.6206926	3.044494e-01	7.684493e-01	9.429551e-01	-6.499244228	FALSE	FALSE
Q16666	IFI16	-6.496841e-02	3.5374381	-1.437990e-01	8.891672e-01	9.711592e-01	-6.500028317	FALSE	FALSE
Q15392	DHCR24	-4.300033e-02	3.5990768	-1.307735e-01	8.991394e-01	9.711592e-01	-6.505544387	FALSE	FALSE
Q9Y2W2	WBP11	2.092278e-01	3.6140226	8.708802e-01	4.088504e-01	7.659206e-01	-6.505878038	FALSE	FALSE
P48634	PRRC2A	-1.852380e-01	3.6224443	-8.414035e-01	4.242285e-01	7.812991e-01	-6.506248281	FALSE	FALSE
Q9BWS9	CHID1	1.763683e-01	3.5590845	4.319029e-01	6.770620e-01	9.030141e-01	-6.511733779	FALSE	FALSE
Q9H7Z7	PTGES2	1.980446e-01	3.6089133	7.295470e-01	4.861954e-01	8.139874e-01	-6.513925761	FALSE	FALSE
Q14697	GANAB	8.462186e-02	3.4822429	1.741152e-01	8.660416e-01	9.711592e-01	-6.513962633	FALSE	FALSE
P25789	PSMA4	2.340606e-01	3.4449836	4.163631e-01	6.879421e-01	9.065475e-01	-6.517318813	FALSE	FALSE
Q8WWM7	ATXN2L	3.186124e-01	3.5501900	8.558446e-01	4.166446e-01	7.720211e-01	-6.526210062	FALSE	FALSE
Q9BY77	POLDIP3	3.181775e-01	3.5787363	1.012989e+00	3.403219e-01	7.185383e-01	-6.529379717	FALSE	FALSE
Q99497	PARK7	-1.698621e-01	3.5634671	-4.701175e-01	6.506504e-01	8.960074e-01	-6.539314801	FALSE	FALSE
O75165	DNAJC13	2.305296e-02	3.5662755	5.876930e-02	9.545578e-01	9.886491e-01	-6.541214834	FALSE	FALSE
Q969X5	ERGIC1	-1.888879e-01	3.5826706	-5.298688e-01	6.103942e-01	8.822226e-01	-6.541818420	FALSE	FALSE
P60900	PSMA6	-2.102045e-01	3.5533229	-5.429094e-01	6.017857e-01	8.764560e-01	-6.544602290	FALSE	FALSE
P60842	EIF4A1	2.887424e-01	3.2837714	4.168162e-01	6.876238e-01	9.065475e-01	-6.544863833	FALSE	FALSE
P61313	RPL15	7.574513e-01	3.1766874	1.206398e+00	2.616656e-01	6.417968e-01	-6.546001024	FALSE	FALSE
P47897	QARS1	1.345991e-01	3.5829313	3.990428e-01	7.001604e-01	9.065475e-01	-6.547882623	FALSE	FALSE
Q8IWZ8	SUGP1	1.569524e-01	3.6239832	6.946189e-01	5.066971e-01	8.271578e-01	-6.549155967	FALSE	FALSE
Q92900	UPF1	3.386910e-03	3.5884415	9.923179e-03	9.923223e-01	9.983998e-01	-6.550108298	FALSE	FALSE
P15153	RAC2	-3.670080e-01	3.5346182	-8.545321e-01	4.173299e-01	7.720211e-01	-6.550828005	FALSE	FALSE
Q8N5A5	ZGPAT	-2.847440e-01	3.5259852	-6.021478e-01	5.635231e-01	8.532794e-01	-6.551054625	FALSE	FALSE
Q6UXN9	WDR82	2.133955e-01	3.6125384	9.108042e-01	3.886599e-01	7.499311e-01	-6.551879719	FALSE	FALSE
Q3YEC7	RABL6	-1.250797e-01	3.6010938	-4.089730e-01	6.931437e-01	9.065475e-01	-6.554344880	FALSE	FALSE
P38919	EIF4A3	2.723364e-02	3.5943727	8.187458e-02	9.367305e-01	9.796352e-01	-6.554604085	FALSE	FALSE
P78527	PRKDC	1.817557e-01	3.4681273	3.759674e-01	7.165828e-01	9.128562e-01	-6.560467256	FALSE	FALSE
P31689	DNAJA1	-2.653673e-01	3.6236769	-1.792706e+00	1.102620e-01	4.126245e-01	-6.563952681	FALSE	FALSE
Q7KZI7	MARK2	2.281216e-01	3.5678968	6.262528e-01	5.483613e-01	8.453822e-01	-6.564314301	FALSE	FALSE
Q9Y6D5	ARFGEF2	-8.086619e-02	3.6071374	-2.667235e-01	7.963368e-01	9.535411e-01	-6.564323798	FALSE	FALSE
Q8WVM7	STAG1	-1.772246e-01	3.5953480	-5.814175e-01	5.767532e-01	8.616343e-01	-6.565510551	FALSE	FALSE
Q8NB90	SPATA5	9.472883e-02	3.6227512	3.670106e-01	7.230003e-01	9.151198e-01	-6.568351100	FALSE	FALSE
Q9H6E4	CCDC134	-2.126185e-01	3.5575208	-5.465659e-01	5.993838e-01	8.764560e-01	-6.576399055	FALSE	FALSE
Q969G3	SMARCE1	-8.390285e-02	3.5901792	-2.498296e-01	8.089293e-01	9.552059e-01	-6.578126068	FALSE	FALSE
Q14204	DYNC1H1	2.161704e-01	3.5785174	6.961226e-01	5.058033e-01	8.270681e-01	-6.578448182	FALSE	FALSE
Q9NZB8	MOCS1	-1.897049e-01	3.5502057	-4.853682e-01	6.402518e-01	8.923014e-01	-6.579424349	FALSE	FALSE
Q8N1F7	NUP93	-6.386826e-02	3.5496438	-1.591204e-01	8.774643e-01	9.711592e-01	-6.581938113	FALSE	FALSE
Q96MN5	TCEANC2	6.648598e-02	3.6087821	2.209642e-01	8.305805e-01	9.613957e-01	-6.586304509	FALSE	FALSE
O15160	POLR1C	-4.341466e-03	3.5635836	-1.084451e-02	9.916095e-01	9.983998e-01	-6.588700306	FALSE	FALSE
Q01196	RUNX1	1.740641e-01	3.6287416	9.697049e-01	3.602129e-01	7.322710e-01	-6.588983833	FALSE	FALSE
Q13573	SNW1	-1.697416e-01	3.6273055	-9.062264e-01	3.909377e-01	7.499311e-01	-6.589053044	FALSE	FALSE
P07814	EPRS1	9.506663e-02	3.5836529	2.765618e-01	7.890323e-01	9.518392e-01	-6.589246376	FALSE	FALSE
A6NHQ2	FBLL1	2.568013e-01	3.6141556	1.278012e+00	2.365989e-01	6.171602e-01	-6.591332393	FALSE	FALSE
P33991	MCM4	4.781802e-02	3.4266154	8.778918e-02	9.321727e-01	9.788310e-01	-6.593179156	FALSE	FALSE
Q9BUQ8	DDX23	-1.450221e-01	3.6195799	-5.989561e-01	5.655487e-01	8.532794e-01	-6.596602384	FALSE	FALSE
P17029	ZKSCAN1	-2.135158e-01	3.5200141	-4.621838e-01	6.560924e-01	8.972360e-01	-6.597971777	FALSE	FALSE
Q9GZS3	WDR61	-1.901134e-01	3.5993577	-6.706718e-01	5.210624e-01	8.313391e-01	-6.599096521	FALSE	FALSE
P22087	FBL	1.628199e-01	3.6341941	1.171174e+00	2.747779e-01	6.550500e-01	-6.600783347	FALSE	FALSE
Q6PKG0	LARP1	4.434244e-02	3.5647632	1.177677e-01	9.091154e-01	9.756128e-01	-6.607961062	FALSE	FALSE
Q99623	PHB2	-2.569164e-01	3.6122689	-1.171136e+00	2.747919e-01	6.550500e-01	-6.609016617	FALSE	FALSE
P51610	HCFC1	-1.849097e-01	3.6257151	-9.749813e-01	3.577424e-01	7.322710e-01	-6.612230710	FALSE	FALSE
P46013	MKI67	-5.137220e-02	3.6152647	-1.885101e-01	8.551073e-01	9.690563e-01	-6.620036529	FALSE	FALSE
Q8IWC1	MAP7D3	-1.155492e-01	3.5666921	-3.171634e-01	7.591287e-01	9.378827e-01	-6.627466478	FALSE	FALSE
Q02878	RPL6	6.029296e-01	3.3989450	1.265429e+00	2.408515e-01	6.200512e-01	-6.629956441	FALSE	FALSE
Q8WVC0	LEO1	1.277007e-01	3.6130167	4.858965e-01	6.398931e-01	8.923014e-01	-6.630168187	FALSE	FALSE
Q16851	UGP2	1.837708e-01	3.6237918	9.124706e-01	3.878332e-01	7.499311e-01	-6.635961963	FALSE	FALSE
Q92945	KHSRP	-4.235397e-02	3.5461161	-1.048421e-01	9.190470e-01	9.756128e-01	-6.639513787	FALSE	FALSE
Q8TAF3	WDR48	-1.535178e-01	3.6229333	-7.114827e-01	4.967313e-01	8.190252e-01	-6.640677908	FALSE	FALSE
Q13151	HNRNPA0	-3.674066e-01	3.5868241	-1.331770e+00	2.191380e-01	6.035476e-01	-6.644147198	FALSE	FALSE
P49327	FASN	2.099145e-01	3.5789128	6.753558e-01	5.182330e-01	8.313391e-01	-6.644177378	FALSE	FALSE
Q13561	DCTN2	-1.134344e-01	3.5755879	-3.145815e-01	7.610181e-01	9.378827e-01	-6.645117770	FALSE	FALSE
Q96J01	THOC3	1.788917e-01	3.6210176	8.323845e-01	4.290136e-01	7.862591e-01	-6.648704207	FALSE	FALSE
Q00610	CLTC	8.701666e-02	3.2956204	1.332124e-01	8.972706e-01	9.711592e-01	-6.650863725	FALSE	FALSE
P27708	CAD	-1.974019e-01	3.6090793	-7.678496e-01	4.643379e-01	7.966767e-01	-6.651688296	FALSE	FALSE
Q9BQA1	WDR77	3.046878e-01	3.5295502	7.097501e-01	4.977494e-01	8.193337e-01	-6.651749697	FALSE	FALSE
P06730	EIF4E	2.502610e-01	3.4172384	4.394046e-01	6.718382e-01	9.028036e-01	-6.653625074	FALSE	FALSE
Q7Z5K2	WAPL	-1.458324e-01	3.6363753	-1.085667e+00	3.088314e-01	6.954794e-01	-6.653671201	FALSE	FALSE
O75475	PSIP1	2.259674e-02	3.5857980	6.779551e-02	9.475896e-01	9.862456e-01	-6.656269998	FALSE	FALSE
Q9NVI1	FANCI	2.543766e-02	3.6325132	1.133526e-01	9.125060e-01	9.756128e-01	-6.663368466	FALSE	FALSE
P27695	APEX1	3.783129e-01	3.6008130	1.726049e+00	1.220926e-01	4.337494e-01	-6.663403952	FALSE	FALSE
Q9UBF2	COPG2	-2.657606e-01	3.5874789	-9.254638e-01	3.814307e-01	7.447340e-01	-6.668923312	FALSE	FALSE
P35637	FUS	-5.397500e-01	3.5137219	-1.369385e+00	2.075861e-01	5.847997e-01	-6.668970095	FALSE	FALSE
Q96QT4	TRPM7	1.595072e-02	3.6293779	6.932493e-02	9.464094e-01	9.862456e-01	-6.669562686	FALSE	FALSE
P06400	RB1	-1.477406e-01	3.5728740	-4.290028e-01	6.790865e-01	9.030141e-01	-6.671576572	FALSE	FALSE
Q7L0Y3	TRMT10C	-1.373676e-01	3.5748887	-3.936154e-01	7.040083e-01	9.065475e-01	-6.675722815	FALSE	FALSE
O94776	MTA2	2.038896e-01	3.6068493	8.260652e-01	4.323886e-01	7.863634e-01	-6.681262789	FALSE	FALSE
Q99714	HSD17B10	-5.259365e-02	3.5694112	-1.447895e-01	8.884097e-01	9.711592e-01	-6.681572635	FALSE	FALSE
P82932	MRPS6	-2.526950e-01	3.6006648	-9.449910e-01	3.719546e-01	7.379221e-01	-6.685640065	FALSE	FALSE
Q15072	ZNF146	1.955006e-01	3.5309692	4.317134e-01	6.771942e-01	9.030141e-01	-6.686277456	FALSE	FALSE
Q9UHD8	SEPTIN9	1.017962e-01	3.6091118	3.697293e-01	7.210499e-01	9.140655e-01	-6.686281479	FALSE	FALSE
Q12874	SF3A3	9.496313e-02	3.6261078	4.317608e-01	6.771612e-01	9.030141e-01	-6.696685383	FALSE	FALSE
Q13619	CUL4A	2.567317e-03	3.6343464	1.211286e-02	9.906282e-01	9.983998e-01	-6.698961978	FALSE	FALSE
Q14119	VEZF1	7.169614e-02	3.5892543	2.184607e-01	8.324659e-01	9.613957e-01	-6.699483584	FALSE	FALSE
Q16795	NDUFA9	2.140787e-02	3.6188407	8.154387e-02	9.369855e-01	9.796352e-01	-6.706060289	FALSE	FALSE
P25205	MCM3	-5.740068e-02	3.4500370	-1.114667e-01	9.139549e-01	9.756128e-01	-6.714853747	FALSE	FALSE
P19784	CSNK2A2	-9.186689e-02	3.5524912	-2.193617e-01	8.317872e-01	9.613957e-01	-6.716094536	FALSE	FALSE
Q16698	DECR1	-2.297724e-01	3.5889009	-7.752388e-01	4.601972e-01	7.966767e-01	-6.716815179	FALSE	FALSE
P49848	TAF6	1.262867e-01	3.6110637	4.749596e-01	6.473399e-01	8.946693e-01	-6.720455651	FALSE	FALSE
P42285	MTREX	-2.840699e-02	3.5834522	-8.293106e-02	9.359162e-01	9.796352e-01	-6.725358628	FALSE	FALSE
O14744	PRMT5	2.326552e-01	3.5869217	7.767171e-01	4.593719e-01	7.966767e-01	-6.726545646	FALSE	FALSE
P60174	TPI1	-1.407896e-01	2.7720047	-1.429512e-01	8.898156e-01	9.711592e-01	-6.728490364	FALSE	FALSE
P50914	RPL14	7.258644e-01	3.1922400	1.142541e+00	2.858267e-01	6.642594e-01	-6.729602945	FALSE	FALSE
Q7Z7L1	SLFN11	1.076672e-01	3.6185408	4.430246e-01	6.693242e-01	9.028036e-01	-6.734684787	FALSE	FALSE
Q96ST2	IWS1	-6.308211e-02	3.5841264	-1.818812e-01	8.601386e-01	9.711592e-01	-6.735445192	FALSE	FALSE
Q06323	PSME1	-1.224191e-02	3.5595994	-3.263638e-02	9.747533e-01	9.955344e-01	-6.737010436	FALSE	FALSE
P04053	DNTT	-1.297010e-01	3.6146724	-5.173130e-01	6.187438e-01	8.878264e-01	-6.741754753	FALSE	FALSE
Q9H0D6	XRN2	-3.200417e-01	3.6017056	-1.414986e+00	1.942911e-01	5.651061e-01	-6.742306256	FALSE	FALSE
Q9UBU9	NXF1	-4.467062e-02	3.6183975	-1.774834e-01	8.634803e-01	9.711592e-01	-6.746126986	FALSE	FALSE
P62917	RPL8	3.498886e-01	3.5583306	1.103945e+00	3.012830e-01	6.866743e-01	-6.751696738	FALSE	FALSE
P68371	TUBB4B	-2.765715e-01	3.6076364	-1.173986e+00	2.737116e-01	6.550500e-01	-6.757772796	FALSE	FALSE
P60660	MYL6	-6.795989e-02	3.5907563	-2.141356e-01	8.357257e-01	9.616410e-01	-6.757925825	FALSE	FALSE
P20700	LMNB1	-8.297829e-02	3.5806317	-2.535669e-01	8.061383e-01	9.542045e-01	-6.761337982	FALSE	FALSE
Q02086	SP2	-2.151218e-02	3.6241562	-9.156333e-02	9.292657e-01	9.781890e-01	-6.761710865	FALSE	FALSE
P60866	RPS20	1.696609e-01	3.6340243	1.390277e+00	2.013999e-01	5.770099e-01	-6.761846265	FALSE	FALSE
Q9UG63	ABCF2	-8.166429e-03	3.6160720	-3.187628e-02	9.753410e-01	9.955344e-01	-6.769924004	FALSE	FALSE
P29692	EEF1D	-1.498190e-01	3.6008774	-5.330991e-01	6.082557e-01	8.819708e-01	-6.770785866	FALSE	FALSE
P30419	NMT1	-1.122827e-02	3.5964460	-3.727502e-02	9.711667e-01	9.953954e-01	-6.777137737	FALSE	FALSE
P62841	RPS15	-3.781641e-01	3.5637577	-1.123500e+00	2.933704e-01	6.758487e-01	-6.781072429	FALSE	FALSE
Q15369	ELOC	-1.882914e-01	3.5865792	-6.059751e-01	5.610997e-01	8.532794e-01	-6.787987944	FALSE	FALSE
O00182	LGALS9	1.219748e-01	3.5900410	3.956119e-01	7.025917e-01	9.065475e-01	-6.793814230	FALSE	FALSE
O43516	WIPF1	-1.089788e-01	3.6309242	-5.866249e-01	5.734134e-01	8.605565e-01	-6.798144188	FALSE	FALSE
P36873	PPP1CC	1.527125e-01	3.6069382	6.024866e-01	5.633084e-01	8.532794e-01	-6.803330879	FALSE	FALSE
P67870	CSNK2B	-3.139396e-01	3.5782253	-1.056533e+00	3.211698e-01	7.056730e-01	-6.805742789	FALSE	FALSE
Q96AE4	FUBP1	2.157939e-01	3.5779036	6.814973e-01	5.145376e-01	8.313391e-01	-6.806576077	FALSE	FALSE
P47756	CAPZB	-8.952039e-02	3.5248171	-2.031150e-01	8.440473e-01	9.641591e-01	-6.815839305	FALSE	FALSE
A0A0K0K1G6	TRBV10-3	-1.282202e-01	3.5907007	-4.104520e-01	6.921013e-01	9.065475e-01	-6.818611384	FALSE	FALSE
O75190	DNAJB6	-1.083964e-01	3.6339493	-6.410424e-01	5.391789e-01	8.411873e-01	-6.819498509	FALSE	FALSE
O75533	SF3B1	2.288847e-01	3.5845599	7.385809e-01	4.809809e-01	8.106790e-01	-6.822590198	FALSE	FALSE
Q9Y324	FCF1	1.848072e-01	3.6265824	1.130869e+00	2.904324e-01	6.706471e-01	-6.823189290	FALSE	FALSE
O43776	NARS1	-1.014342e-01	3.3949852	-1.713669e-01	8.681328e-01	9.711592e-01	-6.823523072	FALSE	FALSE
Q15032	R3HDM1	-6.668812e-02	3.6141220	-2.584705e-01	8.024808e-01	9.542045e-01	-6.828680199	FALSE	FALSE
P39019	RPS19	-2.526580e-01	3.6249959	-1.724965e+00	1.222945e-01	4.337494e-01	-6.828950584	FALSE	FALSE
O43422	THAP12	7.814916e-02	3.6298008	3.932533e-01	7.042654e-01	9.065475e-01	-6.828962389	FALSE	FALSE
Q5SSJ5	HP1BP3	1.890248e-01	3.5191976	4.444126e-01	6.683614e-01	9.028036e-01	-6.829227541	FALSE	FALSE
Q92841	DDX17	-2.258877e-01	3.6028392	-9.158105e-01	3.861800e-01	7.499311e-01	-6.829665386	FALSE	FALSE
Q08J23	NSUN2	-7.467068e-02	3.6334028	-4.061113e-01	6.951626e-01	9.065475e-01	-6.832350922	FALSE	FALSE
P19338	NCL	-4.433333e-01	3.5059174	-1.052153e+00	3.230577e-01	7.069979e-01	-6.832583748	FALSE	FALSE
Q14974	KPNB1	2.494664e-01	3.5137112	6.206172e-01	5.518844e-01	8.462799e-01	-6.834009830	FALSE	FALSE
Q1KMD3	HNRNPUL2	-1.705179e-01	3.4782654	-3.581303e-01	7.293860e-01	9.196606e-01	-6.841910943	FALSE	FALSE
Q15459	SF3A1	-4.660863e-02	3.6242939	-2.088303e-01	8.397291e-01	9.616410e-01	-6.844867315	FALSE	FALSE
Q9UQ35	SRRM2	6.412360e-02	3.4918609	1.405211e-01	8.916748e-01	9.711592e-01	-6.845273737	FALSE	FALSE
O00148	DDX39A	2.356057e-01	3.5583903	6.851220e-01	5.123642e-01	8.295420e-01	-6.846858195	FALSE	FALSE
Q07955	SRSF1	2.120497e-01	3.4194851	3.858468e-01	7.095320e-01	9.085671e-01	-6.848397205	FALSE	FALSE
Q16629	SRSF7	-7.994076e-05	3.5817247	-2.302635e-04	9.998218e-01	9.998218e-01	-6.857213528	FALSE	FALSE
P78347	GTF2I	-1.498006e-01	3.6161721	-6.712043e-01	5.207403e-01	8.313391e-01	-6.858526375	FALSE	FALSE
P07195	LDHB	7.530842e-01	2.9616292	9.958603e-01	3.480911e-01	7.276660e-01	-6.858959588	FALSE	FALSE
P25398	RPS12	-3.747453e-01	3.5964262	-1.519112e+00	1.667003e-01	5.198267e-01	-6.861763024	FALSE	FALSE
Q92499	DDX1	1.378065e-01	3.5801302	4.364434e-01	6.738980e-01	9.028036e-01	-6.865816173	FALSE	FALSE
Q9UKN8	GTF3C4	9.544513e-02	3.6279404	4.916061e-01	6.360226e-01	8.923014e-01	-6.868834781	FALSE	FALSE
Q8TE02	ELP5	1.115578e-01	3.6178776	4.651142e-01	6.540798e-01	8.972360e-01	-6.878473555	FALSE	FALSE
P56192	MARS1	-1.593055e-01	3.6192567	-7.677910e-01	4.643709e-01	7.966767e-01	-6.881881143	FALSE	FALSE
O43768	ENSA	-1.282967e-01	3.6088225	-5.052057e-01	6.268513e-01	8.918836e-01	-6.883366094	FALSE	FALSE
O43719	HTATSF1	-1.371343e-01	3.5750753	-3.936649e-01	7.039732e-01	9.065475e-01	-6.888472310	FALSE	FALSE
P50991	CCT4	-2.278996e-01	3.6029086	-9.267525e-01	3.807999e-01	7.447340e-01	-6.893766356	FALSE	FALSE
Q14257	RCN2	7.872157e-02	3.6397793	5.543016e-01	5.943193e-01	8.725698e-01	-6.894641752	FALSE	FALSE
P14618	PKM	4.201356e-01	3.3730725	7.660911e-01	4.653269e-01	7.966767e-01	-6.897208535	FALSE	FALSE
P35606	COPB2	-3.958648e-01	3.5636460	-1.288193e+00	2.332044e-01	6.141109e-01	-6.897840056	FALSE	FALSE
Q8NC51	SERBP1	-1.807373e-01	3.6274050	-1.141287e+00	2.863187e-01	6.642594e-01	-6.899078673	FALSE	FALSE
P52701	MSH6	-1.162468e-01	3.6035482	-4.375495e-01	6.731283e-01	9.028036e-01	-6.900088616	FALSE	FALSE
P07737	PFN1	1.893248e-01	2.6951202	1.937675e-01	8.511219e-01	9.668275e-01	-6.900727518	FALSE	FALSE
Q04637	EIF4G1	2.019774e-02	3.4215481	3.582657e-02	9.722865e-01	9.955083e-01	-6.905948614	FALSE	FALSE
Q15669	RHOH	-1.537851e-01	3.5822237	-4.632108e-01	6.553868e-01	8.972360e-01	-6.906813303	FALSE	FALSE
O60216	RAD21	1.542568e-01	3.6220758	7.770928e-01	4.591622e-01	7.966767e-01	-6.909926411	FALSE	FALSE
Q12906	ILF3	-3.303635e-01	3.5635998	-9.751836e-01	3.576479e-01	7.322710e-01	-6.911044337	FALSE	FALSE
P12956	XRCC6	-2.552720e-02	3.3344099	-4.152985e-02	9.678775e-01	9.940908e-01	-6.912313510	FALSE	FALSE
P53396	ACLY	-4.977935e-02	3.5383893	-1.293336e-01	9.002429e-01	9.711592e-01	-6.916575438	FALSE	FALSE
Q9UQE7	SMC3	-1.504272e-01	3.6304597	-9.867266e-01	3.522886e-01	7.297407e-01	-6.920787884	FALSE	FALSE
O96019	ACTL6A	1.779790e-01	3.5795265	5.596999e-01	5.907990e-01	8.725698e-01	-6.920887243	FALSE	FALSE
P08579	SNRPB2	2.023143e-01	3.6025722	7.863972e-01	4.539913e-01	7.966767e-01	-6.922253666	FALSE	FALSE
Q0PNE2	ELP6	-2.326995e-04	3.6274516	-1.128039e-03	9.991272e-01	9.998218e-01	-6.923293773	FALSE	FALSE
Q6PK04	CCDC137	1.213779e-02	3.6303687	6.042856e-02	9.532765e-01	9.883603e-01	-6.925034026	FALSE	FALSE
Q9BWJ5	SF3B5	-1.901083e-01	3.6018293	-7.264305e-01	4.880027e-01	8.139874e-01	-6.925383212	FALSE	FALSE
P62249	RPS16	-2.187220e-01	3.6289279	-1.648375e+00	1.373641e-01	4.514699e-01	-6.932038890	FALSE	FALSE
P63244	RACK1	-3.340394e-01	2.7824001	-3.449971e-01	7.388710e-01	9.216186e-01	-6.936668351	FALSE	FALSE
Q6IA86	ELP2	-1.598043e-01	3.6336140	-1.316231e+00	2.240684e-01	6.077694e-01	-6.937955984	FALSE	FALSE
P40227	CCT6A	-2.118389e-01	3.5896836	-7.275815e-01	4.873347e-01	8.139874e-01	-6.940579122	FALSE	FALSE
Q15029	EFTUD2	-1.842753e-01	3.5997252	-6.780000e-01	5.166399e-01	8.313391e-01	-6.952791694	FALSE	FALSE
Q9NY27	PPP4R2	2.725809e-02	3.6426042	1.944244e-01	8.506243e-01	9.668275e-01	-6.953258854	FALSE	FALSE
Q9UBU8	MORF4L1	9.764379e-02	3.6215349	4.718718e-01	6.494501e-01	8.956053e-01	-6.953847878	FALSE	FALSE
P61978	HNRNPK	-3.146456e-01	3.4490050	-6.249235e-01	5.491911e-01	8.453822e-01	-6.970491496	FALSE	FALSE
Q07020	RPL18	4.945852e-01	3.2861902	8.410689e-01	4.244054e-01	7.812991e-01	-6.970499992	FALSE	FALSE
P41091	EIF2S3	3.199041e-01	3.5984986	1.352507e+00	2.127028e-01	5.912187e-01	-6.971297072	FALSE	FALSE
Q69YN2	CWF19L1	4.584607e-02	3.6220773	2.094523e-01	8.392595e-01	9.616410e-01	-6.973972340	FALSE	FALSE
Q8N7H5	PAF1	3.422099e-02	3.6136308	1.392663e-01	8.926351e-01	9.711592e-01	-6.975086057	FALSE	FALSE
P62191	PSMC1	2.645231e-03	3.5848589	8.687371e-03	9.932784e-01	9.983998e-01	-6.980692058	FALSE	FALSE
Q9BY44	EIF2A	1.125446e-01	3.6357911	8.216532e-01	4.347557e-01	7.863634e-01	-6.981960407	FALSE	FALSE
P27816	MAP4	6.947690e-02	3.6378496	4.741923e-01	6.478640e-01	8.946693e-01	-6.987898082	FALSE	FALSE
P00367	GLUD1	-2.288307e-02	3.6167895	-9.604851e-02	9.258124e-01	9.770827e-01	-6.996375797	FALSE	FALSE
P06729	CD2	9.230806e-02	3.6148006	3.975325e-01	7.012302e-01	9.065475e-01	-7.000069376	FALSE	FALSE
P00813	ADA	5.995908e-02	3.3629465	1.048557e-01	9.190366e-01	9.756128e-01	-7.000952195	FALSE	FALSE
P11586	MTHFD1	-3.010604e-01	3.5820286	-1.061321e+00	3.191159e-01	7.056730e-01	-7.008296910	FALSE	FALSE
Q15428	SF3A2	9.152095e-02	3.6063013	3.460925e-01	7.380781e-01	9.216186e-01	-7.009062177	FALSE	FALSE
Q9NW13	RBM28	5.225963e-02	3.6222520	2.462563e-01	8.116005e-01	9.552059e-01	-7.009827451	FALSE	FALSE
Q12905	ILF2	1.337770e-01	3.6037504	5.274344e-01	6.120083e-01	8.822226e-01	-7.015129596	FALSE	FALSE
O75643	SNRNP200	-4.529224e-02	3.6080825	-1.731848e-01	8.667494e-01	9.711592e-01	-7.018486102	FALSE	FALSE
Q8N3U4	STAG2	-2.064901e-01	3.6073926	-9.103732e-01	3.888740e-01	7.499311e-01	-7.019341535	FALSE	FALSE
Q9NPE3	NOP10	3.731833e-01	3.5566322	1.151052e+00	2.825054e-01	6.642594e-01	-7.027026292	FALSE	FALSE
Q9Y3B4	SF3B6	1.038813e-02	3.6413027	7.416263e-02	9.426771e-01	9.835764e-01	-7.028162996	FALSE	FALSE
Q8N163	CCAR2	-1.336383e-01	3.6124554	-5.832537e-01	5.755743e-01	8.611780e-01	-7.028569692	FALSE	FALSE
Q9NX24	NHP2	4.316830e-01	3.5220688	9.939286e-01	3.489757e-01	7.276660e-01	-7.031817131	FALSE	FALSE
Q01813	PFKP	4.339853e-02	3.6288953	2.276782e-01	8.255300e-01	9.601156e-01	-7.042409306	FALSE	FALSE
Q8IY67	RAVER1	-1.072285e-01	3.6385927	-9.796666e-01	3.555593e-01	7.322710e-01	-7.048523323	FALSE	FALSE
Q9UQ80	PA2G4	3.600065e-01	3.3372875	6.127883e-01	5.568007e-01	8.511712e-01	-7.058291969	FALSE	FALSE
Q9Y2W1	THRAP3	-1.545007e-01	3.6213703	-7.988575e-01	4.471283e-01	7.957914e-01	-7.061744934	FALSE	FALSE
P25705	ATP5F1A	-1.908817e-01	3.6200715	-1.032645e+00	3.315703e-01	7.153667e-01	-7.068303655	FALSE	FALSE
P26038	MSN	1.953093e-01	3.4815475	4.431732e-01	6.692210e-01	9.028036e-01	-7.070768937	FALSE	FALSE
P55769	SNU13	6.592467e-02	3.6338865	4.101704e-01	6.922998e-01	9.065475e-01	-7.082984519	FALSE	FALSE
P13639	EEF2	2.722462e-01	3.1300774	3.773349e-01	7.156051e-01	9.127899e-01	-7.088968494	FALSE	FALSE
Q15637	SF1	2.918793e-01	3.6003370	1.188111e+00	2.684072e-01	6.502446e-01	-7.090025480	FALSE	FALSE
P60891	PRPS1	1.634624e-01	3.5796257	5.246574e-01	6.138525e-01	8.830636e-01	-7.092792874	FALSE	FALSE
O43143	DHX15	1.168980e-01	3.6324644	7.969384e-01	4.481807e-01	7.962272e-01	-7.096738985	FALSE	FALSE
Q99832	CCT7	-1.920301e-01	3.5866456	-6.631062e-01	5.256526e-01	8.353184e-01	-7.102333576	FALSE	FALSE
P15531	NME1	2.115053e-01	3.4695897	4.551501e-01	6.609354e-01	8.988722e-01	-7.103425546	FALSE	FALSE
Q6P2Q9	PRPF8	1.117859e-01	3.6330716	7.636973e-01	4.666755e-01	7.966767e-01	-7.116057565	FALSE	FALSE
Q09028	RBBP4	-3.377304e-01	3.5075849	-7.757190e-01	4.599290e-01	7.966767e-01	-7.116974060	FALSE	FALSE
P24534	EEF1B2	7.037132e-02	3.5819215	2.259854e-01	8.268025e-01	9.601156e-01	-7.118013583	FALSE	FALSE
Q00688	FKBP3	3.966757e-03	3.5772988	1.170448e-02	9.909441e-01	9.983998e-01	-7.121206964	FALSE	FALSE
P05388	RPLP0	7.102126e-02	3.4221186	1.386071e-01	8.931397e-01	9.711592e-01	-7.121243478	FALSE	FALSE
Q8WW12	PCNP	-2.061625e-01	3.5297768	-5.121435e-01	6.221988e-01	8.878264e-01	-7.124481339	FALSE	FALSE
P39687	ANP32A	-1.017786e-03	3.5030766	-2.200569e-03	9.982974e-01	9.998218e-01	-7.126723786	FALSE	FALSE
Q10570	CPSF1	8.323395e-02	3.6330696	5.337689e-01	6.078127e-01	8.819708e-01	-7.132921667	FALSE	FALSE
Q13263	TRIM28	2.920169e-01	3.5004859	7.298547e-01	4.860172e-01	8.139874e-01	-7.136806370	FALSE	FALSE
Q9Y224	RTRAF	-2.809597e-01	3.5729136	-8.697198e-01	4.094482e-01	7.659206e-01	-7.138119491	FALSE	FALSE
Q9NSD9	FARSB	6.161851e-02	3.5860438	1.992011e-01	8.470078e-01	9.654909e-01	-7.140865818	FALSE	FALSE
P26196	DDX6	-1.666452e-01	3.5954533	-6.183766e-01	5.532888e-01	8.471161e-01	-7.145878127	FALSE	FALSE
Q9UFW8	CGGBP1	-7.146834e-02	3.5794392	-2.114021e-01	8.377878e-01	9.616410e-01	-7.147260713	FALSE	FALSE
Q96DI7	SNRNP40	-1.807421e-03	3.6256196	-9.229084e-03	9.928593e-01	9.983998e-01	-7.148430327	FALSE	FALSE
Q13813	SPTAN1	1.269884e-01	3.4614876	2.755516e-01	7.897814e-01	9.518392e-01	-7.152617721	FALSE	FALSE
P22061	PCMT1	1.568865e-03	3.5965492	5.540621e-03	9.957131e-01	9.997689e-01	-7.154616990	FALSE	FALSE
P33992	MCM5	-1.434704e-01	3.5548666	-4.064783e-01	6.949035e-01	9.065475e-01	-7.157832460	FALSE	FALSE
Q96C36	PYCR2	-8.947155e-02	3.6392855	-8.404693e-01	4.247224e-01	7.812991e-01	-7.167086981	FALSE	FALSE
A6NHL2	TUBAL3	-2.482327e-01	3.6230473	-1.683665e+00	1.302193e-01	4.409796e-01	-7.170342000	FALSE	FALSE
O00268	TAF4	1.001117e-01	3.6351687	7.517749e-01	4.734308e-01	8.034471e-01	-7.173179715	FALSE	FALSE
P05198	EIF2S1	1.958671e-01	3.6095056	8.814924e-01	4.034119e-01	7.634628e-01	-7.179238254	FALSE	FALSE
Q9BZE9	ASPSCR1	7.725017e-03	3.6243636	3.840662e-02	9.702918e-01	9.953954e-01	-7.180284363	FALSE	FALSE
P48729	CSNK1A1	2.476320e-01	3.5617146	6.896375e-01	5.096647e-01	8.284767e-01	-7.180311372	FALSE	FALSE
Q92688	ANP32B	-1.911797e-01	3.5558667	-5.537301e-01	5.946926e-01	8.725698e-01	-7.180851863	FALSE	FALSE
P98179	RBM3	-2.405305e-01	3.5257218	-5.580667e-01	5.918628e-01	8.725698e-01	-7.190801611	FALSE	FALSE
P31943	HNRNPH1	-1.373397e-01	3.4812580	-3.006574e-01	7.712371e-01	9.438508e-01	-7.193944521	FALSE	FALSE
P14868	DARS1	-2.556263e-03	3.6060064	-1.026246e-02	9.920598e-01	9.983998e-01	-7.195498318	FALSE	FALSE
P35030	PRSS3	-5.022294e-01	3.3050385	-8.839255e-01	4.021723e-01	7.626864e-01	-7.196582955	FALSE	FALSE
Q7KZF4	SND1	-2.437895e-01	3.5582938	-7.247217e-01	4.889956e-01	8.139874e-01	-7.200048194	FALSE	FALSE
Q9Y6A4	CFAP20	2.586240e-01	3.6103045	1.260468e+00	2.425458e-01	6.207431e-01	-7.200897483	FALSE	FALSE
Q9NTI5	PDS5B	1.119995e-01	3.6379380	1.132638e+00	2.897302e-01	6.705962e-01	-7.203091089	FALSE	FALSE
O00422	SAP18	-3.928291e-02	3.6257600	-2.070723e-01	8.410567e-01	9.620440e-01	-7.205659233	FALSE	FALSE
P62701	RPS4X	1.803565e-01	3.6341033	1.834696e+00	1.033714e-01	4.028623e-01	-7.206790821	FALSE	FALSE
P00338	LDHA	5.298943e-01	2.9579191	6.735698e-01	5.193107e-01	8.313391e-01	-7.213540323	FALSE	FALSE
Q7RTV0	PHF5A	-2.640436e-02	3.6251388	-1.386663e-01	8.930944e-01	9.711592e-01	-7.214436089	FALSE	FALSE
P15311	EZR	2.838329e-01	3.5404744	8.203610e-01	4.354507e-01	7.863634e-01	-7.215265158	FALSE	FALSE
P61353	RPL27	4.541595e-01	3.4772409	1.081016e+00	3.107758e-01	6.954794e-01	-7.220519660	FALSE	FALSE
P13796	LCP1	2.967145e-01	3.1285663	3.889465e-01	7.073258e-01	9.073418e-01	-7.221468653	FALSE	FALSE
P12004	PCNA	-1.633909e-01	3.0235835	-1.872904e-01	8.560325e-01	9.690563e-01	-7.226953124	FALSE	FALSE
P61964	WDR5	3.252544e-02	3.6175304	1.486661e-01	8.854463e-01	9.711592e-01	-7.229281637	FALSE	FALSE
P78371	CCT2	-5.998588e-02	3.5961912	-2.181637e-01	8.326896e-01	9.613957e-01	-7.235277040	FALSE	FALSE
P37268	FDFT1	-2.316837e-03	3.5967565	-8.611689e-03	9.933370e-01	9.983998e-01	-7.236164447	FALSE	FALSE
P46777	RPL5	2.811166e-02	3.3684172	4.838114e-02	9.625824e-01	9.907164e-01	-7.239605563	FALSE	FALSE
Q96EY1	DNAJA3	-1.620394e-01	3.6311874	-1.225307e+00	2.548418e-01	6.329319e-01	-7.245710300	FALSE	FALSE
O14818	PSMA7	8.750735e-02	3.5945251	3.138689e-01	7.615399e-01	9.378827e-01	-7.246975149	FALSE	FALSE
P33993	MCM7	2.264876e-02	3.5935333	8.216251e-02	9.365086e-01	9.796352e-01	-7.249981384	FALSE	FALSE
P31146	CORO1A	-5.149167e-02	3.6226921	-2.595321e-01	8.016897e-01	9.542045e-01	-7.254346946	FALSE	FALSE
P26583	HMGB2	6.728127e-01	3.1716405	1.024160e+00	3.353269e-01	7.172068e-01	-7.264327721	FALSE	FALSE
Q9P2J5	LARS1	-9.843043e-02	3.5850895	-3.120204e-01	7.628941e-01	9.379222e-01	-7.268220340	FALSE	FALSE
P56270	MAZ	-1.159154e-01	3.6104563	-4.950333e-01	6.337050e-01	8.923014e-01	-7.276250084	FALSE	FALSE
P62826	RAN	2.981149e-01	3.1005950	4.045054e-01	6.962967e-01	9.065475e-01	-7.301817938	FALSE	FALSE
Q08211	DHX9	1.654901e-02	3.5764849	5.214350e-02	9.596755e-01	9.898337e-01	-7.308098024	FALSE	FALSE
Q14331	FRG1	1.989693e-01	3.6196375	1.166538e+00	2.765425e-01	6.550500e-01	-7.310387237	FALSE	FALSE
Q15393	SF3B3	1.666553e-01	3.6324293	1.351985e+00	2.128627e-01	5.912187e-01	-7.315752733	FALSE	FALSE
P63208	SKP1	3.645060e-02	3.5990445	1.324524e-01	8.978529e-01	9.711592e-01	-7.316404973	FALSE	FALSE
Q9Y3U8	RPL36	1.298856e-01	3.6116165	5.966436e-01	5.670188e-01	8.535581e-01	-7.320902003	FALSE	FALSE
P62316	SNRPD2	-2.297875e-01	3.6023406	-9.611548e-01	3.642434e-01	7.329469e-01	-7.345113917	FALSE	FALSE
P49368	CCT3	-1.231593e-01	3.6008017	-4.900609e-01	6.370689e-01	8.923014e-01	-7.347723901	FALSE	FALSE
Q9BRX9	WDR83	-1.118756e-02	3.6036436	-4.250114e-02	9.671267e-01	9.940908e-01	-7.349535018	FALSE	FALSE
P53621	COPA	-1.899232e-01	3.6111990	-9.062808e-01	3.909106e-01	7.499311e-01	-7.355749250	FALSE	FALSE
P42166	TMPO	-3.764281e-02	3.5984829	-1.444930e-01	8.886365e-01	9.711592e-01	-7.369180453	FALSE	FALSE
Q86VP6	CAND1	7.278983e-02	3.5878239	2.586187e-01	8.023703e-01	9.542045e-01	-7.375331365	FALSE	FALSE
Q9Y606	PUS1	-6.429717e-02	3.6375362	-5.435552e-01	6.013611e-01	8.764560e-01	-7.383741604	FALSE	FALSE
Q01105	SET	4.486216e-02	3.5912932	1.600388e-01	8.767637e-01	9.711592e-01	-7.390635805	FALSE	FALSE
Q9NPJ8	NXT2	-1.409894e-01	3.5747710	-4.041669e-01	6.965358e-01	9.065475e-01	-7.393301232	FALSE	FALSE
P62906	RPL10A	1.092775e-01	3.5400862	2.885098e-01	7.801912e-01	9.462098e-01	-7.400888483	FALSE	FALSE
P49411	TUFM	3.519572e-02	3.5676644	1.070195e-01	9.173729e-01	9.756128e-01	-7.412679867	FALSE	FALSE
Q00403	GTF2B	2.199661e-03	3.6309680	1.349798e-02	9.895566e-01	9.983998e-01	-7.417286825	FALSE	FALSE
P49207	RPL34	-1.706692e-01	3.5915810	-6.304431e-01	5.457503e-01	8.453822e-01	-7.418472332	FALSE	FALSE
P62241	RPS8	-2.145275e-01	3.6241782	-1.396892e+00	1.994748e-01	5.734174e-01	-7.418741098	FALSE	FALSE
Q9UKM9	RALY	2.636952e-02	3.5988413	9.938838e-02	9.232421e-01	9.759919e-01	-7.424441231	FALSE	FALSE
Q14669	TRIP12	3.914948e-02	3.6298994	2.373896e-01	8.182401e-01	9.552059e-01	-7.426605148	FALSE	FALSE
Q9H5Z1	DHX35	9.770969e-02	3.6302335	6.450784e-01	5.366891e-01	8.399610e-01	-7.436224408	FALSE	FALSE
P46776	RPL27A	2.119374e-01	3.6291820	1.725807e+00	1.221376e-01	4.337494e-01	-7.439914821	FALSE	FALSE
P20042	EIF2S2	-8.230444e-04	3.5968021	-3.132298e-03	9.975765e-01	9.998218e-01	-7.451316155	FALSE	FALSE
P35269	GTF2F1	2.294674e-02	3.6356893	1.703701e-01	8.688915e-01	9.711592e-01	-7.452860010	FALSE	FALSE
Q9Y421	FAM32A	2.996355e-02	3.6216974	1.506779e-01	8.839091e-01	9.711592e-01	-7.456096314	FALSE	FALSE
P14866	HNRNPL	-8.039982e-02	3.5872364	-2.791927e-01	7.870827e-01	9.518298e-01	-7.468731321	FALSE	FALSE
P0C7P0	CISD3	1.403000e-01	3.6195480	7.309712e-01	4.853709e-01	8.139874e-01	-7.474957922	FALSE	FALSE
Q9Y295	DRG1	7.131416e-02	3.6324431	4.966832e-01	6.325908e-01	8.923014e-01	-7.475670287	FALSE	FALSE
P05204	HMGN2	-3.621755e-01	3.5080381	-7.631224e-01	4.669998e-01	7.966767e-01	-7.482572530	FALSE	FALSE
Q29RF7	PDS5A	-2.644158e-02	3.6403171	-2.539949e-01	8.058188e-01	9.542045e-01	-7.485963113	FALSE	FALSE
P26641	EEF1G	1.658417e-01	3.5474574	4.770702e-01	6.458995e-01	8.944620e-01	-7.510371545	FALSE	FALSE
Q96E11	MRRF	1.769870e-01	3.6190140	9.700164e-01	3.600667e-01	7.322710e-01	-7.514305969	FALSE	FALSE
Q9P021	CRIPT	2.447601e-01	3.6241160	1.697901e+00	1.274354e-01	4.409796e-01	-7.519521820	FALSE	FALSE
P62081	RPS7	-2.105068e-01	3.6110294	-1.016651e+00	3.386780e-01	7.185383e-01	-7.531440106	FALSE	FALSE
P09661	SNRPA1	-3.844071e-02	3.6233912	-2.020382e-01	8.448615e-01	9.641591e-01	-7.532100832	FALSE	FALSE
P46778	RPL21	2.353158e-02	3.6324186	1.613262e-01	8.757820e-01	9.711592e-01	-7.533877341	FALSE	FALSE
P68400	CSNK2A1	-9.852924e-02	3.6236310	-5.551753e-01	5.937487e-01	8.725698e-01	-7.542960511	FALSE	FALSE
Q13283	G3BP1	-8.509627e-02	3.5863763	-2.937400e-01	7.763316e-01	9.438508e-01	-7.554505026	FALSE	FALSE
P08238	HSP90AB1	3.903906e-01	2.9499886	4.853612e-01	6.402566e-01	8.923014e-01	-7.560564684	FALSE	FALSE
P62891	RPL39	2.154898e-01	3.6272080	1.605720e+00	1.464799e-01	4.766639e-01	-7.564680951	FALSE	FALSE
P62857	RPS28	-5.033579e-01	3.4949403	-1.282004e+00	2.352629e-01	6.160920e-01	-7.565011415	FALSE	FALSE
P62805	H4C1	2.866862e-01	3.4713104	6.528901e-01	5.318897e-01	8.353184e-01	-7.582109021	FALSE	FALSE
Q9Y237	PIN4	-2.133065e-01	3.6152902	-1.094344e+00	3.052294e-01	6.934474e-01	-7.587719044	FALSE	FALSE
Q9NPA8	ENY2	-1.016738e-01	3.6255265	-5.995877e-01	5.651475e-01	8.532794e-01	-7.591778735	FALSE	FALSE
P62910	RPL32	-1.487796e-01	3.5814123	-4.887365e-01	6.379664e-01	8.923014e-01	-7.596252366	FALSE	FALSE
P15814	IGLL1	-2.233159e-02	3.6292520	-1.383899e-01	8.933059e-01	9.711592e-01	-7.615791543	FALSE	FALSE
P62273	RPS29	-2.309819e-01	3.6075367	-1.058741e+00	3.202212e-01	7.056730e-01	-7.628517372	FALSE	FALSE
Q00059	TFAM	-2.836366e-02	3.6178925	-1.431931e-01	8.896307e-01	9.711592e-01	-7.632612829	FALSE	FALSE
P04075	ALDOA	1.029471e-01	3.2217693	1.526739e-01	8.823846e-01	9.711592e-01	-7.634369748	FALSE	FALSE
P50990	CCT8	-1.566394e-01	3.5970837	-6.239942e-01	5.497717e-01	8.453822e-01	-7.635153059	FALSE	FALSE
P07900	HSP90AA1	2.389452e-01	2.9497052	2.889277e-01	7.798826e-01	9.462098e-01	-7.652386687	FALSE	FALSE
P62753	RPS6	2.122566e-01	3.6149857	1.147415e+00	2.839209e-01	6.642594e-01	-7.680425232	FALSE	FALSE
P84098	RPL19	2.373652e-01	3.4310522	4.631933e-01	6.553988e-01	8.972360e-01	-7.681607476	FALSE	FALSE
P26599	PTBP1	1.244184e-01	3.5404522	3.502590e-01	7.350650e-01	9.216186e-01	-7.713954666	FALSE	FALSE
P15880	RPS2	-4.672810e-02	3.6055518	-1.944386e-01	8.506135e-01	9.668275e-01	-7.715998042	FALSE	FALSE
Q9H9T3	ELP3	-9.639063e-02	3.6376291	-9.942364e-01	3.488346e-01	7.276660e-01	-7.725243543	FALSE	FALSE
P34931	HSPA1L	1.545149e-02	3.6260288	9.052751e-02	9.300634e-01	9.781890e-01	-7.728550074	FALSE	FALSE
P36402	TCF7	-2.558792e-02	3.6373873	-2.261525e-01	8.266769e-01	9.601156e-01	-7.732231061	FALSE	FALSE
P55145	MANF	5.103103e-02	3.5938759	1.805792e-01	8.611277e-01	9.711592e-01	-7.734040851	FALSE	FALSE
P62269	RPS18	2.177439e-01	3.6250432	1.483551e+00	1.757048e-01	5.314261e-01	-7.751301881	FALSE	FALSE
P84101	SERF2	1.454555e-01	3.6242910	8.901208e-01	3.990283e-01	7.610094e-01	-7.751523137	FALSE	FALSE
Q9UNZ5	C19orf53	2.837577e-02	3.6158167	1.344017e-01	8.963597e-01	9.711592e-01	-7.759304618	FALSE	FALSE
P17844	DDX5	1.516912e-01	3.5883122	5.749700e-01	5.809035e-01	8.639077e-01	-7.759655886	FALSE	FALSE
P38159	RBMX	1.173117e-01	3.6204100	6.531393e-01	5.317371e-01	8.353184e-01	-7.763881590	FALSE	FALSE
Q86V81	ALYREF	-3.387531e-02	3.6103167	-1.515559e-01	8.832385e-01	9.711592e-01	-7.779004190	FALSE	FALSE
P13995	MTHFD2	2.103799e-02	3.6330914	1.562262e-01	8.796726e-01	9.711592e-01	-7.784221641	FALSE	FALSE
P06748	NPM1	1.468990e-02	3.5978707	5.666766e-02	9.561808e-01	9.892910e-01	-7.788580774	FALSE	FALSE
Q9UMS4	PRPF19	6.598319e-02	3.6205191	3.487728e-01	7.361392e-01	9.216186e-01	-7.798928753	FALSE	FALSE
P46779	RPL28	1.476857e-01	3.5966357	5.767475e-01	5.797576e-01	8.639077e-01	-7.801523276	FALSE	FALSE
O60869	EDF1	-1.704880e-01	3.6288063	-1.204331e+00	2.624204e-01	6.420509e-01	-7.838957517	FALSE	FALSE
P67809	YBX1	-1.181608e-01	3.5918701	-4.187360e-01	6.862757e-01	9.065475e-01	-7.839745104	FALSE	FALSE
P62750	RPL23A	1.050202e-01	3.6391439	1.384950e+00	2.029618e-01	5.783825e-01	-7.861960807	FALSE	FALSE
P42677	RPS27	-1.944257e-01	3.6220053	-1.182077e+00	2.706627e-01	6.525024e-01	-7.865678573	FALSE	FALSE
P83881	RPL36A	-2.545992e-01	3.6235262	-1.670700e+00	1.328035e-01	4.423793e-01	-7.891495197	FALSE	FALSE
O95163	ELP1	-4.437442e-02	3.6310861	-3.133626e-01	7.619108e-01	9.378827e-01	-7.953718737	FALSE	FALSE
P61254	RPL26	-1.111411e-01	3.6283935	-7.430657e-01	4.784058e-01	8.091048e-01	-7.960841400	FALSE	FALSE
P84103	SRSF3	-3.877509e-02	3.6396121	-4.372794e-01	6.733162e-01	9.028036e-01	-7.967844137	FALSE	FALSE
P62899	RPL31	1.325707e-01	3.6348896	1.266433e+00	2.405098e-01	6.200512e-01	-7.970913994	FALSE	FALSE
QXUBXX	QXUBXX	1.520883e-02	3.6285825	9.901443e-02	9.235299e-01	9.759919e-01	-7.984933943	FALSE	FALSE
O75153	CLUH	-9.582848e-02	3.6369055	-9.746428e-01	3.579005e-01	7.322710e-01	-7.993128855	FALSE	FALSE
P62266	RPS23	3.009230e-01	3.5885530	1.115274e+00	2.966783e-01	6.818760e-01	-8.056799179	FALSE	FALSE
O43660	PLRG1	-2.159350e-02	3.6297444	-1.471483e-01	8.866064e-01	9.711592e-01	-8.065344706	FALSE	FALSE
P14678	SNRPB	8.540982e-02	3.5811391	2.942281e-01	7.759717e-01	9.438508e-01	-8.069267347	FALSE	FALSE
P61513	RPL37A	-6.106368e-02	3.6291274	-4.019896e-01	6.980749e-01	9.065475e-01	-8.070629850	FALSE	FALSE
P46783	RPS10	7.273024e-03	3.6159400	3.423281e-02	9.735188e-01	9.955344e-01	-8.100403216	FALSE	FALSE
P23284	PPIB	2.040945e-01	3.6297413	1.677266e+00	1.314889e-01	4.409796e-01	-8.105552392	FALSE	FALSE
P41223	BUD31	-1.328749e-02	3.6342121	-1.060607e-01	9.181100e-01	9.756128e-01	-8.107259258	FALSE	FALSE
P09651	HNRNPA1	-8.801118e-02	3.6168637	-4.435755e-01	6.689419e-01	9.028036e-01	-8.154971633	FALSE	FALSE
P62847	RPS24	1.038580e-01	3.6161983	5.131042e-01	6.215560e-01	8.878264e-01	-8.170706671	FALSE	FALSE
P10412	H1-4	1.709814e-01	3.6352246	1.804748e+00	1.082428e-01	4.126245e-01	-8.232437482	FALSE	FALSE
Q5TEC6	H3-2	-1.320565e-01	3.5169330	-3.326411e-01	7.478382e-01	9.298468e-01	-8.245913583	FALSE	FALSE
P46782	RPS5	1.119689e-02	3.6255100	6.695776e-02	9.482362e-01	9.862456e-01	-8.253222384	FALSE	FALSE
P07437	TUBB	-1.398804e-01	3.6378146	-1.742118e+00	1.191367e-01	4.316263e-01	-8.260065109	FALSE	FALSE
P30050	RPL12	1.780684e-02	3.6078974	8.034935e-02	9.379063e-01	9.796352e-01	-8.260861475	FALSE	FALSE
P62888	RPL30	4.538522e-02	3.6205102	2.375826e-01	8.180953e-01	9.552059e-01	-8.267671861	FALSE	FALSE
P62913	RPL11	-1.309063e-01	3.5851282	-4.270290e-01	6.804660e-01	9.030141e-01	-8.274701062	FALSE	FALSE
Q96PK6	RBM14	-1.850282e-03	3.6266678	-1.163969e-02	9.909942e-01	9.983998e-01	-8.278037251	FALSE	FALSE
P26373	RPL13	9.234582e-02	3.6156373	4.859288e-01	6.398712e-01	8.923014e-01	-8.314408661	FALSE	FALSE
P62854	RPS26	-9.450283e-03	3.6217365	-5.074583e-02	9.607553e-01	9.898691e-01	-8.377177283	FALSE	FALSE
P62244	RPS15A	5.739666e-02	3.6318091	4.306780e-01	6.779168e-01	9.030141e-01	-8.440117953	FALSE	FALSE
Q562R1	ACTBL2	-1.561325e-01	3.6234155	-9.655557e-01	3.621646e-01	7.329469e-01	-8.473467812	FALSE	FALSE
P04406	GAPDH	3.424130e-01	3.2675378	5.517807e-01	5.959671e-01	8.731405e-01	-8.482581709	FALSE	FALSE
P60709	ACTB	1.451954e-01	3.6250966	9.426801e-01	3.730669e-01	7.386426e-01	-8.496851761	FALSE	FALSE
O60814	H2BC12	2.547344e-01	3.6075631	1.165541e+00	2.769235e-01	6.550500e-01	-8.497327729	FALSE	FALSE
P62851	RPS25	6.506511e-02	3.6008510	2.542388e-01	8.056369e-01	9.542045e-01	-8.522956936	FALSE	FALSE
P62280	RPS11	-4.345708e-02	3.6291537	-2.939503e-01	7.761766e-01	9.438508e-01	-8.552107976	FALSE	FALSE
P23396	RPS3	-1.239640e-01	3.6223681	-7.167138e-01	4.936654e-01	8.153334e-01	-8.635728297	FALSE	FALSE
P49458	SRP9	-1.871658e-01	3.6153723	-9.611585e-01	3.642417e-01	7.329469e-01	-8.685595361	FALSE	FALSE
P62263	RPS14	-1.542462e-02	3.6362477	-1.450568e-01	8.882054e-01	9.711592e-01	-8.735331305	FALSE	FALSE
P61247	RPS3A	-6.473973e-02	3.6239315	-3.884866e-01	7.076530e-01	9.073418e-01	-8.844234914	FALSE	FALSE
P68366	TUBA4A	-5.629993e-02	3.6416830	-1.056123e+00	3.213460e-01	7.056730e-01	-8.889652214	FALSE	FALSE
P62829	RPL23	5.748535e-02	3.6357449	5.448631e-01	6.005017e-01	8.764560e-01	-8.945637083	FALSE	FALSE
Q9BW61	DDA1	3.164475e-02	3.6320736	2.414943e-01	8.151644e-01	9.552059e-01	-9.229056942	FALSE	FALSE
P16401	H1-5	7.907203e-02	3.6233451	4.790184e-01	6.445713e-01	8.938781e-01	-9.408897242	FALSE	FALSE
P04350	TUBB4A	-5.714378e-02	3.6339538	-4.879122e-01	6.385253e-01	8.923014e-01	-9.468501540	FALSE	FALSE
Q16531	DDB1	-1.816698e-01	3.6283734	-1.352413e+00	2.127317e-01	5.912187e-01	-9.760747934	FALSE	FALSE
Q96SW2	CRBN	7.899654e-02	3.6391267	1.015626e+00	3.391375e-01	7.185383e-01	-10.180009754	FALSE	FALSE
