# Supplementary material for: A Type II CDK6 Degrader Enables Cellular Targeting beyond the Limits of Type II Inhibition
Source: J Am Chem Soc. 2026 Jun 26;148(26):27951–64. doi: 10.1021/jacs.6c10277 (PMC13352627; doi:10.1021/jacs.6c10277)
Supplement: Supplementary file 3 [file ja6c10277_si_003.zip › Raw proteomics data _ IP and WP 2026 05/ip-esf_485_25-48_esf6_diann_directdia_20250205v3_globalnorm_3c4r_20251021_Limma_output_JHK.02.115_vs_DMSO.csv]

Accession	Gene.Symbol	logFC	AveExpr	t	P.Value	adj.P.Val	B	Control.Fully.Imputed	Contrast.Fully.Imputed
O14965	AURKA	6.2078115870	1.5192146	43.530243142	3.046544e-11	3.003892e-08	16.55641159	FALSE	FALSE
Q13422	IKZF1	6.2867748671	1.4731832	33.138746296	3.018115e-10	8.091156e-08	14.35678878	FALSE	FALSE
P78406	RAE1	-2.9305922587	2.9925365	-32.808972262	3.282416e-10	8.091156e-08	14.32406163	FALSE	FALSE
Q9UKT9	IKZF3	4.8535338347	2.1465524	34.402168181	2.204427e-10	8.091156e-08	13.42519980	FALSE	FALSE
Q96IU2	ZBED3	8.1243615407	0.5690990	29.369108119	8.309626e-10	1.638658e-07	13.22013331	FALSE	FALSE
Q9BZL6	PRKD2	4.6907963239	2.2339528	25.417451941	2.784029e-09	4.575088e-07	11.73189381	FALSE	FALSE
Q99536	VAT1	8.5026450204	0.3878337	23.735030661	4.930968e-09	6.077418e-07	10.32812862	FALSE	FALSE
P06493	CDK1	3.4988036444	2.7658187	19.979179528	2.066494e-08	1.852330e-06	9.83882452	FALSE	FALSE
P06239	LCK	3.0218047418	2.9554676	20.294109279	1.815018e-08	1.789608e-06	9.78519245	FALSE	FALSE
Q969R8	ITFG2	3.7087772841	2.6773294	24.899566105	3.306300e-09	4.657159e-07	9.75941168	TRUE	FALSE
Q9UKS7	IKZF2	3.9251686373	2.5717505	22.536251981	7.594668e-09	8.320381e-07	9.61348885	TRUE	FALSE
Q9HB21	PLEKHA1	4.5429056160	2.3024690	19.407249014	2.629033e-08	2.160189e-06	9.17130126	TRUE	FALSE
P49336	CDK8	3.2130097509	2.8849520	18.646532584	3.660611e-08	2.776433e-06	8.00043697	FALSE	FALSE
Q71RC2	LARP4	-1.7786124739	3.3762380	-13.471571754	5.262542e-07	3.052274e-05	6.97928883	FALSE	FALSE
P12931	SRC	2.7672403706	3.0562513	16.279637743	1.121043e-07	7.895343e-06	6.96534031	TRUE	FALSE
P34897	SHMT2	1.6306330706	3.4180816	13.252732863	6.009782e-07	3.188372e-05	6.81659643	FALSE	FALSE
P52948	NUP98	-1.6240465643	3.4125651	-13.216667150	6.143921e-07	3.188372e-05	6.77493199	FALSE	FALSE
Q92918	MAP4K1	2.4746584652	3.1647709	13.750150117	4.456823e-07	2.746517e-05	5.91695734	TRUE	FALSE
P42704	LRPPRC	-1.6036749964	3.4212316	-11.521488442	1.854780e-06	8.708634e-05	5.64660541	FALSE	FALSE
Q9Y664	KPTN	2.9069593446	2.9902573	13.080517555	6.681195e-07	3.293829e-05	5.61940906	TRUE	FALSE
P16591	FER	2.1601036735	3.2607703	10.958951747	2.764460e-06	1.238981e-04	4.73962602	TRUE	FALSE
Q9Y4K4	MAP4K5	2.4454666236	3.1613858	9.598766565	7.857015e-06	3.368268e-04	4.13079117	FALSE	FALSE
P01111	NRAS	-2.1652330858	3.2361114	-9.323510281	9.856388e-06	3.557280e-04	4.09627932	FALSE	FALSE
Q9GZT3	SLIRP	-1.4361769385	3.4623083	-9.294053866	1.010181e-05	3.557280e-04	4.05233541	FALSE	FALSE
Q15181	PPA1	-1.0972573915	3.5347021	-9.397329413	9.269880e-06	3.550903e-04	3.94890159	FALSE	FALSE
P61604	HSPE1	-3.2339355841	2.8544710	-9.465471190	8.762655e-06	3.550903e-04	3.93628119	FALSE	FALSE
Q16539	MAPK14	2.3541735205	3.1802941	8.963745874	1.337072e-05	4.394510e-04	3.42696425	TRUE	FALSE
Q00537	CDK17	2.8996390041	2.9964729	8.662203532	1.740202e-05	5.046587e-04	3.35353885	FALSE	FALSE
Q96MG8	PCMTD1	-0.5884234937	3.6117967	-8.880997030	1.436285e-05	4.447334e-04	3.20811018	FALSE	FALSE
O43318	MAP3K7	2.2123002488	3.2422905	8.845013312	1.481949e-05	4.447334e-04	3.20050519	TRUE	FALSE
Q96A37	RNF166	2.0994035810	3.2751162	8.839983734	1.488459e-05	4.447334e-04	3.10914608	FALSE	FALSE
P24941	CDK2	2.6545868638	3.0762125	8.149664428	2.772052e-05	7.387144e-04	3.07305863	FALSE	FALSE
Q07666	KHDRBS1	-0.9594755570	3.5589871	-8.285542954	2.444662e-05	6.803526e-04	2.95972214	FALSE	FALSE
Q96GD4	AURKB	2.1652714252	3.2348609	7.954427879	3.330514e-05	8.420222e-04	2.87396719	FALSE	FALSE
O43390	HNRNPR	-0.9863389472	3.5510223	-7.986769905	3.229985e-05	8.380962e-04	2.60435790	FALSE	FALSE
Q9HB19	PLEKHA2	3.0363652292	2.9300609	7.102775637	7.746818e-05	1.818658e-03	2.04223221	FALSE	FALSE
Q99623	PHB2	-0.8256408728	3.5790344	-6.922973116	9.348251e-05	2.094858e-03	1.81016876	FALSE	FALSE
P06241	FYN	2.0620616643	3.2763472	6.831487515	1.030033e-04	2.207853e-03	1.65928135	TRUE	FALSE
Q6PI48	DARS2	-2.0160539075	3.2757852	-6.759444544	1.112524e-04	2.285310e-03	1.57109033	FALSE	FALSE
Q92598	HSPH1	-0.5437416209	3.6170151	-6.634295869	1.273640e-04	2.538453e-03	1.38146725	FALSE	FALSE
Q9HBE1	PATZ1	1.2666918116	3.4915486	6.387433966	1.672060e-04	3.053058e-03	1.33827914	FALSE	FALSE
Q13131	PRKAA1	2.2228961246	3.2278343	6.995814288	8.659320e-05	1.985602e-03	1.25726538	FALSE	FALSE
O95785	WIZ	1.7442918057	3.3519014	6.266620301	1.915420e-04	3.372508e-03	1.21194064	FALSE	FALSE
P52333	JAK3	1.8914756730	3.3330761	6.339512411	1.764277e-04	3.162867e-03	1.18881471	TRUE	FALSE
Q01844	EWSR1	-0.7560164558	3.5864656	-6.835445782	1.025700e-04	2.207853e-03	1.15775497	FALSE	FALSE
Q9H2U2	PPA2	-1.3379593865	3.4692148	-6.177152748	2.120649e-04	3.566546e-03	1.11940087	FALSE	FALSE
P33981	TTK	1.9826632087	3.3071859	6.597148295	1.326275e-04	2.538453e-03	0.97970658	FALSE	FALSE
P13995	MTHFD2	0.8261708961	3.5773247	6.621037627	1.292158e-04	2.538453e-03	0.93353229	FALSE	FALSE
O14807	MRAS	-1.5621954225	3.4047114	-6.171607635	2.134140e-04	3.566546e-03	0.84230692	FALSE	FALSE
P22626	HNRNPA2B1	-0.4272157026	3.6259744	-6.588589486	1.338738e-04	2.538453e-03	0.72542527	FALSE	FALSE
P54886	ALDH18A1	-0.9015535403	3.5646151	-5.728084755	3.589521e-04	5.802079e-03	0.58489729	FALSE	FALSE
P49458	SRP9	-0.8693493619	3.5681348	-7.205476807	6.969404e-05	1.676057e-03	0.54455335	FALSE	FALSE
P51617	IRAK1	1.6939266890	3.3724886	5.629149245	4.045174e-04	6.378154e-03	0.48962849	FALSE	FALSE
P19474	TRIM21	-0.4279374880	3.6256159	-7.627782458	4.564374e-05	1.125118e-03	0.48209904	FALSE	FALSE
Q16698	DECR1	-1.0982279297	3.5201175	-5.593415383	4.224968e-04	6.408952e-03	0.41487311	FALSE	FALSE
P84090	ERH	-0.6391438161	3.6013904	-6.544380732	1.405195e-04	2.614194e-03	0.33896872	FALSE	FALSE
Q15120	PDK3	1.1145406552	3.5325474	5.252986919	6.450021e-04	9.352531e-03	0.04899916	FALSE	FALSE
Q00839	HNRNPU	-0.6158699017	3.6041436	-5.967228197	2.703390e-04	4.442570e-03	-0.14728582	FALSE	FALSE
O43670	ZNF207	-1.0964235919	3.5061281	-5.623044024	4.075291e-04	6.378154e-03	-0.17036356	FALSE	FALSE
P15104	GLUL	-3.2271727179	2.8349928	-5.117427499	7.668017e-04	1.035708e-02	-0.26097087	FALSE	FALSE
Q07020	RPL18	-1.2974617802	3.4639836	-5.045844717	8.410259e-04	1.105669e-02	-0.31113849	FALSE	FALSE
P05387	RPLP2	-0.9720409524	3.5444640	-5.143436087	7.416216e-04	1.015610e-02	-0.34336784	FALSE	FALSE
Q9NYJ8	TAB2	1.3001324951	3.4722536	4.907573597	1.007448e-03	1.227161e-02	-0.35864147	FALSE	FALSE
P19525	EIF2AK2	1.3780959326	3.4752755	4.933125793	9.741863e-04	1.227161e-02	-0.43472491	FALSE	FALSE
P54619	PRKAG1	1.8143827366	3.3345923	4.983382074	9.121868e-04	1.168073e-02	-0.50632955	FALSE	FALSE
Q14103	HNRNPD	-0.8234039683	3.5667723	-5.160837760	7.252766e-04	1.007215e-02	-0.51132062	FALSE	FALSE
P62191	PSMC1	-0.7825054999	3.5824803	-4.774493571	1.201785e-03	1.394071e-02	-0.60283288	FALSE	FALSE
Q8TCS8	PNPT1	-0.9294778287	3.5472649	-4.819637224	1.131660e-03	1.344357e-02	-0.66847030	FALSE	FALSE
P17987	TCP1	-0.6946090159	3.5901654	-5.020669772	8.689547e-04	1.127354e-02	-0.71898171	FALSE	FALSE
Q9UN86	G3BP2	-0.8940536718	3.5610819	-4.638144106	1.443696e-03	1.599420e-02	-0.74237420	FALSE	FALSE
P55072	VCP	-0.3205981852	3.6332295	-6.221129071	2.016911e-04	3.488902e-03	-0.80062043	FALSE	FALSE
P55265	ADAR	1.0759409309	3.5306517	4.498105198	1.747876e-03	1.833410e-02	-0.85600838	FALSE	FALSE
P07910	HNRNPC	-0.7209727967	3.5836608	-5.172919967	7.141584e-04	1.005943e-02	-0.99456474	FALSE	FALSE
Q13283	G3BP1	-0.5736719439	3.6075119	-4.797044165	1.166185e-03	1.368879e-02	-1.03823578	FALSE	FALSE
P51991	HNRNPA3	-0.3381290962	3.6323989	-4.897751311	1.020560e-03	1.227161e-02	-1.04569075	FALSE	FALSE
Q5TEC6	H3-2	-0.9693191834	3.5434336	-5.194901710	6.944028e-04	9.922915e-03	-1.06835387	FALSE	FALSE
Q96EB1	ELP4	-1.0043394076	3.5313724	-4.594569692	1.531718e-03	1.641602e-02	-1.15117513	FALSE	FALSE
P49841	GSK3B	1.2585129509	3.4693077	4.391553417	2.025474e-03	2.080330e-02	-1.17090259	FALSE	FALSE
Q32MZ4	LRRFIP1	-0.6420173877	3.5960478	-4.574393130	1.574423e-03	1.669227e-02	-1.24008537	FALSE	FALSE
Q96AE4	FUBP1	-0.9675296771	3.5360149	-4.293154591	2.324267e-03	2.362606e-02	-1.27742355	FALSE	FALSE
Q15233	NONO	0.6101978412	3.6002055	4.908871971	1.005729e-03	1.227161e-02	-1.28680865	FALSE	FALSE
Q15750	TAB1	1.1474855782	3.5083751	4.136596310	2.901560e-03	2.814436e-02	-1.31350316	FALSE	FALSE
P62318	SNRPD3	-0.9539980311	3.5444141	-4.898632370	1.019377e-03	1.227161e-02	-1.31680280	FALSE	FALSE
P63244	RACK1	-0.9964608562	3.5246684	-4.162326232	2.796992e-03	2.757834e-02	-1.34306773	FALSE	FALSE
O43684	BUB3	-1.0162443661	3.5162820	-4.743649440	1.252395e-03	1.435885e-02	-1.47647189	FALSE	FALSE
P22307	SCP2	-0.8700298744	3.5530675	-4.074590550	3.171145e-03	2.977856e-02	-1.53992776	FALSE	FALSE
Q9Y4Z0	LSM4	-1.3665067614	3.4327577	-4.064442483	3.217761e-03	2.993125e-02	-1.56612678	FALSE	FALSE
P83731	RPL24	-0.4650558260	3.6202462	-5.093481277	7.908078e-04	1.053698e-02	-1.59879401	FALSE	FALSE
P07900	HSP90AA1	-0.9419442481	3.5364755	-4.280740277	2.365207e-03	2.379688e-02	-1.59941626	FALSE	FALSE
O95819	MAP4K4	0.9183939112	3.5494826	3.965063406	3.714983e-03	3.360526e-02	-1.69327924	FALSE	FALSE
P16989	YBX3	-0.5859626011	3.6050177	-4.257921928	2.442491e-03	2.432623e-02	-1.73522990	FALSE	FALSE
Q16342	PDCD2	0.6966945506	3.5885721	4.134205707	2.911486e-03	2.814436e-02	-1.74216125	FALSE	FALSE
Q14978	NOLC1	-1.3106861390	3.4518477	-3.758951468	5.026955e-03	4.130482e-02	-1.85631340	FALSE	FALSE
O94906	PRPF6	-0.7456544834	3.5834692	-3.809809855	4.662909e-03	3.963473e-02	-1.87709517	FALSE	FALSE
Q8NBX0	SCCPDH	0.5777894477	3.6083473	3.932297870	3.896412e-03	3.492602e-02	-1.87760934	FALSE	FALSE
P09651	HNRNPA1	-0.4513567085	3.6204624	-4.653680234	1.413646e-03	1.583926e-02	-1.87877725	FALSE	FALSE
Q8NDD1	C1orf131	-0.6769053523	3.5963030	-3.816132467	4.619649e-03	3.963473e-02	-1.88767864	FALSE	FALSE
P39019	RPS19	-0.5455619295	3.6092739	-4.614561139	1.490636e-03	1.633074e-02	-1.94179929	FALSE	FALSE
P0CG12	DERPC	-0.8523543970	3.5583398	-3.810395404	4.658885e-03	3.963473e-02	-1.97249387	FALSE	FALSE
Q96C36	PYCR2	0.2849406129	3.6356312	4.090162660	3.101011e-03	2.939997e-02	-2.16265519	FALSE	FALSE
Q96BP2	CHCHD1	-0.4949333413	3.6133790	-3.970957864	3.683312e-03	3.360526e-02	-2.18717776	FALSE	FALSE
O43516	WIPF1	-0.5686489581	3.6065137	-3.673815491	5.705561e-03	4.536841e-02	-2.21382296	FALSE	FALSE
P34932	HSPA4	-0.5730968532	3.6029379	-3.760548535	5.015075e-03	4.130482e-02	-2.28429467	FALSE	FALSE
P08238	HSP90AB1	-0.8929410007	3.5308045	-3.809939677	4.662017e-03	3.963473e-02	-2.28586003	FALSE	FALSE
P07195	LDHB	-0.6491113406	3.5886760	-3.556050661	6.808569e-03	5.204069e-02	-2.39927872	FALSE	FALSE
Q8NC51	SERBP1	-0.3554294125	3.6290169	-3.885449083	4.172416e-03	3.683285e-02	-2.41354845	FALSE	FALSE
P51610	HCFC1	-0.4827166276	3.6171999	-3.601753092	6.355861e-03	5.013503e-02	-2.43756278	FALSE	FALSE
P19338	NCL	-0.6515107617	3.5850832	-3.728465982	5.259546e-03	4.250748e-02	-2.48137000	FALSE	FALSE
O60506	SYNCRIP	-0.7502360660	3.5675726	-3.569201619	6.674910e-03	5.182253e-02	-2.49100038	FALSE	FALSE
P11940	PABPC1	0.3538657344	3.6300465	3.782944946	4.851583e-03	4.088599e-02	-2.50396744	FALSE	FALSE
Q9BVG4	PBDC1	-1.0144771501	3.4966489	-3.387319797	8.797615e-03	6.621717e-02	-2.50624810	FALSE	FALSE
P46013	MKI67	-0.6083122876	3.6071509	-3.321836309	9.726693e-03	6.949652e-02	-2.50690081	FALSE	FALSE
P26599	PTBP1	-0.4689921012	3.6168449	-3.883579713	4.183853e-03	3.683285e-02	-2.51578065	FALSE	FALSE
Q9UHD8	SEPTIN9	-0.6244258456	3.6020449	-3.329516516	9.612589e-03	6.918258e-02	-2.54829098	FALSE	FALSE
Q7Z7A3	CTU1	1.1223823591	3.4811280	3.168356638	1.233031e-02	7.998478e-02	-2.60074489	FALSE	FALSE
P51659	HSD17B4	-0.3383164550	3.6302637	-3.740829221	5.163872e-03	4.207915e-02	-2.65577226	FALSE	FALSE
O14744	PRMT5	-0.9214276543	3.5270995	-3.359468910	9.180833e-03	6.705409e-02	-2.66145051	FALSE	FALSE
O00231	PSMD11	-0.9687227378	3.5353971	-3.090046965	1.392978e-02	8.748260e-02	-2.72642409	FALSE	FALSE
O75616	ERAL1	-0.7915139844	3.5635012	-3.203318843	1.167917e-02	7.887440e-02	-2.72710574	FALSE	FALSE
P62750	RPL23A	-0.3084584273	3.6319687	-4.438890686	1.896694e-03	1.968568e-02	-2.74289611	FALSE	FALSE
Q9Y2W2	WBP11	-0.6700479428	3.5846072	-3.252736198	1.081943e-02	7.565924e-02	-2.74896056	FALSE	FALSE
P53396	ACLY	-0.5974962862	3.6018079	-3.256702000	1.075336e-02	7.565924e-02	-2.77285200	FALSE	FALSE
Q99570	PIK3R4	0.8651041426	3.5559391	3.025455003	1.541091e-02	9.379728e-02	-2.83349441	FALSE	FALSE
P22830	FECH	0.5777160506	3.6099740	3.075150603	1.425772e-02	8.897539e-02	-2.87513159	FALSE	FALSE
O76031	CLPX	-0.9522183922	3.5359650	-2.931827506	1.785350e-02	1.029447e-01	-2.89983850	FALSE	FALSE
Q6PD62	CTR9	-0.5276840149	3.6140764	-3.095487649	1.381197e-02	8.748260e-02	-2.91113819	FALSE	FALSE
Q8TBC3	SHKBP1	-0.4520224867	3.6224567	-3.144732995	1.279162e-02	8.189960e-02	-2.94748797	FALSE	FALSE
Q7L9L4	MOB1B	-0.7490560516	3.5555202	-3.287050279	1.026156e-02	7.279067e-02	-2.95634721	FALSE	FALSE
Q14498	RBM39	0.7857358614	3.5632017	3.159491223	1.250136e-02	8.056435e-02	-2.97070557	FALSE	FALSE
P62861	FAU	-0.8369460968	3.5583128	-4.686670784	1.352052e-03	1.532326e-02	-2.97725146	FALSE	FALSE
P49736	MCM2	-1.0823025730	3.4584512	-2.951278656	1.731502e-02	1.016227e-01	-2.98180065	FALSE	FALSE
P48729	CSNK1A1	1.1207252797	3.4892295	3.558259948	6.785919e-03	5.204069e-02	-2.98726428	FALSE	FALSE
P20700	LMNB1	-0.6624452927	3.5863747	-3.051630090	1.479193e-02	9.058907e-02	-3.00545173	FALSE	FALSE
Q15046	KARS1	0.4257567295	3.6240095	3.052487328	1.477210e-02	9.058907e-02	-3.12592140	FALSE	FALSE
Q14444	CAPRIN1	-0.8374222464	3.5433243	-2.974142689	1.670345e-02	9.981574e-02	-3.14521524	FALSE	FALSE
O43242	PSMD3	-0.6392528741	3.5927825	-2.851868124	2.025494e-02	1.115719e-01	-3.16835820	FALSE	FALSE
P49840	GSK3A	0.8729724965	3.5349643	2.826682179	2.107832e-02	1.141935e-01	-3.18622355	FALSE	FALSE
Q86YZ3	HRNR	3.3196239028	2.0221980	3.721116523	5.317311e-03	4.262495e-02	-3.19559609	FALSE	FALSE
P07384	CAPN1	1.0594806235	3.4838213	2.791098733	2.230057e-02	1.182170e-01	-3.26803548	FALSE	FALSE
O00571	DDX3X	0.6743156054	3.5762669	3.053652655	1.474518e-02	9.058907e-02	-3.26901714	FALSE	FALSE
P30048	PRDX3	-1.1559417614	3.4491690	-2.754561859	2.363128e-02	1.232828e-01	-3.27412465	FALSE	FALSE
Q16795	NDUFA9	0.7596738035	3.5610452	2.954954668	1.721515e-02	1.016227e-01	-3.27428934	FALSE	FALSE
Q02413	DSG1	1.7454865723	2.9646021	2.926406458	1.800663e-02	1.032241e-01	-3.29239311	FALSE	FALSE
Q9P021	CRIPT	-0.3549770450	3.6275683	-4.090848089	3.097962e-03	2.939997e-02	-3.30833744	FALSE	FALSE
Q9UBN7	HDAC6	-0.4928643770	3.6081054	-3.093414325	1.385675e-02	8.748260e-02	-3.35644589	FALSE	FALSE
P12956	XRCC6	-0.6659008169	3.5742604	-2.830213141	2.096084e-02	1.141845e-01	-3.36396433	FALSE	FALSE
Q86UW6	N4BP2	-0.8922094754	3.5297937	-2.551843073	3.263329e-02	1.556438e-01	-3.43957016	FALSE	FALSE
P23526	AHCY	-0.8017124757	3.5503576	-2.577059170	3.134641e-02	1.525718e-01	-3.47930451	FALSE	FALSE
Q9NYF8	BCLAF1	-0.3190053589	3.6322522	-2.991025443	1.626623e-02	9.779573e-02	-3.50456771	FALSE	FALSE
Q13151	HNRNPA0	-0.3764871843	3.6229606	-3.179934772	1.211058e-02	7.960691e-02	-3.50730547	FALSE	FALSE
Q15370	ELOB	-0.6161577965	3.5870075	-2.835465431	2.078734e-02	1.138684e-01	-3.53185395	FALSE	FALSE
O43447	PPIH	-0.6594805247	3.5790982	-2.814337752	2.149435e-02	1.151817e-01	-3.55674026	FALSE	FALSE
Q01196	RUNX1	0.4483113730	3.6153236	2.916069921	1.830238e-02	1.037135e-01	-3.57167542	FALSE	FALSE
Q6P1J9	CDC73	-0.2847571923	3.6345966	-2.969007458	1.683883e-02	1.000186e-01	-3.61629435	FALSE	FALSE
Q8WXI9	GATAD2B	0.7223216653	3.5699514	2.457524546	3.793760e-02	1.700294e-01	-3.64840753	FALSE	FALSE
Q96EY1	DNAJA3	-0.2702623219	3.6339220	-3.366716810	9.079447e-03	6.680847e-02	-3.65810351	FALSE	FALSE
P62826	RAN	-0.5895742546	3.5863713	-2.819167628	2.133058e-02	1.149287e-01	-3.66825075	FALSE	FALSE
P52292	KPNA2	-0.6612995576	3.5855687	-2.422226175	4.013851e-02	1.743461e-01	-3.68594038	FALSE	FALSE
Q9BZE9	ASPSCR1	0.3565013962	3.6269412	2.887231274	1.915429e-02	1.073917e-01	-3.71002693	FALSE	FALSE
O75694	NUP155	-0.8124952847	3.5463399	-2.575751812	3.141185e-02	1.525718e-01	-3.71049684	FALSE	FALSE
Q9UQ80	PA2G4	-0.7412104351	3.5581695	-2.737534361	2.427893e-02	1.246824e-01	-3.73271606	FALSE	FALSE
P35250	RFC2	-0.6724296310	3.5713279	-2.471685084	3.708907e-02	1.669855e-01	-3.74501883	FALSE	FALSE
P47755	CAPZA2	-0.8109251009	3.5287266	-2.659035304	2.750723e-02	1.362921e-01	-3.74902565	FALSE	FALSE
P09874	PARP1	0.8667206693	3.5244069	2.526664782	3.397150e-02	1.589061e-01	-3.75184356	FALSE	FALSE
Q96QK1	VPS35	-1.9324568691	3.0739797	-2.351862135	4.491402e-02	1.868575e-01	-3.75501338	FALSE	FALSE
P48643	CCT5	-0.5164968348	3.6007285	-2.944744853	1.749400e-02	1.020146e-01	-3.76349781	FALSE	FALSE
O15371	EIF3D	-0.7205627373	3.5610661	-2.436473992	3.923514e-02	1.733209e-01	-3.77921714	FALSE	FALSE
Q9NVV4	MTPAP	-0.6061831788	3.5835634	-2.512797232	3.473205e-02	1.607784e-01	-3.78790893	FALSE	FALSE
Q00535	CDK5	0.7303147215	3.5675768	2.248842994	5.294241e-02	2.096434e-01	-3.85195469	TRUE	FALSE
Q9BSJ2	TUBGCP2	-0.3543437694	3.6302515	-2.550322561	3.271257e-02	1.556438e-01	-3.88180359	FALSE	FALSE
Q13813	SPTAN1	-0.4733055249	3.6114984	-2.664270935	2.727889e-02	1.362921e-01	-3.88479695	FALSE	FALSE
Q00610	CLTC	-0.7877752573	3.5291322	-2.335134935	4.613018e-02	1.895575e-01	-3.90231118	FALSE	FALSE
Q69YL0	NCBP2AS2	0.5418613643	3.6038263	2.332401382	4.633201e-02	1.895575e-01	-3.91725058	FALSE	FALSE
P38919	EIF4A3	-0.5384658290	3.6036682	-2.333612277	4.624249e-02	1.895575e-01	-3.92313791	FALSE	FALSE
Q68DQ2	CRYBG3	-0.3776098971	3.6229280	-2.723138232	2.484062e-02	1.269060e-01	-3.98501098	FALSE	FALSE
Q8ND56	LSM14A	-0.6407397718	3.5768421	-2.353887798	4.476893e-02	1.868575e-01	-3.98575993	FALSE	FALSE
P35251	RFC1	1.0339046168	3.4708240	2.008387080	7.757049e-02	2.693116e-01	-3.99170042	FALSE	FALSE
Q7Z7C8	TAF8	0.6864385068	3.5685931	2.407676460	4.108250e-02	1.759849e-01	-4.00363661	FALSE	FALSE
P09234	SNRPC	0.4004225426	3.6209796	2.526974425	3.395471e-02	1.589061e-01	-4.00511021	FALSE	FALSE
P13612	ITGA4	-0.7580191136	3.5152145	-2.277795198	5.055254e-02	2.018008e-01	-4.01294397	FALSE	FALSE
Q9UJX2	CDC23	-0.6291653088	3.5794971	-2.371698598	4.351311e-02	1.833501e-01	-4.03575184	FALSE	FALSE
Q9BRJ7	NUDT16L1	0.6476603592	3.5821051	2.152518287	6.172239e-02	2.314003e-01	-4.03792360	FALSE	FALSE
P68366	TUBA4A	0.1948103554	3.6389156	4.050403374	3.283464e-03	3.025696e-02	-4.08883114	FALSE	FALSE
Q9H9T3	ELP3	-0.2079474116	3.6377308	-3.233553533	1.114503e-02	7.738730e-02	-4.09754168	FALSE	FALSE
P40227	CCT6A	-0.4378808416	3.6109480	-2.606766285	2.989602e-02	1.466541e-01	-4.10204138	FALSE	FALSE
Q08J23	NSUN2	-0.4025390566	3.6203715	-2.429831459	3.965374e-02	1.735366e-01	-4.10469122	FALSE	FALSE
P62888	RPL30	-0.3495779974	3.6261343	-3.220750879	1.136802e-02	7.783938e-02	-4.11769542	FALSE	FALSE
P31944	CASP14	2.4844820838	2.2995257	2.561404258	3.213917e-02	1.545816e-01	-4.12034679	FALSE	FALSE
O94776	MTA2	0.3977629715	3.6191835	2.517304107	3.448301e-02	1.603785e-01	-4.14789272	FALSE	FALSE
P49207	RPL34	-0.4626278511	3.6103268	-2.807785121	2.171861e-02	1.157543e-01	-4.15306923	FALSE	FALSE
P04075	ALDOA	-0.5813716429	3.5863467	-2.693737853	2.602930e-02	1.316148e-01	-4.16963737	FALSE	FALSE
Q13946	PDE7A	1.0544058721	3.4451859	2.064106092	7.102448e-02	2.568136e-01	-4.18076137	FALSE	FALSE
P05388	RPLP0	-0.4819138059	3.6034603	-2.434244570	3.937514e-02	1.733209e-01	-4.18768582	FALSE	FALSE
Q9H0D6	XRN2	-0.3834395934	3.6193054	-2.870957979	1.965293e-02	1.088640e-01	-4.19446084	FALSE	FALSE
Q6P1N0	CC2D1A	-0.7198610411	3.5419426	-2.016888929	7.653533e-02	2.672453e-01	-4.19724442	FALSE	FALSE
P04049	RAF1	0.5000161021	3.6038202	2.174970440	5.955621e-02	2.267275e-01	-4.20786122	FALSE	FALSE
O95757	HSPA4L	-0.3122050236	3.6285827	-2.742307874	2.409556e-02	1.246824e-01	-4.22882935	FALSE	FALSE
P14735	IDE	-0.2045504540	3.6379154	-3.381605620	8.874848e-03	6.629242e-02	-4.23422750	FALSE	FALSE
Q9NY12	GAR1	0.4904671574	3.6065790	2.886734659	1.916931e-02	1.073917e-01	-4.25361997	FALSE	FALSE
Q9UQ35	SRRM2	-0.4689912382	3.6059740	-2.221647716	5.528861e-02	2.154726e-01	-4.29855499	FALSE	FALSE
P60660	MYL6	-0.8007556941	3.5099770	-2.188754139	5.826343e-02	2.236177e-01	-4.31408838	FALSE	FALSE
O95782	AP2A1	0.7190053679	3.5520299	1.964987517	8.306782e-02	2.815149e-01	-4.32393885	FALSE	FALSE
P00492	HPRT1	-0.8363038105	3.4547051	-2.052456191	7.234741e-02	2.584585e-01	-4.32850935	FALSE	FALSE
P78347	GTF2I	-0.3217649486	3.6287859	-2.381536767	4.283455e-02	1.814030e-01	-4.35459923	FALSE	FALSE
P67870	CSNK2B	-0.3867812422	3.6186490	-2.548009098	3.283357e-02	1.556438e-01	-4.36551391	FALSE	FALSE
P55884	EIF3B	-0.6545350050	3.5432169	-1.957864831	8.400499e-02	2.826926e-01	-4.36822799	FALSE	FALSE
P62851	RPS25	-0.7883123988	3.5483712	-3.180515365	1.209967e-02	7.960691e-02	-4.38052171	FALSE	FALSE
Q03252	LMNB2	-0.4733461078	3.6061399	-2.271907262	5.102977e-02	2.028845e-01	-4.38998143	FALSE	FALSE
Q13217	DNAJC3	-0.5041526362	3.5912283	-2.328394441	4.662945e-02	1.899861e-01	-4.41068229	FALSE	FALSE
Q13162	PRDX4	-0.6285398650	3.5659505	-2.039980499	7.379054e-02	2.618052e-01	-4.41786778	FALSE	FALSE
O15160	POLR1C	-0.9558571277	3.4437915	-1.996325883	7.906215e-02	2.716212e-01	-4.41815368	FALSE	FALSE
P78318	IGBP1	-0.4084254798	3.6177869	-2.071174113	7.023331e-02	2.555352e-01	-4.44530467	FALSE	FALSE
P11172	UMPS	-0.4967780520	3.6016345	-1.954345731	8.447174e-02	2.828629e-01	-4.45617924	FALSE	FALSE
Q7L0Y3	TRMT10C	0.4220101756	3.6134808	2.180156911	5.906650e-02	2.257348e-01	-4.46197889	FALSE	FALSE
P26368	U2AF2	-0.7014674510	3.5171507	-1.893551766	9.293641e-02	3.006907e-01	-4.47659474	FALSE	FALSE
Q15404	RSU1	-0.5342834742	3.5844829	-1.965432328	8.300962e-02	2.815149e-01	-4.48220625	FALSE	FALSE
P53671	LIMK2	0.6276763220	3.5466027	1.790536391	1.091409e-01	3.256524e-01	-4.48872397	TRUE	FALSE
Q9UJV9	DDX41	-0.2100491792	3.6374609	-2.674225801	2.685005e-02	1.350722e-01	-4.49063372	FALSE	FALSE
P13639	EEF2	-0.5057302372	3.5918748	-2.169223690	6.010346e-02	2.279308e-01	-4.50663576	FALSE	FALSE
P01040	CSTA	2.5001073426	2.2874740	2.696520627	2.591435e-02	1.316148e-01	-4.52908324	FALSE	FALSE
Q06330	RBPJ	-0.4027228959	3.6158254	-2.036825164	7.415992e-02	2.618052e-01	-4.53338409	FALSE	FALSE
P07737	PFN1	-0.8148119675	3.4904983	-1.893027187	9.301284e-02	3.006907e-01	-4.57213185	FALSE	FALSE
Q15293	RCN1	1.1337918529	3.3364967	1.753025735	1.156731e-01	3.344682e-01	-4.57894477	FALSE	FALSE
P62273	RPS29	-0.2577509431	3.6325142	-2.917456304	1.826242e-02	1.037135e-01	-4.58433833	FALSE	FALSE
Q9H6E4	CCDC134	-0.5029288848	3.5882971	-1.998949075	7.873540e-02	2.714444e-01	-4.58783975	FALSE	FALSE
O14497	ARID1A	-0.5386453980	3.5868653	-1.777792672	1.113205e-01	3.292079e-01	-4.59365971	FALSE	FALSE
Q9Y285	FARSA	0.4757551433	3.6027483	1.826227672	1.032472e-01	3.190925e-01	-4.59484425	FALSE	FALSE
P14649	MYL6B	-0.5274042090	3.5804615	-1.962686118	8.336953e-02	2.815149e-01	-4.59600173	FALSE	FALSE
Q9Y305	ACOT9	-0.8079820487	3.4600817	-1.757719223	1.148363e-01	3.334052e-01	-4.60134322	FALSE	FALSE
P06576	ATP5F1B	-0.4458970540	3.5999656	-2.405437356	4.122974e-02	1.759849e-01	-4.61684781	FALSE	FALSE
P04053	DNTT	-0.5177888732	3.5848070	-2.061078311	7.136604e-02	2.568136e-01	-4.63004464	FALSE	FALSE
P23258	TUBG1	-0.6847936199	3.5244041	-1.948868623	8.520313e-02	2.828629e-01	-4.63589882	FALSE	FALSE
P60842	EIF4A1	-0.5300146633	3.5764128	-1.800934047	1.073922e-01	3.256524e-01	-4.63685822	FALSE	FALSE
P15311	EZR	-0.3972660744	3.6100556	-2.415257265	4.058792e-02	1.751444e-01	-4.64369595	FALSE	FALSE
P14866	HNRNPL	-0.3966660192	3.6125371	-2.413876572	4.067755e-02	1.751444e-01	-4.65838827	FALSE	FALSE
P62491	RAB11A	-0.5871130064	3.5644003	-1.796264589	1.081742e-01	3.256524e-01	-4.65903802	FALSE	FALSE
Q9Y2S7	POLDIP2	0.4810931071	3.5971063	1.880864463	9.480184e-02	3.025068e-01	-4.66645581	FALSE	FALSE
Q9BSD7	NTPCR	-0.5271561527	3.5860699	-1.885061645	9.418083e-02	3.024830e-01	-4.68785480	FALSE	FALSE
Q12874	SF3A3	-0.3310158224	3.6266487	-1.950342173	8.500577e-02	2.828629e-01	-4.69903469	FALSE	FALSE
P62829	RPL23	-0.1712819547	3.6395690	-3.369249135	9.044302e-03	6.680847e-02	-4.71114477	FALSE	FALSE
Q92945	KHSRP	-0.6579737513	3.5491645	-1.823105963	1.037505e-01	3.190925e-01	-4.71965859	FALSE	FALSE
O60573	EIF4E2	-0.5940237125	3.5605376	-1.811708523	1.056078e-01	3.223816e-01	-4.73075506	FALSE	FALSE
O00567	NOP56	0.6407288282	3.5411366	1.719642920	1.217903e-01	3.460671e-01	-4.73616009	FALSE	FALSE
Q9UNZ5	C19orf53	-0.4893239378	3.5980406	-2.502280282	3.532026e-02	1.627373e-01	-4.74637931	FALSE	FALSE
Q14680	MELK	-0.6032205015	3.5533687	-1.769843624	1.127006e-01	3.292079e-01	-4.74917520	FALSE	FALSE
Q96P11	NSUN5	0.4535369716	3.6024851	1.732219654	1.194513e-01	3.420316e-01	-4.75146366	FALSE	FALSE
Q9BUQ8	DDX23	-0.3525024485	3.6208615	-1.931504039	8.756212e-02	2.881345e-01	-4.75212190	FALSE	FALSE
Q96MN5	TCEANC2	-0.4489356329	3.5994259	-1.790939342	1.090726e-01	3.256524e-01	-4.75468527	FALSE	FALSE
Q15785	TOMM34	0.3948471324	3.6141150	1.817986660	1.045809e-01	3.202383e-01	-4.76397426	FALSE	FALSE
O75534	CSDE1	-0.6691454640	3.5355815	-1.598597304	1.465547e-01	3.832968e-01	-4.76572045	FALSE	FALSE
Q9Y3B7	MRPL11	-0.5684443246	3.5629279	-1.741982331	1.176645e-01	3.382424e-01	-4.77472282	FALSE	FALSE
Q53GS9	USP39	-0.3938620170	3.6132216	-2.085111374	6.869817e-02	2.518082e-01	-4.77560447	FALSE	FALSE
Q14566	MCM6	-0.5639534700	3.5492298	-1.636017900	1.384475e-01	3.729760e-01	-4.78176176	FALSE	FALSE
Q9NW64	RBM22	-0.4930082162	3.5855874	-2.082620199	6.897015e-02	2.518688e-01	-4.78643182	FALSE	FALSE
P08670	VIM	-0.3561856086	3.6187060	-2.224002079	5.508151e-02	2.154726e-01	-4.79413430	FALSE	FALSE
Q92616	GCN1	0.3476072539	3.6221011	1.859764732	9.798289e-02	3.106467e-01	-4.80962539	FALSE	FALSE
Q15459	SF3A1	-0.3455375189	3.6204051	-1.930737410	8.766769e-02	2.881345e-01	-4.81001923	FALSE	FALSE
Q9NVI1	FANCI	-0.3658631285	3.6188567	-1.797259369	1.080072e-01	3.256524e-01	-4.81392893	FALSE	FALSE
Q9NQS1	AVEN	-0.1837129464	3.6384910	-2.738432662	2.424431e-02	1.246824e-01	-4.82661424	FALSE	FALSE
Q9Y5A9	YTHDF2	0.3723075546	3.6217242	1.662963364	1.328651e-01	3.690356e-01	-4.83560712	FALSE	FALSE
Q9NPE3	NOP10	0.3337812880	3.6226770	2.443916466	3.877139e-02	1.729800e-01	-4.83854625	FALSE	FALSE
P27635	RPL10	0.1524545428	3.6402627	2.879073038	1.940262e-02	1.080847e-01	-4.85152976	FALSE	FALSE
A0A0K0K1G6	TRBV10-3	0.4251449869	3.6008079	2.015493839	7.670428e-02	2.672453e-01	-4.85270507	FALSE	FALSE
P35580	MYH10	-0.4169414083	3.6101069	-1.599900948	1.462651e-01	3.832968e-01	-4.85336501	FALSE	FALSE
Q14331	FRG1	0.2872366825	3.6292599	2.641494100	2.828648e-02	1.394523e-01	-4.85718391	FALSE	FALSE
P0DTU4	P0DTU4	-0.3295390332	3.6222682	-2.148426813	6.212536e-02	2.320288e-01	-4.86614706	FALSE	FALSE
Q96F07	CYFIP2	-0.5655748824	3.5447690	-1.455107653	1.817477e-01	4.323216e-01	-4.89732559	FALSE	FALSE
Q13011	ECH1	0.3409081280	3.6175939	2.157626359	6.122289e-02	2.312865e-01	-4.90069097	FALSE	FALSE
P50570	DNM2	-0.4621729303	3.5952087	-1.408304047	1.947425e-01	4.444817e-01	-4.90372833	FALSE	FALSE
Q53H96	PYCR3	0.5422410830	3.5674018	1.608002003	1.444776e-01	3.814755e-01	-4.90879390	FALSE	FALSE
Q9UKX7	NUP50	-0.4595357336	3.5950914	-1.496096033	1.709991e-01	4.209585e-01	-4.90965574	FALSE	FALSE
P61978	HNRNPK	-0.4624019158	3.5860297	-2.038456727	7.396870e-02	2.618052e-01	-4.91866940	FALSE	FALSE
O75521	ECI2	0.5259553525	3.5731844	1.469106357	1.780116e-01	4.251425e-01	-4.92287094	FALSE	FALSE
O95983	MBD3	0.6005952110	3.5292723	1.607518362	1.445837e-01	3.814755e-01	-4.92630403	FALSE	FALSE
P61221	ABCE1	0.7094188901	3.4965066	1.526942893	1.632852e-01	4.114193e-01	-4.92932066	FALSE	FALSE
Q7Z478	DHX29	-0.3853582070	3.6112386	-1.662949976	1.328678e-01	3.690356e-01	-4.93360887	FALSE	FALSE
P26583	HMGB2	-0.6074625217	3.5606186	-2.240236906	5.367406e-02	2.116905e-01	-4.94310114	FALSE	FALSE
P78527	PRKDC	-0.3820326419	3.6112669	-1.626436131	1.404836e-01	3.772983e-01	-4.94538211	FALSE	FALSE
Q13724	MOGS	-0.4759570557	3.5888319	-1.522579843	1.643571e-01	4.123565e-01	-4.95489314	FALSE	FALSE
P99999	CYCS	0.5533748129	3.5736696	2.143102047	6.265364e-02	2.331188e-01	-4.98209696	FALSE	FALSE
Q01130	SRSF2	0.5076266111	3.5688064	1.669290504	1.315845e-01	3.688669e-01	-4.98573062	FALSE	FALSE
Q14684	RRP1B	-0.4888822367	3.5705921	-1.552328316	1.571714e-01	4.063157e-01	-4.98782630	FALSE	FALSE
Q3ZCQ8	TIMM50	0.3937180157	3.6068211	1.653261469	1.348509e-01	3.695556e-01	-4.99912210	FALSE	FALSE
Q7Z5K2	WAPL	-0.3160968525	3.6230708	-2.063276661	7.111789e-02	2.568136e-01	-5.00669718	FALSE	FALSE
Q16181	SEPTIN7	-0.4696329628	3.5757333	-1.526119283	1.634870e-01	4.114193e-01	-5.00904258	FALSE	FALSE
Q92922	SMARCC1	-0.4134209861	3.6037783	-1.696456845	1.262137e-01	3.576055e-01	-5.01310842	FALSE	FALSE
P0C7P0	CISD3	-0.3896536063	3.6101682	-2.322964439	4.703555e-02	1.900699e-01	-5.02172577	FALSE	FALSE
Q15669	RHOH	-0.4668555038	3.5877203	-1.876365061	9.547187e-02	3.036621e-01	-5.02564279	FALSE	FALSE
Q9Y3D9	MRPS23	-0.4001469214	3.6022860	-1.624878220	1.408172e-01	3.772983e-01	-5.03422404	FALSE	FALSE
Q86V81	ALYREF	-0.2734053749	3.6297609	-2.356311461	4.459594e-02	1.868575e-01	-5.03447280	FALSE	FALSE
P22102	GART	0.6847936443	3.4691671	1.224359601	2.538429e-01	5.269244e-01	-5.04538360	FALSE	FALSE
Q13619	CUL4A	-0.3042839238	3.6274375	-1.649539866	1.356198e-01	3.695556e-01	-5.05089546	FALSE	FALSE
Q06323	PSME1	-0.3556705473	3.6127339	-1.643284892	1.369212e-01	3.708910e-01	-5.06976660	FALSE	FALSE
P78344	EIF4G2	0.5674408274	3.5445551	1.488980473	1.728237e-01	4.220730e-01	-5.07049230	FALSE	FALSE
P78346	RPP30	-0.4838788294	3.5843286	-1.835169125	1.018182e-01	3.157004e-01	-5.07171205	FALSE	FALSE
Q9NPA8	ENY2	-0.4413595372	3.6028016	-2.324909043	4.688972e-02	1.900699e-01	-5.07858556	FALSE	FALSE
O43795	MYO1B	-0.3003465164	3.6236165	-1.850719141	9.937728e-02	3.120573e-01	-5.08104152	FALSE	FALSE
Q14980	NUMA1	-0.4500122823	3.5767392	-1.193482658	2.650997e-01	5.378360e-01	-5.09536428	FALSE	FALSE
Q13428	TCOF1	-0.4937824133	3.5558302	-1.448627952	1.835002e-01	4.334017e-01	-5.09601086	FALSE	FALSE
P38159	RBMX	-0.2841525499	3.6288447	-2.427902496	3.977614e-02	1.735366e-01	-5.09812028	FALSE	FALSE
Q9NX63	CHCHD3	-0.3995699399	3.5960100	-1.342340603	2.144212e-01	4.698207e-01	-5.11785208	FALSE	FALSE
Q460N5	PARP14	-0.4416125399	3.5840189	-1.263260238	2.402252e-01	5.082876e-01	-5.12691462	FALSE	FALSE
O00410	IPO5	-0.3831744332	3.6051608	-1.419853549	1.914628e-01	4.418786e-01	-5.12708202	FALSE	FALSE
Q14152	EIF3A	0.4517279303	3.5629339	1.066087484	3.158859e-01	5.905743e-01	-5.13842414	FALSE	FALSE
Q6PGP7	TTC37	-0.3829737741	3.6039791	-1.155630247	2.794515e-01	5.593205e-01	-5.13966979	FALSE	FALSE
P47756	CAPZB	-0.5463692406	3.5544087	-1.651063185	1.353046e-01	3.695556e-01	-5.14010111	FALSE	FALSE
Q9NV70	EXOC1	-0.4571236377	3.5737258	-1.278053895	2.352087e-01	5.016132e-01	-5.15780167	FALSE	FALSE
P61254	RPL26	-0.3522361837	3.6207451	-2.572357691	3.158239e-02	1.526482e-01	-5.15940262	FALSE	FALSE
Q9H845	ACAD9	-0.2815507470	3.6310391	-1.483767279	1.741715e-01	4.220730e-01	-5.16035273	FALSE	FALSE
P35658	NUP214	-0.4000553509	3.5955427	-1.275477671	2.360759e-01	5.016614e-01	-5.17144433	FALSE	FALSE
Q99873	PRMT1	0.3678648770	3.6076300	1.533706190	1.616359e-01	4.114193e-01	-5.17425960	FALSE	FALSE
Q9Y2T2	AP3M1	-0.3518567338	3.6094074	-1.551016199	1.574824e-01	4.063157e-01	-5.19196723	FALSE	FALSE
P55209	NAP1L1	0.2910309238	3.6246824	1.852447738	9.910937e-02	3.120573e-01	-5.20662433	FALSE	FALSE
P62910	RPL32	-0.3982173497	3.6104276	-2.203853918	5.687881e-02	2.199314e-01	-5.20662576	FALSE	FALSE
P36957	DLST	-0.3185682340	3.6189417	-1.480249920	1.750861e-01	4.220901e-01	-5.21276550	FALSE	FALSE
Q07955	SRSF1	-0.6566177173	3.4930189	-1.599035408	1.464573e-01	3.832968e-01	-5.21525864	FALSE	FALSE
O75475	PSIP1	-0.4479152130	3.5819836	-1.470179651	1.777280e-01	4.251425e-01	-5.22150224	FALSE	FALSE
P61962	DCAF7	0.3257930155	3.6188152	1.416200920	1.924948e-01	4.418786e-01	-5.23254689	FALSE	FALSE
P42166	TMPO	-0.2406434574	3.6319191	-1.964345490	8.315188e-02	2.815149e-01	-5.24167181	FALSE	FALSE
P68104	EEF1A1	-0.1754451685	3.6391787	-3.224116288	1.130896e-02	7.783938e-02	-5.24257501	FALSE	FALSE
P60866	RPS20	0.2937997808	3.6257156	2.230111481	5.454765e-02	2.142788e-01	-5.24664430	FALSE	FALSE
P07437	TUBB	0.2282890144	3.6361716	3.473442283	7.715435e-03	5.851861e-02	-5.24671193	FALSE	FALSE
O14950	MYL12B	-0.6229820475	3.5234512	-1.517921968	1.655084e-01	4.131424e-01	-5.24828691	FALSE	FALSE
Q13310	PABPC4	0.2853698867	3.6255822	1.638939028	1.378321e-01	3.723355e-01	-5.25120181	FALSE	FALSE
P13010	XRCC5	-0.3600212734	3.6056390	-1.426561631	1.895800e-01	4.387931e-01	-5.25256837	FALSE	FALSE
P63167	DYNLL1	0.3294319646	3.6150087	1.544905990	1.589375e-01	4.076431e-01	-5.25754894	FALSE	FALSE
Q9H5Z1	DHX35	-0.2628934820	3.6295458	-2.124459470	6.453798e-02	2.392272e-01	-5.25775339	FALSE	FALSE
Q15008	PSMD6	-0.4136162215	3.5745822	-1.140450772	2.853801e-01	5.638974e-01	-5.26283860	FALSE	FALSE
P50991	CCT4	-0.2350214695	3.6318019	-1.952130439	8.476684e-02	2.828629e-01	-5.26452442	FALSE	FALSE
P27708	CAD	-0.3571121619	3.6103494	-1.688323282	1.278002e-01	3.610630e-01	-5.26494837	FALSE	FALSE
Q9Y530	OARD1	0.3224309338	3.6076255	0.896133323	3.949855e-01	6.634680e-01	-5.26632622	FALSE	FALSE
O95400	CD2BP2	-0.7699501093	3.4098586	-1.358373752	2.094874e-01	4.616409e-01	-5.26926802	FALSE	FALSE
Q9BUJ2	HNRNPUL1	-0.2784977163	3.6253326	-1.756982059	1.149673e-01	3.334052e-01	-5.27346209	FALSE	FALSE
Q92572	AP3S1	0.4114026199	3.5973484	1.742550190	1.175613e-01	3.382424e-01	-5.27793315	FALSE	FALSE
Q14257	RCN2	0.2606452059	3.6287677	1.784264682	1.102085e-01	3.273061e-01	-5.27860049	FALSE	FALSE
O75676	RPS6KA4	0.3081061604	3.6169659	1.498683801	1.703397e-01	4.209398e-01	-5.27864228	FALSE	FALSE
Q13330	MTA1	0.4563962940	3.5481343	1.090084819	3.057738e-01	5.825223e-01	-5.29767606	FALSE	FALSE
Q14839	CHD4	0.3816279007	3.5977606	1.402883270	1.962986e-01	4.455952e-01	-5.30378656	FALSE	FALSE
P40926	MDH2	-0.4529234459	3.5489738	-1.225279371	2.535137e-01	5.269244e-01	-5.30854519	FALSE	FALSE
Q9BPW8	NIPSNAP1	-0.2231570144	3.6336995	-1.988347877	8.006394e-02	2.741078e-01	-5.30866234	FALSE	FALSE
Q96BK5	PINX1	0.4514935301	3.5613810	1.195392569	2.643918e-01	5.375057e-01	-5.31652936	FALSE	FALSE
Q99832	CCT7	-0.2628051248	3.6277753	-1.901076772	9.184650e-02	2.988800e-01	-5.31723836	FALSE	FALSE
Q8N1K5	THEMIS	0.3965025491	3.5556985	0.926571108	3.798446e-01	6.490932e-01	-5.32514343	FALSE	FALSE
P06400	RB1	-0.3677879148	3.5980861	-1.492656353	1.718790e-01	4.215738e-01	-5.32605457	FALSE	FALSE
Q9Y4R8	TELO2	-0.3570916150	3.6009855	-1.228719735	2.522855e-01	5.259059e-01	-5.33298534	FALSE	FALSE
Q8TAQ2	SMARCC2	0.4078832327	3.5458090	0.936311607	3.750896e-01	6.420805e-01	-5.34156096	FALSE	FALSE
P62917	RPL8	-0.2785981830	3.6240169	-1.842658215	1.006356e-01	3.130204e-01	-5.34522394	FALSE	FALSE
Q7L014	DDX46	0.3894695558	3.5554644	0.859453046	4.137998e-01	6.745566e-01	-5.34663694	FALSE	FALSE
P08237	PFKM	-0.3168630532	3.6161535	-1.794093652	1.085396e-01	3.256524e-01	-5.34751036	FALSE	FALSE
Q9NUI1	DECR2	-0.4041445787	3.5554753	-1.055866215	3.202713e-01	5.924718e-01	-5.36016518	FALSE	FALSE
P06733	ENO1	-0.6407032599	3.4951644	-1.512606254	1.668310e-01	4.135859e-01	-5.36262520	FALSE	FALSE
Q13112	CHAF1B	-0.4498038273	3.5460633	-1.088790445	3.063127e-01	5.825223e-01	-5.36822743	FALSE	FALSE
P54577	YARS1	-0.4014636750	3.5695187	-1.249296886	2.450417e-01	5.140661e-01	-5.37427802	FALSE	FALSE
P61513	RPL37A	-0.2310520592	3.6335085	-2.381062332	4.286703e-02	1.814030e-01	-5.37449482	FALSE	FALSE
Q9P016	THYN1	-0.2730470130	3.6250983	-1.612021076	1.435981e-01	3.814755e-01	-5.37728237	FALSE	FALSE
Q02086	SP2	-0.3842652580	3.5963428	-1.442441006	1.851874e-01	4.334017e-01	-5.37809081	FALSE	FALSE
Q9H0L4	CSTF2T	-0.4345740512	3.5263073	-0.881998803	4.021619e-01	6.698170e-01	-5.38773026	FALSE	FALSE
Q9Y421	FAM32A	-0.2976327251	3.6213467	-1.916541369	8.964464e-02	2.926808e-01	-5.38797918	FALSE	FALSE
B0I1T2	MYO1G	-0.3676380313	3.5780581	-0.989745577	3.497817e-01	6.244075e-01	-5.39523935	FALSE	FALSE
Q8WYJ6	SEPTIN1	-0.3440336213	3.5835558	-0.905355476	3.903529e-01	6.601852e-01	-5.39543694	FALSE	FALSE
P26373	RPL13	-0.2149849782	3.6352926	-2.526042731	3.400525e-02	1.589061e-01	-5.39588617	FALSE	FALSE
Q02878	RPL6	-0.3803945250	3.6028697	-1.774881074	1.118242e-01	3.292079e-01	-5.39666633	FALSE	FALSE
P62891	RPL39	0.1895450217	3.6373942	2.782972742	2.258974e-02	1.184760e-01	-5.40699231	FALSE	FALSE
Q8WXF1	PSPC1	0.3512025137	3.5953965	1.330825206	2.180257e-01	4.745549e-01	-5.40796963	FALSE	FALSE
Q96QT4	TRPM7	-0.2645770911	3.6262102	-1.349391670	2.122393e-01	4.660756e-01	-5.41038722	FALSE	FALSE
P51149	RAB7A	-0.3997554021	3.5721238	-1.168254601	2.745967e-01	5.525558e-01	-5.42378370	FALSE	FALSE
O75683	SURF6	-0.3126123469	3.6091414	-1.117289202	2.946198e-01	5.741011e-01	-5.42463561	FALSE	FALSE
P00813	ADA	-0.2794783316	3.6212121	-1.512152246	1.669444e-01	4.135859e-01	-5.42541174	FALSE	FALSE
Q00403	GTF2B	-0.2501553548	3.6286013	-1.853505296	9.894581e-02	3.120573e-01	-5.44408324	FALSE	FALSE
Q15365	PCBP1	0.3924796563	3.6039133	1.889366774	9.354785e-02	3.014320e-01	-5.45557413	FALSE	FALSE
P61289	PSME3	-0.3433428973	3.5906708	-1.130001510	2.895195e-01	5.664013e-01	-5.45670530	FALSE	FALSE
P31151	S100A7	1.0761006394	2.9257917	1.287856902	2.319332e-01	4.971437e-01	-5.45893783	FALSE	FALSE
O60832	DKC1	-0.2531971873	3.6037762	-0.720949181	4.903978e-01	7.288865e-01	-5.46484960	FALSE	FALSE
P13984	GTF2F2	-0.3570868578	3.5984495	-1.383982758	2.018088e-01	4.532654e-01	-5.46769821	FALSE	FALSE
Q9UHA4	LAMTOR3	-0.4029649235	3.5680260	-1.210089118	2.589957e-01	5.320204e-01	-5.47048061	FALSE	FALSE
P37268	FDFT1	0.2879012363	3.6224862	1.770002600	1.126728e-01	3.292079e-01	-5.47060091	FALSE	FALSE
P38646	HSPA9	-0.1863800722	3.6367588	-2.439596740	3.903989e-02	1.733209e-01	-5.47069103	FALSE	FALSE
Q9ULW0	TPX2	-0.3158117475	3.6016407	-1.014030155	3.387123e-01	6.116673e-01	-5.47135189	FALSE	FALSE
Q5T4S7	UBR4	0.2812905749	3.6034969	0.858206922	4.144499e-01	6.745566e-01	-5.48747327	FALSE	FALSE
P50897	PPT1	0.2893510626	3.6181018	1.387026968	2.009124e-01	4.522822e-01	-5.49581302	FALSE	FALSE
Q9NX20	MRPL16	0.3183389066	3.5816549	0.866878022	4.099412e-01	6.728349e-01	-5.49815656	FALSE	FALSE
Q15717	ELAVL1	0.3291765215	3.6098509	1.481921510	1.746509e-01	4.220730e-01	-5.50426325	FALSE	FALSE
Q8IYM9	TRIM22	0.3766025021	3.5774506	1.133583548	2.880952e-01	5.652619e-01	-5.50853429	FALSE	FALSE
P50552	VASP	-0.3765479207	3.5523043	-0.913836139	3.861274e-01	6.554535e-01	-5.51227414	FALSE	FALSE
P20930	FLG	1.5552533278	2.5829840	1.730279042	1.198095e-01	3.420316e-01	-5.53013052	FALSE	FALSE
Q9Y520	PRRC2C	0.4313404877	3.5586514	1.122151869	2.926605e-01	5.714124e-01	-5.53039190	FALSE	FALSE
P11413	G6PD	-0.2881451393	3.6091744	-1.072734698	3.130591e-01	5.902032e-01	-5.53198618	FALSE	FALSE
Q00534	CDK6	-0.3156085452	3.5898865	-0.971759145	3.581542e-01	6.306072e-01	-5.53266253	FALSE	FALSE
Q3KQU3	MAP7D1	0.2480801245	3.6269901	1.212569231	2.580941e-01	5.319645e-01	-5.53642917	FALSE	FALSE
P11586	MTHFD1	-0.2652455061	3.6261674	-1.925362563	8.841126e-02	2.896130e-01	-5.54784957	FALSE	FALSE
P55786	NPEPPS	-0.2661967065	3.6123800	-0.965768253	3.609758e-01	6.308441e-01	-5.55168470	FALSE	FALSE
Q13043	STK4	0.3327335888	3.5596999	0.867804239	4.094617e-01	6.728349e-01	-5.55237087	FALSE	FALSE
P29692	EEF1D	-0.4093741849	3.5844666	-1.432271860	1.879901e-01	4.361369e-01	-5.55295882	FALSE	FALSE
P42766	RPL35	-0.5101759091	3.5776543	-2.188513575	5.828576e-02	2.236177e-01	-5.57066674	FALSE	FALSE
O75351	VPS4B	-0.5013673350	3.4860230	-1.058861656	3.189812e-01	5.923079e-01	-5.57197139	FALSE	FALSE
Q9BRP8	PYM1	-0.2769238971	3.6168235	-1.213854169	2.576279e-01	5.319645e-01	-5.58290765	FALSE	FALSE
Q9UKV8	AGO2	0.2612679462	3.6145107	1.063627007	3.169372e-01	5.907375e-01	-5.58510658	FALSE	FALSE
P52306	RAP1GDS1	-0.1919889579	3.6326459	-0.718907296	4.915918e-01	7.288865e-01	-5.58597761	FALSE	FALSE
P48730	CSNK1D	0.2592171684	3.6205250	1.108001197	2.983912e-01	5.756267e-01	-5.59359021	FALSE	FALSE
P10809	HSPD1	-0.2545241827	3.6233247	-1.409065419	1.945248e-01	4.444817e-01	-5.59685391	FALSE	FALSE
Q13573	SNW1	-0.2699572461	3.6201328	-1.486256813	1.735267e-01	4.220730e-01	-5.60084037	FALSE	FALSE
O95347	SMC2	-0.2585886893	3.6084575	-0.924536592	3.808433e-01	6.496739e-01	-5.60566506	FALSE	FALSE
P26639	TARS1	-0.3078190493	3.5640047	-0.773973875	4.600442e-01	7.096798e-01	-5.60662804	FALSE	FALSE
Q9BTE3	MCMBP	0.4498171976	3.5029865	0.978384940	3.550527e-01	6.303882e-01	-5.60721643	FALSE	FALSE
P49792	RANBP2	-0.2331241362	3.6116371	-0.775963653	4.589298e-01	7.096798e-01	-5.61694352	FALSE	FALSE
Q15366	PCBP2	0.3423135127	3.6079729	1.658089013	1.338594e-01	3.695556e-01	-5.61927724	FALSE	FALSE
Q9ULW3	ABT1	0.3238753710	3.5640696	0.824946187	4.320652e-01	6.882331e-01	-5.61997694	FALSE	FALSE
P36873	PPP1CC	-0.2469758569	3.6248903	-1.404807128	1.957451e-01	4.455952e-01	-5.62435115	FALSE	FALSE
Q14697	GANAB	-0.2680213473	3.6060969	-0.972698962	3.577130e-01	6.306072e-01	-5.63041906	FALSE	FALSE
P82979	SARNP	-0.2300527993	3.6289120	-1.520792961	1.647979e-01	4.124130e-01	-5.63586120	FALSE	FALSE
Q9BW19	KIFC1	0.2219144933	3.6114294	0.727179192	4.867662e-01	7.271992e-01	-5.63714247	FALSE	FALSE
Q9Y6G9	DYNC1LI1	-0.2461787880	3.6110524	-0.947623907	3.696222e-01	6.405053e-01	-5.64410254	FALSE	FALSE
P82912	MRPS11	-0.2340042209	3.6213723	-1.019687315	3.361723e-01	6.114875e-01	-5.64806886	FALSE	FALSE
Q6UXN9	WDR82	-0.3489329289	3.5982912	-1.361678025	2.084827e-01	4.609058e-01	-5.65245126	FALSE	FALSE
Q9BQE3	TUBA1C	-0.1621884527	3.6391650	-2.786662924	2.245795e-02	1.184146e-01	-5.65317874	FALSE	FALSE
P30101	PDIA3	0.3232921727	3.5672408	0.859783516	4.136275e-01	6.745566e-01	-5.65383139	FALSE	FALSE
O14617	AP3D1	0.1923778206	3.6317092	0.829148700	4.298114e-01	6.868624e-01	-5.65722740	FALSE	FALSE
Q2TAY7	SMU1	0.2954171454	3.6176791	1.513115766	1.667038e-01	4.135859e-01	-5.66868763	FALSE	FALSE
Q9NSI2	FAM207A	0.3817099230	3.5520671	0.980351546	3.541360e-01	6.302854e-01	-5.66958626	FALSE	FALSE
Q13951	CBFB	0.2163653184	3.6315980	1.655896385	1.343089e-01	3.695556e-01	-5.67153102	FALSE	FALSE
P00338	LDHA	-0.3663310338	3.5954330	-1.487398557	1.732317e-01	4.220730e-01	-5.67230154	FALSE	FALSE
Q92499	DDX1	0.2695249959	3.6186150	1.401885849	1.965861e-01	4.455952e-01	-5.67925891	FALSE	FALSE
P26640	VARS1	0.2534431147	3.5801870	0.692062892	5.074603e-01	7.369011e-01	-5.68030357	FALSE	FALSE
Q14203	DCTN1	-0.1826731219	3.6342984	-0.814173188	4.378797e-01	6.930166e-01	-5.68164894	FALSE	FALSE
Q96F86	EDC3	-0.3115252893	3.6115271	-1.495304631	1.712012e-01	4.209585e-01	-5.68567827	FALSE	FALSE
P62424	RPL7A	-0.2676179886	3.6184743	-1.336200846	2.163367e-01	4.719203e-01	-5.68769635	FALSE	FALSE
A0FGR8	ESYT2	-0.2773632325	3.5729607	-0.762910646	4.662729e-01	7.116797e-01	-5.69165395	FALSE	FALSE
Q9UKL0	RCOR1	-0.2089051638	3.6297883	-1.105692060	2.993347e-01	5.756267e-01	-5.70103567	FALSE	FALSE
P16401	H1-5	-0.3408695556	3.6241080	-2.994956301	1.616614e-02	9.779025e-02	-5.71029429	FALSE	FALSE
Q8N9N2	ASCC1	0.2045225293	3.6261693	0.865831698	4.104834e-01	6.728349e-01	-5.71406714	FALSE	FALSE
P00367	GLUD1	0.2153312275	3.6305198	1.415456494	1.927057e-01	4.418786e-01	-5.71757664	FALSE	FALSE
Q92688	ANP32B	-0.4666955966	3.5534814	-1.610346248	1.439640e-01	3.814755e-01	-5.71766500	FALSE	FALSE
O00182	LGALS9	0.2097480089	3.6305425	1.290547707	2.310408e-01	4.963098e-01	-5.71977216	FALSE	FALSE
Q07021	C1QBP	-0.3947707837	3.5636431	-1.197136242	2.637468e-01	5.373023e-01	-5.72335037	FALSE	FALSE
P15531	NME1	-0.2689130927	3.6161062	-1.444054465	1.847461e-01	4.334017e-01	-5.72632988	FALSE	FALSE
Q9Y608	LRRFIP2	0.2436089199	3.5973264	0.767285513	4.638032e-01	7.104562e-01	-5.73019564	FALSE	FALSE
P62195	PSMC5	-0.2285190767	3.5968579	-0.703303945	5.007768e-01	7.328228e-01	-5.73166775	FALSE	FALSE
Q9UJX5	ANAPC4	0.2322487629	3.6251766	1.211647150	2.584290e-01	5.319645e-01	-5.73280805	FALSE	FALSE
P54136	RARS1	-0.1313032727	3.5847982	-0.335594629	7.453551e-01	8.940635e-01	-5.73554770	FALSE	FALSE
Q13347	EIF3I	0.2716734448	3.5484379	0.648330806	5.339840e-01	7.502896e-01	-5.73963314	FALSE	FALSE
Q9BQ75	CMSS1	-0.2504884989	3.5973695	-0.810812687	4.397043e-01	6.936775e-01	-5.74060957	FALSE	FALSE
Q14119	VEZF1	-0.3300016144	3.5836159	-1.080391122	3.098276e-01	5.863532e-01	-5.74083767	FALSE	FALSE
Q8N183	NDUFAF2	-0.2978049931	3.6000664	-1.199587646	2.628422e-01	5.373023e-01	-5.75231628	FALSE	FALSE
P55769	SNU13	-0.2134276968	3.6302245	-1.454316419	1.819609e-01	4.323216e-01	-5.75624382	FALSE	FALSE
Q06210	GFPT1	0.0236435819	3.5714376	0.055151993	9.572988e-01	9.829865e-01	-5.75639009	FALSE	FALSE
P68400	CSNK2A1	-0.2563499712	3.6255316	-1.844244824	1.003868e-01	3.130204e-01	-5.76009998	FALSE	FALSE
Q12996	CSTF3	0.2776918465	3.6018161	1.048156169	3.236103e-01	5.952981e-01	-5.76053883	FALSE	FALSE
Q8NB90	SPATA5	-0.2531170837	3.6091020	-0.988839018	3.502002e-01	6.244075e-01	-5.76364414	FALSE	FALSE
P11142	HSPA8	-0.1809261885	3.6379350	-2.661964719	2.737923e-02	1.362921e-01	-5.76628688	FALSE	FALSE
Q9Y4L1	HYOU1	-0.1038616547	3.6022710	-0.296928755	7.736873e-01	9.157932e-01	-5.76669988	FALSE	FALSE
Q96T37	RBM15	-0.1823822012	3.5500180	-0.394256767	7.031525e-01	8.662560e-01	-5.76980512	FALSE	FALSE
Q8N0Z6	TTC5	-0.2071800351	3.5478219	-0.491737544	6.354205e-01	8.320381e-01	-5.77650113	FALSE	FALSE
Q9NTJ3	SMC4	-0.2019578335	3.5876609	-0.566248820	5.859411e-01	7.914355e-01	-5.77916230	FALSE	FALSE
O75569	PRKRA	0.1839277652	3.6054394	0.616345804	5.538995e-01	7.681362e-01	-5.77924503	FALSE	FALSE
P05204	HMGN2	-0.3972034321	3.5998823	-1.881211647	9.475032e-02	3.025068e-01	-5.78005276	FALSE	FALSE
Q9BUL8	PDCD10	-0.2499658048	3.5541390	-0.610899896	5.573330e-01	7.708878e-01	-5.78417361	FALSE	FALSE
P21333	FLNA	-0.2188534575	3.5364217	-0.477886338	6.448462e-01	8.343802e-01	-5.78545002	FALSE	FALSE
P20042	EIF2S2	-0.3146586693	3.6125050	-1.622681809	1.412888e-01	3.775359e-01	-5.78764463	FALSE	FALSE
Q9C0K0	BCL11B	0.2256869625	3.6151557	0.893095414	3.965201e-01	6.642859e-01	-5.79364597	FALSE	FALSE
Q7RTV0	PHF5A	-0.2287149878	3.6251762	-1.468859298	1.780770e-01	4.251425e-01	-5.79670515	FALSE	FALSE
O15372	EIF3H	-0.2100087397	3.4808891	-0.393453959	7.037232e-01	8.662560e-01	-5.79899011	FALSE	FALSE
P22234	PAICS	-0.2147154450	3.5724663	-0.603922096	5.617502e-01	7.746653e-01	-5.80071123	FALSE	FALSE
Q96DH6	MSI2	0.0991035773	3.5826892	0.264675574	7.975995e-01	9.252155e-01	-5.80120339	FALSE	FALSE
Q9P0U3	SENP1	0.2773272503	3.4530382	0.498968890	6.305272e-01	8.300398e-01	-5.80404838	FALSE	FALSE
Q9Y314	NOSIP	-0.1212054439	3.5402333	-0.261660517	7.998469e-01	9.261625e-01	-5.80546081	FALSE	FALSE
Q08AF3	SLFN5	-0.3526575653	3.5106983	-0.768388136	4.631821e-01	7.104562e-01	-5.81084010	FALSE	FALSE
P18077	RPL35A	-0.2456399159	3.5603230	-0.656047961	5.292437e-01	7.472465e-01	-5.81685081	FALSE	FALSE
P07814	EPRS1	-0.2016037825	3.6218795	-0.897331763	3.943812e-01	6.634680e-01	-5.82873806	FALSE	FALSE
Q7Z2W4	ZC3HAV1	0.0864830264	3.6190158	0.289570166	7.791216e-01	9.194323e-01	-5.83596458	FALSE	FALSE
P60900	PSMA6	-0.1560251242	3.6391610	-1.008877236	3.410386e-01	6.147424e-01	-5.83652415	FALSE	FALSE
P10155	RO60	0.2536807391	3.5627294	0.673407459	5.186739e-01	7.433321e-01	-5.83776185	FALSE	FALSE
Q86VP6	CAND1	-0.2727341056	3.6190263	-1.549684239	1.577985e-01	4.063157e-01	-5.83815938	FALSE	FALSE
P05455	SSB	0.0214722203	3.6071318	0.063682435	9.507035e-01	9.829865e-01	-5.83846425	FALSE	FALSE
Q9NR30	DDX21	0.1932621685	3.6183918	0.749595643	4.738426e-01	7.152957e-01	-5.84000070	FALSE	FALSE
P35998	PSMC2	0.0323689682	3.5191342	0.068254837	9.471699e-01	9.829865e-01	-5.84079274	FALSE	FALSE
O95793	STAU1	-0.2519240748	3.5471678	-0.609050788	5.585016e-01	7.712641e-01	-5.84085461	FALSE	FALSE
Q16666	IFI16	-0.1880621090	3.6164631	-0.747273209	4.751711e-01	7.152957e-01	-5.85201148	FALSE	FALSE
Q9BU76	MMTAG2	0.1074859137	3.6298774	0.417734804	6.865514e-01	8.593925e-01	-5.85516817	FALSE	FALSE
Q8N3J9	ZNF664	0.1451112085	3.6018562	0.441466726	6.699512e-01	8.489241e-01	-5.85831434	FALSE	FALSE
Q01581	HMGCS1	-0.1503561493	3.5670871	-0.379706400	7.135265e-01	8.739592e-01	-5.85894854	FALSE	FALSE
P62701	RPS4X	0.1501546865	3.6394568	2.482680922	3.644334e-02	1.648309e-01	-5.85908543	FALSE	FALSE
P46778	RPL21	-0.2463052966	3.6260305	-1.649256072	1.356786e-01	3.695556e-01	-5.86081503	FALSE	FALSE
P25490	YY1	0.3339829057	3.5738250	0.967526941	3.601458e-01	6.308441e-01	-5.86367544	FALSE	FALSE
Q13620	CUL4B	0.0449587990	3.5533794	0.104778561	9.189954e-01	9.795994e-01	-5.86739816	FALSE	FALSE
P08195	SLC3A2	-0.3103366081	3.5502122	-0.837148458	4.255437e-01	6.833649e-01	-5.87322903	FALSE	FALSE
O43175	PHGDH	-0.2260194313	3.6111827	-0.964276735	3.616808e-01	6.308441e-01	-5.87812113	FALSE	FALSE
P60891	PRPS1	0.3875171647	3.5881481	1.472218791	1.771902e-01	4.251425e-01	-5.87926577	FALSE	FALSE
Q9Y6Y0	IVNS1ABP	0.1141478513	3.6229122	0.425413045	6.811604e-01	8.555721e-01	-5.88097730	FALSE	FALSE
Q12906	ILF3	-0.1414350221	3.6394856	-1.573087370	1.523253e-01	3.962870e-01	-5.88330669	FALSE	FALSE
P56556	NDUFA6	0.0408151466	3.6126421	0.133193415	8.971571e-01	9.699528e-01	-5.88485626	FALSE	FALSE
Q9BRZ2	TRIM56	0.1364648375	3.6253266	0.543180072	6.010332e-01	8.019197e-01	-5.88597596	FALSE	FALSE
P25205	MCM3	-0.2380851344	3.5989285	-0.910040452	3.880145e-01	6.573579e-01	-5.88631891	FALSE	FALSE
O43395	PRPF3	-0.1170390885	3.6283983	-0.470666890	6.497861e-01	8.343802e-01	-5.89091064	FALSE	FALSE
Q14008	CKAP5	-0.1974046380	3.5980363	-0.648009719	5.341818e-01	7.502896e-01	-5.89247914	FALSE	FALSE
Q9UBB9	TFIP11	-0.1996484972	3.6030396	-0.704802224	4.998901e-01	7.328228e-01	-5.90387163	FALSE	FALSE
Q9H7Z7	PTGES2	0.2759651485	3.6028640	1.065232891	3.162507e-01	5.905743e-01	-5.90508874	FALSE	FALSE
O15117	FYB1	-0.1451293178	3.6007444	-0.457269105	6.590020e-01	8.405898e-01	-5.90562861	FALSE	FALSE
P00747	PLG	-0.1979965872	3.6290170	-1.260510131	2.411675e-01	5.090223e-01	-5.90605941	FALSE	FALSE
Q9UNA1	ARHGAP26	0.1481602773	3.5728518	0.379793781	7.134640e-01	8.739592e-01	-5.90766570	FALSE	FALSE
Q9Y230	RUVBL2	-0.3500421791	3.6041585	-1.729123531	1.200233e-01	3.420316e-01	-5.90821348	FALSE	FALSE
O00116	AGPS	0.0906826299	3.5437363	0.195986185	8.492511e-01	9.498429e-01	-5.91140022	FALSE	FALSE
Q14155	ARHGEF7	-0.1999996579	3.5404181	-0.447465812	6.657845e-01	8.481441e-01	-5.91926404	FALSE	FALSE
Q9UL46	PSME2	-0.1008274730	3.5749809	-0.276317618	7.889407e-01	9.217281e-01	-5.92142036	FALSE	FALSE
O43290	SART1	-0.1993261684	3.6216895	-0.955846608	3.656850e-01	6.359179e-01	-5.92976158	FALSE	FALSE
Q9Y5N6	ORC6	-0.2582878678	3.5573065	-0.682806206	5.130055e-01	7.395079e-01	-5.93039336	FALSE	FALSE
Q05519	SRSF11	0.0511996400	3.5993713	0.153929354	8.812774e-01	9.644168e-01	-5.93298228	FALSE	FALSE
P55060	CSE1L	-0.1808000244	3.6133449	-0.714419964	4.942222e-01	7.292540e-01	-5.93485933	FALSE	FALSE
Q9UJX3	ANAPC7	-0.1324376564	3.6218899	-0.535233385	6.062800e-01	8.078271e-01	-5.93856142	FALSE	FALSE
Q9ULX6	AKAP8L	-0.0153653351	3.4313268	-0.024806015	9.807854e-01	9.899503e-01	-5.94415321	FALSE	FALSE
P61006	RAB8A	-0.2770015248	3.5421930	-0.719515410	4.912360e-01	7.288865e-01	-5.94534501	FALSE	FALSE
Q9NRX1	PNO1	-0.1484554939	3.6189185	-0.590900711	5.700466e-01	7.798619e-01	-5.95485080	FALSE	FALSE
P25789	PSMA4	-0.2926256586	3.5001140	-0.653999541	5.304995e-01	7.472465e-01	-5.95605676	FALSE	FALSE
P40937	RFC5	0.2039414716	3.6202164	0.972678987	3.577224e-01	6.306072e-01	-5.95619676	FALSE	FALSE
Q9BPY3	FAM118B	-0.1673252509	3.6337088	-1.088048828	3.066218e-01	5.825223e-01	-5.95665325	FALSE	FALSE
Q9BWS9	CHID1	-0.2763330019	3.5485075	-0.703004146	5.009543e-01	7.328228e-01	-5.95720314	FALSE	FALSE
Q92608	DOCK2	-0.0380147017	3.6094225	-0.125559492	9.030159e-01	9.716270e-01	-5.95861578	FALSE	FALSE
P48634	PRRC2A	-0.1343912489	3.6408201	-1.078592347	3.105844e-01	5.866595e-01	-5.95925415	FALSE	FALSE
P00558	PGK1	0.0505914338	3.4718908	0.090503001	9.299956e-01	9.829865e-01	-5.95933455	FALSE	FALSE
O60216	RAD21	0.2254516069	3.6257156	1.378803596	2.033419e-01	4.540983e-01	-5.96536537	FALSE	FALSE
Q0VDF9	HSPA14	-0.1781952989	3.6252103	-0.877598961	4.044147e-01	6.719694e-01	-5.97415396	FALSE	FALSE
Q9NVI7	ATAD3A	0.2163814799	3.5858602	0.681012188	5.140845e-01	7.399815e-01	-5.97654612	FALSE	FALSE
Q8TAF3	WDR48	0.2136858366	3.6231891	1.143737422	2.840880e-01	5.624714e-01	-5.97792738	FALSE	FALSE
Q93009	USP7	-0.0329733966	3.6139736	-0.112915532	9.127334e-01	9.750327e-01	-5.98314600	FALSE	FALSE
Q13045	FLII	-0.2313926889	3.6203706	-1.259236680	2.416049e-01	5.090223e-01	-5.98712204	FALSE	FALSE
Q969G3	SMARCE1	-0.1675741587	3.6191196	-0.721683980	4.899686e-01	7.288865e-01	-5.99007380	FALSE	FALSE
Q9UI10	EIF2B4	0.1685637177	3.5955631	0.547449521	5.982243e-01	8.019197e-01	-5.99351798	FALSE	FALSE
O00743	PPP6C	0.1169567850	3.6166459	0.439700682	6.711801e-01	8.489241e-01	-5.99463265	FALSE	FALSE
Q9NXV6	CDKN2AIP	-0.1366044631	3.6326500	-0.699228763	5.031933e-01	7.339476e-01	-5.99519893	FALSE	FALSE
Q96GM5	SMARCD1	-0.0811898408	3.6287265	-0.337437316	7.440147e-01	8.940635e-01	-5.99562884	FALSE	FALSE
Q86W42	THOC6	0.1757533604	3.6197148	0.732160301	4.838751e-01	7.239770e-01	-5.99599007	FALSE	FALSE
O00425	IGF2BP3	0.0905407981	3.5942691	0.272364384	7.918775e-01	9.227044e-01	-6.00065819	FALSE	FALSE
Q12905	ILF2	-0.2091810684	3.6242635	-1.231396913	2.513331e-01	5.250306e-01	-6.00116161	FALSE	FALSE
Q9Y2Q5	LAMTOR2	0.0959968397	3.6331886	0.437616759	6.726316e-01	8.491866e-01	-6.00267246	FALSE	FALSE
P17812	CTPS1	-0.2040808795	3.6174271	-0.892503083	3.968198e-01	6.642859e-01	-6.00540547	FALSE	FALSE
Q9Y6D6	ARFGEF1	0.0221229143	3.6301870	0.090258340	9.301843e-01	9.829865e-01	-6.00668957	FALSE	FALSE
Q9NW13	RBM28	-0.2035377279	3.6247422	-1.135299373	2.874149e-01	5.652619e-01	-6.00838229	FALSE	FALSE
P52597	HNRNPF	-0.1112564072	3.6064063	-0.366541053	7.229676e-01	8.797410e-01	-6.00884847	FALSE	FALSE
P51398	DAP3	0.1466853835	3.6160609	0.571726305	5.823884e-01	7.907194e-01	-6.01140733	FALSE	FALSE
Q99497	PARK7	-0.2678400836	3.5540777	-0.766882712	4.640302e-01	7.104562e-01	-6.01183654	FALSE	FALSE
Q9Y2X7	GIT1	-0.0479718010	3.6078571	-0.160700654	8.761038e-01	9.615657e-01	-6.01199119	FALSE	FALSE
P15924	DSP	0.7586340903	3.0310929	1.056563224	3.199707e-01	5.924718e-01	-6.01298230	FALSE	FALSE
Q96HS1	PGAM5	0.1832920288	3.5796324	0.545221335	5.996893e-01	8.019197e-01	-6.01361233	FALSE	FALSE
Q9UKN8	GTF3C4	-0.1498231583	3.6365915	-1.091242537	3.052924e-01	5.825223e-01	-6.01431277	FALSE	FALSE
P30260	CDC27	-0.1537482010	3.6212242	-0.666854481	5.226486e-01	7.458070e-01	-6.01584480	FALSE	FALSE
P62140	PPP1CB	-0.2504733062	3.5779165	-0.755547598	4.704490e-01	7.152957e-01	-6.01943110	FALSE	FALSE
P23193	TCEA1	-0.1678841586	3.6094301	-0.633559470	5.431279e-01	7.606877e-01	-6.02409101	FALSE	FALSE
P62913	RPL11	-0.3319741522	3.6163157	-2.093236752	6.781827e-02	2.495105e-01	-6.02458753	FALSE	FALSE
O00203	AP3B1	0.1463767705	3.6341247	0.874162644	4.061803e-01	6.719694e-01	-6.02491738	FALSE	FALSE
P25685	DNAJB1	-0.2041078128	3.5989311	-0.748209370	4.746353e-01	7.152957e-01	-6.02614975	FALSE	FALSE
Q96ST2	IWS1	-0.1802362858	3.6202231	-0.833905184	4.272704e-01	6.839100e-01	-6.03029693	FALSE	FALSE
P35579	MYH9	-0.0551362507	3.5993801	-0.175680913	8.646808e-01	9.572066e-01	-6.03122571	FALSE	FALSE
Q969S8	HDAC10	-0.1158304331	3.6415159	-1.399348371	1.973191e-01	4.462309e-01	-6.04213776	FALSE	FALSE
Q9Y4C2	TCAF1	0.0232924079	3.5934872	0.073107598	9.434211e-01	9.829865e-01	-6.04597082	FALSE	FALSE
Q96DB5	RMDN1	-0.0872766274	3.6323421	-0.402137635	6.975607e-01	8.662560e-01	-6.04982757	FALSE	FALSE
O94927	HAUS5	-0.0369417207	3.6163817	-0.135077000	8.957125e-01	9.699528e-01	-6.05174863	FALSE	FALSE
Q9NQ29	LUC7L	-0.2853348788	3.6068118	-1.220892751	2.550869e-01	5.283943e-01	-6.05187814	FALSE	FALSE
O00139	KIF2A	-0.1821374849	3.6298017	-1.105314208	2.994893e-01	5.756267e-01	-6.05239822	FALSE	FALSE
Q13409	DYNC1I2	0.2493108299	3.5974285	0.936427301	3.750334e-01	6.420805e-01	-6.05349915	FALSE	FALSE
P98175	RBM10	-0.1266561520	3.6164444	-0.493381327	6.343065e-01	8.320025e-01	-6.05535854	FALSE	FALSE
Q13769	THOC5	-0.0215362908	3.5716615	-0.057375408	9.555794e-01	9.829865e-01	-6.05597964	FALSE	FALSE
Q9H773	DCTPP1	0.1941138335	3.6238631	1.025055926	3.337753e-01	6.105796e-01	-6.05667541	FALSE	FALSE
O76094	SRP72	0.0358939485	3.6160429	0.131415755	8.985208e-01	9.703631e-01	-6.05790961	FALSE	FALSE
Q9NV79	PCMTD2	0.1891360757	3.6101834	0.749821623	4.737134e-01	7.152957e-01	-6.05832630	FALSE	FALSE
P23588	EIF4B	0.3127301219	3.5416080	0.797428538	4.470226e-01	7.005899e-01	-6.06232376	FALSE	FALSE
P17858	PFKL	0.0944075557	3.6316737	0.439151259	6.715626e-01	8.489241e-01	-6.06288584	FALSE	FALSE
Q8WVC0	LEO1	0.2010542380	3.6120507	0.849943217	4.187789e-01	6.755725e-01	-6.06570396	FALSE	FALSE
P46940	IQGAP1	-0.0093588805	3.6324937	-0.040604428	9.685541e-01	9.876456e-01	-6.06895886	FALSE	FALSE
P22087	FBL	-0.1656354156	3.6344884	-1.296408409	2.291072e-01	4.943100e-01	-6.07180348	FALSE	FALSE
Q99543	DNAJC2	0.2082738882	3.4688647	0.409933532	6.920483e-01	8.626544e-01	-6.07528550	FALSE	FALSE
Q52LJ0	FAM98B	-0.2579897742	3.6105922	-1.234073416	2.503840e-01	5.241584e-01	-6.07695521	FALSE	FALSE
P18754	RCC1	-0.1840920027	3.5833263	-0.568992048	5.841604e-01	7.911843e-01	-6.07748414	FALSE	FALSE
O75909	CCNK	0.2756549796	3.6157509	1.446479775	1.840845e-01	4.334017e-01	-6.07767325	FALSE	FALSE
Q96FV9	THOC1	-0.1057367890	3.6220378	-0.446108694	6.667260e-01	8.482476e-01	-6.07784698	FALSE	FALSE
E9PAV3	NACA	-0.0108148331	3.5348714	-0.024639639	9.809142e-01	9.899503e-01	-6.07788765	FALSE	FALSE
P30153	PPP2R1A	0.1344298365	3.5562553	0.347664522	7.365916e-01	8.893324e-01	-6.08530060	FALSE	FALSE
Q9BYJ9	YTHDF1	0.1066083457	3.5860240	0.310174946	7.639384e-01	9.077349e-01	-6.08570633	FALSE	FALSE
Q13155	AIMP2	0.3157709642	3.5804666	1.049403766	3.230682e-01	5.952981e-01	-6.08900156	FALSE	FALSE
Q92974	ARHGEF2	0.0818645472	3.6110957	0.302775359	7.693790e-01	9.117881e-01	-6.08950461	FALSE	FALSE
Q16629	SRSF7	0.2224602214	3.6107256	0.945823288	3.704885e-01	6.408801e-01	-6.08991978	FALSE	FALSE
Q96CT7	CCDC124	-0.0703776462	3.5803060	-0.205430963	8.420970e-01	9.493797e-01	-6.09151651	FALSE	FALSE
O75385	ULK1	0.0613590996	3.6283572	0.266638400	7.961376e-01	9.246074e-01	-6.09567241	FALSE	FALSE
P00505	GOT2	-0.0939140820	3.6374201	-0.511156107	6.223237e-01	8.225351e-01	-6.09643098	FALSE	FALSE
P46777	RPL5	-0.2792318597	3.5945001	-1.153628787	2.802275e-01	5.593205e-01	-6.09672357	FALSE	FALSE
P62995	TRA2B	-0.0846755616	3.5804516	-0.235808294	8.191951e-01	9.337877e-01	-6.09718559	FALSE	FALSE
Q92925	SMARCD2	0.1999555721	3.5959397	0.697642190	5.041361e-01	7.342366e-01	-6.09776401	FALSE	FALSE
Q9UNQ2	DIMT1	-0.1932014001	3.6302146	-1.307927235	2.253465e-01	4.883333e-01	-6.10230197	FALSE	FALSE
P60174	TPI1	-0.0844795155	3.5973508	-0.282515083	7.843438e-01	9.194323e-01	-6.10245198	FALSE	FALSE
P40939	HADHA	0.0397996695	3.6004161	0.127201772	9.017550e-01	9.716270e-01	-6.10404099	FALSE	FALSE
P30876	POLR2B	0.1241773345	3.6189085	0.516336258	6.188535e-01	8.190464e-01	-6.10608959	FALSE	FALSE
Q6P2Q9	PRPF8	-0.1739613206	3.6330173	-1.371959794	2.053830e-01	4.560984e-01	-6.10648742	FALSE	FALSE
Q92900	UPF1	-0.0908172621	3.6278868	-0.407632777	6.936732e-01	8.635881e-01	-6.10778008	FALSE	FALSE
P39023	RPL3	0.1557388283	3.6270129	0.808107215	4.411770e-01	6.948891e-01	-6.10825756	FALSE	FALSE
Q8IV53	DENND1C	-0.0746284918	3.4910403	-0.141045422	8.911378e-01	9.698255e-01	-6.10924757	FALSE	FALSE
Q9BYG3	NIFK	0.0625400507	3.6297663	0.282094695	7.846553e-01	9.194323e-01	-6.10928098	FALSE	FALSE
Q9BQ69	MACROD1	0.0595366423	3.5644386	0.161442633	8.755373e-01	9.615657e-01	-6.11394594	FALSE	FALSE
O75643	SNRNP200	-0.2017941224	3.6193349	-1.039295892	3.274806e-01	6.001782e-01	-6.11450201	FALSE	FALSE
P30419	NMT1	-0.1794269714	3.6128497	-0.753773512	4.714588e-01	7.152957e-01	-6.11603397	FALSE	FALSE
P63104	YWHAZ	0.0142813094	3.4753268	0.028099501	9.782350e-01	9.898995e-01	-6.12295521	FALSE	FALSE
Q9HB71	CACYBP	-0.1186233540	3.5521207	-0.309528248	7.644133e-01	9.077349e-01	-6.12900954	FALSE	FALSE
P23246	SFPQ	0.2966422406	3.6217537	2.118708843	6.513031e-02	2.405187e-01	-6.12941596	FALSE	FALSE
Q53GQ0	HSD17B12	0.0872561231	3.5938279	0.285954122	7.817967e-01	9.194323e-01	-6.13441891	FALSE	FALSE
Q9Y5B6	PAXBP1	0.1507638724	3.6260149	0.763423334	4.659830e-01	7.116797e-01	-6.13505300	FALSE	FALSE
P63010	AP2B1	-0.0350143602	3.6071429	-0.122287011	9.055294e-01	9.716270e-01	-6.13537251	FALSE	FALSE
Q04637	EIF4G1	-0.1862950518	3.6105202	-0.805653928	4.425154e-01	6.958854e-01	-6.13610326	FALSE	FALSE
P28799	GRN	-0.0558344041	3.5977042	-0.177982848	8.629284e-01	9.572066e-01	-6.13872589	FALSE	FALSE
O15235	MRPS12	-0.1537975219	3.6349113	-1.149145764	2.819719e-01	5.600895e-01	-6.14314160	FALSE	FALSE
Q96EU6	RRP36	0.0483989787	3.6246998	0.203070233	8.438838e-01	9.493797e-01	-6.14380075	FALSE	FALSE
P36578	RPL4	-0.1819140399	3.6268445	-1.051530802	3.221455e-01	5.948230e-01	-6.14461838	FALSE	FALSE
P08579	SNRPB2	-0.2171218971	3.6198933	-1.168754318	2.744060e-01	5.525558e-01	-6.14539052	FALSE	FALSE
P30050	RPL12	-0.2253415584	3.6303800	-1.937600020	8.672697e-02	2.869557e-01	-6.14602637	FALSE	FALSE
Q99459	CDC5L	0.0468146212	3.6237934	0.195451460	8.496566e-01	9.498429e-01	-6.14619926	FALSE	FALSE
Q969X5	ERGIC1	0.1281033255	3.6306188	0.694066858	5.062647e-01	7.362493e-01	-6.14927653	FALSE	FALSE
Q5SSJ5	HP1BP3	-0.1941093461	3.6112089	-0.827660379	4.306087e-01	6.870229e-01	-6.15102241	FALSE	FALSE
P62841	RPS15	-0.1679109970	3.6338054	-1.388574173	2.004581e-01	4.522822e-01	-6.15225806	FALSE	FALSE
Q8IWS0	PHF6	-0.0272227516	3.6002791	-0.090293611	9.301571e-01	9.829865e-01	-6.15270419	FALSE	FALSE
Q8TA86	RP9	-0.1246813780	3.5654595	-0.344367415	7.389816e-01	8.904625e-01	-6.15423576	FALSE	FALSE
P27816	MAP4	-0.1423144090	3.6358310	-1.068313886	3.149369e-01	5.905743e-01	-6.15447254	FALSE	FALSE
P17066	HSPA6	0.1813991292	3.6274667	1.148728476	2.821347e-01	5.600895e-01	-6.15659399	FALSE	FALSE
Q9C0J8	WDR33	0.0588590141	3.5829026	0.176496942	8.640595e-01	9.572066e-01	-6.15854372	FALSE	FALSE
Q96DI7	SNRNP40	-0.1378432160	3.6366691	-1.106192618	2.991300e-01	5.756267e-01	-6.15896463	FALSE	FALSE
P98179	RBM3	-0.2301496039	3.6186662	-1.284437930	2.330712e-01	4.984993e-01	-6.16350127	FALSE	FALSE
Q9BQA1	WDR77	0.2089434491	3.6069024	0.857412077	4.148649e-01	6.745566e-01	-6.16474214	FALSE	FALSE
Q13263	TRIM28	-0.2000672772	3.6244663	-1.250297208	2.446940e-01	5.140661e-01	-6.17073572	FALSE	FALSE
Q15024	EXOSC7	-0.0763834903	3.5751804	-0.216398385	8.338089e-01	9.463192e-01	-6.17213285	FALSE	FALSE
Q8IWX8	CHERP	-0.0566887428	3.5930777	-0.174507888	8.655741e-01	9.572066e-01	-6.17675215	FALSE	FALSE
P33991	MCM4	-0.0501669472	3.6027216	-0.177013791	8.636660e-01	9.572066e-01	-6.17939601	FALSE	FALSE
P12004	PCNA	-0.4186844241	3.4704009	-1.016888099	3.374273e-01	6.115870e-01	-6.18015411	FALSE	FALSE
Q9NUL7	DDX28	0.0159049854	3.5929528	0.050580938	9.608344e-01	9.829865e-01	-6.18197508	FALSE	FALSE
Q9H0W8	SMG9	0.1162900039	3.5942927	0.394008184	7.033292e-01	8.662560e-01	-6.18369886	FALSE	FALSE
Q8N1F7	NUP93	-0.0826257022	3.6139827	-0.326561356	7.519396e-01	8.997724e-01	-6.18802748	FALSE	FALSE
P61964	WDR5	-0.2197626234	3.6188298	-1.148261774	2.823169e-01	5.600895e-01	-6.18823685	FALSE	FALSE
P26038	MSN	-0.1937469164	3.6194102	-1.020286360	3.359042e-01	6.114875e-01	-6.19242718	FALSE	FALSE
Q8N3U4	STAG2	-0.2349782014	3.6180672	-1.357506827	2.097516e-01	4.616409e-01	-6.19365294	FALSE	FALSE
P52732	KIF11	-0.1354326314	3.6126783	-0.560879378	5.894353e-01	7.939661e-01	-6.19415066	FALSE	FALSE
Q99523	SORT1	-0.0619413088	3.5772356	-0.182760176	8.592940e-01	9.572066e-01	-6.19435010	FALSE	FALSE
O75165	DNAJC13	0.0127173153	3.6264749	0.054737810	9.576191e-01	9.829865e-01	-6.19454562	FALSE	FALSE
Q9Y2R9	MRPS7	0.1278196789	3.5919162	0.415523151	6.881078e-01	8.593925e-01	-6.19542829	FALSE	FALSE
P33240	CSTF2	0.1333605256	3.6075422	0.493022629	6.345496e-01	8.320025e-01	-6.19593089	FALSE	FALSE
Q08554	DSC1	-0.3107953495	3.2989458	-0.434192343	6.750198e-01	8.511119e-01	-6.19918254	FALSE	FALSE
Q15392	DHCR24	0.0205321414	3.5888306	0.064678475	9.499336e-01	9.829865e-01	-6.20199847	FALSE	FALSE
P17029	ZKSCAN1	0.2002187462	3.5911147	0.657487819	5.283621e-01	7.472465e-01	-6.20287536	FALSE	FALSE
Q9NZ63	C9orf78	-0.0979572515	3.5764310	-0.281421715	7.851541e-01	9.194323e-01	-6.20786856	FALSE	FALSE
Q1KMD3	HNRNPUL2	-0.1834990173	3.6077511	-0.785212667	4.537734e-01	7.057107e-01	-6.21062411	FALSE	FALSE
Q9H4G4	GLIPR2	-0.1114222518	3.5660365	-0.308677551	7.650383e-01	9.077349e-01	-6.21320439	FALSE	FALSE
Q9P2J5	LARS1	-0.1909576529	3.6263023	-1.208209425	2.596808e-01	5.323186e-01	-6.21377628	FALSE	FALSE
O43422	THAP12	-0.1291398551	3.6331070	-0.794564489	4.485993e-01	7.006364e-01	-6.21425529	FALSE	FALSE
P27348	YWHAQ	0.0230962948	3.5739161	0.067475493	9.477721e-01	9.829865e-01	-6.21565414	FALSE	FALSE
Q9UFW8	CGGBP1	-0.2559215603	3.6019268	-1.061788325	3.177247e-01	5.910878e-01	-6.21669408	FALSE	FALSE
Q9BZZ5	API5	-0.0187555134	3.5646900	-0.053115354	9.588740e-01	9.829865e-01	-6.22895755	FALSE	FALSE
Q9NPI6	DCP1A	0.1060149497	3.6263752	0.517764615	6.178984e-01	8.190464e-01	-6.23434371	FALSE	FALSE
P31948	STIP1	-0.2067568504	3.4344588	-0.397867744	7.005880e-01	8.662560e-01	-6.23486830	FALSE	FALSE
P62081	RPS7	-0.3145250905	3.6120293	-1.768975695	1.128522e-01	3.292079e-01	-6.23929775	FALSE	FALSE
P53999	SUB1	0.2004247161	3.6204223	1.067918931	3.151051e-01	5.905743e-01	-6.24065893	FALSE	FALSE
Q15004	PCLAF	-0.1159167115	3.6400794	-1.277055292	2.355445e-01	5.016132e-01	-6.24294649	FALSE	FALSE
Q13561	DCTN2	-0.1671064587	3.5716407	-0.475008471	6.468132e-01	8.343802e-01	-6.24322047	FALSE	FALSE
Q6PKG0	LARP1	-0.0472718643	3.6034467	-0.165153128	8.727053e-01	9.603654e-01	-6.24616672	FALSE	FALSE
P41252	IARS1	-0.0204353596	3.6261942	-0.091832151	9.289707e-01	9.829865e-01	-6.24966563	FALSE	FALSE
Q9NZB8	MOCS1	0.1961907583	3.5687727	0.590560772	5.702641e-01	7.798619e-01	-6.25264597	FALSE	FALSE
Q7Z7L1	SLFN11	0.1500514803	3.6206252	0.706467936	4.989056e-01	7.328228e-01	-6.25414634	FALSE	FALSE
P61326	MAGOH	-0.0092615828	3.5904298	-0.029297776	9.773071e-01	9.898995e-01	-6.25438070	FALSE	FALSE
P09429	HMGB1	-0.2387975172	3.5963279	-0.943687060	3.715183e-01	6.415359e-01	-6.25673071	FALSE	FALSE
O60502	OGA	-0.1530399654	3.6358737	-1.451769418	1.826487e-01	4.329126e-01	-6.25966018	FALSE	FALSE
Q9NY27	PPP4R2	0.1071736812	3.6397282	0.869182699	4.087487e-01	6.728349e-01	-6.26033929	FALSE	FALSE
Q3MHD2	LSM12	0.1270019255	3.6173882	0.564998292	5.867539e-01	7.914355e-01	-6.26265466	FALSE	FALSE
P42285	MTREX	-0.1753995850	3.5619839	-0.472244021	6.487054e-01	8.343802e-01	-6.26386203	FALSE	FALSE
Q8WVM7	STAG1	-0.1751703242	3.5815293	-0.546235789	5.990221e-01	8.019197e-01	-6.26587711	FALSE	FALSE
P47897	QARS1	-0.0027217769	3.6321525	-0.013546892	9.895058e-01	9.943123e-01	-6.26855779	FALSE	FALSE
Q9NYZ3	GTSE1	-0.0340133016	3.6227843	-0.150214564	8.841183e-01	9.664531e-01	-6.26922796	FALSE	FALSE
A5YKK6	CNOT1	0.0705888618	3.5790103	0.208847839	8.395126e-01	9.492654e-01	-6.27359912	FALSE	FALSE
P35637	FUS	-0.4796111245	3.5414974	-1.415691393	1.926391e-01	4.418786e-01	-6.28060666	FALSE	FALSE
Q99714	HSD17B10	0.1591163956	3.5707556	0.470740029	6.497360e-01	8.343802e-01	-6.28171853	FALSE	FALSE
Q69YN2	CWF19L1	0.1691911922	3.6224790	0.876654705	4.048993e-01	6.719694e-01	-6.28355831	FALSE	FALSE
Q9Y678	COPG1	-0.2246173246	3.6179792	-1.273025926	2.369037e-01	5.023378e-01	-6.28367607	FALSE	FALSE
Q9Y6D5	ARFGEF2	0.0026534977	3.6166916	0.010600612	9.917880e-01	9.948149e-01	-6.28781421	FALSE	FALSE
Q9H1A4	ANAPC1	-0.0333361096	3.6177092	-0.135362956	8.954932e-01	9.699528e-01	-6.29214055	FALSE	FALSE
P01024	C3	0.4824681499	3.3375930	0.856184069	4.155067e-01	6.745566e-01	-6.29661126	FALSE	FALSE
Q08209	PPP3CA	0.0434505481	3.6191807	0.185738969	8.570297e-01	9.570003e-01	-6.29671392	FALSE	FALSE
Q9NZN8	CNOT2	-0.0615092769	3.6010015	-0.224820323	8.274593e-01	9.411987e-01	-6.30280990	FALSE	FALSE
P20618	PSMB1	0.1065406448	3.5117523	0.254870232	8.049154e-01	9.261625e-01	-6.30311037	FALSE	FALSE
O75191	XYLB	-0.0575644291	3.4406285	-0.114531980	9.114902e-01	9.747607e-01	-6.30415907	FALSE	FALSE
P49327	FASN	-0.1251754114	3.6197941	-0.585519429	5.734954e-01	7.831945e-01	-6.30651418	FALSE	FALSE
P06730	EIF4E	0.0857196043	3.5780993	0.243435514	8.134725e-01	9.294136e-01	-6.31684472	FALSE	FALSE
O95573	ACSL3	0.0781012723	3.6265453	0.384887539	7.098252e-01	8.715910e-01	-6.32048106	FALSE	FALSE
P49848	TAF6	0.1360895860	3.6177753	0.600087866	5.641859e-01	7.766520e-01	-6.32102694	FALSE	FALSE
Q9NPJ8	NXT2	0.2304467204	3.6190271	1.316679399	2.225241e-01	4.832792e-01	-6.32280530	FALSE	FALSE
Q3YEC7	RABL6	0.0533410479	3.6067846	0.200515640	8.458183e-01	9.493797e-01	-6.32509454	FALSE	FALSE
O00483	NDUFA4	-0.2305263816	3.6004121	-0.938057231	3.742421e-01	6.420805e-01	-6.32759454	FALSE	FALSE
Q8TE02	ELP5	-0.1830806312	3.6053627	-0.733291838	4.832199e-01	7.239770e-01	-6.33426937	FALSE	FALSE
P14868	DARS1	0.1343046101	3.6349013	1.018392744	3.367523e-01	6.114875e-01	-6.33597078	FALSE	FALSE
Q7KZI7	MARK2	0.1032661944	3.6002238	0.365661256	7.236003e-01	8.797410e-01	-6.34362602	FALSE	FALSE
O43172	PRPF4	0.0734960331	3.6371217	0.466112898	6.529116e-01	8.343802e-01	-6.34413834	FALSE	FALSE
Q12904	AIMP1	0.1094688598	3.6298615	0.631014514	5.447126e-01	7.609217e-01	-6.34471433	FALSE	FALSE
Q6PK04	CCDC137	-0.1502686645	3.6139929	-0.655603617	5.295160e-01	7.472465e-01	-6.34484804	FALSE	FALSE
O14776	TCERG1	0.0139462661	3.6185059	0.060059190	9.535043e-01	9.829865e-01	-6.34600570	FALSE	FALSE
Q16531	DDB1	-0.3132345996	3.6284592	-3.343128428	9.413795e-03	6.825001e-02	-6.34741850	FALSE	FALSE
Q8ND04	SMG8	-0.1856997249	3.6230913	-1.096984157	3.029140e-01	5.799480e-01	-6.35302301	FALSE	FALSE
Q02543	RPL18A	0.1908289565	3.6114043	0.835515487	4.264124e-01	6.836466e-01	-6.35836283	FALSE	FALSE
P48735	IDH2	-0.0328596801	3.6316890	-0.172737818	8.669225e-01	9.572066e-01	-6.36004379	FALSE	FALSE
Q8IWC1	MAP7D3	-0.0108352546	3.5556605	-0.029041322	9.775057e-01	9.898995e-01	-6.37609035	FALSE	FALSE
P22090	RPS4Y1	0.0850099964	3.6422957	2.035238770	7.434630e-02	2.618052e-01	-6.37960228	FALSE	FALSE
P07766	CD3E	-0.0461060860	3.6047043	-0.175388363	8.649035e-01	9.572066e-01	-6.38417567	FALSE	FALSE
Q9UMY1	NOL7	-0.0702869047	3.5999838	-0.253511943	8.059304e-01	9.261625e-01	-6.38549703	FALSE	FALSE
Q9UBU9	NXF1	-0.0678268195	3.6165299	-0.289922779	7.788609e-01	9.194323e-01	-6.38608915	FALSE	FALSE
P15814	IGLL1	0.1553233834	3.6345075	1.363582746	2.079055e-01	4.606625e-01	-6.38636963	FALSE	FALSE
Q9Y5V0	ZNF706	-0.3868423036	3.5979240	-1.842653432	1.006364e-01	3.130204e-01	-6.38890516	FALSE	FALSE
P63208	SKP1	0.2415899207	3.6101314	1.099264494	3.019735e-01	5.792721e-01	-6.39857378	FALSE	FALSE
Q96J01	THOC3	-0.1123234479	3.6302620	-0.664594962	5.240234e-01	7.466577e-01	-6.39861351	FALSE	FALSE
Q0PNE2	ELP6	-0.1006743778	3.6287571	-0.571050672	5.828260e-01	7.907194e-01	-6.40003707	FALSE	FALSE
Q8WWM7	ATXN2L	0.0932820176	3.6246983	0.465565938	6.532875e-01	8.343802e-01	-6.40518974	FALSE	FALSE
O60341	KDM1A	0.0234885931	3.6341924	0.133348909	8.970378e-01	9.699528e-01	-6.40551930	FALSE	FALSE
P49366	DHPS	0.0314008176	3.6140259	0.129210468	9.002131e-01	9.711270e-01	-6.40666024	FALSE	FALSE
Q01780	EXOSC10	-0.0715147777	3.6373054	-0.478333056	6.445411e-01	8.343802e-01	-6.41280868	FALSE	FALSE
Q01082	SPTBN1	-0.1217560448	3.6346351	-0.888912651	3.986401e-01	6.662019e-01	-6.41441748	FALSE	FALSE
Q15072	ZNF146	-0.0049598560	3.5602532	-0.012778959	9.901006e-01	9.943123e-01	-6.41570889	FALSE	FALSE
P19784	CSNK2A2	-0.0286237271	3.5634624	-0.075051841	9.419195e-01	9.829865e-01	-6.41822774	FALSE	FALSE
Q9UG63	ABCF2	-0.0403895352	3.6144882	-0.167269018	8.710912e-01	9.596603e-01	-6.42165827	FALSE	FALSE
Q8IWZ8	SUGP1	-0.0481313105	3.6199189	-0.213565996	8.359473e-01	9.463192e-01	-6.42188650	FALSE	FALSE
P13796	LCP1	-0.3385690164	3.4620825	-0.781360056	4.559165e-01	7.079271e-01	-6.42432912	FALSE	FALSE
O43768	ENSA	0.1493773918	3.6217793	0.761464674	4.670911e-01	7.118266e-01	-6.42618282	FALSE	FALSE
P08559	PDHA1	0.0930186591	3.5740294	0.287012486	7.810135e-01	9.194323e-01	-6.43459621	FALSE	FALSE
Q01813	PFKP	0.1520518600	3.6204300	0.775556309	4.591578e-01	7.096798e-01	-6.44076735	FALSE	FALSE
Q8N5A5	ZGPAT	-0.0085098187	3.5914384	-0.027297493	9.788560e-01	9.898995e-01	-6.44325231	FALSE	FALSE
O00148	DDX39A	-0.1395002945	3.6154552	-0.666819284	5.226700e-01	7.458070e-01	-6.44764338	FALSE	FALSE
Q8N163	CCAR2	-0.1526977696	3.6247216	-0.898749293	3.936674e-01	6.634680e-01	-6.44832558	FALSE	FALSE
O43776	NARS1	0.0826386549	3.5681035	0.243778560	8.132154e-01	9.294136e-01	-6.45049478	FALSE	FALSE
Q9NSD9	FARSB	-0.1446092236	3.6235102	-0.788840066	4.517617e-01	7.036920e-01	-6.45146546	FALSE	FALSE
Q92841	DDX17	-0.1251787719	3.6345918	-0.972676740	3.577234e-01	6.306072e-01	-6.45284570	FALSE	FALSE
P61313	RPL15	-0.1273523996	3.6190880	-0.616624903	5.537238e-01	7.681362e-01	-6.45399492	FALSE	FALSE
Q14204	DYNC1H1	0.0101511474	3.6351925	0.060511473	9.531547e-01	9.829865e-01	-6.45418255	FALSE	FALSE
P08865	RPSA	-0.2049689332	3.4876110	-0.471935991	6.489164e-01	8.343802e-01	-6.45484242	FALSE	FALSE
P18621	RPL17	0.3620167965	3.5929198	1.378065033	2.035613e-01	4.540983e-01	-6.45730390	FALSE	FALSE
P0DMV8	HSPA1A	-0.1340329967	3.6348789	-1.086316099	3.073449e-01	5.827732e-01	-6.46074528	FALSE	FALSE
P33992	MCM5	-0.2065320931	3.6045025	-0.898875810	3.936037e-01	6.634680e-01	-6.46205456	FALSE	FALSE
P24534	EEF1B2	-0.1564792924	3.6141513	-0.751116020	4.729742e-01	7.152957e-01	-6.46339913	FALSE	FALSE
Q15369	ELOC	-0.1370733456	3.6108145	-0.595570370	5.670634e-01	7.776419e-01	-6.46651704	FALSE	FALSE
Q9NP77	SSU72	-0.1499766355	3.5653985	-0.420829524	6.843763e-01	8.585178e-01	-6.47656461	FALSE	FALSE
Q96SB4	SRPK1	0.0475313138	3.6167333	0.205606423	8.419642e-01	9.493797e-01	-6.48059264	FALSE	FALSE
Q96AG4	LRRC59	0.1985838123	3.6219571	1.112993049	2.963596e-01	5.756267e-01	-6.48588022	FALSE	FALSE
P29144	TPP2	-0.1359247054	3.6371701	-1.482544014	1.744891e-01	4.220730e-01	-6.49403661	FALSE	FALSE
Q15032	R3HDM1	-0.0627568364	3.6164678	-0.271355785	7.926274e-01	9.227044e-01	-6.49562504	FALSE	FALSE
P49368	CCT3	-0.1473317297	3.6311683	-1.105389616	2.994585e-01	5.756267e-01	-6.49842032	FALSE	FALSE
P46781	RPS9	0.1969517020	3.6315256	1.667059676	1.320347e-01	3.688669e-01	-6.49890049	FALSE	FALSE
P52272	HNRNPM	0.1698276893	3.6286538	1.176301013	2.715382e-01	5.486406e-01	-6.50830244	FALSE	FALSE
Q14974	KPNB1	-0.0957740523	3.6167087	-0.441497287	6.699299e-01	8.489241e-01	-6.51263303	FALSE	FALSE
P32322	PYCR1	0.1516672501	3.6342680	1.303618895	2.267469e-01	4.902905e-01	-6.51919884	FALSE	FALSE
P25398	RPS12	-0.2473353764	3.6216403	-1.532063984	1.620350e-01	4.114193e-01	-6.52451890	FALSE	FALSE
Q9H2H8	PPIL3	0.0112682680	3.6305725	0.062599909	9.515402e-01	9.829865e-01	-6.53330196	FALSE	FALSE
Q9GZS3	WDR61	-0.0212933828	3.6028234	-0.080491913	9.377194e-01	9.829865e-01	-6.53655282	FALSE	FALSE
Q9Y2W1	THRAP3	-0.1386485984	3.6314031	-0.998003811	3.459872e-01	6.202607e-01	-6.54911178	FALSE	FALSE
Q562R1	ACTBL2	-0.2507549812	3.6292215	-2.153102151	6.166510e-02	2.314003e-01	-6.55012593	FALSE	FALSE
Q9P031	CCDC59	0.1400862815	3.6196768	0.711981922	4.956552e-01	7.294268e-01	-6.55054257	FALSE	FALSE
P56192	MARS1	-0.1012429426	3.6356165	-0.772301467	4.609822e-01	7.096798e-01	-6.55306415	FALSE	FALSE
P52907	CAPZA1	-0.0588853026	3.6262178	-0.312200131	7.624517e-01	9.077349e-01	-6.55518531	FALSE	FALSE
Q9Y3B4	SF3B6	-0.1151509268	3.6131241	-0.493674544	6.341079e-01	8.320025e-01	-6.55597561	FALSE	FALSE
O95831	AIFM1	-0.0657853999	3.6417453	-0.626089633	5.477870e-01	7.630894e-01	-6.56060467	FALSE	FALSE
Q9UKM9	RALY	-0.1803740061	3.6181555	-0.963332882	3.621275e-01	6.308441e-01	-6.56602901	FALSE	FALSE
P31150	GDI1	0.1454882825	3.5789111	0.465977228	6.530048e-01	8.343802e-01	-6.57278671	FALSE	FALSE
Q15029	EFTUD2	-0.1509882571	3.6158315	-0.733705525	4.829805e-01	7.239770e-01	-6.58184530	FALSE	FALSE
P15153	RAC2	-0.0616615618	3.6168523	-0.287574423	7.805977e-01	9.194323e-01	-6.58807226	FALSE	FALSE
P83881	RPL36A	-0.2458029686	3.6305648	-2.305315794	4.837988e-02	1.947043e-01	-6.59797025	FALSE	FALSE
A6NHQ2	FBLL1	-0.1979314396	3.6083920	-0.875425245	4.055309e-01	6.719694e-01	-6.60771023	FALSE	FALSE
Q13435	SF3B2	0.1224630935	3.6022677	0.465685449	6.532054e-01	8.343802e-01	-6.61519576	FALSE	FALSE
O15056	SYNJ2	0.1131746562	3.6305669	0.752179516	4.723674e-01	7.152957e-01	-6.62253038	FALSE	FALSE
Q16851	UGP2	-0.0767973336	3.6155333	-0.347237218	7.369012e-01	8.893324e-01	-6.63871161	FALSE	FALSE
Q8N7H5	PAF1	0.0224863238	3.6254110	0.117142168	9.094833e-01	9.736705e-01	-6.64149312	FALSE	FALSE
P62316	SNRPD2	-0.2042596138	3.6230712	-1.291747962	2.306437e-01	4.963098e-01	-6.65017883	FALSE	FALSE
O43719	HTATSF1	0.0312876001	3.6021496	0.120907795	9.065891e-01	9.716270e-01	-6.65465533	FALSE	FALSE
Q9P258	RCC2	-0.0803208635	3.6307734	-0.507631901	6.246903e-01	8.245577e-01	-6.66025136	FALSE	FALSE
P50914	RPL14	-0.1434781084	3.5874690	-0.478107404	6.446952e-01	8.343802e-01	-6.66426587	FALSE	FALSE
Q9Y237	PIN4	-0.1864039042	3.6310060	-1.575120707	1.518579e-01	3.961162e-01	-6.66490455	FALSE	FALSE
P33993	MCM7	0.0951608825	3.6334734	0.685553977	5.113555e-01	7.395079e-01	-6.66678137	FALSE	FALSE
O75533	SF3B1	-0.0710536372	3.6144126	-0.313601768	7.614234e-01	9.077349e-01	-6.66999946	FALSE	FALSE
Q9BY77	POLDIP3	0.0194123534	3.6062968	0.078002111	9.396414e-01	9.829865e-01	-6.67276221	FALSE	FALSE
P31943	HNRNPH1	-0.0688039115	3.6387984	-0.595872134	5.668710e-01	7.776419e-01	-6.67708414	FALSE	FALSE
Q15428	SF3A2	-0.0537939712	3.6189789	-0.254503049	8.051897e-01	9.261625e-01	-6.67917851	FALSE	FALSE
P62854	RPS26	-0.2345033632	3.6261067	-1.654572091	1.345811e-01	3.695556e-01	-6.67923338	FALSE	FALSE
P61923	COPZ1	-0.0676996080	3.5985133	-0.256405598	8.037685e-01	9.261625e-01	-6.67993284	FALSE	FALSE
Q9UBU8	MORF4L1	-0.0309123250	3.6397361	-0.250106802	8.084768e-01	9.265150e-01	-6.68232951	FALSE	FALSE
P52701	MSH6	-0.0068555071	3.6304469	-0.040478679	9.686514e-01	9.876456e-01	-6.68310243	FALSE	FALSE
Q5MIZ7	PPP4R3B	-0.1691253757	3.6275647	-1.166624290	2.752198e-01	5.526817e-01	-6.68485299	FALSE	FALSE
P43243	MATR3	-0.0411098826	3.6203504	-0.201344030	8.451909e-01	9.493797e-01	-6.69049950	FALSE	FALSE
O96019	ACTL6A	-0.0317034619	3.6182788	-0.148150606	8.856975e-01	9.671071e-01	-6.69958047	FALSE	FALSE
Q8IZQ5	SELENOH	0.1262890798	3.6096097	0.543881265	6.005714e-01	8.019197e-01	-6.70584070	FALSE	FALSE
O75190	DNAJB6	0.0169653185	3.6335932	0.110930329	9.142606e-01	9.756071e-01	-6.72641669	FALSE	FALSE
P06729	CD2	-0.0194816704	3.6141026	-0.088434191	9.315911e-01	9.829865e-01	-6.73262955	FALSE	FALSE
Q01105	SET	0.1675684882	3.6130290	0.811633658	4.392581e-01	6.936775e-01	-6.73333694	FALSE	FALSE
P60510	PPP4C	-0.1061560432	3.6308411	-0.713439616	4.947981e-01	7.292540e-01	-6.73627370	FALSE	FALSE
P08708	RPS17	0.1153307241	3.6327748	0.865784034	4.105081e-01	6.728349e-01	-6.73810519	FALSE	FALSE
O60869	EDF1	-0.1197572143	3.6397822	-1.789471824	1.093214e-01	3.256524e-01	-6.74133891	FALSE	FALSE
Q00688	FKBP3	-0.0565020539	3.6049580	-0.224625888	8.276057e-01	9.411987e-01	-6.74194191	FALSE	FALSE
P09012	SNRPA	0.1607816158	3.6170649	0.821574347	4.338794e-01	6.888970e-01	-6.74703268	FALSE	FALSE
Q9H5V9	CXorf56	-0.0582338288	3.6260949	-0.331048412	7.486662e-01	8.969440e-01	-6.74778306	FALSE	FALSE
P39687	ANP32A	0.0920495511	3.5630703	0.275090628	7.898518e-01	9.217281e-01	-6.74871888	FALSE	FALSE
Q9Y324	FCF1	0.1389129717	3.6256902	0.855329296	4.159538e-01	6.745566e-01	-6.75716475	FALSE	FALSE
P35232	PHB	-0.0098771494	3.6294306	-0.057712823	9.553185e-01	9.829865e-01	-6.75791913	FALSE	FALSE
P14618	PKM	0.0130275118	3.5283688	0.032380277	9.749204e-01	9.898995e-01	-6.75793168	FALSE	FALSE
O43660	PLRG1	-0.2084626537	3.6232867	-1.373774780	2.048400e-01	4.559193e-01	-6.76260110	FALSE	FALSE
P82932	MRPS6	0.0765346906	3.6274167	0.439538744	6.712928e-01	8.489241e-01	-6.76806914	FALSE	FALSE
P62249	RPS16	-0.1862167419	3.6305957	-1.525796159	1.635663e-01	4.114193e-01	-6.76967041	FALSE	FALSE
P60709	ACTB	0.1904331819	3.6348597	2.025364083	7.551668e-02	2.649802e-01	-6.77097777	FALSE	FALSE
O14818	PSMA7	-0.1077031305	3.6162264	-0.532968506	6.077798e-01	8.087326e-01	-6.77333848	FALSE	FALSE
Q9UBF2	COPG2	-0.0487899667	3.6164561	-0.239535907	8.163969e-01	9.316751e-01	-6.78700122	FALSE	FALSE
Q9BWJ5	SF3B5	-0.1067077596	3.6046757	-0.429005526	6.786446e-01	8.545895e-01	-6.79123276	FALSE	FALSE
P25705	ATP5F1A	-0.1255065398	3.6321253	-0.977485609	3.554725e-01	6.303882e-01	-6.79922865	FALSE	FALSE
P22061	PCMT1	0.0006743875	3.6024488	0.002640994	9.979541e-01	9.979541e-01	-6.82049424	FALSE	FALSE
P53634	CTSC	0.0227831259	3.6287825	0.134557798	8.961107e-01	9.699528e-01	-6.82258340	FALSE	FALSE
P48444	ARCN1	-0.1792018917	3.6124264	-0.916494592	3.848097e-01	6.553063e-01	-6.82701382	FALSE	FALSE
O75323	NIPSNAP2	0.0172872239	3.5812833	0.053911579	9.582582e-01	9.829865e-01	-6.83165100	FALSE	FALSE
P78371	CCT2	-0.0850471120	3.6125164	-0.395182917	7.024944e-01	8.662560e-01	-6.83369625	FALSE	FALSE
P35030	PRSS3	-0.4961822070	3.3130860	-0.913638250	3.862256e-01	6.554535e-01	-6.83615115	FALSE	FALSE
Q13547	HDAC1	-0.0893138620	3.6118736	-0.416936512	6.871130e-01	8.593925e-01	-6.84706195	FALSE	FALSE
Q9BY44	EIF2A	-0.0697941840	3.6323453	-0.480542026	6.430337e-01	8.343802e-01	-6.85531510	FALSE	FALSE
Q6P1L8	MRPL14	0.0600841687	3.5937798	0.215673050	8.343564e-01	9.463192e-01	-6.85586324	FALSE	FALSE
P84098	RPL19	-0.2076399636	3.6080025	-0.938834542	3.738651e-01	6.420805e-01	-6.86166785	FALSE	FALSE
Q9BRX9	WDR83	-0.1011352585	3.6164162	-0.482062598	6.419970e-01	8.343802e-01	-6.87068971	FALSE	FALSE
Q13825	AUH	0.0224020475	3.5936612	0.077785147	9.398089e-01	9.829865e-01	-6.87154430	FALSE	FALSE
Q9Y3I0	RTCB	-0.0657953972	3.6392634	-0.661869635	5.256846e-01	7.472465e-01	-6.88074799	FALSE	FALSE
Q8IY67	RAVER1	0.0844787562	3.6380418	0.837725001	4.252372e-01	6.833649e-01	-6.88119624	FALSE	FALSE
A6NHR9	SMCHD1	0.0381439970	3.6169284	0.184283229	8.581361e-01	9.571518e-01	-6.88242626	FALSE	FALSE
P34931	HSPA1L	0.1422469239	3.6290867	1.001861849	3.442252e-01	6.193541e-01	-6.89170542	FALSE	FALSE
P0DP23	CALM1	-0.2161499851	3.5813796	-0.796308753	4.476386e-01	7.005899e-01	-6.89459382	FALSE	FALSE
O00422	SAP18	0.0277241261	3.6256625	0.156764245	8.791107e-01	9.631146e-01	-6.89514043	FALSE	FALSE
Q8WW12	PCNP	-0.0718363681	3.5475403	-0.197530288	8.480805e-01	9.498429e-01	-6.93161227	FALSE	FALSE
P09543	CNP	-0.0486041117	3.6363068	-0.393503909	7.036877e-01	8.662560e-01	-6.93294565	FALSE	FALSE
Q10570	CPSF1	-0.0082716038	3.6357735	-0.063176629	9.510944e-01	9.829865e-01	-6.93797429	FALSE	FALSE
Q09028	RBBP4	-0.0660298363	3.6359220	-0.557382054	5.917173e-01	7.959526e-01	-6.94176594	FALSE	FALSE
Q08211	DHX9	0.0251391039	3.6268614	0.146748732	8.867704e-01	9.672075e-01	-6.94914756	FALSE	FALSE
Q9UHX1	PUF60	0.1771232978	3.6331556	1.606999954	1.446976e-01	3.814755e-01	-6.95356089	FALSE	FALSE
P40938	RFC3	0.0249220667	3.6046404	0.102110129	9.210503e-01	9.807296e-01	-6.95383217	FALSE	FALSE
P26196	DDX6	0.0683445771	3.6271955	0.414881084	6.885599e-01	8.593925e-01	-6.95689804	FALSE	FALSE
P68371	TUBB4B	0.0859846204	3.6329616	0.655221790	5.297500e-01	7.472465e-01	-6.95785641	FALSE	FALSE
P31146	CORO1A	-0.0038155715	3.6242498	-0.020870945	9.838329e-01	9.908675e-01	-6.96661826	FALSE	FALSE
P50990	CCT8	-0.1585096465	3.6235223	-1.000041860	3.450556e-01	6.197173e-01	-6.97801383	FALSE	FALSE
Q29RF7	PDS5A	-0.0553323122	3.6402700	-0.610718894	5.574473e-01	7.708878e-01	-6.98064323	FALSE	FALSE
P35249	RFC4	-0.0560606756	3.6290796	-0.366866833	7.227334e-01	8.797410e-01	-6.98083503	FALSE	FALSE
P26641	EEF1G	0.1090086192	3.6264554	0.689877926	5.087658e-01	7.377104e-01	-7.00775093	FALSE	FALSE
Q9Y224	RTRAF	-0.1316268465	3.6137378	-0.620061335	5.515640e-01	7.670551e-01	-7.01218441	FALSE	FALSE
Q8NHP8	PLBD2	-0.0319717715	3.5906165	-0.121541271	9.061024e-01	9.716270e-01	-7.01439069	FALSE	FALSE
P62805	H4C1	-0.1817817677	3.6002287	-0.793675364	4.490895e-01	7.006364e-01	-7.01729001	FALSE	FALSE
P35269	GTF2F1	-0.0679571992	3.6289032	-0.426194883	6.806125e-01	8.555721e-01	-7.02263535	FALSE	FALSE
P49411	TUFM	-0.0520593173	3.5996566	-0.213812338	8.357613e-01	9.463192e-01	-7.03462548	FALSE	FALSE
Q9NP97	DYNLRB1	0.0627922947	3.6057429	0.250029997	8.085342e-01	9.265150e-01	-7.05558023	FALSE	FALSE
P62906	RPL10A	-0.0129306073	3.6270829	-0.077125712	9.403181e-01	9.829865e-01	-7.05974575	FALSE	FALSE
Q9UQE7	SMC3	0.0477629895	3.6331042	0.347275760	7.368733e-01	8.893324e-01	-7.06883397	FALSE	FALSE
Q00059	TFAM	0.0919957573	3.6316845	0.683081535	5.128400e-01	7.395079e-01	-7.07351300	FALSE	FALSE
Q9Y295	DRG1	-0.0642029061	3.6367098	-0.571898532	5.822769e-01	7.907194e-01	-7.07478513	FALSE	FALSE
P56270	MAZ	-0.0199031682	3.6329619	-0.143958945	8.889062e-01	9.684658e-01	-7.07553276	FALSE	FALSE
Q14669	TRIP12	0.0362124950	3.6354633	0.284357944	7.829786e-01	9.194323e-01	-7.07765796	FALSE	FALSE
O43143	DHX15	-0.0008362759	3.6391852	-0.007906775	9.938748e-01	9.958949e-01	-7.08315066	FALSE	FALSE
P84103	SRSF3	-0.1485815785	3.6304594	-1.107080885	2.987670e-01	5.756267e-01	-7.08505970	FALSE	FALSE
P46779	RPL28	0.1006737346	3.6370284	1.014929859	3.383074e-01	6.116673e-01	-7.08588866	FALSE	FALSE
Q9Y265	RUVBL1	-0.1290420631	3.6302256	-0.964898766	3.613867e-01	6.308441e-01	-7.08765252	FALSE	FALSE
O00268	TAF4	-0.0232902639	3.6404839	-0.249332395	8.090562e-01	9.265150e-01	-7.08822459	FALSE	FALSE
P67809	YBX1	-0.1171959694	3.6332995	-0.964753430	3.614554e-01	6.308441e-01	-7.09626899	FALSE	FALSE
P32969	RPL9	0.0884947332	3.6192189	0.469696880	6.504512e-01	8.343802e-01	-7.10469665	FALSE	FALSE
P39748	FEN1	0.0087740750	3.5950053	0.031790512	9.753770e-01	9.898995e-01	-7.12146308	FALSE	FALSE
Q9Y3U8	RPL36	-0.0167511796	3.6339924	-0.124497820	9.038312e-01	9.716270e-01	-7.14099075	FALSE	FALSE
P00738	HP	-0.0022874494	3.6397400	-0.023092677	9.821122e-01	9.901459e-01	-7.14138673	FALSE	FALSE
P09661	SNRPA1	-0.0436489270	3.6353575	-0.352453849	7.331254e-01	8.884703e-01	-7.14777023	FALSE	FALSE
Q7KZF4	SND1	-0.0229767780	3.6264831	-0.139283864	8.924876e-01	9.699528e-01	-7.15540122	FALSE	FALSE
Q9Y606	PUS1	0.0375091522	3.6363095	0.320979649	7.560190e-01	9.035572e-01	-7.17377770	FALSE	FALSE
Q9UMS4	PRPF19	-0.1208619280	3.6257320	-0.771621691	4.613638e-01	7.096798e-01	-7.17772101	FALSE	FALSE
P06748	NPM1	-0.1088556107	3.6242177	-0.656383882	5.290380e-01	7.472465e-01	-7.19180821	FALSE	FALSE
P15880	RPS2	0.0597820424	3.6388321	0.630812685	5.448384e-01	7.609217e-01	-7.19349956	FALSE	FALSE
Q9ULC4	MCTS1	0.2017125044	3.6020442	0.852337860	4.175212e-01	6.755725e-01	-7.19464454	FALSE	FALSE
O14579	COPE	0.0222074770	3.6102012	0.100323445	9.224265e-01	9.811354e-01	-7.19741180	FALSE	FALSE
O60739	EIF1B	0.3582238368	3.5595357	1.021997552	3.351392e-01	6.114875e-01	-7.20072572	FALSE	FALSE
P05198	EIF2S1	-0.0263561196	3.6282655	-0.167671274	8.707845e-01	9.596603e-01	-7.20088948	FALSE	FALSE
P46783	RPS10	-0.1279228577	3.6313880	-0.995618270	3.470801e-01	6.210908e-01	-7.21488717	FALSE	FALSE
Q9Y383	LUC7L2	-0.0014298693	3.6370006	-0.012549246	9.902786e-01	9.943123e-01	-7.22118534	FALSE	FALSE
Q6IA86	ELP2	-0.0834267963	3.6341627	-0.684277050	5.121219e-01	7.395079e-01	-7.24321784	FALSE	FALSE
P55145	MANF	0.1086789152	3.6190080	0.556100603	5.925546e-01	7.959930e-01	-7.25039688	FALSE	FALSE
P14678	SNRPB	-0.1236753648	3.6306921	-0.941897975	3.723823e-01	6.419037e-01	-7.25910647	FALSE	FALSE
P41091	EIF2S3	0.1263452128	3.6189733	0.677894865	5.159627e-01	7.405229e-01	-7.27221020	FALSE	FALSE
P61353	RPL27	0.0740925767	3.6212508	0.399794834	6.992210e-01	8.662560e-01	-7.29500858	FALSE	FALSE
Q14683	SMC1A	-0.0906538781	3.6324220	-0.722958405	4.892247e-01	7.288865e-01	-7.32311867	FALSE	FALSE
P62857	RPS28	-0.4991278493	3.4891528	-1.198275678	2.633260e-01	5.373023e-01	-7.33249266	FALSE	FALSE
Q15637	SF1	-0.0790052112	3.6091553	-0.351958518	7.334836e-01	8.884703e-01	-7.35001300	FALSE	FALSE
Q92979	EMG1	-0.0255695797	3.5829385	-0.086974389	9.327172e-01	9.829865e-01	-7.36216539	FALSE	FALSE
Q92522	H1FX	-0.0165674877	3.6408860	-0.204709684	8.426428e-01	9.493797e-01	-7.36505298	FALSE	FALSE
P53618	COPB1	0.0116457294	3.6252527	0.070086873	9.457545e-01	9.829865e-01	-7.37162151	FALSE	FALSE
O95163	ELP1	-0.0526568453	3.6408971	-0.734091416	4.827572e-01	7.239770e-01	-7.37790138	FALSE	FALSE
P41223	BUD31	-0.0757107377	3.6383469	-0.849777285	4.188662e-01	6.755725e-01	-7.38020909	FALSE	FALSE
P05141	SLC25A5	0.0621599461	3.6235312	0.367693253	7.221393e-01	8.797410e-01	-7.38917834	FALSE	FALSE
P35606	COPB2	-0.0734471572	3.5927426	-0.275000037	7.899191e-01	9.217281e-01	-7.41382582	FALSE	FALSE
O60884	DNAJA2	-0.0799888393	3.6322314	-0.625847452	5.479384e-01	7.630894e-01	-7.42732268	FALSE	FALSE
P36402	TCF7	-0.0050961491	3.6387338	-0.052791534	9.591245e-01	9.829865e-01	-7.42837741	FALSE	FALSE
P04406	GAPDH	-0.2246725882	3.6113479	-1.132906860	2.883638e-01	5.652619e-01	-7.43098958	FALSE	FALSE
P62277	RPS13	0.0675681254	3.6389792	0.800377874	4.454029e-01	6.993109e-01	-7.43363298	FALSE	FALSE
Q9BW61	DDA1	0.0989247071	3.6409114	1.770380852	1.126068e-01	3.292079e-01	-7.44515966	FALSE	FALSE
QXUBXX	QXUBXX	0.1737979577	3.5935373	0.678692125	5.154820e-01	7.405229e-01	-7.44544048	FALSE	FALSE
P53621	COPA	-0.0145586976	3.6179563	-0.075160353	9.418357e-01	9.829865e-01	-7.48518734	FALSE	FALSE
P17844	DDX5	0.0440089254	3.6347823	0.377293247	7.152532e-01	8.749872e-01	-7.49379385	FALSE	FALSE
Q9NTI5	PDS5B	0.0036018618	3.6403496	0.043927084	9.659826e-01	9.870040e-01	-7.51620489	FALSE	FALSE
P62244	RPS15A	0.1138448340	3.6360541	1.154582593	2.798575e-01	5.593205e-01	-7.52515096	FALSE	FALSE
P62280	RPS11	-0.0741434369	3.6408303	-1.182617923	2.691564e-01	5.449450e-01	-7.53319533	FALSE	FALSE
P31689	DNAJA1	-0.0645028116	3.6365498	-0.644064917	5.366153e-01	7.526354e-01	-7.55267495	FALSE	FALSE
Q5VW36	FOCAD	-0.0228656711	3.6391089	-0.254215045	8.054049e-01	9.261625e-01	-7.55691770	FALSE	FALSE
P62753	RPS6	-0.1096196273	3.6311332	-0.865225590	4.107977e-01	6.728349e-01	-7.56880133	FALSE	FALSE
Q9Y6A4	CFAP20	-0.0441416540	3.6229595	-0.258287576	8.023633e-01	9.261625e-01	-7.58674575	FALSE	FALSE
P27695	APEX1	0.0618741488	3.6219641	0.343454566	7.396438e-01	8.904625e-01	-7.62524899	FALSE	FALSE
Q96E11	MRRF	0.0333830402	3.6241288	0.199808953	8.463537e-01	9.493797e-01	-7.63061626	FALSE	FALSE
O43809	NUDT21	0.1021935058	3.6292558	0.715204288	4.937618e-01	7.292540e-01	-7.64462282	FALSE	FALSE
Q15393	SF3B3	0.0802231123	3.6339451	0.671654362	5.197354e-01	7.437723e-01	-7.64551197	FALSE	FALSE
P84101	SERF2	0.0504261453	3.6325220	0.394172578	7.032123e-01	8.662560e-01	-7.73608013	FALSE	FALSE
P46782	RPS5	-0.0543090508	3.6349830	-0.480043513	6.433737e-01	8.343802e-01	-7.77967661	FALSE	FALSE
P62266	RPS23	0.2506935456	3.5993612	1.044442919	3.252280e-01	5.971598e-01	-7.78606990	FALSE	FALSE
P62241	RPS8	-0.0297502033	3.6429085	-0.701781227	5.016789e-01	7.328228e-01	-7.82378104	FALSE	FALSE
Q96PK6	RBM14	-0.0374101713	3.6297902	-0.267649012	7.953852e-01	9.246074e-01	-7.89653731	FALSE	FALSE
P62847	RPS24	-0.0171458879	3.6361733	-0.159891548	8.767217e-01	9.615657e-01	-7.93949530	FALSE	FALSE
P23396	RPS3	-0.0899821260	3.6381378	-1.065790541	3.160126e-01	5.905743e-01	-7.98538658	FALSE	FALSE
P37108	SRP14	0.0738006816	3.6315583	0.572969287	5.815839e-01	7.907194e-01	-8.01212768	FALSE	FALSE
O75153	CLUH	-0.0319183749	3.6392058	-0.385712051	7.092369e-01	8.715910e-01	-8.09068940	FALSE	FALSE
P61247	RPS3A	-0.0638590293	3.6404517	-0.950489168	3.682467e-01	6.392452e-01	-8.10814086	FALSE	FALSE
O60814	H2BC12	-0.2206853599	3.6109609	-1.134113948	2.878847e-01	5.652619e-01	-8.11508751	FALSE	FALSE
P35268	RPL22	-0.0108762217	3.6241234	-0.065589466	9.492296e-01	9.829865e-01	-8.12380652	FALSE	FALSE
A6NHL2	TUBAL3	-0.0531034389	3.6276638	-0.353725044	7.322065e-01	8.884703e-01	-8.16332159	FALSE	FALSE
P42677	RPS27	-0.0300158561	3.6342817	-0.256945723	8.033651e-01	9.261625e-01	-8.24230684	FALSE	FALSE
P62899	RPL31	-0.0393747630	3.6335983	-0.335990181	7.450673e-01	8.940635e-01	-8.36596970	FALSE	FALSE
P62263	RPS14	-0.0002883688	3.6416187	-0.004955225	9.961613e-01	9.971726e-01	-8.41319033	FALSE	FALSE
P62269	RPS18	-0.0065736954	3.6363678	-0.063570215	9.507902e-01	9.829865e-01	-8.46498807	FALSE	FALSE
P46776	RPL27A	-0.0160291178	3.6378015	-0.173493105	8.663470e-01	9.572066e-01	-8.47043669	FALSE	FALSE
P11021	HSPA5	-0.0363969020	3.6416166	-0.660656389	5.264251e-01	7.472465e-01	-8.53561407	FALSE	FALSE
P10412	H1-4	-0.0612286282	3.6400869	-0.883323186	4.014856e-01	6.698170e-01	-8.97629762	FALSE	FALSE
P23284	PPIB	0.0053262702	3.6382266	0.059810182	9.536969e-01	9.829865e-01	-9.08775907	FALSE	FALSE
P04350	TUBB4A	-0.0035139860	3.6343536	-0.030654690	9.762565e-01	9.898995e-01	-9.27411737	FALSE	FALSE
Q96SW2	CRBN	-0.0108718781	3.6432137	-0.367532842	7.222546e-01	8.797410e-01	-10.29862639	FALSE	FALSE
