# Supplementary material for: A Type II CDK6 Degrader Enables Cellular Targeting beyond the Limits of Type II Inhibition
Source: J Am Chem Soc. 2026 Jun 26;148(26):27951–64. doi: 10.1021/jacs.6c10277 (PMC13352627; doi:10.1021/jacs.6c10277)
Supplement: Supplementary file 3 [file ja6c10277_si_003.zip › Raw proteomics data _ IP and WP 2026 05/ip-esf_485_25-48_esf6_diann_directdia_20250205v3_globalnorm_3c4r_20251021_Limma_output_JHK.02.117_vs_DMSO.csv]

Accession	Gene.Symbol	logFC	AveExpr	t	P.Value	adj.P.Val	B	Control.Fully.Imputed	Contrast.Fully.Imputed
Q00535	CDK5	6.7921001272	1.2313734	3.707829e+01	1.644776e-10	1.621749e-07	14.7489032	TRUE	FALSE
P53671	LIMK2	4.7718684805	2.1793178	2.782456e+01	1.748539e-09	8.620299e-07	11.7167945	TRUE	FALSE
P06239	LCK	3.6791493605	2.6628867	1.888413e+01	4.155782e-08	1.024400e-05	9.4106568	FALSE	FALSE
Q99536	VAT1	7.3068239552	0.9524072	1.893968e+01	4.057790e-08	1.024400e-05	8.3683077	FALSE	FALSE
P78406	RAE1	-2.1070942979	3.2790104	-1.609730e+01	1.513218e-07	2.984065e-05	7.7774377	FALSE	FALSE
O14965	AURKA	3.0444706232	2.9357593	1.495748e+01	2.731820e-07	3.847963e-05	7.5651346	FALSE	FALSE
P34897	SHMT2	1.8662632314	3.3517465	1.371596e+01	5.464933e-07	6.341230e-05	6.9507615	FALSE	FALSE
P49336	CDK8	3.1319811976	2.9084644	1.511995e+01	2.504867e-07	3.847963e-05	6.8483431	FALSE	FALSE
P24941	CDK2	4.4885376674	2.2917204	1.311192e+01	7.822411e-07	7.011725e-05	6.6071597	FALSE	FALSE
P51617	IRAK1	3.6442882959	2.6844748	1.241233e+01	1.208302e-06	8.554229e-05	6.1780431	FALSE	FALSE
O43318	MAP3K7	3.2233986993	2.8693882	1.333705e+01	6.831725e-07	6.736081e-05	6.1165024	TRUE	FALSE
Q9NYJ8	TAB2	2.5255599576	3.1465287	1.361749e+01	5.788141e-07	6.341230e-05	6.0988074	FALSE	FALSE
Q16539	MAPK14	2.9909465727	2.9664590	1.274168e+01	9.819670e-07	8.068495e-05	5.7971066	TRUE	FALSE
P16591	FER	3.0293726348	2.9180170	1.216666e+01	1.415105e-06	8.720583e-05	5.7535693	TRUE	FALSE
P11940	PABPC1	1.1637574168	3.5256317	1.150681e+01	2.195195e-06	1.202479e-04	5.5089531	FALSE	FALSE
P12931	SRC	3.2119062460	2.8310752	1.175850e+01	1.851852e-06	1.074074e-04	5.4596709	TRUE	FALSE
Q96IU2	ZBED3	3.9901052734	2.4913926	1.118918e+01	2.733858e-06	1.418729e-04	5.3527389	FALSE	FALSE
P54619	PRKAG1	3.4938459921	2.7566134	1.233895e+01	1.266311e-06	8.554229e-05	5.0933398	FALSE	FALSE
P49458	SRP9	-1.2942521452	3.4934039	-1.229641e+01	1.301353e-06	8.554229e-05	4.9738995	FALSE	FALSE
Q9BZL6	PRKD2	3.2067880971	2.8193388	1.062000e+01	4.108915e-06	2.025695e-04	4.9490674	FALSE	FALSE
Q15750	TAB1	2.7434244737	3.0279497	1.003518e+01	6.374111e-06	2.856761e-04	4.3806191	FALSE	FALSE
Q13131	PRKAA1	3.3223722765	2.7926424	1.048314e+01	4.544841e-06	2.133911e-04	4.0598697	FALSE	FALSE
P15104	GLUL	-1.8933524453	3.3420676	-9.011869e+00	1.453256e-05	6.230045e-04	3.7300165	FALSE	FALSE
Q15181	PPA1	-0.9335118408	3.5638568	-8.686385e+00	1.920243e-05	7.888997e-04	3.1482208	FALSE	FALSE
Q96GD4	AURKB	2.1623966206	3.2449508	7.979013e+00	3.628274e-05	1.375953e-03	2.8180819	FALSE	FALSE
P01111	NRAS	-1.7257948610	3.3673617	-7.739424e+00	4.547218e-05	1.546054e-03	2.5479941	FALSE	FALSE
P52948	NUP98	-0.9945314244	3.5472461	-7.829219e+00	4.175637e-05	1.470421e-03	2.2336782	FALSE	FALSE
Q00403	GTF2B	-1.1263038148	3.5242127	-7.382118e+00	6.433668e-05	2.114532e-03	2.1758194	FALSE	FALSE
P62888	RPL30	-1.1471678789	3.5230681	-7.863041e+00	4.044497e-05	1.470421e-03	2.0249099	FALSE	FALSE
P51451	BLK	2.0202688893	3.2862274	7.137126e+00	8.223501e-05	2.615604e-03	1.9502859	TRUE	FALSE
Q00537	CDK17	2.6226387933	3.0637494	6.729346e+00	1.255172e-04	3.867497e-03	1.6069455	FALSE	FALSE
P52333	JAK3	2.4382440448	3.0957621	6.396088e+00	1.798356e-04	5.215233e-03	1.2811022	TRUE	FALSE
Q9ULC4	MCTS1	-1.5146897577	3.4134833	-6.549747e+00	1.521128e-04	4.544946e-03	0.9684337	FALSE	FALSE
Q13310	PABPC4	1.2051297683	3.5022657	6.121395e+00	2.443134e-04	6.510623e-03	0.9022462	FALSE	FALSE
Q9NPE3	NOP10	-1.0177991201	3.5429002	-6.306691e+00	1.984918e-04	5.591798e-03	0.8477153	FALSE	FALSE
P54886	ALDH18A1	-1.1341456772	3.5223071	-6.004409e+00	2.791623e-04	7.057796e-03	0.8414631	FALSE	FALSE
P22830	FECH	1.2006165789	3.5120592	5.874469e+00	3.243896e-04	7.615433e-03	0.7293472	FALSE	FALSE
Q14457	BECN1	1.7453470741	3.3598584	5.786874e+00	3.593867e-04	8.240820e-03	0.6268892	FALSE	FALSE
Q71RC2	LARP4	-0.9446168987	3.5549606	-5.895722e+00	3.164728e-04	7.610785e-03	0.3089178	FALSE	FALSE
P42704	LRPPRC	-0.9971641394	3.5445988	-5.535760e+00	4.848025e-04	1.086398e-02	0.1497944	FALSE	FALSE
Q92918	MAP4K1	1.9061426418	3.2677062	5.352213e+00	6.066424e-04	1.272658e-02	0.1347487	TRUE	FALSE
Q99570	PIK3R4	1.7527317888	3.3363259	5.308895e+00	6.400395e-04	1.314748e-02	0.0892975	FALSE	FALSE
Q9GZT3	SLIRP	-1.0351944967	3.5374096	-5.429793e+00	5.514841e-04	1.182094e-02	-0.1468577	FALSE	FALSE
Q8NDD1	C1orf131	-1.1149762747	3.5275692	-5.100722e+00	8.310878e-04	1.514162e-02	-0.1830586	FALSE	FALSE
P99999	CYCS	-1.6231958251	3.3705537	-5.151214e+00	7.796299e-04	1.501333e-02	-0.2834728	FALSE	FALSE
P06241	FYN	2.0667064364	3.2041073	4.984525e+00	9.641136e-04	1.638993e-02	-0.2936867	TRUE	FALSE
Q66PJ3	ARL6IP4	1.2813566997	3.4708257	4.993338e+00	9.532530e-04	1.638993e-02	-0.4459822	FALSE	FALSE
O60869	EDF1	-0.6290090048	3.6040389	-5.978572e+00	2.875729e-04	7.088673e-03	-0.4891108	FALSE	FALSE
P62081	RPS7	-1.0060995603	3.5300128	-5.434552e+00	5.482832e-04	1.182094e-02	-0.6663339	FALSE	FALSE
O14807	MRAS	-1.1962423010	3.4897371	-5.073852e+00	8.599702e-04	1.514162e-02	-0.6804089	FALSE	FALSE
Q9UKU7	ACAD8	1.5096113602	3.3939362	4.607668e+00	1.581575e-03	2.399127e-02	-0.7547876	FALSE	FALSE
P06493	CDK1	1.6969914936	3.2901675	4.707872e+00	1.383743e-03	2.236672e-02	-0.7751899	FALSE	FALSE
P62316	SNRPD2	-0.7650982649	3.5782884	-5.197143e+00	7.358242e-04	1.480658e-02	-0.7851696	FALSE	FALSE
P05204	HMGN2	-0.8342457880	3.5648704	-5.123139e+00	8.077998e-04	1.502812e-02	-0.8360825	FALSE	FALSE
Q9NPA8	ENY2	-0.7215393194	3.5854109	-5.076642e+00	8.569211e-04	1.514162e-02	-0.8985667	FALSE	FALSE
P61604	HSPE1	-1.5105658365	3.4157924	-5.138973e+00	7.917781e-04	1.501333e-02	-1.0357565	FALSE	FALSE
Q9UNQ2	DIMT1	-0.7968373717	3.5776000	-4.608596e+00	1.579607e-03	2.399127e-02	-1.1384730	FALSE	FALSE
Q15120	PDK3	1.3286767491	3.4433119	4.253235e+00	2.567465e-03	3.565522e-02	-1.2177159	FALSE	FALSE
O15235	MRPS12	-0.7556261477	3.5852468	-4.449969e+00	1.957580e-03	2.797354e-02	-1.2519856	FALSE	FALSE
P04075	ALDOA	-0.7031716804	3.5889662	-4.613797e+00	1.568633e-03	2.399127e-02	-1.2686528	FALSE	FALSE
Q15004	PCLAF	-0.6687544625	3.5969053	-4.577698e+00	1.646536e-03	2.459825e-02	-1.2711838	FALSE	FALSE
P35269	GTF2F1	-0.4510463086	3.6239169	-4.526117e+00	1.765196e-03	2.585625e-02	-1.4018381	FALSE	FALSE
P09234	SNRPC	-0.7652141145	3.5844145	-4.136321e+00	3.024603e-03	4.085286e-02	-1.4857098	FALSE	FALSE
Q6PI48	DARS2	-2.2874528672	3.1202245	-3.997081e+00	3.685934e-03	4.477702e-02	-1.5477917	FALSE	FALSE
P0CG12	DERPC	-0.8180889010	3.5701916	-3.978337e+00	3.786176e-03	4.497795e-02	-1.7859947	FALSE	FALSE
P62750	RPL23A	-0.3810961474	3.6273039	-5.153444e+00	7.774382e-04	1.501333e-02	-1.8000356	FALSE	FALSE
O43684	BUB3	-1.0478730174	3.5079695	-4.518624e+00	1.783189e-03	2.585625e-02	-1.8834134	FALSE	FALSE
Q9H2U2	PPA2	-0.8601943626	3.5571436	-3.888142e+00	4.311026e-03	4.886190e-02	-1.9273324	FALSE	FALSE
Q9Y3B4	SF3B6	-0.5406546262	3.6161035	-3.891710e+00	4.288848e-03	4.886190e-02	-1.9702276	FALSE	FALSE
P37108	SRP14	-0.8141997207	3.5682234	-4.771844e+00	1.271566e-03	2.089606e-02	-1.9857310	FALSE	FALSE
O43768	ENSA	-0.8987592779	3.5438848	-3.835682e+00	4.651605e-03	5.211912e-02	-2.0298190	FALSE	FALSE
Q9Y2W2	WBP11	-0.9054475512	3.5470499	-3.696461e+00	5.702244e-03	6.045605e-02	-2.1172696	FALSE	FALSE
O43670	ZNF207	-1.2307038399	3.4599088	-4.228272e+00	2.658437e-03	3.640582e-02	-2.2017390	FALSE	FALSE
P62244	RPS15A	-0.5105712358	3.6135469	-4.658492e+00	1.477659e-03	2.349955e-02	-2.2029503	FALSE	FALSE
Q9Y295	DRG1	-0.6326216188	3.5958753	-4.009304e+00	3.622095e-03	4.477702e-02	-2.2585701	FALSE	FALSE
P38919	EIF4A3	-0.8482223887	3.5712684	-3.472589e+00	7.954992e-03	7.765962e-02	-2.2677836	FALSE	FALSE
P49207	RPL34	-0.5711545606	3.6054406	-4.006180e+00	3.638296e-03	4.477702e-02	-2.3170111	FALSE	FALSE
P26583	HMGB2	-1.0180317669	3.5052630	-3.888091e+00	4.311344e-03	4.886190e-02	-2.3581829	FALSE	FALSE
P62829	RPL23	-0.3395099985	3.6309529	-4.944440e+00	1.015237e-03	1.696651e-02	-2.3807476	FALSE	FALSE
O43809	NUDT21	-0.5927267083	3.5992583	-4.315456e+00	2.354973e-03	3.317147e-02	-2.4072755	FALSE	FALSE
P82979	SARNP	-0.7686204715	3.5747726	-3.635376e+00	6.240427e-03	6.476906e-02	-2.4107201	FALSE	FALSE
Q9Y4K4	MAP4K5	1.5565792366	3.3053913	3.399957e+00	8.874655e-03	8.495543e-02	-2.4501223	FALSE	FALSE
P09661	SNRPA1	-0.5505796983	3.6062133	-3.811202e+00	4.820252e-03	5.280854e-02	-2.5315620	FALSE	FALSE
P08579	SNRPB2	-0.9663498526	3.5277276	-3.568298e+00	6.894046e-03	7.007762e-02	-2.5615905	FALSE	FALSE
P55145	MANF	-0.8068473272	3.5577723	-3.819881e+00	4.759729e-03	5.273138e-02	-2.6507608	FALSE	FALSE
Q9UFW8	CGGBP1	-0.9495329663	3.5199322	-3.488141e+00	7.771476e-03	7.662676e-02	-2.6529150	FALSE	FALSE
P13984	GTF2F2	-0.9138138824	3.5356828	-3.220466e+00	1.166120e-02	1.035747e-01	-2.7721938	FALSE	FALSE
P62318	SNRPD3	-1.4211061950	3.4182344	-3.894566e+00	4.271184e-03	4.886190e-02	-2.8445328	FALSE	FALSE
P30048	PRDX3	-1.0629087482	3.4988597	-3.057030e+00	1.499922e-02	1.212232e-01	-2.8671956	FALSE	FALSE
Q5TEC6	H3-2	-1.2240509137	3.4731426	-3.991809e+00	3.713834e-03	4.477702e-02	-2.8816100	FALSE	FALSE
O43447	PPIH	-1.2319509360	3.4469690	-3.235861e+00	1.138960e-02	1.020922e-01	-2.9108957	FALSE	FALSE
Q9UNZ5	C19orf53	-0.7106151718	3.5769353	-3.650246e+00	6.104624e-03	6.403361e-02	-2.9487759	FALSE	FALSE
P61254	RPL26	-0.4783744821	3.6153893	-3.989928e+00	3.723850e-03	4.477702e-02	-2.9506398	FALSE	FALSE
Q00610	CLTC	-1.0965317593	3.4748328	-2.993396e+00	1.655565e-02	1.295545e-01	-2.9507311	FALSE	FALSE
Q96AE4	FUBP1	-0.9194025996	3.5279558	-3.197254e+00	1.208359e-02	1.045124e-01	-2.9708696	FALSE	FALSE
Q9Y6A4	CFAP20	-0.6808413786	3.5814968	-3.739411e+00	5.353491e-03	5.737546e-02	-3.0073173	FALSE	FALSE
O75616	ERAL1	-0.7639665182	3.5702114	-3.016671e+00	1.596777e-02	1.259537e-01	-3.0567851	FALSE	FALSE
Q8IZQ5	SELENOH	-1.0536321391	3.4905969	-3.214677e+00	1.176508e-02	1.035747e-01	-3.0717085	FALSE	FALSE
Q9P016	THYN1	-0.8230292136	3.5569578	-3.080567e+00	1.446278e-02	1.178537e-01	-3.1495274	FALSE	FALSE
Q03252	LMNB2	-0.4978525609	3.6164216	-3.086816e+00	1.432373e-02	1.176933e-01	-3.1670711	FALSE	FALSE
O14950	MYL12B	-1.0613387244	3.4908488	-2.884633e+00	1.961516e-02	1.454176e-01	-3.2482661	FALSE	FALSE
O95819	MAP4K4	0.8486561725	3.5402346	2.944886e+00	1.785417e-02	1.375329e-01	-3.2723913	FALSE	FALSE
Q8NC51	SERBP1	-0.5440441772	3.6049142	-3.359395e+00	9.436428e-03	8.861255e-02	-3.2779769	FALSE	FALSE
P62280	RPS11	-0.1986197940	3.6391006	-4.010368e+00	3.616592e-03	4.477702e-02	-3.2817193	FALSE	FALSE
P27695	APEX1	-1.0094837692	3.5086616	-3.569761e+00	6.879040e-03	7.007762e-02	-3.2875688	FALSE	FALSE
P30050	RPL12	-0.4785403411	3.6140772	-3.743458e+00	5.321819e-03	5.737546e-02	-3.3056208	FALSE	FALSE
Q92598	HSPH1	-0.3523593658	3.6294423	-3.259067e+00	1.099267e-02	9.943830e-02	-3.3622693	FALSE	FALSE
Q14498	RBM39	0.8062568761	3.5523570	2.928062e+00	1.832878e-02	1.400944e-01	-3.3886189	FALSE	FALSE
Q9P021	CRIPT	-0.3196972046	3.6306724	-4.074301e+00	3.301947e-03	4.399621e-02	-3.4167200	FALSE	FALSE
P60660	MYL6	-1.0150276130	3.4857908	-2.787474e+00	2.284128e-02	1.586022e-01	-3.4286511	FALSE	FALSE
Q6UXN9	WDR82	-0.7162752473	3.5755090	-2.873167e+00	1.997009e-02	1.469441e-01	-3.4438725	FALSE	FALSE
Q9H5V9	CXorf56	-0.6761889625	3.5782303	-2.959946e+00	1.744012e-02	1.354013e-01	-3.4815752	FALSE	FALSE
P49841	GSK3B	0.7678584493	3.5646338	2.807517e+00	2.213374e-02	1.570062e-01	-3.5146154	FALSE	FALSE
P27816	MAP4	-0.4879563861	3.6134288	-2.889998e+00	1.945131e-02	1.452954e-01	-3.5689989	FALSE	FALSE
P17987	TCP1	-0.6603638334	3.5805267	-3.147458e+00	1.304461e-02	1.096546e-01	-3.6047108	FALSE	FALSE
O94906	PRPF6	-0.6049190194	3.5965399	-2.693438e+00	2.648390e-02	1.740875e-01	-3.6245830	FALSE	FALSE
Q9BVG4	PBDC1	-0.9099355582	3.5061398	-2.677916e+00	2.714001e-02	1.767954e-01	-3.6495645	FALSE	FALSE
P84101	SERF2	-0.6450922977	3.5867743	-3.441114e+00	8.340531e-03	8.062513e-02	-3.6581487	FALSE	FALSE
O43795	MYO1B	-0.6239505310	3.5857311	-2.751154e+00	2.418318e-02	1.640612e-01	-3.7192944	FALSE	FALSE
P62995	TRA2B	0.6613827819	3.5854610	2.550117e+00	3.321211e-02	1.984675e-01	-3.7271115	FALSE	FALSE
P53396	ACLY	-0.5185981757	3.6099484	-2.675248e+00	2.725446e-02	1.767954e-01	-3.7312524	FALSE	FALSE
P12956	XRCC6	-0.6550976323	3.5749011	-2.600368e+00	3.067492e-02	1.878414e-01	-3.7665019	FALSE	FALSE
Q9UKN8	GTF3C4	0.4376679092	3.6187343	2.777390e+00	2.320599e-02	1.600077e-01	-3.7806043	FALSE	FALSE
P55209	NAP1L1	0.4712908487	3.6120299	2.801895e+00	2.232991e-02	1.572055e-01	-3.8290649	FALSE	FALSE
O75683	SURF6	-0.7995137692	3.5563076	-2.331946e+00	4.692470e-02	2.435145e-01	-3.8515143	FALSE	FALSE
P04053	DNTT	-0.8669016047	3.5222515	-2.541318e+00	3.367776e-02	2.000378e-01	-3.9152433	FALSE	FALSE
Q14444	CAPRIN1	-1.2338477857	3.4117163	-2.478081e+00	3.722436e-02	2.146387e-01	-3.9368848	FALSE	FALSE
Q8IWZ8	SUGP1	-0.7668845359	3.5515768	-2.458426e+00	3.840168e-02	2.157007e-01	-3.9452785	FALSE	FALSE
Q9Y3U8	RPL36	-0.6323329923	3.5847854	-2.853005e+00	2.061037e-02	1.505320e-01	-3.9629552	FALSE	FALSE
P63244	RACK1	-1.3977277657	3.3139195	-2.403926e+00	4.186563e-02	2.255711e-01	-3.9974808	FALSE	FALSE
Q9BWJ5	SF3B5	-0.9777660415	3.4871786	-2.666255e+00	2.764382e-02	1.781491e-01	-4.0015688	FALSE	FALSE
O43516	WIPF1	-0.4931087228	3.6074005	-2.514001e+00	3.516594e-02	2.051693e-01	-4.0730640	FALSE	FALSE
Q13813	SPTAN1	-0.4171140059	3.6202097	-2.566109e+00	3.238239e-02	1.946892e-01	-4.0972491	FALSE	FALSE
P06748	NPM1	-0.4588094877	3.6099582	-2.904585e+00	1.901297e-02	1.442061e-01	-4.1766512	FALSE	FALSE
Q2TAY7	SMU1	-0.6006711046	3.5809526	-2.470006e+00	3.770361e-02	2.151107e-01	-4.1838386	FALSE	FALSE
Q9BU76	MMTAG2	0.5811116623	3.5984220	2.106124e+00	6.706891e-02	3.075811e-01	-4.2152560	FALSE	FALSE
Q9Y237	PIN4	-0.5484276493	3.5985112	-3.152182e+00	1.295011e-02	1.096546e-01	-4.2266310	FALSE	FALSE
P15880	RPS2	-0.4875555487	3.6072039	-2.834814e+00	2.120621e-02	1.522328e-01	-4.2459934	FALSE	FALSE
P05387	RPLP2	-0.5785247762	3.5888719	-2.605658e+00	3.041956e-02	1.876456e-01	-4.2558664	FALSE	FALSE
P62910	RPL32	-0.4076251857	3.6177679	-2.831806e+00	2.130641e-02	1.522328e-01	-4.2609743	FALSE	FALSE
Q32MZ4	LRRFIP1	-0.5106827171	3.5993562	-2.657461e+00	2.803006e-02	1.783073e-01	-4.2758615	FALSE	FALSE
Q8IY67	RAVER1	0.3104141067	3.6292308	2.797607e+00	2.248071e-02	1.572055e-01	-4.2782137	FALSE	FALSE
Q3ZCQ8	TIMM50	0.5807076908	3.5848630	2.198322e+00	5.798110e-02	2.844247e-01	-4.3032942	FALSE	FALSE
P50914	RPL14	-0.6434662052	3.5646838	-2.431153e+00	4.009758e-02	2.184321e-01	-4.3041627	FALSE	FALSE
P62913	RPL11	-0.6036439573	3.5876727	-3.179888e+00	1.241004e-02	1.064026e-01	-4.3111578	FALSE	FALSE
P62826	RAN	-0.7489958381	3.5410358	-2.436012e+00	3.979003e-02	2.179609e-01	-4.3127720	FALSE	FALSE
O43395	PRPF3	-0.5879542172	3.5979860	-1.984839e+00	8.116026e-02	3.397443e-01	-4.3151133	FALSE	FALSE
Q6P1N0	CC2D1A	-1.0032519690	3.4525854	-1.944271e+00	8.648158e-02	3.455867e-01	-4.3185410	FALSE	FALSE
Q8TCS8	PNPT1	-0.4486811921	3.6085759	-2.469354e+00	3.774255e-02	2.151107e-01	-4.3253310	FALSE	FALSE
P07910	HNRNPC	-0.5965006245	3.5864242	-3.022605e+00	1.582140e-02	1.258056e-01	-4.3378669	FALSE	FALSE
P14649	MYL6B	-0.7873354658	3.5183366	-2.150022e+00	6.258014e-02	2.952345e-01	-4.3483560	FALSE	FALSE
P60174	TPI1	-0.8003114938	3.5171993	-2.004636e+00	7.867920e-02	3.397443e-01	-4.3748074	FALSE	FALSE
P10412	H1-4	-0.4818156710	3.6144943	-4.000648e+00	3.667180e-03	4.477702e-02	-4.3858013	FALSE	FALSE
P60842	EIF4A1	-0.9140578346	3.4730273	-1.990489e+00	8.044463e-02	3.397443e-01	-4.3924010	FALSE	FALSE
P14868	DARS1	-0.3490313002	3.6261706	-2.408040e+00	4.159358e-02	2.253366e-01	-4.4194970	FALSE	FALSE
Q9UHX1	PUF60	-0.4178453105	3.6172294	-3.205633e+00	1.192930e-02	1.040910e-01	-4.4246777	FALSE	FALSE
Q15370	ELOB	-0.4932374181	3.6020181	-2.303191e+00	4.911208e-02	2.522110e-01	-4.4260173	FALSE	FALSE
P20700	LMNB1	-0.4439104721	3.6136475	-2.165089e+00	6.110838e-02	2.928590e-01	-4.4276987	FALSE	FALSE
Q9Y4Z0	LSM4	-0.7410637558	3.5336934	-2.254481e+00	5.305099e-02	2.641832e-01	-4.4281631	FALSE	FALSE
P83731	RPL24	-0.3305717840	3.6283184	-3.273987e+00	1.074514e-02	9.866262e-02	-4.4415166	FALSE	FALSE
Q9BSJ2	TUBGCP2	-0.6279832576	3.5775841	-2.164290e+00	6.118555e-02	2.928590e-01	-4.4949123	FALSE	FALSE
O00422	SAP18	-0.4901057731	3.5985315	-2.353207e+00	4.536992e-02	2.379508e-01	-4.5348326	FALSE	FALSE
O95400	CD2BP2	-0.8431326714	3.4766320	-1.930221e+00	8.840127e-02	3.464899e-01	-4.5357520	FALSE	FALSE
Q9Y2X7	GIT1	-0.6591232993	3.5592610	-1.803256e+00	1.076858e-01	3.765185e-01	-4.5630049	FALSE	FALSE
P14678	SNRPB	-0.5217700176	3.5984351	-2.832129e+00	2.129562e-02	1.522328e-01	-4.5874490	FALSE	FALSE
Q96MN5	TCEANC2	-0.5589228775	3.5833476	-1.929107e+00	8.855524e-02	3.464899e-01	-4.5941805	FALSE	FALSE
Q14978	NOLC1	-0.5702075638	3.5801322	-1.962545e+00	8.404442e-02	3.404393e-01	-4.6065213	FALSE	FALSE
P40926	MDH2	-0.8477033508	3.4647135	-1.776490e+00	1.122287e-01	3.828980e-01	-4.6429409	FALSE	FALSE
Q92922	SMARCC1	-0.7668715269	3.5300369	-1.961852e+00	8.413566e-02	3.404393e-01	-4.6554154	FALSE	FALSE
P13639	EEF2	-0.7566610434	3.5234190	-2.087250e+00	6.909403e-02	3.133423e-01	-4.6600849	FALSE	FALSE
Q92522	H1FX	-0.3658069291	3.6213698	-2.577907e+00	3.178376e-02	1.922625e-01	-4.6645832	FALSE	FALSE
P08708	RPS17	-0.6363020032	3.5723229	-2.389017e+00	4.286667e-02	2.297094e-01	-4.6677365	FALSE	FALSE
P18124	RPL7	-0.8645075146	3.4163230	-2.014264e+00	7.749914e-02	3.396185e-01	-4.6767446	FALSE	FALSE
P22307	SCP2	-1.1067401644	3.3999774	-2.022367e+00	7.651923e-02	3.395145e-01	-4.7033781	FALSE	FALSE
P55786	NPEPPS	0.4523662468	3.6126118	1.808427e+00	1.068283e-01	3.748494e-01	-4.7137736	FALSE	FALSE
P46013	MKI67	-0.4160991893	3.6189120	-1.876756e+00	9.608465e-02	3.545428e-01	-4.7194388	FALSE	FALSE
Q6PD62	CTR9	-0.3728261531	3.6247424	-1.931835e+00	8.817878e-02	3.464899e-01	-4.7297658	FALSE	FALSE
P07195	LDHB	-0.7437128589	3.5272442	-2.085557e+00	6.927853e-02	3.133423e-01	-4.7297963	FALSE	FALSE
Q9Y6G9	DYNC1LI1	-0.6141951615	3.5594773	-1.741605e+00	1.184189e-01	3.931349e-01	-4.7354647	FALSE	FALSE
P00338	LDHA	-0.6077346915	3.5662551	-2.153595e+00	6.222805e-02	2.949849e-01	-4.7424882	FALSE	FALSE
Q15459	SF3A1	-0.4677459662	3.6008275	-1.969389e+00	8.314869e-02	3.404393e-01	-4.7880657	FALSE	FALSE
Q9H6E4	CCDC134	-0.5623572279	3.5734914	-1.879971e+00	9.560522e-02	3.545428e-01	-4.7997132	FALSE	FALSE
Q07020	RPL18	-0.4102988000	3.6080352	-2.111197e+00	6.653445e-02	3.065559e-01	-4.8329186	FALSE	FALSE
P07900	HSP90AA1	-0.7447522637	3.5320863	-2.257765e+00	5.277581e-02	2.641470e-01	-4.8400903	FALSE	FALSE
P61964	WDR5	-0.4404470730	3.6048351	-2.154400e+00	6.214897e-02	2.949849e-01	-4.8439672	FALSE	FALSE
P35658	NUP214	-0.4917098283	3.5997724	-1.575361e+00	1.524890e-01	4.471744e-01	-4.8444474	FALSE	FALSE
Q96J01	THOC3	-0.3793303261	3.6168176	-1.990884e+00	8.039476e-02	3.397443e-01	-4.8655899	FALSE	FALSE
Q86UW6	N4BP2	-0.5327144742	3.5820113	-1.529409e+00	1.633645e-01	4.598931e-01	-4.8759023	FALSE	FALSE
Q9UNA1	ARHGAP26	0.6208252872	3.5594852	1.625138e+00	1.414498e-01	4.344845e-01	-4.8982610	FALSE	FALSE
P22102	GART	0.8197677621	3.4578119	1.409670e+00	1.950165e-01	5.211259e-01	-4.9023869	FALSE	FALSE
Q92979	EMG1	-0.8042054601	3.5123260	-2.379384e+00	4.352614e-02	2.307354e-01	-4.9027688	FALSE	FALSE
P78344	EIF4G2	0.6814238508	3.5261015	1.667079e+00	1.327194e-01	4.207759e-01	-4.9067641	FALSE	FALSE
Q8WVM7	STAG1	-0.6333702838	3.5452848	-1.784305e+00	1.108841e-01	3.809467e-01	-4.9471464	FALSE	FALSE
Q00839	HNRNPU	-0.4560502972	3.6081836	-2.770779e+00	2.344837e-02	1.605562e-01	-4.9620520	FALSE	FALSE
P55769	SNU13	-0.5751977895	3.5694077	-2.014751e+00	7.743994e-02	3.396185e-01	-4.9821418	FALSE	FALSE
P24534	EEF1B2	-0.6314544554	3.5473109	-1.979850e+00	8.179732e-02	3.397443e-01	-4.9867634	FALSE	FALSE
P62424	RPL7A	-0.3471184789	3.6219889	-1.884473e+00	9.493772e-02	3.545428e-01	-4.9884996	FALSE	FALSE
P41223	BUD31	-0.2640655747	3.6317053	-2.620354e+00	2.972137e-02	1.861776e-01	-4.9909028	FALSE	FALSE
P20042	EIF2S2	-0.3600660366	3.6181478	-2.189000e+00	5.884210e-02	2.872194e-01	-4.9981234	FALSE	FALSE
O43242	PSMD3	-0.4627738001	3.5941570	-1.590635e+00	1.490213e-01	4.468260e-01	-5.0521799	FALSE	FALSE
O75694	NUP155	-0.5930563352	3.5546945	-1.703203e+00	1.255993e-01	4.073714e-01	-5.0677218	FALSE	FALSE
Q92900	UPF1	-0.4284444357	3.6030538	-1.548717e+00	1.587125e-01	4.554341e-01	-5.0705929	FALSE	FALSE
O14744	PRMT5	-0.5105200802	3.5766307	-1.844797e+00	1.009761e-01	3.609185e-01	-5.0798042	FALSE	FALSE
P34932	HSPA4	-0.4277795231	3.6025559	-2.020145e+00	7.678676e-02	3.395145e-01	-5.0816517	FALSE	FALSE
Q16698	DECR1	-0.4636001078	3.5939889	-1.889054e+00	9.426309e-02	3.545428e-01	-5.0825681	FALSE	FALSE
Q96C36	PYCR2	0.2526306069	3.6321624	2.273233e+00	5.149883e-02	2.590706e-01	-5.0864781	FALSE	FALSE
Q3KQU3	MAP7D1	0.3922788527	3.6120138	1.636801e+00	1.389707e-01	4.308967e-01	-5.0880050	FALSE	FALSE
Q9BYG3	NIFK	-0.3684131391	3.6204245	-1.480794e+00	1.756209e-01	4.823460e-01	-5.0981247	FALSE	FALSE
Q9UN86	G3BP2	-0.4548331274	3.5959164	-1.757058e+00	1.156385e-01	3.904262e-01	-5.0995616	FALSE	FALSE
P30101	PDIA3	0.5426351627	3.5653286	1.461006e+00	1.808388e-01	4.885124e-01	-5.1042251	FALSE	FALSE
Q16795	NDUFA9	0.5363621387	3.5684698	1.752093e+00	1.165251e-01	3.904262e-01	-5.1073553	FALSE	FALSE
Q13151	HNRNPA0	-0.3561225205	3.6172806	-2.208990e+00	5.701108e-02	2.810646e-01	-5.1139913	FALSE	FALSE
P61978	HNRNPK	-0.5691751456	3.5563374	-1.930373e+00	8.838027e-02	3.464899e-01	-5.1209422	FALSE	FALSE
P52597	HNRNPF	-0.3774018047	3.6200468	-1.414972e+00	1.935085e-01	5.198893e-01	-5.1317429	FALSE	FALSE
Q9UQ80	PA2G4	-0.7156348245	3.5126577	-1.864731e+00	9.789822e-02	3.561906e-01	-5.1364022	FALSE	FALSE
P78346	RPP30	-1.0431413630	3.4203798	-1.793401e+00	1.093381e-01	3.782716e-01	-5.1421709	FALSE	FALSE
Q12874	SF3A3	-0.4445959244	3.5974413	-1.652574e+00	1.356813e-01	4.260565e-01	-5.1532962	FALSE	FALSE
O14497	ARID1A	0.4077638014	3.6047177	1.473478e+00	1.775344e-01	4.849000e-01	-5.1546881	FALSE	FALSE
Q9BRP8	PYM1	-0.3323234459	3.6237326	-1.588302e+00	1.495462e-01	4.468260e-01	-5.1612369	FALSE	FALSE
Q9UBN7	HDAC6	-0.4566834946	3.5943225	-1.978214e+00	8.200725e-02	3.397443e-01	-5.1646884	FALSE	FALSE
P53999	SUB1	0.4496298782	3.5945928	1.961010e+00	8.424665e-02	3.404393e-01	-5.1830800	FALSE	FALSE
Q13283	G3BP1	-0.3089321144	3.6244981	-2.166716e+00	6.095147e-02	2.928590e-01	-5.1957379	FALSE	FALSE
Q0VDF9	HSPA14	-0.3616409577	3.6158315	-1.575652e+00	1.524221e-01	4.471744e-01	-5.2165037	FALSE	FALSE
Q15428	SF3A2	-0.5350160922	3.5665013	-1.780819e+00	1.114820e-01	3.816711e-01	-5.2219909	FALSE	FALSE
P98179	RBM3	-0.5370231136	3.5755537	-1.983177e+00	8.137196e-02	3.397443e-01	-5.2249195	FALSE	FALSE
P13010	XRCC5	-0.4680384494	3.5807710	-1.476500e+00	1.767416e-01	4.840755e-01	-5.2264168	FALSE	FALSE
O00425	IGF2BP3	-0.6436231053	3.4922166	-1.265658e+00	2.400327e-01	5.621669e-01	-5.2338503	FALSE	FALSE
P14618	PKM	-0.7774799837	3.4677731	-1.759948e+00	1.151255e-01	3.900815e-01	-5.2454553	FALSE	FALSE
Q8N1K5	THEMIS	0.5432311384	3.5056635	1.096452e+00	3.036957e-01	6.239449e-01	-5.2468935	FALSE	FALSE
Q96EB1	ELP4	-0.7913264540	3.5075479	-1.999691e+00	7.929200e-02	3.397443e-01	-5.2497085	FALSE	FALSE
Q16629	SRSF7	0.4515955907	3.5908724	1.716373e+00	1.230925e-01	4.045640e-01	-5.2654827	FALSE	FALSE
Q14980	NUMA1	-0.4228200290	3.5804003	-1.049288e+00	3.236588e-01	6.344484e-01	-5.2781092	FALSE	FALSE
Q9NPJ8	NXT2	0.2966410585	3.6245440	2.099027e+00	6.782349e-02	3.096017e-01	-5.2911934	FALSE	FALSE
P08670	VIM	-0.4912332895	3.5873775	-1.908012e+00	9.151909e-02	3.496290e-01	-5.3102988	FALSE	FALSE
Q96P11	NSUN5	0.3848248182	3.6036529	1.298895e+00	2.289277e-01	5.506554e-01	-5.3249344	FALSE	FALSE
Q969G3	SMARCE1	-0.3479450929	3.6121364	-1.397690e+00	1.984613e-01	5.232160e-01	-5.3377177	FALSE	FALSE
Q8TAF3	WDR48	-0.4970245179	3.5732328	-1.618475e+00	1.428842e-01	4.361728e-01	-5.3432196	FALSE	FALSE
P49840	GSK3A	0.5467847763	3.5076172	1.266280e+00	2.398209e-01	5.621669e-01	-5.3504662	FALSE	FALSE
P00492	HPRT1	-0.5940132962	3.4770589	-1.325469e+00	2.203643e-01	5.459276e-01	-5.3590120	FALSE	FALSE
Q96E11	MRRF	-0.3341312639	3.6190450	-2.296376e+00	4.964519e-02	2.536278e-01	-5.3613012	FALSE	FALSE
P61221	ABCE1	0.6077818736	3.4756084	1.171061e+00	2.741196e-01	5.975686e-01	-5.3725774	FALSE	FALSE
Q8N1F7	NUP93	-0.3688792732	3.6027635	-1.342387e+00	2.150557e-01	5.409309e-01	-5.3729190	FALSE	FALSE
P11413	G6PD	-0.4061767373	3.5922152	-1.250997e+00	2.450728e-01	5.685690e-01	-5.3748453	FALSE	FALSE
Q9Y421	FAM32A	-0.4190544036	3.6008088	-1.947746e+00	8.601298e-02	3.455867e-01	-5.3790845	FALSE	FALSE
Q9C0J8	WDR33	-0.6167576703	3.4767254	-1.251126e+00	2.450282e-01	5.685690e-01	-5.3826410	FALSE	FALSE
O95573	ACSL3	0.4223723540	3.5895886	1.534067e+00	1.622313e-01	4.596552e-01	-5.3877112	FALSE	FALSE
Q02878	RPL6	-0.3834875806	3.6059141	-1.813815e+00	1.059416e-01	3.730659e-01	-5.3889522	FALSE	FALSE
P62249	RPS16	-0.2942076631	3.6271163	-2.464532e+00	3.803198e-02	2.155146e-01	-5.4016547	FALSE	FALSE
Q9C0K0	BCL11B	-0.4544432735	3.5687292	-1.234354e+00	2.509008e-01	5.753213e-01	-5.4069445	FALSE	FALSE
P36402	TCF7	-0.2752639894	3.6279956	-2.134890e+00	6.409323e-02	2.980940e-01	-5.4109648	FALSE	FALSE
Q8WVC0	LEO1	0.4157056318	3.5901718	1.519385e+00	1.658273e-01	4.630169e-01	-5.4219678	FALSE	FALSE
Q9H2H8	PPIL3	-0.4995784575	3.5668136	-1.501024e+00	1.704245e-01	4.720185e-01	-5.4300169	FALSE	FALSE
P55884	EIF3B	-0.4997358950	3.5240480	-1.159722e+00	2.784588e-01	5.975686e-01	-5.4300263	FALSE	FALSE
Q92616	GCN1	0.4888111912	3.5609969	1.464018e+00	1.800358e-01	4.884779e-01	-5.4300476	FALSE	FALSE
P60510	PPP4C	-0.3259544401	3.6179597	-1.852355e+00	9.979841e-02	3.604441e-01	-5.4332137	FALSE	FALSE
P61353	RPL27	-0.5402545671	3.5751339	-2.056764e+00	7.249138e-02	3.248932e-01	-5.4380275	FALSE	FALSE
O14617	AP3D1	0.2907270988	3.6267119	1.128772e+00	2.905853e-01	6.143240e-01	-5.4425838	FALSE	FALSE
Q9UBU8	MORF4L1	-0.5478748946	3.5649298	-1.621636e+00	1.422019e-01	4.354381e-01	-5.4456944	FALSE	FALSE
Q00688	FKBP3	-0.5135841505	3.5634379	-1.655291e+00	1.351220e-01	4.256558e-01	-5.4495710	FALSE	FALSE
P52732	KIF11	0.3573028035	3.6086617	1.467042e+00	1.792327e-01	4.881862e-01	-5.4503725	FALSE	FALSE
P67870	CSNK2B	-0.4550266532	3.5950098	-1.871903e+00	9.681274e-02	3.545428e-01	-5.4540458	FALSE	FALSE
P51610	HCFC1	-0.2323077062	3.6336224	-1.690614e+00	1.280397e-01	4.112284e-01	-5.4637251	FALSE	FALSE
P06733	ENO1	-0.5101198570	3.5471579	-1.462911e+00	1.803306e-01	4.884779e-01	-5.4773078	FALSE	FALSE
Q96BP2	CHCHD1	-0.4282751218	3.5989215	-1.917637e+00	9.015517e-02	3.483288e-01	-5.4782136	FALSE	FALSE
Q13561	DCTN2	-0.5721714847	3.5074032	-1.335138e+00	2.173168e-01	5.411058e-01	-5.4907799	FALSE	FALSE
Q13155	AIMP2	0.4974877917	3.5713246	1.612281e+00	1.442292e-01	4.362271e-01	-5.4948420	FALSE	FALSE
Q06330	RBPJ	-0.3579923659	3.6058888	-1.366503e+00	2.076780e-01	5.360485e-01	-5.4961469	FALSE	FALSE
Q14684	RRP1B	-0.4533644683	3.5455524	-1.166535e+00	2.758452e-01	5.975686e-01	-5.4974202	FALSE	FALSE
P26368	U2AF2	-0.4806890863	3.5220068	-1.109865e+00	2.981988e-01	6.203038e-01	-5.5088563	FALSE	FALSE
Q08211	DHX9	-0.3378774933	3.6124702	-1.748428e+00	1.171838e-01	3.904262e-01	-5.5110159	FALSE	FALSE
Q9UKL0	RCOR1	-0.4160091280	3.5833942	-1.302588e+00	2.277212e-01	5.506554e-01	-5.5111494	FALSE	FALSE
Q96GM5	SMARCD1	-0.3225387434	3.6087470	-1.052197e+00	3.223983e-01	6.332365e-01	-5.5204129	FALSE	FALSE
Q8N3J9	ZNF664	-0.3699867822	3.5705253	-9.117336e-01	3.876425e-01	6.855349e-01	-5.5211180	FALSE	FALSE
Q9NZ63	C9orf78	-0.3902113735	3.5856375	-1.208778e+00	2.600806e-01	5.881639e-01	-5.5231681	FALSE	FALSE
Q8NBX0	SCCPDH	0.4381302992	3.5800980	1.547955e+00	1.588939e-01	4.554341e-01	-5.5312824	FALSE	FALSE
O00148	DDX39A	-0.4596504401	3.5751362	-1.549838e+00	1.584462e-01	4.554341e-01	-5.5333654	FALSE	FALSE
O60506	SYNCRIP	-0.4289072571	3.5876038	-1.648116e+00	1.366036e-01	4.275910e-01	-5.5369546	FALSE	FALSE
P56556	NDUFA6	-0.2559998608	3.6283973	-8.378670e-01	4.255919e-01	7.100399e-01	-5.5401773	FALSE	FALSE
P23258	TUBG1	-0.4568586952	3.5566975	-1.318168e+00	2.226895e-01	5.469144e-01	-5.5423603	FALSE	FALSE
O00410	IPO5	-0.2683320295	3.6281725	-1.094441e+00	3.045267e-01	6.239449e-01	-5.5437324	FALSE	FALSE
P17858	PFKL	0.3108780922	3.6125741	1.192472e+00	2.660761e-01	5.908808e-01	-5.5491674	FALSE	FALSE
P07766	CD3E	0.3790376443	3.5958397	1.408767e+00	1.952742e-01	5.211259e-01	-5.5516209	FALSE	FALSE
P31944	CASP14	0.4634629380	3.5196622	1.033695e+00	3.304781e-01	6.365990e-01	-5.5544659	FALSE	FALSE
P23526	AHCY	-0.3580563937	3.5898573	-1.052208e+00	3.223938e-01	6.332365e-01	-5.5573625	FALSE	FALSE
P21333	FLNA	-0.5733649549	3.3950955	-8.676422e-01	4.099921e-01	6.995630e-01	-5.5625363	FALSE	FALSE
Q9H0D6	XRN2	-0.3675933558	3.6112647	-2.042573e+00	7.412766e-02	3.307234e-01	-5.5644519	FALSE	FALSE
Q96F07	CYFIP2	-0.3294768902	3.5779485	-8.612778e-01	4.132923e-01	7.013876e-01	-5.5650126	FALSE	FALSE
Q01130	SRSF2	0.6893339849	3.3720971	1.316894e+00	2.230975e-01	5.469144e-01	-5.5673972	FALSE	FALSE
Q9UL46	PSME2	0.4739646198	3.5058748	1.056487e+00	3.205471e-01	6.332365e-01	-5.5681270	FALSE	FALSE
O95793	STAU1	-0.3358659769	3.5846953	-9.842622e-01	3.528268e-01	6.563910e-01	-5.5698314	FALSE	FALSE
Q8WXI9	GATAD2B	0.2810056449	3.6157508	8.799404e-01	4.036681e-01	6.970521e-01	-5.5702402	FALSE	FALSE
Q14155	ARHGEF7	0.3254428750	3.6039512	1.060455e+00	3.188419e-01	6.332365e-01	-5.5748788	FALSE	FALSE
P00558	PGK1	0.6869163579	3.3806157	1.053907e+00	3.216596e-01	6.332365e-01	-5.5895641	FALSE	FALSE
P15531	NME1	-0.3570047946	3.6027640	-1.577827e+00	1.519242e-01	4.471744e-01	-5.5898153	FALSE	FALSE
P09429	HMGB1	-0.5058785232	3.5521327	-1.540824e+00	1.605997e-01	4.576626e-01	-5.5908076	FALSE	FALSE
P08238	HSP90AB1	-0.5310551493	3.5539169	-1.748298e+00	1.172070e-01	3.904262e-01	-5.5952408	FALSE	FALSE
P26640	VARS1	-0.3571147424	3.5337260	-7.502836e-01	4.738302e-01	7.485071e-01	-5.6044076	FALSE	FALSE
Q7Z478	DHX29	-0.3028500834	3.6112507	-1.149599e+00	2.823796e-01	6.026543e-01	-5.6118397	FALSE	FALSE
P35579	MYH9	0.3115348698	3.6017588	1.035306e+00	3.297688e-01	6.365990e-01	-5.6169011	FALSE	FALSE
Q7Z5K2	WAPL	-0.3292850028	3.6151459	-1.676073e+00	1.309127e-01	4.177345e-01	-5.6203037	FALSE	FALSE
Q9NV79	PCMTD2	0.4191714959	3.5686096	1.293106e+00	2.308302e-01	5.506554e-01	-5.6245973	FALSE	FALSE
P08237	PFKM	-0.3567854831	3.6057786	-1.627215e+00	1.410053e-01	4.344845e-01	-5.6269349	FALSE	FALSE
Q9Y2W1	THRAP3	-0.2653740291	3.6265111	-1.767561e+00	1.137837e-01	3.868647e-01	-5.6278699	FALSE	FALSE
O00139	KIF2A	-0.2167128452	3.6351193	-1.493867e+00	1.722471e-01	4.757300e-01	-5.6324917	FALSE	FALSE
Q99459	CDC5L	-0.2542263407	3.6255506	-1.024345e+00	3.346202e-01	6.396467e-01	-5.6363562	FALSE	FALSE
P17812	CTPS1	-0.3187213403	3.6107731	-1.275400e+00	2.367318e-01	5.584153e-01	-5.6416721	FALSE	FALSE
Q9NPI6	DCP1A	0.2744194071	3.6222147	1.279534e+00	2.353428e-01	5.564701e-01	-5.6417378	FALSE	FALSE
Q9NW64	RBM22	-0.4880730921	3.5581100	-1.517737e+00	1.662353e-01	4.630169e-01	-5.6466273	FALSE	FALSE
P62805	H4C1	-0.5871637158	3.5459457	-1.918902e+00	8.997742e-02	3.483288e-01	-5.6558028	FALSE	FALSE
Q01082	SPTBN1	-0.2470674187	3.6290429	-1.575957e+00	1.523523e-01	4.471744e-01	-5.6599292	FALSE	FALSE
Q01780	EXOSC10	-0.2571259088	3.6267369	-1.345612e+00	2.140562e-01	5.409309e-01	-5.6604245	FALSE	FALSE
Q13547	HDAC1	-0.3361038966	3.6072207	-1.639737e+00	1.383529e-01	4.308967e-01	-5.6604289	FALSE	FALSE
Q01196	RUNX1	0.3131876749	3.6141394	1.553521e+00	1.575738e-01	4.554341e-01	-5.6608264	FALSE	FALSE
Q9UHD8	SEPTIN9	-0.2891053118	3.6181231	-1.225733e+00	2.539646e-01	5.809956e-01	-5.6615852	FALSE	FALSE
Q12996	CSTF3	-0.3815067257	3.5768868	-1.091034e+00	3.059383e-01	6.239449e-01	-5.6657695	FALSE	FALSE
O75534	CSDE1	-0.4534215266	3.4790998	-8.287597e-01	4.304448e-01	7.103890e-01	-5.6662496	FALSE	FALSE
Q52LJ0	FAM98B	-0.4296559645	3.5816846	-1.580591e+00	1.512934e-01	4.471744e-01	-5.6720389	FALSE	FALSE
P26599	PTBP1	-0.4126150850	3.6017729	-1.923033e+00	8.939916e-02	3.483288e-01	-5.6791803	FALSE	FALSE
Q99623	PHB2	-0.3457045372	3.6097035	-1.671608e+00	1.318067e-01	4.192302e-01	-5.6834352	FALSE	FALSE
Q9NVV4	MTPAP	-0.2946850603	3.6111908	-1.198381e+00	2.638906e-01	5.890920e-01	-5.6838766	FALSE	FALSE
Q9H5Z1	DHX35	-0.2400850533	3.6306046	-1.877088e+00	9.603506e-02	3.545428e-01	-5.6850463	FALSE	FALSE
O00567	NOP56	0.3584475891	3.5514825	8.628503e-01	4.124752e-01	7.012078e-01	-5.6885977	FALSE	FALSE
P51149	RAB7A	-0.3354323326	3.5746708	-9.466659e-01	3.705719e-01	6.716617e-01	-5.6967550	FALSE	FALSE
Q92945	KHSRP	-0.5414027967	3.4953142	-1.092935e+00	3.051499e-01	6.239449e-01	-5.6977195	FALSE	FALSE
Q9HB71	CACYBP	-0.5158265671	3.4561883	-9.895979e-01	3.503609e-01	6.563910e-01	-5.6981443	FALSE	FALSE
P62191	PSMC1	-0.3791589220	3.5932528	-1.368948e+00	2.069425e-01	5.355519e-01	-5.7029795	FALSE	FALSE
P26373	RPL13	-0.2164905908	3.6346069	-2.366129e+00	4.445024e-02	2.343740e-01	-5.7068410	FALSE	FALSE
Q99741	CDC6	0.3516993928	3.5816758	9.515100e-01	3.682491e-01	6.699145e-01	-5.7074235	FALSE	FALSE
Q14008	CKAP5	-0.2831438225	3.6012996	-9.261578e-01	3.805256e-01	6.804196e-01	-5.7076590	FALSE	FALSE
Q15785	TOMM34	-0.2707447676	3.6127099	-9.789297e-01	3.553042e-01	6.569738e-01	-5.7097320	FALSE	FALSE
P60900	PSMA6	-0.3061849608	3.6078129	-1.161543e+00	2.777582e-01	5.975686e-01	-5.7119735	FALSE	FALSE
O75190	DNAJB6	0.2678645632	3.6231331	1.512680e+00	1.674931e-01	4.652061e-01	-5.7121494	FALSE	FALSE
P84090	ERH	-0.3625832063	3.6177797	-2.456774e+00	3.850236e-02	2.157007e-01	-5.7169507	FALSE	FALSE
Q12904	AIMP1	-0.2292971645	3.6318345	-1.288585e+00	2.323252e-01	5.506554e-01	-5.7199048	FALSE	FALSE
P04049	RAF1	0.3237011471	3.5879986	9.975739e-01	3.466990e-01	6.548759e-01	-5.7229053	FALSE	FALSE
Q9HBE1	PATZ1	0.3185064943	3.5989818	1.180358e+00	2.706029e-01	5.975686e-01	-5.7287358	FALSE	FALSE
Q15366	PCBP2	-0.3874905418	3.5883839	-1.527976e+00	1.637145e-01	4.598931e-01	-5.7289336	FALSE	FALSE
B0I1T2	MYO1G	-0.1969411894	3.6215326	-6.237486e-01	5.495604e-01	7.770525e-01	-5.7333539	FALSE	FALSE
Q9UJX3	ANAPC7	0.3104920993	3.5879318	9.778546e-01	3.558053e-01	6.569738e-01	-5.7346203	FALSE	FALSE
Q13112	CHAF1B	-0.3063858592	3.5549066	-7.232935e-01	4.893945e-01	7.538665e-01	-5.7449136	FALSE	FALSE
P78318	IGBP1	-0.2771023220	3.6136510	-1.105258e+00	3.000779e-01	6.228985e-01	-5.7611201	FALSE	FALSE
Q15008	PSMD6	-0.2299863532	3.5873395	-6.171990e-01	5.536674e-01	7.770525e-01	-5.7622406	FALSE	FALSE
Q9BSD7	NTPCR	-0.3019478914	3.6035189	-1.084146e+00	3.088084e-01	6.239449e-01	-5.7627725	FALSE	FALSE
Q96FV9	THOC1	0.2651943987	3.6148812	1.022611e+00	3.353929e-01	6.396467e-01	-5.7638434	FALSE	FALSE
Q13620	CUL4B	0.2326424069	3.5833198	5.871177e-01	5.727576e-01	7.836491e-01	-5.7643888	FALSE	FALSE
P50552	VASP	-0.3362054995	3.5182166	-6.620591e-01	5.258993e-01	7.665414e-01	-5.7656305	FALSE	FALSE
Q02543	RPL18A	-0.3792806591	3.5869918	-1.357900e+00	2.102847e-01	5.387860e-01	-5.7715933	FALSE	FALSE
Q9UQ35	SRRM2	-0.4866957606	3.5438468	-1.169586e+00	2.746811e-01	5.975686e-01	-5.7738863	FALSE	FALSE
P19338	NCL	-0.6180996729	3.5190108	-1.657422e+00	1.346847e-01	4.256381e-01	-5.7766708	FALSE	FALSE
P05198	EIF2S1	-0.5196786905	3.5628046	-1.731014e+00	1.203602e-01	3.982388e-01	-5.7802375	FALSE	FALSE
P0C7P0	CISD3	-0.4334804823	3.5905694	-1.855635e+00	9.929148e-02	3.599316e-01	-5.7859773	FALSE	FALSE
O15372	EIF3H	0.3130234995	3.5292772	6.358514e-01	5.420185e-01	7.723865e-01	-5.7866676	FALSE	FALSE
P41091	EIF2S3	-0.4458837901	3.5886184	-1.913129e+00	9.079157e-02	3.483288e-01	-5.7914727	FALSE	FALSE
Q562R1	ACTBL2	-0.2778017879	3.6299950	-2.660632e+00	2.789017e-02	1.783073e-01	-5.7951819	FALSE	FALSE
P50991	CCT4	-0.2571126374	3.6247004	-1.614408e+00	1.437661e-01	4.361735e-01	-5.7959697	FALSE	FALSE
Q15032	R3HDM1	-0.2998632451	3.6070126	-1.217636e+00	2.568704e-01	5.849290e-01	-5.8007335	FALSE	FALSE
Q9BRJ7	NUDT16L1	-0.1694941128	3.5026053	-3.227871e-01	7.548447e-01	8.918815e-01	-5.8139863	FALSE	FALSE
O76031	CLPX	0.2503603460	3.5733454	6.551693e-01	5.301085e-01	7.665414e-01	-5.8190886	FALSE	FALSE
P46940	IQGAP1	-0.1866521563	3.6302102	-7.207906e-01	4.908543e-01	7.538665e-01	-5.8217545	FALSE	FALSE
P30876	POLR2B	0.2117483546	3.6301289	9.733390e-01	3.579156e-01	6.590204e-01	-5.8217926	FALSE	FALSE
O60739	EIF1B	-0.7141754144	3.5021814	-1.993028e+00	8.012496e-02	3.397443e-01	-5.8218961	FALSE	FALSE
Q7Z7C8	TAF8	0.3691459918	3.5701406	1.038155e+00	3.285165e-01	6.365990e-01	-5.8264506	FALSE	FALSE
P62140	PPP1CB	-0.3762007331	3.5620538	-1.012234e+00	3.400442e-01	6.447760e-01	-5.8272112	FALSE	FALSE
Q9Y5A9	YTHDF2	-0.2145542043	3.6051473	-6.617274e-01	5.261015e-01	7.665414e-01	-5.8285230	FALSE	FALSE
Q15393	SF3B3	-0.3427849873	3.6167517	-2.142435e+00	6.333438e-02	2.959606e-01	-5.8310690	FALSE	FALSE
Q13330	MTA1	0.0977688551	3.5473979	2.078642e-01	8.403490e-01	9.314519e-01	-5.8349174	FALSE	FALSE
Q16666	IFI16	-0.2469910697	3.6047291	-8.168625e-01	4.368416e-01	7.131222e-01	-5.8387351	FALSE	FALSE
Q6PGP7	TTC37	-0.0491814313	3.6231765	-1.453740e-01	8.878869e-01	9.599304e-01	-5.8429109	FALSE	FALSE
P52292	KPNA2	-0.2379553852	3.5948632	-6.765807e-01	5.170944e-01	7.665414e-01	-5.8509379	FALSE	FALSE
Q9UJX5	ANAPC4	0.2694587944	3.6146612	1.155122e+00	2.802351e-01	5.993749e-01	-5.8521886	FALSE	FALSE
P35998	PSMC2	-0.0559370282	3.5490729	-1.225380e-01	9.053905e-01	9.659468e-01	-5.8583711	FALSE	FALSE
Q96DB5	RMDN1	-0.1833820541	3.6316868	-7.673836e-01	4.641383e-01	7.429227e-01	-5.8633406	FALSE	FALSE
Q0PNE2	ELP6	-0.2475296146	3.6198326	-1.202016e+00	2.625533e-01	5.890920e-01	-5.8715180	FALSE	FALSE
Q9Y4L1	HYOU1	0.0293425063	3.6133140	8.276196e-02	9.360036e-01	9.815701e-01	-5.8719919	FALSE	FALSE
Q9UMY1	NOL7	0.2676418183	3.6142592	1.126265e+00	2.915858e-01	6.143240e-01	-5.8758465	FALSE	FALSE
P78527	PRKDC	-0.2382814843	3.6088532	-8.416559e-01	4.235842e-01	7.084450e-01	-5.8763385	FALSE	FALSE
P06400	RB1	-0.3149224490	3.5871256	-1.060574e+00	3.187910e-01	6.332365e-01	-5.8841468	FALSE	FALSE
Q9BTE3	MCMBP	0.3468543441	3.4791701	6.782703e-01	5.160758e-01	7.665414e-01	-5.8874789	FALSE	FALSE
P61289	PSME3	-0.2701733131	3.5685593	-7.081705e-01	4.982571e-01	7.611234e-01	-5.8927595	FALSE	FALSE
P49848	TAF6	-0.2614292010	3.6129720	-1.087004e+00	3.076150e-01	6.239449e-01	-5.8934336	FALSE	FALSE
P18077	RPL35A	-0.2501017663	3.5515624	-6.091282e-01	5.587528e-01	7.770525e-01	-5.8953591	FALSE	FALSE
P46777	RPL5	-0.4418730862	3.5538947	-1.354189e+00	2.114176e-01	5.400460e-01	-5.8982824	FALSE	FALSE
Q00534	CDK6	0.2225172667	3.5951150	6.716501e-01	5.200737e-01	7.665414e-01	-5.9016610	FALSE	FALSE
P52701	MSH6	-0.2829964837	3.6112200	-1.248380e+00	2.459818e-01	5.693381e-01	-5.9062562	FALSE	FALSE
P36578	RPL4	-0.2287069029	3.6271805	-1.302171e+00	2.278572e-01	5.506554e-01	-5.9067067	FALSE	FALSE
Q9BW19	KIFC1	0.0378180417	3.6156202	1.112185e-01	9.140878e-01	9.682599e-01	-5.9119274	FALSE	FALSE
P36873	PPP1CC	-0.2922233348	3.6076561	-1.199231e+00	2.635773e-01	5.890920e-01	-5.9141664	FALSE	FALSE
Q8IYM9	TRIM22	0.2733765581	3.5636462	7.074752e-01	4.986670e-01	7.611234e-01	-5.9204802	FALSE	FALSE
P52306	RAP1GDS1	-0.0267064657	3.6050980	-7.442385e-02	9.424371e-01	9.854114e-01	-5.9218617	FALSE	FALSE
Q92499	DDX1	-0.2662613612	3.6125624	-1.159896e+00	2.783919e-01	5.975686e-01	-5.9246601	FALSE	FALSE
Q7Z2W4	ZC3HAV1	0.0539958917	3.5665875	1.266453e-01	9.022380e-01	9.648662e-01	-5.9292473	FALSE	FALSE
P22234	PAICS	-0.1823256779	3.5596867	-4.531010e-01	6.620961e-01	8.452521e-01	-5.9376257	FALSE	FALSE
Q9Y5N6	ORC6	-0.2564770143	3.5781444	-7.214578e-01	4.904648e-01	7.538665e-01	-5.9435457	FALSE	FALSE
Q8N0Z6	TTC5	-0.1955153193	3.4151673	-2.998805e-01	7.716475e-01	8.972222e-01	-5.9448281	FALSE	FALSE
Q7L9L4	MOB1B	-0.4191085608	3.5690765	-1.362344e+00	2.089348e-01	5.378843e-01	-5.9452419	FALSE	FALSE
Q9Y520	PRRC2C	0.3078252443	3.5181912	6.620115e-01	5.259283e-01	7.665414e-01	-5.9678668	FALSE	FALSE
Q15404	RSU1	-0.2878517611	3.5644567	-7.502454e-01	4.738520e-01	7.485071e-01	-5.9716834	FALSE	FALSE
P62491	RAB11A	-0.3259202372	3.4983701	-6.758750e-01	5.175201e-01	7.665414e-01	-5.9733245	FALSE	FALSE
P62277	RPS13	-0.2931816865	3.6223332	-1.982554e+00	8.145149e-02	3.397443e-01	-5.9733882	FALSE	FALSE
Q9UKX7	NUP50	0.1234419728	3.6191086	4.173712e-01	6.870027e-01	8.568483e-01	-5.9780883	FALSE	FALSE
Q7RTV0	PHF5A	-0.2920171468	3.6097641	-1.357594e+00	2.103779e-01	5.387860e-01	-5.9803717	FALSE	FALSE
O43422	THAP12	-0.3142553317	3.5902867	-1.079705e+00	3.106704e-01	6.264234e-01	-5.9814850	FALSE	FALSE
P49736	MCM2	-0.4166661691	3.4098592	-7.339522e-01	4.832091e-01	7.503058e-01	-5.9841086	FALSE	FALSE
Q96F86	EDC3	-0.2692108888	3.6158288	-1.297881e+00	2.292600e-01	5.506554e-01	-5.9863484	FALSE	FALSE
Q96BK5	PINX1	0.1052800456	3.5231108	2.120318e-01	8.372008e-01	9.295946e-01	-5.9876283	FALSE	FALSE
P07737	PFN1	-0.4635952980	3.4188938	-7.522280e-01	4.727215e-01	7.485071e-01	-5.9899729	FALSE	FALSE
Q5SSJ5	HP1BP3	-0.2565290332	3.6085766	-1.037825e+00	3.286612e-01	6.365990e-01	-5.9955747	FALSE	FALSE
Q9Y2T2	AP3M1	-0.2251900403	3.6119622	-8.850305e-01	4.010710e-01	6.962254e-01	-5.9963802	FALSE	FALSE
P49792	RANBP2	-0.0048920452	3.6293312	-1.694464e-02	9.868814e-01	9.971581e-01	-5.9967297	FALSE	FALSE
Q9Y6D6	ARFGEF1	-0.0789805035	3.6312752	-2.893437e-01	7.794202e-01	8.977901e-01	-5.9977521	FALSE	FALSE
P98175	RBM10	-0.2015652485	3.6028106	-6.550132e-01	5.302041e-01	7.665414e-01	-5.9993971	FALSE	FALSE
Q9BQA1	WDR77	-0.4732191750	3.4955788	-1.005384e+00	3.431415e-01	6.494003e-01	-5.9998591	FALSE	FALSE
P63167	DYNLL1	-0.2807117800	3.5797897	-8.241822e-01	4.328983e-01	7.106075e-01	-6.0005715	FALSE	FALSE
P22087	FBL	-0.2893075521	3.6155274	-1.382822e+00	2.028102e-01	5.262391e-01	-6.0008264	FALSE	FALSE
O76094	SRP72	-0.1242863420	3.6125698	-4.094167e-01	6.926046e-01	8.568483e-01	-6.0016173	FALSE	FALSE
P08559	PDHA1	-0.5257179055	3.4481050	-9.450755e-01	3.713369e-01	6.718132e-01	-6.0032750	FALSE	FALSE
Q92925	SMARCD2	0.2303449150	3.6102304	8.727940e-01	4.073344e-01	6.995630e-01	-6.0069077	FALSE	FALSE
Q07955	SRSF1	-0.4947120872	3.4594642	-9.875065e-01	3.513259e-01	6.563910e-01	-6.0112311	FALSE	FALSE
P30419	NMT1	-0.3050496525	3.5770776	-9.237380e-01	3.817128e-01	6.805946e-01	-6.0118878	FALSE	FALSE
P40937	RFC5	-0.1759221368	3.6317898	-8.905819e-01	3.982522e-01	6.954489e-01	-6.0128424	FALSE	FALSE
O15117	FYB1	-0.1055760707	3.6046492	-3.212927e-01	7.559368e-01	8.918815e-01	-6.0128505	FALSE	FALSE
Q14683	SMC1A	-0.3796762904	3.6052023	-1.849652e+00	1.002180e-01	3.606387e-01	-6.0156190	FALSE	FALSE
Q9Y608	LRRFIP2	0.1226342855	3.5717385	3.078451e-01	7.657902e-01	8.950637e-01	-6.0162050	FALSE	FALSE
P11586	MTHFD1	-0.4012428706	3.5908079	-1.625273e+00	1.414209e-01	4.344845e-01	-6.0174316	FALSE	FALSE
Q13724	MOGS	-0.1346930652	3.6136862	-4.467555e-01	6.664882e-01	8.474247e-01	-6.0176728	FALSE	FALSE
P30153	PPP2R1A	0.2404097542	3.5598535	6.106204e-01	5.578105e-01	7.770525e-01	-6.0181289	FALSE	FALSE
Q96EU6	RRP36	0.1593925635	3.6250918	6.363738e-01	5.416943e-01	7.723865e-01	-6.0197387	FALSE	FALSE
Q9NR30	DDX21	-0.1716164490	3.5731128	-4.579532e-01	6.587468e-01	8.446351e-01	-6.0219279	FALSE	FALSE
P35250	RFC2	-0.1986846505	3.6079766	-7.078669e-01	4.984361e-01	7.611234e-01	-6.0245811	FALSE	FALSE
P35580	MYH10	0.2786095627	3.4948549	6.103916e-01	5.579550e-01	7.770525e-01	-6.0267670	FALSE	FALSE
Q9Y6Y0	IVNS1ABP	0.0890703668	3.5298772	1.922192e-01	8.521941e-01	9.405563e-01	-6.0290651	FALSE	FALSE
Q96ST2	IWS1	-0.3742761782	3.5414223	-8.704222e-01	4.085565e-01	6.995630e-01	-6.0409084	FALSE	FALSE
A0FGR8	ESYT2	0.1337121502	3.5631609	3.358239e-01	7.453423e-01	8.860127e-01	-6.0449510	FALSE	FALSE
Q9ULW0	TPX2	-0.0715249344	3.5936379	-2.045284e-01	8.428711e-01	9.327396e-01	-6.0459455	FALSE	FALSE
P07384	CAPN1	0.0310281032	3.4939315	5.575410e-02	9.568576e-01	9.924382e-01	-6.0467805	FALSE	FALSE
Q15369	ELOC	-0.2460154042	3.6128826	-1.117022e+00	2.952987e-01	6.168740e-01	-6.0475065	FALSE	FALSE
P32969	RPL9	-0.3934843716	3.5895151	-1.535133e+00	1.619727e-01	4.596552e-01	-6.0483507	FALSE	FALSE
Q14566	MCM6	-0.1485398965	3.5374540	-3.397628e-01	7.424803e-01	8.860127e-01	-6.0497344	FALSE	FALSE
E9PAV3	NACA	-0.1077975313	3.5775001	-2.871127e-01	7.810694e-01	8.984516e-01	-6.0526209	FALSE	FALSE
P62195	PSMC5	-0.0385508068	3.6038990	-1.146323e-01	9.114635e-01	9.682599e-01	-6.0527153	FALSE	FALSE
Q14103	HNRNPD	-0.4940792476	3.5560039	-1.572934e+00	1.530465e-01	4.471744e-01	-6.0537550	FALSE	FALSE
P28799	GRN	0.2524472353	3.5455895	6.394563e-01	5.397839e-01	7.723865e-01	-6.0572747	FALSE	FALSE
Q9NZB8	MOCS1	-0.4465090199	3.4376988	-8.314650e-01	4.289993e-01	7.103890e-01	-6.0618595	FALSE	FALSE
Q9NYZ3	GTSE1	-0.2007249822	3.6030221	-6.823075e-01	5.136471e-01	7.665414e-01	-6.0636987	FALSE	FALSE
O95347	SMC2	0.1209734686	3.6061317	3.861681e-01	7.090910e-01	8.681843e-01	-6.0663911	FALSE	FALSE
Q00059	TFAM	-0.2283208884	3.6282985	-1.608097e+00	1.451446e-01	4.376531e-01	-6.0676964	FALSE	FALSE
Q53GQ0	HSD17B12	-0.1597859403	3.5913499	-4.728058e-01	6.485455e-01	8.367187e-01	-6.0679007	FALSE	FALSE
O15160	POLR1C	-0.2329472356	3.5665680	-6.191017e-01	5.524724e-01	7.770525e-01	-6.0699027	FALSE	FALSE
Q99832	CCT7	-0.3605574922	3.5934949	-1.384015e+00	2.024583e-01	5.262391e-01	-6.0705405	FALSE	FALSE
P11172	UMPS	-0.1785123654	3.5913427	-5.352912e-01	6.065006e-01	8.136185e-01	-6.0708687	FALSE	FALSE
Q8WWM7	ATXN2L	0.1933880461	3.6270997	9.943239e-01	3.481877e-01	6.551775e-01	-6.0750337	FALSE	FALSE
P40227	CCT6A	-0.2637901645	3.6152652	-1.297366e+00	2.294290e-01	5.506554e-01	-6.0774186	FALSE	FALSE
Q6PKG0	LARP1	-0.1830610617	3.6047613	-6.262424e-01	5.480014e-01	7.770525e-01	-6.0793109	FALSE	FALSE
Q92572	AP3S1	-0.2698064233	3.5975905	-1.030571e+00	3.318579e-01	6.365990e-01	-6.0872066	FALSE	FALSE
Q969S8	HDAC10	0.2200022724	3.6269360	1.444374e+00	1.853296e-01	4.992758e-01	-6.0960905	FALSE	FALSE
Q14203	DCTN1	-0.0028730854	3.6277395	-1.059267e-02	9.917988e-01	9.971581e-01	-6.0964217	FALSE	FALSE
Q9BQ75	CMSS1	-0.0930845378	3.6085616	-3.017731e-01	7.702542e-01	8.966595e-01	-6.0976104	FALSE	FALSE
Q13619	CUL4A	-0.2325657955	3.5924963	-7.510565e-01	4.733893e-01	7.485071e-01	-6.0978399	FALSE	FALSE
Q8IWC1	MAP7D3	-0.2983232190	3.5348025	-7.371407e-01	4.813686e-01	7.503058e-01	-6.0979552	FALSE	FALSE
P30260	CDC27	-0.1773705830	3.6072793	-6.153436e-01	5.548341e-01	7.770525e-01	-6.0982300	FALSE	FALSE
Q5XG87	TENT4A	-0.2406229589	3.5279229	-5.401502e-01	6.032923e-01	8.126315e-01	-6.0985303	FALSE	FALSE
Q9BYJ9	YTHDF1	-0.1899947392	3.4856105	-3.422147e-01	7.407008e-01	8.860127e-01	-6.1069063	FALSE	FALSE
Q9UHA4	LAMTOR3	-0.2412985205	3.5433873	-5.628671e-01	5.884147e-01	7.965635e-01	-6.1079637	FALSE	FALSE
P56270	MAZ	-0.3134995876	3.6065333	-1.407352e+00	1.956788e-01	5.211259e-01	-6.1081902	FALSE	FALSE
O60341	KDM1A	-0.1510114550	3.6335465	-7.873659e-01	4.529803e-01	7.309961e-01	-6.1090368	FALSE	FALSE
P25685	DNAJB1	-0.2386143881	3.5762237	-7.029396e-01	5.013461e-01	7.625279e-01	-6.1092480	FALSE	FALSE
P43243	MATR3	-0.2023801329	3.6264837	-1.099511e+00	3.024352e-01	6.239449e-01	-6.1101409	FALSE	FALSE
Q96HS1	PGAM5	0.1007655420	3.6254144	3.847637e-01	7.100922e-01	8.681843e-01	-6.1106472	FALSE	FALSE
Q8N9N2	ASCC1	-0.0106145211	3.6045272	-3.273905e-02	9.746570e-01	9.971581e-01	-6.1141016	FALSE	FALSE
Q8IV53	DENND1C	-0.1590436501	3.4770076	-2.838789e-01	7.834619e-01	8.984516e-01	-6.1158677	FALSE	FALSE
Q10570	CPSF1	-0.2037037656	3.6284132	-1.290217e+00	2.317845e-01	5.506554e-01	-6.1175683	FALSE	FALSE
P55060	CSE1L	0.1613157883	3.6142502	5.961421e-01	5.669917e-01	7.803643e-01	-6.1176002	FALSE	FALSE
Q9UKV8	AGO2	0.0731257798	3.6271360	2.828838e-01	7.841986e-01	8.984516e-01	-6.1210482	FALSE	FALSE
Q92974	ARHGEF2	-0.0662841057	3.6282966	-2.569718e-01	8.034613e-01	9.126720e-01	-6.1210584	FALSE	FALSE
Q96QT4	TRPM7	-0.1321379756	3.6358281	-6.782714e-01	5.160752e-01	7.665414e-01	-6.1234714	FALSE	FALSE
P20618	PSMB1	-0.4387405201	3.3155174	-6.658500e-01	5.235920e-01	7.665414e-01	-6.1268554	FALSE	FALSE
A5YKK6	CNOT1	0.2334286256	3.5812503	6.812230e-01	5.142988e-01	7.665414e-01	-6.1271944	FALSE	FALSE
Q9UBB9	TFIP11	0.1647500644	3.5938895	5.136786e-01	6.208797e-01	8.212125e-01	-6.1336602	FALSE	FALSE
P07814	EPRS1	0.1849998184	3.6011842	6.408021e-01	5.389511e-01	7.723865e-01	-6.1449369	FALSE	FALSE
Q9H0W8	SMG9	-0.1580149150	3.5857707	-4.834032e-01	6.413143e-01	8.353183e-01	-6.1479298	FALSE	FALSE
Q9Y2R9	MRPS7	-0.1671082863	3.5876034	-5.130163e-01	6.213231e-01	8.212125e-01	-6.1485159	FALSE	FALSE
Q14839	CHD4	0.1330850237	3.6058200	4.500195e-01	6.642273e-01	8.461603e-01	-6.1498855	FALSE	FALSE
Q99543	DNAJC2	-0.1496410963	3.3808151	-2.262494e-01	8.264843e-01	9.249870e-01	-6.1551600	FALSE	FALSE
Q9BZZ5	API5	-0.2518645111	3.4517290	-4.743050e-01	6.475201e-01	8.367187e-01	-6.1580441	FALSE	FALSE
P40939	HADHA	-0.0057387554	3.5821015	-1.550913e-02	9.879926e-01	9.971581e-01	-6.1593390	FALSE	FALSE
Q13428	TCOF1	0.1228968890	3.5788063	3.475823e-01	7.368111e-01	8.848913e-01	-6.1631366	FALSE	FALSE
Q8WXF1	PSPC1	-0.0904479177	3.6269600	-3.649913e-01	7.242509e-01	8.772868e-01	-6.1658578	FALSE	FALSE
P51398	DAP3	0.0741348904	3.6276653	2.953813e-01	7.749632e-01	8.977901e-01	-6.1690394	FALSE	FALSE
Q9NVI1	FANCI	-0.2334891493	3.5634158	-6.137901e-01	5.558121e-01	7.770525e-01	-6.1715462	FALSE	FALSE
Q13217	DNAJC3	-0.3597396572	3.5708601	-1.092169e+00	3.054675e-01	6.239449e-01	-6.1741814	FALSE	FALSE
Q9UBU9	NXF1	0.2033075047	3.6107904	8.175766e-01	4.364558e-01	7.131222e-01	-6.1765931	FALSE	FALSE
Q9UG63	ABCF2	-0.2339966791	3.5861583	-7.345421e-01	4.828683e-01	7.503058e-01	-6.1774396	FALSE	FALSE
P42285	MTREX	-0.2098138467	3.5880781	-6.697670e-01	5.212144e-01	7.665414e-01	-6.1798853	FALSE	FALSE
Q15024	EXOSC7	-0.0959953761	3.6029433	-3.068046e-01	7.665545e-01	8.950637e-01	-6.1828571	FALSE	FALSE
P09874	PARP1	0.0757132331	3.5506022	1.815019e-01	8.603315e-01	9.435894e-01	-6.1830971	FALSE	FALSE
P61962	DCAF7	-0.0200666125	3.6135658	-6.842641e-02	9.470673e-01	9.881570e-01	-6.1834767	FALSE	FALSE
O43175	PHGDH	-0.2011216918	3.5935410	-6.593369e-01	5.275599e-01	7.665414e-01	-6.1843744	FALSE	FALSE
O00203	AP3B1	0.1685444901	3.6196310	7.485211e-01	4.748366e-01	7.485071e-01	-6.1844251	FALSE	FALSE
Q8ND56	LSM14A	-0.1701630423	3.6040747	-5.965362e-01	5.667406e-01	7.803643e-01	-6.1875691	FALSE	FALSE
Q8TBC3	SHKBP1	-0.1527851564	3.6332071	-8.638590e-01	4.119516e-01	7.012078e-01	-6.1884943	FALSE	FALSE
Q14697	GANAB	-0.0014799296	3.6178543	-5.342944e-03	9.958633e-01	9.971581e-01	-6.1947742	FALSE	FALSE
P78347	GTF2I	-0.1681531186	3.6333432	-1.090882e+00	3.060017e-01	6.239449e-01	-6.1972653	FALSE	FALSE
Q9P031	CCDC59	-0.2649429477	3.6041879	-1.084232e+00	3.087727e-01	6.239449e-01	-6.2003933	FALSE	FALSE
O75351	VPS4B	-0.1288883359	3.5045680	-2.551137e-01	8.048483e-01	9.126720e-01	-6.2009770	FALSE	FALSE
O43290	SART1	-0.1397846291	3.6291236	-6.892622e-01	5.094799e-01	7.665414e-01	-6.2055281	FALSE	FALSE
P22626	HNRNPA2B1	-0.2867077210	3.6227804	-1.902377e+00	9.232659e-02	3.501308e-01	-6.2057618	FALSE	FALSE
P17066	HSPA6	0.2703171969	3.6035733	1.162544e+00	2.773739e-01	5.975686e-01	-6.2132709	FALSE	FALSE
Q9Y2S7	POLDIP2	-0.0133591540	3.5860370	-3.824042e-02	9.704005e-01	9.967482e-01	-6.2158594	FALSE	FALSE
Q9NVI7	ATAD3A	0.0352981182	3.6185130	1.280186e-01	9.011843e-01	9.647858e-01	-6.2177320	FALSE	FALSE
Q9NRX1	PNO1	0.0028549580	3.5979133	8.825505e-03	9.931670e-01	9.971581e-01	-6.2177566	FALSE	FALSE
P10809	HSPD1	-0.1792872333	3.6229870	-8.746366e-01	4.063869e-01	6.992975e-01	-6.2326976	FALSE	FALSE
Q08J23	NSUN2	-0.1440420593	3.6346719	-8.678627e-01	4.098781e-01	6.995630e-01	-6.2336286	FALSE	FALSE
Q8IWX8	CHERP	-0.0663536287	3.5659407	-1.641755e-01	8.735239e-01	9.527595e-01	-6.2346178	FALSE	FALSE
O75533	SF3B1	-0.3333861283	3.5697422	-9.868454e-01	3.516313e-01	6.563910e-01	-6.2357458	FALSE	FALSE
P05388	RPLP0	-0.2360393559	3.6075161	-9.711994e-01	3.589188e-01	6.590204e-01	-6.2409431	FALSE	FALSE
P33991	MCM4	-0.0528830622	3.5579827	-1.362834e-01	8.948476e-01	9.612137e-01	-6.2492947	FALSE	FALSE
P06576	ATP5F1B	-0.4895684261	3.5296542	-1.315526e+00	2.235360e-01	5.469144e-01	-6.2506178	FALSE	FALSE
Q8TE02	ELP5	-0.2450032822	3.5969736	-8.807545e-01	4.032519e-01	6.970521e-01	-6.2540697	FALSE	FALSE
O75165	DNAJC13	-0.0016757140	3.5901509	-4.976803e-03	9.961467e-01	9.971581e-01	-6.2545221	FALSE	FALSE
O43143	DHX15	-0.2303048361	3.6219052	-1.290843e+00	2.315777e-01	5.506554e-01	-6.2554033	FALSE	FALSE
Q9BPY3	FAM118B	-0.1656907667	3.6260638	-8.236152e-01	4.332029e-01	7.106075e-01	-6.2571771	FALSE	FALSE
P62899	RPL31	-0.3397115008	3.6183305	-2.221083e+00	5.593072e-02	2.771241e-01	-6.2648493	FALSE	FALSE
Q99523	SORT1	0.0937157857	3.5510102	2.295428e-01	8.240074e-01	9.232628e-01	-6.2673467	FALSE	FALSE
P17029	ZKSCAN1	-0.1858805574	3.5741500	-5.359213e-01	6.060840e-01	8.136185e-01	-6.2683123	FALSE	FALSE
Q99873	PRMT1	-0.0381578030	3.5873771	-1.147981e-01	9.113361e-01	9.682599e-01	-6.2711693	FALSE	FALSE
P00505	GOT2	0.1088842428	3.5874423	3.358315e-01	7.453367e-01	8.860127e-01	-6.2735637	FALSE	FALSE
Q3YEC7	RABL6	-0.1292325977	3.5955458	-4.120883e-01	6.907209e-01	8.568483e-01	-6.2776023	FALSE	FALSE
O14776	TCERG1	0.1349972629	3.6107448	5.141857e-01	6.205403e-01	8.212125e-01	-6.2781974	FALSE	FALSE
P47897	QARS1	-0.0515951459	3.6331200	-2.367050e-01	8.186279e-01	9.203729e-01	-6.2787899	FALSE	FALSE
Q9NXV6	CDKN2AIP	-0.0623433729	3.6217885	-2.478745e-01	8.102588e-01	9.140906e-01	-6.2827681	FALSE	FALSE
Q99497	PARK7	-0.1837420017	3.5294406	-4.461058e-01	6.669387e-01	8.474247e-01	-6.2837305	FALSE	FALSE
Q13435	SF3B2	-0.3303778348	3.5601200	-9.088736e-01	3.890650e-01	6.862577e-01	-6.2855769	FALSE	FALSE
Q09028	RBBP4	-0.3021744499	3.6028996	-1.292191e+00	2.311321e-01	5.506554e-01	-6.2857250	FALSE	FALSE
P46781	RPS9	-0.2550549941	3.6250717	-1.798377e+00	1.085008e-01	3.766965e-01	-6.2874577	FALSE	FALSE
P25205	MCM3	-0.1606174429	3.5561635	-4.258719e-01	6.810388e-01	8.554194e-01	-6.2920017	FALSE	FALSE
P26038	MSN	-0.2996230326	3.5745823	-9.650380e-01	3.618194e-01	6.618811e-01	-6.2925134	FALSE	FALSE
P00367	GLUD1	0.1638867244	3.6287070	9.298662e-01	3.787113e-01	6.792053e-01	-6.2939668	FALSE	FALSE
P25789	PSMA4	0.0590202826	3.4580819	1.097313e-01	9.152315e-01	9.682599e-01	-6.2942008	FALSE	FALSE
Q86W42	THOC6	-0.0159913442	3.6074595	-5.442125e-02	9.578878e-01	9.924382e-01	-6.2955321	FALSE	FALSE
Q9H845	ACAD9	-0.0052886859	3.6340562	-2.425711e-02	9.812211e-01	9.971581e-01	-6.2990663	FALSE	FALSE
P52272	HNRNPM	-0.1918349431	3.6289048	-1.343243e+00	2.147899e-01	5.409309e-01	-6.2994310	FALSE	FALSE
Q08209	PPP3CA	-0.0842729574	3.5988215	-2.806591e-01	7.858465e-01	8.988917e-01	-6.3071829	FALSE	FALSE
O75676	RPS6KA4	0.0917999491	3.6117950	3.404359e-01	7.419916e-01	8.860127e-01	-6.3072275	FALSE	FALSE
Q12906	ILF3	-0.2721709580	3.6092401	-1.266516e+00	2.397406e-01	5.621669e-01	-6.3097401	FALSE	FALSE
Q15046	KARS1	0.0999205082	3.6395802	6.199253e-01	5.519557e-01	7.770525e-01	-6.3135526	FALSE	FALSE
P36957	DLST	-0.0663457774	3.6172568	-2.541071e-01	8.055999e-01	9.126720e-01	-6.3152023	FALSE	FALSE
P41252	IARS1	0.0372491778	3.5946783	1.194443e-01	9.077663e-01	9.665848e-01	-6.3155910	FALSE	FALSE
P46778	RPL21	-0.2057070899	3.6285372	-1.344653e+00	2.143532e-01	5.409309e-01	-6.3159009	FALSE	FALSE
Q9BY44	EIF2A	-0.2323577347	3.6158919	-1.158877e+00	2.787845e-01	5.975686e-01	-6.3181340	FALSE	FALSE
Q7L0Y3	TRMT10C	0.1550274969	3.6101840	6.045184e-01	5.616695e-01	7.800086e-01	-6.3231723	FALSE	FALSE
Q9P258	RCC2	-0.1388533208	3.6361055	-9.890016e-01	3.506358e-01	6.563910e-01	-6.3267269	FALSE	FALSE
P62847	RPS24	-0.2184477365	3.6310977	-1.877992e+00	9.590009e-02	3.545428e-01	-6.3269546	FALSE	FALSE
O00268	TAF4	0.1326753614	3.6388309	1.311969e+00	2.246801e-01	5.483530e-01	-6.3293325	FALSE	FALSE
Q9H1A4	ANAPC1	-0.1596948914	3.4880353	-2.850629e-01	7.825856e-01	8.984516e-01	-6.3294335	FALSE	FALSE
Q9H4G4	GLIPR2	-0.0233760216	3.5558017	-5.901691e-02	9.543360e-01	9.915441e-01	-6.3295197	FALSE	FALSE
P61313	RPL15	-0.2397953980	3.5942904	-8.301926e-01	4.296787e-01	7.103890e-01	-6.3324441	FALSE	FALSE
Q7KZI7	MARK2	-0.1028832346	3.6174784	-4.108772e-01	6.915746e-01	8.568483e-01	-6.3333273	FALSE	FALSE
P35268	RPL22	-0.2498659343	3.6274797	-1.981320e+00	8.160910e-02	3.397443e-01	-6.3353422	FALSE	FALSE
Q9Y224	RTRAF	-0.4583519543	3.5524449	-1.335126e+00	2.173204e-01	5.411058e-01	-6.3368513	FALSE	FALSE
Q9NZN8	CNOT2	0.1233555364	3.5833440	3.747285e-01	7.172639e-01	8.720372e-01	-6.3403862	FALSE	FALSE
Q9P2J5	LARS1	-0.2641100801	3.6054031	-1.126361e+00	2.915476e-01	6.143240e-01	-6.3486159	FALSE	FALSE
Q9Y6D5	ARFGEF2	0.0575232278	3.5711958	1.515953e-01	8.831292e-01	9.598102e-01	-6.3488981	FALSE	FALSE
Q8NB90	SPATA5	-0.0571506000	3.5571429	-1.466302e-01	8.869259e-01	9.599304e-01	-6.3491183	FALSE	FALSE
O95218	ZRANB2	-0.2974162451	3.5610673	-9.007740e-01	3.931140e-01	6.916399e-01	-6.3527106	FALSE	FALSE
P33240	CSTF2	0.0111023544	3.6028324	3.684821e-02	9.714776e-01	9.967502e-01	-6.3550431	FALSE	FALSE
P48634	PRRC2A	0.1005569597	3.6413104	7.321862e-01	4.842304e-01	7.505643e-01	-6.3592630	FALSE	FALSE
O75475	PSIP1	0.0198153162	3.6217006	8.044253e-02	9.377928e-01	9.815962e-01	-6.3646793	FALSE	FALSE
P48735	IDH2	0.0818679294	3.6270519	3.750324e-01	7.170462e-01	8.720372e-01	-6.3702226	FALSE	FALSE
P06730	EIF4E	0.0930701299	3.5576362	2.318214e-01	8.222948e-01	9.223921e-01	-6.3769777	FALSE	FALSE
P31943	HNRNPH1	0.1434072630	3.6347146	1.053107e+00	3.220050e-01	6.332365e-01	-6.3797183	FALSE	FALSE
Q9NW13	RBM28	0.2152965818	3.6031582	8.877485e-01	3.996891e-01	6.955108e-01	-6.3801760	FALSE	FALSE
P39023	RPL3	-0.0947042121	3.6158043	-3.766727e-01	7.158720e-01	8.720372e-01	-6.3849885	FALSE	FALSE
Q06323	PSME1	-0.1297135971	3.5440803	-3.196960e-01	7.571043e-01	8.918815e-01	-6.3885495	FALSE	FALSE
Q13409	DYNC1I2	0.1353055709	3.6073895	5.139569e-01	6.206934e-01	8.212125e-01	-6.3935553	FALSE	FALSE
Q96DI7	SNRNP40	-0.1297888955	3.6358424	-9.194394e-01	3.838285e-01	6.827622e-01	-6.3954296	FALSE	FALSE
Q969X5	ERGIC1	-0.1050475709	3.5571504	-2.755777e-01	7.896147e-01	9.021554e-01	-6.3974791	FALSE	FALSE
Q13573	SNW1	-0.1643281828	3.6211135	-8.046975e-01	4.434494e-01	7.227126e-01	-6.4022146	FALSE	FALSE
Q92841	DDX17	-0.1732696947	3.6284549	-1.063719e+00	3.174447e-01	6.332365e-01	-6.4044967	FALSE	FALSE
P49327	FASN	-0.1098710218	3.6237543	-5.005053e-01	6.297298e-01	8.280922e-01	-6.4054654	FALSE	FALSE
Q15072	ZNF146	0.1580604426	3.5603649	3.960007e-01	7.020979e-01	8.641890e-01	-6.4076444	FALSE	FALSE
P29692	EEF1D	-0.2061611236	3.5776999	-6.562000e-01	5.294775e-01	7.665414e-01	-6.4126748	FALSE	FALSE
Q99714	HSD17B10	-0.0305469081	3.5700354	-8.709247e-02	9.326643e-01	9.808992e-01	-6.4140689	FALSE	FALSE
Q02086	SP2	-0.1046378496	3.5979401	-3.530111e-01	7.328851e-01	8.825896e-01	-6.4142257	FALSE	FALSE
P16989	YBX3	-0.3603151541	3.5819503	-1.221040e+00	2.556457e-01	5.834877e-01	-6.4144356	FALSE	FALSE
Q13045	FLII	-0.2045836367	3.6116836	-8.900775e-01	3.985077e-01	6.954489e-01	-6.4272746	FALSE	FALSE
P16401	H1-5	-0.2452975283	3.6317713	-2.596514e+00	3.086238e-02	1.878414e-01	-6.4285602	FALSE	FALSE
P61513	RPL37A	-0.1983830776	3.6326887	-1.725039e+00	1.214683e-01	4.005611e-01	-6.4292986	FALSE	FALSE
Q6P2Q9	PRPF8	-0.2848844837	3.6024434	-1.128211e+00	2.908089e-01	6.143240e-01	-6.4320130	FALSE	FALSE
P62263	RPS14	-0.1232848508	3.6403987	-2.117128e+00	6.591499e-02	3.051276e-01	-6.4363166	FALSE	FALSE
Q3MHD2	LSM12	0.0594188187	3.6204488	2.487040e-01	8.096382e-01	9.140906e-01	-6.4365562	FALSE	FALSE
P49366	DHPS	-0.0523005268	3.6010752	-1.815635e-01	8.602847e-01	9.435894e-01	-6.4373351	FALSE	FALSE
Q9UJV9	DDX41	-0.2032303261	3.6281927	-1.404442e+00	1.965133e-01	5.211259e-01	-6.4399028	FALSE	FALSE
Q9Y265	RUVBL1	-0.2658812208	3.6193433	-1.542928e+00	1.600947e-01	4.575461e-01	-6.4413809	FALSE	FALSE
P68400	CSNK2A1	-0.2458122693	3.6185016	-1.384416e+00	2.023400e-01	5.262391e-01	-6.4432235	FALSE	FALSE
P50897	PPT1	0.0217430746	3.5975014	7.201291e-02	9.442981e-01	9.863114e-01	-6.4463833	FALSE	FALSE
Q07021	C1QBP	-0.1322256133	3.5769268	-3.842942e-01	7.104271e-01	8.681843e-01	-6.4528847	FALSE	FALSE
P62906	RPL10A	-0.2418106993	3.6099711	-1.096474e+00	3.036865e-01	6.239449e-01	-6.4554489	FALSE	FALSE
Q13951	CBFB	0.2458470201	3.6047946	1.067457e+00	3.158504e-01	6.332365e-01	-6.4575869	FALSE	FALSE
Q9H773	DCTPP1	0.1387325569	3.6141371	5.866873e-01	5.730335e-01	7.836491e-01	-6.4576729	FALSE	FALSE
Q5MIZ7	PPP4R3B	-0.2553840101	3.6162671	-1.389345e+00	2.008921e-01	5.262391e-01	-6.4585045	FALSE	FALSE
P62841	RPS15	-0.1310416547	3.6372850	-1.176753e+00	2.719625e-01	5.975686e-01	-6.4588960	FALSE	FALSE
O43776	NARS1	-0.1570459405	3.4868944	-3.321388e-01	7.480238e-01	8.875468e-01	-6.4591687	FALSE	FALSE
O75191	XYLB	0.1452432898	3.1855603	1.901676e-01	8.537504e-01	9.405563e-01	-6.4608877	FALSE	FALSE
Q9BRX9	WDR83	-0.3113317707	3.5799310	-1.033771e+00	3.304448e-01	6.365990e-01	-6.4658653	FALSE	FALSE
Q15637	SF1	-0.3488291505	3.5898878	-1.384448e+00	2.023307e-01	5.262391e-01	-6.4666152	FALSE	FALSE
Q14204	DYNC1H1	-0.0508689545	3.6142946	-2.030662e-01	8.439773e-01	9.329166e-01	-6.4798382	FALSE	FALSE
P60866	RPS20	-0.2454085322	3.6184118	-1.336977e+00	2.167411e-01	5.411058e-01	-6.4805850	FALSE	FALSE
O43172	PRPF4	-0.0282047102	3.6299146	-1.384816e-01	8.931635e-01	9.612137e-01	-6.4853581	FALSE	FALSE
Q9H7Z7	PTGES2	0.0706835415	3.5732009	2.073166e-01	8.407629e-01	9.314519e-01	-6.4872826	FALSE	FALSE
Q96SB4	SRPK1	-0.0973787279	3.5853251	-3.048710e-01	7.679755e-01	8.950637e-01	-6.4885518	FALSE	FALSE
P00813	ADA	-0.1287231377	3.6004250	-4.764828e-01	6.460320e-01	8.367187e-01	-6.4895252	FALSE	FALSE
Q9Y5B6	PAXBP1	0.0754306587	3.5329316	1.738932e-01	8.661194e-01	9.478288e-01	-6.4937505	FALSE	FALSE
Q9UJX2	CDC23	-0.0020810711	3.6144990	-8.115250e-03	9.937169e-01	9.971581e-01	-6.4976685	FALSE	FALSE
O00182	LGALS9	-0.0631912225	3.6293976	-3.201654e-01	7.567610e-01	8.918815e-01	-6.4989306	FALSE	FALSE
Q7Z7L1	SLFN11	-0.1048810985	3.5612829	-2.904790e-01	7.785815e-01	8.977901e-01	-6.4997122	FALSE	FALSE
P61923	COPZ1	0.2201406170	3.5888604	7.715697e-01	4.617858e-01	7.403591e-01	-6.5002990	FALSE	FALSE
P33992	MCM5	-0.2714824904	3.5761347	-8.971765e-01	3.949222e-01	6.916399e-01	-6.5113884	FALSE	FALSE
P27708	CAD	-0.1656561255	3.5990394	-5.799549e-01	5.773577e-01	7.881654e-01	-6.5145268	FALSE	FALSE
A6NHQ2	FBLL1	-0.1520572059	3.6314418	-1.024046e+00	3.347533e-01	6.396467e-01	-6.5156421	FALSE	FALSE
Q9GZS3	WDR61	-0.0895223603	3.6055212	-3.351503e-01	7.458322e-01	8.860127e-01	-6.5158972	FALSE	FALSE
QXUBXX	QXUBXX	-0.2520780061	3.6215562	-1.524409e+00	1.645888e-01	4.610357e-01	-6.5178844	FALSE	FALSE
Q16342	PDCD2	0.1583988367	3.6165762	7.440129e-01	4.774173e-01	7.503058e-01	-6.5206638	FALSE	FALSE
P49368	CCT3	-0.2168126273	3.6169683	-1.121531e+00	2.934829e-01	6.156897e-01	-6.5234045	FALSE	FALSE
Q15029	EFTUD2	-0.2565732443	3.5866483	-8.543089e-01	4.169273e-01	7.049915e-01	-6.5245313	FALSE	FALSE
Q9BUQ8	DDX23	0.0376035538	3.6223485	1.696044e-01	8.693856e-01	9.503483e-01	-6.5260755	FALSE	FALSE
Q15717	ELAVL1	-0.0732357219	3.5874088	-2.330529e-01	8.213696e-01	9.223921e-01	-6.5315331	FALSE	FALSE
Q16851	UGP2	0.1809177126	3.6021949	7.086809e-01	4.979564e-01	7.611234e-01	-6.5334252	FALSE	FALSE
P47756	CAPZB	-0.0632225998	3.5330331	-1.506104e-01	8.838820e-01	9.598102e-01	-6.5480255	FALSE	FALSE
Q9Y324	FCF1	0.1739224481	3.6276555	1.119188e+00	2.944250e-01	6.163547e-01	-6.5528951	FALSE	FALSE
Q01844	EWSR1	-0.4208957619	3.5838312	-1.567644e+00	1.542686e-01	4.473790e-01	-6.5574791	FALSE	FALSE
Q04637	EIF4G1	0.0113991952	3.6024624	4.161608e-02	9.677893e-01	9.967482e-01	-6.5622229	FALSE	FALSE
Q9Y3I0	RTCB	-0.1577720047	3.6303476	-1.065613e+00	3.166364e-01	6.332365e-01	-6.5630415	FALSE	FALSE
Q9BY77	POLDIP3	0.1434054276	3.6080590	5.708538e-01	5.832322e-01	7.921544e-01	-6.5699480	FALSE	FALSE
Q14257	RCN2	0.1544359600	3.6115382	6.578676e-01	5.284576e-01	7.665414e-01	-6.5705102	FALSE	FALSE
P55072	VCP	-0.1224779014	3.6408317	-2.380983e+00	4.341597e-02	2.307354e-01	-6.5834894	FALSE	FALSE
Q9UQE7	SMC3	-0.2305644983	3.6111342	-1.034347e+00	3.301908e-01	6.365990e-01	-6.5851581	FALSE	FALSE
P49411	TUFM	-0.3022811494	3.5650704	-9.650597e-01	3.618092e-01	6.618811e-01	-6.5881289	FALSE	FALSE
Q13422	IKZF1	0.0418223329	3.6114876	1.650772e-01	8.728363e-01	9.527595e-01	-6.5904532	FALSE	FALSE
Q12905	ILF2	-0.1273390972	3.6239379	-6.710518e-01	5.204360e-01	7.665414e-01	-6.5913682	FALSE	FALSE
Q69YN2	CWF19L1	-0.1044272961	3.6063016	-4.103330e-01	6.919583e-01	8.568483e-01	-6.6050212	FALSE	FALSE
O00571	DDX3X	0.0532173549	3.6139456	2.239982e-01	8.281787e-01	9.254914e-01	-6.6105611	FALSE	FALSE
Q14974	KPNB1	0.0836685578	3.6214668	3.955183e-01	7.024403e-01	8.641890e-01	-6.6117272	FALSE	FALSE
Q1KMD3	HNRNPUL2	-0.0052673626	3.6108259	-2.129721e-02	9.835121e-01	9.971581e-01	-6.6149394	FALSE	FALSE
P31150	GDI1	0.1749684590	3.5561732	4.855322e-01	6.398664e-01	8.353183e-01	-6.6250539	FALSE	FALSE
O14818	PSMA7	-0.2262556638	3.5853458	-7.999273e-01	4.460589e-01	7.245702e-01	-6.6262227	FALSE	FALSE
P84098	RPL19	-0.2747325151	3.6032265	-1.196260e+00	2.646732e-01	5.890920e-01	-6.6323251	FALSE	FALSE
Q9NP97	DYNLRB1	-0.3385544516	3.5502339	-9.304139e-01	3.784439e-01	6.792053e-01	-6.6324276	FALSE	FALSE
Q9NP77	SSU72	0.0400707268	3.5930315	1.305534e-01	8.992400e-01	9.637507e-01	-6.6359438	FALSE	FALSE
Q8N7H5	PAF1	0.0644068623	3.6298401	3.478977e-01	7.365827e-01	8.848913e-01	-6.6381796	FALSE	FALSE
P12004	PCNA	-0.4254865399	3.2468562	-6.105075e-01	5.578818e-01	7.770525e-01	-6.6407040	FALSE	FALSE
A0A0K0K1G6	TRBV10-3	0.0031380078	3.6107386	1.217284e-02	9.905755e-01	9.971581e-01	-6.6463351	FALSE	FALSE
P83881	RPL36A	-0.4688949648	3.5995780	-2.284225e+00	5.061000e-02	2.559049e-01	-6.6583313	FALSE	FALSE
P22061	PCMT1	-0.2201670272	3.5461201	-5.972930e-01	5.662587e-01	7.803643e-01	-6.6584914	FALSE	FALSE
Q53GS9	USP39	-0.0831363309	3.6323525	-5.009214e-01	6.294493e-01	8.280922e-01	-6.6608357	FALSE	FALSE
Q9NYF8	BCLAF1	-0.1160164988	3.6311358	-7.239178e-01	4.890308e-01	7.538665e-01	-6.6666152	FALSE	FALSE
Q9NQ29	LUC7L	-0.1804574158	3.5939059	-6.294846e-01	5.459783e-01	7.768177e-01	-6.6674265	FALSE	FALSE
Q13825	AUH	-0.0977143534	3.6331334	-6.357513e-01	5.420806e-01	7.723865e-01	-6.6720324	FALSE	FALSE
O43719	HTATSF1	-0.0707413411	3.5829233	-2.185480e-01	8.322847e-01	9.272686e-01	-6.6753959	FALSE	FALSE
O94776	MTA2	0.0726150619	3.6170627	3.256502e-01	7.527539e-01	8.911053e-01	-6.6808856	FALSE	FALSE
P52907	CAPZA1	0.0087147480	3.5895137	2.977392e-02	9.769514e-01	9.971581e-01	-6.6817221	FALSE	FALSE
P31146	CORO1A	-0.1299470765	3.6273520	-7.534737e-01	4.720121e-01	7.485071e-01	-6.6892595	FALSE	FALSE
P0DTU4	P0DTU4	-0.1499662214	3.6206299	-7.354445e-01	4.823471e-01	7.503058e-01	-6.6903915	FALSE	FALSE
P15153	RAC2	-0.0222197466	3.6009513	-8.176548e-02	9.367722e-01	9.815701e-01	-6.6915760	FALSE	FALSE
Q9NY27	PPP4R2	-0.0015609873	3.6324532	-8.870206e-03	9.931324e-01	9.971581e-01	-6.6918471	FALSE	FALSE
P09543	CNP	-0.1117141072	3.6347684	-8.266677e-01	4.315649e-01	7.103890e-01	-6.6928231	FALSE	FALSE
O75643	SNRNP200	-0.0676481075	3.6148531	-2.915745e-01	7.777724e-01	8.977901e-01	-6.7009993	FALSE	FALSE
Q9UBF2	COPG2	-0.1257103668	3.6079721	-5.335244e-01	6.076694e-01	8.140788e-01	-6.7032927	FALSE	FALSE
P09012	SNRPA	-0.2153354722	3.6007771	-8.530985e-01	4.175609e-01	7.049915e-01	-6.7106777	FALSE	FALSE
P39687	ANP32A	0.2896904059	3.4572937	6.021883e-01	5.631471e-01	7.800811e-01	-6.7136266	FALSE	FALSE
P56192	MARS1	-0.1104327693	3.6273419	-6.125247e-01	5.566094e-01	7.770525e-01	-6.7195943	FALSE	FALSE
Q9Y383	LUC7L2	0.2056209958	3.6163372	1.064350e+00	3.171751e-01	6.332365e-01	-6.7222909	FALSE	FALSE
O95757	HSPA4L	-0.1959671839	3.6188087	-1.030728e+00	3.317883e-01	6.365990e-01	-6.7308791	FALSE	FALSE
P13796	LCP1	-0.3000724109	3.3162999	-4.734174e-01	6.481271e-01	8.367187e-01	-6.7333147	FALSE	FALSE
P51991	HNRNPA3	-0.1388278603	3.6348519	-1.160930e+00	2.779938e-01	5.975686e-01	-6.7349936	FALSE	FALSE
O60814	H2BC12	-0.6104244464	3.5555939	-2.142787e+00	6.329919e-02	2.959606e-01	-6.7399083	FALSE	FALSE
P62241	RPS8	-0.1247370067	3.6393790	-1.698517e+00	1.265027e-01	4.089561e-01	-6.7407883	FALSE	FALSE
P00747	PLG	-0.0477349818	3.6275649	-2.550680e-01	8.048824e-01	9.126720e-01	-6.7474433	FALSE	FALSE
Q8N3U4	STAG2	-0.2316715180	3.5977261	-8.986538e-01	3.941790e-01	6.916399e-01	-6.7478832	FALSE	FALSE
P46776	RPL27A	-0.2469129524	3.6280741	-1.943603e+00	8.657193e-02	3.455867e-01	-6.7579452	FALSE	FALSE
P23396	RPS3	-0.3186399678	3.6176096	-2.007526e+00	7.832323e-02	3.397443e-01	-6.7596296	FALSE	FALSE
O96019	ACTL6A	0.0164784364	3.6046866	6.276288e-02	9.514417e-01	9.906247e-01	-6.7722918	FALSE	FALSE
Q15669	RHOH	-0.0337547037	3.5389851	-8.362193e-02	9.353404e-01	9.815701e-01	-6.7750402	FALSE	FALSE
Q15365	PCBP1	-0.2120294331	3.5814348	-7.250964e-01	4.883447e-01	7.538665e-01	-6.7779790	FALSE	FALSE
P42166	TMPO	-0.1370524399	3.6242970	-7.368292e-01	4.815482e-01	7.503058e-01	-6.7796188	FALSE	FALSE
Q01813	PFKP	0.0152774298	3.6316458	8.861530e-02	9.314903e-01	9.808992e-01	-6.7796396	FALSE	FALSE
Q9NY12	GAR1	-0.3516120188	3.5735026	-1.087315e+00	3.074857e-01	6.239449e-01	-6.7813254	FALSE	FALSE
P40938	RFC3	0.1275421662	3.6226876	6.655043e-01	5.238021e-01	7.665414e-01	-6.7814251	FALSE	FALSE
P82932	MRPS6	-0.1004263311	3.6163966	-4.538405e-01	6.615851e-01	8.452521e-01	-6.7844362	FALSE	FALSE
Q6P1L8	MRPL14	-0.2356762165	3.5004011	-4.771277e-01	6.455916e-01	8.367187e-01	-6.7883510	FALSE	FALSE
P51659	HSD17B4	0.1084428138	3.6378304	1.038358e+00	3.284275e-01	6.365990e-01	-6.7911462	FALSE	FALSE
Q9NSD9	FARSB	-0.0728719817	3.6119408	-3.113946e-01	7.631849e-01	8.950637e-01	-6.7956750	FALSE	FALSE
P60891	PRPS1	0.1640350340	3.5808192	5.420587e-01	6.020347e-01	8.120469e-01	-6.8011354	FALSE	FALSE
Q9BUJ2	HNRNPUL1	-0.0234545400	3.6308236	-1.360847e-01	8.949998e-01	9.612137e-01	-6.8017129	FALSE	FALSE
P26196	DDX6	-0.1667476122	3.6045242	-7.021262e-01	5.018276e-01	7.625279e-01	-6.8027246	FALSE	FALSE
Q8WW12	PCNP	-0.2523905085	3.5052935	-5.790587e-01	5.779347e-01	7.881654e-01	-6.8042633	FALSE	FALSE
P35249	RFC4	-0.1549173108	3.6138077	-7.310331e-01	4.848980e-01	7.505643e-01	-6.8053106	FALSE	FALSE
P48643	CCT5	-0.1977163119	3.6013515	-8.223933e-01	4.338598e-01	7.106075e-01	-6.8087019	FALSE	FALSE
P63208	SKP1	0.1820333986	3.5989406	6.895507e-01	5.093075e-01	7.665414e-01	-6.8115631	FALSE	FALSE
P35232	PHB	0.0276006577	3.6166265	1.215002e-01	9.061874e-01	9.659468e-01	-6.8123768	FALSE	FALSE
Q8ND04	SMG8	-0.1289680627	3.6181177	-6.401881e-01	5.393310e-01	7.723865e-01	-6.8156327	FALSE	FALSE
P39019	RPS19	-0.2106980873	3.6276832	-1.531164e+00	1.629366e-01	4.598931e-01	-6.8185575	FALSE	FALSE
P62851	RPS25	-0.4654967809	3.5712780	-1.683025e+00	1.295318e-01	4.146699e-01	-6.8293050	FALSE	FALSE
O95831	AIFM1	0.0057254855	3.6378709	4.090630e-02	9.683383e-01	9.967482e-01	-6.8346884	FALSE	FALSE
Q8N163	CCAR2	-0.0972650027	3.6124758	-4.261072e-01	6.808740e-01	8.554194e-01	-6.8390998	FALSE	FALSE
O15056	SYNJ2	-0.0907312450	3.6194128	-4.386783e-01	6.720988e-01	8.517858e-01	-6.8391219	FALSE	FALSE
P53634	CTSC	0.0948930388	3.5979541	3.432449e-01	7.399536e-01	8.860127e-01	-6.8407009	FALSE	FALSE
P78371	CCT2	-0.1344696210	3.5840949	-4.605226e-01	6.569766e-01	8.434621e-01	-6.8545124	FALSE	FALSE
Q96EY1	DNAJA3	-0.1324447391	3.6365677	-1.317142e+00	2.230178e-01	5.469144e-01	-6.8571313	FALSE	FALSE
O43390	HNRNPR	-0.2388763531	3.6113691	-1.169679e+00	2.746457e-01	5.975686e-01	-6.8610024	FALSE	FALSE
O00483	NDUFA4	-0.0311653341	3.5954858	-1.119810e-01	9.135015e-01	9.682599e-01	-6.8684908	FALSE	FALSE
P25398	RPS12	-0.1540855807	3.6333192	-1.308735e+00	2.257245e-01	5.495417e-01	-6.8719695	FALSE	FALSE
A6NHR9	SMCHD1	0.1076632099	3.5955594	4.054639e-01	6.953957e-01	8.592233e-01	-6.8801959	FALSE	FALSE
O60216	RAD21	-0.0580455261	3.6151048	-2.628335e-01	7.990908e-01	9.098193e-01	-6.8808550	FALSE	FALSE
Q86YZ3	HRNR	-0.2858581108	2.8012112	-2.824086e-01	7.845505e-01	8.984516e-01	-6.8825817	FALSE	FALSE
P33993	MCM7	-0.0689206603	3.6178170	-3.255455e-01	7.528304e-01	8.911053e-01	-6.8889055	FALSE	FALSE
P25705	ATP5F1A	-0.1518591287	3.6254834	-9.295474e-01	3.788670e-01	6.792053e-01	-6.8925906	FALSE	FALSE
Q9BZE9	ASPSCR1	0.0041753582	3.6077852	1.719941e-02	9.866841e-01	9.971581e-01	-6.9040035	FALSE	FALSE
Q14669	TRIP12	-0.1210776139	3.6241235	-6.647726e-01	5.242471e-01	7.665414e-01	-6.9097543	FALSE	FALSE
P0DP23	CALM1	-0.4247702914	3.4416779	-8.451947e-01	4.217149e-01	7.078286e-01	-6.9151267	FALSE	FALSE
O75909	CCNK	-0.1265821868	3.6118488	-5.707956e-01	5.832699e-01	7.921544e-01	-6.9199764	FALSE	FALSE
P46779	RPL28	-0.2030791411	3.6201832	-1.162932e+00	2.772250e-01	5.975686e-01	-6.9316536	FALSE	FALSE
P62917	RPL8	-0.0634659998	3.6275029	-3.677597e-01	7.222616e-01	8.759532e-01	-6.9345885	FALSE	FALSE
P37268	FDFT1	0.0552820457	3.5985122	2.138193e-01	8.358515e-01	9.291427e-01	-6.9379293	FALSE	FALSE
Q13011	ECH1	-0.0092517690	3.6122447	-4.056970e-02	9.685987e-01	9.967482e-01	-6.9419484	FALSE	FALSE
Q9Y678	COPG1	-0.1505604347	3.6072722	-6.438527e-01	5.370662e-01	7.722167e-01	-6.9481649	FALSE	FALSE
Q13263	TRIM28	-0.0765339884	3.6026510	-2.920186e-01	7.774445e-01	8.977901e-01	-6.9968935	FALSE	FALSE
P48729	CSNK1A1	0.1649661531	3.5707848	4.838593e-01	6.410040e-01	8.353183e-01	-7.0101814	FALSE	FALSE
Q68DQ2	CRYBG3	-0.0376479280	3.6202468	-1.859203e-01	8.569745e-01	9.420032e-01	-7.0128536	FALSE	FALSE
P0DMV8	HSPA1A	-0.0738386778	3.6306845	-4.706420e-01	6.500269e-01	8.367187e-01	-7.0141598	FALSE	FALSE
Q6P1J9	CDC73	0.0394174416	3.6305612	2.530540e-01	8.063865e-01	9.126720e-01	-7.0200647	FALSE	FALSE
Q9Y230	RUVBL2	-0.1735701918	3.6125487	-8.410262e-01	4.239174e-01	7.084450e-01	-7.0317088	FALSE	FALSE
P39748	FEN1	-0.1513873978	3.5728868	-4.563347e-01	6.598631e-01	8.449675e-01	-7.0378329	FALSE	FALSE
Q01105	SET	0.0993567288	3.5995342	3.936079e-01	7.037970e-01	8.641890e-01	-7.0432340	FALSE	FALSE
P22090	RPS4Y1	-0.0957078185	3.6408668	-1.575543e+00	1.524472e-01	4.471744e-01	-7.0669687	FALSE	FALSE
Q86V81	ALYREF	-0.1489384750	3.6238923	-8.821868e-01	4.025204e-01	6.970521e-01	-7.0683151	FALSE	FALSE
Q92688	ANP32B	-0.0321930668	3.5575791	-9.356860e-02	9.276730e-01	9.782734e-01	-7.0884482	FALSE	FALSE
Q86VP6	CAND1	0.0293972969	3.6186645	1.460255e-01	8.873885e-01	9.599304e-01	-7.0998401	FALSE	FALSE
Q9BPW8	NIPSNAP1	0.0891163447	3.6197425	4.522894e-01	6.626570e-01	8.452521e-01	-7.1040236	FALSE	FALSE
Q29RF7	PDS5A	-0.0762429092	3.6294447	-4.803775e-01	6.433749e-01	8.357940e-01	-7.1071543	FALSE	FALSE
P15311	EZR	-0.1422666851	3.5687192	-4.316002e-01	6.770332e-01	8.547436e-01	-7.1083318	FALSE	FALSE
P62753	RPS6	-0.2579707153	3.6132866	-1.317314e+00	2.229627e-01	5.469144e-01	-7.1186851	FALSE	FALSE
P14866	HNRNPL	-0.1197917605	3.5891503	-4.302442e-01	6.779804e-01	8.548449e-01	-7.1196223	FALSE	FALSE
Q8NHP8	PLBD2	0.0954674330	3.4470612	1.908845e-01	8.532065e-01	9.405563e-01	-7.1239418	FALSE	FALSE
Q9Y606	PUS1	-0.0846608969	3.6264810	-4.925393e-01	6.351126e-01	8.327408e-01	-7.1301143	FALSE	FALSE
Q9UKM9	RALY	-0.0065229011	3.5855344	-2.189310e-02	9.830508e-01	9.971581e-01	-7.1457500	FALSE	FALSE
Q96AG4	LRRC59	-0.0357830855	3.5771838	-1.098482e-01	9.151415e-01	9.682599e-01	-7.1465310	FALSE	FALSE
O14579	COPE	-0.1382142607	3.5599065	-4.109952e-01	6.914913e-01	8.568483e-01	-7.1498296	FALSE	FALSE
P61247	RPS3A	-0.1823707263	3.6337114	-1.749889e+00	1.169208e-01	3.904262e-01	-7.1606714	FALSE	FALSE
P05141	SLC25A5	0.1461864671	3.6167009	7.547435e-01	4.712897e-01	7.485071e-01	-7.2234971	FALSE	FALSE
O60502	OGA	-0.0736835469	3.6318669	-5.107914e-01	6.228138e-01	8.220809e-01	-7.2287587	FALSE	FALSE
Q7KZF4	SND1	-0.0087204065	3.5740017	-2.798192e-02	9.783382e-01	9.971581e-01	-7.2366263	FALSE	FALSE
P68371	TUBB4B	0.0024389640	3.5944875	8.757313e-03	9.932198e-01	9.971581e-01	-7.2398470	FALSE	FALSE
O60884	DNAJA2	-0.1602893731	3.6203054	-8.974085e-01	3.948054e-01	6.916399e-01	-7.2519673	FALSE	FALSE
P50990	CCT8	-0.1723056454	3.6030004	-7.503483e-01	4.737933e-01	7.485071e-01	-7.2556853	FALSE	FALSE
P62854	RPS26	-0.2084335229	3.6216352	-1.242003e+00	2.482082e-01	5.714813e-01	-7.2684023	FALSE	FALSE
P15814	IGLL1	-0.0461655088	3.6303766	-3.086029e-01	7.652336e-01	8.950637e-01	-7.2858779	FALSE	FALSE
P26641	EEF1G	-0.0182006485	3.5812138	-6.295969e-02	9.512897e-01	9.906247e-01	-7.3072131	FALSE	FALSE
P23284	PPIB	-0.1907497406	3.6342923	-1.963616e+00	8.390362e-02	3.404393e-01	-7.3339005	FALSE	FALSE
P29144	TPP2	-0.1086218945	3.6295255	-7.416249e-01	4.787879e-01	7.503058e-01	-7.3435201	FALSE	FALSE
P53618	COPB1	-0.0909553189	3.5985803	-3.560972e-01	7.306570e-01	8.817966e-01	-7.3460269	FALSE	FALSE
P48444	ARCN1	-0.0141420016	3.5947472	-5.399645e-02	9.582161e-01	9.924382e-01	-7.3559170	FALSE	FALSE
P18621	RPL17	-0.0632418168	3.5924324	-2.231567e-01	8.288123e-01	9.254914e-01	-7.3608649	FALSE	FALSE
P62857	RPS28	-0.6788255461	3.3711242	-1.211629e+00	2.590439e-01	5.875987e-01	-7.3769644	FALSE	FALSE
P35030	PRSS3	0.8037822525	2.7105476	8.314524e-01	4.290060e-01	7.103890e-01	-7.3909971	FALSE	FALSE
P35637	FUS	0.0388914239	3.5872650	1.349127e-01	8.958980e-01	9.612137e-01	-7.3949944	FALSE	FALSE
Q9NTI5	PDS5B	0.1006534666	3.6240432	5.941570e-01	5.682571e-01	7.803643e-01	-7.3969664	FALSE	FALSE
Q9UMS4	PRPF19	-0.1140749094	3.6130376	-5.305514e-01	6.096389e-01	8.148252e-01	-7.3998007	FALSE	FALSE
P34931	HSPA1L	0.0683551847	3.6132090	3.150210e-01	7.605264e-01	8.943704e-01	-7.4081480	FALSE	FALSE
P32322	PYCR1	0.0101780414	3.6113129	4.506398e-02	9.651226e-01	9.967482e-01	-7.4142392	FALSE	FALSE
P07437	TUBB	0.2846110724	3.6240063	2.167530e+00	6.087315e-02	2.928590e-01	-7.4166884	FALSE	FALSE
P35606	COPB2	-0.1239338599	3.5743690	-3.938737e-01	7.036082e-01	8.641890e-01	-7.4180132	FALSE	FALSE
P13995	MTHFD2	-0.0947629045	3.5909157	-3.527077e-01	7.331043e-01	8.825896e-01	-7.4399191	FALSE	FALSE
P04406	GAPDH	-0.3659139977	3.5590465	-1.145884e+00	2.838293e-01	6.044400e-01	-7.4603630	FALSE	FALSE
Q6IA86	ELP2	0.0513838460	3.6357195	4.353263e-01	6.744335e-01	8.525531e-01	-7.4657753	FALSE	FALSE
P23246	SFPQ	0.2417971213	3.6068401	1.166436e+00	2.758828e-01	5.975686e-01	-7.4815251	FALSE	FALSE
Q15233	NONO	0.1102096356	3.5997007	4.411354e-01	6.703897e-01	8.507133e-01	-7.4848485	FALSE	FALSE
P17844	DDX5	0.0672102137	3.6320423	4.984032e-01	6.311480e-01	8.286444e-01	-7.4911607	FALSE	FALSE
P42677	RPS27	-0.2153065513	3.6208150	-1.254227e+00	2.439549e-01	5.685690e-01	-7.4956944	FALSE	FALSE
P38646	HSPA9	-0.1432149797	3.6281496	-1.017130e+00	3.378432e-01	6.428538e-01	-7.5016224	FALSE	FALSE
Q07666	KHDRBS1	0.0028246785	3.6375674	2.623233e-02	9.796923e-01	9.971581e-01	-7.5185632	FALSE	FALSE
P53621	COPA	-0.0157091081	3.5995564	-6.079791e-02	9.529599e-01	9.911587e-01	-7.5429024	FALSE	FALSE
O95163	ELP1	-0.0784416877	3.6295225	-5.362144e-01	6.058904e-01	8.136185e-01	-7.5612988	FALSE	FALSE
P68104	EEF1A1	-0.1204487297	3.6395254	-1.798808e+00	1.084286e-01	3.766965e-01	-7.5613813	FALSE	FALSE
Q14331	FRG1	-0.0992804342	3.6098666	-4.361609e-01	6.738518e-01	8.525531e-01	-7.5789795	FALSE	FALSE
P67809	YBX1	-0.0682451042	3.6140330	-3.382363e-01	7.435889e-01	8.860127e-01	-7.5907882	FALSE	FALSE
Q5VW36	FOCAD	0.0457739111	3.6290898	3.052514e-01	7.676959e-01	8.950637e-01	-7.6068559	FALSE	FALSE
P09651	HNRNPA1	-0.1073883102	3.6302963	-7.929533e-01	4.498928e-01	7.272037e-01	-7.6329774	FALSE	FALSE
P84103	SRSF3	0.0639971101	3.6355179	5.620598e-01	5.889399e-01	7.965635e-01	-7.6358339	FALSE	FALSE
P19474	TRIM21	-0.1178897935	3.6400091	-1.936559e+00	8.753038e-02	3.464899e-01	-7.6397831	FALSE	FALSE
Q9NQS1	AVEN	0.0666862747	3.6372875	6.823277e-01	5.136350e-01	7.665414e-01	-7.6624616	FALSE	FALSE
P38159	RBMX	-0.0160178701	3.6393345	-1.755643e-01	8.648474e-01	9.474884e-01	-7.6665498	FALSE	FALSE
Q96PK6	RBM14	0.1850974567	3.6000833	7.969024e-01	4.477191e-01	7.260708e-01	-7.6932504	FALSE	FALSE
P62273	RPS29	-0.0892335726	3.6310803	-6.688460e-01	5.217728e-01	7.665414e-01	-7.7064143	FALSE	FALSE
Q9H9T3	ELP3	-0.0727095557	3.6355670	-6.484021e-01	5.342626e-01	7.701505e-01	-7.7401196	FALSE	FALSE
P46783	RPS10	-0.0647361321	3.6138605	-2.973700e-01	7.734970e-01	8.977901e-01	-7.7562776	FALSE	FALSE
Q96MG8	PCMTD1	-0.0606873184	3.6298487	-4.218502e-01	6.838574e-01	8.568483e-01	-7.7860303	FALSE	FALSE
O43660	PLRG1	-0.0025316391	3.6209786	-1.392747e-02	9.892171e-01	9.971581e-01	-7.7998749	FALSE	FALSE
P42766	RPL35	0.0889302893	3.5616355	2.713493e-01	7.927547e-01	9.046946e-01	-7.8056401	FALSE	FALSE
P62266	RPS23	-0.3465377816	3.5503526	-9.821075e-01	3.538263e-01	6.569738e-01	-7.8126394	FALSE	FALSE
P46782	RPS5	0.0594555867	3.6348936	5.159085e-01	6.193879e-01	8.212125e-01	-7.8302970	FALSE	FALSE
P31689	DNAJA1	-0.0180435218	3.6193292	-9.674417e-02	9.252268e-01	9.767383e-01	-7.8380133	FALSE	FALSE
P68366	TUBA4A	0.1487058540	3.6363630	1.691984e+00	1.277721e-01	4.112284e-01	-7.8520128	FALSE	FALSE
A6NHL2	TUBAL3	-0.1920445440	3.6083416	-8.674555e-01	4.100887e-01	6.995630e-01	-7.8626498	FALSE	FALSE
P62891	RPL39	-0.1031118246	3.6348765	-9.496083e-01	3.691598e-01	6.703343e-01	-8.0004570	FALSE	FALSE
P27635	RPL10	-0.0292180959	3.6341213	-2.440213e-01	8.131430e-01	9.162960e-01	-8.0652700	FALSE	FALSE
P14735	IDE	-0.0425218745	3.6387738	-5.002714e-01	6.298875e-01	8.280922e-01	-8.2144353	FALSE	FALSE
Q9BW61	DDA1	0.0981661208	3.6383721	1.211103e+00	2.592347e-01	5.875987e-01	-8.2302924	FALSE	FALSE
O75153	CLUH	0.0054839221	3.6349043	4.717034e-02	9.634937e-01	9.967482e-01	-8.2303907	FALSE	FALSE
P11021	HSPA5	-0.1131670846	3.6327446	-9.523416e-01	3.678515e-01	6.699145e-01	-8.3317640	FALSE	FALSE
P62701	RPS4X	-0.0347516641	3.6388595	-4.100173e-01	6.921809e-01	8.568483e-01	-8.3715215	FALSE	FALSE
P62269	RPS18	-0.0185930869	3.6325665	-1.461933e-01	8.872601e-01	9.599304e-01	-8.5051248	FALSE	FALSE
Q9BQE3	TUBA1C	0.0874625163	3.6313145	6.935210e-01	5.069385e-01	7.665414e-01	-8.5666645	FALSE	FALSE
P60709	ACTB	0.0630573605	3.6253117	3.840900e-01	7.105728e-01	8.681843e-01	-8.5900399	FALSE	FALSE
P11142	HSPA8	0.0365518470	3.6353333	3.358097e-01	7.453527e-01	8.860127e-01	-8.6691659	FALSE	FALSE
Q96SW2	CRBN	0.1357895180	3.6384891	1.881125e+00	9.543373e-02	3.545428e-01	-8.8000392	FALSE	FALSE
P62861	FAU	0.1101626849	3.6024762	4.710280e-01	6.497625e-01	8.367187e-01	-9.1045280	FALSE	FALSE
P04350	TUBB4A	-0.0001122793	3.6283084	-7.499478e-04	9.994194e-01	9.994194e-01	-9.3279418	FALSE	FALSE
Q16531	DDB1	0.0816548456	3.6303658	6.189095e-01	5.525931e-01	7.770525e-01	-10.2380397	FALSE	FALSE
