# Supplementary material for: A Type II CDK6 Degrader Enables Cellular Targeting beyond the Limits of Type II Inhibition
Source: J Am Chem Soc. 2026 Jun 26;148(26):27951–64. doi: 10.1021/jacs.6c10277 (PMC13352627; doi:10.1021/jacs.6c10277)
Supplement: Supplementary file 3 [file ja6c10277_si_003.zip › Raw proteomics data _ IP and WP 2026 05/ip-esf_582_49-72_esf6_diann_insilicolibrary_20260223globalnorm_3c4r_20260302_Limma_output_STT.03.122_vs_DMSO.csv]

Accession	Gene.Symbol	logFC	AveExpr	t	P.Value	adj.P.Val	B	Control.Fully.Imputed	Contrast.Fully.Imputed
Q14289	PTK2B	5.482014846	1.867820	41.783492248	1.188069e-10	1.858139e-07	14.44929532	TRUE	FALSE
Q13283	G3BP1	-0.864436639	3.579502	-23.166406489	1.281780e-08	6.682347e-06	10.60485287	FALSE	FALSE
Q6PHR2	ULK3	3.747235856	2.658218	25.919003818	5.277181e-09	4.126756e-06	10.52141544	TRUE	FALSE
O60739	EIF1B	-3.365010774	2.818323	-20.469880636	3.398446e-08	8.858616e-06	9.64238917	FALSE	FALSE
P55072	VCP	-1.204906549	3.519604	-21.755478297	2.103967e-08	8.226513e-06	9.53743412	FALSE	FALSE
Q9P021	CRIPT	-1.362670652	3.485221	-20.860591169	2.928763e-08	8.858616e-06	9.45532971	FALSE	FALSE
P15311	EZR	-1.714665640	3.399729	-19.161623704	5.709386e-08	9.921645e-06	9.23365674	FALSE	FALSE
Q9ULC4	MCTS1	-3.156236377	2.892768	-20.065886275	3.975007e-08	8.881302e-06	9.14191129	FALSE	TRUE
Q9UHR5	SAP30BP	-1.646168339	3.417319	-18.639033401	7.091793e-08	1.109156e-05	9.01450841	FALSE	FALSE
P23284	PPIB	-1.224645314	3.514360	-19.360990669	5.263981e-08	9.921645e-06	8.28717512	FALSE	FALSE
Q16576	RBBP7	-2.234883209	3.248178	-18.294457919	8.208093e-08	1.167042e-05	7.94827962	FALSE	FALSE
O43809	NUDT21	-2.025115565	3.303487	-17.131328496	1.371923e-07	1.532634e-05	7.87901356	FALSE	FALSE
Q15393	SF3B3	-1.461103554	3.462229	-16.091008831	2.235835e-07	2.185528e-05	7.82402411	FALSE	FALSE
P49458	SRP9	-3.129361326	2.916858	-17.689843384	1.067723e-07	1.284553e-05	7.81805144	FALSE	FALSE
P14678	SNRPB	-1.171660680	3.525019	-16.367035341	1.958485e-07	2.042047e-05	7.63454856	FALSE	FALSE
O75643	SNRNP200	-1.112236169	3.537668	-15.246363632	3.399600e-07	2.798408e-05	7.43186164	FALSE	FALSE
O43684	BUB3	-1.505242778	3.451347	-15.851483808	2.512549e-07	2.311545e-05	7.39509831	FALSE	FALSE
P35030	PRSS3	1.876006852	3.350658	17.884063860	9.803182e-08	1.277681e-05	7.28419223	FALSE	FALSE
Q9UNZ5	C19orf53	-2.258150888	3.233854	-14.774005213	4.338941e-07	3.355192e-05	7.22029961	FALSE	FALSE
P63244	RACK1	-1.814837160	3.368042	-14.684829841	4.547186e-07	3.355192e-05	7.16951424	FALSE	FALSE
Q10570	CPSF1	-1.234641710	3.511390	-14.614402833	4.719580e-07	3.355192e-05	7.03483366	FALSE	FALSE
Q5VW36	FOCAD	-1.546367250	3.438583	-14.179037381	5.962795e-07	4.054701e-05	6.88658319	FALSE	FALSE
Q9H5Z1	DHX35	-0.900581036	3.573602	-13.936493614	6.812229e-07	4.097818e-05	6.68140906	FALSE	FALSE
Q9BRX9	WDR83	-0.985953669	3.559907	-13.729832654	7.643889e-07	4.400744e-05	6.64425964	FALSE	FALSE
P55145	MANF	-2.497174285	3.148963	-13.519334585	8.609760e-07	4.488555e-05	6.45220808	FALSE	FALSE
P62495	ETF1	-2.173439887	3.260972	-14.063676467	6.351031e-07	4.075476e-05	6.44915017	FALSE	TRUE
P08559	PDHA1	-0.899661657	3.573386	-13.613886353	8.159948e-07	4.400744e-05	6.43624191	FALSE	FALSE
Q6P2Q9	PRPF8	-1.082171248	3.542965	-13.104605966	1.094003e-06	5.346941e-05	6.27052905	FALSE	FALSE
P49406	MRPL19	1.715332164	3.395135	13.670960624	7.901199e-07	4.400744e-05	6.23640761	FALSE	FALSE
Q13769	THOC5	-1.491298348	3.456159	-12.727592099	1.368514e-06	6.428810e-05	6.05096508	FALSE	FALSE
P48444	ARCN1	-1.091499680	3.541606	-12.640443477	1.442447e-06	6.428810e-05	6.02961230	FALSE	FALSE
Q9UBN7	HDAC6	-1.691647193	3.399251	-12.598320648	1.479777e-06	6.428810e-05	6.00392226	FALSE	FALSE
O00148	DDX39A	-1.648986515	3.408680	-13.113219328	1.088497e-06	5.346941e-05	5.96438958	FALSE	FALSE
P62913	RPL11	-0.936516771	3.566111	-14.017444404	6.514507e-07	4.075476e-05	5.85043685	FALSE	FALSE
Q96J01	THOC3	-1.920653980	3.333719	-12.220855915	1.867118e-06	6.952791e-05	5.77264637	FALSE	FALSE
Q9BQA1	WDR77	-1.857443833	3.352148	-12.351612987	1.721374e-06	6.903150e-05	5.77180825	FALSE	FALSE
Q15637	SF1	-1.459111140	3.457414	-12.391066212	1.679933e-06	6.903150e-05	5.72595759	FALSE	FALSE
Q8N0T1	RBIS	-1.407461118	3.468900	-12.279813046	1.799760e-06	6.952791e-05	5.62076813	FALSE	FALSE
P37108	SRP14	-1.946131411	3.324616	-12.450752392	1.619346e-06	6.845018e-05	5.47895267	FALSE	FALSE
Q8WW12	PCNP	-1.881229003	3.347327	-11.737550737	2.539095e-06	8.632923e-05	5.47260908	FALSE	FALSE
P68400	CSNK2A1	-1.689772482	3.399542	-11.888661894	2.303616e-06	8.168650e-05	5.36070839	FALSE	FALSE
P08237	PFKM	-0.820119579	3.584361	-12.178237939	1.917565e-06	6.974587e-05	5.32721911	FALSE	FALSE
Q9UHX1	PUF60	-1.663345985	3.400765	-11.857359176	2.350315e-06	8.168650e-05	5.18633143	FALSE	FALSE
Q9UNQ2	DIMT1	-1.482546439	3.453810	-11.319936329	3.342678e-06	1.066928e-04	5.13745672	FALSE	FALSE
P41240	CSK	2.988242941	2.913120	11.141007688	3.771121e-06	1.134237e-04	5.06836023	FALSE	FALSE
O43143	DHX15	-0.886467914	3.574217	-11.642172074	2.701542e-06	8.897332e-05	5.04283370	FALSE	FALSE
Q9Y265	RUVBL1	-0.680229466	3.602486	-12.256993373	1.825503e-06	6.952791e-05	5.01446881	FALSE	FALSE
P53618	COPB1	-1.241212428	3.508531	-11.089345707	3.906003e-06	1.152640e-04	5.00911400	FALSE	FALSE
O14744	PRMT5	-2.189263575	3.251711	-10.984251458	4.197360e-06	1.203455e-04	4.97692988	FALSE	FALSE
Q9Y678	COPG1	-1.303360163	3.498522	-10.946110231	4.309045e-06	1.203455e-04	4.94260403	FALSE	FALSE
Q15459	SF3A1	-1.277111718	3.503461	-10.842985642	4.628011e-06	1.226815e-04	4.88037052	FALSE	FALSE
O95757	HSPA4L	-0.925238320	3.568058	-11.160885388	3.720617e-06	1.134237e-04	4.87757824	FALSE	FALSE
P13010	XRCC5	-1.222093408	3.512110	-10.877126642	4.519580e-06	1.218728e-04	4.87401107	FALSE	FALSE
Q13435	SF3B2	-0.948570990	3.563798	-11.279120192	3.435395e-06	1.074592e-04	4.77800884	FALSE	FALSE
P61978	HNRNPK	-1.548590071	3.437592	-10.963178234	4.258661e-06	1.203455e-04	4.69556437	FALSE	FALSE
P48643	CCT5	-1.274948086	3.501669	-10.562931970	5.635761e-06	1.377239e-04	4.68215638	FALSE	FALSE
P35606	COPB2	-1.747957660	3.383833	-10.806308618	4.747746e-06	1.237579e-04	4.66612928	FALSE	FALSE
P53621	COPA	-1.265390387	3.503702	-10.910716399	4.415663e-06	1.211596e-04	4.64611289	FALSE	FALSE
Q92979	EMG1	-2.449954954	3.149330	-10.631969505	5.366324e-06	1.332211e-04	4.58451072	FALSE	TRUE
O43768	ENSA	-2.293256916	3.215013	-10.672914032	5.213342e-06	1.315108e-04	4.52953841	FALSE	FALSE
Q6I9Y2	THOC7	-1.516315155	3.444245	-10.032549881	8.290807e-06	1.806327e-04	4.30510667	FALSE	FALSE
P32121	ARRB2	-1.725704997	3.395712	-10.234621232	7.142208e-06	1.667226e-04	4.28770155	FALSE	TRUE
Q15181	PPA1	-0.894166263	3.572054	-10.689959777	5.151095e-06	1.315108e-04	4.25219986	FALSE	FALSE
O60506	SYNCRIP	-0.944101678	3.563277	-10.327157038	6.676457e-06	1.606458e-04	4.21807432	FALSE	FALSE
Q8IWZ8	SUGP1	-1.714497956	3.381148	-9.951043370	8.811323e-06	1.817235e-04	4.21603449	FALSE	FALSE
Q9C0J8	WDR33	-1.038880056	3.547039	-10.270593793	6.956972e-06	1.648591e-04	4.15597214	FALSE	FALSE
Q4KMP7	TBC1D10B	4.031814566	2.525884	10.062313708	8.109359e-06	1.806327e-04	4.14875540	FALSE	FALSE
Q32MZ4	LRRFIP1	-1.560024114	3.435202	-9.853007323	9.486324e-06	1.899314e-04	4.12405926	FALSE	FALSE
Q96AE4	FUBP1	-2.151905392	3.256693	-9.739221287	1.034313e-05	2.000536e-04	4.01600001	FALSE	FALSE
P41091	EIF2S3	-1.424612274	3.463845	-9.948135827	8.830553e-06	1.817235e-04	4.00041165	FALSE	FALSE
Q7Z7C8	TAF8	-0.818866066	3.584201	-9.838129323	9.593719e-06	1.899314e-04	3.96782314	FALSE	FALSE
Q15366	PCBP2	-1.527159284	3.433915	-9.889300717	9.229929e-06	1.874754e-04	3.79831385	FALSE	FALSE
O75533	SF3B1	-0.998473454	3.554251	-10.128972753	7.718853e-06	1.752105e-04	3.77329194	FALSE	FALSE
P84101	SERF2	-0.667264958	3.603023	-10.127039918	7.729876e-06	1.752105e-04	3.74419926	FALSE	FALSE
P15104	GLUL	-1.595835214	3.416042	-9.530120239	1.215232e-05	2.317832e-04	3.71423563	FALSE	FALSE
Q969X5	ERGIC1	-0.994252136	3.553350	-10.010036408	8.431066e-06	1.806327e-04	3.64554072	FALSE	FALSE
Q9H2H8	PPIL3	-1.137467829	3.528272	-9.150982468	1.640619e-05	2.915827e-04	3.60366687	FALSE	FALSE
P55209	NAP1L1	-1.180530402	3.519502	-9.174830449	1.609441e-05	2.893294e-04	3.59483532	FALSE	FALSE
P09012	SNRPA	-2.247133445	3.211083	-9.239327168	1.528377e-05	2.874007e-04	3.57270621	FALSE	FALSE
P26196	DDX6	-1.342852172	3.484188	-9.026748008	1.814324e-05	3.118245e-04	3.53346543	FALSE	FALSE
P62316	SNRPD2	-1.319134610	3.483223	-9.736982786	1.036083e-05	2.000536e-04	3.52109669	FALSE	FALSE
P23588	EIF4B	-1.031465821	3.548932	-9.042789904	1.790782e-05	3.118245e-04	3.47054529	FALSE	FALSE
Q15029	EFTUD2	-1.153752955	3.525313	-9.226941695	1.543584e-05	2.874007e-04	3.38749974	FALSE	FALSE
O00488	ZNF593	-1.626486736	3.411493	-8.608430174	2.568522e-05	4.099151e-04	3.19633958	FALSE	FALSE
Q92688	ANP32B	-1.520713601	3.438580	-8.785534380	2.213287e-05	3.762587e-04	3.15493085	FALSE	FALSE
P07900	HSP90AA1	-0.844809848	3.578909	-9.177968072	1.605388e-05	2.893294e-04	3.15349703	FALSE	FALSE
Q92917	GPKOW	-1.851043826	3.341823	-8.461429397	2.911927e-05	4.509163e-04	3.04667329	FALSE	TRUE
O43422	THAP12	-1.350662228	3.486449	-8.399266688	3.072276e-05	4.582459e-04	2.96884471	FALSE	FALSE
P13639	EEF2	-0.883907148	3.574551	-8.389899185	3.097280e-05	4.582459e-04	2.95242900	FALSE	FALSE
Q8N1B3	CCNQ	-1.154034150	3.524767	-8.326832909	3.271635e-05	4.694346e-04	2.94978264	FALSE	FALSE
P27694	RPA1	-1.383543040	3.480951	-8.375904900	3.135058e-05	4.582459e-04	2.93689758	FALSE	TRUE
Q96GC5	MRPL48	-1.955542218	3.321038	-8.721984608	2.334043e-05	3.883451e-04	2.93585043	FALSE	FALSE
Q96FV9	THOC1	-1.208151203	3.514020	-8.441037383	2.963478e-05	4.544000e-04	2.92619006	FALSE	FALSE
Q8N684	CPSF7	-1.217574484	3.510118	-8.302053018	3.343107e-05	4.710468e-04	2.92531639	FALSE	FALSE
Q9NY12	GAR1	-1.340732256	3.479592	-9.180258731	1.602437e-05	2.893294e-04	2.91736912	FALSE	FALSE
Q9NQS1	AVEN	-1.674858892	3.397590	-8.386422116	3.106619e-05	4.582459e-04	2.90372545	FALSE	FALSE
P26599	PTBP1	-0.649797643	3.604208	-9.030321444	1.809050e-05	3.118245e-04	2.85919082	FALSE	FALSE
P42704	LRPPRC	-0.587989682	3.613126	-8.499799592	2.817611e-05	4.406743e-04	2.81669359	FALSE	FALSE
Q12996	CSTF3	-1.600451309	3.419946	-8.339879691	3.234688e-05	4.684308e-04	2.80907914	FALSE	FALSE
Q69YN2	CWF19L1	-1.335305099	3.487531	-8.161269690	3.783633e-05	5.124397e-04	2.79687179	FALSE	FALSE
Q06210	GFPT1	-1.943271938	3.327839	-8.143092930	3.845072e-05	5.139908e-04	2.76247656	FALSE	TRUE
Q96IU2	ZBED3	1.678091710	3.389037	8.082658661	4.057460e-05	5.377853e-04	2.74937892	FALSE	FALSE
Q9UMS4	PRPF19	-0.735111611	3.594470	-8.634088681	2.513331e-05	4.090481e-04	2.73559370	FALSE	FALSE
P38919	EIF4A3	-1.683103344	3.395824	-8.039686916	4.216409e-05	5.528982e-04	2.71691402	FALSE	FALSE
Q2TAY7	SMU1	-1.713089074	3.381695	-8.206285597	3.636120e-05	5.032648e-04	2.69078572	FALSE	FALSE
Q13045	FLII	-1.142281961	3.528123	-7.958323757	4.536679e-05	5.863939e-04	2.60327602	FALSE	FALSE
Q15004	PCLAF	-1.735798482	3.377565	-8.179944527	3.721644e-05	5.105835e-04	2.60172900	FALSE	FALSE
O43395	PRPF3	-1.220144315	3.505274	-7.931675716	4.647380e-05	5.957789e-04	2.59023173	FALSE	FALSE
Q9NPE3	NOP10	-1.481738240	3.438308	-8.407418773	3.050698e-05	4.582459e-04	2.58914300	FALSE	FALSE
O14979	HNRNPDL	-1.043815137	3.544304	-8.303310284	3.339439e-05	4.710468e-04	2.58012154	FALSE	FALSE
Q9Y295	DRG1	-1.371111872	3.471398	-8.156186582	3.800703e-05	5.124397e-04	2.51168155	FALSE	FALSE
P13995	MTHFD2	-1.270873460	3.497457	-7.897906138	4.792001e-05	6.093244e-04	2.49917033	FALSE	FALSE
Q9H2W6	MRPL46	-1.461511215	3.450329	-7.741174452	5.532028e-05	6.759446e-04	2.45153009	FALSE	FALSE
Q8IWX8	CHERP	-0.916375668	3.563734	-8.537945038	2.727204e-05	4.308432e-04	2.40622314	FALSE	FALSE
P12956	XRCC6	-1.374359447	3.474963	-7.770898548	5.382449e-05	6.673950e-04	2.34343866	FALSE	FALSE
P04406	GAPDH	-1.259579673	3.492363	-8.728726928	2.320890e-05	3.883451e-04	2.31745175	FALSE	FALSE
Q9P2I0	CPSF2	-1.270104591	3.497840	-7.729704548	5.590976e-05	6.778517e-04	2.30749464	FALSE	FALSE
P50990	CCT8	-1.116021862	3.529763	-7.814074677	5.173115e-05	6.472601e-04	2.30740478	FALSE	FALSE
P29692	EEF1D	-1.008203703	3.552165	-7.614129023	6.225517e-05	7.432601e-04	2.30559717	FALSE	FALSE
P08238	HSP90AB1	-1.036353777	3.543323	-8.249589302	3.500231e-05	4.887822e-04	2.23475380	FALSE	FALSE
Q00403	GTF2B	-1.635574720	3.404462	-7.511610328	6.855765e-05	8.061967e-04	2.22807809	FALSE	FALSE
O14579	COPE	-2.510208634	3.130229	-7.534565889	6.708719e-05	7.948816e-04	2.21363761	FALSE	FALSE
P37268	FDFT1	-0.793084872	3.586158	-7.835289016	5.073585e-05	6.399264e-04	2.13547352	FALSE	FALSE
Q9GZZ1	NAA50	-1.715644320	3.364066	-7.366798407	7.870060e-05	9.117611e-04	2.10794730	FALSE	FALSE
P45984	MAPK9	2.612468219	2.999658	7.344566071	8.040038e-05	9.246044e-04	2.07156087	TRUE	FALSE
P33992	MCM5	-0.786490499	3.585587	-7.763474374	5.419384e-05	6.673950e-04	2.05033874	FALSE	FALSE
O95551	TDP2	-1.455869106	3.450218	-7.193166648	9.311806e-05	1.004391e-03	1.94501824	FALSE	FALSE
Q92945	KHSRP	-2.480804290	3.140459	-7.231075066	8.973661e-05	9.746393e-04	1.90841284	FALSE	FALSE
P50991	CCT4	-0.889795313	3.568912	-7.257852677	8.743009e-05	9.577731e-04	1.84477579	FALSE	FALSE
Q09028	RBBP4	-1.109840848	3.526819	-7.699118178	5.751612e-05	6.919631e-04	1.84344004	FALSE	FALSE
P33240	CSTF2	-1.762815319	3.368275	-7.296065428	8.425158e-05	9.479819e-04	1.82343893	FALSE	FALSE
Q86YP4	GATAD2A	-1.909550046	3.327328	-7.051070576	1.071094e-04	1.116794e-03	1.81363408	FALSE	FALSE
P36873	PPP1CC	-0.955422904	3.558678	-7.256190583	8.757133e-05	9.577731e-04	1.73746401	FALSE	FALSE
P10809	HSPD1	-0.626452452	3.609325	-7.077629106	1.043266e-04	1.095079e-03	1.66847308	FALSE	FALSE
O94906	PRPF6	-0.700479649	3.597681	-7.300045392	8.392797e-05	9.479819e-04	1.65154872	FALSE	FALSE
P61221	ABCE1	-0.847659862	3.576485	-7.115676048	1.004785e-04	1.076359e-03	1.64776339	FALSE	FALSE
Q13868	EXOSC2	0.893713649	3.566715	7.081547097	1.039228e-04	1.095079e-03	1.63140366	FALSE	FALSE
Q04637	EIF4G1	-0.676044560	3.603393	-6.977144698	1.152980e-04	1.151004e-03	1.59298378	FALSE	FALSE
Q96I25	RBM17	-0.991502827	3.550406	-7.471415112	7.121935e-05	8.312467e-04	1.51830322	FALSE	FALSE
P54886	ALDH18A1	-0.522947066	3.618017	-7.320965190	8.224946e-05	9.389647e-04	1.50388137	FALSE	FALSE
Q7KZF4	SND1	-1.249370935	3.498448	-7.277772613	8.575689e-05	9.577731e-04	1.47055252	FALSE	FALSE
Q86W42	THOC6	-1.799458442	3.354087	-6.787548356	1.396526e-04	1.365104e-03	1.46331418	FALSE	FALSE
O60547	GMDS	-1.493096699	3.438848	-6.998258283	1.128907e-04	1.150262e-03	1.45418911	FALSE	FALSE
Q9Y6N1	COX11	-1.273073406	3.486770	-6.690320117	1.543111e-04	1.462682e-03	1.37673005	FALSE	FALSE
Q9Y237	PIN4	-1.619443223	3.405044	-6.994977351	1.132611e-04	1.150262e-03	1.37057487	FALSE	FALSE
Q9Y3I0	RTCB	-0.586909113	3.611463	-7.039541615	1.083429e-04	1.122174e-03	1.35861757	FALSE	FALSE
P62306	SNRPF	-1.718590859	3.359849	-6.745782072	1.457518e-04	1.401455e-03	1.27625214	FALSE	FALSE
Q96E11	MRRF	-1.471034718	3.443556	-6.850154860	1.310322e-04	1.297053e-03	1.23400140	FALSE	FALSE
O75909	CCNK	-1.388331913	3.467529	-6.539737703	1.804878e-04	1.641180e-03	1.12336743	FALSE	FALSE
P62826	RAN	-1.210815542	3.500508	-6.509268392	1.863610e-04	1.684789e-03	1.07620248	FALSE	FALSE
P18754	RCC1	-1.360402301	3.469067	-6.302463417	2.322709e-04	2.007026e-03	1.07019891	FALSE	TRUE
P63208	SKP1	-1.023180773	3.542338	-6.597701062	1.698714e-04	1.572064e-03	1.04369144	FALSE	FALSE
Q9NX24	NHP2	-1.502706371	3.439463	-7.085019742	1.035665e-04	1.095079e-03	1.02870542	FALSE	FALSE
P0DMV8	HSPA1A	-0.674356361	3.598914	-6.743726054	1.460595e-04	1.401455e-03	1.00278374	FALSE	FALSE
Q96RS6	NUDCD1	-1.545365184	3.423587	-6.228972007	2.514866e-04	2.139305e-03	0.99358754	FALSE	FALSE
Q9Y3B4	SF3B6	-1.114570778	3.520602	-6.659447883	1.593153e-04	1.483150e-03	0.96772477	FALSE	FALSE
P49411	TUFM	-0.665505864	3.599540	-6.975031899	1.155420e-04	1.151004e-03	0.95420873	FALSE	FALSE
Q13257	MAD2L1	-0.747456234	3.589159	-6.660911141	1.590741e-04	1.483150e-03	0.94905279	FALSE	FALSE
Q01105	SET	-1.071761696	3.533908	-6.733454710	1.476078e-04	1.407675e-03	0.94894176	FALSE	FALSE
P43403	ZAP70	-1.677387043	3.390946	-6.228253565	2.516829e-04	2.139305e-03	0.85431681	FALSE	FALSE
Q9Y6A4	CFAP20	-0.774163497	3.582789	-6.999819918	1.127149e-04	1.150262e-03	0.84568349	FALSE	FALSE
Q96DI7	SNRNP40	-1.427567884	3.452980	-6.340649977	2.229304e-04	1.937017e-03	0.78024239	FALSE	FALSE
P41223	BUD31	-0.677872889	3.597663	-6.682597583	1.555464e-04	1.465509e-03	0.77860113	FALSE	FALSE
Q14566	MCM6	-1.455014121	3.451870	-6.042708292	3.085239e-04	2.539639e-03	0.76072335	FALSE	FALSE
O00182	LGALS9	-1.032944820	3.544815	-6.043116551	3.083842e-04	2.539639e-03	0.75823063	FALSE	FALSE
P19338	NCL	-1.192216546	3.507369	-6.493354435	1.895122e-04	1.703431e-03	0.75794116	FALSE	FALSE
P12004	PCNA	-0.563714264	3.613501	-6.567223212	1.753649e-04	1.613357e-03	0.75275132	FALSE	FALSE
Q8N5A5	ZGPAT	-1.964445809	3.293902	-5.949376572	3.423543e-04	2.772795e-03	0.67669814	FALSE	FALSE
P31040	SDHA	-1.109156600	3.523441	-6.807685779	1.368132e-04	1.345760e-03	0.57655930	FALSE	FALSE
Q9NTI5	PDS5B	-0.577016578	3.611320	-6.359558699	2.184594e-04	1.919497e-03	0.55714084	FALSE	FALSE
P25098	GRK2	-1.326380231	3.490964	-5.831315552	3.911320e-04	3.089548e-03	0.52959032	FALSE	FALSE
O94776	MTA2	-1.192930169	3.507736	-6.287974930	2.359271e-04	2.027418e-03	0.51878769	FALSE	FALSE
P09661	SNRPA1	-1.736070929	3.371564	-6.145562364	2.754475e-04	2.316128e-03	0.49932882	FALSE	FALSE
P60842	EIF4A1	-1.220232234	3.499469	-5.945254173	3.439400e-04	2.772795e-03	0.39478974	FALSE	FALSE
Q9NTK5	OLA1	-2.369370253	3.160752	-5.723260527	4.425396e-04	3.351734e-03	0.38518884	FALSE	TRUE
Q9HCI7	MSL2	-0.838286680	3.577042	-5.769671093	4.196018e-04	3.232794e-03	0.37573360	FALSE	FALSE
P78406	RAE1	-1.026058688	3.541092	-7.262512005	8.703551e-05	9.577731e-04	0.37410256	FALSE	FALSE
O75191	XYLB	-1.213099677	3.503286	-5.611531380	5.036201e-04	3.613127e-03	0.32937328	FALSE	TRUE
Q6P1J9	CDC73	-1.141528551	3.523464	-5.646854317	4.833632e-04	3.549202e-03	0.31954506	FALSE	FALSE
Q71UM5	RPS27L	0.419193334	3.626584	6.985730448	1.143123e-04	1.151004e-03	0.31750569	FALSE	FALSE
Q9UII4	HERC5	-1.415820998	3.460007	-5.590343494	5.162170e-04	3.686591e-03	0.29885276	FALSE	FALSE
O14497	ARID1A	-1.072617283	3.535437	-5.647492395	4.830056e-04	3.549202e-03	0.28945645	FALSE	FALSE
Q92572	AP3S1	-1.634991470	3.390875	-5.670843210	4.701170e-04	3.501252e-03	0.23965974	FALSE	FALSE
Q01082	SPTBN1	-1.097118041	3.525736	-5.686914944	4.614658e-04	3.469868e-03	0.21634793	FALSE	FALSE
Q9BWJ5	SF3B5	-1.195154039	3.505619	-5.938088953	3.467154e-04	2.780835e-03	0.21276749	FALSE	FALSE
A8MWD9	SNRPGP15	-1.546232428	3.411478	-5.757104729	4.256807e-04	3.263552e-03	0.18297543	FALSE	FALSE
P26038	MSN	-0.935274964	3.552418	-5.736810294	4.357035e-04	3.324099e-03	0.17224390	FALSE	FALSE
P52948	NUP98	-0.887823916	3.562163	-6.348537511	2.210532e-04	1.931437e-03	0.16217549	FALSE	FALSE
P62888	RPL30	-0.958704155	3.553607	-6.386283152	2.123082e-04	1.875989e-03	0.14026174	FALSE	FALSE
Q13330	MTA1	-1.209849907	3.504481	-5.429670151	6.238025e-04	4.329811e-03	0.11096153	FALSE	FALSE
P62318	SNRPD3	-1.578968708	3.408090	-6.169287275	2.683855e-04	2.268946e-03	0.10009530	FALSE	FALSE
O43719	HTATSF1	-1.277361583	3.489807	-5.407286545	6.406503e-04	4.394637e-03	0.09935827	FALSE	TRUE
O43242	PSMD3	-0.575037870	3.611772	-5.721155927	4.436119e-04	3.351734e-03	0.07619805	FALSE	FALSE
P23258	TUBG1	-0.838155145	3.576281	-5.633691671	4.908051e-04	3.570322e-03	0.07458272	FALSE	FALSE
P82912	MRPS11	-2.142371355	3.246296	-5.774868685	4.171154e-04	3.232794e-03	0.07139317	FALSE	FALSE
O75340	PDCD6	-0.801678153	3.582027	-5.626519367	4.949131e-04	3.583538e-03	0.06881871	FALSE	FALSE
Q9Y305	ACOT9	-0.791254814	3.584478	-5.523257037	5.584392e-04	3.916587e-03	0.06470782	FALSE	FALSE
Q12905	ILF2	-0.750604521	3.586459	-5.672019189	4.694780e-04	3.501252e-03	-0.02280069	FALSE	FALSE
P49368	CCT3	-0.952219784	3.555314	-5.853004639	3.816260e-04	3.045220e-03	-0.06605421	FALSE	FALSE
Q9H4G4	GLIPR2	-1.329561541	3.473589	-5.316102608	7.146247e-04	4.743717e-03	-0.10314477	FALSE	FALSE
O00268	TAF4	-0.509282476	3.618926	-5.612631934	5.029750e-04	3.613127e-03	-0.13166885	FALSE	FALSE
Q92989	CLP1	-0.913568190	3.562283	-5.320866109	7.105368e-04	4.743717e-03	-0.13979396	FALSE	FALSE
P25205	MCM3	-0.748968953	3.587528	-5.529480142	5.543674e-04	3.916587e-03	-0.15531538	FALSE	FALSE
P82932	MRPS6	-1.335126422	3.472539	-5.427165593	6.256633e-04	4.329811e-03	-0.17558717	FALSE	FALSE
Q8TBC3	SHKBP1	-0.825651539	3.574243	-5.402283408	6.444840e-04	4.397281e-03	-0.18382455	FALSE	FALSE
P30291	WEE1	1.459358567	3.422487	5.169837570	8.535844e-04	5.409948e-03	-0.18833738	FALSE	FALSE
P14866	HNRNPL	-1.144385902	3.517857	-5.838956544	3.877537e-04	3.078410e-03	-0.19349334	FALSE	FALSE
Q9UK59	DBR1	-1.159523190	3.517708	-5.134738785	8.911643e-04	5.530877e-03	-0.20241851	FALSE	FALSE
Q9Y2X7	GIT1	-1.032335058	3.539421	-5.165376913	8.582628e-04	5.412593e-03	-0.20265331	FALSE	FALSE
P08579	SNRPB2	-1.204223547	3.499948	-5.409939363	6.386278e-04	4.394637e-03	-0.22875019	FALSE	FALSE
P27708	CAD	-0.443910973	3.624612	-5.640549492	4.869122e-04	3.558555e-03	-0.27641748	FALSE	FALSE
Q7Z5R6	APBB1IP	-1.287206291	3.492988	-5.081789527	9.513232e-04	5.811990e-03	-0.28340493	FALSE	FALSE
Q15404	RSU1	-1.402158050	3.449794	-5.048229946	9.917420e-04	5.988743e-03	-0.30265599	FALSE	FALSE
Q5H9R7	PPP6R3	-1.180852379	3.513999	-5.036908953	1.005797e-03	6.004071e-03	-0.31691323	FALSE	FALSE
Q8N3U4	STAG2	-0.970024070	3.546703	-5.258291547	7.663446e-04	4.932358e-03	-0.37534533	FALSE	FALSE
Q12874	SF3A3	-2.314824883	3.184332	-5.288490781	7.388340e-04	4.794757e-03	-0.37774633	FALSE	FALSE
Q14204	DYNC1H1	-0.566534585	3.612805	-5.340872959	6.936447e-04	4.656053e-03	-0.38093247	FALSE	FALSE
Q9UHD8	SEPTIN9	-1.025907620	3.530973	-5.389786708	6.541698e-04	4.429097e-03	-0.38914299	FALSE	FALSE
Q01844	EWSR1	-0.562200639	3.610823	-5.773556277	4.177417e-04	3.232794e-03	-0.40301807	FALSE	FALSE
Q8NDT2	RBM15B	1.019729913	3.536953	5.000033874	1.053107e-03	6.191950e-03	-0.49143172	FALSE	FALSE
Q9HCS7	XAB2	-0.889353119	3.560674	-5.039690863	1.002323e-03	6.004071e-03	-0.50458609	FALSE	FALSE
P61604	HSPE1	-0.852421056	3.570940	-5.586059202	5.188060e-04	3.688239e-03	-0.51333906	FALSE	FALSE
P00338	LDHA	-0.702059188	3.594752	-5.169072989	8.543843e-04	5.409948e-03	-0.54955386	FALSE	FALSE
P83876	TXNL4A	-0.865952674	3.567406	-4.931198652	1.148052e-03	6.570580e-03	-0.55734741	FALSE	FALSE
P34932	HSPA4	-0.643748212	3.601809	-5.269229455	7.562531e-04	4.887520e-03	-0.55748945	FALSE	FALSE
Q9UJX2	CDC23	-1.759964527	3.315686	-4.836868503	1.293651e-03	7.277953e-03	-0.56261561	FALSE	FALSE
Q9BZZ5	API5	-1.291601884	3.484933	-4.823472757	1.315911e-03	7.339098e-03	-0.57469639	FALSE	FALSE
Q15428	SF3A2	-0.546287057	3.612751	-5.344225747	6.908572e-04	4.656053e-03	-0.59140553	FALSE	FALSE
P25685	DNAJB1	-1.420751731	3.445106	-4.932829448	1.145698e-03	6.570580e-03	-0.59199230	FALSE	FALSE
P17812	CTPS1	-0.558474339	3.611964	-5.158194135	8.658552e-04	5.438545e-03	-0.65621441	FALSE	FALSE
P04075	ALDOA	-1.048368288	3.534688	-4.949844647	1.121444e-03	6.473245e-03	-0.66235195	FALSE	FALSE
P18583	SON	1.557164079	3.407139	4.795596309	1.363583e-03	7.562565e-03	-0.67076178	FALSE	FALSE
O43813	LANCL1	-1.492348777	3.427796	-4.734960810	1.473899e-03	8.060064e-03	-0.67097712	FALSE	FALSE
Q14974	KPNB1	-1.108375628	3.509632	-5.027233274	1.017982e-03	6.053702e-03	-0.68286177	FALSE	FALSE
P78347	GTF2I	-0.486872114	3.620803	-5.190089079	8.326923e-04	5.337421e-03	-0.69076121	FALSE	FALSE
O15056	SYNJ2	-0.714200034	3.590456	-5.151027772	8.735036e-04	5.464638e-03	-0.70629809	FALSE	FALSE
P62333	PSMC6	-0.855186306	3.575332	-4.710771805	1.520586e-03	8.229053e-03	-0.75352554	FALSE	FALSE
Q9NPQ8	RIC8A	-0.773559801	3.578999	-5.015248994	1.033298e-03	6.121507e-03	-0.78712951	FALSE	FALSE
Q9UBB9	TFIP11	-0.716281182	3.587903	-5.305265705	7.240211e-04	4.743717e-03	-0.79905382	FALSE	FALSE
P23921	RRM1	-0.971639805	3.545077	-4.699496685	1.542895e-03	8.264001e-03	-0.81285532	FALSE	FALSE
Q6UXN9	WDR82	-1.569446799	3.397652	-4.929085054	1.151112e-03	6.570580e-03	-0.82200215	FALSE	FALSE
Q92598	HSPH1	-0.565181557	3.610242	-5.399459442	6.466589e-04	4.397281e-03	-0.84033583	FALSE	FALSE
Q99536	VAT1	-1.262582151	3.477715	-5.138846435	8.866742e-04	5.524934e-03	-0.84725091	FALSE	FALSE
P40616	ARL1	-1.254583327	3.482590	-4.983335944	1.075324e-03	6.275398e-03	-0.87544041	FALSE	FALSE
A6NHQ2	FBLL1	-0.744329033	3.585417	-5.067118095	9.687675e-04	5.872684e-03	-0.87613889	FALSE	FALSE
P54577	YARS1	-1.128630314	3.503855	-4.587639895	1.784547e-03	9.332906e-03	-0.91227518	FALSE	FALSE
Q9BXJ9	NAA15	-1.113454103	3.523057	-4.534682944	1.913038e-03	9.714259e-03	-0.91236740	FALSE	FALSE
P06576	ATP5F1B	-0.481227721	3.619925	-5.513315938	5.650121e-04	3.944996e-03	-0.92454771	FALSE	FALSE
Q9BTD8	RBM42	-1.562212054	3.400750	-4.616991355	1.717391e-03	9.074324e-03	-0.93826257	FALSE	FALSE
Q8IWC1	MAP7D3	0.733449672	3.587231	4.821872824	1.318598e-03	7.339098e-03	-0.94254163	FALSE	FALSE
Q9NW64	RBM22	-1.116432882	3.513987	-4.728651702	1.485924e-03	8.097509e-03	-0.94801115	FALSE	FALSE
Q15022	SUZ12	-1.157960203	3.515749	-4.469124358	2.086187e-03	1.029273e-02	-0.99372307	FALSE	FALSE
Q8IWZ3	ANKHD1	1.179854826	3.502150	4.449438641	2.141442e-03	1.040129e-02	-1.03404520	FALSE	FALSE
P49840	GSK3A	-0.998284845	3.542371	-4.472318869	2.077367e-03	1.029273e-02	-1.04834232	FALSE	FALSE
P23526	AHCY	-0.642482907	3.604552	-4.573917991	1.816916e-03	9.409461e-03	-1.05412534	FALSE	FALSE
Q53GS9	USP39	-0.874716578	3.563652	-4.725426130	1.492113e-03	8.103002e-03	-1.05775680	FALSE	FALSE
Q15907	RAB11B	-1.520551277	3.401266	-4.703578315	1.534778e-03	8.264001e-03	-1.05827460	FALSE	FALSE
P40937	RFC5	-0.656395136	3.599656	-4.828432980	1.307620e-03	7.330173e-03	-1.06108529	FALSE	FALSE
Q14103	HNRNPD	-0.530994174	3.613847	-5.302043780	7.268407e-04	4.743717e-03	-1.06370470	FALSE	FALSE
P49736	MCM2	-1.039554655	3.534975	-4.553735798	1.865689e-03	9.611765e-03	-1.08502865	FALSE	FALSE
O75940	SMNDC1	-0.691292402	3.595660	-4.585224448	1.790199e-03	9.332906e-03	-1.08702064	FALSE	FALSE
Q9UQ80	PA2G4	-1.058976258	3.526187	-4.988529596	1.068359e-03	6.258105e-03	-1.11820802	FALSE	FALSE
Q9Y6V7	DDX49	-1.156037995	3.499717	-4.444516651	2.155504e-03	1.040496e-02	-1.12396017	FALSE	FALSE
Q14318	FKBP8	-0.938450043	3.550127	-4.607665992	1.738425e-03	9.154535e-03	-1.13984796	FALSE	FALSE
P21333	FLNA	-0.620876620	3.603604	-4.662601517	1.618422e-03	8.609563e-03	-1.14875971	FALSE	FALSE
Q08J23	NSUN2	-0.508352220	3.617298	-5.812202360	3.997252e-04	3.141559e-03	-1.16698724	FALSE	FALSE
P32969	RPL9	-0.866272900	3.566460	-5.314326469	7.161556e-04	4.743717e-03	-1.17803826	FALSE	FALSE
P00390	GSR	-0.895813897	3.565049	-4.399620310	2.288488e-03	1.091218e-02	-1.19953251	FALSE	FALSE
P62244	RPS15A	-0.678484383	3.594716	-5.980848214	3.305106e-04	2.692284e-03	-1.21402839	FALSE	FALSE
O95782	AP2A1	-0.976613849	3.546134	-4.455584614	2.124023e-03	1.034958e-02	-1.22610417	FALSE	FALSE
P12268	IMPDH2	-1.090443577	3.507533	-4.338648409	2.483504e-03	1.162934e-02	-1.23892036	FALSE	FALSE
P19525	EIF2AK2	-1.152563374	3.514033	-4.271354712	2.719824e-03	1.247450e-02	-1.25217412	FALSE	FALSE
Q13094	LCP2	-1.470631011	3.389237	-4.287268905	2.661821e-03	1.231683e-02	-1.25775041	FALSE	FALSE
O00571	DDX3X	-0.448474176	3.622680	-5.111622012	9.169013e-04	5.623662e-03	-1.26680963	FALSE	FALSE
P63092	GNAS	1.588478114	3.396972	4.282426709	2.679327e-03	1.234970e-02	-1.27403459	FALSE	FALSE
P48729	CSNK1A1	-0.693242432	3.592511	-4.547390450	1.881315e-03	9.615611e-03	-1.30104913	FALSE	FALSE
Q96A33	CCDC47	-0.832930092	3.570767	-4.488759750	2.032610e-03	1.012421e-02	-1.30163855	FALSE	FALSE
P49720	PSMB3	-1.751016438	3.263543	-4.375166600	2.364636e-03	1.120694e-02	-1.31475954	FALSE	FALSE
Q53GQ0	HSD17B12	-0.763277499	3.579159	-4.949703373	1.121643e-03	6.473245e-03	-1.32644965	FALSE	FALSE
Q9BVG4	PBDC1	-0.818443658	3.574159	-4.420492406	2.225591e-03	1.067737e-02	-1.32721859	FALSE	FALSE
P62701	RPS4X	0.317351842	3.633502	6.140542884	2.769677e-04	2.316457e-03	-1.32782203	FALSE	FALSE
P62851	RPS25	-0.855821525	3.567063	-6.470428771	1.941558e-04	1.735198e-03	-1.32943863	FALSE	FALSE
O00203	AP3B1	-1.303709903	3.463790	-4.345778657	2.459796e-03	1.155292e-02	-1.33940321	FALSE	FALSE
P48735	IDH2	-0.614993350	3.602093	-4.686361264	1.569336e-03	8.376931e-03	-1.40344570	FALSE	FALSE
Q14444	CAPRIN1	-0.589824053	3.607067	-4.549647930	1.875740e-03	9.615611e-03	-1.41310339	FALSE	FALSE
P11908	PRPS2	-0.778524560	3.573654	-4.874016477	1.234041e-03	6.992898e-03	-1.41809386	FALSE	FALSE
Q15024	EXOSC7	1.112130041	3.516149	4.164974563	3.144401e-03	1.385308e-02	-1.43143113	FALSE	FALSE
P04899	GNAI2	-0.873451258	3.555701	-4.455529665	2.124178e-03	1.034958e-02	-1.46540386	FALSE	FALSE
Q9BYD2	MRPL9	-0.914536562	3.548907	-4.499072369	2.005069e-03	1.007824e-02	-1.47093601	FALSE	FALSE
Q6PI48	DARS2	-0.795086918	3.583415	-4.144493099	3.234074e-03	1.416833e-02	-1.48629279	FALSE	FALSE
P13796	LCP1	-1.179145253	3.482280	-4.230775210	2.873994e-03	1.310474e-02	-1.48981901	FALSE	FALSE
P14618	PKM	-0.838957736	3.568701	-4.309890954	2.581660e-03	1.201701e-02	-1.50095654	FALSE	FALSE
O15533	TAPBP	-0.822240437	3.570794	-4.544032242	1.889643e-03	9.626714e-03	-1.50243536	FALSE	FALSE
A6NHR9	SMCHD1	1.212446644	3.475071	4.494610009	2.016936e-03	1.007824e-02	-1.51060303	FALSE	FALSE
P08865	RPSA	-1.671104409	3.344795	-4.190848186	3.034933e-03	1.344656e-02	-1.51407535	FALSE	FALSE
Q15019	SEPTIN2	-0.979443946	3.545443	-4.114912097	3.368488e-03	1.458668e-02	-1.51452547	FALSE	TRUE
Q96QK1	VPS35	-0.948875957	3.549008	-4.116072057	3.363105e-03	1.458668e-02	-1.55867227	FALSE	FALSE
O43390	HNRNPR	-0.502167015	3.616211	-4.912758639	1.175046e-03	6.682806e-03	-1.56173073	FALSE	FALSE
P35249	RFC4	-0.749226872	3.581962	-4.462823406	2.103703e-03	1.034652e-02	-1.56527063	FALSE	FALSE
Q9UBF2	COPG2	-1.048874924	3.527145	-4.446630276	2.149454e-03	1.040496e-02	-1.59132240	FALSE	FALSE
Q92538	GBF1	1.001569051	3.544981	3.988505242	4.014529e-03	1.687829e-02	-1.59569835	FALSE	FALSE
Q15369	ELOC	-0.595962242	3.606142	-4.458019802	2.117164e-03	1.034958e-02	-1.60812791	FALSE	FALSE
P05198	EIF2S1	-1.167648562	3.497989	-5.117244214	9.105679e-04	5.606804e-03	-1.61585316	FALSE	FALSE
Q9Y5L4	TIMM13	-0.876550898	3.552949	-4.303924002	2.602547e-03	1.207829e-02	-1.62020374	FALSE	FALSE
Q92499	DDX1	-0.677600919	3.593943	-4.400081575	2.287077e-03	1.091218e-02	-1.62517962	FALSE	FALSE
P57740	NUP107	-0.595442246	3.608218	-4.195065470	3.017483e-03	1.344152e-02	-1.63969319	FALSE	FALSE
P40227	CCT6A	-0.510755341	3.614363	-4.786569134	1.379421e-03	7.623371e-03	-1.67660603	FALSE	FALSE
P56270	MAZ	-0.756892739	3.581369	-4.579192309	1.804400e-03	9.375685e-03	-1.68546374	FALSE	FALSE
O00410	IPO5	0.828227218	3.575141	3.988557126	4.014238e-03	1.687829e-02	-1.68804044	FALSE	FALSE
P51610	HCFC1	-0.616078434	3.602683	-4.364173430	2.399758e-03	1.133904e-02	-1.71147557	FALSE	FALSE
P08621	SNRNP70	-0.605741793	3.605409	-4.113253211	3.376202e-03	1.458668e-02	-1.73523049	FALSE	FALSE
O14981	BTAF1	-0.727936944	3.583715	-4.138799916	3.259487e-03	1.423977e-02	-1.74567228	FALSE	FALSE
Q53H12	AGK	-0.683539685	3.592867	-4.470175455	2.083281e-03	1.029273e-02	-1.76047441	FALSE	FALSE
Q9Y5B6	PAXBP1	-0.567450937	3.606590	-4.495371981	2.014905e-03	1.007824e-02	-1.80925422	FALSE	FALSE
Q13309	SKP2	1.004167610	3.534361	3.895564067	4.574094e-03	1.882601e-02	-1.82591669	FALSE	FALSE
O43670	ZNF207	-0.786238081	3.576887	-4.700141422	1.541610e-03	8.264001e-03	-1.82996646	FALSE	FALSE
P29350	PTPN6	-0.929588799	3.550826	-3.854951955	4.844378e-03	1.947714e-02	-1.83293943	FALSE	TRUE
P11362	FGFR1	0.419683662	3.624050	5.041337311	1.000273e-03	6.004071e-03	-1.84878752	FALSE	FALSE
Q9NTJ5	SACM1L	-0.938803311	3.549547	-4.057384019	3.647437e-03	1.558631e-02	-1.85604241	FALSE	FALSE
P62314	SNRPD1	-1.055589588	3.503675	-4.351620658	2.440555e-03	1.149707e-02	-1.86928742	FALSE	FALSE
P17096	HMGA1	-1.729934790	3.249577	-4.525976414	1.935108e-03	9.794527e-03	-1.87513164	FALSE	FALSE
P07766	CD3E	-0.586272299	3.605622	-4.496479152	2.011956e-03	1.007824e-02	-1.87707330	FALSE	FALSE
P49721	PSMB2	-1.148812718	3.496568	-4.226031564	2.892624e-03	1.315135e-02	-1.88017326	FALSE	FALSE
P23634	ATP2B4	0.819013527	3.572478	3.873819982	4.716736e-03	1.911134e-02	-1.89306644	FALSE	FALSE
P35268	RPL22	-1.218838653	3.465269	-5.303868842	7.252421e-04	4.743717e-03	-1.92682925	FALSE	FALSE
Q6P5R6	RPL22L1	1.839760361	3.303562	4.771220081	1.406812e-03	7.747373e-03	-1.93663262	FALSE	FALSE
Q9NVE7	PANK4	-1.063599545	3.504648	-3.756471049	5.573431e-03	2.141731e-02	-1.94061981	FALSE	FALSE
Q5RI15	COX20	-0.545321199	3.611976	-4.071493743	3.576791e-03	1.532631e-02	-1.94488648	FALSE	FALSE
P62841	RPS15	-0.837541865	3.570056	-4.864061341	1.249716e-03	7.056160e-03	-1.94603016	FALSE	FALSE
P22307	SCP2	-1.035855111	3.505227	-3.832968149	4.997782e-03	1.983891e-02	-1.94617292	FALSE	FALSE
P50579	METAP2	-1.088567417	3.509847	-3.823276147	5.067058e-03	1.996191e-02	-1.96074629	FALSE	FALSE
P62847	RPS24	-0.575559884	3.607699	-5.068631547	9.669520e-04	5.872684e-03	-1.97755615	FALSE	FALSE
P33991	MCM4	-0.944444619	3.544924	-3.972525096	4.105251e-03	1.712163e-02	-1.98388010	FALSE	FALSE
Q8WUM0	NUP133	-1.077518164	3.501588	-3.828036929	5.032901e-03	1.992774e-02	-1.99833939	FALSE	FALSE
Q8WVM0	TFB1M	-0.739060447	3.585142	-3.791785232	5.299334e-03	2.066872e-02	-2.00147825	FALSE	FALSE
Q8ND56	LSM14A	-0.637350653	3.600554	-3.871558544	4.731843e-03	1.912300e-02	-2.01143884	FALSE	FALSE
P39748	FEN1	-1.047579922	3.521064	-4.280942350	2.684718e-03	1.234970e-02	-2.01281477	FALSE	FALSE
QXUBXX	QXUBXX	-0.535632387	3.611566	-4.956717238	1.111807e-03	6.464184e-03	-2.01803882	FALSE	FALSE
P62861	FAU	1.108055810	3.522374	6.444094750	1.996454e-04	1.774122e-03	-2.02070361	FALSE	FALSE
Q14807	KIF22	-1.235301595	3.473821	-3.664326016	6.362491e-03	2.374925e-02	-2.02098752	FALSE	FALSE
P50897	PPT1	-0.549047531	3.611851	-3.973544687	4.099398e-03	1.712163e-02	-2.02815179	FALSE	FALSE
Q92900	UPF1	-0.437196425	3.623977	-4.120002344	3.344936e-03	1.457237e-02	-2.03002423	FALSE	FALSE
Q92576	PHF3	-1.473805844	3.385802	-3.775588767	5.423212e-03	2.108526e-02	-2.03123616	FALSE	FALSE
P27695	APEX1	-0.940806204	3.537274	-4.236380558	2.852148e-03	1.304316e-02	-2.04600332	FALSE	FALSE
Q8WXF1	PSPC1	-0.584427399	3.607886	-3.864559891	4.778924e-03	1.926350e-02	-2.06206248	FALSE	FALSE
P35998	PSMC2	0.432789936	3.623065	4.313116643	2.570444e-03	1.200052e-02	-2.08130920	FALSE	FALSE
Q9H0S4	DDX47	-0.488015257	3.617981	-4.038702984	3.743289e-03	1.590898e-02	-2.14528593	FALSE	FALSE
O43172	PRPF4	-1.276287488	3.469267	-3.840502163	4.944631e-03	1.977852e-02	-2.15769664	FALSE	FALSE
Q8WU90	ZC3H15	-0.928754562	3.547752	-3.586283431	7.124090e-03	2.615534e-02	-2.16010636	FALSE	FALSE
Q9H019	MTFR1L	1.077591882	3.514864	3.706074408	5.991143e-03	2.285402e-02	-2.16364173	FALSE	FALSE
Q9UIV1	CNOT7	0.606356045	3.604512	3.820931951	5.083967e-03	1.997806e-02	-2.16970719	FALSE	FALSE
O75351	VPS4B	-0.555303685	3.608608	-4.198492448	3.003383e-03	1.342083e-02	-2.17635610	FALSE	FALSE
Q9Y4C2	TCAF1	-0.616647997	3.601205	-3.835164206	4.982226e-03	1.983891e-02	-2.17738001	FALSE	FALSE
Q92544	TM9SF4	-0.778568925	3.571123	-3.833640267	4.993015e-03	1.983891e-02	-2.18091918	FALSE	FALSE
Q15293	RCN1	-1.053933697	3.508155	-3.696915360	6.070585e-03	2.302360e-02	-2.20500857	FALSE	FALSE
P06239	LCK	0.411528526	3.625097	4.395505845	2.301112e-03	1.093902e-02	-2.20597810	FALSE	FALSE
Q13422	IKZF1	0.854716982	3.560409	4.188678885	3.043951e-03	1.344842e-02	-2.23376772	FALSE	FALSE
P39687	ANP32A	-0.869050080	3.555085	-3.767284504	5.487925e-03	2.124533e-02	-2.23646753	FALSE	FALSE
Q93008	USP9X	-0.828334090	3.572891	-3.558448235	7.418729e-03	2.692086e-02	-2.24933593	FALSE	FALSE
Q9BWS9	CHID1	-0.888372844	3.550459	-3.549119999	7.520347e-03	2.716356e-02	-2.26901430	FALSE	TRUE
P40938	RFC3	-0.724895419	3.584148	-4.215757410	2.933421e-03	1.323508e-02	-2.27108999	FALSE	FALSE
Q86UW6	N4BP2	-0.833438084	3.557126	-3.881154660	4.668094e-03	1.901276e-02	-2.28826768	FALSE	FALSE
Q99832	CCT7	-0.388808232	3.627628	-4.019499304	3.844653e-03	1.625145e-02	-2.30412912	FALSE	FALSE
Q9NP97	DYNLRB1	-1.076380198	3.507553	-3.761445358	5.533921e-03	2.132578e-02	-2.30580976	FALSE	FALSE
Q96EY7	PTCD3	-1.343517697	3.408360	-3.449805527	8.698665e-03	2.980091e-02	-2.30588537	FALSE	FALSE
O75937	DNAJC8	-1.373226427	3.411227	-3.540212146	7.618767e-03	2.719391e-02	-2.32060442	FALSE	FALSE
P52292	KPNA2	-0.820756996	3.566349	-3.823524559	5.065269e-03	1.996191e-02	-2.32535708	FALSE	FALSE
Q6PD62	CTR9	1.121026769	3.498236	3.569116292	7.304303e-03	2.662921e-02	-2.33779114	FALSE	FALSE
O43795	MYO1B	-0.539685066	3.610159	-4.108981696	3.396152e-03	1.463246e-02	-2.34356758	FALSE	FALSE
P15531	NME1	-1.153590669	3.486730	-3.678421372	6.234440e-03	2.342005e-02	-2.35367421	FALSE	FALSE
P00505	GOT2	1.071038029	3.497828	3.543724160	7.579801e-03	2.719391e-02	-2.35450300	FALSE	FALSE
Q8WVB6	CHTF18	-0.829716323	3.565240	-3.677319649	6.244349e-03	2.342005e-02	-2.39814300	FALSE	FALSE
Q92621	NUP205	-0.697712289	3.586656	-3.695865583	6.079762e-03	2.302360e-02	-2.40088279	FALSE	FALSE
P42285	MTREX	-1.953066407	3.264753	-3.628163726	6.704007e-03	2.496445e-02	-2.40603984	FALSE	FALSE
P56556	NDUFA6	-0.715263917	3.583659	-3.881555615	4.665451e-03	1.901276e-02	-2.40643332	FALSE	FALSE
P78316	NOP14	1.024533378	3.514748	3.524615046	7.794405e-03	2.746030e-02	-2.41407444	FALSE	FALSE
Q8IWV7	UBR1	-0.896707805	3.554184	-3.426223431	9.006271e-03	3.062132e-02	-2.41573366	FALSE	FALSE
P42167	TMPO	-0.499451330	3.614776	-4.161194334	3.160748e-03	1.388598e-02	-2.45267519	FALSE	FALSE
Q7Z7F7	MRPL55	-1.382970064	3.420823	-3.486543143	8.241439e-03	2.879259e-02	-2.46400328	FALSE	FALSE
Q9BRJ7	NUDT16L1	-0.912720059	3.542886	-3.404478331	9.300135e-03	3.121333e-02	-2.46490525	FALSE	FALSE
Q08211	DHX9	-0.530471306	3.611828	-4.193196948	3.025201e-03	1.344152e-02	-2.47500931	FALSE	FALSE
O75027	ABCB7	-0.622790609	3.598500	-3.842006405	4.934091e-03	1.977852e-02	-2.47535849	FALSE	FALSE
P24928	POLR2A	-0.817800416	3.567473	-3.877503765	4.692239e-03	1.906146e-02	-2.48478477	FALSE	FALSE
P30419	NMT1	-0.743500847	3.578744	-3.591173281	7.073629e-03	2.615403e-02	-2.51189108	FALSE	FALSE
P31948	STIP1	-0.731281451	3.589112	-3.361126894	9.916683e-03	3.272087e-02	-2.51264273	FALSE	FALSE
P26641	EEF1G	-0.849314116	3.556718	-3.812792927	5.143148e-03	2.010971e-02	-2.51963012	FALSE	FALSE
Q00610	CLTC	-0.875288957	3.550148	-3.528563969	7.749533e-03	2.742142e-02	-2.53524671	FALSE	FALSE
P63241	EIF5A	-0.824269794	3.565302	-3.329030495	1.040092e-02	3.388966e-02	-2.54195580	FALSE	TRUE
Q9H2U2	PPA2	-0.952701230	3.534224	-3.774313868	5.433094e-03	2.108526e-02	-2.54551118	FALSE	FALSE
P38646	HSPA9	-0.453194756	3.620696	-4.765997367	1.416267e-03	7.772074e-03	-2.55201136	FALSE	FALSE
P19388	POLR2E	-0.859680290	3.556684	-3.570465080	7.289970e-03	2.662921e-02	-2.58133375	FALSE	FALSE
O43148	RNMT	0.952414818	3.519818	3.352604694	1.004289e-02	3.299806e-02	-2.58419096	FALSE	FALSE
Q9H0U4	RAB1B	-1.331790719	3.430077	-3.429768932	8.959297e-03	3.052798e-02	-2.59952894	FALSE	FALSE
Q9NZN8	CNOT2	-0.888696773	3.542658	-3.457979458	8.594658e-03	2.960803e-02	-2.60248654	FALSE	FALSE
P06400	RB1	-0.594309656	3.598302	-3.974564128	4.093554e-03	1.712163e-02	-2.60535391	FALSE	FALSE
Q9Y3Y2	CHTOP	0.813575536	3.556727	3.486042647	8.247494e-03	2.879259e-02	-2.60992508	FALSE	FALSE
Q9Y2T2	AP3M1	-1.090135032	3.499956	-3.449091725	8.707810e-03	2.980091e-02	-2.63225358	FALSE	FALSE
O43736	ITM2A	-0.869523294	3.547688	-3.467717528	8.472466e-03	2.931623e-02	-2.64921455	FALSE	FALSE
Q9BQ75	CMSS1	-0.667680176	3.593669	-3.385429334	9.565905e-03	3.189995e-02	-2.65045009	FALSE	FALSE
Q9Y5M8	SRPRB	-0.547605812	3.609753	-3.535815546	7.667847e-03	2.719391e-02	-2.65265377	FALSE	FALSE
Q9UL46	PSME2	-0.846014096	3.552492	-3.338286107	1.025877e-02	3.356635e-02	-2.65370834	FALSE	FALSE
Q7Z5K2	WAPL	-0.724424396	3.580364	-3.332543366	1.034672e-02	3.378346e-02	-2.65586169	FALSE	FALSE
P55769	SNU13	-0.633830194	3.597201	-3.474241900	8.391631e-03	2.914775e-02	-2.65600820	FALSE	FALSE
O43303	CCP110	0.967718406	3.522519	3.308724996	1.072011e-02	3.464593e-02	-2.67841719	FALSE	FALSE
Q8WXI9	GATAD2B	-1.083040964	3.490311	-3.280767020	1.117660e-02	3.589363e-02	-2.67896798	FALSE	FALSE
P27816	MAP4	-0.589263632	3.600965	-3.553613475	7.471213e-03	2.704856e-02	-2.68715982	FALSE	FALSE
P21796	VDAC1	-1.718667202	3.285891	-3.116125212	1.431412e-02	4.248062e-02	-2.71489497	FALSE	FALSE
Q6P3X3	TTC27	-0.887741849	3.543885	-3.691221635	6.120536e-03	2.312202e-02	-2.72010797	FALSE	FALSE
P00738	HP	-0.959635175	3.516213	-3.913707878	4.458609e-03	1.844779e-02	-2.74020463	FALSE	FALSE
Q8WWY3	PRPF31	-1.844649583	3.287267	-3.473147054	8.405139e-03	2.914775e-02	-2.74100072	FALSE	FALSE
O43175	PHGDH	-0.651353682	3.592335	-3.542909131	7.588825e-03	2.719391e-02	-2.74252599	FALSE	FALSE
P11940	PABPC1	-0.510040767	3.612592	-4.045594621	3.707616e-03	1.580030e-02	-2.74343270	FALSE	FALSE
O00116	AGPS	-0.637007126	3.597441	-3.310435465	1.069283e-02	3.464593e-02	-2.75216840	FALSE	FALSE
Q96EX3	WDR34	-0.562475292	3.609449	-3.353530755	1.002909e-02	3.299806e-02	-2.76572093	FALSE	FALSE
Q9NWT1	PAK1IP1	-0.826093468	3.550716	-3.308629832	1.072163e-02	3.464593e-02	-2.78171320	FALSE	FALSE
O14965	AURKA	0.457140388	3.621925	3.409290275	9.234243e-03	3.115587e-02	-2.78950900	FALSE	FALSE
Q9H9B4	SFXN1	-1.098188094	3.498946	-3.232480820	1.201389e-02	3.750444e-02	-2.79397694	FALSE	FALSE
Q15046	KARS1	-0.473480925	3.618810	-3.460995126	8.556619e-03	2.954206e-02	-2.79688748	FALSE	FALSE
P21912	SDHB	-0.521040149	3.610738	-3.700311032	6.041002e-03	2.298814e-02	-2.81139325	FALSE	FALSE
P22102	GART	-0.870685761	3.551888	-3.420208021	9.086567e-03	3.076059e-02	-2.81864500	FALSE	FALSE
Q9UBU8	MORF4L1	-0.587194805	3.600100	-3.585838960	7.128696e-03	2.615534e-02	-2.83604715	FALSE	FALSE
O95299	NDUFA10	-0.879794671	3.545905	-3.524507128	7.795635e-03	2.746030e-02	-2.85892545	FALSE	FALSE
P60891	PRPS1	-0.811911593	3.553929	-3.589233507	7.093601e-03	2.615534e-02	-2.86626491	FALSE	FALSE
Q15542	TAF5	-0.791306166	3.568449	-3.149899342	1.360232e-02	4.106957e-02	-2.87807865	FALSE	FALSE
P14324	FDPS	0.805906424	3.555669	3.264451821	1.145241e-02	3.633180e-02	-2.90488733	FALSE	FALSE
P62136	PPP1CA	-0.548703273	3.607609	-3.408636032	9.243173e-03	3.115587e-02	-2.92845706	FALSE	FALSE
Q16666	IFI16	-0.468292352	3.618898	-3.393677174	9.449859e-03	3.164792e-02	-2.94330026	FALSE	FALSE
P49327	FASN	-0.412540614	3.623192	-3.679145433	6.227937e-03	2.342005e-02	-2.94547117	FALSE	FALSE
Q9P0U3	SENP1	0.508424853	3.612129	3.338811064	1.025077e-02	3.356635e-02	-2.98238040	FALSE	FALSE
Q9Y5A9	YTHDF2	-0.425812292	3.622818	-3.423357686	9.044430e-03	3.068436e-02	-2.99207015	FALSE	FALSE
P52272	HNRNPM	-0.347228215	3.629394	-3.819171663	5.096705e-03	1.997806e-02	-2.99352042	FALSE	FALSE
Q3YEC7	RABL6	-1.361756213	3.327489	-3.094389134	1.479276e-02	4.373511e-02	-2.99636558	FALSE	TRUE
P24941	CDK2	-0.998456557	3.513757	-3.182011608	1.295992e-02	3.943447e-02	-2.99658254	FALSE	FALSE
P67870	CSNK2B	-0.802397278	3.556603	-3.209011879	1.244445e-02	3.838376e-02	-2.99814040	FALSE	FALSE
Q9UN86	G3BP2	-0.708539811	3.575481	-3.669610147	6.314161e-03	2.362523e-02	-3.00158152	FALSE	FALSE
Q13151	HNRNPA0	-0.647673415	3.587152	-3.561574083	7.385005e-03	2.686081e-02	-3.00588183	FALSE	FALSE
Q16531	DDB1	0.439840234	3.623010	6.015518613	3.179829e-04	2.603797e-03	-3.01265398	FALSE	FALSE
Q9Y4R8	TELO2	-0.399766021	3.625296	-3.405359699	9.288029e-03	3.121333e-02	-3.02561061	FALSE	FALSE
Q14152	EIF3A	-0.907896253	3.540588	-3.122837444	1.416961e-02	4.218560e-02	-3.03625966	FALSE	FALSE
P84085	ARF5	-0.956649983	3.510531	-3.238289827	1.190976e-02	3.739099e-02	-3.05097689	FALSE	FALSE
P51148	RAB5C	-1.081844512	3.488854	-3.215383569	1.232597e-02	3.809846e-02	-3.09337385	FALSE	FALSE
P11310	ACADM	-0.551623801	3.604797	-3.385881223	9.559508e-03	3.189995e-02	-3.09699730	FALSE	FALSE
Q96CW1	AP2M1	-0.903407952	3.533615	-3.038939750	1.609115e-02	4.644239e-02	-3.09748674	FALSE	FALSE
P63173	RPL38	0.705103503	3.587658	5.122074789	9.051645e-04	5.595562e-03	-3.10200512	FALSE	FALSE
O95563	MPC2	-0.624245872	3.595548	-3.315355529	1.061476e-02	3.451452e-02	-3.10338549	FALSE	FALSE
O00267	SUPT5H	0.748415910	3.564252	3.121991511	1.418774e-02	4.218560e-02	-3.10370621	FALSE	FALSE
Q6UB35	MTHFD1L	-0.925135930	3.530890	-3.022391548	1.650130e-02	4.718103e-02	-3.10386370	FALSE	FALSE
O14980	XPO1	-0.398846582	3.624008	-3.537064352	7.653872e-03	2.719391e-02	-3.11557847	FALSE	FALSE
Q13637	RAB32	-0.652311299	3.587843	-3.085318680	1.499742e-02	4.409016e-02	-3.12212995	FALSE	FALSE
O75694	NUP155	-0.949850924	3.530068	-3.537502015	7.648981e-03	2.719391e-02	-3.14244414	FALSE	FALSE
P53680	AP2S1	-0.861125531	3.546498	-3.376511854	9.693070e-03	3.218676e-02	-3.17387595	FALSE	FALSE
Q99567	NUP88	-0.435641093	3.623390	-3.154686834	1.350447e-02	4.093215e-02	-3.17424483	FALSE	FALSE
Q99570	PIK3R4	0.745157258	3.562211	3.024347265	1.645226e-02	4.712699e-02	-3.18705832	FALSE	FALSE
Q9BY44	EIF2A	-0.328446456	3.630998	-3.483050572	8.283789e-03	2.885489e-02	-3.19008785	FALSE	FALSE
Q86UP2	KTN1	-0.808637300	3.558127	-3.083810260	1.503174e-02	4.410815e-02	-3.19253004	FALSE	FALSE
Q96QC0	PPP1R10	0.557049475	3.610669	2.964461772	1.802502e-02	5.079482e-02	-3.19514079	FALSE	FALSE
Q1KMD3	HNRNPUL2	-0.492183611	3.612939	-3.266938611	1.140991e-02	3.633180e-02	-3.20866244	FALSE	FALSE
Q9P016	THYN1	-0.715659543	3.571931	-3.182223459	1.295579e-02	3.943447e-02	-3.22085522	FALSE	FALSE
Q13310	PABPC4	-0.551218948	3.604092	-3.264906244	1.144464e-02	3.633180e-02	-3.22489503	FALSE	FALSE
P46063	RECQL	-1.103705112	3.487480	-2.869673309	2.084162e-02	5.668919e-02	-3.23076934	FALSE	FALSE
O14734	ACOT8	-0.404544065	3.623866	-3.380230538	9.639825e-03	3.207806e-02	-3.23207930	FALSE	FALSE
Q13547	HDAC1	-1.001110735	3.521027	-3.269875211	1.135994e-02	3.626985e-02	-3.24125555	FALSE	FALSE
O60216	RAD21	-0.359929434	3.629095	-3.240876557	1.186369e-02	3.737483e-02	-3.25644999	FALSE	FALSE
O95163	ELP1	-0.527781978	3.608343	-3.131158532	1.399259e-02	4.184399e-02	-3.26497462	FALSE	FALSE
P78559	MAP1A	1.073554908	3.451900	2.843235418	2.170596e-02	5.863232e-02	-3.28347523	FALSE	FALSE
Q9BRZ2	TRIM56	0.787659444	3.569558	2.785272859	2.373310e-02	6.227947e-02	-3.29901562	FALSE	FALSE
P49005	POLD2	-0.532621530	3.611841	-2.900220241	1.988717e-02	5.480970e-02	-3.30310727	FALSE	FALSE
P53634	CTSC	-0.342914763	3.629109	-3.541873468	7.600308e-03	2.719391e-02	-3.30932610	FALSE	FALSE
P11586	MTHFD1	-0.443087930	3.618549	-3.248052689	1.173688e-02	3.715888e-02	-3.31368401	FALSE	FALSE
P61964	WDR5	-1.119036470	3.477330	-2.835018739	2.198207e-02	5.910543e-02	-3.31919963	FALSE	FALSE
P04234	CD3D	-0.356455835	3.629086	-3.207786922	1.246736e-02	3.838376e-02	-3.32807550	FALSE	FALSE
O95292	VAPB	-0.618006397	3.594555	-3.219344666	1.225292e-02	3.799854e-02	-3.33483236	FALSE	FALSE
Q8IWI9	MGA	-0.954086481	3.521552	-2.668542990	2.842898e-02	7.159891e-02	-3.33613158	FALSE	FALSE
P51659	HSD17B4	-0.303884171	3.632803	-4.430282784	2.196736e-03	1.057137e-02	-3.34301169	FALSE	FALSE
Q9NV70	EXOC1	-0.686238600	3.582344	-2.838251042	2.187302e-02	5.898174e-02	-3.35156640	FALSE	FALSE
Q9ULX6	AKAP8L	-0.529239426	3.606899	-3.071092987	1.532439e-02	4.454896e-02	-3.37273363	FALSE	FALSE
Q56VL3	OCIAD2	-0.744777796	3.563896	-3.229042808	1.207597e-02	3.762315e-02	-3.38294747	FALSE	FALSE
P62854	RPS26	-0.749997912	3.579569	-4.626163456	1.696972e-03	8.996830e-03	-3.41089214	FALSE	FALSE
Q93009	USP7	-0.603973356	3.592445	-2.966740198	1.796240e-02	5.070974e-02	-3.41709961	FALSE	FALSE
Q9Y3B7	MRPL11	-0.645222449	3.586289	-3.072579790	1.528987e-02	4.453138e-02	-3.41951934	FALSE	FALSE
Q86X10	RALGAPB	-0.771193323	3.568530	-2.661481179	2.874198e-02	7.200255e-02	-3.43370815	FALSE	FALSE
Q9H2P0	ADNP	-0.408365993	3.626942	-2.906839462	1.968639e-02	5.459134e-02	-3.43944433	FALSE	FALSE
Q9GZT3	SLIRP	-0.531268225	3.603902	-3.196949726	1.267202e-02	3.886085e-02	-3.44346756	FALSE	FALSE
P98175	RBM10	-0.507256644	3.609024	-3.146820469	1.366565e-02	4.114062e-02	-3.44982640	FALSE	FALSE
P26640	VARS1	-0.568977740	3.607609	-2.745316855	2.524339e-02	6.504227e-02	-3.45448846	FALSE	FALSE
Q9NVI1	FANCI	-0.424517785	3.621617	-3.080731589	1.510205e-02	4.423146e-02	-3.45751463	FALSE	FALSE
Q9BZJ0	CRNKL1	0.528752437	3.613447	2.756786366	2.479999e-02	6.443054e-02	-3.45778188	FALSE	FALSE
Q9UJX5	ANAPC4	-1.065615963	3.492030	-2.673159605	2.822624e-02	7.120297e-02	-3.47223470	FALSE	FALSE
Q8WWC4	MAIP1	-0.770300908	3.559924	-2.913214677	1.949500e-02	5.415663e-02	-3.47914373	FALSE	FALSE
P01116	KRAS	-0.530466543	3.607588	-2.900724088	1.987181e-02	5.480970e-02	-3.48460710	FALSE	FALSE
Q99459	CDC5L	-0.543989866	3.604099	-3.184642126	1.290873e-02	3.943213e-02	-3.50033942	FALSE	FALSE
Q96GA3	LTV1	0.282358560	3.633746	3.618029824	6.803178e-03	2.527356e-02	-3.50138097	FALSE	FALSE
Q15286	RAB35	-0.875199237	3.540445	-2.914630017	1.945278e-02	5.413548e-02	-3.51603294	FALSE	FALSE
Q13813	SPTAN1	0.690101599	3.573812	2.985281453	1.746119e-02	4.947338e-02	-3.51619284	FALSE	FALSE
O43314	PPIP5K2	0.834462305	3.538882	2.747819913	2.514593e-02	6.489808e-02	-3.53467011	FALSE	FALSE
Q8WWM7	ATXN2L	-0.735240036	3.572678	-3.170753639	1.318143e-02	4.003061e-02	-3.53793845	FALSE	FALSE
Q00839	HNRNPU	-0.351289452	3.627853	-3.908586553	4.490886e-03	1.853231e-02	-3.54545108	FALSE	FALSE
Q9NP50	SINHCAF	-0.808519611	3.546439	-2.700666056	2.704866e-02	6.856418e-02	-3.55586996	FALSE	FALSE
Q96T88	UHRF1	-0.414975307	3.624109	-2.897406532	1.997316e-02	5.489986e-02	-3.55895922	FALSE	FALSE
Q9BSJ2	TUBGCP2	-0.807091179	3.549385	-2.870130555	2.082698e-02	5.668919e-02	-3.56015135	FALSE	FALSE
P08708	RPS17	-0.313360587	3.630946	-3.616096506	6.822274e-03	2.528445e-02	-3.56652853	FALSE	FALSE
Q9H0A0	NAT10	-0.416992254	3.621139	-3.114389333	1.435174e-02	4.251160e-02	-3.57383294	FALSE	FALSE
Q8N7H5	PAF1	0.569108529	3.606145	2.641703058	2.963753e-02	7.381067e-02	-3.59107825	FALSE	FALSE
P11021	HSPA5	-0.302802021	3.632375	-4.222283248	2.907436e-03	1.318038e-02	-3.60160564	FALSE	FALSE
Q01581	HMGCS1	-1.296278237	3.341567	-2.557557002	3.377791e-02	8.152569e-02	-3.60396335	FALSE	FALSE
Q13795	ARFRP1	0.912318740	3.521527	2.659586161	2.882658e-02	7.202039e-02	-3.60683616	FALSE	FALSE
P09429	HMGB1	-1.021053190	3.462373	-3.135131670	1.390888e-02	4.167335e-02	-3.60924695	FALSE	FALSE
P49711	CTCF	-0.643615108	3.587885	-2.734219684	2.568016e-02	6.573449e-02	-3.61037512	FALSE	FALSE
O43447	PPIH	-1.011433771	3.478950	-3.029083809	1.633413e-02	4.687446e-02	-3.61721022	FALSE	FALSE
P39656	DDOST	-0.467670795	3.612943	-3.146199095	1.367847e-02	4.114062e-02	-3.62080436	FALSE	FALSE
Q9NWU5	MRPL22	-0.558495029	3.595607	-2.807923561	2.291860e-02	6.065093e-02	-3.63274355	FALSE	FALSE
P25705	ATP5F1A	-0.286898712	3.632964	-3.728175153	5.803985e-03	2.219421e-02	-3.63491452	FALSE	FALSE
P04183	TK1	-0.783982116	3.559253	-2.985499035	1.745540e-02	4.947338e-02	-3.64133598	FALSE	FALSE
Q9P258	RCC2	-0.817837652	3.538454	-3.236482919	1.194205e-02	3.739099e-02	-3.64277235	FALSE	FALSE
Q92974	ARHGEF2	-0.444924238	3.618971	-2.805627095	2.299985e-02	6.076312e-02	-3.66519078	FALSE	FALSE
Q9BXS5	AP1M1	-0.701597681	3.575124	-2.663311330	2.866053e-02	7.195034e-02	-3.66555202	FALSE	FALSE
P34897	SHMT2	0.558875914	3.596013	3.073386907	1.527116e-02	4.453138e-02	-3.66599439	FALSE	FALSE
P62191	PSMC1	0.459121318	3.612605	2.995830412	1.718255e-02	4.894993e-02	-3.66603700	FALSE	FALSE
O14646	CHD1	-0.890462610	3.525824	-2.684913895	2.771672e-02	7.003062e-02	-3.66931440	FALSE	FALSE
Q9BXW9	FANCD2	0.591072976	3.594434	2.622282505	3.054468e-02	7.558841e-02	-3.67644428	FALSE	FALSE
Q9Y2X0	MED16	0.795525640	3.557034	2.472108535	3.858635e-02	8.892742e-02	-3.67673570	FALSE	TRUE
P09669	COX6C	0.362702098	3.625922	3.088557169	1.492401e-02	4.395697e-02	-3.67929281	FALSE	FALSE
P55884	EIF3B	-1.031056845	3.489389	-2.764794253	2.449517e-02	6.385075e-02	-3.68048734	FALSE	FALSE
Q9NRZ9	HELLS	-0.466452958	3.613633	-2.871795174	2.077381e-02	5.668919e-02	-3.70029542	FALSE	FALSE
Q29RF7	PDS5A	-0.284716684	3.633395	-3.739271498	5.712380e-03	2.189746e-02	-3.70419598	FALSE	FALSE
P49841	GSK3B	-1.415532383	3.378580	-2.846666492	2.159172e-02	5.842465e-02	-3.71068112	FALSE	FALSE
P0DTU4	P0DTU4	-0.533571726	3.606072	-3.518697690	7.862161e-03	2.763240e-02	-3.71940964	FALSE	FALSE
O60508	CDC40	-0.797352155	3.556230	-2.492603645	3.737319e-02	8.698166e-02	-3.74809004	FALSE	FALSE
Q14683	SMC1A	-0.338446430	3.628787	-3.141030031	1.378558e-02	4.138320e-02	-3.74840123	FALSE	FALSE
Q15910	EZH2	-0.941429388	3.512670	-2.514207776	3.613617e-02	8.518426e-02	-3.75085411	FALSE	FALSE
P04053	DNTT	-0.391459939	3.623192	-2.899625499	1.990531e-02	5.480970e-02	-3.78007820	FALSE	FALSE
Q8N183	NDUFAF2	-0.838284161	3.539104	-2.734854450	2.565497e-02	6.573449e-02	-3.79057355	FALSE	FALSE
B5ME19	EIF3CL	-0.967879509	3.516524	-2.599955929	3.162269e-02	7.724771e-02	-3.79532931	FALSE	FALSE
Q00688	FKBP3	-0.620437872	3.588744	-2.655660315	2.900264e-02	7.234470e-02	-3.80171320	FALSE	FALSE
Q96A65	EXOC4	-1.323025728	3.392008	-2.754929021	2.487124e-02	6.450850e-02	-3.80685307	FALSE	FALSE
Q13356	PPIL2	0.657602446	3.578571	2.542470018	3.458038e-02	8.263404e-02	-3.81549244	FALSE	FALSE
Q9H089	LSG1	0.711520211	3.555970	2.660776806	2.877340e-02	7.200255e-02	-3.81697133	FALSE	FALSE
Q9Y230	RUVBL2	-0.312336879	3.630236	-3.430982279	8.943281e-03	3.052798e-02	-3.81812696	FALSE	FALSE
Q9NZ45	CISD1	-0.749886011	3.554873	-2.596722188	3.178201e-02	7.742534e-02	-3.82052078	FALSE	FALSE
P51553	IDH3G	-0.645469431	3.573845	-2.601617940	3.154112e-02	7.719924e-02	-3.82227220	FALSE	FALSE
Q9ULW3	ABT1	-0.484306576	3.614358	-2.591235182	3.205423e-02	7.796706e-02	-3.83547607	FALSE	FALSE
O76031	CLPX	-0.948720964	3.515298	-2.720489626	2.623134e-02	6.673236e-02	-3.84011335	FALSE	FALSE
P43243	MATR3	-0.514529010	3.605830	-3.036052878	1.616193e-02	4.655112e-02	-3.84249428	FALSE	FALSE
Q05048	CSTF1	-0.800938884	3.555602	-2.833536589	2.203227e-02	5.910543e-02	-3.84280811	FALSE	FALSE
P43490	NAMPT	-0.814846893	3.542468	-2.851869957	2.141966e-02	5.805952e-02	-3.84521602	FALSE	FALSE
P46777	RPL5	-0.454700194	3.614440	-3.301235111	1.084044e-02	3.495763e-02	-3.86155663	FALSE	FALSE
P48047	ATP5PO	-0.476760860	3.612290	-2.959857501	1.815225e-02	5.096968e-02	-3.87219001	FALSE	FALSE
Q9Y324	FCF1	-0.495880328	3.607642	-3.362068618	9.902840e-03	3.272087e-02	-3.87879823	FALSE	FALSE
Q9P035	HACD3	-0.423298555	3.621006	-2.632912655	3.004468e-02	7.446890e-02	-3.87937168	FALSE	FALSE
Q9Y5J1	UTP18	-0.805638436	3.544142	-2.516285902	3.601939e-02	8.518426e-02	-3.88353591	FALSE	FALSE
P27824	CANX	-1.212035773	3.423189	-2.548436259	3.426075e-02	8.210799e-02	-3.88812295	FALSE	FALSE
Q07021	C1QBP	-0.630584383	3.578154	-2.795518299	2.336105e-02	6.142394e-02	-3.90274560	FALSE	FALSE
Q99543	DNAJC2	-0.838395348	3.541112	-2.518023044	3.592207e-02	8.512442e-02	-3.91065840	FALSE	FALSE
O75534	CSDE1	-0.516609447	3.605397	-2.541976373	3.460697e-02	8.263404e-02	-3.91493173	FALSE	FALSE
Q08881	ITK	-0.453277896	3.615000	-2.720259748	2.624067e-02	6.673236e-02	-3.91885226	FALSE	FALSE
Q9H845	ACAD9	-1.588311253	3.327269	-2.616574796	3.081665e-02	7.602088e-02	-3.93863346	FALSE	FALSE
Q8NHQ9	DDX55	-0.857335356	3.493788	-2.272207963	5.271177e-02	1.112567e-01	-3.95155321	FALSE	FALSE
Q8TAF3	WDR48	-0.580616857	3.592350	-2.705889991	2.683077e-02	6.812228e-02	-3.95486757	FALSE	FALSE
P78371	CCT2	-0.393391640	3.621895	-3.038803543	1.609449e-02	4.644239e-02	-3.95896718	FALSE	FALSE
O15355	PPM1G	-0.832635747	3.535305	-2.637781125	2.981848e-02	7.402557e-02	-3.96085863	FALSE	FALSE
P42025	ACTR1B	-0.519666764	3.604075	-2.903974831	1.977302e-02	5.473453e-02	-3.96706610	FALSE	FALSE
Q9BXP5	SRRT	-0.641330857	3.582357	-2.514069347	3.614397e-02	8.518426e-02	-3.98959423	FALSE	FALSE
Q9HA92	RSAD1	-0.581354618	3.593999	-2.510136552	3.636607e-02	8.552862e-02	-3.99320557	FALSE	FALSE
Q96GM5	SMARCD1	-0.706547685	3.562665	-2.420765005	4.180320e-02	9.434374e-02	-3.99875798	FALSE	FALSE
Q15717	ELAVL1	-0.530149063	3.601037	-2.763001704	2.456307e-02	6.392120e-02	-3.99926426	FALSE	FALSE
Q9NPI6	DCP1A	-0.885935815	3.515459	-2.610037658	3.113118e-02	7.655528e-02	-4.00602581	FALSE	FALSE
Q9BZK7	TBL1XR1	-0.678323036	3.570764	-2.454804332	3.964160e-02	9.064248e-02	-4.02434490	FALSE	FALSE
P49321	NASP	-0.855540208	3.527198	-2.504276724	3.669957e-02	8.592535e-02	-4.02928475	FALSE	FALSE
Q15365	PCBP1	-1.061609516	3.427600	-3.128804992	1.404242e-02	4.191288e-02	-4.03204999	FALSE	FALSE
O14818	PSMA7	-0.730784774	3.550466	-2.854085675	2.134682e-02	5.796255e-02	-4.03563056	FALSE	FALSE
P43034	PAFAH1B1	-0.683024128	3.573003	-2.319358445	4.897166e-02	1.049201e-01	-4.03616603	FALSE	FALSE
Q9Y618	NCOR2	-0.690419875	3.560883	-2.304790937	5.009802e-02	1.064583e-01	-4.03860098	FALSE	TRUE
Q96CU9	FOXRED1	-0.912534840	3.512463	-2.376406254	4.479936e-02	9.949581e-02	-4.04075096	FALSE	FALSE
Q08380	LGALS3BP	-0.534435302	3.601708	-2.467496036	3.886482e-02	8.938909e-02	-4.04079311	FALSE	FALSE
Q8WWP7	GIMAP1	-0.462867479	3.612359	-2.834241159	2.200839e-02	5.910543e-02	-4.04146960	FALSE	FALSE
Q99729	HNRNPAB	-0.596726112	3.590322	-2.973549560	1.777661e-02	5.027599e-02	-4.04848089	FALSE	FALSE
Q6P1L8	MRPL14	-0.573763811	3.592336	-3.153164356	1.353551e-02	4.094688e-02	-4.05804801	FALSE	FALSE
A6NHL2	TUBAL3	0.523741672	3.608380	4.023582700	3.822855e-03	1.620310e-02	-4.06971699	FALSE	FALSE
P46459	NSF	0.459813833	3.613030	3.219457743	1.225084e-02	3.799854e-02	-4.07421590	FALSE	FALSE
P49207	RPL34	0.513133985	3.604394	3.090227341	1.488630e-02	4.392862e-02	-4.07636743	FALSE	FALSE
O15371	EIF3D	-0.499603625	3.607504	-2.455026862	3.962784e-02	9.064248e-02	-4.08821362	FALSE	FALSE
Q8IXI1	RHOT2	-1.205818982	3.437310	-2.388887401	4.393514e-02	9.802363e-02	-4.09158167	FALSE	FALSE
Q9NZ63	C9orf78	-0.842011869	3.514163	-2.490396885	3.750194e-02	8.715161e-02	-4.09959587	FALSE	FALSE
Q92841	DDX17	0.469628775	3.611937	3.074897937	1.523621e-02	4.453138e-02	-4.10175315	FALSE	FALSE
P27348	YWHAQ	-1.136685367	3.438700	-2.329681321	4.818885e-02	1.036690e-01	-4.10175343	FALSE	FALSE
P62269	RPS18	0.435449471	3.620451	4.203710646	2.982050e-03	1.336368e-02	-4.12142810	FALSE	FALSE
P49755	TMED10	-0.651980201	3.574349	-2.772478442	2.420631e-02	6.320311e-02	-4.12474901	FALSE	FALSE
Q15645	TRIP13	-0.334938286	3.627689	-2.752502043	2.496467e-02	6.453677e-02	-4.13083047	FALSE	FALSE
Q9NVI7	ATAD3A	0.285531800	3.632357	3.198918666	1.263457e-02	3.882215e-02	-4.13330897	FALSE	FALSE
P61011	SRP54	0.650159063	3.577092	2.239929061	5.543493e-02	1.149870e-01	-4.13381194	FALSE	FALSE
Q86WX3	RPS19BP1	-0.838118115	3.537968	-2.607604402	3.124909e-02	7.672460e-02	-4.13474356	FALSE	FALSE
Q92769	HDAC2	-0.647668299	3.571428	-2.456882854	3.951332e-02	9.061412e-02	-4.13707790	FALSE	FALSE
Q9HB58	SP110	-0.722272662	3.555318	-2.180240866	6.084305e-02	1.237432e-01	-4.13726719	FALSE	FALSE
Q04760	GLO1	-0.857489680	3.526222	-2.364507665	4.563912e-02	1.002522e-01	-4.14246714	FALSE	FALSE
O14628	ZNF195	0.828142975	3.529835	2.310370514	4.966358e-02	1.059670e-01	-4.14448094	FALSE	FALSE
Q9Y2W1	THRAP3	-0.402133305	3.620789	-2.639031225	2.976068e-02	7.399954e-02	-4.15185799	FALSE	FALSE
Q9BRX2	PELO	-0.617818445	3.579412	-2.227884790	5.648643e-02	1.167038e-01	-4.15794455	FALSE	TRUE
Q99523	SORT1	-1.260594553	3.386149	-2.383080751	4.433510e-02	9.877507e-02	-4.17106164	FALSE	FALSE
Q13112	CHAF1B	-0.789024333	3.527366	-2.248080365	5.473434e-02	1.142917e-01	-4.17150742	FALSE	FALSE
Q14119	VEZF1	-0.961872829	3.498496	-2.439671327	4.058831e-02	9.226762e-02	-4.17499446	FALSE	FALSE
Q7L2E3	DHX30	0.636055361	3.574412	2.464217040	3.906402e-02	8.971532e-02	-4.17733001	FALSE	FALSE
Q9BZF1	OSBPL8	-0.625956130	3.574696	-2.356646338	4.620259e-02	1.009230e-01	-4.18041670	FALSE	FALSE
P46781	RPS9	-0.475359504	3.613233	-3.490285080	8.196319e-03	2.874225e-02	-4.18843821	FALSE	FALSE
Q13951	CBFB	-0.437022840	3.615284	-2.753175596	2.493871e-02	6.453677e-02	-4.18986190	FALSE	FALSE
Q9BPW8	NIPSNAP1	-0.432881636	3.616867	-2.881868725	2.045500e-02	5.602735e-02	-4.19298161	FALSE	FALSE
Q8IV53	DENND1C	-0.435852849	3.613055	-2.589063304	3.216264e-02	7.798817e-02	-4.19314586	FALSE	FALSE
O75323	NIPSNAP2	-0.677795842	3.570825	-2.823579483	2.237255e-02	5.991552e-02	-4.19324429	FALSE	FALSE
Q96AG4	LRRC59	-0.303848097	3.630806	-2.993000756	1.725684e-02	4.907217e-02	-4.19368496	FALSE	FALSE
P11172	UMPS	-0.337865276	3.629359	-2.529819687	3.526818e-02	8.382892e-02	-4.19931845	FALSE	FALSE
P30048	PRDX3	-1.010777483	3.471173	-2.270838584	5.282455e-02	1.113445e-01	-4.20128179	FALSE	FALSE
Q92504	SLC39A7	-0.511646564	3.606020	-3.235835271	1.195364e-02	3.739099e-02	-4.20355552	FALSE	FALSE
Q8NAV1	PRPF38A	-2.571530939	1.967230	-2.373512497	4.500215e-02	9.949581e-02	-4.20800866	FALSE	FALSE
Q9BTE3	MCMBP	-1.064297547	3.460126	-2.320058166	4.891820e-02	1.049201e-01	-4.21908193	FALSE	FALSE
Q5JTV8	TOR1AIP1	-0.820293308	3.527031	-2.409777604	4.252601e-02	9.556132e-02	-4.22610340	FALSE	FALSE
P99999	CYCS	-1.170539534	3.453905	-2.809140694	2.287566e-02	6.065093e-02	-4.23036856	FALSE	FALSE
O75676	RPS6KA4	0.655034950	3.559314	2.250699587	5.451110e-02	1.139777e-01	-4.25443810	FALSE	FALSE
P10155	RO60	-0.591718613	3.587721	-2.188715375	6.004455e-02	1.222782e-01	-4.26144732	FALSE	FALSE
Q86VP6	CAND1	0.643293198	3.569092	2.354513145	4.635669e-02	1.011184e-01	-4.26187671	FALSE	FALSE
O75530	EED	0.516857051	3.601979	2.399422582	4.321873e-02	9.683967e-02	-4.26420894	FALSE	FALSE
Q9NWH9	SLTM	0.679550055	3.557571	2.372632830	4.506398e-02	9.949581e-02	-4.26999754	FALSE	FALSE
O96011	PEX11B	0.464726358	3.608574	2.328342377	4.828968e-02	1.037432e-01	-4.27396746	FALSE	FALSE
Q13427	PPIG	-1.300658885	3.214585	-2.413064559	4.230847e-02	9.520927e-02	-4.28891016	FALSE	FALSE
O00178	GTPBP1	0.870255461	3.512446	2.440336748	4.054621e-02	9.226762e-02	-4.29272381	FALSE	FALSE
Q92522	H1FX	-0.490115073	3.606051	-3.066901729	1.542213e-02	4.467369e-02	-4.29278757	FALSE	FALSE
Q9UI10	EIF2B4	-0.485168579	3.606391	-2.311853594	4.954874e-02	1.058664e-01	-4.30104460	FALSE	FALSE
Q7Z333	SETX	0.589917533	3.580668	2.295424130	5.083589e-02	1.077335e-01	-4.30206954	FALSE	FALSE
O43324	EEF1E1	0.647031135	3.576230	2.169235272	6.189570e-02	1.253467e-01	-4.31521804	FALSE	FALSE
Q9Y4L1	HYOU1	-0.528067559	3.595275	-2.276129012	5.239018e-02	1.107273e-01	-4.31698233	FALSE	FALSE
P49848	TAF6	-0.481103269	3.605322	-2.413546707	4.227665e-02	9.520927e-02	-4.31906327	FALSE	FALSE
P61981	YWHAG	-1.183871065	3.439555	-2.297378631	5.068103e-02	1.075511e-01	-4.32237162	FALSE	FALSE
Q14684	RRP1B	-0.768075050	3.545574	-2.393985105	4.358701e-02	9.738583e-02	-4.32641785	FALSE	FALSE
Q9Y3A6	TMED5	-0.585766772	3.586820	-2.124943183	6.631650e-02	1.324106e-01	-4.33081936	FALSE	TRUE
O75616	ERAL1	-0.509687136	3.600461	-2.513692561	3.616519e-02	8.518426e-02	-4.33306144	FALSE	FALSE
E9PRG8	C11orf98	-0.461237961	3.608830	-2.811122916	2.280591e-02	6.065093e-02	-4.34104195	FALSE	FALSE
P51571	SSR4	-0.295613685	3.630718	-2.877840461	2.058187e-02	5.627631e-02	-4.34325047	FALSE	FALSE
Q96F07	CYFIP2	-0.542918093	3.595071	-2.339841523	4.743060e-02	1.023532e-01	-4.34977677	FALSE	FALSE
Q9BUB7	TMEM70	0.645852229	3.560379	2.345760175	4.699441e-02	1.020474e-01	-4.35648817	FALSE	FALSE
P01024	C3	0.596151193	3.585975	2.736590421	2.558620e-02	6.570907e-02	-4.35720111	FALSE	FALSE
Q9BVI4	NOC4L	-0.836820247	3.526117	-2.242809138	5.518638e-02	1.149288e-01	-4.36749562	FALSE	FALSE
Q8IXB1	DNAJC10	-0.537943939	3.593500	-2.261440429	5.360504e-02	1.125346e-01	-4.37312620	FALSE	FALSE
Q9NVP1	DDX18	-0.533462592	3.587995	-2.435873705	4.082945e-02	9.268107e-02	-4.37549915	FALSE	FALSE
Q9Y520	PRRC2C	-0.392168031	3.620374	-2.485397214	3.779530e-02	8.770179e-02	-4.38353830	FALSE	FALSE
Q16342	PDCD2	-0.572510708	3.582761	-2.434463512	4.091936e-02	9.275055e-02	-4.39992305	FALSE	FALSE
Q3ZCQ8	TIMM50	0.391631762	3.619385	2.808270345	2.290636e-02	6.065093e-02	-4.40202278	FALSE	FALSE
Q14680	MELK	0.786687034	3.509645	2.308618367	4.979960e-02	1.061125e-01	-4.41511706	FALSE	FALSE
P48730	CSNK1D	-0.964696386	3.495178	-2.210650714	5.802549e-02	1.190969e-01	-4.45823984	FALSE	FALSE
O75385	ULK1	-0.544199028	3.581702	-2.124380358	6.637462e-02	1.324106e-01	-4.45885029	FALSE	FALSE
P22234	PAICS	-0.359111988	3.627426	-2.175515243	6.129286e-02	1.243347e-01	-4.46693982	FALSE	FALSE
P22626	HNRNPA2B1	-0.295165757	3.631847	-3.451430179	8.677886e-03	2.980091e-02	-4.46966158	FALSE	FALSE
O94826	TOMM70	-0.846266441	3.505910	-2.157206671	6.306674e-02	1.271087e-01	-4.48392444	FALSE	FALSE
Q12904	AIMP1	-0.724266384	3.541276	-2.146052120	6.417218e-02	1.289566e-01	-4.48707336	FALSE	FALSE
P56192	MARS1	-0.367614705	3.621370	-2.370260450	4.523115e-02	9.949581e-02	-4.49300927	FALSE	FALSE
Q8NF50	DOCK8	-0.695052805	3.541245	-2.096418202	6.932623e-02	1.365570e-01	-4.49934748	FALSE	FALSE
Q14697	GANAB	-0.529635066	3.591099	-2.339629174	4.744632e-02	1.023532e-01	-4.50084098	FALSE	FALSE
Q2NL82	TSR1	-0.529016234	3.597887	-2.124833124	6.632786e-02	1.324106e-01	-4.50757818	FALSE	FALSE
Q5VV42	CDKAL1	-0.329298450	3.627291	-2.400526735	4.314432e-02	9.681165e-02	-4.53238264	FALSE	FALSE
Q06265	EXOSC9	0.410433346	3.615282	2.228333530	5.644690e-02	1.167038e-01	-4.53916850	FALSE	FALSE
P20042	EIF2S2	-0.453339159	3.609052	-2.774413288	2.413412e-02	6.313156e-02	-4.54485424	FALSE	FALSE
Q5JVF3	PCID2	-0.512816228	3.595379	-2.105569258	6.834638e-02	1.351375e-01	-4.54902246	FALSE	FALSE
Q9H9A5	CNOT10	-0.639653578	3.560770	-1.894271728	9.480426e-02	1.750577e-01	-4.54925133	FALSE	TRUE
Q9H7B4	SMYD3	-0.464624816	3.605973	-2.118977567	6.693516e-02	1.330931e-01	-4.55051582	FALSE	FALSE
Q96RU3	FNBP1	-0.462227038	3.610936	-1.961124733	8.551297e-02	1.613297e-01	-4.55499650	FALSE	TRUE
Q99805	TM9SF2	-0.583612509	3.585482	-2.433056358	4.100928e-02	9.281984e-02	-4.55535140	FALSE	FALSE
Q9UQE7	SMC3	-0.216846698	3.638533	-2.484455090	3.785084e-02	8.770179e-02	-4.55802761	FALSE	FALSE
Q9BZE1	MRPL37	-0.444947510	3.609342	-2.136776737	6.510588e-02	1.303785e-01	-4.55944742	FALSE	FALSE
Q13085	ACACA	-0.428066043	3.613210	-2.503064603	3.676894e-02	8.595909e-02	-4.55966682	FALSE	FALSE
Q9UKM9	RALY	0.618323607	3.568961	2.353146873	4.645566e-02	1.011928e-01	-4.56234796	FALSE	FALSE
Q9C086	INO80B	0.532541738	3.591821	2.494689052	3.725194e-02	8.682866e-02	-4.56407706	FALSE	FALSE
Q86YS7	C2CD5	-0.457649145	3.613035	-1.929592498	8.978087e-02	1.675624e-01	-4.56698916	FALSE	TRUE
Q8TCJ2	STT3B	-0.733215311	3.536800	-2.269481529	5.293655e-02	1.114304e-01	-4.56736959	FALSE	FALSE
A0FGR8	ESYT2	-0.306080827	3.630151	-2.358606093	4.606148e-02	1.007555e-01	-4.57154783	FALSE	FALSE
Q99986	VRK1	0.409001526	3.614130	2.358731235	4.605248e-02	1.007555e-01	-4.58903894	FALSE	FALSE
Q86WJ1	CHD1L	0.563119917	3.577859	1.972600781	8.400872e-02	1.594534e-01	-4.59199902	FALSE	FALSE
Q9BUQ8	DDX23	-0.595902674	3.585850	-2.451758638	3.983033e-02	9.094106e-02	-4.59324667	FALSE	FALSE
Q9Y314	NOSIP	-0.815585492	3.517657	-2.053616213	7.409458e-02	1.441342e-01	-4.59495543	FALSE	FALSE
Q13263	TRIM28	-0.583206474	3.587616	-2.587770107	3.222736e-02	7.802414e-02	-4.59564062	FALSE	FALSE
Q99081	TCF12	0.519661107	3.588268	2.202416036	5.877546e-02	1.201632e-01	-4.60491867	FALSE	FALSE
P62829	RPL23	0.329372527	3.629594	4.073618095	3.566283e-03	1.532326e-02	-4.60597403	FALSE	FALSE
P35232	PHB	-0.481660068	3.603456	-2.809747837	2.285427e-02	6.065093e-02	-4.60971255	FALSE	FALSE
Q96KR1	ZFR	-0.982581708	3.460540	-2.103660244	6.854967e-02	1.353683e-01	-4.61204926	FALSE	FALSE
A5YKK6	CNOT1	-0.396439224	3.617615	-2.241009537	5.534156e-02	1.149870e-01	-4.61314973	FALSE	FALSE
Q9BUJ2	HNRNPUL1	-0.424705241	3.610932	-2.398439322	4.328509e-02	9.684961e-02	-4.61965734	FALSE	FALSE
P09693	CD3G	-0.402485918	3.617663	-2.613395377	3.096922e-02	7.627693e-02	-4.62692031	FALSE	FALSE
P78344	EIF4G2	-0.285506697	3.632666	-2.305725355	5.002500e-02	1.064478e-01	-4.62939205	FALSE	FALSE
P18124	RPL7	-0.527018732	3.597420	-2.688194330	2.757621e-02	6.978835e-02	-4.63381616	FALSE	FALSE
Q9Y266	NUDC	-0.727760089	3.530250	-2.160385985	6.275512e-02	1.266439e-01	-4.64758863	FALSE	FALSE
Q92615	LARP4B	-0.363732725	3.621854	-2.374075741	4.496261e-02	9.949581e-02	-4.65724609	FALSE	FALSE
Q8NHP8	PLBD2	-0.482139196	3.598334	-1.886804492	9.590017e-02	1.758357e-01	-4.65777074	FALSE	FALSE
Q9UFW8	CGGBP1	-0.422170600	3.613189	-2.240450290	5.538987e-02	1.149870e-01	-4.65888067	FALSE	FALSE
O60869	EDF1	-0.495572370	3.605615	-2.948261733	1.847683e-02	5.169545e-02	-4.67083369	FALSE	FALSE
Q9Y4A5	TRRAP	0.358859435	3.622662	2.086940484	7.035554e-02	1.380628e-01	-4.67792353	FALSE	FALSE
P26373	RPL13	0.476329070	3.608580	3.269676578	1.136332e-02	3.626985e-02	-4.68575120	FALSE	FALSE
P69849	NOMO3	-0.345139067	3.625032	-2.218132737	5.735228e-02	1.183364e-01	-4.68671088	FALSE	FALSE
P36542	ATP5F1C	-0.234102889	3.635639	-2.548216314	3.427248e-02	8.210799e-02	-4.69233995	FALSE	FALSE
Q9NSD9	FARSB	-0.526098476	3.594765	-2.333977243	4.786678e-02	1.031180e-01	-4.69267913	FALSE	FALSE
P53582	METAP1	-0.661220641	3.538348	-1.933661754	8.921880e-02	1.667123e-01	-4.71146335	FALSE	FALSE
Q9BY77	POLDIP3	0.389891536	3.615810	2.603328342	3.145740e-02	7.711500e-02	-4.71156077	FALSE	FALSE
Q02978	SLC25A11	-0.373166718	3.618879	-2.471761408	3.860724e-02	8.892742e-02	-4.71252953	FALSE	FALSE
Q9NYF8	BCLAF1	-0.376909185	3.618705	-2.234595890	5.589811e-02	1.157942e-01	-4.71757379	FALSE	FALSE
Q9NUL7	DDX28	0.306478949	3.628523	2.361775254	4.583418e-02	1.005395e-01	-4.71963992	FALSE	FALSE
P05388	RPLP0	-0.352855213	3.622233	-2.555925322	3.386377e-02	8.160700e-02	-4.73492543	FALSE	FALSE
P15153	RAC2	-0.306428468	3.627717	-2.370738115	4.519744e-02	9.949581e-02	-4.74110795	FALSE	FALSE
O43709	BUD23	-0.693438047	3.541982	-1.919541256	9.118380e-02	1.697755e-01	-4.74226410	FALSE	FALSE
Q8WVV9	HNRNPLL	-0.445221674	3.608400	-1.882303556	9.656657e-02	1.766434e-01	-4.74608070	FALSE	FALSE
Q53H96	PYCR3	0.502668108	3.590460	2.122667648	6.655182e-02	1.325950e-01	-4.75120675	FALSE	FALSE
Q8TAQ2	SMARCC2	-0.770915656	3.514199	-2.007199213	7.962675e-02	1.533697e-01	-4.76493714	FALSE	FALSE
P02751	FN1	-0.503923498	3.593245	-1.877749685	9.724530e-02	1.770566e-01	-4.77862668	FALSE	FALSE
P27448	MARK3	0.374507138	3.621219	1.968193853	8.458333e-02	1.599617e-01	-4.77926081	FALSE	FALSE
P63010	AP2B1	-0.572807916	3.574489	-1.937537613	8.868659e-02	1.659161e-01	-4.78076660	FALSE	FALSE
Q8NC51	SERBP1	-0.272331867	3.631746	-2.576025538	3.282130e-02	7.933927e-02	-4.79074219	FALSE	FALSE
P06493	CDK1	-0.550856151	3.588386	-2.371462118	4.514640e-02	9.949581e-02	-4.79282630	FALSE	FALSE
Q9NW81	DMAC2	-0.369131765	3.620559	-1.985467557	8.235255e-02	1.574565e-01	-4.81576369	FALSE	FALSE
P47756	CAPZB	0.559753004	3.572854	1.790142137	1.112193e-01	1.974426e-01	-4.81612531	FALSE	FALSE
P52701	MSH6	-0.275034853	3.631887	-2.799435543	2.322039e-02	6.124231e-02	-4.81644054	FALSE	FALSE
P46779	RPL28	0.341999255	3.626693	3.364085223	9.873265e-03	3.271565e-02	-4.82216188	FALSE	FALSE
Q9Y2Q3	GSTK1	-0.390673820	3.618758	-1.783871031	1.122891e-01	1.988903e-01	-4.82218531	FALSE	TRUE
P30260	CDC27	-0.421217373	3.609990	-1.878852553	9.708050e-02	1.769626e-01	-4.83505304	FALSE	FALSE
Q9HBL7	PLGRKT	-0.488048146	3.598462	-2.077939797	7.134688e-02	1.398327e-01	-4.85563344	FALSE	FALSE
Q96JJ7	TMX3	-0.388185116	3.615419	-2.030094749	7.684959e-02	1.485695e-01	-4.85763721	FALSE	FALSE
Q9H2M9	RAB3GAP2	-0.457333331	3.601966	-1.813269415	1.073562e-01	1.916724e-01	-4.85855441	FALSE	FALSE
Q7RTV0	PHF5A	-0.715531400	3.537040	-2.193088339	5.963657e-02	1.216057e-01	-4.86626686	FALSE	FALSE
Q9UKV8	AGO2	-0.787206712	3.487363	-1.616073846	1.447448e-01	2.418599e-01	-4.87021866	FALSE	FALSE
P19387	POLR2C	-0.624159408	3.560933	-1.948594373	8.718505e-02	1.636944e-01	-4.87367875	FALSE	FALSE
Q02086	SP2	-0.512602610	3.586800	-1.719682795	1.238090e-01	2.139639e-01	-4.87720655	FALSE	FALSE
Q9H8G2	CAAP1	-0.623784589	3.555999	-2.014855169	7.868744e-02	1.517474e-01	-4.87734118	FALSE	FALSE
Q9Y3A4	RRP7A	-1.162592478	3.419392	-2.095007678	6.947848e-02	1.366847e-01	-4.88297175	FALSE	FALSE
Q15629	TRAM1	-0.474387278	3.599378	-2.105944182	6.830653e-02	1.351375e-01	-4.89453159	FALSE	FALSE
Q9UPN7	PPP6R1	-0.416655129	3.607837	-1.839826791	1.030766e-01	1.850882e-01	-4.89776025	FALSE	FALSE
Q13049	TRIM32	-0.541506876	3.583462	-2.032237594	7.659454e-02	1.482597e-01	-4.90749980	FALSE	FALSE
P51149	RAB7A	-0.496680139	3.588078	-1.954324816	8.641650e-02	1.626419e-01	-4.91453602	FALSE	FALSE
P61163	ACTR1A	-0.428797537	3.609216	-2.145464547	6.423093e-02	1.289566e-01	-4.92861395	FALSE	FALSE
P57088	TMEM33	-0.418462406	3.613279	-2.506574231	3.656845e-02	8.585337e-02	-4.92954235	FALSE	FALSE
Q96I24	FUBP3	-0.373220890	3.617893	-1.850520066	1.013995e-01	1.824958e-01	-4.94515848	FALSE	FALSE
P13073	COX4I1	-0.529792398	3.586031	-2.168651208	6.195206e-02	1.253467e-01	-4.94818768	FALSE	FALSE
O00311	CDC7	0.421896699	3.605503	1.677562743	1.319573e-01	2.248161e-01	-4.95623370	FALSE	FALSE
P31151	S100A7	1.378343543	3.128193	2.070374579	7.219065e-02	1.413031e-01	-4.96373810	FALSE	FALSE
Q8WVX9	FAR1	0.497205752	3.582594	1.737931987	1.204261e-01	2.097399e-01	-4.96810454	FALSE	FALSE
P13612	ITGA4	-0.456793304	3.595536	-2.025606807	7.738645e-02	1.494227e-01	-4.96873323	FALSE	FALSE
Q9Y3F4	STRAP	-0.456000819	3.598733	-1.608327143	1.464341e-01	2.436414e-01	-4.97081736	FALSE	TRUE
P09001	MRPL3	-0.417800281	3.606378	-1.696076962	1.283162e-01	2.202926e-01	-4.97362082	FALSE	FALSE
Q52LJ0	FAM98B	-0.248810953	3.633034	-2.377585783	4.471696e-02	9.948410e-02	-4.97384314	FALSE	FALSE
Q9Y6G9	DYNC1LI1	-0.615986084	3.557129	-1.865794587	9.904885e-02	1.795045e-01	-4.98639061	FALSE	FALSE
Q03252	LMNB2	-0.416430184	3.602461	-1.857328016	1.003453e-01	1.810151e-01	-4.99434037	FALSE	FALSE
Q9UKX7	NUP50	0.675520891	3.525891	1.895414464	9.463761e-02	1.749565e-01	-5.00036195	FALSE	FALSE
P31146	CORO1A	0.472499443	3.602906	2.548044176	3.428166e-02	8.210799e-02	-5.00798481	FALSE	FALSE
P53675	CLTCL1	-0.592427284	3.569519	-1.822340391	1.058759e-01	1.894621e-01	-5.01358418	FALSE	FALSE
Q13200	PSMD2	-0.438917627	3.600658	-1.739968843	1.200540e-01	2.096937e-01	-5.01449168	FALSE	FALSE
Q9H0D6	XRN2	-0.404476109	3.612190	-2.282016923	5.191093e-02	1.098629e-01	-5.01954019	FALSE	FALSE
P12235	SLC25A4	-0.319088140	3.625045	-2.475806879	3.836453e-02	8.862942e-02	-5.02828756	FALSE	FALSE
Q96F86	EDC3	-0.521516939	3.583554	-2.034199632	7.636172e-02	1.480511e-01	-5.03238286	FALSE	FALSE
Q16514	TAF12	0.364817009	3.617256	2.140197535	6.475998e-02	1.298521e-01	-5.03341749	FALSE	FALSE
Q93084	ATP2A3	-0.286789854	3.629107	-1.975688661	8.360835e-02	1.590521e-01	-5.06839923	FALSE	FALSE
Q969V3	NCLN	-0.752198550	3.514187	-1.880543107	9.682841e-02	1.767090e-01	-5.07638343	FALSE	FALSE
P33527	ABCC1	-0.429381161	3.600734	-1.761384312	1.162054e-01	2.046682e-01	-5.08385402	FALSE	FALSE
P78527	PRKDC	-0.364125782	3.619057	-2.426726435	4.141623e-02	9.360546e-02	-5.08612782	FALSE	FALSE
Q9H300	PARL	-0.367819900	3.616446	-1.709358912	1.257618e-01	2.163823e-01	-5.08886181	FALSE	FALSE
P49792	RANBP2	-0.274437991	3.631485	-1.913822479	9.199137e-02	1.706696e-01	-5.09333587	FALSE	FALSE
O75746	SLC25A12	-0.371765169	3.615454	-1.914737256	9.186173e-02	1.706696e-01	-5.09868954	FALSE	FALSE
O00471	EXOC5	0.388605780	3.613828	1.414286137	1.949987e-01	3.010642e-01	-5.10011923	FALSE	TRUE
P83881	RPL36A	0.424019776	3.617177	3.275400519	1.126654e-02	3.610834e-02	-5.10888075	FALSE	FALSE
P25786	PSMA1	-0.649893031	3.540709	-2.118623809	6.697202e-02	1.330931e-01	-5.11303486	FALSE	FALSE
Q9NX20	MRPL16	-0.246496250	3.633109	-2.162809439	6.251860e-02	1.263296e-01	-5.11809397	FALSE	FALSE
P11142	HSPA8	0.216047195	3.637403	3.537380142	7.650343e-03	2.719391e-02	-5.12244941	FALSE	FALSE
Q6UX07	DHRS13	-0.495457368	3.579611	-1.633453012	1.410198e-01	2.366469e-01	-5.12350085	FALSE	FALSE
Q16181	SEPTIN7	-0.323287503	3.621752	-1.886955253	9.587792e-02	1.758357e-01	-5.12545020	FALSE	FALSE
P28340	POLD1	-0.272551929	3.630643	-1.867353904	9.881181e-02	1.792827e-01	-5.14556150	FALSE	FALSE
P42356	PI4KA	-0.671096539	3.525949	-1.553070877	1.590139e-01	2.596009e-01	-5.14770490	FALSE	FALSE
O60488	ACSL4	-0.326229477	3.620306	-1.960194551	8.563603e-02	1.613672e-01	-5.15267212	FALSE	FALSE
P00367	GLUD1	-0.286344484	3.628621	-1.943089835	8.792950e-02	1.648942e-01	-5.15505976	FALSE	FALSE
Q96SI9	STRBP	-0.435740834	3.603309	-2.034148930	7.636773e-02	1.480511e-01	-5.15600287	FALSE	FALSE
P53007	SLC25A1	-0.291523805	3.627025	-1.965013546	8.500035e-02	1.605562e-01	-5.15923959	FALSE	FALSE
Q9UM13	ANAPC10	-0.515285065	3.575745	-1.747908242	1.186135e-01	2.078473e-01	-5.16680775	FALSE	FALSE
Q14145	KEAP1	-0.416921099	3.599226	-1.575579687	1.537756e-01	2.533820e-01	-5.17637781	FALSE	FALSE
Q00059	TFAM	-0.611110975	3.552458	-1.971458864	8.415725e-02	1.595417e-01	-5.18760557	FALSE	FALSE
Q7Z7L1	SLFN11	-0.430553334	3.601964	-1.904811875	9.327772e-02	1.726466e-01	-5.19103406	FALSE	FALSE
P25788	PSMA3	-0.439179695	3.590415	-1.840702509	1.029383e-01	1.850522e-01	-5.19395632	FALSE	FALSE
Q12797	ASPH	0.365406495	3.616181	1.450438891	1.849894e-01	2.891879e-01	-5.19895562	FALSE	FALSE
A0JLT2	MED19	0.857890489	3.430440	1.731904148	1.215339e-01	2.111892e-01	-5.20468657	FALSE	FALSE
Q9BW27	NUP85	-0.383741072	3.608550	-1.663573851	1.347715e-01	2.276270e-01	-5.20994224	FALSE	FALSE
O00411	POLRMT	0.849777729	3.376926	1.563110165	1.566579e-01	2.565580e-01	-5.21163987	FALSE	FALSE
Q9NV06	DCAF13	-0.381360346	3.608522	-1.424103160	1.922348e-01	2.973840e-01	-5.23538463	FALSE	FALSE
Q9H0E3	SAP130	0.439186061	3.590744	1.667073578	1.340623e-01	2.270156e-01	-5.24448415	FALSE	FALSE
O14672	ADAM10	-0.350465790	3.617001	-1.858425598	1.001764e-01	1.809498e-01	-5.24477748	FALSE	FALSE
P62910	RPL32	-0.373794182	3.620151	-2.795330682	2.336780e-02	6.142394e-02	-5.24869768	FALSE	FALSE
Q8NBA8	DTWD2	0.569195371	3.549118	1.736605000	1.206692e-01	2.099295e-01	-5.25109119	FALSE	FALSE
Q14344	GNA13	-0.968910181	3.462908	-1.890282107	9.538829e-02	1.757212e-01	-5.25459728	FALSE	FALSE
P29590	PML	0.345620819	3.615537	1.673887841	1.326913e-01	2.254133e-01	-5.25749072	FALSE	FALSE
Q9HAV4	XPO5	-0.426185349	3.596364	-1.695061602	1.285135e-01	2.203893e-01	-5.26437173	FALSE	FALSE
Q01196	RUNX1	-0.289522445	3.627098	-2.253553301	5.426889e-02	1.136232e-01	-5.26800341	FALSE	FALSE
Q68DQ2	CRYBG3	-0.547600283	3.547367	-1.402992991	1.982213e-01	3.042376e-01	-5.26845512	FALSE	FALSE
Q01813	PFKP	-0.257808734	3.631700	-2.495488669	3.720555e-02	8.682866e-02	-5.27886479	FALSE	FALSE
P06748	NPM1	-0.367538901	3.618362	-2.343059885	4.719291e-02	1.020881e-01	-5.28167630	FALSE	FALSE
P04844	RPN2	-0.232600753	3.634597	-1.890562627	9.534711e-02	1.757212e-01	-5.29768084	FALSE	FALSE
P0DPH7	TUBA3C	0.299428105	3.630058	3.193764294	1.273284e-02	3.897097e-02	-5.29892828	FALSE	FALSE
P00492	HPRT1	-0.520011098	3.566648	-1.573917200	1.541571e-01	2.535243e-01	-5.30211387	FALSE	FALSE
Q5QP82	DCAF10	0.269149713	3.629094	1.715326428	1.246296e-01	2.151442e-01	-5.30486429	FALSE	FALSE
Q8IY67	RAVER1	-0.290236012	3.626519	-2.058009144	7.359082e-02	1.433325e-01	-5.30775770	FALSE	FALSE
P60900	PSMA6	-0.588576858	3.557137	-1.996398706	8.097036e-02	1.550032e-01	-5.31394159	FALSE	FALSE
Q6DKI1	RPL7L1	-0.430465156	3.587790	-1.384461098	2.036103e-01	3.089535e-01	-5.32084621	FALSE	FALSE
Q14781	CBX2	0.442094857	3.574145	1.533787074	1.636293e-01	2.635594e-01	-5.32359536	FALSE	FALSE
Q9NV79	PCMTD2	-0.423271004	3.598291	-1.666791930	1.341192e-01	2.270156e-01	-5.32779299	FALSE	FALSE
Q92896	GLG1	-0.422786449	3.592891	-1.575000000	1.539085e-01	2.533820e-01	-5.32861443	FALSE	FALSE
O75306	NDUFS2	-0.509280599	3.571226	-1.677839636	1.319021e-01	2.248161e-01	-5.34574994	FALSE	FALSE
P17028	ZNF24	0.279348723	3.631750	1.326064280	2.214310e-01	3.288871e-01	-5.35180452	FALSE	FALSE
O14950	MYL12B	-0.592359843	3.537990	-1.546446342	1.605860e-01	2.608245e-01	-5.35639124	FALSE	FALSE
Q9BW19	KIFC1	0.344039796	3.613130	1.739544368	1.201314e-01	2.096937e-01	-5.37147816	FALSE	FALSE
Q8WXH0	SYNE2	-0.310543336	3.620529	-1.286173450	2.343590e-01	3.446841e-01	-5.37279521	FALSE	TRUE
Q5SRE5	NUP188	-0.441648241	3.595523	-1.722454914	1.232895e-01	2.135380e-01	-5.37701957	FALSE	FALSE
Q9Y2R9	MRPS7	0.368524219	3.606220	1.744898599	1.191576e-01	2.084592e-01	-5.37933168	FALSE	FALSE
P38606	ATP6V1A	0.376968721	3.595643	1.198751905	2.649292e-01	3.797935e-01	-5.38417115	FALSE	FALSE
Q96EY1	DNAJA3	0.193189851	3.637222	2.539758249	3.472666e-02	8.279345e-02	-5.38936958	FALSE	FALSE
Q13409	DYNC1I2	-0.326101057	3.619290	-1.731202919	1.216634e-01	2.111892e-01	-5.39029581	FALSE	FALSE
P21127	CDK11B	-0.782963156	3.428186	-1.637268166	1.402139e-01	2.355473e-01	-5.39421686	FALSE	FALSE
Q9H078	CLPB	0.378317658	3.601603	1.390932838	2.017140e-01	3.080866e-01	-5.39825522	FALSE	FALSE
P04439	HLA-A	-0.905849095	3.451954	-1.625522576	1.427085e-01	2.387125e-01	-5.40216889	FALSE	FALSE
Q12872	SFSWAP	-1.228686954	2.811771	-1.521274487	1.666882e-01	2.670500e-01	-5.40344818	FALSE	FALSE
O43592	XPOT	-0.282171284	3.625953	-1.795568010	1.103013e-01	1.960356e-01	-5.40630346	FALSE	FALSE
P17029	ZKSCAN1	-0.375490227	3.599102	-1.486282882	1.755166e-01	2.789714e-01	-5.41027499	FALSE	FALSE
P23458	JAK1	-0.353604802	3.611244	-1.649216786	1.377172e-01	2.318512e-01	-5.41203271	FALSE	FALSE
P43246	MSH2	-0.265164884	3.629460	-1.534853046	1.633710e-01	2.634147e-01	-5.41266470	FALSE	FALSE
O95983	MBD3	-1.133592486	3.351321	-1.538696302	1.624430e-01	2.621887e-01	-5.41310577	FALSE	FALSE
Q9H0L4	CSTF2T	-0.682997029	3.479315	-1.474841246	1.784924e-01	2.816975e-01	-5.41580558	FALSE	FALSE
Q16795	NDUFA9	-0.325008215	3.622288	-2.099662198	6.897732e-02	1.360410e-01	-5.41714591	FALSE	FALSE
O75175	CNOT3	-0.652468952	3.517091	-1.565206032	1.561700e-01	2.560272e-01	-5.42162390	FALSE	FALSE
Q9H2U1	DHX36	0.295741416	3.623006	1.312743506	2.256787e-01	3.342439e-01	-5.42788841	FALSE	FALSE
P40692	MLH1	-0.582661220	3.543691	-1.521139692	1.667215e-01	2.670500e-01	-5.43665158	FALSE	FALSE
Q8NC56	LEMD2	-0.468097540	3.560324	-1.201102953	2.640657e-01	3.795945e-01	-5.43787042	FALSE	FALSE
Q99873	PRMT1	0.295429401	3.623699	1.560059701	1.573704e-01	2.571863e-01	-5.44564808	FALSE	FALSE
O75964	ATP5MG	-0.703118431	3.524394	-2.005163433	7.987834e-02	1.536651e-01	-5.44836115	FALSE	FALSE
Q9NYZ3	GTSE1	-0.489423442	3.561166	-1.329595567	2.203165e-01	3.275906e-01	-5.45317740	FALSE	FALSE
Q8WYP5	AHCTF1	0.345435765	3.605865	1.400880086	1.988294e-01	3.048717e-01	-5.45588336	FALSE	FALSE
Q99741	CDC6	0.354614193	3.608520	1.749535596	1.183202e-01	2.078473e-01	-5.46444711	FALSE	FALSE
P98179	RBM3	-0.500565525	3.577324	-1.924264305	9.052197e-02	1.687442e-01	-5.47197393	FALSE	FALSE
Q6SPF0	SAMD1	-0.557089125	3.536117	-1.407772075	1.968519e-01	3.027300e-01	-5.47421432	FALSE	FALSE
P55265	ADAR	0.303787191	3.619420	1.229110005	2.539576e-01	3.677683e-01	-5.47717763	FALSE	FALSE
P17858	PFKL	-0.173295086	3.638863	-1.975014682	8.369558e-02	1.590521e-01	-5.48876423	FALSE	FALSE
P60660	MYL6	-0.321524577	3.613440	-1.451232214	1.847750e-01	2.891879e-01	-5.48882092	FALSE	FALSE
Q9BYG3	NIFK	-0.265755805	3.627427	-1.604936023	1.471792e-01	2.441021e-01	-5.49252050	FALSE	FALSE
Q969U6	FBXW5	0.567588733	3.545714	1.569580872	1.551561e-01	2.548994e-01	-5.49822869	FALSE	FALSE
Q92616	GCN1	-0.228436558	3.633247	-1.853874881	1.008787e-01	1.817677e-01	-5.50215886	FALSE	FALSE
O15379	HDAC3	-0.396105848	3.605851	-1.874484849	9.773470e-02	1.776623e-01	-5.50909528	FALSE	FALSE
O95573	ACSL3	-0.321297457	3.620629	-1.998622492	8.069193e-02	1.546595e-01	-5.51093624	FALSE	FALSE
O15042	U2SURP	-1.096772527	3.089803	-1.679972228	1.314781e-01	2.247341e-01	-5.51107835	FALSE	FALSE
P04843	RPN1	-0.254101862	3.627997	-1.907333147	9.291606e-02	1.721809e-01	-5.51645144	FALSE	FALSE
Q00537	CDK17	0.382323826	3.569560	1.159539207	2.796752e-01	3.956573e-01	-5.52318910	FALSE	FALSE
O94768	STK17B	-0.727639681	3.486041	-1.447455931	1.857978e-01	2.897186e-01	-5.52636038	FALSE	FALSE
P05204	HMGN2	0.625014792	3.553240	2.255440900	5.410928e-02	1.134409e-01	-5.52670670	FALSE	FALSE
Q9UJX3	ANAPC7	-0.407228957	3.577126	-1.259886275	2.432234e-01	3.554184e-01	-5.52747630	FALSE	FALSE
P36402	TCF7	-0.143630286	3.640417	-2.263351688	5.344539e-02	1.123503e-01	-5.53257326	FALSE	FALSE
Q9ULW0	TPX2	0.401515716	3.585893	1.389313361	2.021871e-01	3.082072e-01	-5.53540922	FALSE	FALSE
Q969G3	SMARCE1	0.361777295	3.600534	1.378861496	2.052635e-01	3.096829e-01	-5.53835710	FALSE	FALSE
Q13459	MYO9B	-0.256758137	3.628691	-1.387276531	2.027834e-01	3.085149e-01	-5.53909469	FALSE	FALSE
Q9H223	EHD4	0.384367700	3.587255	1.199255526	2.647440e-01	3.797935e-01	-5.54102447	FALSE	FALSE
Q02338	BDH1	-0.343346038	3.615728	-1.941280321	8.817556e-02	1.651576e-01	-5.54327141	FALSE	FALSE
Q13428	TCOF1	-0.462621554	3.570037	-1.675492480	1.323703e-01	2.252744e-01	-5.54371251	FALSE	FALSE
P05455	SSB	-0.351612952	3.606445	-1.488311029	1.749937e-01	2.784233e-01	-5.54576626	FALSE	FALSE
Q8NBQ5	HSD17B11	-0.301961272	3.618786	-1.546245979	1.606337e-01	2.608245e-01	-5.54981587	FALSE	FALSE
Q92922	SMARCC1	-0.380563932	3.602567	-1.541352226	1.618044e-01	2.614278e-01	-5.55059478	FALSE	FALSE
P55060	CSE1L	-0.406286522	3.597756	-1.663768249	1.347320e-01	2.276270e-01	-5.55750012	FALSE	FALSE
Q9BRP8	PYM1	0.380380820	3.597563	1.545700020	1.607640e-01	2.608245e-01	-5.55755644	FALSE	FALSE
Q01780	EXOSC10	0.407018595	3.587487	1.520736506	1.668209e-01	2.670500e-01	-5.56121319	FALSE	FALSE
P23528	CFL1	0.356917522	3.604844	1.679026541	1.316659e-01	2.248095e-01	-5.57006296	FALSE	FALSE
O60264	SMARCA5	-0.298043745	3.619693	-1.595459251	1.492799e-01	2.470622e-01	-5.57348487	FALSE	FALSE
P42695	NCAPD3	-0.497317612	3.563831	-1.456191924	1.834391e-01	2.877621e-01	-5.58070255	FALSE	FALSE
Q14562	DHX8	-0.634475762	3.353298	-1.150295479	2.832469e-01	3.990975e-01	-5.58712606	FALSE	TRUE
Q96GQ7	DDX27	0.299669126	3.613495	1.248974064	2.469851e-01	3.596692e-01	-5.58774585	FALSE	FALSE
A0A0K0K1G6	TRBV10-3	0.274646637	3.625813	1.811177744	1.077003e-01	1.920675e-01	-5.59094337	FALSE	FALSE
Q9NZJ0	DTL	0.173868642	3.638421	1.889324625	9.552896e-02	1.757733e-01	-5.59144618	FALSE	FALSE
O95639	CPSF4	-0.334198228	3.612185	-1.747567697	1.186749e-01	2.078473e-01	-5.60214247	FALSE	FALSE
Q8IYB3	SRRM1	-0.455215535	3.548884	-1.215933254	2.586726e-01	3.735586e-01	-5.60791272	FALSE	FALSE
O95816	BAG2	-0.373623778	3.609963	-1.859986139	9.993656e-02	1.809037e-01	-5.61676250	FALSE	FALSE
P35269	GTF2F1	-0.335397012	3.615168	-1.817688217	1.066326e-01	1.905982e-01	-5.63075441	FALSE	FALSE
P60866	RPS20	-0.701323287	3.556675	-2.812240738	2.276667e-02	6.065093e-02	-5.63318691	FALSE	FALSE
P60174	TPI1	-0.290345385	3.616540	-1.355995578	2.121358e-01	3.184074e-01	-5.63376645	FALSE	FALSE
Q9H9T3	ELP3	-0.478235390	3.571481	-1.484685887	1.759293e-01	2.793221e-01	-5.63681813	FALSE	FALSE
P10242	MYB	-0.366042099	3.597744	-1.465655133	1.809141e-01	2.840859e-01	-5.64679172	FALSE	FALSE
Q92888	ARHGEF1	-0.319024305	3.601234	-1.036568792	3.302533e-01	4.499270e-01	-5.64774656	FALSE	FALSE
Q13555	CAMK2G	0.428441720	3.583714	1.605145778	1.471330e-01	2.441021e-01	-5.65180545	FALSE	FALSE
Q9H9P8	L2HGDH	-0.411191810	3.577117	-1.247491905	2.474998e-01	3.600834e-01	-5.65197754	FALSE	FALSE
P42677	RPS27	0.243644325	3.634473	3.016823269	1.664174e-02	4.749578e-02	-5.65617626	FALSE	FALSE
Q9Y3D9	MRPS23	-0.452912379	3.562376	-1.373038635	2.069950e-01	3.115882e-01	-5.65675335	FALSE	FALSE
P40939	HADHA	-0.262061873	3.624677	-1.377931087	2.055393e-01	3.096951e-01	-5.65782336	FALSE	FALSE
Q14258	TRIM25	-0.407158073	3.580333	-1.290154538	2.330407e-01	3.431974e-01	-5.66289969	FALSE	FALSE
Q9Y2S7	POLDIP2	-0.269362868	3.623384	-1.542342235	1.615670e-01	2.614278e-01	-5.66529650	FALSE	FALSE
Q9HDC9	APMAP	0.232012813	3.627659	0.966815456	3.619537e-01	4.798585e-01	-5.66584703	FALSE	FALSE
Q9Y697	NFS1	-0.350592417	3.576162	-1.029579599	3.333301e-01	4.521494e-01	-5.66868345	FALSE	TRUE
Q92925	SMARCD2	0.222679679	3.632254	1.390126678	2.019494e-01	3.081452e-01	-5.66913726	FALSE	FALSE
O76094	SRP72	0.289868954	3.612610	1.301506908	2.293157e-01	3.380300e-01	-5.66947733	FALSE	FALSE
Q9UK61	TASOR	0.374945374	3.573440	1.174393279	2.740123e-01	3.899502e-01	-5.67567690	FALSE	FALSE
Q8N163	CCAR2	-0.193464158	3.637275	-1.438174873	1.883329e-01	2.927458e-01	-5.67578855	FALSE	FALSE
Q9Y224	RTRAF	-0.333098259	3.610627	-1.597365441	1.488552e-01	2.466203e-01	-5.67662782	FALSE	FALSE
P60228	EIF3E	-0.348934016	3.602413	-1.381596745	2.044545e-01	3.089535e-01	-5.67905277	FALSE	FALSE
O60341	KDM1A	0.279897795	3.606431	0.970000735	3.604577e-01	4.796050e-01	-5.67977854	FALSE	FALSE
E9PAV3	NACA	-0.363530842	3.597381	-1.331558466	2.196990e-01	3.272469e-01	-5.68291063	FALSE	FALSE
Q12769	NUP160	-0.304955956	3.609794	-1.160070374	2.794710e-01	3.956573e-01	-5.68906714	FALSE	FALSE
P30876	POLR2B	-0.195937024	3.636226	-1.582417141	1.522156e-01	2.511237e-01	-5.69059362	FALSE	FALSE
Q9Y6N5	SQOR	-0.256073917	3.623453	-1.310342954	2.264516e-01	3.347545e-01	-5.69606501	FALSE	FALSE
P11717	IGF2R	-1.088786724	3.357457	-1.440654389	1.876527e-01	2.923195e-01	-5.70146507	FALSE	FALSE
O43660	PLRG1	-0.303221323	3.616414	-1.411493419	1.957914e-01	3.016923e-01	-5.70288505	FALSE	FALSE
O95202	LETM1	-0.311202561	3.615934	-1.478676221	1.774900e-01	2.809660e-01	-5.71093692	FALSE	FALSE
O75446	SAP30	0.529659358	3.471492	1.067943028	3.167126e-01	4.356539e-01	-5.71391706	FALSE	FALSE
O00257	CBX4	-0.231109115	3.630505	-1.609940789	1.460807e-01	2.433123e-01	-5.71918707	FALSE	FALSE
Q7Z2W4	ZC3HAV1	-0.383628249	3.591520	-1.367534481	2.086433e-01	3.137675e-01	-5.72330379	FALSE	FALSE
Q15021	NCAPD2	-0.355498294	3.578361	-0.973752008	3.587019e-01	4.783239e-01	-5.72355305	FALSE	FALSE
P29728	OAS2	-0.416754297	3.561109	-1.049522312	3.246092e-01	4.445611e-01	-5.72569494	FALSE	FALSE
P22061	PCMT1	-0.254767428	3.628371	-1.949555311	8.705572e-02	1.636480e-01	-5.72847956	FALSE	FALSE
P18621	RPL17	-0.184336471	3.637980	-2.665400803	2.856782e-02	7.183291e-02	-5.73302619	FALSE	FALSE
Q15437	SEC23B	-0.315287230	3.605168	-1.207989458	2.615500e-01	3.770177e-01	-5.74048121	FALSE	FALSE
Q9NUQ2	AGPAT5	-0.350932625	3.611301	-1.773797147	1.140280e-01	2.017419e-01	-5.74181858	FALSE	FALSE
Q03701	CEBPZ	-0.253503312	3.624588	-1.331608441	2.196833e-01	3.272469e-01	-5.74587362	FALSE	FALSE
P53999	SUB1	-1.612625698	2.729808	-2.175658054	6.127922e-02	1.243347e-01	-5.75338551	FALSE	FALSE
P51532	SMARCA4	-0.282781394	3.618144	-1.345942135	2.152198e-01	3.218009e-01	-5.75353369	FALSE	FALSE
Q96CT7	CCDC124	-0.396697461	3.574943	-1.407003369	1.970716e-01	3.027701e-01	-5.75594533	FALSE	FALSE
P41252	IARS1	-0.237185854	3.629432	-1.627502056	1.422853e-01	2.382593e-01	-5.76153071	FALSE	FALSE
O75319	DUSP11	-0.272890533	3.619596	-1.352812125	2.131082e-01	3.195602e-01	-5.77248267	FALSE	FALSE
Q8NBX0	SCCPDH	-0.232453923	3.630849	-1.829557682	1.047119e-01	1.875938e-01	-5.77460298	FALSE	FALSE
Q00534	CDK6	-0.266742425	3.624662	-1.592959749	1.498385e-01	2.477246e-01	-5.77920634	FALSE	FALSE
P21953	BCKDHB	-0.580929342	3.454863	-0.960664023	3.648558e-01	4.809385e-01	-5.78194682	FALSE	FALSE
Q5UIP0	RIF1	-0.243916244	3.615636	-0.893284633	3.977822e-01	5.116212e-01	-5.78656654	FALSE	FALSE
Q9UN37	VPS4A	-0.223952092	3.631092	-1.631265229	1.414838e-01	2.371711e-01	-5.79146275	FALSE	FALSE
P46783	RPS10	-0.307296856	3.626176	-2.505776241	3.661394e-02	8.585337e-02	-5.79174012	FALSE	FALSE
Q9UI12	ATP6V1H	-0.530648270	3.499414	-1.154900683	2.814629e-01	3.970965e-01	-5.80082585	FALSE	FALSE
Q9BQ67	GRWD1	-0.565105755	3.533815	-1.473284757	1.789007e-01	2.817732e-01	-5.80488050	FALSE	FALSE
Q14157	UBAP2L	-0.894422071	3.344920	-1.087107989	3.086577e-01	4.264493e-01	-5.80903967	FALSE	FALSE
O75165	DNAJC13	-0.244373983	3.600710	-0.750997225	4.741655e-01	5.843931e-01	-5.80958340	FALSE	FALSE
Q5JTH9	RRP12	-0.278643387	3.617775	-1.392681303	2.012043e-01	3.076086e-01	-5.81170495	FALSE	FALSE
P42224	STAT1	0.472054918	3.449645	0.829796977	4.307193e-01	5.454615e-01	-5.81551023	FALSE	FALSE
P46013	MKI67	0.285697532	3.616792	1.531713067	1.641328e-01	2.640985e-01	-5.81938731	FALSE	FALSE
P0C2W1	FBXO45	-0.342562350	3.581619	-1.127763954	2.921078e-01	4.091960e-01	-5.83092399	FALSE	FALSE
O75093	SLIT1	0.232858595	3.615438	0.899894065	3.944599e-01	5.099819e-01	-5.83348994	FALSE	FALSE
Q9Y5Q9	GTF3C3	0.304606753	3.587691	0.996476051	3.482034e-01	4.682632e-01	-5.83399174	FALSE	FALSE
O43516	WIPF1	-0.388328624	3.584511	-1.378626110	2.053333e-01	3.096829e-01	-5.84180636	FALSE	FALSE
Q15526	SURF1	-0.273020658	3.608420	-1.110196106	2.991700e-01	4.170249e-01	-5.84777587	FALSE	FALSE
Q9NY93	DDX56	-0.191873652	3.632971	-1.031521201	3.324732e-01	4.517707e-01	-5.85962746	FALSE	FALSE
P18085	ARF4	-0.375604395	3.604943	-1.612866406	1.454421e-01	2.427656e-01	-5.86025607	FALSE	FALSE
Q9NX58	LYAR	0.501260553	3.507134	1.169365598	2.759185e-01	3.923059e-01	-5.86892728	FALSE	FALSE
Q96S55	WRNIP1	-0.245428085	3.617520	-1.091352373	3.068959e-01	4.258963e-01	-5.87185820	FALSE	FALSE
O00303	EIF3F	-0.248147459	3.613321	-0.985539105	3.532269e-01	4.737966e-01	-5.87400789	FALSE	FALSE
Q13217	DNAJC3	-0.323332651	3.610310	-1.606370452	1.468636e-01	2.440964e-01	-5.87446340	FALSE	FALSE
Q460N5	PARP14	-0.208952136	3.630945	-1.335351115	2.185102e-01	3.260974e-01	-5.87553377	FALSE	FALSE
P53597	SUCLG1	-0.412237935	3.594356	-1.647237097	1.381280e-01	2.322927e-01	-5.89212272	FALSE	FALSE
Q9P2R7	SUCLA2	-0.208049582	3.631456	-1.285244424	2.346676e-01	3.446841e-01	-5.89607653	FALSE	FALSE
Q9BZL6	PRKD2	-0.358792596	3.581204	-1.087480531	3.085027e-01	4.264493e-01	-5.90391822	FALSE	FALSE
Q9P031	CCDC59	-0.296081184	3.615410	-1.720395468	1.236753e-01	2.139639e-01	-5.90809786	FALSE	FALSE
O95819	MAP4K4	-0.304758027	3.607278	-1.285112794	2.347114e-01	3.446841e-01	-5.90859752	FALSE	FALSE
P35251	RFC1	-0.263927637	3.615536	-1.198742465	2.649327e-01	3.797935e-01	-5.91060585	FALSE	FALSE
Q14980	NUMA1	-0.219823933	3.624501	-1.030150875	3.330778e-01	4.521494e-01	-5.91070023	FALSE	FALSE
Q9Y4W2	LAS1L	-0.251051466	3.613233	-0.976710106	3.573219e-01	4.778206e-01	-5.91105396	FALSE	FALSE
Q9UKD2	MRTO4	-0.752015657	3.416879	-1.217790930	2.580035e-01	3.729367e-01	-5.92077743	FALSE	FALSE
Q8N3C0	ASCC3	-0.318061033	3.595733	-1.145706823	2.850337e-01	4.012535e-01	-5.92104268	FALSE	FALSE
Q9Y312	AAR2	0.246673607	3.625858	1.551773147	1.593207e-01	2.598307e-01	-5.92553533	FALSE	FALSE
Q9BYJ9	YTHDF1	-0.221991061	3.624874	-1.118346690	2.958767e-01	4.131707e-01	-5.92878191	FALSE	FALSE
P30153	PPP2R1A	-0.284969780	3.610598	-1.235366081	2.517442e-01	3.652393e-01	-5.93142444	FALSE	FALSE
P47897	QARS1	-0.234956156	3.611012	-0.899711858	3.945512e-01	5.099819e-01	-5.96208929	FALSE	FALSE
Q96C36	PYCR2	-0.253700735	3.624164	-1.469305575	1.799483e-01	2.831379e-01	-5.96505578	FALSE	FALSE
P55735	SEC13	-0.482901099	3.517828	-0.992680021	3.499408e-01	4.701953e-01	-5.96702629	FALSE	FALSE
O60313	OPA1	-0.359665057	3.515526	-0.700371455	5.035532e-01	6.109831e-01	-5.96811052	FALSE	FALSE
P08240	SRPRA	-0.218519416	3.628038	-1.342375396	2.163231e-01	3.231417e-01	-5.96881759	FALSE	FALSE
P35579	MYH9	-0.294694151	3.603350	-1.158573889	2.800464e-01	3.956573e-01	-5.96924519	FALSE	FALSE
P22695	UQCRC2	-0.282047728	3.601122	-1.046187326	3.260551e-01	4.457607e-01	-5.96964768	FALSE	FALSE
P56159	GFRA1	-0.218813009	3.597313	-0.729632762	4.864283e-01	5.957612e-01	-5.97131604	FALSE	FALSE
Q13347	EIF3I	-0.289211284	3.565434	-0.818067303	4.370072e-01	5.507488e-01	-5.97571486	FALSE	FALSE
Q96CS3	FAF2	0.253489869	3.620163	1.311852419	2.259653e-01	3.343517e-01	-5.98005897	FALSE	FALSE
Q7Z6E9	RBBP6	0.216275122	3.604040	0.730676245	4.858246e-01	5.957612e-01	-5.98043421	FALSE	FALSE
Q9UL03	INTS6	-0.192348900	3.615758	-0.721032618	4.914221e-01	6.013961e-01	-5.98833376	FALSE	FALSE
O75122	CLASP2	0.288383363	3.565406	0.828779154	4.312624e-01	5.457074e-01	-5.99417306	FALSE	FALSE
Q6Y7W6	GIGYF2	0.367314435	3.553739	1.141974133	2.864938e-01	4.025843e-01	-5.99836753	FALSE	FALSE
Q1ED39	KNOP1	-0.313224582	3.593547	-1.203731409	2.631032e-01	3.785588e-01	-5.99905335	FALSE	FALSE
O43264	ZW10	0.037206250	3.613766	0.118821287	9.083467e-01	9.402080e-01	-6.00305414	FALSE	TRUE
Q09161	NCBP1	0.072453191	3.584950	0.188890648	8.548830e-01	9.034034e-01	-6.00669198	FALSE	FALSE
P32322	PYCR1	-0.254571989	3.623795	-1.551057062	1.594903e-01	2.598363e-01	-6.00854774	FALSE	FALSE
O75976	CPD	-0.196559190	3.621305	-0.859301843	4.151817e-01	5.292128e-01	-6.01017648	FALSE	FALSE
Q2VPK5	CTU2	0.230979902	3.619418	1.103785712	3.017807e-01	4.195583e-01	-6.01110510	FALSE	FALSE
P17066	HSPA6	-0.289549562	3.615316	-1.565547126	1.560907e-01	2.560272e-01	-6.01573849	FALSE	FALSE
Q13247	SRSF6	0.286442678	3.584766	0.896465896	3.961806e-01	5.115803e-01	-6.01883694	FALSE	FALSE
P51812	RPS6KA3	-0.172102430	3.585033	-0.498517651	6.315360e-01	7.273360e-01	-6.02404243	FALSE	FALSE
Q69YN4	VIRMA	0.157498613	3.630982	0.745071810	4.775461e-01	5.876334e-01	-6.02978051	FALSE	FALSE
P35658	NUP214	-0.171476619	3.632710	-0.966888724	3.619192e-01	4.798585e-01	-6.03114415	FALSE	FALSE
Q71RC2	LARP4	-0.408997921	3.608915	-2.209167003	5.815992e-02	1.192164e-01	-6.03584064	FALSE	FALSE
Q9BSD7	NTPCR	-0.190171821	3.632849	-1.412215014	1.955863e-01	3.016735e-01	-6.04416956	FALSE	FALSE
Q8NE71	ABCF1	-0.466519771	3.449090	-0.957513068	3.663490e-01	4.818923e-01	-6.04548944	FALSE	FALSE
Q8NDD1	C1orf131	0.299262728	3.613559	1.455425164	1.836451e-01	2.877965e-01	-6.04892620	FALSE	FALSE
P05107	ITGB2	0.208791234	3.625764	1.176339253	2.732774e-01	3.892586e-01	-6.05421392	FALSE	FALSE
O95071	UBR5	-0.213708551	3.624422	-1.126997176	2.924132e-01	4.091960e-01	-6.05974128	FALSE	FALSE
P31946	YWHAB	0.310298548	3.588026	1.006044899	3.438530e-01	4.636087e-01	-6.06413949	FALSE	FALSE
Q9H5Q4	TFB2M	-0.271123383	3.590710	-0.939297589	3.750709e-01	4.904773e-01	-6.06538161	FALSE	FALSE
Q96EU6	RRP36	-0.327380623	3.596285	-1.396339660	2.001416e-01	3.064277e-01	-6.06940009	FALSE	FALSE
P53992	SEC24C	-0.058264881	3.623663	-0.212524440	8.370137e-01	8.921990e-01	-6.06968295	FALSE	TRUE
Q9Y450	HBS1L	-0.094159115	3.620281	-0.345915480	7.383280e-01	8.137738e-01	-6.07026655	FALSE	TRUE
P55084	HADHB	-0.327955483	3.582088	-1.042244539	3.277710e-01	4.469345e-01	-6.07125720	FALSE	FALSE
Q9UI95	MAD2L2	-0.256607319	3.617633	-1.278978865	2.367576e-01	3.473630e-01	-6.07625772	FALSE	FALSE
P49756	RBM25	0.293245717	3.594609	1.084160528	3.098859e-01	4.277683e-01	-6.07734698	FALSE	FALSE
P15498	VAV1	-0.240973494	3.606818	-0.964611927	3.629912e-01	4.798585e-01	-6.07839824	FALSE	FALSE
Q6IBW4	NCAPH2	-0.357680582	3.555932	-0.894925931	3.969553e-01	5.115803e-01	-6.07981861	FALSE	FALSE
Q92947	GCDH	-0.350430445	3.610747	-1.801623220	1.092854e-01	1.946724e-01	-6.08032071	FALSE	FALSE
Q9H1A4	ANAPC1	0.195217687	3.617097	0.822287806	4.347374e-01	5.487727e-01	-6.08087145	FALSE	FALSE
P22087	FBL	-0.250582896	3.630277	-2.206436559	5.840810e-02	1.195684e-01	-6.08634632	FALSE	FALSE
Q9NWK9	ZNHIT6	0.160684623	3.626322	0.714145005	4.954452e-01	6.053721e-01	-6.08932181	FALSE	FALSE
O14773	TPP1	-0.184746077	3.617725	-0.752536818	4.732897e-01	5.842423e-01	-6.08966949	FALSE	FALSE
Q8IXI2	RHOT1	-0.186921715	3.628644	-1.032496186	3.320435e-01	4.515792e-01	-6.09089732	FALSE	FALSE
Q8IZ69	TRMT2A	0.145229838	3.638829	1.473576836	1.788241e-01	2.817732e-01	-6.09909848	FALSE	FALSE
Q9GZR7	DDX24	-0.205137080	3.571000	-0.548375212	5.984010e-01	6.973168e-01	-6.10162731	FALSE	FALSE
O15294	OGT	-0.117106916	3.502751	-0.230330590	8.236161e-01	8.822847e-01	-6.10287449	FALSE	FALSE
Q9Y4P3	TBL2	-0.020878971	3.599350	-0.063325752	9.510609e-01	9.683980e-01	-6.10364015	FALSE	FALSE
Q13573	SNW1	0.269386119	3.618003	1.476548123	1.780457e-01	2.812762e-01	-6.10444093	FALSE	FALSE
P51114	FXR1	-0.175289333	3.610621	-0.658146550	5.289263e-01	6.334155e-01	-6.10517083	FALSE	FALSE
P18074	ERCC2	0.137868600	3.613991	0.501305762	6.296585e-01	7.262226e-01	-6.10635291	FALSE	FALSE
Q86U86	PBRM1	0.244829570	3.600247	0.894646150	3.970962e-01	5.115803e-01	-6.11476283	FALSE	FALSE
Q8IUF1	CBWD2	-0.172789442	3.618810	-0.712440561	4.964440e-01	6.056462e-01	-6.12199704	FALSE	FALSE
Q99653	CHP1	0.220242587	3.584530	0.667798937	5.230580e-01	6.297054e-01	-6.12384811	FALSE	FALSE
Q9HD45	TM9SF3	0.274584103	3.583335	0.922999469	3.830039e-01	4.975233e-01	-6.12567607	FALSE	FALSE
P11413	G6PD	-0.151353088	3.633820	-0.876526038	4.062963e-01	5.195824e-01	-6.12585351	FALSE	FALSE
P15880	RPS2	0.261938140	3.627245	2.146450757	6.413234e-02	1.289566e-01	-6.13945579	FALSE	FALSE
O75489	NDUFS3	0.192275918	3.631296	1.381949072	2.043505e-01	3.089535e-01	-6.14053070	FALSE	FALSE
O00483	NDUFA4	-0.305162185	3.620451	-1.913846067	9.198803e-02	1.706696e-01	-6.14058233	FALSE	FALSE
P54277	PMS1	-0.237455447	3.486087	-0.408142630	6.938754e-01	7.776294e-01	-6.14242291	FALSE	FALSE
O75683	SURF6	-0.130931281	3.574229	-0.370008898	7.209806e-01	7.985932e-01	-6.14427636	FALSE	FALSE
Q8N1F7	NUP93	-0.264133659	3.625602	-1.874016181	9.780515e-02	1.776623e-01	-6.14669220	FALSE	FALSE
Q8N122	RPTOR	-0.218186455	3.576540	-0.605980023	5.613252e-01	6.655896e-01	-6.14720544	FALSE	FALSE
Q9UKF6	CPSF3	-0.328604549	3.561080	-0.833068307	4.289768e-01	5.436951e-01	-6.14744563	FALSE	FALSE
P40763	STAT3	0.135657451	3.583799	0.389994394	7.067196e-01	7.866971e-01	-6.14969968	FALSE	FALSE
Q96CW5	TUBGCP3	-0.207840287	3.607819	-0.798521559	4.476249e-01	5.605082e-01	-6.15073844	FALSE	FALSE
P19623	SRM	0.183848704	3.628446	1.054158107	3.226076e-01	4.422071e-01	-6.15270246	FALSE	FALSE
Q9BQ39	DDX50	-0.236119580	3.624018	-1.383009622	2.040377e-01	3.089535e-01	-6.15283993	FALSE	FALSE
Q6R327	RICTOR	0.059390391	3.587262	0.169392675	8.696932e-01	9.116623e-01	-6.15313891	FALSE	FALSE
Q14155	ARHGEF7	-0.256061687	3.584284	-0.810701575	4.409879e-01	5.544253e-01	-6.15517695	FALSE	FALSE
Q15382	RHEB	0.332805297	3.529124	0.773933580	4.612287e-01	5.720553e-01	-6.15633778	FALSE	FALSE
A6NJ78	METTL15	-0.091042651	3.572275	-0.244954242	8.126588e-01	8.747408e-01	-6.15670757	FALSE	FALSE
Q8TDD1	DDX54	0.160640491	3.616785	0.651893939	5.327489e-01	6.370178e-01	-6.15718588	FALSE	FALSE
O75190	DNAJB6	-0.236551061	3.628606	-1.769767756	1.147306e-01	2.026598e-01	-6.15988751	FALSE	FALSE
Q9Y285	FARSA	-0.332049400	3.604583	-1.493195157	1.737402e-01	2.767105e-01	-6.16363863	FALSE	FALSE
Q13123	IK	-0.210712194	3.625881	-1.239702516	2.502194e-01	3.633641e-01	-6.16576552	FALSE	FALSE
Q9Y5B9	SUPT16H	0.150104946	3.634874	0.953889310	3.680720e-01	4.829401e-01	-6.16665719	FALSE	FALSE
P15170	GSPT1	0.137011743	3.590678	0.407120481	6.945961e-01	7.776294e-01	-6.16832709	FALSE	FALSE
Q86U38	NOP9	-0.007878765	3.503108	-0.015397143	9.880924e-01	9.918977e-01	-6.16890108	FALSE	FALSE
Q9Y2W2	WBP11	-0.196924738	3.627533	-1.197000278	2.655740e-01	3.803642e-01	-6.16960988	FALSE	FALSE
A8CG34	POM121C	0.195493610	3.628539	1.255586535	2.446999e-01	3.566734e-01	-6.16996110	FALSE	FALSE
Q16698	DECR1	-0.303756742	3.567210	-0.951638872	3.691450e-01	4.835367e-01	-6.17230563	FALSE	FALSE
O15260	SURF4	0.295352889	3.608628	1.418040321	1.939377e-01	2.997218e-01	-6.17456041	FALSE	FALSE
Q96DH6	MSI2	0.281822593	3.562489	0.798388283	4.476979e-01	5.605082e-01	-6.17602348	FALSE	FALSE
Q00325	SLC25A3	-0.367837205	3.617616	-2.375103656	4.489053e-02	9.949581e-02	-6.17736297	FALSE	FALSE
O14967	CLGN	-0.001953066	3.604855	-0.006422676	9.950328e-01	9.956148e-01	-6.18074058	FALSE	FALSE
O00567	NOP56	-0.259183464	3.617181	-1.329493344	2.203487e-01	3.275906e-01	-6.18356491	FALSE	FALSE
P67775	PPP2CA	-0.189458738	3.629291	-1.206580082	2.620632e-01	3.774097e-01	-6.18795598	FALSE	FALSE
Q9BQA9	CYBC1	-0.178266613	3.610887	-0.676415715	5.178533e-01	6.254229e-01	-6.18994527	FALSE	FALSE
Q13162	PRDX4	-0.201810396	3.571557	-0.574735691	5.812697e-01	6.830247e-01	-6.19036770	FALSE	FALSE
Q96DA6	DNAJC19	0.206367781	3.625387	1.211102945	2.604191e-01	3.757338e-01	-6.19088055	FALSE	FALSE
O75152	ZC3H11A	-0.193121963	3.585311	-0.558242547	5.919563e-01	6.914262e-01	-6.19145023	FALSE	FALSE
P51570	GALK1	0.152027338	3.636027	1.122034145	2.943963e-01	4.114708e-01	-6.19368798	FALSE	FALSE
Q8NF37	LPCAT1	0.212934851	3.616435	0.976437618	3.574489e-01	4.778206e-01	-6.19514783	FALSE	FALSE
P55160	NCKAP1L	0.131010198	3.638210	0.882609016	4.031909e-01	5.168775e-01	-6.19787365	FALSE	FALSE
Q16594	TAF9	-0.345266319	3.537027	-0.820811821	4.355303e-01	5.493301e-01	-6.19915895	FALSE	FALSE
Q9H6A0	DENND2D	-0.286498517	3.591312	-1.015501035	3.395948e-01	4.598496e-01	-6.20169794	FALSE	FALSE
Q99661	KIF2C	0.137333270	3.628182	0.668067247	5.228955e-01	6.297054e-01	-6.20209942	FALSE	FALSE
P54136	RARS1	-0.199583164	3.589983	-0.602627849	5.634460e-01	6.673932e-01	-6.20238844	FALSE	FALSE
Q9NXK8	FBXL12	0.131021406	3.639433	1.055123610	3.221919e-01	4.422071e-01	-6.20305118	FALSE	FALSE
P50213	IDH3A	-0.082746146	3.618486	-0.311229887	7.635822e-01	8.328051e-01	-6.20562523	FALSE	FALSE
P12259	F5	-0.228206581	3.589977	-0.738965035	4.810466e-01	5.914756e-01	-6.20685644	FALSE	FALSE
P61586	RHOA	-0.176586928	3.595644	-0.573348297	5.821645e-01	6.830497e-01	-6.20867974	FALSE	FALSE
Q9UBU9	NXF1	0.127762776	3.623730	0.563825090	5.883271e-01	6.887302e-01	-6.20896174	FALSE	FALSE
P60468	SEC61B	-0.317105940	3.580145	-1.143218404	2.860064e-01	4.022608e-01	-6.21282448	FALSE	FALSE
O60841	EIF5B	-0.437655238	3.468957	-1.003057466	3.452068e-01	4.646329e-01	-6.21579928	FALSE	FALSE
Q9NVN8	GNL3L	0.226435640	3.610142	0.964023239	3.632688e-01	4.798585e-01	-6.21588771	FALSE	FALSE
P51531	SMARCA2	-0.225974430	3.592702	-0.758968298	4.696427e-01	5.815686e-01	-6.21955076	FALSE	FALSE
Q14141	SEPTIN6	-0.276430139	3.576446	-0.823269376	4.342107e-01	5.487727e-01	-6.22180391	FALSE	FALSE
Q9NPF5	DMAP1	0.145178211	3.630908	0.791943665	4.512373e-01	5.627872e-01	-6.22316709	FALSE	FALSE
Q92600	CNOT9	0.071515521	3.589213	0.209007279	8.396669e-01	8.927526e-01	-6.22764623	FALSE	FALSE
Q5T280	SPOUT1	-0.191409646	3.611138	-0.786360474	4.543189e-01	5.657284e-01	-6.22837832	FALSE	FALSE
P49750	YLPM1	-0.209637038	3.616075	-0.962271994	3.640955e-01	4.805446e-01	-6.23315142	FALSE	FALSE
Q9UGJ1	TUBGCP4	0.053082113	3.624319	0.214357014	8.356321e-01	8.914929e-01	-6.23438270	FALSE	FALSE
O75251	NDUFS7	-0.253745782	3.616320	-1.264056324	2.417987e-01	3.540947e-01	-6.23489506	FALSE	FALSE
Q96GD4	AURKB	-0.174418951	3.626791	-0.935845699	3.767409e-01	4.920826e-01	-6.23655097	FALSE	FALSE
Q96CM3	RPUSD4	0.082423930	3.616071	0.315038159	7.607940e-01	8.309230e-01	-6.23949849	FALSE	FALSE
Q9NNW5	WDR6	-0.306239174	3.552013	-0.751942323	4.736278e-01	5.842423e-01	-6.24037373	FALSE	FALSE
Q00341	HDLBP	-0.143077733	3.565877	-0.378610974	7.148278e-01	7.934639e-01	-6.24172107	FALSE	FALSE
A2VDJ0	TMEM131L	-0.073689877	3.628233	-0.316804462	7.595021e-01	8.300917e-01	-6.24222387	FALSE	FALSE
Q8TCS8	PNPT1	-0.212528651	3.622426	-1.128338492	2.918791e-01	4.091960e-01	-6.24681230	FALSE	FALSE
P46531	NOTCH1	-0.056216785	3.592270	-0.174153315	8.660718e-01	9.103066e-01	-6.25425457	FALSE	FALSE
O43683	BUB1	-0.129944150	3.601849	-0.436480919	6.740294e-01	7.603787e-01	-6.25483111	FALSE	FALSE
Q16630	CPSF6	-0.453779295	3.416401	-0.923145938	3.829321e-01	4.975233e-01	-6.26063354	FALSE	FALSE
P42166	TMPO	-0.217710886	3.630193	-1.709940882	1.256510e-01	2.163823e-01	-6.26414136	FALSE	FALSE
Q15669	RHOH	0.185071342	3.631940	1.409804015	1.962722e-01	3.021356e-01	-6.26506458	FALSE	FALSE
O15258	RER1	0.008457672	3.620477	0.032544990	9.748348e-01	9.836398e-01	-6.26520066	FALSE	FALSE
Q6P1M0	SLC27A4	-0.052054803	3.612741	-0.190195489	8.538940e-01	9.034034e-01	-6.27707763	FALSE	FALSE
Q8TBP6	SLC25A40	0.166365369	3.598990	0.559973818	5.908295e-01	6.906258e-01	-6.28039102	FALSE	FALSE
Q6P444	MTFR2	0.080081393	3.453458	0.133286397	8.972590e-01	9.327622e-01	-6.28161126	FALSE	FALSE
Q9HC21	SLC25A19	-0.234457167	3.594764	-0.875108862	4.070222e-01	5.200839e-01	-6.28435560	FALSE	FALSE
Q9BXS6	NUSAP1	0.128735922	3.622601	0.582883063	5.760308e-01	6.794209e-01	-6.28611717	FALSE	FALSE
O95400	CD2BP2	-0.229512077	3.605863	-0.910718981	3.890621e-01	5.045549e-01	-6.28830170	FALSE	FALSE
Q13043	STK4	0.200662709	3.604114	0.784893770	4.551308e-01	5.662071e-01	-6.29020728	FALSE	FALSE
Q14690	PDCD11	0.038415823	3.595745	0.123791204	9.045347e-01	9.368823e-01	-6.29125158	FALSE	FALSE
P13984	GTF2F2	-0.184280028	3.631118	-1.277063091	2.373998e-01	3.479787e-01	-6.29284526	FALSE	FALSE
P06730	EIF4E	-0.247013967	3.603025	-0.984190646	3.538500e-01	4.742257e-01	-6.29284720	FALSE	FALSE
P13674	P4HA1	-0.231704397	3.604432	-0.957680015	3.662698e-01	4.818923e-01	-6.29399239	FALSE	FALSE
Q96T37	RBM15	-0.186667896	3.605460	-0.675258598	5.185504e-01	6.257815e-01	-6.29427867	FALSE	FALSE
P51970	NDUFA8	0.209709373	3.606731	0.855630433	4.170933e-01	5.307843e-01	-6.29631022	FALSE	FALSE
P11233	RALA	-0.151433745	3.630038	-0.853455487	4.182286e-01	5.313644e-01	-6.29746621	FALSE	FALSE
Q06323	PSME1	-0.074921764	3.630033	-0.353003465	7.332075e-01	8.092494e-01	-6.29946639	FALSE	FALSE
Q8WYJ6	SEPTIN1	-0.141438331	3.618028	-0.635916457	5.425926e-01	6.473034e-01	-6.30143919	FALSE	FALSE
Q8NI27	THOC2	-0.298541271	3.548521	-0.804659908	4.442716e-01	5.581050e-01	-6.30509678	FALSE	FALSE
Q13243	SRSF5	-0.165495595	3.627821	-0.971630168	3.596943e-01	4.791839e-01	-6.31256446	FALSE	FALSE
Q96PK6	RBM14	-0.257355959	3.627945	-1.981879523	8.281119e-02	1.579472e-01	-6.31397242	FALSE	FALSE
P07384	CAPN1	-0.180342822	3.624515	-0.930680193	3.792501e-01	4.942893e-01	-6.31592564	FALSE	FALSE
P23396	RPS3	-0.245719645	3.632502	-2.532344975	3.512978e-02	8.362705e-02	-6.31712032	FALSE	FALSE
Q9Y399	MRPS2	0.019935262	3.635144	0.098947137	9.236149e-01	9.509768e-01	-6.31868875	FALSE	FALSE
P46940	IQGAP1	0.184786399	3.634789	1.830511542	1.045590e-01	1.875346e-01	-6.32280802	FALSE	FALSE
P23743	DGKA	0.139466060	3.600550	0.485078445	6.406260e-01	7.350302e-01	-6.32986480	FALSE	FALSE
P35659	DEK	-1.326319410	2.588463	-1.561968262	1.569242e-01	2.567254e-01	-6.33197000	FALSE	FALSE
Q96EP5	DAZAP1	-0.294607015	3.521774	-0.704735442	5.009752e-01	6.097473e-01	-6.33475289	FALSE	FALSE
P62258	YWHAE	-0.200562105	3.583093	-0.602227273	5.636997e-01	6.673932e-01	-6.33536634	FALSE	FALSE
O94788	ALDH1A2	-0.368330182	3.544558	-0.862281427	4.136348e-01	5.276712e-01	-6.33647944	FALSE	FALSE
Q6NXE6	ARMC6	-0.094106994	3.626688	-0.442501937	6.698468e-01	7.586100e-01	-6.33730089	FALSE	FALSE
P61006	RAB8A	0.319931169	3.369400	0.500642386	6.301049e-01	7.262226e-01	-6.33814958	FALSE	FALSE
Q96SB4	SRPK1	0.209886811	3.621851	1.160889472	2.791565e-01	3.956573e-01	-6.34029889	FALSE	FALSE
Q96P11	NSUN5	0.223628296	3.623014	1.351459544	2.135225e-01	3.198748e-01	-6.34095675	FALSE	FALSE
Q96NB2	SFXN2	-0.138115279	3.552976	-0.327277763	7.518582e-01	8.240409e-01	-6.35126131	FALSE	FALSE
P61962	DCAF7	-0.256233254	3.599009	-0.951910906	3.690152e-01	4.835367e-01	-6.35628017	FALSE	FALSE
P46782	RPS5	0.240800167	3.630398	2.060094546	7.335284e-02	1.430472e-01	-6.35790883	FALSE	FALSE
Q96SK2	TMEM209	0.124367121	3.633376	0.751868843	4.736696e-01	5.842423e-01	-6.35939071	FALSE	FALSE
O00425	IGF2BP3	-0.135273865	3.594438	-0.441156178	6.707806e-01	7.591179e-01	-6.36365926	FALSE	FALSE
Q96CX6	LRRC58	0.007462926	3.407886	0.010591019	9.918091e-01	9.937152e-01	-6.36590619	FALSE	FALSE
Q8N1G4	LRRC47	0.016782044	3.580026	0.049998233	9.613497e-01	9.760288e-01	-6.36819302	FALSE	FALSE
O00422	SAP18	-0.206584299	3.628040	-1.381961226	2.043469e-01	3.089535e-01	-6.37252179	FALSE	FALSE
O00767	SCD	-0.230747873	3.612040	-1.035655581	3.306541e-01	4.500810e-01	-6.37655880	FALSE	FALSE
Q8WVC6	DCAKD	-0.209651792	3.559138	-0.576491375	5.801385e-01	6.822080e-01	-6.38212716	FALSE	FALSE
Q16891	IMMT	-0.085481770	3.618421	-0.352312981	7.337057e-01	8.092494e-01	-6.38254690	FALSE	FALSE
Q13617	CUL2	-0.123317056	3.605069	-0.444110578	6.687314e-01	7.578956e-01	-6.38628771	FALSE	FALSE
Q86YV0	RASAL3	0.081155913	3.618253	0.334998460	7.462419e-01	8.207612e-01	-6.38650382	FALSE	FALSE
P50750	CDK9	0.181509289	3.623557	0.973664243	3.587429e-01	4.783239e-01	-6.38852406	FALSE	FALSE
O15027	SEC16A	0.118945212	3.581895	0.361359521	7.271891e-01	8.037624e-01	-6.39135401	FALSE	FALSE
Q96T76	MMS19	-0.070411256	3.599085	-0.240465950	8.160173e-01	8.762353e-01	-6.39408294	FALSE	FALSE
Q9BVJ6	UTP14A	0.177302809	3.617642	0.840020363	4.252902e-01	5.394598e-01	-6.39865590	FALSE	FALSE
P11388	TOP2A	0.274339149	3.582688	0.903557704	3.926270e-01	5.083350e-01	-6.40122564	FALSE	FALSE
Q15131	CDK10	0.272211654	3.534638	0.667318504	5.233492e-01	6.297054e-01	-6.40168636	FALSE	FALSE
Q6F5E8	CARMIL2	0.101823281	3.632909	0.584582759	5.749412e-01	6.786476e-01	-6.40277987	FALSE	FALSE
Q12834	CDC20	0.244170299	3.587870	0.810826573	4.409202e-01	5.544253e-01	-6.40507860	FALSE	FALSE
P11177	PDHB	-0.233046183	3.622164	-1.388288645	2.024869e-01	3.083637e-01	-6.40748750	FALSE	FALSE
Q15072	ZNF146	0.243280756	3.612396	1.158944019	2.799040e-01	3.956573e-01	-6.40990437	FALSE	FALSE
Q9HBE1	PATZ1	0.125536046	3.595834	0.422233930	6.839743e-01	7.684883e-01	-6.41047842	FALSE	FALSE
O75475	PSIP1	-0.299330812	3.549054	-0.813758927	4.393326e-01	5.532336e-01	-6.41180140	FALSE	FALSE
Q9UBB4	ATXN10	-0.004775997	3.627856	-0.022226197	9.828119e-01	9.885003e-01	-6.41254129	FALSE	FALSE
Q15003	NCAPH	-0.069438315	3.565975	-0.175717129	8.648829e-01	9.096684e-01	-6.41280835	FALSE	FALSE
P62140	PPP1CB	0.067144403	3.603623	0.234524110	8.204697e-01	8.795165e-01	-6.41426929	FALSE	FALSE
Q9NTJ3	SMC4	0.176390259	3.628038	1.095029569	3.053759e-01	4.241634e-01	-6.41526259	FALSE	FALSE
O95249	GOSR1	-0.103641178	3.629466	-0.541568979	6.028686e-01	6.999899e-01	-6.41749705	FALSE	FALSE
Q9Y490	TLN1	-0.011324752	3.601323	-0.038690451	9.700854e-01	9.801121e-01	-6.41919185	FALSE	FALSE
P83731	RPL24	0.228330485	3.632865	2.352257311	4.652021e-02	1.011928e-01	-6.42022521	FALSE	FALSE
Q9NXV6	CDKN2AIP	-0.008595102	3.587735	-0.026687860	9.793625e-01	9.869349e-01	-6.42102430	FALSE	FALSE
Q8IX18	DHX40	-0.114518749	3.617248	-0.479775197	6.442309e-01	7.370718e-01	-6.42292960	FALSE	FALSE
Q04726	TLE3	-0.032481762	3.575947	-0.093288175	9.279689e-01	9.535764e-01	-6.42558351	FALSE	FALSE
Q9UH99	SUN2	-0.450800067	3.495732	-0.876523598	4.062975e-01	5.195824e-01	-6.42620661	FALSE	FALSE
Q96IZ7	RSRC1	-0.680644869	2.552246	-0.713338599	4.959176e-01	6.054763e-01	-6.42741259	FALSE	FALSE
O15523	DDX3Y	-0.244038078	3.544665	-0.611704660	5.577142e-01	6.625551e-01	-6.42831490	FALSE	FALSE
Q9C0K0	BCL11B	-0.159834213	3.619414	-0.780447019	4.575983e-01	5.684541e-01	-6.42894681	FALSE	FALSE
Q9Y3A2	UTP11	0.061105878	3.580513	0.184840072	8.579549e-01	9.052362e-01	-6.43574614	FALSE	FALSE
Q9BZX2	UCK2	0.017742150	3.606694	0.063563727	9.508773e-01	9.683980e-01	-6.43592946	FALSE	FALSE
O95793	STAU1	0.048156566	3.539813	0.109282682	9.156701e-01	9.446622e-01	-6.44094752	FALSE	FALSE
Q9Y4Z0	LSM4	-0.230086760	3.624591	-1.493636585	1.736273e-01	2.767105e-01	-6.44344494	FALSE	FALSE
O75691	UTP20	0.006857537	3.572912	0.019071027	9.852516e-01	9.902244e-01	-6.44584272	FALSE	FALSE
Q03519	TAP2	-0.248532884	3.615169	-1.195387558	2.661688e-01	3.808673e-01	-6.44708339	FALSE	FALSE
P08575	PTPRC	0.202839028	3.500058	0.480215411	6.439313e-01	7.370718e-01	-6.44816438	FALSE	FALSE
Q9BSF4	TIMM29	0.115772857	3.618655	0.500806824	6.299943e-01	7.262226e-01	-6.44854982	FALSE	FALSE
O43819	SCO2	-0.187912567	3.477043	-0.338236173	7.438915e-01	8.193283e-01	-6.44890330	FALSE	FALSE
P27361	MAPK3	-0.360429336	3.533108	-0.906454630	3.911821e-01	5.068838e-01	-6.44918916	FALSE	FALSE
Q9UG56	PISD	0.039459202	3.628353	0.194274350	8.508042e-01	9.015296e-01	-6.45622703	FALSE	FALSE
P52429	DGKE	-0.067293821	3.639905	-0.450233782	6.644937e-01	7.536390e-01	-6.45800431	FALSE	FALSE
Q9BVQ7	SPATA5L1	-0.121100901	3.619307	-0.547792385	5.987829e-01	6.973168e-01	-6.46440411	FALSE	FALSE
Q15120	PDK3	-0.122090622	3.606726	-0.462243156	6.562196e-01	7.464200e-01	-6.46491061	FALSE	FALSE
Q08AF3	SLFN5	-0.140193509	3.618510	-0.642059968	5.387948e-01	6.432634e-01	-6.46507946	FALSE	FALSE
Q9P2J5	LARS1	-0.177101598	3.624076	-0.960340311	3.650090e-01	4.809385e-01	-6.46666578	FALSE	FALSE
Q9BTW9	TBCD	-0.033913566	3.615634	-0.136135756	8.950777e-01	9.326459e-01	-6.46736042	FALSE	FALSE
P35637	FUS	-0.348370251	3.607539	-1.880707033	9.680400e-02	1.767090e-01	-6.46881090	FALSE	FALSE
O00165	HAX1	0.156090864	3.616121	0.714820109	4.950499e-01	6.053621e-01	-6.46988351	FALSE	FALSE
O43823	AKAP8	0.251228860	3.547711	0.662916782	5.260212e-01	6.313869e-01	-6.47098835	FALSE	FALSE
Q9UHI6	DDX20	-0.008064206	3.428122	-0.014474061	9.888063e-01	9.919775e-01	-6.47163306	FALSE	FALSE
O75600	GCAT	-0.100736783	3.637144	-0.701772251	5.027248e-01	6.109259e-01	-6.47804359	FALSE	FALSE
P46087	NOP2	-0.233861701	3.560755	-0.667214132	5.234124e-01	6.297054e-01	-6.48423340	FALSE	FALSE
Q6PK04	CCDC137	-0.168671075	3.628016	-1.090286721	3.073375e-01	4.261310e-01	-6.48545561	FALSE	FALSE
Q9H307	PNN	0.035730129	3.619205	0.150495144	8.840997e-01	9.236686e-01	-6.48908182	FALSE	FALSE
P12270	TPR	0.090664230	3.598154	0.313507974	7.619138e-01	8.315654e-01	-6.48966846	FALSE	FALSE
Q6P1X5	TAF2	0.331582577	3.453582	0.664999921	5.247556e-01	6.308361e-01	-6.49102835	FALSE	FALSE
Q9NU22	MDN1	-0.002594189	3.626044	-0.012115759	9.906300e-01	9.931701e-01	-6.49243956	FALSE	FALSE
Q9NZ01	TECR	-0.241443899	3.623392	-1.508014388	1.699859e-01	2.718383e-01	-6.49464471	FALSE	FALSE
Q6ZNB6	NFXL1	0.036713062	3.629870	0.184314384	8.583538e-01	9.052362e-01	-6.50156798	FALSE	FALSE
P16989	YBX3	-0.279429914	3.620818	-1.752176062	1.178459e-01	2.073239e-01	-6.50189105	FALSE	FALSE
Q14008	CKAP5	0.053590549	3.577639	0.157084652	8.790707e-01	9.196432e-01	-6.50246589	FALSE	FALSE
P20700	LMNB1	-0.248184801	3.623326	-1.611288512	1.457862e-01	2.430806e-01	-6.50390781	FALSE	FALSE
Q8IWV8	UBR2	-0.094760774	3.627045	-0.476389452	6.465377e-01	7.386304e-01	-6.51111893	FALSE	FALSE
P26368	U2AF2	-0.714299250	3.370204	-1.524471493	1.659018e-01	2.666705e-01	-6.51202111	FALSE	FALSE
O43776	NARS1	-0.097569535	3.632864	-0.581516096	5.769079e-01	6.799427e-01	-6.51274216	FALSE	FALSE
Q8N8A6	DDX51	0.009970477	3.599686	0.034162559	9.735846e-01	9.830125e-01	-6.51838733	FALSE	FALSE
P78368	CSNK1G2	0.026432946	3.609022	0.102497241	9.208849e-01	9.487905e-01	-6.52019354	FALSE	FALSE
P17987	TCP1	-0.238496881	3.622377	-1.494180762	1.734882e-01	2.767105e-01	-6.52630708	FALSE	FALSE
Q14493	SLBP	-0.115571749	3.639131	-1.189590160	2.683161e-01	3.835890e-01	-6.52671978	FALSE	FALSE
P22830	FECH	-0.114453326	3.601313	-0.407784856	6.941276e-01	7.776294e-01	-6.53076937	FALSE	FALSE
O43837	IDH3B	-0.221973209	3.609308	-0.964516527	3.630362e-01	4.798585e-01	-6.53098777	FALSE	FALSE
Q01130	SRSF2	-0.268699121	3.545738	-0.797225857	4.483349e-01	5.605082e-01	-6.53380338	FALSE	FALSE
Q8TEM1	NUP210	-0.034826180	3.631681	-0.185508614	8.574477e-01	9.052362e-01	-6.53402995	FALSE	FALSE
Q8TED0	UTP15	0.058007356	3.590507	0.189979062	8.540580e-01	9.034034e-01	-6.54016114	FALSE	FALSE
Q13895	BYSL	-0.050922549	3.625436	-0.242103844	8.147912e-01	8.762353e-01	-6.54664837	FALSE	FALSE
P10398	ARAF	-0.121225877	3.624730	-0.627719222	5.476848e-01	6.523831e-01	-6.54755922	FALSE	FALSE
Q7Z417	NUFIP2	-0.079095736	3.620573	-0.365233975	7.244053e-01	8.018188e-01	-6.54919929	FALSE	FALSE
Q8TBM8	DNAJB14	-0.010126870	3.623323	-0.046012891	9.644280e-01	9.769205e-01	-6.55137040	FALSE	FALSE
Q9Y3C1	NOP16	-0.064490622	3.613750	-0.269079919	7.946784e-01	8.613146e-01	-6.55276574	FALSE	FALSE
Q9ULK4	MED23	0.026479227	3.618987	0.114884699	9.113680e-01	9.427113e-01	-6.55370176	FALSE	FALSE
B0I1T2	MYO1G	-0.215315264	3.626878	-1.477897450	1.776932e-01	2.810032e-01	-6.55542856	FALSE	FALSE
P84098	RPL19	-0.294548177	3.618640	-1.858314411	1.001935e-01	1.809498e-01	-6.55845424	FALSE	FALSE
O00139	KIF2A	0.086728956	3.630739	0.491115896	6.365343e-01	7.315081e-01	-6.55904816	FALSE	FALSE
Q8WXA9	SREK1	-0.272707597	3.270056	-0.437653723	6.732138e-01	7.603787e-01	-6.56198606	FALSE	FALSE
Q9Y5L0	TNPO3	-0.124291076	3.604510	-0.482098038	6.426507e-01	7.363412e-01	-6.56310480	FALSE	FALSE
Q9HBH0	RHOF	-0.135352924	3.628003	-0.784358301	4.554275e-01	5.662071e-01	-6.56416971	FALSE	FALSE
Q9BQE5	APOL2	0.064050786	3.594683	0.223232529	8.289497e-01	8.860087e-01	-6.56703961	FALSE	FALSE
Q86XI2	NCAPG2	-0.066785425	3.595969	-0.224798742	8.277720e-01	8.860087e-01	-6.56858744	FALSE	FALSE
Q9Y2R4	DDX52	-0.288926544	3.588557	-1.028069051	3.339980e-01	4.526628e-01	-6.57464375	FALSE	FALSE
O60306	AQR	-0.100057294	3.635218	-0.688131865	5.108282e-01	6.183710e-01	-6.57530175	FALSE	FALSE
P61353	RPL27	-0.323535730	3.612107	-1.707167263	1.261800e-01	2.168633e-01	-6.57890462	FALSE	FALSE
P78318	IGBP1	0.064407430	3.627162	0.331269962	7.489522e-01	8.225851e-01	-6.57909508	FALSE	FALSE
Q14203	DCTN1	0.113368766	3.558850	0.294013570	7.762322e-01	8.446909e-01	-6.58439685	FALSE	FALSE
Q01826	SATB1	0.109614082	3.494699	0.253363421	8.063775e-01	8.703757e-01	-6.58569747	FALSE	FALSE
Q7L014	DDX46	-0.731876463	2.880050	-0.925754341	3.816544e-01	4.965952e-01	-6.59178316	FALSE	FALSE
P53396	ACLY	-0.100387010	3.621623	-0.468183151	6.521456e-01	7.434080e-01	-6.59747511	FALSE	FALSE
Q86XP3	DDX42	-0.146113388	3.615710	-0.657209442	5.294981e-01	6.336152e-01	-6.60039256	FALSE	FALSE
Q9NXE4	SMPD4	-0.094652614	3.638976	-0.794344561	4.499165e-01	5.619279e-01	-6.60148517	FALSE	FALSE
P28482	MAPK1	-0.140247454	3.477828	-0.293459729	7.766403e-01	8.446909e-01	-6.60463516	FALSE	FALSE
Q9BT22	ALG1	0.107086017	3.634676	0.757947830	4.702201e-01	5.818230e-01	-6.60503187	FALSE	FALSE
Q14839	CHD4	-0.155575461	3.631910	-1.176751968	2.731218e-01	3.892586e-01	-6.60759749	FALSE	FALSE
Q9HCU5	PREB	0.157205245	3.627025	0.965488574	3.625782e-01	4.798585e-01	-6.61124204	FALSE	FALSE
O60884	DNAJA2	-0.200512890	3.628305	-1.437611263	1.884879e-01	2.927458e-01	-6.61177063	FALSE	FALSE
Q15054	POLD3	-0.152165510	3.560674	-0.401581987	6.985068e-01	7.808896e-01	-6.61398888	FALSE	FALSE
Q13363	CTBP1	-0.145140313	3.614682	-0.659383497	5.281720e-01	6.329970e-01	-6.62164033	FALSE	FALSE
Q08945	SSRP1	-0.121499585	3.617554	-0.566500643	5.865920e-01	6.872135e-01	-6.62189195	FALSE	FALSE
P26358	DNMT1	0.017225906	3.624858	0.083494070	9.355103e-01	9.593404e-01	-6.62257654	FALSE	FALSE
Q9UEW8	STK39	0.119448842	3.485763	0.223489766	8.287562e-01	8.860087e-01	-6.62420020	FALSE	FALSE
P07814	EPRS1	-0.032872278	3.637141	-0.211720821	8.376197e-01	8.921990e-01	-6.62423578	FALSE	FALSE
O00743	PPP6C	-0.005213583	3.597871	-0.018371540	9.857924e-01	9.902244e-01	-6.62555527	FALSE	FALSE
P30050	RPL12	0.239384099	3.626293	1.769336661	1.148060e-01	2.026598e-01	-6.62812618	FALSE	FALSE
Q5SSJ5	HP1BP3	0.216083107	3.606277	0.964234233	3.631693e-01	4.798585e-01	-6.62834371	FALSE	FALSE
P51991	HNRNPA3	-0.204416267	3.629295	-1.521926768	1.665275e-01	2.670500e-01	-6.63847372	FALSE	FALSE
O75396	SEC22B	-0.089761795	3.639344	-0.776286311	4.599151e-01	5.708788e-01	-6.63974641	FALSE	FALSE
O60762	DPM1	-0.199080933	3.631242	-1.650808789	1.373877e-01	2.315456e-01	-6.64104229	FALSE	FALSE
Q9NRG9	AAAS	0.100874815	3.594831	0.362927577	7.260619e-01	8.030841e-01	-6.64525947	FALSE	FALSE
O95864	FADS2	0.131768478	3.626603	0.771296485	4.627040e-01	5.734304e-01	-6.64738428	FALSE	FALSE
P48634	PRRC2A	0.120688495	3.627956	0.706980583	4.996522e-01	6.086106e-01	-6.64946738	FALSE	FALSE
O96000	NDUFB10	0.182211841	3.613933	0.886617239	4.011540e-01	5.151108e-01	-6.65203701	FALSE	FALSE
P17980	PSMC3	-0.095820948	3.640149	-1.004190425	3.446929e-01	4.643408e-01	-6.65516141	FALSE	FALSE
P52789	HK2	-0.047344584	3.613248	-0.196651227	8.490049e-01	9.002330e-01	-6.65638586	FALSE	FALSE
P61160	ACTR2	0.001840870	3.585250	0.005670090	9.956148e-01	9.956148e-01	-6.65728559	FALSE	FALSE
O76021	RSL1D1	-0.083712232	3.637184	-0.613064807	5.568582e-01	6.623014e-01	-6.66419272	FALSE	FALSE
Q9NWZ5	UCKL1	0.104557572	3.634181	0.733909203	4.839574e-01	5.941852e-01	-6.66566525	FALSE	FALSE
P52756	RBM5	0.059983816	3.612273	0.240542160	8.159602e-01	8.762353e-01	-6.67286988	FALSE	FALSE
Q8IY37	DHX37	0.156991601	3.611324	0.703357253	5.017885e-01	6.102622e-01	-6.68396243	FALSE	FALSE
Q96BK5	PINX1	0.149002700	3.387897	0.258211078	8.027633e-01	8.676723e-01	-6.69719614	FALSE	FALSE
Q9NVV4	MTPAP	-0.052871816	3.594875	-0.179071985	8.623338e-01	9.075976e-01	-6.69827222	FALSE	FALSE
O95466	FMNL1	-0.038231744	3.636649	-0.256704757	8.038858e-01	8.682855e-01	-6.69838305	FALSE	FALSE
Q9P0L0	VAPA	-0.110498990	3.634031	-0.797457650	4.482078e-01	5.605082e-01	-6.70392135	FALSE	FALSE
Q9UJV9	DDX41	-0.126014268	3.640051	-2.068794227	7.236814e-02	1.413031e-01	-6.70542004	FALSE	FALSE
O75592	MYCBP2	-0.006532627	3.640510	-0.049233001	9.619407e-01	9.760288e-01	-6.70859111	FALSE	FALSE
P56385	ATP5ME	-0.086530483	3.579584	-0.267457276	7.958838e-01	8.620237e-01	-6.71240848	FALSE	FALSE
Q14011	CIRBP	-0.223063278	3.598176	-0.803914953	4.446776e-01	5.581668e-01	-6.71274998	FALSE	FALSE
P50570	DNM2	0.073025260	3.627342	0.395100909	7.030952e-01	7.832200e-01	-6.71504901	FALSE	FALSE
Q7KZI7	MARK2	-0.061495036	3.634961	-0.402596678	6.977896e-01	7.806458e-01	-6.71627225	FALSE	FALSE
P52597	HNRNPF	-0.134681800	3.630856	-0.916419790	3.862412e-01	5.013122e-01	-6.72001122	FALSE	FALSE
A3KMH1	VWA8	0.066233842	3.604624	0.261709130	8.001584e-01	8.654549e-01	-6.72336157	FALSE	FALSE
Q6PKG0	LARP1	-0.129848032	3.607670	-0.544183299	6.011504e-01	6.990329e-01	-6.72360980	FALSE	FALSE
Q9NVS2	MRPS18A	-0.033083585	3.615284	-0.142505709	8.902046e-01	9.288059e-01	-6.72364970	FALSE	FALSE
Q06203	PPAT	-0.079425506	3.561913	-0.211209496	8.380054e-01	8.921990e-01	-6.72573073	FALSE	FALSE
Q9HB90	RRAGC	0.111194942	3.623023	0.561966185	5.895342e-01	6.896271e-01	-6.73200363	FALSE	FALSE
P10321	HLA-C	0.031932593	3.606745	0.125119764	9.035161e-01	9.364474e-01	-6.73573071	FALSE	FALSE
Q9H3J6	C12orf65	-0.087942749	3.495748	-0.179923131	8.616873e-01	9.075279e-01	-6.73575476	FALSE	FALSE
P07910	HNRNPC	-0.271124597	3.581767	-0.935460221	3.769277e-01	4.920826e-01	-6.73903957	FALSE	FALSE
O60832	DKC1	-0.162754261	3.592458	-0.546975020	5.993186e-01	6.974214e-01	-6.73930043	FALSE	FALSE
P0DP23	CALM1	0.379321979	3.570110	1.126761657	2.925071e-01	4.091960e-01	-6.74422940	FALSE	FALSE
P38159	RBMX	0.476504024	3.527110	1.386266785	2.030796e-01	3.086653e-01	-6.74561174	FALSE	FALSE
P31943	HNRNPH1	0.292606242	3.609023	1.424727258	1.920602e-01	2.973840e-01	-6.74776144	FALSE	FALSE
P43686	PSMC4	0.127518154	3.613291	0.580059843	5.778432e-01	6.805322e-01	-6.74911559	FALSE	FALSE
Q86VS8	HOOK3	-0.109171711	3.630293	-0.700898947	5.032412e-01	6.109831e-01	-6.75035459	FALSE	FALSE
O95232	LUC7L3	-0.989089292	2.388715	-1.008501545	3.427429e-01	4.629100e-01	-6.75437260	FALSE	FALSE
O75419	CDC45	0.028224332	3.548920	0.076941927	9.405594e-01	9.633497e-01	-6.75458109	FALSE	FALSE
Q9NZ08	ERAP1	-0.204113222	3.538003	-0.541811138	6.027093e-01	6.999899e-01	-6.75822894	FALSE	FALSE
Q14694	USP10	-0.042285781	3.624063	-0.210310069	8.386839e-01	8.923140e-01	-6.75874737	FALSE	FALSE
P49790	NUP153	-0.070906100	3.634657	-0.476906154	6.461854e-01	7.386304e-01	-6.76086807	FALSE	FALSE
P10515	DLAT	0.083734842	3.623165	0.425192183	6.819038e-01	7.667128e-01	-6.76437107	FALSE	FALSE
P78346	RPP30	0.125583630	3.627153	0.747699266	4.760451e-01	5.862477e-01	-6.76505828	FALSE	FALSE
P35250	RFC2	0.124571502	3.590671	0.436055233	6.743256e-01	7.603787e-01	-6.76768711	FALSE	FALSE
Q13242	SRSF9	0.055540991	3.631351	0.335658196	7.457628e-01	8.207612e-01	-6.78281398	FALSE	FALSE
P25398	RPS12	0.122788961	3.638887	1.541573351	1.617514e-01	2.614278e-01	-6.78612675	FALSE	FALSE
Q9BVP2	GNL3	-0.146786320	3.603722	-0.611379744	5.579188e-01	6.625551e-01	-6.78665164	FALSE	FALSE
Q8NBN7	RDH13	0.101850885	3.620529	0.507610637	6.254232e-01	7.229578e-01	-6.78917028	FALSE	FALSE
Q8N1K5	THEMIS	0.015277198	3.616294	0.067901251	9.475308e-01	9.678578e-01	-6.79117055	FALSE	FALSE
Q15392	DHCR24	-0.224228505	3.621378	-1.259500834	2.433555e-01	3.554184e-01	-6.79178769	FALSE	FALSE
O15269	SPTLC1	0.013913630	3.625658	0.072949079	9.436377e-01	9.646075e-01	-6.79416014	FALSE	FALSE
Q9UBM7	DHCR7	-0.100150128	3.639080	-1.044420921	3.268230e-01	4.464202e-01	-6.79645188	FALSE	FALSE
Q8N9T8	KRI1	-0.026753189	3.610578	-0.110919413	9.144128e-01	9.446114e-01	-6.80043440	FALSE	FALSE
Q9Y4W6	AFG3L2	-0.111970777	3.614907	-0.504216025	6.277017e-01	7.250557e-01	-6.80126855	FALSE	FALSE
P25789	PSMA4	0.098715870	3.584959	0.329496299	7.502428e-01	8.234102e-01	-6.80292817	FALSE	FALSE
O15235	MRPS12	0.220252336	3.628184	1.682404234	1.309960e-01	2.241551e-01	-6.80655778	FALSE	FALSE
Q9Y421	FAM32A	0.426112075	3.574897	1.507135852	1.702064e-01	2.719130e-01	-6.81115477	FALSE	FALSE
Q96MN5	TCEANC2	-0.168080336	3.622129	-0.948825952	3.704895e-01	4.848918e-01	-6.81524815	FALSE	FALSE
Q9H936	SLC25A22	-0.103061953	3.624646	-0.556132912	5.933310e-01	6.925146e-01	-6.81529604	FALSE	FALSE
P00813	ADA	-0.161280906	3.608730	-0.693206043	5.078043e-01	6.156635e-01	-6.81745603	FALSE	FALSE
Q9Y679	AUP1	-0.008817729	3.621156	-0.042434614	9.671923e-01	9.784533e-01	-6.82530841	FALSE	FALSE
P31153	MAT2A	-0.031627523	3.638377	-0.240104068	8.162882e-01	8.762353e-01	-6.82804555	FALSE	FALSE
Q9UMY1	NOL7	0.012818669	3.624026	0.066131302	9.488962e-01	9.680846e-01	-6.83257728	FALSE	FALSE
Q14978	NOLC1	-0.227104708	3.516429	-0.588440386	5.724727e-01	6.762442e-01	-6.83975052	FALSE	FALSE
P50914	RPL14	-0.345013369	3.598034	-1.467063263	1.805410e-01	2.837850e-01	-6.84035040	FALSE	FALSE
Q9NRX1	PNO1	-0.040575747	3.635722	-0.285793462	7.822975e-01	8.496620e-01	-6.84588883	FALSE	FALSE
Q13724	MOGS	0.010993149	3.635199	0.073458301	9.432451e-01	9.646075e-01	-6.84640834	FALSE	FALSE
Q9Y2X3	NOP58	-0.138185948	3.628546	-0.895241951	3.967962e-01	5.115803e-01	-6.84781260	FALSE	FALSE
Q9UQ35	SRRM2	0.081106932	3.562320	0.222688984	8.293585e-01	8.860087e-01	-6.85269708	FALSE	FALSE
P26583	HMGB2	-0.423413165	3.464186	-0.991908346	3.502948e-01	4.702670e-01	-6.85752759	FALSE	FALSE
Q8NB90	SPATA5	-0.086092482	3.620741	-0.433558903	6.760636e-01	7.612408e-01	-6.86012816	FALSE	FALSE
Q9BZE4	GTPBP4	-0.050430379	3.583874	-0.169959070	8.692621e-01	9.116623e-01	-6.86254863	FALSE	FALSE
Q9BW61	DDA1	0.290938248	3.625733	2.316735519	4.917258e-02	1.052065e-01	-6.86731310	FALSE	FALSE
O14776	TCERG1	0.017253428	3.638840	0.133930123	8.967661e-01	9.327622e-01	-6.86731729	FALSE	FALSE
Q92608	DOCK2	0.099968114	3.618082	0.486953434	6.393539e-01	7.341773e-01	-6.87267714	FALSE	FALSE
Q99623	PHB2	-0.112262013	3.637339	-1.103757378	3.017923e-01	4.195583e-01	-6.88041393	FALSE	FALSE
P40429	RPL13A	-0.284154740	3.573522	-0.883940925	4.025132e-01	5.164321e-01	-6.88447168	FALSE	FALSE
Q9BRD0	BUD13	0.005493112	3.606874	0.022377225	9.826952e-01	9.885003e-01	-6.88945233	FALSE	FALSE
Q9NXW2	DNAJB12	-0.040209454	3.635908	-0.286769656	7.815764e-01	8.494687e-01	-6.88979953	FALSE	FALSE
P02786	TFRC	0.011002215	3.601466	0.039892346	9.691566e-01	9.798067e-01	-6.89301508	FALSE	FALSE
Q63HN8	RNF213	-0.104303144	3.625887	-0.573534991	5.820441e-01	6.830497e-01	-6.89806470	FALSE	FALSE
Q14257	RCN2	-0.142238303	3.632076	-1.071569525	3.151758e-01	4.339217e-01	-6.90033879	FALSE	FALSE
P57737	CORO7	0.085854713	3.600529	0.318117990	7.585418e-01	8.300917e-01	-6.91274218	FALSE	FALSE
O75367	MACROH2A1	-0.044789461	3.600778	-0.169716535	8.694467e-01	9.116623e-01	-6.91894919	FALSE	FALSE
Q5VTL8	PRPF38B	-0.089984795	2.802772	-0.096298197	9.256527e-01	9.524479e-01	-6.92451271	FALSE	FALSE
P09874	PARP1	0.037404785	3.616272	0.172136715	8.676054e-01	9.113061e-01	-6.92506715	FALSE	FALSE
Q7L8L6	FASTKD5	-0.050180847	3.619411	-0.239287355	8.168999e-01	8.762904e-01	-6.92748738	FALSE	FALSE
P14868	DARS1	-0.029324439	3.640556	-0.263681171	7.986911e-01	8.644656e-01	-6.92795341	FALSE	FALSE
P23246	SFPQ	0.206148428	3.630710	1.709825245	1.256730e-01	2.163823e-01	-6.94914860	FALSE	FALSE
Q15070	OXA1L	-0.014711901	3.613342	-0.063479234	9.509425e-01	9.683980e-01	-6.95098097	FALSE	FALSE
O95347	SMC2	0.015205605	3.624868	0.082817375	9.360317e-01	9.593404e-01	-6.95442740	FALSE	FALSE
Q9UBX3	SLC25A10	0.022462554	3.627982	0.127177462	9.019388e-01	9.354326e-01	-6.95647934	FALSE	FALSE
P82914	MRPS15	-0.255338983	3.584475	-0.845308175	4.225010e-01	5.363568e-01	-6.96186667	FALSE	FALSE
Q13946	PDE7A	0.012812762	3.638280	0.102964244	9.205259e-01	9.487905e-01	-6.97724940	FALSE	FALSE
Q02543	RPL18A	-0.254484167	3.602815	-1.061419418	3.194918e-01	4.390906e-01	-6.97895073	FALSE	FALSE
P53350	PLK1	0.170322801	3.482565	0.317711721	7.588388e-01	8.300917e-01	-6.97985870	FALSE	FALSE
Q7L0Y3	TRMT10C	-0.007223351	3.630053	-0.043352003	9.664836e-01	9.783691e-01	-6.98383274	FALSE	FALSE
P08670	VIM	-0.112173710	3.613516	-0.521667523	6.160339e-01	7.131584e-01	-6.98704612	FALSE	FALSE
Q9NP72	RAB18	-0.129660379	3.623262	-0.733817614	4.840102e-01	5.941852e-01	-7.00620499	FALSE	FALSE
P18077	RPL35A	0.127543454	3.591662	0.456209844	6.603702e-01	7.505952e-01	-7.01341225	FALSE	FALSE
Q9NSI2	FAM207A	0.011291819	3.628745	0.067221652	9.480551e-01	9.678578e-01	-7.02627869	FALSE	FALSE
Q96EY4	TMA16	-0.036815730	3.318875	-0.059962745	9.536563e-01	9.704089e-01	-7.02735360	FALSE	FALSE
Q9Y3U8	RPL36	0.192329242	3.625168	1.304164115	2.284512e-01	3.373915e-01	-7.03643607	FALSE	FALSE
O43290	SART1	-0.062616596	3.600022	-0.248601693	8.099325e-01	8.724066e-01	-7.03691034	FALSE	FALSE
P62753	RPS6	-0.160261700	3.635821	-1.682962980	1.308855e-01	2.241551e-01	-7.03962640	FALSE	FALSE
O43852	CALU	-0.047886640	3.622224	-0.251323654	8.078998e-01	8.714174e-01	-7.05079820	FALSE	FALSE
P61313	RPL15	0.193220399	3.612523	0.955615104	3.672507e-01	4.826724e-01	-7.05313691	FALSE	FALSE
P46977	STT3A	-0.005543745	3.609706	-0.023365653	9.819310e-01	9.885003e-01	-7.05567481	FALSE	FALSE
Q6UN15	FIP1L1	-0.262514939	3.208759	-0.396251455	7.022797e-01	7.828692e-01	-7.05714730	FALSE	FALSE
P0C0S5	H2AZ1	-0.549450740	3.536553	-1.587762808	1.510061e-01	2.493912e-01	-7.06576283	FALSE	FALSE
Q9NXE8	CWC25	-0.533009240	1.950363	-0.434213511	6.756076e-01	7.612408e-01	-7.07240036	FALSE	FALSE
Q14739	LBR	0.078155770	3.620277	0.397500679	7.013947e-01	7.824403e-01	-7.07244267	FALSE	FALSE
Q07020	RPL18	-0.193432019	3.623540	-1.182523575	2.709527e-01	3.870045e-01	-7.09298173	FALSE	FALSE
P08195	SLC3A2	-0.126553302	3.625860	-0.793848836	4.501890e-01	5.619279e-01	-7.11994088	FALSE	FALSE
Q3KQU3	MAP7D1	0.041193625	3.628666	0.249670260	8.091343e-01	8.721476e-01	-7.11995044	FALSE	FALSE
P33993	MCM7	-0.092147817	3.640793	-1.435506119	1.890675e-01	2.930641e-01	-7.13134656	FALSE	FALSE
Q96TA2	YME1L1	-0.023413955	3.636212	-0.183132123	8.592509e-01	9.055718e-01	-7.13514939	FALSE	FALSE
P04049	RAF1	-0.050809473	3.637890	-0.452293896	6.630708e-01	7.525710e-01	-7.14034597	FALSE	FALSE
Q01650	SLC7A5	0.046095561	3.633085	0.328790803	7.507564e-01	8.234102e-01	-7.14294033	FALSE	FALSE
P61254	RPL26	-0.220549680	3.629421	-1.788925433	1.114261e-01	1.975855e-01	-7.15375969	FALSE	FALSE
Q7Z7A3	CTU1	-0.071602442	3.633969	-0.536256913	6.063678e-01	7.035306e-01	-7.15586435	FALSE	FALSE
Q9NR30	DDX21	-0.128963009	3.628702	-0.857173289	4.162892e-01	5.301924e-01	-7.16534721	FALSE	FALSE
Q86X95	CIR1	-0.406424187	2.642294	-0.429357299	6.789936e-01	7.639899e-01	-7.16862190	FALSE	FALSE
Q15370	ELOB	-0.033077138	3.605096	-0.133977330	8.967300e-01	9.327622e-01	-7.17762632	FALSE	FALSE
P11387	TOP1	-0.328448498	3.189476	-0.491075423	6.365617e-01	7.315081e-01	-7.19621248	FALSE	FALSE
Q96BP2	CHCHD1	0.015041408	3.617599	0.074650584	9.423258e-01	9.645272e-01	-7.20197385	FALSE	FALSE
Q8IWS0	PHF6	-0.430712020	3.440518	-0.966422804	3.621384e-01	4.798585e-01	-7.21037752	FALSE	FALSE
P62906	RPL10A	-0.189188752	3.612459	-0.889401093	3.997437e-01	5.137216e-01	-7.22481786	FALSE	FALSE
P50402	EMD	-0.072410045	3.608075	-0.308020711	7.659346e-01	8.347886e-01	-7.23428538	FALSE	FALSE
P62249	RPS16	-0.282051602	3.624647	-2.003531406	8.008059e-02	1.538649e-01	-7.25023452	FALSE	FALSE
O96019	ACTL6A	-0.179520904	3.599138	-0.684707194	5.128755e-01	6.203691e-01	-7.25306984	FALSE	FALSE
P62424	RPL7A	0.211179247	3.616137	1.159724348	2.796040e-01	3.956573e-01	-7.26347465	FALSE	FALSE
Q96HS1	PGAM5	-0.047687009	3.614704	-0.221646275	8.301429e-01	8.862413e-01	-7.27419474	FALSE	FALSE
P40337	VHL	0.103027262	3.593391	0.381212293	7.129715e-01	7.923603e-01	-7.28742021	FALSE	FALSE
P62280	RPS11	0.265467977	3.627885	2.215716570	5.756883e-02	1.185423e-01	-7.28879635	FALSE	FALSE
P61619	SEC61A1	-0.140410722	3.626218	-0.877629969	4.057315e-01	5.195824e-01	-7.29296515	FALSE	FALSE
P35613	BSG	0.038647850	3.620971	0.205264771	8.424925e-01	8.951483e-01	-7.29297467	FALSE	FALSE
P16615	ATP2A2	-0.037966923	3.642738	-0.606424104	5.610446e-01	6.655896e-01	-7.32338153	FALSE	FALSE
P09543	CNP	0.076540197	3.632866	0.566585004	5.865374e-01	6.872135e-01	-7.33966887	FALSE	FALSE
Q9NW13	RBM28	-0.140975497	3.621655	-0.797859591	4.479875e-01	5.605082e-01	-7.35419997	FALSE	FALSE
O95831	AIFM1	-0.069389695	3.632732	-0.516052106	6.197758e-01	7.169596e-01	-7.36108945	FALSE	FALSE
O60814	H2BC12	-0.342574288	3.617272	-2.210825714	5.800966e-02	1.190969e-01	-7.36821159	FALSE	FALSE
Q01081	U2AF1	-0.516473709	3.160716	-0.786757146	4.540995e-01	5.657284e-01	-7.37542796	FALSE	FALSE
P62241	RPS8	0.177379940	3.620384	1.077057572	3.128614e-01	4.314949e-01	-7.38767858	FALSE	FALSE
Q96SW2	CRBN	-0.221067070	3.635500	-2.885415433	2.034396e-02	5.582097e-02	-7.41219282	FALSE	FALSE
Q12906	ILF3	-0.161995677	3.628031	-1.103765573	3.017889e-01	4.195583e-01	-7.42688043	FALSE	FALSE
P62195	PSMC5	-0.017210076	3.629960	-0.112500690	9.131984e-01	9.439804e-01	-7.44349606	FALSE	FALSE
P31689	DNAJA1	0.105627968	3.637797	1.177834199	2.727140e-01	3.891648e-01	-7.44801288	FALSE	FALSE
P62917	RPL8	0.142260032	3.623494	0.893640380	3.976029e-01	5.116212e-01	-7.45150090	FALSE	FALSE
P19474	TRIM21	0.132836901	3.639614	2.113668579	6.749048e-02	1.339532e-01	-7.47361720	FALSE	FALSE
P39023	RPL3	-0.128373843	3.630331	-0.954019749	3.680099e-01	4.829401e-01	-7.49867941	FALSE	FALSE
P05023	ATP1A1	-0.033314892	3.635369	-0.278879386	7.874115e-01	8.540302e-01	-7.53916156	FALSE	FALSE
Q9BU76	MMTAG2	0.063263092	3.123180	0.085044136	9.343163e-01	9.588390e-01	-7.60394446	FALSE	FALSE
P0C7P0	CISD3	0.048756733	3.632144	0.354002084	7.324872e-01	8.090466e-01	-7.60420422	FALSE	FALSE
Q9H5V9	CXorf56	0.069157861	3.636618	0.660067618	5.277551e-01	6.329824e-01	-7.61373169	FALSE	FALSE
P84103	SRSF3	-0.407043670	3.197593	-0.617729268	5.539286e-01	6.593184e-01	-7.61414120	FALSE	FALSE
Q07955	SRSF1	-0.039365327	3.605849	-0.166923445	8.715728e-01	9.124095e-01	-7.61553009	FALSE	FALSE
P55081	MFAP1	0.015888821	3.622810	0.087909257	9.321097e-01	9.572026e-01	-7.62677733	FALSE	FALSE
Q96MG8	PCMTD1	-0.115839598	3.630045	-0.822519909	4.346129e-01	5.487727e-01	-7.65297525	FALSE	FALSE
P68363	TUBA1B	-0.173095612	3.633707	-1.652650497	1.370074e-01	2.311537e-01	-7.68225205	FALSE	FALSE
Q9NWB6	ARGLU1	-0.631965963	2.636495	-0.688360453	5.106918e-01	6.183710e-01	-7.69725695	FALSE	FALSE
P34931	HSPA1L	-0.087901680	3.627081	-0.550381759	5.970874e-01	6.963793e-01	-7.69784395	FALSE	FALSE
P36578	RPL4	-0.069518997	3.622364	-0.399508918	6.999730e-01	7.814117e-01	-7.71791210	FALSE	FALSE
P60709	ACTB	0.193231095	3.628422	1.438790505	1.881638e-01	2.927458e-01	-7.74398426	FALSE	FALSE
P67809	YBX1	-0.151924121	3.631423	-1.219699318	2.573177e-01	3.722894e-01	-7.77942911	FALSE	FALSE
Q86V81	ALYREF	-0.012972730	3.637806	-0.127919630	9.013700e-01	9.354326e-01	-7.79947378	FALSE	FALSE
P61247	RPS3A	0.138058628	3.634038	1.255870159	2.446023e-01	3.566734e-01	-7.80008035	FALSE	FALSE
Q07666	KHDRBS1	-0.132690339	3.602404	-0.531906308	6.092418e-01	7.058179e-01	-7.80045322	FALSE	FALSE
P62263	RPS14	0.132654255	3.635788	1.384167702	2.036966e-01	3.089535e-01	-7.82054911	FALSE	FALSE
Q14498	RBM39	-0.692604999	2.607994	-0.752641902	4.732300e-01	5.842423e-01	-7.83527280	FALSE	FALSE
Q9NQ29	LUC7L	-0.459249152	2.180458	-0.407427330	6.943797e-01	7.776294e-01	-7.86658906	FALSE	FALSE
Q8TA86	RP9	-0.130944975	1.576770	-0.094234844	9.272403e-01	9.534542e-01	-7.86718160	FALSE	FALSE
Q9UG63	ABCF2	-0.003972058	3.630915	-0.028096216	9.782737e-01	9.864733e-01	-7.87896078	FALSE	FALSE
Q02878	RPL6	-0.037798203	3.616685	-0.189585882	8.543560e-01	9.034034e-01	-7.91355526	FALSE	FALSE
P46778	RPL21	0.128934827	3.637097	1.448603725	1.854864e-01	2.895217e-01	-7.91591523	FALSE	FALSE
P62081	RPS7	0.141249149	3.626896	0.934758299	3.772681e-01	4.921161e-01	-7.94794557	FALSE	FALSE
P62805	H4C1	-0.020049544	3.628678	-0.132095071	8.981713e-01	9.327622e-01	-7.99846403	FALSE	FALSE
P62266	RPS23	-0.124977594	3.638235	-1.546816958	1.604977e-01	2.608245e-01	-8.04448371	FALSE	FALSE
Q5TEC6	H3-2	-0.101807316	3.629798	-0.729618244	4.864367e-01	5.957612e-01	-8.05648619	FALSE	FALSE
P68104	EEF1A1	-0.131538806	3.638774	-1.800830543	1.094179e-01	1.946867e-01	-8.07779632	FALSE	FALSE
Q9Y383	LUC7L2	-0.765479456	2.003148	-0.664296750	5.251826e-01	6.308645e-01	-8.12218254	FALSE	FALSE
P62899	RPL31	-0.139122641	3.631359	-1.136660232	2.885829e-01	4.051559e-01	-8.14220534	FALSE	FALSE
Q15233	NONO	-0.033217864	3.638855	-0.380714032	7.133269e-01	7.923603e-01	-8.16214951	FALSE	FALSE
P17844	DDX5	0.077934113	3.639353	1.007004963	3.434188e-01	4.634228e-01	-8.16295046	FALSE	FALSE
Q14331	FRG1	0.194124745	3.482635	0.436068175	6.743166e-01	7.603787e-01	-8.23565931	FALSE	FALSE
P61513	RPL37A	0.139728666	3.633240	1.229137973	2.539477e-01	3.677683e-01	-8.30666709	FALSE	FALSE
P62277	RPS13	0.121068873	3.632131	0.982255483	3.547457e-01	4.750191e-01	-8.30708157	FALSE	FALSE
P42766	RPL35	-0.152844372	3.628171	-1.042758854	3.275468e-01	4.469345e-01	-8.36940515	FALSE	FALSE
P05141	SLC25A5	0.148561616	3.624114	0.930015107	3.795741e-01	4.942997e-01	-8.42750024	FALSE	FALSE
P09651	HNRNPA1	-0.022047516	3.629432	-0.153189526	8.820427e-01	9.221355e-01	-8.55315014	FALSE	FALSE
P62750	RPL23A	0.189693314	3.622906	1.154616034	2.815729e-01	3.970965e-01	-8.63126003	FALSE	FALSE
P39019	RPS19	0.072515133	3.620540	0.400295031	6.994169e-01	7.813485e-01	-8.74640409	FALSE	FALSE
P68133	ACTA1	0.090299658	3.638131	1.047885438	3.253183e-01	4.451424e-01	-8.80247509	FALSE	FALSE
Q9BQE3	TUBA1C	-0.110831897	3.638261	-1.359639101	2.110276e-01	3.170482e-01	-8.81063669	FALSE	FALSE
P46776	RPL27A	0.056960171	3.628904	0.381790900	7.125589e-01	7.923603e-01	-8.82360386	FALSE	FALSE
P62273	RPS29	-0.056381497	3.634473	-0.484473709	6.410366e-01	7.350302e-01	-8.88547155	FALSE	FALSE
P27635	RPL10	0.046267291	3.637668	0.491452584	6.363065e-01	7.315081e-01	-8.91504002	FALSE	FALSE
P07437	TUBB	0.167344153	3.632636	1.481860140	1.766616e-01	2.799379e-01	-9.00848385	FALSE	FALSE
P62891	RPL39	0.070182099	3.626710	0.439829958	6.717014e-01	7.596103e-01	-9.08087691	FALSE	FALSE
P04350	TUBB4A	-0.087241830	3.638657	-1.074472638	3.139499e-01	4.326146e-01	-9.33454003	FALSE	FALSE
P22090	RPS4Y1	0.019108671	3.637709	0.204331767	8.431973e-01	8.952889e-01	-9.47316983	FALSE	FALSE
P16401	H1-5	-0.016988081	3.626767	-0.110089547	9.150502e-01	9.446459e-01	-9.49273046	FALSE	FALSE
P10412	H1-4	-0.016898565	3.633211	-0.138576506	8.932099e-01	9.313202e-01	-9.90754304	FALSE	FALSE
