# Supplementary material for: A Type II CDK6 Degrader Enables Cellular Targeting beyond the Limits of Type II Inhibition
Source: J Am Chem Soc. 2026 Jun 26;148(26):27951–64. doi: 10.1021/jacs.6c10277 (PMC13352627; doi:10.1021/jacs.6c10277)
Supplement: Supplementary file 3 [file ja6c10277_si_003.zip › Raw proteomics data _ IP and WP 2026 05/wp-esf_465_esf4_4688-4713_diann_directdia_RTdep_20230412v3_rs52k_3c4r_20251021_Limma_output_STT.3.122_vs_DMSO.csv]

Accession	Gene.Symbol	logFC	AveExpr	t	P.Value	adj.P.Val	B	Control.Fully.Imputed	Contrast.Fully.Imputed
P04035	HMGCR	1.060975e+00	3.965739	1.966910e+01	1.656343e-07	0.001081758	7.04125256	FALSE	FALSE
Q01581	HMGCS1	3.346230e-01	4.049846	1.278931e+01	3.363123e-06	0.007279139	5.26653950	FALSE	FALSE
P45984	MAPK9	-1.165376e+00	3.963616	-1.418847e+01	1.637277e-06	0.005346529	3.42522890	FALSE	FALSE
P04114	APOB	8.085514e-01	4.005422	1.116434e+01	8.554230e-06	0.011173535	2.72913785	FALSE	FALSE
P49759	CLK1	1.586800e+00	3.846327	1.227719e+01	4.458208e-06	0.007279139	2.08948081	FALSE	FALSE
Q16850	CYP51A1	7.018387e-01	4.016506	7.621174e+00	1.091625e-04	0.118823349	1.46416153	FALSE	FALSE
Q92520	FAM3C	-5.292204e-01	4.036458	-6.612719e+00	2.698461e-04	0.220295614	0.80551480	FALSE	FALSE
O43736	ITM2A	3.368532e-01	4.049011	6.259714e+00	3.797755e-04	0.255965857	0.65833693	FALSE	FALSE
Q92802	N4BP2L2	-7.634990e-01	4.015310	-7.003085e+00	1.878356e-04	0.175250626	0.03762478	FALSE	FALSE
P07602	PSAP	1.740633e-01	4.056350	5.695473e+00	6.757888e-04	0.340191713	-0.07238503	FALSE	FALSE
Q99523	SORT1	-3.332809e-01	4.049923	-5.291327e+00	1.046475e-03	0.369970540	-0.32028738	FALSE	FALSE
Q8NBT2	SPC24	-2.748696e-01	4.053025	-5.195182e+00	1.164915e-03	0.369970540	-0.40066963	FALSE	FALSE
Q9NZM5	NOP53	-2.974368e-01	4.051427	-5.185261e+00	1.177959e-03	0.369970540	-0.40983916	FALSE	FALSE
Q68CQ7	GLT8D1	-1.433162e+00	3.906857	-6.214038e+00	3.973522e-04	0.255965857	-0.49178248	FALSE	FALSE
O43493	TGOLN2	-6.310975e-01	4.026707	-5.586299e+00	7.589376e-04	0.340191713	-0.51850397	FALSE	FALSE
P17844	DDX5	-5.440622e-02	4.058645	-6.132312e+00	4.311169e-04	0.255965857	-0.75508806	FALSE	FALSE
Q9H910	JPT2	-2.473395e-01	4.053333	-4.975958e+00	1.494616e-03	0.424406009	-0.83082842	FALSE	FALSE
O60232	ZNRD2	-3.284382e-01	4.048697	-5.015541e+00	1.428144e-03	0.423964097	-0.86677630	FALSE	FALSE
Q59GN2	RPL39P5	-1.926655e-01	4.055472	-5.183143e+00	1.180764e-03	0.369970540	-0.95944805	FALSE	FALSE
P13051	UNG	1.711826e-01	4.056233	4.930494e+00	1.575218e-03	0.425414347	-1.00939816	FALSE	FALSE
Q14534	SQLE	4.518654e-01	4.039835	4.650248e+00	2.191678e-03	0.446207951	-1.01514757	FALSE	FALSE
P60604	UBE2G2	-2.648528e-01	4.052928	-4.617638e+00	2.279226e-03	0.446207951	-1.03589906	FALSE	FALSE
P06493	CDK1	-1.202788e-01	4.057595	-5.176497e+00	1.189616e-03	0.369970540	-1.15569595	FALSE	FALSE
P37268	FDFT1	1.992769e-01	4.055132	4.791753e+00	1.852419e-03	0.425414347	-1.18801615	FALSE	FALSE
Q96QC0	PPP1R10	-2.676468e-01	4.052741	-4.360412e+00	3.121378e-03	0.515628256	-1.31990067	FALSE	FALSE
P35637	FUS	-1.078685e-01	4.057816	-5.531011e+00	8.053420e-04	0.340191713	-1.35326388	FALSE	FALSE
Q14103	HNRNPD	6.607621e-02	4.058498	5.517360e+00	8.172803e-04	0.340191713	-1.46413189	FALSE	FALSE
Q14289	PTK2B	-4.476719e-01	4.041913	-4.357458e+00	3.132849e-03	0.515628256	-1.46543674	FALSE	FALSE
O15260	SURF4	2.917816e-01	4.050340	4.410840e+00	2.932509e-03	0.515628256	-1.51169517	FALSE	FALSE
Q15004	PCLAF	-2.058605e-01	4.054764	-4.650052e+00	2.192193e-03	0.446207951	-1.56593935	FALSE	FALSE
O60739	EIF1B	-9.560551e-02	4.058078	-4.826819e+00	1.777599e-03	0.425414347	-1.57558233	FALSE	FALSE
P49761	CLK3	3.117418e-01	4.050272	4.104950e+00	4.307258e-03	0.639334062	-1.60247478	FALSE	FALSE
P02768	ALB	-4.158400e-01	4.041521	-4.069946e+00	4.505006e-03	0.642708698	-1.65080876	FALSE	FALSE
Q8TBF4	ZCRB1	-3.535888e-01	4.047892	-4.066189e+00	4.526811e-03	0.642708698	-1.66251038	FALSE	FALSE
Q9H3M7	TXNIP	-7.019230e-01	4.019746	-4.775176e+00	1.888993e-03	0.425414347	-1.70469032	FALSE	FALSE
P46782	RPS5	-1.724787e-01	4.055998	-4.806591e+00	1.820343e-03	0.425414347	-1.72743038	FALSE	FALSE
Q15637	SF1	-7.891595e-02	4.058396	-4.558728e+00	2.447306e-03	0.456667349	-1.76923326	FALSE	FALSE
P36402	TCF7	-2.175468e-01	4.054232	-4.601870e+00	2.322932e-03	0.446207951	-1.85527704	FALSE	FALSE
P15104	GLUL	2.370933e-01	4.053580	3.930352e+00	5.397977e-03	0.675677449	-1.88568816	FALSE	FALSE
Q9NPD8	UBE2T	-1.200000e-01	4.057598	-4.299211e+00	3.368721e-03	0.515628256	-1.89748202	FALSE	FALSE
Q9Y3X0	CCDC9	-2.072155e-01	4.055376	-3.881076e+00	5.757800e-03	0.675677449	-1.90625926	FALSE	FALSE
P52435	POLR2J	-2.193697e-01	4.054426	-3.927789e+00	5.416078e-03	0.675677449	-1.91504710	FALSE	FALSE
Q96B45	BORCS7	-3.831512e-01	4.045564	-3.845764e+00	6.031665e-03	0.675677449	-1.91742416	FALSE	FALSE
Q9NYL2	MAP3K20	-6.855344e-01	4.008317	-3.834930e+00	6.118503e-03	0.675677449	-1.92899539	FALSE	FALSE
Q70IA6	MOB2	-3.318331e-01	4.049407	-3.824008e+00	6.207418e-03	0.675677449	-1.94229208	FALSE	FALSE
Q9H3L0	MMADHC	5.164998e-01	4.032569	3.902146e+00	5.600853e-03	0.675677449	-1.94618317	FALSE	FALSE
P11926	ODC1	-8.011336e-01	4.008609	-4.807111e+00	1.819229e-03	0.425414347	-1.95654684	FALSE	FALSE
P09972	ALDOC	8.418057e-02	4.058285	4.319403e+00	3.284820e-03	0.515628256	-2.07158492	FALSE	FALSE
Q5BKX5	C19orf54	-3.924195e-01	4.044571	-3.715770e+00	7.168388e-03	0.706635840	-2.07895514	FALSE	FALSE
Q9NQ55	PPAN	-2.474920e-01	4.053746	-3.691604e+00	7.404252e-03	0.706635840	-2.09015080	FALSE	FALSE
Q15800	MSMO1	5.061721e-01	4.031110	3.658819e+00	7.737749e-03	0.706635840	-2.12716630	FALSE	FALSE
Q6DKI1	RPL7L1	-3.051447e-01	4.049512	-3.653328e+00	7.795174e-03	0.706635840	-2.16302385	FALSE	FALSE
Q9UBW8	COPS7A	-4.339183e-01	4.038539	-3.628293e+00	8.062893e-03	0.706635840	-2.17088435	FALSE	FALSE
Q9NZB8	MOCS1	3.544767e-01	4.046058	3.588927e+00	8.504157e-03	0.706635840	-2.20530746	FALSE	FALSE
Q9NYR9	NKIRAS2	-3.291939e-01	4.047960	-3.597692e+00	8.403700e-03	0.706635840	-2.20915639	FALSE	FALSE
Q9UBM7	DHCR7	1.641553e-01	4.056554	3.722304e+00	7.106030e-03	0.706635840	-2.21625670	FALSE	FALSE
Q4VC05	BCL7A	2.181289e-01	4.053947	3.844409e+00	6.042451e-03	0.675677449	-2.21884356	FALSE	FALSE
Q9HBR0	SLC38A10	-1.249865e+00	3.943399	-5.499252e+00	8.334202e-04	0.340191713	-2.22833364	FALSE	FALSE
P35219	CA8	-4.231354e-01	4.041755	-3.605346e+00	8.317019e-03	0.706635840	-2.22967875	FALSE	FALSE
Q7L4I2	RSRC2	1.463633e-01	4.057081	3.737642e+00	6.961928e-03	0.706635840	-2.24950779	FALSE	FALSE
Q7L1T6	CYB5R4	-4.512975e-01	4.040186	-3.618253e+00	8.173028e-03	0.706635840	-2.25147052	FALSE	FALSE
Q9Y287	ITM2B	5.214644e-01	4.030190	3.563067e+00	8.808162e-03	0.710198866	-2.27997360	FALSE	FALSE
Q5TAX3	TUT4	-1.729910e-01	4.056115	-3.698952e+00	7.331658e-03	0.706635840	-2.29304964	FALSE	FALSE
Q86SE9	PCGF5	-4.594637e-01	4.038749	-3.577417e+00	8.638043e-03	0.706635840	-2.29790520	FALSE	FALSE
Q8WUM9	SLC20A1	6.258341e-01	4.017496	3.586712e+00	8.529746e-03	0.706635840	-2.32511129	FALSE	FALSE
Q9BWD1	ACAT2	1.400570e-01	4.056887	4.487950e+00	2.667515e-03	0.483931750	-2.34697850	FALSE	FALSE
P30740	SERPINB1	-1.043226e+00	3.967097	-4.293026e+00	3.394888e-03	0.515628256	-2.37300251	FALSE	FALSE
P01106	MYC	-3.177251e-01	4.049266	-3.448431e+00	1.030404e-02	0.738461487	-2.37462158	FALSE	FALSE
P68402	PAFAH1B2	-2.071230e-01	4.054459	-4.031461e+00	4.733910e-03	0.657812040	-2.38120357	FALSE	FALSE
P78330	PSPH	1.172486e-01	4.057620	3.851287e+00	5.987914e-03	0.675677449	-2.39301111	FALSE	FALSE
Q9HC44	GPBP1L1	-4.930271e-01	4.034338	-3.470201e+00	1.000019e-02	0.738461487	-2.39890158	FALSE	FALSE
P46777	RPL5	-5.452166e-02	4.058652	-4.309867e+00	3.324153e-03	0.515628256	-2.40178707	FALSE	FALSE
Q00765	REEP5	3.460973e-01	4.045185	3.447362e+00	1.031921e-02	0.738461487	-2.40879555	FALSE	FALSE
Q16667	CDKN3	-4.846888e-01	4.039441	-3.648842e+00	7.842424e-03	0.706635840	-2.41746166	FALSE	FALSE
Q9P0I2	EMC3	2.648117e-01	4.051986	3.399403e+00	1.102528e-02	0.738461487	-2.45942770	FALSE	FALSE
Q9NWU2	GID8	-1.768930e-01	4.055912	-3.575907e+00	8.655775e-03	0.706635840	-2.46618336	FALSE	FALSE
Q9BWG6	SCNM1	-2.963543e-01	4.050844	-3.350188e+00	1.180399e-02	0.738461487	-2.48806634	FALSE	FALSE
Q99871	HAUS7	-3.040394e-01	4.049123	-3.357735e+00	1.168084e-02	0.738461487	-2.51399158	FALSE	FALSE
Q96SZ5	ADO	-2.072000e-01	4.055347	-3.352507e+00	1.176601e-02	0.738461487	-2.52475160	FALSE	FALSE
P23528	CFL1	1.048368e-01	4.057781	4.643835e+00	2.208598e-03	0.446207951	-2.53292868	FALSE	FALSE
Q9BZL4	PPP1R12C	-3.739762e-01	4.045013	-3.295045e+00	1.274706e-02	0.738461487	-2.55485140	FALSE	FALSE
O43482	OIP5	-2.961545e-01	4.049580	-3.336804e+00	1.202582e-02	0.738461487	-2.55505801	FALSE	FALSE
Q9UL42	PNMA2	-2.970303e-01	4.051068	-3.268392e+00	1.323149e-02	0.738461487	-2.58687126	FALSE	FALSE
Q9Y2U9	KLHDC2	-4.813641e-01	4.039345	-3.431647e+00	1.054507e-02	0.738461487	-2.60665719	FALSE	FALSE
Q9H0L4	CSTF2T	-1.873190e-01	4.055413	-3.408513e+00	1.088727e-02	0.738461487	-2.62096143	FALSE	FALSE
Q99608	NDN	-4.217173e-01	4.040703	-3.248212e+00	1.361133e-02	0.738461487	-2.62322325	FALSE	FALSE
P61619	SEC61A1	1.995459e-01	4.054790	3.395444e+00	1.108583e-02	0.738461487	-2.64379779	FALSE	FALSE
Q8NFU3	TSTD1	2.452438e-01	4.052247	3.316529e+00	1.237039e-02	0.738461487	-2.67053173	FALSE	FALSE
O00330	PDHX	-2.161221e-01	4.054650	-3.223649e+00	1.408945e-02	0.738461487	-2.69546390	FALSE	FALSE
Q96EL2	MRPS24	-3.554751e-01	4.045104	-3.230701e+00	1.395038e-02	0.738461487	-2.70273507	FALSE	FALSE
Q6PJ69	TRIM65	-2.903433e-01	4.050508	-3.148604e+00	1.566438e-02	0.768861029	-2.73580332	FALSE	FALSE
O75976	CPD	-1.703545e-01	4.056375	-3.253740e+00	1.350613e-02	0.738461487	-2.75016193	FALSE	FALSE
Q5T3I0	GPATCH4	-1.997506e-01	4.055157	-3.221931e+00	1.412355e-02	0.738461487	-2.75346267	FALSE	FALSE
Q96JP5	ZFP91	-3.954038e-01	4.040617	-3.129004e+00	1.610587e-02	0.768861029	-2.76842035	FALSE	FALSE
Q92673	SORL1	-4.595346e-01	4.037966	-3.184764e+00	1.488331e-02	0.753511005	-2.77069551	FALSE	FALSE
O43291	SPINT2	4.750569e-01	4.036892	3.215757e+00	1.424685e-02	0.738461487	-2.78522644	FALSE	FALSE
Q9NTJ4	MAN2C1	-5.112024e-01	4.034518	-3.237814e+00	1.381158e-02	0.738461487	-2.80288506	FALSE	FALSE
Q8N6I1	EID2	-8.571915e-01	3.996616	-3.830869e+00	6.151402e-03	0.675677449	-2.80313229	FALSE	FALSE
O00308	WWP2	-2.129854e-01	4.053820	-3.359979e+00	1.164449e-02	0.738461487	-2.80872066	FALSE	FALSE
Q99933	BAG1	-2.545246e-01	4.051911	-3.151262e+00	1.560549e-02	0.768861029	-2.81389721	FALSE	FALSE
Q9NX70	MED29	-3.717859e-01	4.044776	-3.061847e+00	1.772150e-02	0.788206007	-2.83360279	FALSE	FALSE
Q8NBJ5	COLGALT1	1.783580e-01	4.055346	3.838762e+00	6.087634e-03	0.675677449	-2.83741149	FALSE	FALSE
P48449	LSS	1.490344e-01	4.056788	3.284563e+00	1.293528e-02	0.738461487	-2.84227413	FALSE	FALSE
P61803	DAD1	-2.532703e-01	4.051733	-3.166312e+00	1.527656e-02	0.767470672	-2.84280696	FALSE	FALSE
Q96F15	GIMAP5	-2.737847e-01	4.051620	-3.047211e+00	1.809591e-02	0.788206007	-2.85791152	FALSE	FALSE
P33552	CKS2	-1.766138e-01	4.055678	-3.265079e+00	1.329307e-02	0.738461487	-2.86048629	FALSE	FALSE
A0AVF1	TTC26	-3.663659e-01	4.046818	-3.065611e+00	1.762656e-02	0.788206007	-2.86102186	FALSE	FALSE
P10415	BCL2	-3.603640e-01	4.047650	-3.066908e+00	1.759396e-02	0.788206007	-2.87469125	FALSE	FALSE
Q8N8K9	KIAA1958	-8.271806e-01	3.997904	-3.661107e+00	7.713953e-03	0.706635840	-2.91367908	FALSE	FALSE
Q86SK9	SCD5	4.074185e-01	4.038870	3.003785e+00	1.925694e-02	0.790987791	-2.92305969	FALSE	FALSE
P51948	MNAT1	-2.416962e-01	4.052677	-3.052155e+00	1.796853e-02	0.788206007	-2.92758300	FALSE	FALSE
Q6ZTW0	TPGS1	-6.447154e-01	4.020477	-3.258568e+00	1.341496e-02	0.738461487	-2.94655281	FALSE	FALSE
Q6JQN1	ACAD10	-6.901790e-01	4.012757	-3.311342e+00	1.246023e-02	0.738461487	-2.97630815	FALSE	FALSE
Q9H999	PANK3	4.057160e-01	4.040980	2.947288e+00	2.088647e-02	0.826724539	-2.97975311	FALSE	FALSE
Q9H7B2	RPF2	-3.050742e-01	4.048052	-3.046994e+00	1.810153e-02	0.788206007	-3.00879821	FALSE	FALSE
Q13530	SERINC3	5.993508e-01	4.016568	2.973445e+00	2.011464e-02	0.805943189	-3.01833440	FALSE	FALSE
O14735	CDIPT	3.287338e-01	4.046214	2.914566e+00	2.189625e-02	0.837416689	-3.02441595	FALSE	FALSE
Q9NS69	TOMM22	-1.782211e-01	4.055325	-3.435897e+00	1.048347e-02	0.738461487	-3.02875993	FALSE	FALSE
Q7L2Z9	CENPQ	-3.107610e-01	4.046752	-3.087273e+00	1.709046e-02	0.788206007	-3.03071564	FALSE	FALSE
O95644	NFATC1	4.350049e-01	4.034807	2.890048e+00	2.268647e-02	0.841848480	-3.05165828	FALSE	FALSE
Q9H0K6	PUS7L	-2.109964e-01	4.054064	-3.023068e+00	1.873196e-02	0.789280264	-3.05294232	FALSE	FALSE
Q9Y617	PSAT1	1.064123e-01	4.057774	3.385266e+00	1.124317e-02	0.738461487	-3.07208620	FALSE	FALSE
Q96IZ5	RBM41	2.355458e-01	4.053776	2.871160e+00	2.331566e-02	0.855475230	-3.07609733	FALSE	FALSE
P07766	CD3E	1.514111e-01	4.056315	3.462293e+00	1.010944e-02	0.738461487	-3.07804031	FALSE	FALSE
Q53GQ0	HSD17B12	2.251898e-01	4.053148	2.983447e+00	1.982751e-02	0.799342439	-3.09876202	FALSE	FALSE
P35249	RFC4	-7.635007e-02	4.058432	-3.405845e+00	1.092748e-02	0.738461487	-3.09885613	FALSE	FALSE
Q9H1E5	TMX4	-6.760042e-01	4.009589	-2.903712e+00	2.224243e-02	0.841232206	-3.10172293	FALSE	FALSE
P01130	LDLR	2.420962e-01	4.052393	2.913628e+00	2.192593e-02	0.837416689	-3.11121740	FALSE	FALSE
Q13569	TDG	-3.750070e-01	4.043009	-2.824592e+00	2.494645e-02	0.876690406	-3.11193597	FALSE	FALSE
Q9UGU5	HMGXB4	-3.647236e-01	4.047098	-2.860420e+00	2.368156e-02	0.859245801	-3.11813369	FALSE	FALSE
Q14738	PPP2R5D	-1.259722e-01	4.057446	-3.128023e+00	1.612831e-02	0.768861029	-3.12172411	FALSE	FALSE
Q5FBB7	SGO1	-1.025105e+00	3.966368	-3.523751e+00	9.293018e-03	0.731237364	-3.13760542	FALSE	FALSE
Q16539	MAPK14	1.665938e-01	4.055882	3.088395e+00	1.706317e-02	0.788206007	-3.14118035	FALSE	FALSE
Q15363	TMED2	1.527930e-01	4.056308	3.206634e+00	1.443112e-02	0.741047085	-3.14333778	FALSE	FALSE
Q14CB8	ARHGAP19	3.106452e-01	4.048753	2.785273e+00	2.641645e-02	0.885082777	-3.15718960	FALSE	FALSE
Q15738	NSDHL	1.657136e-01	4.055969	3.018217e+00	1.886257e-02	0.789688887	-3.15992695	FALSE	FALSE
Q92542	NCSTN	-1.870768e-01	4.055074	-2.994833e+00	1.950592e-02	0.796207160	-3.16204874	FALSE	FALSE
P57088	TMEM33	1.779904e-01	4.055120	3.292309e+00	1.279590e-02	0.738461487	-3.16753472	FALSE	FALSE
P50440	GATM	-7.019864e-01	4.010168	-3.141077e+00	1.583238e-02	0.768861029	-3.17930859	FALSE	FALSE
Q99583	MNT	-5.237665e-01	4.030118	-2.896551e+00	2.247400e-02	0.841232206	-3.18427985	FALSE	FALSE
Q9H497	TOR3A	3.135892e-01	4.048144	2.764728e+00	2.722032e-02	0.893346373	-3.18461007	FALSE	FALSE
Q8WUH6	TMEM263	-1.893658e-01	4.054863	-3.010686e+00	1.906727e-02	0.790987791	-3.18630645	FALSE	FALSE
Q5BJF2	TMEM97	2.628373e-01	4.050102	3.130085e+00	1.608116e-02	0.768861029	-3.19299042	FALSE	FALSE
P58557	YBEY	-5.597133e-01	4.021490	-2.808023e+00	2.555517e-02	0.876690406	-3.21408777	FALSE	FALSE
Q9NS73	MBIP	3.066892e-01	4.049952	2.737027e+00	2.834489e-02	0.903026580	-3.21593661	FALSE	FALSE
Q99550	MPHOSPH9	-4.713971e-01	4.039707	-2.894927e+00	2.252684e-02	0.841232206	-3.22871397	FALSE	FALSE
P21912	SDHB	9.830632e-02	4.057943	3.271184e+00	1.317984e-02	0.738461487	-3.22993623	FALSE	FALSE
Q9NX04	C1orf109	-4.024605e-01	4.040218	-2.725754e+00	2.881631e-02	0.905055230	-3.23331292	FALSE	FALSE
Q07666	KHDRBS1	-1.084614e-01	4.057610	-3.920049e+00	5.471143e-03	0.675677449	-3.23934397	FALSE	FALSE
Q8NA72	POC5	-2.273893e-01	4.054604	-2.719028e+00	2.910145e-02	0.905055230	-3.24836216	FALSE	FALSE
P17096	HMGA1	-1.340145e-01	4.056877	-3.270261e+00	1.319688e-02	0.738461487	-3.25734679	FALSE	FALSE
Q8IXZ2	ZC3H3	-1.120346e+00	3.933143	-3.220626e+00	1.414952e-02	0.738461487	-3.26929808	FALSE	FALSE
Q13948	CUX1	2.588433e-01	4.053008	2.688242e+00	3.044467e-02	0.906614871	-3.27011427	FALSE	FALSE
P40337	VHL	-3.707144e-01	4.041298	-2.738249e+00	2.829427e-02	0.903026580	-3.27058625	FALSE	FALSE
Q96I51	RCC1L	-5.988377e-01	4.020583	-2.865181e+00	2.351862e-02	0.858101216	-3.28341169	FALSE	FALSE
Q9H0S4	DDX47	-1.587321e-01	4.056116	-3.050622e+00	1.800791e-02	0.788206007	-3.28679065	FALSE	FALSE
P62072	TIMM10	-3.295728e-01	4.045664	-2.694923e+00	3.014777e-02	0.906614871	-3.29593896	FALSE	FALSE
Q9UMS4	PRPF19	-7.863479e-02	4.058247	-3.603889e+00	8.333439e-03	0.706635840	-3.30070170	FALSE	FALSE
Q06945	SOX4	-3.093566e-01	4.047837	-2.668865e+00	3.132305e-02	0.906614871	-3.30157529	FALSE	FALSE
P04844	RPN2	1.351547e-01	4.056952	3.024500e+00	1.869356e-02	0.789280264	-3.32571309	FALSE	FALSE
P17542	TAL1	-3.239361e-01	4.048304	-2.638088e+00	3.277271e-02	0.906614871	-3.33008315	FALSE	FALSE
Q9NX07	TRNAU1AP	3.668931e-01	4.042229	2.634408e+00	3.295063e-02	0.906614871	-3.33350139	FALSE	FALSE
Q8IXJ9	ASXL1	3.240088e-01	4.046410	2.631255e+00	3.310392e-02	0.906614871	-3.33684523	FALSE	FALSE
Q92994	BRF1	-5.970202e-01	4.015285	-2.619920e+00	3.366098e-02	0.906614871	-3.35369159	FALSE	FALSE
Q9BY12	SCAPER	-4.945576e-01	4.036448	-2.778017e+00	2.669749e-02	0.885082777	-3.36169759	FALSE	FALSE
O43709	BUD23	-2.561875e-01	4.050605	-2.751474e+00	2.775246e-02	0.894923727	-3.37175046	FALSE	FALSE
Q5H8A4	PIGG	4.495244e-01	4.035777	2.621145e+00	3.360031e-02	0.906614871	-3.38445513	FALSE	FALSE
O75554	WBP4	1.654879e-01	4.056052	2.783461e+00	2.648634e-02	0.885082777	-3.39445466	FALSE	FALSE
Q8NCY6	MSANTD4	-5.551452e-01	4.024501	-2.691254e+00	3.031044e-02	0.906614871	-3.39451666	FALSE	FALSE
Q8N999	C12orf29	-2.198363e-01	4.053395	-2.691138e+00	3.031561e-02	0.906614871	-3.40209875	FALSE	FALSE
Q8NEZ2	VPS37A	2.987748e-01	4.047369	2.616127e+00	3.384956e-02	0.906614871	-3.40911555	FALSE	FALSE
Q9H330	TMEM245	-3.004990e-01	4.049786	-2.562833e+00	3.661778e-02	0.908246465	-3.41282820	FALSE	FALSE
Q9Y5R8	TRAPPC1	-2.488939e-01	4.051249	-2.724950e+00	2.885020e-02	0.905055230	-3.41496022	FALSE	FALSE
Q14088	RAB33A	2.330216e-01	4.053148	2.605334e+00	3.439212e-02	0.908246465	-3.41740991	FALSE	FALSE
P40938	RFC3	-1.478521e-01	4.056325	-3.101866e+00	1.673909e-02	0.788206007	-3.41754258	FALSE	FALSE
P56159	GFRA1	-2.539031e-01	4.051317	-2.627638e+00	3.328060e-02	0.906614871	-3.41813013	FALSE	FALSE
Q9NW08	POLR3B	2.619397e-01	4.050254	2.674848e+00	3.104908e-02	0.906614871	-3.41894633	FALSE	FALSE
Q7Z6I8	C5orf24	-4.801359e-01	4.030194	-2.565672e+00	3.646458e-02	0.908246465	-3.42091565	FALSE	FALSE
P00519	ABL1	-3.830591e-01	4.040723	-2.549112e+00	3.736767e-02	0.908246465	-3.42845533	FALSE	FALSE
Q92830	KAT2A	-2.842431e-01	4.049942	-2.556586e+00	3.695723e-02	0.908246465	-3.44136107	FALSE	FALSE
Q92508	PIEZO1	5.584691e-01	4.027787	2.753840e+00	2.765666e-02	0.894923727	-3.44895573	FALSE	FALSE
Q9NX46	ADPRHL2	-1.223924e-01	4.057539	-2.840405e+00	2.437965e-02	0.876690406	-3.45256710	FALSE	FALSE
Q9HD47	RANGRF	-4.255523e-01	4.034904	-2.527750e+00	3.856682e-02	0.908246465	-3.45261539	FALSE	FALSE
Q9H4I2	ZHX3	-3.455608e-01	4.045123	-2.522205e+00	3.888453e-02	0.908246465	-3.46032035	FALSE	FALSE
Q9BX10	GTPBP2	3.312592e-01	4.044668	2.549933e+00	3.732235e-02	0.908246465	-3.46181899	FALSE	FALSE
Q6N063	OGFOD2	-3.637968e-01	4.045526	-2.531839e+00	3.833425e-02	0.908246465	-3.46426849	FALSE	FALSE
O14874	BCKDK	-2.056812e-01	4.054043	-2.650897e+00	3.216108e-02	0.906614871	-3.48015924	FALSE	FALSE
O43175	PHGDH	6.390431e-02	4.058460	3.709822e+00	7.225682e-03	0.706635840	-3.48274247	FALSE	FALSE
Q15528	MED22	-2.448954e-01	4.052209	-2.547696e+00	3.744596e-02	0.908246465	-3.48937147	FALSE	FALSE
O00189	AP4M1	-3.440796e-01	4.047581	-2.506038e+00	3.982623e-02	0.908246465	-3.48966396	FALSE	FALSE
Q9Y5J6	TIMM10B	-3.013556e-01	4.046380	-2.628449e+00	3.324092e-02	0.906614871	-3.49126161	FALSE	FALSE
O00488	ZNF593	-2.385500e-01	4.052118	-2.583890e+00	3.549706e-02	0.908246465	-3.50224923	FALSE	FALSE
P10914	IRF1	-2.467903e-01	4.052538	-2.509657e+00	3.961342e-02	0.908246465	-3.50310810	FALSE	FALSE
Q92804	TAF15	-1.444767e-01	4.056362	-3.319373e+00	1.232142e-02	0.738461487	-3.50409829	FALSE	FALSE
P82932	MRPS6	-2.075136e-01	4.053927	-2.628895e+00	3.321909e-02	0.906614871	-3.51859342	FALSE	FALSE
Q8N4L2	PIP4P2	2.783337e-01	4.051863	2.455678e+00	4.291282e-02	0.908246465	-3.53330192	FALSE	FALSE
O15360	FANCA	3.929728e-01	4.045550	2.536828e+00	3.805247e-02	0.908246465	-3.53734640	FALSE	FALSE
Q96E09	FAM122A	4.515882e-01	4.033421	2.460633e+00	4.259853e-02	0.908246465	-3.54207520	FALSE	FALSE
Q8TCC3	MRPL30	-2.541295e-01	4.050697	-2.553027e+00	3.715213e-02	0.908246465	-3.54552718	FALSE	FALSE
Q6P4Q7	CNNM4	-4.075665e-01	4.039538	-2.456758e+00	4.284410e-02	0.908246465	-3.55369816	FALSE	FALSE
Q6P3S1	DENND1B	3.700495e-01	4.039167	2.500134e+00	4.017598e-02	0.908246465	-3.55434371	FALSE	FALSE
Q9Y250	LZTS1	-4.400417e-01	4.032931	-2.436277e+00	4.416644e-02	0.908246465	-3.56049195	FALSE	FALSE
O60294	LCMT2	-3.108206e-01	4.048723	-2.427940e+00	4.471659e-02	0.908246465	-3.56407169	FALSE	FALSE
Q9P086	MED11	-3.745040e-01	4.040530	-2.804351e+00	2.569219e-02	0.876690406	-3.56483523	FALSE	FALSE
O95573	ACSL3	1.396354e-01	4.056757	2.772954e+00	2.689542e-02	0.887141308	-3.57042637	FALSE	FALSE
Q9Y639	NPTN	-2.891035e-01	4.047301	-2.668088e+00	3.135881e-02	0.906614871	-3.57437174	FALSE	FALSE
Q9BRK5	SDF4	3.989567e-01	4.044351	2.489488e+00	4.081465e-02	0.908246465	-3.57928031	FALSE	FALSE
Q96RU2	USP28	-2.518697e-01	4.052300	-2.432905e+00	4.438811e-02	0.908246465	-3.58576444	FALSE	FALSE
O14548	COX7A2L	2.658339e-01	4.049451	2.525556e+00	3.869218e-02	0.908246465	-3.58818168	FALSE	FALSE
P08670	VIM	4.215173e-02	4.058715	3.842402e+00	6.058469e-03	0.675677449	-3.58833691	FALSE	FALSE
Q969S9	GFM2	-2.282923e-01	4.053595	-2.439558e+00	4.395181e-02	0.908246465	-3.59403981	FALSE	FALSE
Q8TDN6	BRIX1	-1.504318e-01	4.056238	-2.802915e+00	2.574596e-02	0.876690406	-3.59464996	FALSE	FALSE
Q99704	DOK1	-4.625169e-01	4.029666	-2.413039e+00	4.571743e-02	0.908246465	-3.59547054	FALSE	FALSE
O75874	IDH1	1.320622e-01	4.056859	3.606333e+00	8.305908e-03	0.706635840	-3.59763019	FALSE	FALSE
P51606	RENBP	-5.175837e-01	4.022470	-2.433201e+00	4.436864e-02	0.908246465	-3.60031070	FALSE	FALSE
Q05BQ5	MBTD1	-3.688286e-01	4.039757	-2.412628e+00	4.574537e-02	0.908246465	-3.60088036	FALSE	FALSE
Q9BRT2	UQCC2	-1.604410e-01	4.056214	-2.615689e+00	3.387139e-02	0.906614871	-3.60147725	FALSE	FALSE
Q8IWU2	LMTK2	2.956838e-01	4.050867	2.391630e+00	4.719557e-02	0.908246465	-3.60608353	FALSE	FALSE
Q12981	BNIP1	1.651934e-01	4.055893	2.618586e+00	3.372717e-02	0.906614871	-3.60737518	FALSE	FALSE
Q8IZ69	TRMT2A	-1.854852e-01	4.055062	-2.551293e+00	3.724744e-02	0.908246465	-3.60845483	FALSE	FALSE
Q9UGJ1	TUBGCP4	1.784917e-01	4.055023	2.656865e+00	3.188019e-02	0.906614871	-3.61112600	FALSE	FALSE
Q8NHV1	GIMAP7	-2.643295e-01	4.050846	-2.426781e+00	4.479361e-02	0.908246465	-3.61295285	FALSE	FALSE
Q96PM5	RCHY1	-3.253371e-01	4.044854	-2.406880e+00	4.613779e-02	0.908246465	-3.61311279	FALSE	FALSE
O75140	DEPDC5	-5.687534e-01	4.028556	-2.635558e+00	3.289493e-02	0.906614871	-3.61340396	FALSE	FALSE
O60930	RNASEH1	-1.817315e-01	4.055798	-2.475399e+00	4.167586e-02	0.908246465	-3.62596192	FALSE	FALSE
P30414	NKTR	2.408927e-01	4.051580	2.458405e+00	4.273957e-02	0.908246465	-3.63031471	FALSE	FALSE
O95273	CCNDBP1	-3.459244e-01	4.043391	-2.373137e+00	4.851161e-02	0.908246465	-3.63298260	FALSE	FALSE
O76080	ZFAND5	-2.532188e-01	4.051160	-2.429396e+00	4.462002e-02	0.908246465	-3.63598980	FALSE	FALSE
C9JLW8	MCRIP1	-1.876684e-01	4.054245	-2.807307e+00	2.558184e-02	0.876690406	-3.63811259	FALSE	FALSE
Q06481	APLP2	6.342778e-01	4.004440	2.449062e+00	4.333617e-02	0.908246465	-3.64028852	FALSE	FALSE
O95872	GPANK1	-3.163133e-01	4.046984	-2.361034e+00	4.939314e-02	0.908246465	-3.64062548	FALSE	FALSE
P35080	PFN2	-1.931837e-01	4.054108	-2.789496e+00	2.625431e-02	0.885082777	-3.64164529	FALSE	FALSE
Q9Y2H0	DLGAP4	1.731116e-01	4.055633	2.546789e+00	3.749620e-02	0.908246465	-3.64470209	FALSE	FALSE
O94903	PLPBP	8.720135e-02	4.058100	3.057908e+00	1.782145e-02	0.788206007	-3.64826682	FALSE	FALSE
O75531	BANF1	-3.240557e-01	4.044573	-2.563150e+00	3.660064e-02	0.908246465	-3.65057480	FALSE	FALSE
Q6UWP7	LCLAT1	2.175844e-01	4.053796	2.410139e+00	4.591488e-02	0.908246465	-3.65114178	FALSE	FALSE
Q8N3J9	ZNF664	-8.036978e-01	3.952216	-2.350027e+00	5.020890e-02	0.910440790	-3.65420067	FALSE	FALSE
O60613	SELENOF	-1.964976e-01	4.054252	-2.535210e+00	3.814362e-02	0.908246465	-3.65738177	FALSE	FALSE
Q15404	RSU1	1.665483e-01	4.055413	2.723080e+00	2.892932e-02	0.905055230	-3.67116780	FALSE	FALSE
Q92610	ZNF592	2.506627e-01	4.050509	2.481558e+00	4.129712e-02	0.908246465	-3.67234759	FALSE	FALSE
Q9Y3S2	ZNF330	-1.293395e-01	4.057364	-2.608942e+00	3.420975e-02	0.908227274	-3.67439789	FALSE	FALSE
Q13907	IDI1	1.502149e-01	4.056053	2.922846e+00	2.163597e-02	0.836907186	-3.67495243	FALSE	FALSE
Q9HD20	ATP13A1	2.536631e-01	4.051011	2.385382e+00	4.763613e-02	0.908246465	-3.67715229	FALSE	FALSE
Q9H0H3	KLHL25	-2.631511e-01	4.052742	-2.323087e+00	5.226387e-02	0.910440790	-3.68059384	FALSE	FALSE
Q8TB36	GDAP1	2.192223e-01	4.053373	2.413413e+00	4.569205e-02	0.908246465	-3.68157576	FALSE	FALSE
P53350	PLK1	2.103105e-01	4.054650	2.364113e+00	4.916733e-02	0.908246465	-3.68837487	FALSE	FALSE
P07738	BPGM	-1.679284e-01	4.055712	-2.548485e+00	3.740232e-02	0.908246465	-3.68853688	FALSE	FALSE
Q9ULV3	CIZ1	-1.734191e-01	4.055154	-2.652368e+00	3.209161e-02	0.906614871	-3.69591006	FALSE	FALSE
Q6UW68	TMEM205	3.029654e-01	4.045700	2.415532e+00	4.554844e-02	0.908246465	-3.70403589	FALSE	FALSE
Q9UHV9	PFDN2	5.938803e-02	4.058540	3.296385e+00	1.272322e-02	0.738461487	-3.70587612	FALSE	FALSE
Q8N0X7	SPART	-4.037514e-01	4.034949	-2.303472e+00	5.381360e-02	0.910440790	-3.70771453	FALSE	FALSE
Q6P4E1	CASC4	-3.779738e-01	4.038070	-2.304721e+00	5.371356e-02	0.910440790	-3.71563851	FALSE	FALSE
Q9H3R5	CENPH	-1.841918e-01	4.054844	-2.507984e+00	3.971168e-02	0.908246465	-3.71774980	FALSE	FALSE
P57075	UBASH3A	-1.548248e-01	4.056605	-2.478039e+00	4.151308e-02	0.908246465	-3.72219520	FALSE	FALSE
Q8TD26	CHD6	-2.639832e-01	4.052005	-2.287516e+00	5.510855e-02	0.910440790	-3.72355859	FALSE	FALSE
P60602	ROMO1	2.973423e-01	4.046468	2.371543e+00	4.862681e-02	0.908246465	-3.72430791	FALSE	FALSE
Q969R2	OSBP2	4.070514e-01	4.034177	2.612403e+00	3.403576e-02	0.907296096	-3.72751877	FALSE	FALSE
P84090	ERH	-1.513981e-01	4.056011	-3.202099e+00	1.452366e-02	0.741047085	-3.73047460	FALSE	FALSE
P30281	CCND3	2.630717e-01	4.050333	2.316163e+00	5.280570e-02	0.910440790	-3.73852959	FALSE	FALSE
Q56P03	EAPP	-3.816311e-01	4.038327	-2.524590e+00	3.874755e-02	0.908246465	-3.74295090	FALSE	FALSE
P12956	XRCC6	3.579628e-02	4.058784	3.527992e+00	9.239361e-03	0.731237364	-3.74328245	FALSE	FALSE
Q9P209	CEP72	-6.669244e-01	3.996689	-2.259775e+00	5.743533e-02	0.917879337	-3.74669626	FALSE	FALSE
Q99986	VRK1	-9.856779e-02	4.057849	-2.872332e+00	2.327607e-02	0.855475230	-3.75020682	FALSE	FALSE
P20226	TBP	1.574230e-01	4.056086	2.525807e+00	3.867780e-02	0.908246465	-3.75024973	FALSE	FALSE
P62829	RPL23	1.029314e-01	4.057639	3.350422e+00	1.180015e-02	0.738461487	-3.75137925	FALSE	FALSE
P49427	CDC34	9.828866e-02	4.057882	2.823544e+00	2.498450e-02	0.876690406	-3.75191824	FALSE	FALSE
Q07817	BCL2L1	1.962899e-01	4.053809	2.515372e+00	3.927974e-02	0.908246465	-3.75357881	FALSE	FALSE
Q9UM82	SPATA2	-4.382428e-01	4.031097	-2.252328e+00	5.807666e-02	0.919340624	-3.75535701	FALSE	FALSE
Q8N8N7	PTGR2	2.246070e-01	4.052515	2.374366e+00	4.842304e-02	0.908246465	-3.75873303	FALSE	FALSE
O60880	SH2D1A	8.692804e-02	4.058073	3.008112e+00	1.913779e-02	0.790987791	-3.76336369	FALSE	FALSE
Q9NP64	ZCCHC17	-4.997478e-01	4.023582	-2.243838e+00	5.881663e-02	0.920550543	-3.76353990	FALSE	FALSE
Q9H6K1	ILRUN	2.579290e-01	4.049802	2.373205e+00	4.850670e-02	0.908246465	-3.76481161	FALSE	FALSE
Q68D10	SPTY2D1	3.945238e-01	4.039952	2.257300e+00	5.764765e-02	0.917879337	-3.76489711	FALSE	FALSE
Q14573	ITPR3	-3.302991e-01	4.046366	-2.239730e+00	5.917812e-02	0.920550543	-3.76818758	FALSE	FALSE
Q8IWI9	MGA	2.947892e-01	4.049242	2.234547e+00	5.963733e-02	0.920550543	-3.77622455	FALSE	FALSE
Q9BWJ5	SF3B5	-3.205982e-01	4.044151	-2.281296e+00	5.562178e-02	0.910440790	-3.77643280	FALSE	FALSE
Q9NWB6	ARGLU1	1.822182e-01	4.054465	2.778711e+00	2.667048e-02	0.885082777	-3.77909885	FALSE	FALSE
A6NKD9	CCDC85C	-3.581992e-01	4.042163	-2.225809e+00	6.041965e-02	0.920550543	-3.78363935	FALSE	FALSE
Q5VZF2	MBNL2	1.288962e-01	4.056813	3.026388e+00	1.864311e-02	0.789280264	-3.78366042	FALSE	FALSE
Q8NC44	RETREG2	-4.942040e-01	4.025385	-2.250205e+00	5.826083e-02	0.919340624	-3.78527350	FALSE	FALSE
Q6QNY1	BLOC1S2	-2.329729e-01	4.051349	-2.373728e+00	4.846900e-02	0.908246465	-3.79544766	FALSE	FALSE
Q92918	MAP4K1	-1.912464e-01	4.055117	-2.319898e+00	5.251270e-02	0.910440790	-3.79635488	FALSE	FALSE
P47985	UQCRFS1	8.191864e-02	4.058204	2.922195e+00	2.165630e-02	0.836907186	-3.79850792	FALSE	FALSE
A8MW92	PHF20L1	-2.046559e-01	4.054330	-2.303576e+00	5.380524e-02	0.910440790	-3.80070450	FALSE	FALSE
Q5SRI9	MANEA	-3.348541e-01	4.043811	-2.221811e+00	6.078102e-02	0.920550543	-3.80098939	FALSE	FALSE
Q86YC3	NRROS	3.558501e-01	4.040344	2.223177e+00	6.065734e-02	0.920550543	-3.80124082	FALSE	FALSE
P62380	TBPL1	-2.219685e-01	4.052561	-2.331359e+00	5.162397e-02	0.910440790	-3.80380487	FALSE	FALSE
P63146	UBE2B	-4.746785e-01	4.024146	-2.257496e+00	5.763083e-02	0.917879337	-3.81220835	FALSE	FALSE
Q92841	DDX17	-4.805976e-02	4.058692	-3.217407e+00	1.421378e-02	0.738461487	-3.82648534	FALSE	FALSE
Q96BK5	PINX1	-1.865368e-01	4.055024	-2.323221e+00	5.225342e-02	0.910440790	-3.82933063	FALSE	FALSE
Q9NQ89	C12orf4	-4.448264e-01	4.032328	-2.197164e+00	6.305742e-02	0.920688491	-3.83314287	FALSE	FALSE
Q15645	TRIP13	-1.158266e-01	4.057437	-2.658327e+00	3.181175e-02	0.906614871	-3.83347159	FALSE	FALSE
Q9UMR5	PPT2	2.692793e-01	4.048273	2.289238e+00	5.496724e-02	0.910440790	-3.83650126	FALSE	FALSE
Q9Y467	SALL2	-3.472661e-01	4.041562	-2.185996e+00	6.411689e-02	0.924387274	-3.84025264	FALSE	FALSE
P54274	TERF1	-3.068519e-01	4.046045	-2.189337e+00	6.379813e-02	0.922341980	-3.84081830	FALSE	FALSE
A5PL33	KRBA1	4.141971e-01	4.034352	2.170750e+00	6.559205e-02	0.939433483	-3.84119950	FALSE	FALSE
Q9Y4U1	MMACHC	-4.673080e-01	4.027110	-2.163043e+00	6.635070e-02	0.940986390	-3.85361725	FALSE	FALSE
Q9Y2Q3	GSTK1	-1.928380e-01	4.053848	-2.433884e+00	4.432362e-02	0.908246465	-3.85380473	FALSE	FALSE
Q9BRU9	UTP23	1.760564e-01	4.055299	2.360000e+00	4.946918e-02	0.908246465	-3.85417943	FALSE	FALSE
Q96EK5	KIFBP	1.699427e-01	4.055570	2.378582e+00	4.812032e-02	0.908246465	-3.85428752	FALSE	FALSE
P09661	SNRPA1	7.213316e-02	4.058344	3.045380e+00	1.814333e-02	0.788206007	-3.85586395	FALSE	FALSE
Q9Y5J7	TIMM9	-2.125656e-01	4.052768	-2.359475e+00	4.950785e-02	0.908246465	-3.85765685	FALSE	FALSE
O00571	DDX3X	-5.522215e-02	4.058566	-3.418722e+00	1.073481e-02	0.738461487	-3.85815155	FALSE	FALSE
P51148	RAB5C	9.516961e-02	4.057837	2.941405e+00	2.106433e-02	0.828741704	-3.86036892	FALSE	FALSE
Q96CX6	LRRC58	-2.826013e-01	4.047220	-2.255963e+00	5.776273e-02	0.917879337	-3.86213331	FALSE	FALSE
P0CG13	CHTF8	-4.124198e-01	4.032348	-2.257067e+00	5.766772e-02	0.917879337	-3.86618990	FALSE	FALSE
O75385	ULK1	2.412319e-01	4.052056	2.195685e+00	6.319670e-02	0.920688491	-3.86638954	FALSE	FALSE
Q9NXV2	KCTD5	-1.235581e-01	4.057498	-2.463613e+00	4.241067e-02	0.908246465	-3.86687909	FALSE	FALSE
Q643R3	LPCAT4	5.758437e-01	4.014979	2.218781e+00	6.105637e-02	0.920550543	-3.86837374	FALSE	FALSE
Q8TCE6	DENND10	-2.675219e-01	4.050596	-2.156348e+00	6.701679e-02	0.943290151	-3.87473454	FALSE	FALSE
Q96DU7	ITPKC	-4.675726e-01	4.033101	-2.194628e+00	6.329645e-02	0.920688491	-3.87517410	FALSE	FALSE
Q01650	SLC7A5	1.445137e-01	4.056194	2.675164e+00	3.103465e-02	0.906614871	-3.87679216	FALSE	FALSE
Q9P0N9	TBC1D7	-3.552907e-01	4.042050	-2.127246e+00	6.999067e-02	0.949208121	-3.88453702	FALSE	FALSE
Q9UKT7	FBXL3	2.964900e-01	4.048139	2.130707e+00	6.963021e-02	0.949208121	-3.88554092	FALSE	FALSE
Q9UKD1	GMEB2	-1.633999e-01	4.055582	-2.457489e+00	4.279766e-02	0.908246465	-3.88914589	FALSE	FALSE
P56937	HSD17B7	1.710331e-01	4.055410	2.349410e+00	5.025505e-02	0.910440790	-3.88957512	FALSE	FALSE
Q9UBK9	UXT	2.805715e-01	4.046968	2.310381e+00	5.326246e-02	0.910440790	-3.89018432	FALSE	FALSE
A2RTX5	TARS3	1.430255e-01	4.056229	2.930674e+00	2.139288e-02	0.836628190	-3.89619214	FALSE	FALSE
Q6PK04	CCDC137	-2.442458e-01	4.052598	-2.133912e+00	6.929805e-02	0.949208121	-3.90393055	FALSE	FALSE
P78415	IRX3	-3.490199e-01	4.041086	-2.110117e+00	7.180218e-02	0.949208121	-3.91283252	FALSE	FALSE
Q9H0A8	COMMD4	1.392093e-01	4.056982	2.362576e+00	4.927988e-02	0.908246465	-3.91636127	FALSE	FALSE
Q13888	GTF2H2	-2.237599e-01	4.051774	-2.287537e+00	5.510677e-02	0.910440790	-3.91874404	FALSE	FALSE
P49585	PCYT1A	1.448752e-01	4.056688	2.361005e+00	4.939528e-02	0.908246465	-3.92311723	FALSE	FALSE
Q8N3J3	C17orf53	-5.394293e-01	4.012482	-2.087946e+00	7.421635e-02	0.949299964	-3.92502307	FALSE	FALSE
Q86XR8	CEP57	-2.729584e-01	4.048564	-2.154110e+00	6.724096e-02	0.943986446	-3.92548426	FALSE	FALSE
Q13951	CBFB	-7.475137e-02	4.058321	-2.894491e+00	2.254106e-02	0.841232206	-3.92671312	FALSE	FALSE
Q13164	MAPK7	-3.086287e-01	4.048646	-2.079930e+00	7.510884e-02	0.949299964	-3.93207821	FALSE	FALSE
P22830	FECH	2.357056e-01	4.052004	2.150976e+00	6.755612e-02	0.943986446	-3.93384834	FALSE	FALSE
Q99653	CHP1	-3.054572e-01	4.046292	-2.111604e+00	7.164306e-02	0.949208121	-3.93610556	FALSE	FALSE
Q9Y4C2	TCAF1	-1.248295e-01	4.057444	-2.395597e+00	4.691808e-02	0.908246465	-3.93655554	FALSE	FALSE
Q13243	SRSF5	-1.468290e-01	4.055988	-2.755100e+00	2.760582e-02	0.894923727	-3.94512365	FALSE	FALSE
Q9Y2D8	SSX2IP	-2.732402e-01	4.050368	-2.080926e+00	7.499742e-02	0.949299964	-3.94601184	FALSE	FALSE
P04066	FUCA1	2.823154e-01	4.047992	2.107453e+00	7.208808e-02	0.949208121	-3.94940041	FALSE	FALSE
Q9NX63	CHCHD3	-9.615354e-02	4.057808	-2.826436e+00	2.487965e-02	0.876690406	-3.95075696	FALSE	FALSE
Q6ZMK1	CYHR1	2.395038e-01	4.052246	2.104464e+00	7.241021e-02	0.949299964	-3.95267295	FALSE	FALSE
Q3L8U1	CHD9	2.174876e-01	4.052467	2.225926e+00	6.040915e-02	0.920550543	-3.95501768	FALSE	FALSE
Q9NZ01	TECR	1.277213e-01	4.056987	2.507702e+00	3.972825e-02	0.908246465	-3.95548362	FALSE	FALSE
P11802	CDK4	-1.883361e-01	4.054200	-2.296461e+00	5.437876e-02	0.910440790	-3.95672058	FALSE	FALSE
Q9BYG3	NIFK	-1.174503e-01	4.057686	-2.392985e+00	4.710063e-02	0.908246465	-3.95942769	FALSE	FALSE
O75354	ENTPD6	3.494823e-01	4.041245	2.054156e+00	7.805136e-02	0.950834260	-3.95952342	FALSE	FALSE
Q8WY22	BRI3BP	2.348660e-01	4.050562	2.371834e+00	4.860580e-02	0.908246465	-3.96115473	FALSE	FALSE
Q7Z569	BRAP	-1.852623e-01	4.055619	-2.147681e+00	6.788897e-02	0.945379291	-3.96533976	FALSE	FALSE
Q9H3C7	GGNBP2	-3.301422e-01	4.041614	-2.083336e+00	7.472837e-02	0.949299964	-3.96842400	FALSE	FALSE
P18065	IGFBP2	2.166694e-01	4.051962	2.355746e+00	4.978338e-02	0.910440790	-3.97170619	FALSE	FALSE
Q9HA92	RSAD1	-2.651541e-01	4.050112	-2.065161e+00	7.678123e-02	0.949299964	-3.97722093	FALSE	FALSE
P57775	FBXW4	3.367958e-01	4.043555	2.036876e+00	8.008767e-02	0.955414266	-3.97811037	FALSE	FALSE
O15213	WDR46	-2.345426e-01	4.051861	-2.119861e+00	7.076603e-02	0.949208121	-3.98345628	FALSE	FALSE
Q9NP97	DYNLRB1	-2.137006e-01	4.052132	-2.366864e+00	4.896652e-02	0.908246465	-3.98370371	FALSE	FALSE
Q8NDZ2	SIMC1	-3.519994e-01	4.041997	-2.026541e+00	8.133052e-02	0.956681468	-3.98474828	FALSE	FALSE
Q8WWW0	RASSF5	1.741691e-01	4.055598	2.188962e+00	6.383380e-02	0.922341980	-3.99057278	FALSE	FALSE
Q6PI26	SHQ1	-4.088113e-01	4.032802	-2.023238e+00	8.173168e-02	0.956681468	-3.99332422	FALSE	FALSE
Q6UB99	ANKRD11	-3.816670e-01	4.035922	-2.029295e+00	8.099741e-02	0.956681468	-3.99922342	FALSE	FALSE
O76075	DFFB	4.263360e-01	4.029923	2.011374e+00	8.318896e-02	0.956681468	-4.00000250	FALSE	FALSE
Q13395	TARBP1	-1.988717e-01	4.054221	-2.144147e+00	6.824789e-02	0.945795218	-4.00101505	FALSE	FALSE
Q9HC77	CENPJ	-4.486826e-01	4.034358	-2.037284e+00	8.003891e-02	0.955414266	-4.00195212	FALSE	FALSE
P53671	LIMK2	-1.576238e-01	4.056041	-2.284742e+00	5.533685e-02	0.910440790	-4.00339492	FALSE	FALSE
Q13322	GRB10	2.997136e-01	4.047544	2.011265e+00	8.320243e-02	0.956681468	-4.00931129	FALSE	FALSE
Q9NUS5	AP5S1	-3.082052e-01	4.046072	-2.016147e+00	8.259966e-02	0.956681468	-4.01080000	FALSE	FALSE
Q9BSY4	CHCHD5	-2.929253e-01	4.047036	-2.023241e+00	8.173131e-02	0.956681468	-4.01147969	FALSE	FALSE
Q7Z4W1	DCXR	9.612966e-02	4.057878	2.636285e+00	3.285978e-02	0.906614871	-4.01675495	FALSE	FALSE
Q15643	TRIP11	-1.422995e-01	4.056724	-2.282500e+00	5.552208e-02	0.910440790	-4.01820584	FALSE	FALSE
Q13555	CAMK2G	-1.200155e-01	4.057567	-2.343078e+00	5.073101e-02	0.910440790	-4.01887177	FALSE	FALSE
P61970	NUTF2	-1.704660e-01	4.055002	-3.037673e+00	1.834441e-02	0.788206007	-4.03405559	FALSE	FALSE
Q14168	MPP2	2.121789e-01	4.052169	2.307878e+00	5.346151e-02	0.910440790	-4.03543411	FALSE	FALSE
P16150	SPN	-1.401168e-01	4.056262	-2.547609e+00	3.745078e-02	0.908246465	-4.03584531	FALSE	FALSE
E9PQ53	NDUFC2-KCTD14	3.068615e-01	4.043931	2.397832e+00	4.676243e-02	0.908246465	-4.04395250	FALSE	FALSE
Q8N9Z2	CCDC71L	-4.369733e-01	4.027916	-1.969431e+00	8.854833e-02	0.960550894	-4.04505627	FALSE	FALSE
P53370	NUDT6	-4.258672e-01	4.037280	-1.990324e+00	8.583757e-02	0.960550894	-4.04862482	FALSE	FALSE
P17480	UBTF	3.107146e-01	4.043354	2.362734e+00	4.926830e-02	0.908246465	-4.05342596	FALSE	FALSE
P53396	ACLY	5.239779e-02	4.058613	3.099548e+00	1.679438e-02	0.788206007	-4.05523826	FALSE	FALSE
Q71F23	CENPU	-1.573203e-01	4.055926	-2.246777e+00	5.855937e-02	0.920550543	-4.05565253	FALSE	FALSE
P09669	COX6C	1.419639e-01	4.056153	2.707809e+00	2.958364e-02	0.906614871	-4.05713789	FALSE	FALSE
P20248	CCNA2	-1.141000e-01	4.057615	-2.366264e+00	4.901022e-02	0.908246465	-4.05813138	FALSE	FALSE
Q8TCT7	SPPL2B	2.447901e-01	4.051905	1.985341e+00	8.647662e-02	0.960550894	-4.06061537	FALSE	FALSE
P53611	RABGGTB	1.315775e-01	4.056571	2.531400e+00	3.835914e-02	0.908246465	-4.06441505	FALSE	FALSE
O75151	PHF2	2.736343e-01	4.047145	2.066164e+00	7.666650e-02	0.949299964	-4.06803913	FALSE	FALSE
Q9Y6B6	SAR1B	-1.582540e-01	4.055466	-2.364869e+00	4.911202e-02	0.908246465	-4.06925054	FALSE	FALSE
Q659A1	ICE2	-2.772148e-01	4.047791	-2.003179e+00	8.421034e-02	0.959194554	-4.06950752	FALSE	FALSE
Q86X27	RALGPS2	-2.300976e-01	4.052036	-2.017765e+00	8.240081e-02	0.956681468	-4.07011931	FALSE	FALSE
O75832	PSMD10	-1.146229e-01	4.057350	-2.487970e+00	4.090655e-02	0.908246465	-4.07953486	FALSE	FALSE
O00287	RFXAP	-3.801626e-01	4.031527	-2.049206e+00	7.862930e-02	0.954512926	-4.08017791	FALSE	FALSE
Q8TD30	GPT2	1.902379e-01	4.054061	2.151064e+00	6.754725e-02	0.943986446	-4.08101838	FALSE	FALSE
P14209	CD99	-2.672189e-01	4.046829	-2.097219e+00	7.319699e-02	0.949299964	-4.08134217	FALSE	FALSE
Q8NDN9	RCBTB1	5.163633e-01	4.011770	1.925094e+00	9.458117e-02	0.960550894	-4.08399788	FALSE	FALSE
P33241	LSP1	-1.947290e-01	4.053170	-2.285806e+00	5.524917e-02	0.910440790	-4.08440134	FALSE	FALSE
Q96K21	ZFYVE19	-2.520627e-01	4.048716	-2.474291e+00	4.174436e-02	0.908246465	-4.08892412	FALSE	FALSE
Q969H6	POP5	2.251980e-01	4.053253	1.971029e+00	8.833806e-02	0.960550894	-4.08990408	FALSE	FALSE
Q15390	MTFR1	-1.927582e-01	4.055339	-2.005154e+00	8.396309e-02	0.959194554	-4.09004727	FALSE	FALSE
Q9BVS5	TRMT61B	-2.983775e-01	4.047190	-1.931984e+00	9.361798e-02	0.960550894	-4.09068674	FALSE	FALSE
P20339	RAB5A	6.182772e-02	4.058528	2.827365e+00	2.484608e-02	0.876690406	-4.09310976	FALSE	FALSE
Q9Y605	MRFAP1	-1.356895e-01	4.056514	-2.403419e+00	4.637572e-02	0.908246465	-4.09435997	FALSE	FALSE
P62847	RPS24	-1.612817e-01	4.055382	-2.965355e+00	2.035010e-02	0.810405437	-4.09538497	FALSE	FALSE
Q49A88	CCDC14	-5.260493e-01	4.012641	-1.912041e+00	9.643238e-02	0.960550894	-4.09641030	FALSE	FALSE
O95361	TRIM16	2.952536e-01	4.047012	1.922130e+00	9.499841e-02	0.960550894	-4.09812603	FALSE	FALSE
Q9Y2U5	MAP3K2	2.697869e-01	4.047609	2.023295e+00	8.172474e-02	0.956681468	-4.09990879	FALSE	FALSE
Q15742	NAB2	-2.872918e-01	4.050335	-1.902122e+00	9.786247e-02	0.960550894	-4.10399864	FALSE	FALSE
Q86VP1	TAX1BP1	-2.747200e-01	4.046814	-2.014671e+00	8.278141e-02	0.956681468	-4.10525118	FALSE	FALSE
P17152	TMEM11	2.267363e-01	4.050811	2.163486e+00	6.630683e-02	0.940986390	-4.10708289	FALSE	FALSE
Q9NQY0	BIN3	2.263388e-01	4.052483	1.975168e+00	8.779579e-02	0.960550894	-4.11086019	FALSE	FALSE
O15121	DEGS1	-3.426527e-01	4.037299	-2.089960e+00	7.399368e-02	0.949299964	-4.11971713	FALSE	FALSE
Q6IPU0	CENPP	-2.138170e-01	4.053441	-1.975705e+00	8.772557e-02	0.960550894	-4.12565303	FALSE	FALSE
Q9Y664	KPTN	1.859586e-01	4.054434	2.078089e+00	7.531536e-02	0.949299964	-4.12621820	FALSE	FALSE
Q32M88	PGGHG	-5.838406e-01	4.001535	-1.918163e+00	9.555978e-02	0.960550894	-4.12695619	FALSE	FALSE
P50402	EMD	8.824323e-02	4.058018	2.618600e+00	3.372645e-02	0.906614871	-4.12921942	FALSE	FALSE
Q5VZE5	NAA35	-1.479275e-01	4.056206	-2.215371e+00	6.136776e-02	0.920550543	-4.13052616	FALSE	FALSE
P50548	ERF	4.266312e-01	4.027942	1.861677e+00	1.039102e-01	0.960550894	-4.13901920	FALSE	FALSE
O96007	MOCS2	1.504101e-01	4.056893	2.061666e+00	7.718240e-02	0.949299964	-4.13911828	FALSE	FALSE
Q12974	PTP4A2	1.042157e-01	4.057500	2.661778e+00	3.165084e-02	0.906614871	-4.14231230	FALSE	FALSE
Q96SB3	PPP1R9B	-2.454904e-01	4.052327	-1.885222e+00	1.003470e-01	0.960550894	-4.14399564	FALSE	FALSE
P18440	NAT1	-1.967227e-01	4.054354	-1.980748e+00	8.706971e-02	0.960550894	-4.14483074	FALSE	FALSE
Q6ZW49	PAXIP1	-1.787433e-01	4.055016	-2.058031e+00	7.760178e-02	0.950550153	-4.14515073	FALSE	FALSE
Q9BW62	KATNAL1	-3.051590e-01	4.043842	-1.898157e+00	9.843997e-02	0.960550894	-4.14682147	FALSE	FALSE
Q9BW61	DDA1	-1.104940e-01	4.057680	-2.313725e+00	5.299780e-02	0.910440790	-4.14765085	FALSE	FALSE
Q9Y3A2	UTP11	-2.032879e-01	4.053529	-2.002447e+00	8.430220e-02	0.959194554	-4.14867443	FALSE	FALSE
Q8NBJ7	SUMF2	1.704324e-01	4.054571	2.335818e+00	5.128233e-02	0.910440790	-4.15052457	FALSE	FALSE
Q15013	MAD2L1BP	5.098149e-01	4.009650	1.869204e+00	1.027580e-01	0.960550894	-4.15417603	FALSE	FALSE
Q9Y6M7	SLC4A7	2.033256e-01	4.052746	2.058805e+00	7.751228e-02	0.950550153	-4.15456838	FALSE	FALSE
O43824	GTPBP6	-2.916828e-01	4.045357	-1.955209e+00	9.044137e-02	0.960550894	-4.15476628	FALSE	FALSE
Q8WV99	ZFAND2B	-3.866245e-01	4.032842	-1.849242e+00	1.058412e-01	0.960550894	-4.15478011	FALSE	FALSE
Q9HCM4	EPB41L5	4.372465e-01	4.028294	1.844588e+00	1.065727e-01	0.960550894	-4.16093886	FALSE	FALSE
Q9H496	TOR1AIP2	-2.557832e-01	4.047638	-2.073721e+00	7.580746e-02	0.949299964	-4.16176078	FALSE	FALSE
P48960	CD97	-4.266524e-01	4.030833	-1.835963e+00	1.079413e-01	0.960550894	-4.16182171	FALSE	FALSE
Q9BY41	HDAC8	-5.058554e-01	4.009033	-1.837387e+00	1.077142e-01	0.960550894	-4.16226098	FALSE	FALSE
Q9UK97	FBXO9	3.109474e-01	4.043114	1.882715e+00	1.007207e-01	0.960550894	-4.16302263	FALSE	FALSE
Q8NFZ0	FBH1	3.643596e-01	4.037852	1.836895e+00	1.077927e-01	0.960550894	-4.16390678	FALSE	FALSE
Q9NWS8	RMND1	-1.933122e-01	4.054050	-2.012335e+00	8.306990e-02	0.956681468	-4.16392776	FALSE	FALSE
Q9H773	DCTPP1	-1.766008e-01	4.054461	-2.697922e+00	3.001550e-02	0.906614871	-4.16823699	FALSE	FALSE
Q9HAZ1	CLK4	5.101496e-01	4.015367	1.836483e+00	1.078584e-01	0.960550894	-4.16859306	FALSE	FALSE
Q8N1F8	STK11IP	-2.200404e-01	4.053383	-1.898112e+00	9.844662e-02	0.960550894	-4.16959595	FALSE	FALSE
Q9C0E8	LNPK	1.877763e-01	4.054827	1.968554e+00	8.866397e-02	0.960550894	-4.17022953	FALSE	FALSE
Q9BUL5	PHF23	-1.248259e-01	4.057647	-2.124844e+00	7.024194e-02	0.949208121	-4.17362520	FALSE	FALSE
P27701	CD82	-1.834242e-01	4.053765	-2.301774e+00	5.394992e-02	0.910440790	-4.17743041	FALSE	FALSE
Q9UIF9	BAZ2A	-2.036856e-01	4.053813	-1.940025e+00	9.250597e-02	0.960550894	-4.17929070	FALSE	FALSE
P32121	ARRB2	-1.262175e-01	4.056867	-2.345252e+00	5.056708e-02	0.910440790	-4.18165514	FALSE	FALSE
Q8IWT6	LRRC8A	2.378890e-01	4.051771	1.862053e+00	1.038524e-01	0.960550894	-4.18706029	FALSE	FALSE
Q96CB8	INTS12	1.788205e-01	4.055015	1.999981e+00	8.461231e-02	0.960550894	-4.18775127	FALSE	FALSE
Q6NXT1	ANKRD54	-1.920916e-01	4.053680	-2.025116e+00	8.150329e-02	0.956681468	-4.18912497	FALSE	FALSE
Q96HI0	SENP5	3.491010e-01	4.040274	1.807242e+00	1.126217e-01	0.960550894	-4.19125626	FALSE	FALSE
Q99757	TXN2	-2.548621e-01	4.047735	-2.150100e+00	6.764441e-02	0.943986446	-4.19398342	FALSE	FALSE
O75127	PTCD1	-1.751996e-01	4.055431	-1.982102e+00	8.689447e-02	0.960550894	-4.19468918	FALSE	FALSE
Q8TCY9	URGCP	-2.282337e-01	4.051287	-1.936355e+00	9.301199e-02	0.960550894	-4.19538136	FALSE	FALSE
Q8IUH4	ZDHHC13	-2.194273e-01	4.051245	-2.083359e+00	7.472575e-02	0.949299964	-4.19632369	FALSE	FALSE
Q9UGP8	SEC63	2.043465e-01	4.052518	2.075545e+00	7.560158e-02	0.949299964	-4.19722237	FALSE	FALSE
Q9HC07	TMEM165	-2.796944e-01	4.045443	-2.273084e+00	5.630685e-02	0.917057513	-4.19839866	FALSE	FALSE
Q96A33	CCDC47	1.340628e-01	4.056687	2.220917e+00	6.086215e-02	0.920550543	-4.19952144	FALSE	FALSE
Q6P1X5	TAF2	-2.104260e-01	4.052677	-1.941985e+00	9.223688e-02	0.960550894	-4.19988148	FALSE	FALSE
O94916	NFAT5	-6.350138e-01	3.985713	-1.786096e+00	1.161914e-01	0.960550894	-4.20546093	FALSE	FALSE
Q9UHQ4	BCAP29	-3.366372e-01	4.042086	-1.792779e+00	1.150517e-01	0.960550894	-4.20945456	FALSE	FALSE
O00767	SCD	2.209689e-01	4.050892	2.133048e+00	6.938742e-02	0.949208121	-4.21005123	FALSE	FALSE
Q8IV63	VRK3	-1.316371e-01	4.056840	-2.195018e+00	6.325966e-02	0.920688491	-4.21058546	FALSE	FALSE
Q8N3C7	CLIP4	2.593432e-01	4.050878	1.802763e+00	1.133690e-01	0.960550894	-4.21220754	FALSE	FALSE
Q8N5S9	CAMKK1	3.130990e-01	4.042568	1.825204e+00	1.096723e-01	0.960550894	-4.21375307	FALSE	FALSE
Q15286	RAB35	1.203070e-01	4.056875	2.523662e+00	3.880079e-02	0.908246465	-4.21386422	FALSE	FALSE
P07099	EPHX1	1.627862e-01	4.056060	1.985261e+00	8.648691e-02	0.960550894	-4.21464573	FALSE	FALSE
P23246	SFPQ	-4.691050e-02	4.058646	-3.391078e+00	1.115303e-02	0.738461487	-4.21554474	FALSE	FALSE
P11308	ERG	-1.573693e-01	4.055340	-2.219623e+00	6.097979e-02	0.920550543	-4.22220955	FALSE	FALSE
Q5TCZ1	SH3PXD2A	-2.720362e-01	4.050873	-1.771665e+00	1.186892e-01	0.964128526	-4.22595545	FALSE	FALSE
P49327	FASN	5.711561e-02	4.058568	2.807275e+00	2.558302e-02	0.876690406	-4.22718757	FALSE	FALSE
Q9H4Z2	ZNF335	-4.703999e-01	4.027702	-1.792485e+00	1.151016e-01	0.960550894	-4.22868838	FALSE	FALSE
Q96HQ2	CDKN2AIPNL	-5.089401e-01	4.003120	-1.879583e+00	1.011893e-01	0.960550894	-4.22976554	FALSE	FALSE
Q13227	GPS2	1.818238e-01	4.054291	1.993897e+00	8.538230e-02	0.960550894	-4.23200027	FALSE	FALSE
P29558	RBMS1	2.282293e-01	4.050166	2.294927e+00	5.450316e-02	0.910440790	-4.23213976	FALSE	FALSE
Q13371	PDCL	-1.906682e-01	4.053393	-2.128391e+00	6.987119e-02	0.949208121	-4.23277975	FALSE	FALSE
Q9Y2Z9	COQ6	3.760242e-01	4.031843	1.784295e+00	1.165003e-01	0.960550894	-4.23300062	FALSE	FALSE
Q8IX15	HOMEZ	-3.306251e-01	4.042385	-1.758939e+00	1.209345e-01	0.964790740	-4.23338105	FALSE	FALSE
P28065	PSMB9	1.154381e-01	4.057072	2.659865e+00	3.173994e-02	0.906614871	-4.23548357	FALSE	FALSE
P05141	SLC25A5	8.770238e-02	4.057963	3.453252e+00	1.023591e-02	0.738461487	-4.23785632	FALSE	FALSE
O14657	TOR1B	2.468433e-01	4.048460	1.952248e+00	9.084034e-02	0.960550894	-4.24062937	FALSE	FALSE
Q9H098	FAM107B	-2.072764e-01	4.052579	-1.935616e+00	9.311407e-02	0.960550894	-4.24126623	FALSE	FALSE
Q96S15	WDR24	-4.535410e-01	4.014064	-1.748152e+00	1.228691e-01	0.964790740	-4.24314228	FALSE	FALSE
Q9GZU8	PSME3IP1	-1.469959e-01	4.055885	-2.209370e+00	6.191955e-02	0.920688491	-4.24397339	FALSE	FALSE
Q8IYS2	KIAA2013	-2.300440e-01	4.050277	-1.953079e+00	9.072825e-02	0.960550894	-4.24590446	FALSE	FALSE
Q9Y5J9	TIMM8B	-4.456596e-01	4.016632	-1.956602e+00	9.025412e-02	0.960550894	-4.24704257	FALSE	FALSE
O60499	STX10	3.012303e-01	4.042133	1.947913e+00	9.142780e-02	0.960550894	-4.24889172	FALSE	FALSE
Q6P4R8	NFRKB	1.815203e-01	4.055363	1.882452e+00	1.007599e-01	0.960550894	-4.24947073	FALSE	FALSE
Q9BRX5	GINS3	-1.031011e-01	4.057593	-2.417382e+00	4.542340e-02	0.908246465	-4.24953981	FALSE	FALSE
P42898	MTHFR	1.967140e-01	4.053312	1.953795e+00	9.063163e-02	0.960550894	-4.24965688	FALSE	FALSE
Q08999	RBL2	3.254460e-01	4.043165	1.739609e+00	1.244221e-01	0.964790740	-4.25020860	FALSE	FALSE
Q86T24	ZBTB33	2.266025e-01	4.050519	1.915370e+00	9.595684e-02	0.960550894	-4.25024808	FALSE	FALSE
Q9H1U4	MEGF9	3.465646e-01	4.041027	1.732952e+00	1.256452e-01	0.964790740	-4.25099907	FALSE	FALSE
Q08752	PPID	6.865676e-02	4.058413	2.631704e+00	3.308203e-02	0.906614871	-4.25222273	FALSE	FALSE
Q9P2M4	TBC1D14	-3.960638e-01	4.034481	-1.729377e+00	1.263067e-01	0.964790740	-4.25293518	FALSE	FALSE
P50416	CPT1A	-4.014490e-01	4.028607	-1.723047e+00	1.274861e-01	0.964790740	-4.25828083	FALSE	FALSE
P17026	ZNF22	-2.201957e-01	4.052202	-1.843195e+00	1.067926e-01	0.960550894	-4.26126702	FALSE	FALSE
Q96MD7	C9orf85	3.943047e-01	4.031064	1.727059e+00	1.267375e-01	0.964790740	-4.26174531	FALSE	FALSE
O60683	PEX10	-3.298981e-01	4.040916	-1.733483e+00	1.255473e-01	0.964790740	-4.26378593	FALSE	FALSE
Q9BYE7	PCGF6	-1.827442e-01	4.053852	-2.046998e+00	7.888855e-02	0.955414266	-4.26575095	FALSE	FALSE
O75503	CLN5	3.028584e-01	4.041776	1.851260e+00	1.055255e-01	0.960550894	-4.26808030	FALSE	FALSE
Q8IUX1	TMEM126B	-2.365618e-01	4.049525	-1.878114e+00	1.014101e-01	0.960550894	-4.26998366	FALSE	FALSE
A0A2Z4LIS9	FOXO3B	-2.785306e-01	4.045104	-1.807183e+00	1.126315e-01	0.960550894	-4.27321301	FALSE	FALSE
Q8NI27	THOC2	-8.889723e-02	4.058014	-2.436967e+00	4.412122e-02	0.908246465	-4.27530374	FALSE	FALSE
Q9UK73	FEM1B	-2.735597e-01	4.048170	-1.720766e+00	1.279138e-01	0.964790740	-4.28751698	FALSE	FALSE
Q13724	MOGS	1.484419e-01	4.055807	2.144793e+00	6.818220e-02	0.945795218	-4.29269511	FALSE	FALSE
Q9HA64	FN3KRP	-1.532808e-01	4.055422	-2.167296e+00	6.593101e-02	0.940986390	-4.29297452	FALSE	FALSE
P09668	CTSH	-1.891049e-01	4.053295	-1.992563e+00	8.555192e-02	0.960550894	-4.29328825	FALSE	FALSE
O75177	SS18L1	3.809045e-01	4.036194	1.675007e+00	1.367818e-01	0.966818689	-4.29545903	FALSE	FALSE
O95391	SLU7	-1.559960e-01	4.056022	-1.962549e+00	8.945940e-02	0.960550894	-4.29799358	FALSE	FALSE
Q9BWT3	PAPOLG	1.657344e-01	4.055928	1.876137e+00	1.017076e-01	0.960550894	-4.30162327	FALSE	FALSE
Q96EK7	FAM120B	-1.734776e-01	4.056002	-1.827009e+00	1.093800e-01	0.960550894	-4.30187669	FALSE	FALSE
Q7Z401	DENND4A	-2.898923e-01	4.046076	-1.695439e+00	1.327528e-01	0.964790740	-4.30292045	FALSE	FALSE
Q53H96	PYCR3	-1.674097e-01	4.054575	-2.178054e+00	6.488119e-02	0.933345919	-4.30410042	FALSE	FALSE
Q00537	CDK17	-3.258374e-01	4.040623	-1.714307e+00	1.291316e-01	0.964790740	-4.30657449	FALSE	FALSE
Q8TBZ6	TRMT10A	2.560903e-01	4.048487	1.759483e+00	1.208377e-01	0.964790740	-4.30675153	FALSE	FALSE
Q9Y244	POMP	-1.846622e-01	4.053304	-2.270921e+00	5.648871e-02	0.917730682	-4.30702616	FALSE	FALSE
Q5SXM8	DNLZ	-3.867723e-01	4.029332	-1.868505e+00	1.028645e-01	0.960550894	-4.31041074	FALSE	FALSE
P10412	H1-4	-6.218100e-02	4.058426	-3.262971e+00	1.333239e-02	0.738461487	-4.31201685	FALSE	FALSE
Q96ME1	FBXL18	1.987619e-01	4.054976	1.747177e+00	1.230455e-01	0.964790740	-4.31445597	FALSE	FALSE
Q2M296	MTHFSD	-2.425396e-01	4.049891	-1.772050e+00	1.186219e-01	0.964128526	-4.31459487	FALSE	FALSE
Q9UKE5	TNIK	-4.026559e-01	4.039664	-1.666783e+00	1.384357e-01	0.967739963	-4.31464283	FALSE	FALSE
Q92917	GPKOW	-9.258222e-02	4.057852	-2.450263e+00	4.325898e-02	0.908246465	-4.31680902	FALSE	FALSE
Q86WA8	LONP2	-1.634787e-01	4.055901	-1.889288e+00	9.974364e-02	0.960550894	-4.31785020	FALSE	FALSE
A8MPP1	DDX11L8	-2.243008e-01	4.051015	-1.795973e+00	1.145108e-01	0.960550894	-4.32081455	FALSE	FALSE
Q9P2K6	KLHL42	-2.322183e-01	4.051225	-1.735141e+00	1.252419e-01	0.964790740	-4.32251491	FALSE	FALSE
P55735	SEC13	8.791053e-02	4.057954	2.491320e+00	4.070401e-02	0.908246465	-4.32352090	FALSE	FALSE
P18887	XRCC1	-1.023731e-01	4.057611	-2.342630e+00	5.076485e-02	0.910440790	-4.32389093	FALSE	FALSE
Q53GL0	PLEKHO1	-2.135964e-01	4.052305	-1.806458e+00	1.127522e-01	0.960550894	-4.32498996	FALSE	FALSE
O96005	CLPTM1	-1.687097e-01	4.054498	-2.062056e+00	7.713750e-02	0.949299964	-4.32519973	FALSE	FALSE
O00329	PIK3CD	-2.126204e-01	4.053025	-1.757908e+00	1.211182e-01	0.964790740	-4.32520082	FALSE	FALSE
O00506	STK25	8.147530e-02	4.058134	2.499194e+00	4.023194e-02	0.908246465	-4.32934545	FALSE	FALSE
Q99490	AGAP2	1.898495e-01	4.053859	1.855786e+00	1.048208e-01	0.960550894	-4.33091179	FALSE	FALSE
Q9BQE4	SELENOS	3.379007e-01	4.037162	1.710182e+00	1.299153e-01	0.964790740	-4.33180599	FALSE	FALSE
Q9BYX4	IFIH1	-4.226196e-01	4.021208	-1.707486e+00	1.304299e-01	0.964790740	-4.33439308	FALSE	FALSE
Q9UDY8	MALT1	2.062442e-01	4.054620	1.707699e+00	1.303891e-01	0.964790740	-4.33637212	FALSE	FALSE
O00232	PSMD12	8.361524e-02	4.058034	2.574279e+00	3.600412e-02	0.908246465	-4.33667656	FALSE	FALSE
Q7RTS9	DYM	-2.017691e-01	4.053176	-1.792582e+00	1.150851e-01	0.960550894	-4.33940065	FALSE	FALSE
P0CG12	DERPC	-1.070199e-01	4.057533	-2.242265e+00	5.895478e-02	0.920550543	-4.34090704	FALSE	FALSE
O43439	CBFA2T2	2.013823e-01	4.053290	1.783854e+00	1.165762e-01	0.960550894	-4.34155275	FALSE	FALSE
P49247	RPIA	-8.593685e-02	4.057978	-2.543328e+00	3.768852e-02	0.908246465	-4.34252262	FALSE	FALSE
Q8TDR2	STK35	-4.053101e-01	4.024874	-1.631452e+00	1.457559e-01	0.972160085	-4.34653863	FALSE	FALSE
Q86YS6	RAB43	3.273453e-01	4.037258	1.776976e+00	1.177641e-01	0.962289031	-4.34814428	FALSE	FALSE
Q9NTM9	CUTC	-1.069607e-01	4.057361	-2.390240e+00	4.729327e-02	0.908246465	-4.34999659	FALSE	FALSE
Q5H9R7	PPP6R3	-1.278863e-01	4.056569	-2.268315e+00	5.670863e-02	0.917879337	-4.35145294	FALSE	FALSE
Q562R1	ACTBL2	-4.170241e-01	4.031039	-2.301057e+00	5.400761e-02	0.910440790	-4.35213583	FALSE	FALSE
Q9Y5S1	TRPV2	-2.877773e-01	4.044314	-1.666030e+00	1.385879e-01	0.967739963	-4.35223804	FALSE	FALSE
Q9UHG3	PCYOX1	2.641714e-01	4.045766	1.932230e+00	9.358380e-02	0.960550894	-4.35373351	FALSE	FALSE
Q9NQT4	EXOSC5	-1.795534e-01	4.053731	-2.378373e+00	4.813529e-02	0.908246465	-4.35444927	FALSE	FALSE
P56589	PEX3	1.285368e-01	4.056963	2.039673e+00	7.975446e-02	0.955414266	-4.35450929	FALSE	FALSE
Q9Y5U2	TSSC4	-1.363742e-01	4.056562	-2.040038e+00	7.971112e-02	0.955414266	-4.35544759	FALSE	FALSE
O60573	EIF4E2	1.347129e-01	4.056537	2.071834e+00	7.602111e-02	0.949299964	-4.35651139	FALSE	FALSE
Q96BR5	COA7	1.395254e-01	4.056457	2.005871e+00	8.387351e-02	0.959194554	-4.35781143	FALSE	FALSE
Q7L3T8	PARS2	-3.071348e-01	4.040710	-1.807911e+00	1.125106e-01	0.960550894	-4.36084744	FALSE	FALSE
Q9BUN8	DERL1	2.203012e-01	4.050521	2.108101e+00	7.201842e-02	0.949208121	-4.36350495	FALSE	FALSE
Q9UMS0	NFU1	-1.246875e-01	4.057383	-1.981666e+00	8.695095e-02	0.960550894	-4.36388052	FALSE	FALSE
Q9BT92	TCHP	-8.128364e-01	3.918320	-1.621889e+00	1.477985e-01	0.972160085	-4.36515079	FALSE	FALSE
P29083	GTF2E1	-9.401075e-02	4.058131	-2.162334e+00	6.642087e-02	0.940986390	-4.36812172	FALSE	FALSE
Q9Y6I7	WSB1	-4.486815e-01	4.016802	-1.578933e+00	1.573054e-01	0.973779278	-4.36835888	FALSE	FALSE
Q9GZS1	POLR1E	-1.882107e-01	4.053117	-1.907861e+00	9.703255e-02	0.960550894	-4.36858174	FALSE	FALSE
Q5JPE7	NOMO2	-2.485315e-01	4.050024	-1.643617e+00	1.431955e-01	0.972160085	-4.37012622	FALSE	FALSE
Q9BQF6	SENP7	-2.764184e-01	4.046052	-1.668474e+00	1.380941e-01	0.967739963	-4.37019336	FALSE	FALSE
Q92581	SLC9A6	1.830355e-01	4.055562	1.721412e+00	1.277925e-01	0.964790740	-4.37028861	FALSE	FALSE
Q7Z4L5	TTC21B	-2.445304e-01	4.050370	-1.647254e+00	1.424382e-01	0.972160085	-4.37082565	FALSE	FALSE
Q5T8I9	HENMT1	-1.631949e-01	4.055930	-1.815609e+00	1.112385e-01	0.960550894	-4.37241258	FALSE	FALSE
P0DJD0	RGPD1	-1.842581e-01	4.054215	-1.799984e+00	1.138350e-01	0.960550894	-4.37288019	FALSE	FALSE
Q12912	LRMP	2.372466e-01	4.049054	1.750279e+00	1.224853e-01	0.964790740	-4.37384956	FALSE	FALSE
O43567	RNF13	3.818648e-01	4.028284	1.776990e+00	1.177617e-01	0.962289031	-4.37539087	FALSE	FALSE
Q8IYR2	SMYD4	-3.279898e-01	4.040042	-1.613252e+00	1.496661e-01	0.972160085	-4.37545521	FALSE	FALSE
Q9NRX5	SERINC1	2.532497e-01	4.052098	1.594341e+00	1.538320e-01	0.973779278	-4.37618612	FALSE	FALSE
Q86UL3	GPAT4	2.835740e-01	4.045085	1.634413e+00	1.451289e-01	0.972160085	-4.37620039	FALSE	FALSE
P35222	CTNNB1	2.147757e-01	4.052550	1.694703e+00	1.328960e-01	0.964790740	-4.37720623	FALSE	FALSE
Q8WUA7	TBC1D22A	-2.759537e-01	4.043888	-1.854108e+00	1.050814e-01	0.960550894	-4.37790294	FALSE	FALSE
P17036	ZNF3	-1.957125e-01	4.053150	-1.785180e+00	1.163484e-01	0.960550894	-4.38002153	FALSE	FALSE
P41240	CSK	-9.392372e-02	4.057754	-2.468377e+00	4.211204e-02	0.908246465	-4.38045747	FALSE	FALSE
Q9NUG6	PDRG1	1.553378e-01	4.055165	2.053045e+00	7.818068e-02	0.950834260	-4.38098598	FALSE	FALSE
Q8WXE1	ATRIP	-2.282024e-01	4.050697	-1.694689e+00	1.328988e-01	0.964790740	-4.38395231	FALSE	FALSE
Q9BUB4	ADAT1	-3.017707e-01	4.039413	-1.707591e+00	1.304099e-01	0.964790740	-4.38653689	FALSE	FALSE
P53999	SUB1	-5.437661e-02	4.058542	-3.158479e+00	1.544684e-02	0.768861029	-4.38802390	FALSE	FALSE
Q12772	SREBF2	3.912910e-01	4.022771	1.653658e+00	1.411139e-01	0.972160085	-4.38809463	FALSE	FALSE
Q9Y5T5	USP16	-1.370558e-01	4.056486	-2.005048e+00	8.397635e-02	0.959194554	-4.38851848	FALSE	FALSE
Q5H9F3	BCORL1	-2.893332e-01	4.052397	-1.544459e+00	1.653396e-01	0.973779278	-4.39123080	FALSE	FALSE
O14628	ZNF195	1.797656e-01	4.056162	1.681758e+00	1.354379e-01	0.965949990	-4.39178626	FALSE	FALSE
Q9HCL2	GPAM	-1.978518e-01	4.055173	-1.651080e+00	1.416456e-01	0.972160085	-4.39204653	FALSE	FALSE
Q14CS0	UBXN2B	3.172515e-01	4.040794	1.569819e+00	1.593938e-01	0.973779278	-4.39408777	FALSE	FALSE
Q13542	EIF4EBP2	-4.185806e-01	4.022084	-1.569157e+00	1.595464e-01	0.973779278	-4.39455361	FALSE	FALSE
Q9UBU7	DBF4	-2.872555e-01	4.046831	-1.576078e+00	1.579569e-01	0.973779278	-4.39504391	FALSE	FALSE
Q13825	AUH	-1.525943e-01	4.056026	-1.869986e+00	1.026390e-01	0.960550894	-4.39723578	FALSE	FALSE
Q9NZ71	RTEL1	-3.285743e-01	4.037137	-1.689925e+00	1.338289e-01	0.964790740	-4.39805330	FALSE	FALSE
Q13433	SLC39A6	-4.001272e-01	4.023602	-1.556210e+00	1.625598e-01	0.973779278	-4.40173375	FALSE	FALSE
Q8N668	COMMD1	-2.963108e-01	4.040062	-1.748744e+00	1.227622e-01	0.964790740	-4.40335325	FALSE	FALSE
Q96AG3	SLC25A46	2.070854e-01	4.052276	1.732473e+00	1.257336e-01	0.964790740	-4.40551780	FALSE	FALSE
Q14139	UBE4A	-1.365137e-01	4.056722	-1.934248e+00	9.330364e-02	0.960550894	-4.40584386	FALSE	FALSE
Q99471	PFDN5	1.223124e-01	4.056707	2.412164e+00	4.577693e-02	0.908246465	-4.40655157	FALSE	FALSE
Q8IZT6	ASPM	-1.803830e-01	4.056297	-1.654936e+00	1.408511e-01	0.972160085	-4.40929386	FALSE	FALSE
Q8IX18	DHX40	-1.383403e-01	4.056979	-1.857870e+00	1.044977e-01	0.960550894	-4.40957833	FALSE	FALSE
Q8TBC5	ZSCAN18	-2.972602e-01	4.046346	-1.531536e+00	1.684473e-01	0.973779278	-4.41197606	FALSE	FALSE
Q76N32	CEP68	-3.836749e-01	4.030394	-1.514992e+00	1.725032e-01	0.973779278	-4.41324556	FALSE	FALSE
Q14241	ELOA	-3.967344e-01	4.030870	-1.508742e+00	1.740586e-01	0.973779278	-4.41361634	FALSE	FALSE
P17098	ZNF8	-2.244830e-01	4.050491	-1.697007e+00	1.324482e-01	0.964790740	-4.41397431	FALSE	FALSE
O15550	KDM6A	-2.532929e-01	4.050923	-1.554069e+00	1.630629e-01	0.973779278	-4.41587596	FALSE	FALSE
Q86YV9	HPS6	-2.090384e-01	4.051448	-1.739333e+00	1.244727e-01	0.964790740	-4.42554325	FALSE	FALSE
Q9NWL6	ASNSD1	-2.434735e-01	4.051554	-1.549510e+00	1.641393e-01	0.973779278	-4.42660889	FALSE	FALSE
Q14686	NCOA6	-2.167055e-01	4.051138	-1.685230e+00	1.347516e-01	0.964981348	-4.42709942	FALSE	FALSE
P84101	SERF2	1.907185e-01	4.052596	1.988957e+00	8.601251e-02	0.960550894	-4.42901317	FALSE	FALSE
Q9ULA0	DNPEP	7.106145e-02	4.058427	2.360166e+00	4.945694e-02	0.908246465	-4.43021732	FALSE	FALSE
Q8IYA6	CKAP2L	-2.623912e-01	4.049052	-1.535378e+00	1.675178e-01	0.973779278	-4.43247934	FALSE	FALSE
P42226	STAT6	2.052372e-01	4.053134	1.645610e+00	1.427802e-01	0.972160085	-4.43509099	FALSE	FALSE
P05161	ISG15	1.355817e-01	4.056197	2.077640e+00	7.536578e-02	0.949299964	-4.43787524	FALSE	FALSE
Q9NP77	SSU72	-1.092400e-01	4.057511	-2.095456e+00	7.338971e-02	0.949299964	-4.44120524	FALSE	FALSE
Q01469	FABP5	4.300516e-02	4.058679	3.314096e+00	1.241244e-02	0.738461487	-4.44157147	FALSE	FALSE
O14647	CHD2	1.665365e-01	4.055987	1.695342e+00	1.327717e-01	0.964790740	-4.44365538	FALSE	FALSE
Q9Y592	CEP83	2.441906e-01	4.049360	1.564284e+00	1.606745e-01	0.973779278	-4.44472500	FALSE	FALSE
Q13432	UNC119	3.520295e-01	4.032176	1.534047e+00	1.678393e-01	0.973779278	-4.44550566	FALSE	FALSE
Q15006	EMC2	1.089932e-01	4.057404	2.143113e+00	6.835329e-02	0.945795218	-4.44568661	FALSE	FALSE
Q96DX7	TRIM44	-2.881997e-01	4.043573	-1.527190e+00	1.695043e-01	0.973779278	-4.44938571	FALSE	FALSE
Q13685	AAMP	-1.075425e-01	4.057271	-2.346901e+00	5.044310e-02	0.910440790	-4.44949071	FALSE	FALSE
Q8NBQ5	HSD17B11	-1.686942e-01	4.055816	-1.688373e+00	1.341334e-01	0.964790740	-4.45063498	FALSE	FALSE
Q5RI15	COX20	-2.669644e-01	4.046058	-2.039265e+00	7.980297e-02	0.955414266	-4.45368379	FALSE	FALSE
Q9UK53	ING1	2.777553e-01	4.042960	1.786426e+00	1.161348e-01	0.960550894	-4.45485835	FALSE	FALSE
Q9H0F7	ARL6	4.496494e-01	4.014563	1.444088e+00	1.909093e-01	0.973779278	-4.45606667	FALSE	FALSE
Q9NRG9	AAAS	-8.324109e-02	4.058240	-2.207373e+00	6.210435e-02	0.920688491	-4.45716144	FALSE	FALSE
Q96S82	UBL7	-2.087929e-01	4.051376	-1.724576e+00	1.272003e-01	0.964790740	-4.45955814	FALSE	FALSE
Q93075	TATDN2	2.237060e-01	4.052882	1.533287e+00	1.680232e-01	0.973779278	-4.46006696	FALSE	FALSE
O60583	CCNT2	2.603336e-01	4.047273	1.526093e+00	1.697721e-01	0.973779278	-4.46098912	FALSE	FALSE
Q9BTF0	THUMPD2	-3.215087e-01	4.037811	-1.549731e+00	1.640870e-01	0.973779278	-4.46156432	FALSE	FALSE
P45985	MAP2K4	-1.300373e-01	4.056823	-1.925576e+00	9.451343e-02	0.960550894	-4.46198756	FALSE	FALSE
Q96QV1	HHIP	2.386549e-01	4.053052	1.485602e+00	1.799285e-01	0.973779278	-4.46278933	FALSE	FALSE
Q96SK2	TMEM209	-1.883999e-01	4.054538	-1.629854e+00	1.460953e-01	0.972160085	-4.46298646	FALSE	FALSE
Q96QD8	SLC38A2	-2.353995e-01	4.048184	-1.925823e+00	9.447872e-02	0.960550894	-4.46384535	FALSE	FALSE
P06746	POLB	1.327067e-01	4.056730	1.899382e+00	9.826122e-02	0.960550894	-4.46811391	FALSE	FALSE
Q14249	ENDOG	-1.394787e-01	4.055870	-2.190281e+00	6.370828e-02	0.922341980	-4.47136789	FALSE	FALSE
Q96BJ3	AIDA	-1.655199e-01	4.055515	-1.706732e+00	1.305740e-01	0.964790740	-4.47185647	FALSE	FALSE
Q96HN2	AHCYL2	2.591913e-01	4.046880	1.540774e+00	1.662205e-01	0.973779278	-4.47317740	FALSE	FALSE
Q9P0M9	MRPL27	-1.203503e-01	4.056923	-2.087371e+00	7.428000e-02	0.949299964	-4.47332423	FALSE	FALSE
Q02086	SP2	1.802173e-01	4.054704	1.644036e+00	1.431081e-01	0.972160085	-4.47544698	FALSE	FALSE
Q5EBL8	PDZD11	-1.847806e-01	4.053407	-1.741582e+00	1.240619e-01	0.964790740	-4.47557358	FALSE	FALSE
Q01432	AMPD3	4.173663e-01	4.016876	1.499703e+00	1.763306e-01	0.973779278	-4.47789508	FALSE	FALSE
P49336	CDK8	-1.969990e-01	4.051993	-1.795704e+00	1.145562e-01	0.960550894	-4.48005999	FALSE	FALSE
P08243	ASNS	1.601097e-01	4.054702	2.064849e+00	7.681693e-02	0.949299964	-4.48028884	FALSE	FALSE
P55083	MFAP4	2.843423e-01	4.040935	1.537228e+00	1.670719e-01	0.973779278	-4.48123266	FALSE	FALSE
Q16527	CSRP2	-3.922940e-01	4.024738	-1.406645e+00	2.013244e-01	0.973779278	-4.48249311	FALSE	FALSE
Q92947	GCDH	9.316614e-02	4.057788	2.281420e+00	5.561149e-02	0.910440790	-4.48352553	FALSE	FALSE
Q96FC9	DDX11	-3.185419e-01	4.036147	-1.538289e+00	1.668168e-01	0.973779278	-4.48528668	FALSE	FALSE
Q5SQN1	SNAP47	3.585478e-01	4.028004	1.481693e+00	1.809376e-01	0.973779278	-4.48574701	FALSE	FALSE
Q8NEZ3	WDR19	-2.450676e-01	4.050144	-1.475249e+00	1.826123e-01	0.973779278	-4.48821894	FALSE	FALSE
Q15560	TCEA2	-2.030489e-01	4.054097	-1.531179e+00	1.685337e-01	0.973779278	-4.49061513	FALSE	FALSE
Q9ULT8	HECTD1	-1.318652e-01	4.056759	-1.882254e+00	1.007894e-01	0.960550894	-4.49113497	FALSE	FALSE
Q9NRM2	ZNF277	-3.207532e-01	4.036179	-1.466927e+00	1.847956e-01	0.973779278	-4.49352849	FALSE	FALSE
Q96DY7	MTBP	-3.435738e-01	4.040472	-1.381985e+00	2.084568e-01	0.973779278	-4.49397577	FALSE	FALSE
Q9H0C5	BTBD1	4.299233e-01	4.010505	1.500410e+00	1.761520e-01	0.973779278	-4.49421531	FALSE	FALSE
Q9Y385	UBE2J1	-3.527504e-01	4.032761	-1.402350e+00	2.025508e-01	0.973779278	-4.49470279	FALSE	FALSE
P56181	NDUFV3	-1.110951e-01	4.057567	-1.963791e+00	8.929434e-02	0.960550894	-4.49514244	FALSE	FALSE
P46977	STT3A	1.936918e-01	4.052343	2.134423e+00	6.924522e-02	0.949208121	-4.49589598	FALSE	FALSE
Q96JK2	DCAF5	1.438427e-01	4.056566	1.749672e+00	1.225947e-01	0.964790740	-4.49594354	FALSE	FALSE
Q6P587	FAHD1	1.503229e-01	4.055724	1.827020e+00	1.093784e-01	0.960550894	-4.49618114	FALSE	FALSE
O00258	WRB	1.708855e-01	4.056279	1.583868e+00	1.561851e-01	0.973779278	-4.49649665	FALSE	FALSE
P48380	RFX3	-2.252516e-01	4.050717	-1.530757e+00	1.686363e-01	0.973779278	-4.49786496	FALSE	FALSE
Q6DD87	ZNF787	-2.613493e-01	4.047269	-1.467182e+00	1.847285e-01	0.973779278	-4.49995581	FALSE	FALSE
Q5T447	HECTD3	-1.467113e-01	4.056211	-1.778028e+00	1.175816e-01	0.962289031	-4.50059092	FALSE	FALSE
Q7Z434	MAVS	-9.832235e-02	4.057570	-2.326469e+00	5.200126e-02	0.910440790	-4.50083646	FALSE	FALSE
Q9HCD6	TANC2	6.919118e-01	3.939853	1.357916e+00	2.156322e-01	0.973779278	-4.50101882	FALSE	FALSE
Q9Y5V3	MAGED1	-2.513546e-01	4.047142	-1.529404e+00	1.689649e-01	0.973779278	-4.50101886	FALSE	FALSE
Q9H633	RPP21	-2.976033e-01	4.040231	-1.652287e+00	1.413965e-01	0.972160085	-4.50102848	FALSE	FALSE
Q9NSV4	DIAPH3	-1.888548e-01	4.054276	-1.589961e+00	1.548122e-01	0.973779278	-4.50216613	FALSE	FALSE
Q9UHR5	SAP30BP	8.993663e-02	4.057957	2.197624e+00	6.301415e-02	0.920688491	-4.50518146	FALSE	FALSE
Q9NWQ4	GPATCH2L	4.475347e-01	4.008546	1.479875e+00	1.814086e-01	0.973779278	-4.50774319	FALSE	FALSE
Q9NSG2	C1orf112	-1.468301e-01	4.056783	-1.688039e+00	1.341989e-01	0.964790740	-4.50866635	FALSE	FALSE
Q9NQP4	PFDN4	-2.656477e-01	4.047490	-2.399541e+00	4.664377e-02	0.908246465	-4.50887978	FALSE	FALSE
O15439	ABCC4	-4.295144e-01	4.007359	-1.398411e+00	2.036813e-01	0.973779278	-4.51133013	FALSE	FALSE
Q96CQ1	SLC25A36	2.145882e-01	4.049549	1.878223e+00	1.013936e-01	0.960550894	-4.51162196	FALSE	FALSE
Q96C12	ARMC5	4.982239e-01	3.991564	1.488404e+00	1.792084e-01	0.973779278	-4.51256342	FALSE	FALSE
Q8IY17	PNPLA6	2.314307e-01	4.048515	1.587524e+00	1.553599e-01	0.973779278	-4.51559105	FALSE	FALSE
P98179	RBM3	-1.014955e-01	4.057444	-2.721497e+00	2.899643e-02	0.905055230	-4.51742780	FALSE	FALSE
Q9Y252	RNF6	-3.663490e-01	4.025025	-1.397700e+00	2.038861e-01	0.973779278	-4.51940535	FALSE	FALSE
Q9UBQ7	GRHPR	1.430834e-01	4.055580	2.109897e+00	7.182571e-02	0.949208121	-4.51951482	FALSE	FALSE
Q8IXW5	RPAP2	-1.318928e-01	4.057078	-1.775557e+00	1.180106e-01	0.962289031	-4.52016352	FALSE	FALSE
Q8WTV0	SCARB1	3.443112e-01	4.027934	1.432119e+00	1.941850e-01	0.973779278	-4.52229743	FALSE	FALSE
Q9UHP3	USP25	2.080453e-01	4.052281	1.520758e+00	1.710797e-01	0.973779278	-4.52372398	FALSE	FALSE
O75420	GIGYF1	-2.306551e-01	4.048290	-1.601118e+00	1.523269e-01	0.973779278	-4.52373706	FALSE	FALSE
Q9H8H2	DDX31	-1.718596e-01	4.054118	-1.740583e+00	1.242442e-01	0.964790740	-4.52513516	FALSE	FALSE
O00716	E2F3	-2.046644e-01	4.050713	-1.808393e+00	1.124305e-01	0.960550894	-4.52823047	FALSE	FALSE
Q14CW9	ATXN7L3	2.671440e-01	4.045068	1.445264e+00	1.905900e-01	0.973779278	-4.52897649	FALSE	FALSE
Q9NZ43	USE1	-1.746369e-01	4.054426	-1.648351e+00	1.422106e-01	0.972160085	-4.52927722	FALSE	FALSE
Q9NWR8	MCUB	2.812753e-01	4.039980	1.546586e+00	1.648332e-01	0.973779278	-4.53007738	FALSE	FALSE
Q9BX95	SGPP1	-3.264542e-01	4.033561	-1.388757e+00	2.064760e-01	0.973779278	-4.53161694	FALSE	FALSE
P23511	NFYA	1.261609e-01	4.056441	2.228534e+00	6.017460e-02	0.920550543	-4.53246179	FALSE	FALSE
Q16342	PDCD2	-1.291466e-01	4.056341	-2.065519e+00	7.674025e-02	0.949299964	-4.53438607	FALSE	FALSE
Q9Y6D9	MAD1L1	-1.373549e-01	4.056981	-1.711966e+00	1.295759e-01	0.964790740	-4.53674445	FALSE	FALSE
O00458	IFRD1	2.390169e-01	4.050062	1.418542e+00	1.979613e-01	0.973779278	-4.53741532	FALSE	FALSE
Q8ND76	CCNY	-3.044358e-01	4.037425	-1.646251e+00	1.426467e-01	0.972160085	-4.53765216	FALSE	FALSE
O75928	PIAS2	2.019473e-01	4.051996	1.573952e+00	1.584436e-01	0.973779278	-4.53802072	FALSE	FALSE
P57105	SYNJ2BP	-1.854172e-01	4.052525	-1.802931e+00	1.133408e-01	0.960550894	-4.53840097	FALSE	FALSE
P49005	POLD2	-7.848389e-02	4.058264	-2.216029e+00	6.130751e-02	0.920550543	-4.54095070	FALSE	FALSE
Q12765	SCRN1	-1.831600e-01	4.052731	-1.833577e+00	1.083229e-01	0.960550894	-4.54241358	FALSE	FALSE
Q9NY97	B3GNT2	2.569877e-01	4.044236	1.621758e+00	1.478267e-01	0.972160085	-4.54438291	FALSE	FALSE
Q9UJS0	SLC25A13	3.437792e-01	4.032995	1.816847e+00	1.110352e-01	0.960550894	-4.54455164	FALSE	FALSE
Q8IVS2	MCAT	-1.168014e-01	4.057185	-1.936967e+00	9.292742e-02	0.960550894	-4.54645437	FALSE	FALSE
Q8N573	OXR1	1.890716e-01	4.053633	1.558053e+00	1.621276e-01	0.973779278	-4.54648634	FALSE	FALSE
Q9HCE0	EPG5	3.002157e-01	4.039541	1.364615e+00	2.136137e-01	0.973779278	-4.54657886	FALSE	FALSE
Q96QE5	TEFM	-3.049395e-01	4.036537	-1.441090e+00	1.917250e-01	0.973779278	-4.54718814	FALSE	FALSE
P78536	ADAM17	3.441957e-01	4.026281	1.415877e+00	1.987103e-01	0.973779278	-4.54987393	FALSE	FALSE
Q9UL26	RAB22A	1.277765e-01	4.056643	1.881895e+00	1.008432e-01	0.960550894	-4.55052870	FALSE	FALSE
O43181	NDUFS4	1.393431e-01	4.055771	1.972929e+00	8.808866e-02	0.960550894	-4.55178366	FALSE	FALSE
P51617	IRAK1	-1.787444e-01	4.055352	-1.509326e+00	1.739128e-01	0.973779278	-4.55192309	FALSE	FALSE
Q14761	PTPRCAP	1.391334e-01	4.055781	2.262761e+00	5.718017e-02	0.917879337	-4.55239217	FALSE	FALSE
Q86WT1	TTC30A	2.311143e-01	4.048851	1.500636e+00	1.760947e-01	0.973779278	-4.55285478	FALSE	FALSE
Q96EI5	TCEAL4	-2.318140e-01	4.047559	-1.659723e+00	1.398704e-01	0.970768946	-4.55471178	FALSE	FALSE
Q14126	DSG2	-2.057380e-01	4.051396	-1.541441e+00	1.660606e-01	0.973779278	-4.55676199	FALSE	FALSE
O95696	BRD1	-1.310036e-01	4.056575	-1.857777e+00	1.045122e-01	0.960550894	-4.55788933	FALSE	FALSE
Q3T8J9	GON4L	-2.193952e-01	4.050774	-1.468378e+00	1.844135e-01	0.973779278	-4.55803287	FALSE	FALSE
Q9NVA1	UQCC1	-1.710826e-01	4.053609	-1.863533e+00	1.036250e-01	0.960550894	-4.55865773	FALSE	FALSE
O75381	PEX14	-1.701805e-01	4.053904	-1.754072e+00	1.218038e-01	0.964790740	-4.55868551	FALSE	FALSE
P62070	RRAS2	-1.839193e-01	4.053542	-1.580959e+00	1.568446e-01	0.973779278	-4.55911916	FALSE	FALSE
Q8NCE0	TSEN2	-1.534236e-01	4.056101	-1.631887e+00	1.456636e-01	0.972160085	-4.55991071	FALSE	FALSE
Q9BRZ2	TRIM56	-1.129383e-01	4.057698	-1.830726e+00	1.087806e-01	0.960550894	-4.56033481	FALSE	FALSE
P38571	LIPA	2.676068e-01	4.045105	1.953121e+00	9.072255e-02	0.960550894	-4.56105132	FALSE	FALSE
Q5VIR6	VPS53	-1.288021e-01	4.057179	-1.739491e+00	1.244437e-01	0.964790740	-4.56139428	FALSE	FALSE
Q9H0Z9	RBM38	1.870052e-01	4.052527	1.687617e+00	1.342818e-01	0.964790740	-4.56280426	FALSE	FALSE
O60333	KIF1B	-1.539460e-01	4.056277	-1.604196e+00	1.516479e-01	0.973779278	-4.56376342	FALSE	FALSE
Q9UJJ9	GNPTG	2.202686e-01	4.051046	1.432926e+00	1.939624e-01	0.973779278	-4.56415387	FALSE	FALSE
Q8IXI1	RHOT2	-1.148727e-01	4.057519	-1.838915e+00	1.074710e-01	0.960550894	-4.56566597	FALSE	FALSE
Q96EY5	MVB12A	3.099672e-01	4.035293	1.411629e+00	1.999094e-01	0.973779278	-4.56580964	FALSE	FALSE
Q9HBU6	ETNK1	1.027875e-01	4.057370	2.258667e+00	5.753030e-02	0.917879337	-4.56750867	FALSE	FALSE
O43924	PDE6D	-1.052469e-01	4.057358	-2.139143e+00	6.875937e-02	0.949208121	-4.56766080	FALSE	FALSE
Q9BZG8	DPH1	-2.516881e-01	4.045503	-1.614595e+00	1.493743e-01	0.972160085	-4.56797842	FALSE	FALSE
O76021	RSL1D1	-6.662446e-02	4.058395	-2.412718e+00	4.573926e-02	0.908246465	-4.56806542	FALSE	FALSE
O94874	UFL1	1.274829e-01	4.056349	2.078002e+00	7.532512e-02	0.949299964	-4.56817020	FALSE	FALSE
Q96D46	NMD3	-1.065299e-01	4.057449	-2.015037e+00	8.273628e-02	0.956681468	-4.57192200	FALSE	FALSE
Q92871	PMM1	-2.408457e-01	4.047789	-1.446671e+00	1.902089e-01	0.973779278	-4.57653804	FALSE	FALSE
Q8NCB2	CAMKV	3.033688e-01	4.038928	1.296151e+00	2.350429e-01	0.973779278	-4.57992679	FALSE	FALSE
Q9NWT6	HIF1AN	-1.883919e-01	4.052373	-1.648497e+00	1.421804e-01	0.972160085	-4.58632176	FALSE	FALSE
Q96IU2	ZBED3	2.168379e-01	4.049190	1.613094e+00	1.497006e-01	0.972160085	-4.58791279	FALSE	FALSE
Q9H0V9	LMAN2L	1.255820e-01	4.057610	1.671679e+00	1.374488e-01	0.967739963	-4.58909515	FALSE	FALSE
A9UHW6	MIF4GD	-2.657374e-01	4.042278	-1.567609e+00	1.599039e-01	0.973779278	-4.59157119	FALSE	FALSE
O75093	SLIT1	1.817454e-01	4.053112	1.604922e+00	1.514882e-01	0.973779278	-4.59272555	FALSE	FALSE
Q13574	DGKZ	-1.957639e-01	4.051844	-1.546372e+00	1.648841e-01	0.973779278	-4.59409392	FALSE	FALSE
P41134	ID1	-2.132190e-01	4.050248	-1.525929e+00	1.698119e-01	0.973779278	-4.59411184	FALSE	FALSE
Q13438	OS9	1.368900e-01	4.056370	1.743778e+00	1.236620e-01	0.964790740	-4.59444516	FALSE	FALSE
Q330K2	NDUFAF6	3.029066e-01	4.034960	1.529693e+00	1.688948e-01	0.973779278	-4.59702390	FALSE	FALSE
Q9H0G5	NSRP1	-1.409384e-01	4.056289	-1.692049e+00	1.334133e-01	0.964790740	-4.59857646	FALSE	FALSE
Q9Y2H6	FNDC3A	2.189063e-01	4.050839	1.384878e+00	2.076084e-01	0.973779278	-4.59908428	FALSE	FALSE
P24723	PRKCH	-8.816059e-02	4.058139	-2.014311e+00	8.282580e-02	0.956681468	-4.60244514	FALSE	FALSE
Q06787	FMR1	-1.314502e-01	4.056174	-1.928832e+00	9.405737e-02	0.960550894	-4.60843861	FALSE	FALSE
Q9ULW3	ABT1	-1.235899e-01	4.056630	-1.924307e+00	9.469176e-02	0.960550894	-4.60880859	FALSE	FALSE
Q8IWP9	CCDC28A	-3.681693e-01	4.016671	-1.237233e+00	2.549449e-01	0.973779278	-4.60898415	FALSE	FALSE
Q14493	SLBP	-9.074435e-02	4.057728	-2.334589e+00	5.137622e-02	0.910440790	-4.60943700	FALSE	FALSE
P50897	PPT1	-1.613244e-01	4.054149	-1.913894e+00	9.616743e-02	0.960550894	-4.61142803	FALSE	FALSE
Q9UBQ6	EXTL2	1.956089e-01	4.052451	1.464456e+00	1.854485e-01	0.973779278	-4.61174856	FALSE	FALSE
Q92187	ST8SIA4	-3.443584e-01	4.023208	-1.272118e+00	2.429942e-01	0.973779278	-4.61201427	FALSE	FALSE
Q5D1E8	ZC3H12A	-4.536051e-01	3.996073	-1.251483e+00	2.500042e-01	0.973779278	-4.61243415	FALSE	FALSE
Q9UI08	EVL	-8.805983e-02	4.057888	-2.196971e+00	6.307559e-02	0.920688491	-4.61282955	FALSE	FALSE
P07108	DBI	-3.094430e-01	4.038090	-1.815366e+00	1.112784e-01	0.960550894	-4.61372390	FALSE	FALSE
Q8IY22	CMIP	2.526256e-01	4.044154	1.502059e+00	1.757357e-01	0.973779278	-4.61390944	FALSE	FALSE
O95249	GOSR1	-1.102227e-01	4.057391	-1.898111e+00	9.844666e-02	0.960550894	-4.61577495	FALSE	FALSE
Q96N46	TTC14	2.770378e-01	4.039945	1.437061e+00	1.928264e-01	0.973779278	-4.61747271	FALSE	FALSE
Q96AV8	E2F7	-3.727922e-01	4.015075	-1.177444e+00	2.765825e-01	0.974035550	-4.61757003	FALSE	FALSE
Q8N2M8	CLASRP	-1.516902e-01	4.055606	-1.628612e+00	1.463598e-01	0.972160085	-4.61829190	FALSE	FALSE
Q9Y5Y0	FLVCR1	2.628604e-01	4.043251	1.330042e+00	2.242120e-01	0.973779278	-4.61863511	FALSE	FALSE
Q15041	ARL6IP1	1.948302e-01	4.051476	1.847500e+00	1.061145e-01	0.960550894	-4.61942301	FALSE	FALSE
Q6ZNE5	ATG14	-3.275820e-01	4.038543	-2.070817e+00	7.613650e-02	0.949299964	-4.62024576	FALSE	FALSE
Q96S90	LYSMD1	1.942891e-01	4.051433	1.614665e+00	1.493592e-01	0.972160085	-4.62037359	FALSE	FALSE
Q9BPX6	MICU1	-1.614294e-01	4.055111	-1.558069e+00	1.621239e-01	0.973779278	-4.62211957	FALSE	FALSE
Q92879	CELF1	-1.525752e-01	4.055135	-2.436056e+00	4.418094e-02	0.908246465	-4.62425679	FALSE	FALSE
Q9NX18	SDHAF2	-3.736267e-01	4.016532	-1.143137e+00	2.896741e-01	0.974035550	-4.62609293	FALSE	FALSE
O15091	PRORP	2.033963e-01	4.051713	1.413723e+00	1.993176e-01	0.973779278	-4.62613233	FALSE	FALSE
O15392	BIRC5	1.486295e-01	4.055158	1.798672e+00	1.140557e-01	0.960550894	-4.62717067	FALSE	FALSE
Q9GZR1	SENP6	-2.103407e-01	4.050773	-1.388777e+00	2.064704e-01	0.973779278	-4.62718150	FALSE	FALSE
P55789	GFER	-2.858106e-01	4.037770	-1.391118e+00	2.057895e-01	0.973779278	-4.62738079	FALSE	FALSE
P04637	TP53	-2.185808e-01	4.050015	-1.359597e+00	2.151242e-01	0.973779278	-4.62782875	FALSE	FALSE
Q9UBF8	PI4KB	-1.381955e-01	4.056764	-1.610838e+00	1.501920e-01	0.972160085	-4.62786992	FALSE	FALSE
Q8N129	CNPY4	2.562050e-01	4.043512	1.533579e+00	1.679523e-01	0.973779278	-4.63044809	FALSE	FALSE
O75718	CRTAP	1.574373e-01	4.055342	1.566872e+00	1.600744e-01	0.973779278	-4.63089667	FALSE	FALSE
Q9UG22	GIMAP2	3.184190e-01	4.031617	1.338352e+00	2.216235e-01	0.973779278	-4.63246680	FALSE	FALSE
O94761	RECQL4	2.509595e-01	4.044492	1.375526e+00	2.103614e-01	0.973779278	-4.63675042	FALSE	FALSE
P0CAP2	POLR2M	1.589518e-01	4.054442	1.750942e+00	1.223659e-01	0.964790740	-4.63741281	FALSE	FALSE
Q9HBH5	RDH14	-1.691523e-01	4.053758	-1.637877e+00	1.443983e-01	0.972160085	-4.63782606	FALSE	FALSE
O14561	NDUFAB1	-1.524781e-01	4.054769	-2.125838e+00	7.013782e-02	0.949208121	-4.64046761	FALSE	FALSE
Q9HD34	LYRM4	-1.661743e-01	4.053650	-1.875536e+00	1.017983e-01	0.960550894	-4.64051705	FALSE	FALSE
P29992	GNA11	-2.962447e-01	4.041163	-1.852832e+00	1.052801e-01	0.960550894	-4.64185462	FALSE	FALSE
Q96L50	LRR1	-2.701829e-01	4.040267	-1.499162e+00	1.764675e-01	0.973779278	-4.64191687	FALSE	FALSE
Q9H019	MTFR1L	-1.282928e-01	4.056807	-1.723564e+00	1.273895e-01	0.964790740	-4.64196332	FALSE	FALSE
P08648	ITGA5	-2.505023e-01	4.046102	-1.247037e+00	2.515370e-01	0.973779278	-4.64446535	FALSE	FALSE
Q5T0N5	FNBP1L	-1.565490e-01	4.055254	-1.563317e+00	1.608992e-01	0.973779278	-4.64571975	FALSE	FALSE
Q9H6S0	YTHDC2	-1.082342e-01	4.057183	-2.062475e+00	7.708929e-02	0.949299964	-4.64906187	FALSE	FALSE
Q8TD55	PLEKHO2	1.998389e-01	4.052364	1.331448e+00	2.237723e-01	0.973779278	-4.64966087	FALSE	FALSE
P36639	NUDT1	2.031898e-01	4.051177	2.040770e+00	7.962420e-02	0.955414266	-4.65288819	FALSE	FALSE
Q6NVV7	CDPF1	2.379079e-01	4.045995	1.603265e+00	1.518529e-01	0.973779278	-4.65422103	FALSE	FALSE
Q7L5Y9	MAEA	-1.746371e-01	4.052990	-1.837805e+00	1.076476e-01	0.960550894	-4.65584715	FALSE	FALSE
Q96GD3	SCMH1	2.640373e-01	4.040550	1.284591e+00	2.388393e-01	0.973779278	-4.65801539	FALSE	FALSE
Q9NVR0	KLHL11	-1.674874e-01	4.054560	-1.475356e+00	1.825845e-01	0.973779278	-4.66196068	FALSE	FALSE
Q99829	CPNE1	6.877386e-02	4.058260	2.601126e+00	3.460610e-02	0.908246465	-4.66251364	FALSE	FALSE
O75528	TADA3	-1.766493e-01	4.053354	-1.502915e+00	1.755201e-01	0.973779278	-4.66312241	FALSE	FALSE
Q6ZVM7	TOM1L2	4.727143e-01	3.987357	1.228497e+00	2.580147e-01	0.973779278	-4.66317639	FALSE	FALSE
Q8NEW0	SLC30A7	-1.523322e-01	4.054808	-1.749961e+00	1.225425e-01	0.964790740	-4.66332865	FALSE	FALSE
Q9GZN1	ACTR6	1.544202e-01	4.054751	1.725633e+00	1.270031e-01	0.964790740	-4.66584413	FALSE	FALSE
Q2TAA5	ALG11	3.318448e-01	4.026047	1.340670e+00	2.209061e-01	0.973779278	-4.66587402	FALSE	FALSE
Q9Y2R2	PTPN22	2.537252e-01	4.040912	1.378461e+00	2.094939e-01	0.973779278	-4.66671746	FALSE	FALSE
P20023	CR2	-2.068099e-01	4.053988	-1.196284e+00	2.696045e-01	0.974035550	-4.66703995	FALSE	FALSE
O15197	EPHB6	1.982742e-01	4.052872	1.286918e+00	2.380707e-01	0.973779278	-4.66706606	FALSE	FALSE
O15037	KHNYN	2.353887e-01	4.046045	1.357429e+00	2.157795e-01	0.973779278	-4.66767604	FALSE	FALSE
Q15642	TRIP10	-2.186105e-01	4.048590	-1.612984e+00	1.497244e-01	0.972160085	-4.66799090	FALSE	FALSE
Q86WQ0	NR2C2AP	1.851536e-01	4.052078	1.636037e+00	1.447859e-01	0.972160085	-4.66917486	FALSE	FALSE
Q14865	ARID5B	-2.896221e-01	4.034491	-1.138718e+00	2.913970e-01	0.974035550	-4.66945101	FALSE	FALSE
Q8TF76	HASPIN	5.164163e-01	3.972513	1.264577e+00	2.455363e-01	0.973779278	-4.66957353	FALSE	FALSE
Q13127	REST	2.647206e-01	4.041379	1.232078e+00	2.567528e-01	0.973779278	-4.67062839	FALSE	FALSE
O00221	NFKBIE	2.240897e-01	4.047190	1.422082e+00	1.969705e-01	0.973779278	-4.67266280	FALSE	FALSE
Q15311	RALBP1	1.062617e-01	4.057673	1.791042e+00	1.153469e-01	0.960550894	-4.67295043	FALSE	FALSE
Q04917	YWHAH	6.746912e-02	4.058289	2.543212e+00	3.769496e-02	0.908246465	-4.67342622	FALSE	FALSE
P17535	JUND	-1.543439e-01	4.055531	-1.514632e+00	1.725926e-01	0.973779278	-4.67641640	FALSE	FALSE
Q7L590	MCM10	-2.983666e-01	4.034148	-1.074179e+00	3.175226e-01	0.980915305	-4.67744115	FALSE	FALSE
Q8N137	CNTROB	-3.203082e-01	4.033146	-1.591914e+00	1.543744e-01	0.973779278	-4.67867995	FALSE	FALSE
Q6EEV4	POLR2M	-2.316588e-01	4.046657	-1.506373e+00	1.746516e-01	0.973779278	-4.67985339	FALSE	FALSE
P82930	MRPS34	-1.474190e-01	4.055631	-1.575902e+00	1.579970e-01	0.973779278	-4.68271081	FALSE	FALSE
Q8IXI2	RHOT1	-1.148386e-01	4.056999	-1.893472e+00	9.912658e-02	0.960550894	-4.68488215	FALSE	FALSE
Q8WXW3	PIBF1	-1.718901e-01	4.053925	-1.452255e+00	1.887026e-01	0.973779278	-4.68519174	FALSE	FALSE
Q14457	BECN1	-1.623770e-01	4.054016	-1.618488e+00	1.485314e-01	0.972160085	-4.68527442	FALSE	FALSE
Q96S19	METTL26	-1.747091e-01	4.053361	-1.491964e+00	1.782972e-01	0.973779278	-4.68766019	FALSE	FALSE
Q5T6F2	UBAP2	-1.044600e-01	4.057253	-2.092451e+00	7.371937e-02	0.949299964	-4.68783540	FALSE	FALSE
Q9H8V3	ECT2	1.634841e-01	4.054480	1.507581e+00	1.743488e-01	0.973779278	-4.68870597	FALSE	FALSE
P08651	NFIC	-3.012650e-01	4.033010	-1.402700e+00	2.024506e-01	0.973779278	-4.68920423	FALSE	FALSE
P02765	AHSG	-3.456459e-01	4.022693	-1.334454e+00	2.228343e-01	0.973779278	-4.68952223	FALSE	FALSE
Q96BY7	ATG2B	-1.485695e-01	4.055966	-1.496076e+00	1.772497e-01	0.973779278	-4.69016006	FALSE	FALSE
Q8NCA5	FAM98A	-1.638992e-01	4.053871	-1.923342e+00	9.482754e-02	0.960550894	-4.69074239	FALSE	FALSE
Q9BU23	LMF2	4.970347e-01	3.968772	1.256048e+00	2.484389e-01	0.973779278	-4.69077889	FALSE	FALSE
Q9NNW5	WDR6	-1.349952e-01	4.056703	-1.564630e+00	1.605941e-01	0.973779278	-4.69087234	FALSE	FALSE
Q66GS9	CEP135	-1.444592e-01	4.055410	-1.677699e+00	1.362444e-01	0.966818689	-4.69158990	FALSE	FALSE
Q14667	KIAA0100	-2.231191e-01	4.047675	-1.282743e+00	2.394508e-01	0.973779278	-4.69261049	FALSE	FALSE
Q9Y2L9	LRCH1	-1.374977e-01	4.055863	-1.693229e+00	1.331831e-01	0.964790740	-4.69270609	FALSE	FALSE
Q7LG56	RRM2B	2.213044e-01	4.047908	1.526283e+00	1.697256e-01	0.973779278	-4.69305245	FALSE	FALSE
O43303	CCP110	-1.858777e-01	4.051948	-1.458849e+00	1.869375e-01	0.973779278	-4.69361874	FALSE	FALSE
Q7Z417	NUFIP2	7.930039e-02	4.058365	1.961742e+00	8.956695e-02	0.960550894	-4.69458629	FALSE	FALSE
P20336	RAB3A	2.970691e-01	4.029348	1.320031e+00	2.273654e-01	0.973779278	-4.69529459	FALSE	FALSE
O14617	AP3D1	1.079098e-01	4.057745	1.713018e+00	1.293761e-01	0.964790740	-4.69567651	FALSE	FALSE
O00418	EEF2K	2.873515e-01	4.033848	1.207358e+00	2.655718e-01	0.974035550	-4.69669240	FALSE	FALSE
Q719H9	KCTD1	1.897342e-01	4.051621	1.440898e+00	1.917773e-01	0.973779278	-4.69721035	FALSE	FALSE
Q9NPG3	UBN1	-1.967437e-01	4.052929	-1.225791e+00	2.589718e-01	0.973779278	-4.69732270	FALSE	FALSE
Q92793	CREBBP	-1.723910e-01	4.053628	-1.488211e+00	1.792578e-01	0.973779278	-4.69806955	FALSE	FALSE
O00559	EBAG9	-3.096429e-01	4.029914	-1.172481e+00	2.784457e-01	0.974035550	-4.69890384	FALSE	FALSE
P17900	GM2A	1.789307e-01	4.052363	1.668443e+00	1.381003e-01	0.967739963	-4.69913036	FALSE	FALSE
P19022	CDH2	3.126302e-01	4.028485	1.249150e+00	2.508075e-01	0.973779278	-4.69949208	FALSE	FALSE
Q86W56	PARG	-1.114039e-01	4.057283	-1.791192e+00	1.153213e-01	0.960550894	-4.69989281	FALSE	FALSE
A0JNW5	UHRF1BP1L	2.342182e-01	4.046981	1.149156e+00	2.873413e-01	0.974035550	-4.70039566	FALSE	FALSE
Q8WV74	NUDT8	-2.660625e-01	4.038958	-1.325512e+00	2.256341e-01	0.973779278	-4.70222171	FALSE	FALSE
Q9UM13	ANAPC10	-1.627731e-01	4.053713	-1.751214e+00	1.223170e-01	0.964790740	-4.70391542	FALSE	FALSE
O60293	ZFC3H1	3.763988e-01	3.998884	9.962405e-01	3.515273e-01	0.982508489	-4.70397334	FALSE	FALSE
Q8NBI6	XXYLT1	-2.267143e-01	4.045835	-1.276206e+00	2.416258e-01	0.973779278	-4.70544910	FALSE	FALSE
Q9C0J8	WDR33	-1.027292e-01	4.057570	-1.858039e+00	1.044717e-01	0.960550894	-4.70568096	FALSE	FALSE
Q8NEN9	PDZD8	2.165760e-01	4.049161	1.177984e+00	2.763804e-01	0.974035550	-4.70619404	FALSE	FALSE
Q8NB49	ATP11C	-1.548972e-01	4.055142	-1.505350e+00	1.749079e-01	0.973779278	-4.70635332	FALSE	FALSE
Q92585	MAML1	2.143551e-01	4.048534	1.337846e+00	2.217804e-01	0.973779278	-4.70707742	FALSE	FALSE
Q13686	ALKBH1	2.993011e-01	4.030003	1.228898e+00	2.578731e-01	0.973779278	-4.70895369	FALSE	FALSE
O75317	USP12	-1.667551e-01	4.055457	-1.314379e+00	2.291627e-01	0.973779278	-4.71008333	FALSE	FALSE
Q9UPQ4	TRIM35	-4.206244e-01	3.984141	-1.002405e+00	3.487384e-01	0.982508489	-4.71025857	FALSE	FALSE
Q5QP82	DCAF10	-2.010584e-01	4.051801	-1.195245e+00	2.699854e-01	0.974035550	-4.71094755	FALSE	FALSE
Q6XQN6	NAPRT	1.677147e-01	4.054876	1.338833e+00	2.214746e-01	0.973779278	-4.71203869	FALSE	FALSE
Q8WUY8	NAT14	1.941683e-01	4.050738	1.401518e+00	2.027891e-01	0.973779278	-4.71206769	FALSE	FALSE
Q9H446	RWDD1	1.584474e-01	4.054141	1.923330e+00	9.482923e-02	0.960550894	-4.71287419	FALSE	FALSE
P55196	AFDN	-2.864928e-01	4.032800	-1.154797e+00	2.851687e-01	0.974035550	-4.71344799	FALSE	FALSE
O95405	ZFYVE9	3.772280e-01	4.001338	9.913716e-01	3.537422e-01	0.982508489	-4.71554151	FALSE	FALSE
Q8WUN7	UBTD2	-2.503056e-01	4.041825	-1.319458e+00	2.275468e-01	0.973779278	-4.71563244	FALSE	FALSE
Q9NPH0	ACP6	-1.845503e-01	4.054388	-1.203326e+00	2.670342e-01	0.974035550	-4.71681644	FALSE	FALSE
Q99941	ATF6B	-2.311781e-01	4.045215	-1.187903e+00	2.726906e-01	0.974035550	-4.71705593	FALSE	FALSE
Q9BY50	SEC11C	1.473691e-01	4.055115	1.658905e+00	1.400374e-01	0.970896044	-4.71829824	FALSE	FALSE
Q9H0W8	SMG9	-9.417703e-02	4.057985	-1.835490e+00	1.080168e-01	0.960550894	-4.71923964	FALSE	FALSE
P28908	TNFRSF8	3.024917e-01	4.024336	9.270138e-01	3.840325e-01	0.986553359	-4.72069258	FALSE	FALSE
Q5T2T1	MPP7	-2.876194e-01	4.030958	-1.104553e+00	3.050009e-01	0.980727611	-4.72160108	FALSE	FALSE
Q9NVF7	FBXO28	-2.204663e-01	4.047173	-1.430685e+00	1.945808e-01	0.973779278	-4.72209339	FALSE	FALSE
P54259	ATN1	-2.253179e-01	4.045804	-1.296700e+00	2.348640e-01	0.973779278	-4.72238893	FALSE	FALSE
Q9NRS6	SNX15	1.556531e-01	4.054151	1.709540e+00	1.300377e-01	0.964790740	-4.72250337	FALSE	FALSE
Q9BSJ8	ESYT1	1.168821e-01	4.056635	2.066204e+00	7.666191e-02	0.949299964	-4.72319809	FALSE	FALSE
Q14938	NFIX	2.160092e-01	4.048168	1.219216e+00	2.613102e-01	0.973779278	-4.72461647	FALSE	FALSE
O15085	ARHGEF11	3.600539e-01	4.001864	9.242696e-01	3.853661e-01	0.986553359	-4.72478986	FALSE	FALSE
Q6PI47	KCTD18	-1.864556e-01	4.052464	-1.280988e+00	2.400331e-01	0.973779278	-4.72554840	FALSE	FALSE
P35610	SOAT1	-2.431844e-01	4.044594	-1.546705e+00	1.648050e-01	0.973779278	-4.72708319	FALSE	FALSE
Q9NPA0	EMC7	2.333053e-01	4.044711	1.446475e+00	1.902619e-01	0.973779278	-4.72789406	FALSE	FALSE
Q92902	HPS1	1.675394e-01	4.056090	1.226470e+00	2.587315e-01	0.973779278	-4.72862374	FALSE	FALSE
O95486	SEC24A	9.686748e-02	4.057852	1.826747e+00	1.094225e-01	0.960550894	-4.72875211	FALSE	FALSE
Q67FW5	B3GNTL1	-2.389700e-01	4.044905	-1.040086e+00	3.320630e-01	0.982508489	-4.72877890	FALSE	FALSE
Q5SXM2	SNAPC4	1.940865e-01	4.050843	1.421396e+00	1.971621e-01	0.973779278	-4.72899273	FALSE	FALSE
Q7L9B9	EEPD1	2.788461e-01	4.035964	1.320083e+00	2.273489e-01	0.973779278	-4.72949185	FALSE	FALSE
P49760	CLK2	2.197023e-01	4.047467	1.394682e+00	2.047568e-01	0.973779278	-4.73095150	FALSE	FALSE
Q9UID6	ZNF639	-2.105816e-01	4.048058	-1.400625e+00	2.030453e-01	0.973779278	-4.73106565	FALSE	FALSE
P38646	HSPA9	3.042660e-02	4.058797	2.988999e+00	1.967001e-02	0.797918166	-4.73120570	FALSE	FALSE
Q6P3S6	FBXO42	-1.714157e-01	4.052998	-1.558807e+00	1.619510e-01	0.973779278	-4.73211009	FALSE	FALSE
O00299	CLIC1	3.472929e-02	4.058778	2.749897e+00	2.781649e-02	0.894923727	-4.73496965	FALSE	FALSE
P63241	EIF5A	-6.202495e-02	4.058389	-2.556960e+00	3.693684e-02	0.908246465	-4.73672709	FALSE	FALSE
Q9UBU8	MORF4L1	-1.188704e-01	4.056725	-1.826654e+00	1.094375e-01	0.960550894	-4.73804901	FALSE	FALSE
O00257	CBX4	1.562658e-01	4.054224	1.687338e+00	1.343367e-01	0.964790740	-4.73911790	FALSE	FALSE
Q96L92	SNX27	1.109618e-01	4.057089	1.835936e+00	1.079456e-01	0.960550894	-4.74167000	FALSE	FALSE
Q9NSI2	FAM207A	-1.629062e-01	4.053697	-1.590872e+00	1.546079e-01	0.973779278	-4.74249271	FALSE	FALSE
Q9Y487	ATP6V0A2	-1.219322e-01	4.057339	-1.545356e+00	1.651260e-01	0.973779278	-4.74319433	FALSE	FALSE
Q9UPZ3	HPS5	2.317922e-01	4.044119	1.248206e+00	2.511332e-01	0.973779278	-4.74355252	FALSE	FALSE
Q9UNF1	MAGED2	-9.710925e-02	4.057640	-1.913366e+00	9.624287e-02	0.960550894	-4.74362540	FALSE	FALSE
O15315	RAD51B	-1.657241e-01	4.054663	-1.326251e+00	2.254018e-01	0.973779278	-4.74553704	FALSE	FALSE
Q8NB14	USP38	2.135991e-01	4.047054	1.366242e+00	2.131258e-01	0.973779278	-4.74555851	FALSE	FALSE
O95149	SNUPN	-1.642964e-01	4.053538	-1.787219e+00	1.159992e-01	0.960550894	-4.74624118	FALSE	FALSE
Q8IY31	IFT20	-3.718045e-01	3.999421	-1.005893e+00	3.471678e-01	0.982508489	-4.74665362	FALSE	FALSE
O95983	MBD3	7.026218e-02	4.058325	2.172003e+00	6.546954e-02	0.939433483	-4.74779261	FALSE	FALSE
P19338	NCL	6.547674e-02	4.058336	3.039102e+00	1.830697e-02	0.788206007	-4.74817208	FALSE	FALSE
O95685	PPP1R3D	3.177683e-01	4.022413	1.097494e+00	3.078750e-01	0.980816560	-4.74974796	FALSE	FALSE
P78368	CSNK1G2	1.618404e-01	4.054008	1.469078e+00	1.842292e-01	0.973779278	-4.75046659	FALSE	FALSE
Q8IY18	SMC5	-1.270264e-01	4.056262	-1.722516e+00	1.275856e-01	0.964790740	-4.75135412	FALSE	FALSE
Q5VWQ8	DAB2IP	-1.507185e-01	4.054841	-1.536260e+00	1.673050e-01	0.973779278	-4.75246987	FALSE	FALSE
P06865	HEXA	1.322004e-01	4.055810	1.743870e+00	1.236452e-01	0.964790740	-4.75295718	FALSE	FALSE
O75808	CAPN15	-1.650496e-01	4.055182	-1.258712e+00	2.475291e-01	0.973779278	-4.75334831	FALSE	FALSE
Q4V328	GRIPAP1	1.584745e-01	4.054034	1.697022e+00	1.324453e-01	0.964790740	-4.75555979	FALSE	FALSE
P29728	OAS2	1.849200e-01	4.052105	1.270585e+00	2.435093e-01	0.973779278	-4.75625965	FALSE	FALSE
Q96CU9	FOXRED1	1.223518e-01	4.056896	1.612353e+00	1.498619e-01	0.972160085	-4.75705841	FALSE	FALSE
Q8N2K0	ABHD12	1.400644e-01	4.055569	1.613862e+00	1.495335e-01	0.972160085	-4.75711447	FALSE	FALSE
Q5VSY0	GKAP1	2.300369e-01	4.044011	9.388352e-01	3.783270e-01	0.986553359	-4.75715469	FALSE	FALSE
Q9UPS6	SETD1B	2.681196e-01	4.030596	1.016980e+00	3.422127e-01	0.982508489	-4.75800772	FALSE	FALSE
O94806	PRKD3	1.880853e-01	4.051289	1.672753e+00	1.372331e-01	0.967739963	-4.75824541	FALSE	FALSE
Q9Y243	AKT3	2.004709e-01	4.050885	1.082866e+00	3.138999e-01	0.980816560	-4.75825552	FALSE	FALSE
Q6DKK2	TTC19	-1.587823e-01	4.054583	-1.402170e+00	2.026022e-01	0.973779278	-4.75866013	FALSE	FALSE
Q15751	HERC1	-1.510455e-01	4.055266	-1.443326e+00	1.911162e-01	0.973779278	-4.75896297	FALSE	FALSE
P08582	MELTF	-1.791851e-01	4.053445	-1.204731e+00	2.665239e-01	0.974035550	-4.75944174	FALSE	FALSE
Q8WVZ9	KBTBD7	-1.829367e-01	4.052338	-1.265326e+00	2.452830e-01	0.973779278	-4.76289225	FALSE	FALSE
P20585	MSH3	1.072602e-01	4.057406	1.740096e+00	1.243331e-01	0.964790740	-4.76334295	FALSE	FALSE
Q9UGN5	PARP2	-1.905433e-01	4.050444	-1.468192e+00	1.844622e-01	0.973779278	-4.76431080	FALSE	FALSE
Q9P2D0	IBTK	1.732076e-01	4.053283	1.276440e+00	2.415475e-01	0.973779278	-4.76458870	FALSE	FALSE
Q9BX70	BTBD2	-1.787971e-01	4.052124	-1.343479e+00	2.200396e-01	0.973779278	-4.76535600	FALSE	FALSE
Q13242	SRSF9	6.582310e-02	4.058295	2.670097e+00	3.126640e-02	0.906614871	-4.76604191	FALSE	FALSE
Q9Y6M5	SLC30A1	1.647961e-01	4.053433	1.572696e+00	1.587317e-01	0.973779278	-4.76714866	FALSE	FALSE
Q99442	SEC62	1.859721e-01	4.051220	1.367044e+00	2.128858e-01	0.973779278	-4.76824440	FALSE	FALSE
Q8NHY2	COP1	-2.193552e-01	4.046381	-1.124670e+00	2.969298e-01	0.976191740	-4.76991580	FALSE	FALSE
P51149	RAB7A	6.178840e-02	4.058393	2.466266e+00	4.224411e-02	0.908246465	-4.77033621	FALSE	FALSE
Q6NT76	HMBOX1	-1.701072e-01	4.052931	-1.520110e+00	1.712392e-01	0.973779278	-4.77071370	FALSE	FALSE
Q6NUM9	RETSAT	-2.822729e-01	4.033156	-1.246537e+00	2.517097e-01	0.973779278	-4.77248949	FALSE	FALSE
Q5TF21	SOGA3	-1.603170e-01	4.055925	-1.196832e+00	2.694038e-01	0.974035550	-4.77371712	FALSE	FALSE
Q9HAU4	SMURF2	-2.144272e-01	4.046495	-8.198986e-01	4.386499e-01	0.988925985	-4.77517355	FALSE	FALSE
P06127	CD5	-7.863808e-02	4.058153	-2.042962e+00	7.936447e-02	0.955414266	-4.77529700	FALSE	FALSE
Q14680	MELK	-1.814431e-01	4.051986	-1.246123e+00	2.518529e-01	0.973779278	-4.77664423	FALSE	FALSE
O00264	PGRMC1	9.858530e-02	4.057393	2.126846e+00	7.003248e-02	0.949208121	-4.77704805	FALSE	FALSE
Q8N3D4	EHBP1L1	-2.666904e-01	4.037407	-1.373789e+00	2.108761e-01	0.973779278	-4.77727717	FALSE	FALSE
O15498	YKT6	1.073820e-01	4.057136	1.880345e+00	1.010752e-01	0.960550894	-4.77799076	FALSE	FALSE
P48553	TRAPPC10	-1.857414e-01	4.051099	-1.291126e+00	2.366866e-01	0.973779278	-4.77870818	FALSE	FALSE
Q9HBM1	SPC25	-1.821023e-01	4.051959	-1.790463e+00	1.154453e-01	0.960550894	-4.77874444	FALSE	FALSE
Q96A47	ISL2	-2.486442e-01	4.040846	-1.330046e+00	2.242107e-01	0.973779278	-4.77984510	FALSE	FALSE
P0C2W1	FBXO45	1.520857e-01	4.054826	1.429330e+00	1.949554e-01	0.973779278	-4.78098337	FALSE	FALSE
Q6UX07	DHRS13	-1.677880e-01	4.055053	-1.159363e+00	2.834202e-01	0.974035550	-4.78142711	FALSE	FALSE
Q96PY6	NEK1	2.213196e-01	4.046027	1.383085e+00	2.081338e-01	0.973779278	-4.78195465	FALSE	FALSE
Q9UKZ1	CNOT11	1.720233e-01	4.052405	1.542247e+00	1.658678e-01	0.973779278	-4.78313197	FALSE	FALSE
Q96EY4	TMA16	-1.205549e-01	4.056675	-1.680419e+00	1.357035e-01	0.966498933	-4.78348979	FALSE	FALSE
Q96BU1	S100PBP	-3.032820e-01	4.018912	-1.084817e+00	3.130912e-01	0.980816560	-4.78455746	FALSE	FALSE
Q9P107	GMIP	-1.973278e-01	4.049575	-1.518022e+00	1.717538e-01	0.973779278	-4.78468525	FALSE	FALSE
Q6ZUM4	ARHGAP27	1.676378e-01	4.052962	1.577926e+00	1.575349e-01	0.973779278	-4.78492665	FALSE	FALSE
Q8N697	SLC15A4	-2.047646e-01	4.048234	-1.298246e+00	2.343605e-01	0.973779278	-4.78652930	FALSE	FALSE
P17174	GOT1	5.915041e-02	4.058497	2.303006e+00	5.385100e-02	0.910440790	-4.78663387	FALSE	FALSE
P25686	DNAJB2	1.901708e-01	4.050542	1.337029e+00	2.220340e-01	0.973779278	-4.78763564	FALSE	FALSE
Q96J42	TXNDC15	-2.091184e-01	4.047427	-1.170257e+00	2.792838e-01	0.974035550	-4.78779997	FALSE	FALSE
A6NDG6	PGP	1.534137e-01	4.054951	2.311399e+00	5.318179e-02	0.910440790	-4.78831650	FALSE	FALSE
P15923	TCF3	-1.117936e-01	4.057488	-1.591475e+00	1.544727e-01	0.973779278	-4.78939066	FALSE	FALSE
A0PJZ3	GXYLT2	-2.637627e-01	4.034693	-1.135224e+00	2.927653e-01	0.974035550	-4.79033033	FALSE	FALSE
Q96KP1	EXOC2	-8.846723e-02	4.058278	-1.737853e+00	1.247436e-01	0.964790740	-4.79053692	FALSE	FALSE
Q9NX74	DUS2	-1.559909e-01	4.054989	-1.301551e+00	2.332875e-01	0.973779278	-4.79067485	FALSE	FALSE
Q10472	GALNT1	1.414354e-01	4.056070	1.386794e+00	2.070485e-01	0.973779278	-4.79133929	FALSE	FALSE
Q8ND04	SMG8	-1.026109e-01	4.057670	-1.697768e+00	1.323007e-01	0.964790740	-4.79266049	FALSE	FALSE
Q68DK2	ZFYVE26	-2.067142e-01	4.047516	-9.960158e-01	3.516293e-01	0.982508489	-4.79338775	FALSE	FALSE
O60443	GSDME	-1.651836e-01	4.053501	-1.336509e+00	2.221954e-01	0.973779278	-4.79365353	FALSE	FALSE
Q14135	VGLL4	-2.031785e-01	4.047905	-1.360093e+00	2.149745e-01	0.973779278	-4.79401317	FALSE	FALSE
O94941	UBOX5	-1.554325e-01	4.055544	-1.237596e+00	2.548181e-01	0.973779278	-4.79459705	FALSE	FALSE
Q5T6F0	DCAF12	-1.942101e-01	4.049955	-1.116637e+00	3.001315e-01	0.978208958	-4.79559842	FALSE	FALSE
Q13601	KRR1	-1.183579e-01	4.056789	-1.664040e+00	1.389913e-01	0.967752720	-4.79871593	FALSE	FALSE
Q9UBZ4	APEX2	-3.289040e-01	4.001136	-1.010949e+00	3.449012e-01	0.982508489	-4.80081170	FALSE	FALSE
Q9Y2U8	LEMD3	1.646673e-01	4.054288	1.188186e+00	2.725858e-01	0.974035550	-4.80264588	FALSE	FALSE
Q7L8L6	FASTKD5	1.149104e-01	4.057122	1.611175e+00	1.501186e-01	0.972160085	-4.80272960	FALSE	FALSE
Q9Y680	FKBP7	-1.705400e-01	4.053038	-1.313820e+00	2.293409e-01	0.973779278	-4.80278969	FALSE	FALSE
Q6NUK1	SLC25A24	1.089283e-01	4.056988	1.921282e+00	9.511813e-02	0.960550894	-4.80293407	FALSE	FALSE
Q96Q05	TRAPPC9	-1.361615e-01	4.056011	-1.458065e+00	1.871466e-01	0.973779278	-4.80473817	FALSE	FALSE
Q96KF7	SMIM8	2.529750e-01	4.037554	1.288283e+00	2.376211e-01	0.973779278	-4.80522012	FALSE	FALSE
Q9BVL4	SELENOO	2.489580e-01	4.039536	1.311326e+00	2.301385e-01	0.973779278	-4.80525080	FALSE	FALSE
Q92576	PHF3	1.373576e-01	4.056094	1.425535e+00	1.960083e-01	0.973779278	-4.80554416	FALSE	FALSE
Q6P1L8	MRPL14	-1.570777e-01	4.053850	-1.802166e+00	1.134689e-01	0.960550894	-4.80567611	FALSE	FALSE
Q14005	IL16	-2.108763e-01	4.045400	-1.020487e+00	3.406567e-01	0.982508489	-4.80639552	FALSE	FALSE
P02795	MT2A	2.815352e-01	4.043593	2.112589e+00	7.153794e-02	0.949208121	-4.80639878	FALSE	FALSE
Q00403	GTF2B	9.551503e-02	4.057497	2.043475e+00	7.930385e-02	0.955414266	-4.80847476	FALSE	FALSE
Q9BZ95	NSD3	-1.260835e-01	4.056715	-1.485342e+00	1.799955e-01	0.973779278	-4.81043912	FALSE	FALSE
Q15058	KIF14	1.492417e-01	4.055739	1.261584e+00	2.465515e-01	0.973779278	-4.81187257	FALSE	FALSE
O75164	KDM4A	1.187200e-01	4.057499	1.448283e+00	1.897729e-01	0.973779278	-4.81210234	FALSE	FALSE
Q9Y2H2	INPP5F	-2.522435e-01	4.026690	-8.611631e-01	4.169866e-01	0.987202800	-4.81261199	FALSE	FALSE
O15056	SYNJ2	-1.493513e-01	4.055751	-1.248250e+00	2.511181e-01	0.973779278	-4.81276391	FALSE	FALSE
P17544	ATF7	1.928495e-01	4.049534	1.329985e+00	2.242300e-01	0.973779278	-4.81426437	FALSE	FALSE
Q8TCD5	NT5C	-1.335369e-01	4.056422	-1.404455e+00	2.019489e-01	0.973779278	-4.81446548	FALSE	FALSE
O75132	ZBED4	2.002341e-01	4.047894	1.145599e+00	2.887181e-01	0.974035550	-4.81467509	FALSE	FALSE
Q14247	CTTN	2.239599e-01	4.043479	1.202421e+00	2.673634e-01	0.974035550	-4.81505295	FALSE	FALSE
Q96RK4	BBS4	-3.454043e-01	4.002158	-1.027603e+00	3.375166e-01	0.982508489	-4.81537785	FALSE	FALSE
Q9BTV7	CABLES2	2.881299e-01	4.013823	8.578902e-01	4.186764e-01	0.987202800	-4.81661472	FALSE	FALSE
Q8N5I2	ARRDC1	-2.565877e-01	4.038854	-1.274927e+00	2.420533e-01	0.973779278	-4.81769840	FALSE	FALSE
O43299	AP5Z1	-1.811609e-01	4.051533	-1.149541e+00	2.871926e-01	0.974035550	-4.81826745	FALSE	FALSE
Q86WA6	BPHL	-1.466313e-01	4.054637	-1.623015e+00	1.475567e-01	0.972160085	-4.81950856	FALSE	FALSE
Q9H400	LIME1	3.419572e-01	4.013535	1.193017e+00	2.708039e-01	0.974035550	-4.81959468	FALSE	FALSE
Q96H22	CENPN	1.651354e-01	4.053203	1.345924e+00	2.192875e-01	0.973779278	-4.81976894	FALSE	FALSE
Q9NQZ5	STARD7	1.651397e-01	4.053095	1.716317e+00	1.287516e-01	0.964790740	-4.81995550	FALSE	FALSE
O60568	PLOD3	2.063920e-01	4.046437	1.052580e+00	3.266747e-01	0.982508489	-4.82027139	FALSE	FALSE
Q8IZM8	ZNF654	-2.382553e-01	4.038856	-1.204264e+00	2.666934e-01	0.974035550	-4.82152829	FALSE	FALSE
Q8NHM5	KDM2B	-1.385697e-01	4.056640	-1.281266e+00	2.399410e-01	0.973779278	-4.82165080	FALSE	FALSE
Q15084	PDIA6	5.703681e-02	4.058490	2.411586e+00	4.581622e-02	0.908246465	-4.82169890	FALSE	FALSE
Q96QR8	PURB	1.145099e-01	4.057049	1.610522e+00	1.502610e-01	0.972160085	-4.82193253	FALSE	FALSE
Q9NS93	TM7SF3	1.581176e-01	4.053619	1.697290e+00	1.323934e-01	0.964790740	-4.82418414	FALSE	FALSE
O75208	COQ9	2.472265e-01	4.040980	1.345312e+00	2.194755e-01	0.973779278	-4.82442619	FALSE	FALSE
Q6PML9	SLC30A9	2.247506e-01	4.044320	1.284448e+00	2.388863e-01	0.973779278	-4.82511603	FALSE	FALSE
Q8TAE8	GADD45GIP1	-1.557337e-01	4.053950	-1.695054e+00	1.328277e-01	0.964790740	-4.82617418	FALSE	FALSE
O14907	TAX1BP3	3.849385e-01	4.022250	1.687367e+00	1.343310e-01	0.964790740	-4.82628709	FALSE	FALSE
O95684	FGFR1OP	-1.336316e-01	4.055626	-1.827002e+00	1.093812e-01	0.960550894	-4.82762887	FALSE	FALSE
Q9BUB5	MKNK1	-2.562731e-01	4.033670	-1.032375e+00	3.354236e-01	0.982508489	-4.82767220	FALSE	FALSE
Q6ZTN6	ANKRD13D	1.665911e-01	4.053403	1.186213e+00	2.733162e-01	0.974035550	-4.82779430	FALSE	FALSE
Q8IU60	DCP2	1.646856e-01	4.053126	1.503927e+00	1.752655e-01	0.973779278	-4.82809619	FALSE	FALSE
Q9BV19	C1orf50	-2.104616e-01	4.046097	-1.295137e+00	2.353737e-01	0.973779278	-4.82868228	FALSE	FALSE
O94805	ACTL6B	8.865839e-02	4.057694	2.283840e+00	5.541125e-02	0.910440790	-4.82874970	FALSE	FALSE
Q3T906	GNPTAB	1.853076e-01	4.050136	9.565049e-01	3.699180e-01	0.986553359	-4.82910965	FALSE	FALSE
O75081	CBFA2T3	-1.732091e-01	4.052281	-1.356577e+00	2.160377e-01	0.973779278	-4.82920296	FALSE	FALSE
Q9UHJ6	SHPK	1.412172e-01	4.055206	1.508322e+00	1.741636e-01	0.973779278	-4.83024762	FALSE	FALSE
Q9BX59	TAPBPL	-2.343128e-01	4.040275	-1.154278e+00	2.853681e-01	0.974035550	-4.83049576	FALSE	FALSE
Q8IXK2	GALNT12	-1.711660e-01	4.052925	-1.145308e+00	2.888309e-01	0.974035550	-4.83094351	FALSE	FALSE
Q2M1P5	KIF7	1.609117e-01	4.053777	1.247720e+00	2.513009e-01	0.973779278	-4.83229279	FALSE	FALSE
O14972	VPS26C	-2.166653e-01	4.045815	-1.386724e+00	2.070688e-01	0.973779278	-4.83229622	FALSE	FALSE
P49711	CTCF	1.285583e-01	4.056126	1.561019e+00	1.614343e-01	0.973779278	-4.83311819	FALSE	FALSE
Q8WU10	PYROXD1	-1.487940e-01	4.054766	-1.364785e+00	2.135626e-01	0.973779278	-4.83380779	FALSE	FALSE
Q9P2K3	RCOR3	-1.086774e-01	4.056922	-1.928815e+00	9.405979e-02	0.960550894	-4.83461239	FALSE	FALSE
Q5GLZ8	HERC4	-1.151471e-01	4.057110	-1.554760e+00	1.629003e-01	0.973779278	-4.83599807	FALSE	FALSE
Q13614	MTMR2	-1.359330e-01	4.055697	-1.470216e+00	1.839300e-01	0.973779278	-4.83618974	FALSE	FALSE
Q9UPR3	SMG5	-1.675711e-01	4.053022	-1.166412e+00	2.807379e-01	0.974035550	-4.83761141	FALSE	FALSE
Q8N4S0	CCDC82	2.111589e-01	4.041903	9.324885e-01	3.813822e-01	0.986553359	-4.83784699	FALSE	FALSE
Q8TE99	PXYLP1	2.950757e-01	4.025816	1.119412e+00	2.990223e-01	0.977924342	-4.83849898	FALSE	FALSE
Q9BQ24	ZFYVE21	1.914867e-01	4.049172	1.150982e+00	2.866363e-01	0.974035550	-4.83927821	FALSE	FALSE
Q9UMX0	UBQLN1	1.399934e-01	4.055089	1.907889e+00	9.702856e-02	0.960550894	-4.83973648	FALSE	FALSE
Q9HBM0	VEZT	1.985477e-01	4.045639	8.908813e-01	4.018683e-01	0.987202800	-4.84013719	FALSE	FALSE
O75182	SIN3B	-1.847465e-01	4.050368	-1.295158e+00	2.353668e-01	0.973779278	-4.84023595	FALSE	FALSE
A0A096LP01	SMIM26	1.803294e-01	4.050553	1.284177e+00	2.389760e-01	0.973779278	-4.84092557	FALSE	FALSE
P31785	IL2RG	1.312680e-01	4.056126	1.462656e+00	1.859255e-01	0.973779278	-4.84132262	FALSE	FALSE
Q9UDW3	ZMAT5	2.468640e-01	4.036179	1.059548e+00	3.236995e-01	0.982508489	-4.84251607	FALSE	FALSE
Q6PGQ7	BORA	2.768939e-01	4.023437	9.478888e-01	3.740006e-01	0.986553359	-4.84368696	FALSE	FALSE
Q16658	FSCN1	1.676072e-01	4.053393	1.036000e+00	3.338405e-01	0.982508489	-4.84372691	FALSE	FALSE
Q9BXM9	FSD1L	-1.756970e-01	4.051392	-8.688067e-01	4.130595e-01	0.987202800	-4.84540239	FALSE	FALSE
Q7Z3E2	CCDC186	2.249627e-01	4.043402	1.264134e+00	2.456864e-01	0.973779278	-4.84582265	FALSE	FALSE
Q8N1G0	ZNF687	-1.480718e-01	4.055119	-1.265717e+00	2.451506e-01	0.973779278	-4.84632828	FALSE	FALSE
P09914	IFIT1	1.482517e-01	4.055557	1.191693e+00	2.712913e-01	0.974035550	-4.84733069	FALSE	FALSE
Q969F2	NKD2	1.866846e-01	4.048628	9.112423e-01	3.917441e-01	0.986553359	-4.84756689	FALSE	FALSE
Q86XK3	SFR1	-2.501795e-01	4.013436	-7.218192e-01	4.932452e-01	0.988925985	-4.84893352	FALSE	FALSE
Q9BZF2	OSBPL7	1.904157e-01	4.043210	7.536488e-01	4.750524e-01	0.988925985	-4.84974078	FALSE	FALSE
O15155	BET1	2.515244e-01	4.042242	1.519216e+00	1.714594e-01	0.973779278	-4.85051704	FALSE	FALSE
Q8TBE0	BAHD1	-1.511868e-01	4.055121	-1.177910e+00	2.764081e-01	0.974035550	-4.85151919	FALSE	FALSE
Q9HCM1	RESF1	2.290825e-01	4.031808	8.142074e-01	4.416987e-01	0.988925985	-4.85193094	FALSE	FALSE
Q9BQC3	DPH2	-1.298848e-01	4.056195	-1.439961e+00	1.920331e-01	0.973779278	-4.85209577	FALSE	FALSE
P04053	DNTT	-9.105537e-02	4.057596	-2.073007e+00	7.588825e-02	0.949299964	-4.85308855	FALSE	FALSE
Q9Y653	ADGRG1	2.675378e-01	4.034778	1.307119e+00	2.314891e-01	0.973779278	-4.85422354	FALSE	FALSE
Q8TEH3	DENND1A	-1.944331e-01	4.046523	-9.820879e-01	3.579953e-01	0.982508489	-4.85430245	FALSE	FALSE
Q9NYA4	MTMR4	-1.546010e-01	4.053898	-1.337462e+00	2.218994e-01	0.973779278	-4.85488303	FALSE	FALSE
Q9Y6X4	FAM169A	-1.378085e-01	4.055214	-1.676030e+00	1.365774e-01	0.966818689	-4.85577950	FALSE	FALSE
P49023	PXN	-1.950768e-01	4.047495	-1.115944e+00	3.004091e-01	0.978208958	-4.85611503	FALSE	FALSE
P82921	MRPS21	-2.383486e-01	4.041624	-1.292759e+00	2.361513e-01	0.973779278	-4.85635105	FALSE	FALSE
Q8IW45	NAXD	-1.648827e-01	4.052854	-1.218735e+00	2.614818e-01	0.973779278	-4.85650594	FALSE	FALSE
Q9NS56	TOPORS	2.247260e-01	4.039514	1.023094e+00	3.395038e-01	0.982508489	-4.85837661	FALSE	FALSE
O15357	INPPL1	-1.342422e-01	4.056278	-1.312986e+00	2.296076e-01	0.973779278	-4.85929955	FALSE	FALSE
Q86XN8	MEX3D	-2.068560e-01	4.039116	-8.263255e-01	4.352247e-01	0.988925985	-4.86049716	FALSE	FALSE
O95900	TRUB2	-1.943173e-01	4.048127	-1.187035e+00	2.730118e-01	0.974035550	-4.86085323	FALSE	FALSE
Q27J81	INF2	-1.368019e-01	4.055852	-1.339831e+00	2.211657e-01	0.973779278	-4.86129425	FALSE	FALSE
Q684P5	RAP1GAP2	1.636637e-01	4.052890	1.367184e+00	2.128438e-01	0.973779278	-4.86300646	FALSE	FALSE
Q99963	SH3GL3	1.862113e-01	4.050386	1.517208e+00	1.719549e-01	0.973779278	-4.86371931	FALSE	FALSE
P06213	INSR	2.211264e-01	3.945924	4.192561e-01	6.872927e-01	0.997717696	-4.86425627	FALSE	FALSE
Q9BZ67	FRMD8	1.646878e-01	4.052985	1.039978e+00	3.321100e-01	0.982508489	-4.86479608	FALSE	FALSE
Q13642	FHL1	-1.145388e-01	4.056667	-1.721834e+00	1.277134e-01	0.964790740	-4.86519466	FALSE	FALSE
P11117	ACP2	-2.141580e-01	4.046827	-1.410088e+00	2.003460e-01	0.973779278	-4.86627507	FALSE	FALSE
Q5T5P2	KIAA1217	-2.823844e-01	4.027351	-1.092404e+00	3.099609e-01	0.980816560	-4.86785665	FALSE	FALSE
Q8TCT0	CERK	4.357368e-01	3.985622	1.137175e+00	2.920004e-01	0.974035550	-4.86797320	FALSE	FALSE
Q9Y234	LIPT1	-2.023527e-01	4.032080	-6.787475e-01	5.185778e-01	0.988925985	-4.86814640	FALSE	FALSE
O00463	TRAF5	1.796256e-01	4.049895	1.062104e+00	3.226135e-01	0.982508489	-4.87198431	FALSE	FALSE
Q9NQG7	HPS4	2.420931e-01	4.037746	1.108410e+00	3.034397e-01	0.979701065	-4.87274356	FALSE	FALSE
Q13049	TRIM32	-1.638925e-01	4.052413	-1.417235e+00	1.983284e-01	0.973779278	-4.87403656	FALSE	FALSE
Q8IY47	KBTBD2	-1.987139e-01	4.044382	-9.414489e-01	3.770741e-01	0.986553359	-4.87585177	FALSE	FALSE
Q9NQ86	TRIM36	2.158533e-01	4.020464	6.805975e-01	5.174731e-01	0.988925985	-4.87636007	FALSE	FALSE
Q6PJW8	CNST	-2.539745e-01	4.025848	-9.158550e-01	3.894769e-01	0.986553359	-4.87790015	FALSE	FALSE
Q5JSJ4	INTS6L	-1.431163e-01	4.056766	-9.991106e-01	3.502267e-01	0.982508489	-4.87906723	FALSE	FALSE
Q9Y253	POLH	1.815530e-01	4.048629	9.397700e-01	3.778786e-01	0.986553359	-4.87940966	FALSE	FALSE
Q96CN7	ISOC1	6.995719e-02	4.058293	2.057004e+00	7.772068e-02	0.950550153	-4.87949239	FALSE	FALSE
Q6NSI4	RADX	-1.545076e-01	4.054138	-1.135149e+00	2.927948e-01	0.974035550	-4.87977577	FALSE	FALSE
Q15072	ZNF146	-2.029063e-01	4.041004	-9.067156e-01	3.939785e-01	0.986553359	-4.87997927	FALSE	FALSE
Q9GZY8	MFF	-1.156646e-01	4.056595	-1.688703e+00	1.340685e-01	0.964790740	-4.88128899	FALSE	FALSE
Q6PJI9	WDR59	-2.370372e-01	4.031481	-8.775257e-01	4.086125e-01	0.987202800	-4.88274223	FALSE	FALSE
Q96GK7	FAHD2A	-1.095221e-01	4.056889	-1.736126e+00	1.250607e-01	0.964790740	-4.88330929	FALSE	FALSE
P23229	ITGA6	1.717833e-01	4.037637	6.162871e-01	5.567388e-01	0.988925985	-4.88411001	FALSE	FALSE
Q15544	TAF11	-2.733400e-01	4.028763	-1.081928e+00	3.142896e-01	0.980816560	-4.88785256	FALSE	FALSE
Q9UGV2	NDRG3	1.040621e-01	4.057077	1.896989e+00	9.861068e-02	0.960550894	-4.88806993	FALSE	FALSE
Q8NFG4	FLCN	1.695062e-01	4.051906	1.260397e+00	2.469552e-01	0.973779278	-4.88810786	FALSE	FALSE
P37840	SNCA	1.858362e-01	4.034031	6.483730e-01	5.369280e-01	0.988925985	-4.89193484	FALSE	FALSE
Q15233	NONO	-4.555503e-02	4.058628	-2.802190e+00	2.577317e-02	0.876690406	-4.89220961	FALSE	FALSE
Q99439	CNN2	-2.278247e-01	4.041920	-1.192063e+00	2.711552e-01	0.974035550	-4.89247202	FALSE	FALSE
Q9NY35	CLDND1	2.260728e-01	4.041597	1.243589e+00	2.527311e-01	0.973779278	-4.89296502	FALSE	FALSE
Q6P158	DHX57	-9.648818e-02	4.057491	-1.810600e+00	1.120646e-01	0.960550894	-4.89342664	FALSE	FALSE
P42575	CASP2	-8.449911e-02	4.057807	-2.072274e+00	7.597127e-02	0.949299964	-4.89432792	FALSE	FALSE
Q96NW4	ANKRD27	-1.547193e-01	4.054029	-1.089265e+00	3.112528e-01	0.980816560	-4.89447350	FALSE	FALSE
P62699	YPEL5	-3.142720e-01	4.023336	-1.341797e+00	2.205582e-01	0.973779278	-4.89450240	FALSE	FALSE
Q5TDH0	DDI2	8.326637e-02	4.058013	1.848876e+00	1.058985e-01	0.960550894	-4.89536590	FALSE	FALSE
Q86UE4	MTDH	1.132253e-01	4.056650	1.801126e+00	1.136432e-01	0.960550894	-4.89567418	FALSE	FALSE
O75330	HMMR	-1.160367e-01	4.056604	-1.610682e+00	1.502261e-01	0.972160085	-4.89612537	FALSE	FALSE
Q8WWI5	SLC44A1	1.278070e-01	4.055782	1.586327e+00	1.556297e-01	0.973779278	-4.89665790	FALSE	FALSE
O14713	ITGB1BP1	-2.112597e-01	4.039451	-9.722273e-01	3.625554e-01	0.986553359	-4.89941600	FALSE	FALSE
O00623	PEX12	2.184951e-01	4.040828	1.084340e+00	3.132885e-01	0.980816560	-4.89995501	FALSE	FALSE
Q9BSD7	NTPCR	-1.404978e-01	4.054932	-1.813609e+00	1.115677e-01	0.960550894	-4.90039246	FALSE	FALSE
P35270	SPR	2.188593e-01	4.037359	9.365188e-01	3.794400e-01	0.986553359	-4.90126717	FALSE	FALSE
Q14498	RBM39	5.800224e-02	4.058440	2.462045e+00	4.250940e-02	0.908246465	-4.90137843	FALSE	FALSE
Q7Z2E3	APTX	1.628189e-01	4.053813	2.026716e+00	8.130931e-02	0.956681468	-4.90276912	FALSE	FALSE
P49903	SEPHS1	8.267816e-02	4.057853	2.120995e+00	7.064642e-02	0.949208121	-4.90336483	FALSE	FALSE
Q9UIM3	FKBPL	-1.328013e-01	4.055933	-1.291049e+00	2.367121e-01	0.973779278	-4.90346357	FALSE	FALSE
Q9ULG1	INO80	-1.872165e-01	4.046946	-1.020539e+00	3.406339e-01	0.982508489	-4.90451399	FALSE	FALSE
P19793	RXRA	-2.249147e-01	4.041533	-1.243862e+00	2.526363e-01	0.973779278	-4.90495938	FALSE	FALSE
P15884	TCF4	1.717974e-01	4.052321	1.649373e+00	1.419988e-01	0.972160085	-4.90507722	FALSE	FALSE
Q03426	MVK	1.812886e-01	4.050451	1.444847e+00	1.907033e-01	0.973779278	-4.90535372	FALSE	FALSE
Q5R372	RABGAP1L	1.270262e-01	4.056592	1.275221e+00	2.419550e-01	0.973779278	-4.90540950	FALSE	FALSE
P28702	RXRB	-1.150978e-01	4.056991	-1.459470e+00	1.867722e-01	0.973779278	-4.90592722	FALSE	FALSE
Q6UVJ0	SASS6	-1.127954e-01	4.056749	-1.615529e+00	1.491717e-01	0.972160085	-4.90606647	FALSE	FALSE
Q8TF40	FNIP1	1.952734e-01	4.039254	7.944417e-01	4.524022e-01	0.988925985	-4.90607936	FALSE	FALSE
Q96GJ1	TRMT2B	-1.250561e-01	4.056368	-1.385750e+00	2.073535e-01	0.973779278	-4.90684452	FALSE	FALSE
Q9HCI6	KIAA1586	2.997721e-01	4.001794	8.032117e-01	4.476312e-01	0.988925985	-4.90726359	FALSE	FALSE
Q6ZRP7	QSOX2	-1.586028e-01	4.052876	-1.221037e+00	2.606608e-01	0.973779278	-4.90727316	FALSE	FALSE
Q8IX90	SKA3	-1.136163e-01	4.056602	-2.004427e+00	8.405408e-02	0.959194554	-4.90821658	FALSE	FALSE
O75398	DEAF1	1.691077e-01	4.051300	1.181963e+00	2.748953e-01	0.974035550	-4.90878069	FALSE	FALSE
Q96KN1	LRATD2	3.583435e-01	3.978301	8.653867e-01	4.148133e-01	0.987202800	-4.90985741	FALSE	FALSE
Q9HCJ3	RAVER2	1.365154e-01	4.055598	1.242314e+00	2.531741e-01	0.973779278	-4.91014492	FALSE	FALSE
Q96N16	JAKMIP1	-1.381787e-01	4.055051	-1.440947e+00	1.917639e-01	0.973779278	-4.91025102	FALSE	FALSE
Q7Z5U6	WDR53	-1.763363e-01	4.045862	-8.302550e-01	4.331397e-01	0.988925985	-4.91070494	FALSE	FALSE
O43251	RBFOX2	-1.536285e-01	4.053467	-1.149902e+00	2.870532e-01	0.974035550	-4.91177943	FALSE	FALSE
Q9NXE8	CWC25	-1.012756e-01	4.057378	-1.667240e+00	1.383432e-01	0.967739963	-4.91304144	FALSE	FALSE
P56270	MAZ	1.790358e-01	4.048726	1.025425e+00	3.384754e-01	0.982508489	-4.91323715	FALSE	FALSE
Q6ZVK8	NUDT18	2.695316e-01	4.011898	8.512565e-01	4.221163e-01	0.987202800	-4.91360072	FALSE	FALSE
Q8NBJ4	GOLM1	-6.219585e-02	4.040664	-2.072943e-01	8.415390e-01	0.999063578	-4.91360273	FALSE	FALSE
Q7L211	ABHD13	-1.688347e-01	4.051073	-1.223659e+00	2.597281e-01	0.973779278	-4.91381533	FALSE	FALSE
Q9NVP1	DDX18	-6.024312e-02	4.058499	-2.107947e+00	7.203500e-02	0.949208121	-4.91455970	FALSE	FALSE
Q9NXJ5	PGPEP1	-1.944403e-01	4.046098	-1.142036e+00	2.901028e-01	0.974035550	-4.91475813	FALSE	FALSE
Q7Z589	EMSY	1.162229e-01	4.057033	1.393898e+00	2.049836e-01	0.973779278	-4.91497508	FALSE	FALSE
Q8NEJ9	NGDN	-1.830868e-01	4.050438	-1.509087e+00	1.739724e-01	0.973779278	-4.91518647	FALSE	FALSE
P07992	ERCC1	-2.035297e-01	4.047163	-1.430272e+00	1.946949e-01	0.973779278	-4.91593537	FALSE	FALSE
Q9H0X4	FAM234A	1.795625e-01	4.047084	9.566872e-01	3.698320e-01	0.986553359	-4.91595606	FALSE	FALSE
Q9BSK2	SLC25A33	1.226864e-01	4.056543	1.376503e+00	2.100723e-01	0.973779278	-4.91775183	FALSE	FALSE
Q9ULM6	CNOT6	-1.407015e-01	4.055203	-1.179800e+00	2.757019e-01	0.974035550	-4.91792454	FALSE	FALSE
Q8N9I9	DTX3	-1.791401e-01	4.049049	-1.058795e+00	3.240197e-01	0.982508489	-4.91885386	FALSE	FALSE
Q96RT7	TUBGCP6	-1.545758e-01	4.053166	-1.332180e+00	2.235436e-01	0.973779278	-4.91980679	FALSE	FALSE
O75586	MED6	-1.951815e-01	4.047797	-1.332016e+00	2.235949e-01	0.973779278	-4.91999497	FALSE	FALSE
Q9BXB4	OSBPL11	-9.298306e-02	4.057753	-1.695195e+00	1.328002e-01	0.964790740	-4.92097094	FALSE	FALSE
P07339	CTSD	7.185896e-02	4.058143	2.237091e+00	5.941143e-02	0.920550543	-4.92147441	FALSE	FALSE
Q07889	SOS1	-1.808701e-01	4.048056	-1.026702e+00	3.379130e-01	0.982508489	-4.92161625	FALSE	FALSE
Q66K64	DCAF15	1.734356e-01	4.051309	1.448257e+00	1.897800e-01	0.973779278	-4.92191365	FALSE	FALSE
O95870	ABHD16A	1.558966e-01	4.052849	1.315457e+00	2.288190e-01	0.973779278	-4.92281214	FALSE	FALSE
Q9BQ70	TCF25	-1.495506e-01	4.053653	-1.349943e+00	2.180567e-01	0.973779278	-4.92355733	FALSE	FALSE
Q12841	FSTL1	-1.987705e-01	4.040762	-9.044019e-01	3.951241e-01	0.986553359	-4.92457910	FALSE	FALSE
Q6P1R4	DUS1L	-1.203605e-01	4.056640	-1.379005e+00	2.093334e-01	0.973779278	-4.92570072	FALSE	FALSE
Q9H7B4	SMYD3	-1.083783e-01	4.056978	-1.640952e+00	1.437529e-01	0.972160085	-4.92625292	FALSE	FALSE
Q9BRP1	PDCD2L	-1.464598e-01	4.054100	-1.391349e+00	2.057224e-01	0.973779278	-4.92653981	FALSE	FALSE
P16035	TIMP2	-1.259679e-01	4.057111	-1.135460e+00	2.926728e-01	0.974035550	-4.92716879	FALSE	FALSE
Q9NUP1	BLOC1S4	-1.389928e-01	4.054772	-1.438638e+00	1.923945e-01	0.973779278	-4.92814594	FALSE	FALSE
P01893	HLA-H	1.466290e-01	4.054614	1.944376e+00	9.190971e-02	0.960550894	-4.92984650	FALSE	FALSE
Q9HD42	CHMP1A	8.743349e-02	4.057719	1.979266e+00	8.726204e-02	0.960550894	-4.93056104	FALSE	FALSE
Q8WVS4	WDR60	-2.168023e-01	4.034613	-8.778432e-01	4.084512e-01	0.987202800	-4.93179164	FALSE	FALSE
Q8NBT0	POC1A	-1.420415e-01	4.054646	-1.216333e+00	2.623408e-01	0.973779278	-4.93237933	FALSE	FALSE
Q99569	PKP4	-1.636358e-01	4.040714	-6.611885e-01	5.291374e-01	0.988925985	-4.93333566	FALSE	FALSE
Q13405	MRPL49	-1.271313e-01	4.055663	-1.661084e+00	1.395926e-01	0.970768946	-4.93400136	FALSE	FALSE
Q01813	PFKP	4.707366e-02	4.058679	2.263308e+00	5.713352e-02	0.917879337	-4.93578391	FALSE	FALSE
Q9NRK6	ABCB10	1.337790e-01	4.055800	1.171358e+00	2.788687e-01	0.974035550	-4.93625500	FALSE	FALSE
Q6ZRI6	C15orf39	-1.277775e-01	4.055916	-1.348608e+00	2.184648e-01	0.973779278	-4.93669855	FALSE	FALSE
A6NHR9	SMCHD1	-8.951131e-02	4.057977	-1.640065e+00	1.439387e-01	0.972160085	-4.93698250	FALSE	FALSE
Q9UKT9	IKZF3	-1.990373e-01	4.045549	-1.230719e+00	2.572310e-01	0.973779278	-4.93719805	FALSE	FALSE
Q96EY7	PTCD3	-7.678228e-02	4.058159	-1.881126e+00	1.009582e-01	0.960550894	-4.93824939	FALSE	FALSE
Q8IZL8	PELP1	-7.983676e-02	4.058118	-1.816604e+00	1.110751e-01	0.960550894	-4.93865896	FALSE	FALSE
P17029	ZKSCAN1	-1.890009e-01	4.045102	-1.020153e+00	3.408045e-01	0.982508489	-4.93904859	FALSE	FALSE
Q8N5G2	MACO1	1.593433e-01	4.051790	1.057579e+00	3.245381e-01	0.982508489	-4.94073279	FALSE	FALSE
Q9UKL3	CASP8AP2	-1.976721e-01	4.028980	-7.100085e-01	5.001105e-01	0.988925985	-4.94104238	FALSE	FALSE
Q9P031	CCDC59	1.695381e-01	4.051110	1.258124e+00	2.477296e-01	0.973779278	-4.94110285	FALSE	FALSE
Q86TP1	PRUNE1	-1.659154e-01	4.051886	-1.455463e+00	1.878419e-01	0.973779278	-4.94123234	FALSE	FALSE
Q5TZA2	CROCC	1.040653e-01	4.057450	1.502737e+00	1.755651e-01	0.973779278	-4.94124984	FALSE	FALSE
Q8WXG6	MADD	-1.347408e-01	4.055896	-1.054801e+00	3.257239e-01	0.982508489	-4.94286993	FALSE	FALSE
O94986	CEP152	-1.880077e-01	4.045114	-9.918965e-01	3.535029e-01	0.982508489	-4.94330628	FALSE	FALSE
Q15005	SPCS2	1.112109e-01	4.056670	1.864476e+00	1.034804e-01	0.960550894	-4.94441254	FALSE	FALSE
Q16670	ZSCAN26	1.147335e-01	4.057488	1.251861e+00	2.498743e-01	0.973779278	-4.94444911	FALSE	FALSE
O15297	PPM1D	1.983814e-01	4.038975	8.758570e-01	4.094609e-01	0.987202800	-4.94487687	FALSE	FALSE
Q6P1M9	ARMCX5	-2.073860e-01	4.033770	-8.097605e-01	4.440913e-01	0.988925985	-4.94562092	FALSE	FALSE
Q13233	MAP3K1	1.281525e-01	4.054465	6.618120e-01	5.287601e-01	0.988925985	-4.94593573	FALSE	FALSE
Q9NX08	COMMD8	-8.554340e-02	4.057946	-1.745745e+00	1.233048e-01	0.964790740	-4.94763977	FALSE	FALSE
O14879	IFIT3	1.304790e-01	4.055818	1.239315e+00	2.542180e-01	0.973779278	-4.94775249	FALSE	FALSE
Q96IR7	HPDL	-2.049295e-01	4.046598	-1.368597e+00	2.124215e-01	0.973779278	-4.94798404	FALSE	FALSE
Q92564	DCUN1D4	-2.135377e-01	4.042597	-1.128676e+00	2.953431e-01	0.974615692	-4.94871541	FALSE	FALSE
Q8N653	LZTR1	1.536156e-01	4.049559	7.909159e-01	4.543302e-01	0.988925985	-4.94932441	FALSE	FALSE
Q15326	ZMYND11	-1.798493e-01	4.044715	-9.007520e-01	3.969365e-01	0.986951041	-4.94944120	FALSE	FALSE
Q9H816	DCLRE1B	1.579243e-01	4.051593	1.025959e+00	3.382401e-01	0.982508489	-4.94967578	FALSE	FALSE
Q9H4P4	RNF41	-2.005842e-01	4.037708	-8.590912e-01	4.180558e-01	0.987202800	-4.95063029	FALSE	FALSE
P29375	KDM5A	1.511371e-01	4.053205	1.151524e+00	2.864276e-01	0.974035550	-4.95070323	FALSE	FALSE
P25054	APC	1.474073e-01	4.052278	8.442946e-01	4.257481e-01	0.988925985	-4.95135277	FALSE	FALSE
Q96FS4	SIPA1	-1.025121e-01	4.045637	-3.964300e-01	7.033105e-01	0.997717696	-4.95141284	FALSE	FALSE
Q8N5P1	ZC3H8	-9.278595e-02	4.058053	-1.517223e+00	1.719512e-01	0.973779278	-4.95267393	FALSE	FALSE
Q8TF46	DIS3L	-1.179609e-01	4.057170	-1.229752e+00	2.575718e-01	0.973779278	-4.95269543	FALSE	FALSE
Q9UPW5	AGTPBP1	1.457511e-01	4.053942	1.170010e+00	2.793771e-01	0.974035550	-4.95290741	FALSE	FALSE
Q9Y666	SLC12A7	-1.579404e-01	4.052573	-1.276124e+00	2.416531e-01	0.973779278	-4.95330584	FALSE	FALSE
Q5VYV7	SLX4IP	2.518293e-01	4.012392	8.131732e-01	4.422544e-01	0.988925985	-4.95387503	FALSE	FALSE
P05165	PCCA	-1.785882e-01	4.035712	-6.890779e-01	5.124279e-01	0.988925985	-4.95440862	FALSE	FALSE
Q7Z3D6	DGLUCY	-1.995883e-01	4.043680	-1.076585e+00	3.165161e-01	0.980915305	-4.95480844	FALSE	FALSE
Q9UHB4	NDOR1	-1.606551e-01	4.050851	-1.021617e+00	3.401566e-01	0.982508489	-4.95495087	FALSE	FALSE
Q9BV68	RNF126	1.531431e-01	4.053285	1.470266e+00	1.839170e-01	0.973779278	-4.95552450	FALSE	FALSE
P34897	SHMT2	6.368904e-02	4.058314	2.492069e+00	4.065884e-02	0.908246465	-4.95575131	FALSE	FALSE
Q8NBP0	TTC13	-1.645364e-01	4.045132	-7.534856e-01	4.751445e-01	0.988925985	-4.95680165	FALSE	FALSE
Q9NRB3	CHST12	-3.333170e-01	3.979669	-8.430986e-01	4.263743e-01	0.988925985	-4.95754749	FALSE	FALSE
O60291	MGRN1	-1.736911e-01	4.047788	-9.557639e-01	3.702678e-01	0.986553359	-4.95761564	FALSE	FALSE
O00399	DCTN6	-1.511280e-01	4.054229	-1.836530e+00	1.078508e-01	0.960550894	-4.95804401	FALSE	FALSE
Q8TC05	MDM1	1.737951e-01	4.044188	8.502514e-01	4.226393e-01	0.987542871	-4.95805611	FALSE	FALSE
Q99547	MPHOSPH6	-1.486200e-01	4.053876	-1.611521e+00	1.500432e-01	0.972160085	-4.95822220	FALSE	FALSE
Q9BR77	CCDC77	-1.966994e-01	4.039216	-8.966258e-01	3.989927e-01	0.987202800	-4.95868315	FALSE	FALSE
P27540	ARNT	1.777558e-01	4.048945	1.138153e+00	2.916180e-01	0.974035550	-4.95926128	FALSE	FALSE
Q13905	RAPGEF1	-1.426818e-01	4.054206	-1.217780e+00	2.618231e-01	0.973779278	-4.95948242	FALSE	FALSE
Q9NUJ3	TCP11L1	1.400044e-01	4.054638	1.074181e+00	3.175220e-01	0.980915305	-4.95959254	FALSE	FALSE
O95365	ZBTB7A	2.024362e-01	4.044740	1.185244e+00	2.736754e-01	0.974035550	-4.96064282	FALSE	FALSE
P30101	PDIA3	3.932570e-02	4.058705	2.708163e+00	2.956829e-02	0.906614871	-4.96083278	FALSE	FALSE
Q6ZNW5	GDPGP1	1.814168e-01	4.045436	9.209043e-01	3.870062e-01	0.986553359	-4.96166102	FALSE	FALSE
Q5W0Z9	ZDHHC20	-1.398378e-01	4.054440	-1.337154e+00	2.219950e-01	0.973779278	-4.96284228	FALSE	FALSE
Q96M89	CCDC138	-1.863001e-01	4.047506	-1.159989e+00	2.831812e-01	0.974035550	-4.96317270	FALSE	FALSE
Q8WUF5	PPP1R13L	-1.976967e-01	4.037414	-8.636061e-01	4.157285e-01	0.987202800	-4.96335156	FALSE	FALSE
Q4VCS5	AMOT	-1.655769e-01	4.040321	-6.821773e-01	5.165308e-01	0.988925985	-4.96370860	FALSE	FALSE
P47224	RABIF	1.706806e-01	4.052786	1.864129e+00	1.035335e-01	0.960550894	-4.96454916	FALSE	FALSE
O75037	KIF21B	1.464836e-01	4.051575	8.175520e-01	4.399052e-01	0.988925985	-4.96640598	FALSE	FALSE
O75461	E2F6	-1.459728e-01	4.052625	-8.937245e-01	4.004432e-01	0.987202800	-4.96690492	FALSE	FALSE
Q9UGH3	SLC23A2	-2.153944e-01	4.035553	-9.225317e-01	3.862125e-01	0.986553359	-4.96802079	FALSE	FALSE
P51580	TPMT	1.015536e-01	4.057453	1.512862e+00	1.730319e-01	0.973779278	-4.96954773	FALSE	FALSE
Q4AC94	C2CD3	1.822440e-01	4.012650	5.344796e-01	6.091600e-01	0.993116348	-4.96957073	FALSE	FALSE
Q9NSU2	TREX1	1.856540e-01	4.036421	7.563038e-01	4.735554e-01	0.988925985	-4.96995992	FALSE	FALSE
P98155	VLDLR	-1.783009e-01	4.049048	-1.215698e+00	2.625685e-01	0.973779278	-4.97022312	FALSE	FALSE
Q9UMX1	SUFU	-1.344412e-01	4.055179	-9.198247e-01	3.875335e-01	0.986553359	-4.97043915	FALSE	FALSE
Q9NUN5	LMBRD1	-1.768944e-01	4.010793	-4.989392e-01	6.327492e-01	0.995550564	-4.97049212	FALSE	FALSE
Q02809	PLOD1	1.750495e-01	4.048358	1.124452e+00	2.970161e-01	0.976191740	-4.97120440	FALSE	FALSE
Q5C9Z4	NOM1	-1.310789e-01	4.055380	-1.539844e+00	1.664433e-01	0.973779278	-4.97175984	FALSE	FALSE
P37837	TALDO1	4.867633e-02	4.058598	2.431172e+00	4.450252e-02	0.908246465	-4.97366458	FALSE	FALSE
Q9UHD1	CHORDC1	1.012170e-01	4.057179	2.236949e+00	5.942407e-02	0.920550543	-4.97367757	FALSE	FALSE
O95248	SBF1	1.427749e-01	4.054115	1.228065e+00	2.581673e-01	0.973779278	-4.97371384	FALSE	FALSE
Q15034	HERC3	-1.142901e-01	4.049268	-4.995823e-01	6.323182e-01	0.995550564	-4.97372909	FALSE	FALSE
Q6PIZ9	TRAT1	-1.692725e-01	4.050145	-1.235350e+00	2.556042e-01	0.973779278	-4.97375228	FALSE	FALSE
Q8N0Z3	SPICE1	1.640210e-01	4.049082	9.270128e-01	3.840330e-01	0.986553359	-4.97432628	FALSE	FALSE
Q9BQE9	BCL7B	1.851429e-01	4.049466	1.437274e+00	1.927678e-01	0.973779278	-4.97620693	FALSE	FALSE
Q96D96	HVCN1	1.009513e-01	4.057187	1.682510e+00	1.352890e-01	0.965949990	-4.97659937	FALSE	FALSE
Q14596	NBR1	-2.085795e-01	4.032784	-8.176987e-01	4.398267e-01	0.988925985	-4.97747816	FALSE	FALSE
Q15468	STIL	1.583362e-01	4.050559	9.538362e-01	3.711789e-01	0.986553359	-4.97790806	FALSE	FALSE
Q9Y673	ALG5	-1.841626e-01	4.049323	-1.450651e+00	1.891342e-01	0.973779278	-4.97837613	FALSE	FALSE
Q9BTX1	NDC1	1.439067e-01	4.053635	1.015065e+00	3.430645e-01	0.982508489	-4.97838841	FALSE	FALSE
Q9H0P0	NT5C3A	-1.523411e-01	4.053009	-1.271024e+00	2.433616e-01	0.973779278	-4.97954349	FALSE	FALSE
Q8NDX6	ZNF740	-2.085752e-01	4.038990	-1.018720e+00	3.414399e-01	0.982508489	-4.98005551	FALSE	FALSE
P10242	MYB	-1.188745e-01	4.056214	-1.932678e+00	9.352154e-02	0.960550894	-4.98020994	FALSE	FALSE
P34913	EPHX2	-1.699828e-01	4.043149	-8.021968e-01	4.481815e-01	0.988925985	-4.98047840	FALSE	FALSE
Q9Y4G2	PLEKHM1	1.607095e-01	4.038260	6.458056e-01	5.384972e-01	0.988925985	-4.98169282	FALSE	FALSE
Q8NFZ8	CADM4	-8.835416e-02	4.042833	-3.327949e-01	7.487989e-01	0.997717696	-4.98174247	FALSE	FALSE
Q9Y2Y0	ARL2BP	7.709357e-02	4.058151	1.803390e+00	1.132640e-01	0.960550894	-4.98185573	FALSE	FALSE
Q8WYB5	KAT6B	-1.509583e-01	4.053363	-1.501763e+00	1.758104e-01	0.973779278	-4.98243037	FALSE	FALSE
Q14643	ITPR1	-1.705763e-01	4.042360	-7.673628e-01	4.673539e-01	0.988925985	-4.98271437	FALSE	FALSE
Q8NBN3	TMEM87A	-1.500401e-01	4.054283	-1.917505e+00	9.565322e-02	0.960550894	-4.98326758	FALSE	FALSE
P28799	GRN	-1.345728e-01	4.055111	-1.127986e+00	2.956162e-01	0.974615692	-4.98443823	FALSE	FALSE
Q9BUZ4	TRAF4	1.258877e-01	4.039804	4.796701e-01	6.457345e-01	0.997717696	-4.98446075	FALSE	FALSE
Q8IZE3	SCYL3	-1.317731e-01	4.054597	-8.363880e-01	4.298997e-01	0.988925985	-4.98464632	FALSE	FALSE
Q5VW32	BROX	-1.682743e-01	4.051808	-1.550900e+00	1.638107e-01	0.973779278	-4.98496083	FALSE	FALSE
Q96BZ9	TBC1D20	-1.653242e-01	4.047051	-8.612969e-01	4.169176e-01	0.987202800	-4.98509720	FALSE	FALSE
Q9P246	STIM2	1.808100e-01	4.045608	9.864776e-01	3.559794e-01	0.982508489	-4.98574967	FALSE	FALSE
Q13464	ROCK1	-1.038656e-01	4.057330	-1.453290e+00	1.884245e-01	0.973779278	-4.98599504	FALSE	FALSE
Q96CB9	NSUN4	2.012219e-01	4.047689	1.467583e+00	1.846229e-01	0.973779278	-4.98600048	FALSE	FALSE
Q8WUW1	BRK1	-1.414635e-01	4.054339	-1.628378e+00	1.464096e-01	0.972160085	-4.98620654	FALSE	FALSE
Q8N5C6	SRBD1	-1.499599e-01	4.053104	-1.286039e+00	2.383606e-01	0.973779278	-4.98648721	FALSE	FALSE
Q9UNW1	MINPP1	1.336145e-01	4.054929	1.302698e+00	2.329159e-01	0.973779278	-4.98711767	FALSE	FALSE
Q6UWZ7	ABRAXAS1	-1.965860e-01	4.044290	-1.070296e+00	3.191528e-01	0.981481962	-4.98755894	FALSE	FALSE
O43150	ASAP2	-2.300119e-01	4.037624	-1.121221e+00	2.983009e-01	0.977032774	-4.98844402	FALSE	FALSE
Q14191	WRN	-9.961433e-02	4.057940	-1.350179e+00	2.179845e-01	0.973779278	-4.98978259	FALSE	FALSE
P55010	EIF5	7.277030e-02	4.058100	2.416664e+00	4.547187e-02	0.908246465	-4.99003610	FALSE	FALSE
Q8IYL2	TRMT44	2.586081e-01	4.016887	8.515220e-01	4.219783e-01	0.987202800	-4.99052377	FALSE	FALSE
Q8WY54	PPM1E	-1.561897e-01	4.052345	-1.313488e+00	2.294470e-01	0.973779278	-4.99065249	FALSE	FALSE
Q9UDY4	DNAJB4	1.430423e-01	4.053633	1.162282e+00	2.823070e-01	0.974035550	-4.99201617	FALSE	FALSE
P09884	POLA1	-7.654543e-02	4.058247	-1.739114e+00	1.245128e-01	0.964790740	-4.99342590	FALSE	FALSE
Q76L83	ASXL2	-1.091456e-01	4.057630	-1.210692e+00	2.643678e-01	0.974035550	-4.99407960	FALSE	FALSE
Q9UKB1	FBXW11	1.112122e-01	4.056663	1.554317e+00	1.630046e-01	0.973779278	-4.99461248	FALSE	FALSE
Q99436	PSMB7	7.393701e-02	4.058067	2.401922e+00	4.647904e-02	0.908246465	-4.99464225	FALSE	FALSE
Q15906	VPS72	-1.274805e-01	4.055433	-1.582992e+00	1.563834e-01	0.973779278	-4.99466612	FALSE	FALSE
Q9H6H4	REEP4	1.405903e-01	4.053098	9.105599e-01	3.920803e-01	0.986553359	-4.99841592	FALSE	FALSE
Q8N8D1	PDCD7	1.163168e-01	4.057197	1.092813e+00	3.097928e-01	0.980816560	-4.99982513	FALSE	FALSE
Q9H079	KATNBL1	-1.463921e-01	4.041814	-6.344387e-01	5.454781e-01	0.988925985	-4.99990983	FALSE	FALSE
Q9BV73	CEP250	1.172677e-01	4.056522	1.270598e+00	2.435048e-01	0.973779278	-5.00012744	FALSE	FALSE
Q9UKU7	ACAD8	-1.506734e-01	4.053166	-1.401560e+00	2.027770e-01	0.973779278	-5.00040009	FALSE	FALSE
Q96NL6	SCLT1	-1.604274e-01	4.044640	-7.597506e-01	4.716167e-01	0.988925985	-5.00054383	FALSE	FALSE
Q5SZL2	CEP85L	-1.397909e-01	4.052652	-8.658311e-01	4.145851e-01	0.987202800	-5.00083396	FALSE	FALSE
Q99698	LYST	-1.353935e-01	4.044452	-5.874058e-01	5.749376e-01	0.989279475	-5.00167315	FALSE	FALSE
Q6ZU35	CRACD	-1.231957e-01	4.056357	-9.342659e-01	3.805248e-01	0.986553359	-5.00181093	FALSE	FALSE
P38935	IGHMBP2	1.837222e-01	4.030337	6.850577e-01	5.148157e-01	0.988925985	-5.00184101	FALSE	FALSE
Q9BRR8	GPATCH1	1.221445e-01	4.055861	1.409436e+00	2.005308e-01	0.973779278	-5.00370413	FALSE	FALSE
O15287	FANCG	-1.983509e-01	4.029832	-7.480925e-01	4.781956e-01	0.988925985	-5.00381814	FALSE	FALSE
Q9P2G9	KLHL8	1.385326e-01	4.050356	7.268714e-01	4.903274e-01	0.988925985	-5.00488994	FALSE	FALSE
Q5U5Q3	MEX3C	1.454619e-01	4.052367	9.780494e-01	3.598576e-01	0.982508489	-5.00515061	FALSE	FALSE
Q9NTJ5	SACM1L	9.647571e-02	4.057252	1.884976e+00	1.003835e-01	0.960550894	-5.00555695	FALSE	FALSE
Q9Y222	DMTF1	1.160380e-01	4.045664	4.994115e-01	6.324327e-01	0.995550564	-5.00691084	FALSE	FALSE
Q5SSJ5	HP1BP3	7.799357e-02	4.057957	2.033439e+00	8.049887e-02	0.956681468	-5.00704291	FALSE	FALSE
Q52LR7	EPC2	-1.301488e-01	4.054960	-9.259025e-01	3.845721e-01	0.986553359	-5.00709385	FALSE	FALSE
Q9Y3D6	FIS1	1.963329e-01	4.049323	1.628141e+00	1.464600e-01	0.972160085	-5.00743622	FALSE	FALSE
Q5K651	SAMD9	-1.066319e-01	4.056887	-1.572439e+00	1.587909e-01	0.973779278	-5.00748754	FALSE	FALSE
Q5VVJ2	MYSM1	-2.210796e-01	4.030564	-8.981872e-01	3.982137e-01	0.986995641	-5.00967566	FALSE	FALSE
Q6ZU80	CEP128	-1.337782e-01	4.054347	-9.471238e-01	3.743647e-01	0.986553359	-5.00974054	FALSE	FALSE
Q8NI37	PPTC7	-1.251003e-01	4.055828	-1.151645e+00	2.863811e-01	0.974035550	-5.00982632	FALSE	FALSE
Q9Y3E7	CHMP3	-1.196383e-01	4.056055	-1.555797e+00	1.626566e-01	0.973779278	-5.00997530	FALSE	FALSE
Q969J2	ZKSCAN4	1.005320e-02	3.998842	2.550898e-02	9.803438e-01	0.999063578	-5.01094792	FALSE	FALSE
Q03933	HSF2	-1.862947e-01	4.041244	-8.864624e-01	4.040907e-01	0.987202800	-5.01101209	FALSE	FALSE
Q6PJ61	FBXO46	1.431940e-01	4.034881	5.381287e-01	6.067652e-01	0.991513747	-5.01250912	FALSE	FALSE
Q8WZ42	TTN	4.702201e-01	3.968458	1.176725e+00	2.768518e-01	0.974035550	-5.01264896	FALSE	FALSE
Q96CS3	FAF2	8.217628e-02	4.057976	1.735428e+00	1.251889e-01	0.964790740	-5.01353270	FALSE	FALSE
P06241	FYN	1.154326e-01	4.056320	1.620829e+00	1.480264e-01	0.972160085	-5.01411830	FALSE	FALSE
Q9H869	YY1AP1	1.186849e-01	4.056131	7.892476e-01	4.552444e-01	0.988925985	-5.01450982	FALSE	FALSE
Q99575	POP1	-1.073667e-01	4.057068	-1.392356e+00	2.054304e-01	0.973779278	-5.01451712	FALSE	FALSE
Q9H061	TMEM126A	9.492842e-02	4.057415	1.708779e+00	1.301828e-01	0.964790740	-5.01515448	FALSE	FALSE
Q8N8Q8	COX18	1.396647e-01	4.053083	9.353778e-01	3.799891e-01	0.986553359	-5.01562284	FALSE	FALSE
P51397	DAP	1.871800e-01	4.049305	1.525036e+00	1.700303e-01	0.973779278	-5.01565209	FALSE	FALSE
Q5T4F4	ZFYVE27	-1.157657e-01	4.030610	-3.916741e-01	7.066685e-01	0.997717696	-5.01573436	FALSE	FALSE
Q8TBE9	NANP	-1.545377e-01	4.053487	-1.708077e+00	1.303169e-01	0.964790740	-5.01657206	FALSE	FALSE
Q2PPJ7	RALGAPA2	-1.172650e-01	4.057015	-9.250553e-01	3.849839e-01	0.986553359	-5.01726035	FALSE	FALSE
Q86XP1	DGKH	1.331378e-01	4.052884	8.153315e-01	4.410954e-01	0.988925985	-5.01736890	FALSE	FALSE
Q96CM3	RPUSD4	-1.972381e-01	4.036677	-8.751795e-01	4.098057e-01	0.987202800	-5.01751256	FALSE	FALSE
Q9Y4C1	KDM3A	1.076567e-01	4.057290	1.269444e+00	2.438932e-01	0.973779278	-5.01756774	FALSE	FALSE
P30040	ERP29	7.970071e-02	4.057904	2.373503e+00	4.848525e-02	0.908246465	-5.01779239	FALSE	FALSE
P46779	RPL28	4.815133e-02	4.058623	2.283880e+00	5.540796e-02	0.910440790	-5.01802415	FALSE	FALSE
P08195	SLC3A2	6.580911e-02	4.058287	2.113021e+00	7.149182e-02	0.949208121	-5.01835647	FALSE	FALSE
O14593	RFXANK	-1.907801e-01	4.019762	-6.145235e-01	5.578402e-01	0.988925985	-5.01842289	FALSE	FALSE
Q6P1A2	LPCAT3	1.783851e-01	4.047945	1.187694e+00	2.727678e-01	0.974035550	-5.01865228	FALSE	FALSE
Q5JS54	PSMG4	1.474395e-01	4.053746	1.522120e+00	1.707449e-01	0.973779278	-5.02059263	FALSE	FALSE
Q6P6B7	ANKRD16	-2.285617e-01	4.003498	-6.600277e-01	5.298401e-01	0.988925985	-5.02104358	FALSE	FALSE
Q7LDG7	RASGRP2	1.479604e-01	4.049869	8.271966e-01	4.347618e-01	0.988925985	-5.02154140	FALSE	FALSE
Q6ZNJ1	NBEAL2	-1.459908e-01	4.052419	-1.018038e+00	3.417427e-01	0.982508489	-5.02159536	FALSE	FALSE
Q6IA17	SIGIRR	2.093735e-01	4.004898	6.039856e-01	5.644482e-01	0.988925985	-5.02196712	FALSE	FALSE
P55199	ELL	-1.193226e-01	4.056063	-1.337974e+00	2.217406e-01	0.973779278	-5.02206318	FALSE	FALSE
Q7L4P6	BEND5	-1.693000e-01	4.047040	-9.910122e-01	3.539062e-01	0.982508489	-5.02353634	FALSE	FALSE
Q6QNY0	BLOC1S3	-2.147711e-01	4.041666	-1.170462e+00	2.792067e-01	0.974035550	-5.02383787	FALSE	FALSE
P62256	UBE2H	1.404475e-01	4.054281	1.466273e+00	1.849682e-01	0.973779278	-5.02427633	FALSE	FALSE
Q9BX67	JAM3	-1.188211e-01	4.055976	-1.554901e+00	1.628672e-01	0.973779278	-5.02518989	FALSE	FALSE
Q9H1P3	OSBPL2	-1.375632e-01	4.054163	-1.254913e+00	2.488271e-01	0.973779278	-5.02562860	FALSE	FALSE
P53602	MVD	8.168172e-02	4.057843	1.945926e+00	9.169814e-02	0.960550894	-5.02574215	FALSE	FALSE
Q9H9A7	RMI1	-1.007356e-01	4.057227	-1.537835e+00	1.669258e-01	0.973779278	-5.02593582	FALSE	FALSE
Q9NQC1	JADE2	1.820380e-01	4.045068	1.008959e+00	3.457919e-01	0.982508489	-5.02711981	FALSE	FALSE
Q06330	RBPJ	-1.044636e-01	4.056941	-1.619038e+00	1.484125e-01	0.972160085	-5.02885530	FALSE	FALSE
O94768	STK17B	1.156047e-01	4.056392	1.343877e+00	2.199171e-01	0.973779278	-5.02891859	FALSE	FALSE
Q8IVW6	ARID3B	1.772239e-01	4.051036	1.581590e+00	1.567014e-01	0.973779278	-5.02922894	FALSE	FALSE
Q9HB58	SP110	1.248144e-01	4.055656	1.016103e+00	3.426028e-01	0.982508489	-5.03001626	FALSE	FALSE
Q9Y2Q5	LAMTOR2	7.895252e-02	4.057935	1.950091e+00	9.113219e-02	0.960550894	-5.03040793	FALSE	FALSE
O60547	GMDS	7.249449e-02	4.058143	1.971790e+00	8.823817e-02	0.960550894	-5.03078257	FALSE	FALSE
Q8IYU2	HACE1	-1.263693e-01	4.038276	-4.914678e-01	6.377681e-01	0.997389880	-5.03156270	FALSE	FALSE
Q9ULH0	KIDINS220	1.479702e-01	4.049806	8.523654e-01	4.215399e-01	0.987202800	-5.03171454	FALSE	FALSE
Q9Y2K2	SIK3	1.608584e-01	4.049860	1.073127e+00	3.179638e-01	0.980915305	-5.03226753	FALSE	FALSE
Q15118	PDK1	-1.331945e-01	4.054330	-1.143831e+00	2.894045e-01	0.974035550	-5.03244213	FALSE	FALSE
Q96ER9	CCDC51	-1.137539e-01	4.056413	-1.395326e+00	2.045708e-01	0.973779278	-5.03245671	FALSE	FALSE
O00459	PIK3R2	1.634291e-01	4.051734	1.436942e+00	1.928590e-01	0.973779278	-5.03252503	FALSE	FALSE
Q9NYP3	DONSON	-1.814721e-01	4.035700	-7.476570e-01	4.784426e-01	0.988925985	-5.03276454	FALSE	FALSE
P03915	MT-ND5	1.401929e-01	4.054158	1.483987e+00	1.803447e-01	0.973779278	-5.03280900	FALSE	FALSE
O14775	GNB5	-7.638785e-02	4.034458	-2.750196e-01	7.910502e-01	0.997717696	-5.03302560	FALSE	FALSE
P0DI81	TRAPPC2	2.428730e-01	4.034298	1.121299e+00	2.982697e-01	0.977032774	-5.03310358	FALSE	FALSE
Q96QG7	MTMR9	-1.812493e-01	4.044477	-1.004906e+00	3.476120e-01	0.982508489	-5.03352821	FALSE	FALSE
P21359	NF1	1.216608e-01	4.055914	1.087519e+00	3.119734e-01	0.980816560	-5.03357638	FALSE	FALSE
O95376	ARIH2	-1.522073e-01	4.052988	-1.429166e+00	1.950007e-01	0.973779278	-5.03363267	FALSE	FALSE
Q8NDI1	EHBP1	-1.196663e-01	4.056149	-9.275618e-01	3.837666e-01	0.986553359	-5.03425149	FALSE	FALSE
Q562E7	WDR81	-2.486140e-01	4.012886	-8.558556e-01	4.197293e-01	0.987202800	-5.03433334	FALSE	FALSE
Q9P2W9	STX18	1.038241e-01	4.057657	1.224274e+00	2.595099e-01	0.973779278	-5.03442960	FALSE	FALSE
Q14692	BMS1	-1.028750e-01	4.057000	-1.584129e+00	1.561260e-01	0.973779278	-5.03468234	FALSE	FALSE
O94972	TRIM37	-1.142951e-01	4.037117	-4.340905e-01	6.769734e-01	0.997717696	-5.03498129	FALSE	FALSE
Q9UK39	NOCT	1.197460e-01	4.047905	5.660842e-01	5.885907e-01	0.990015614	-5.03544830	FALSE	FALSE
Q9UII2	ATP5IF1	-7.521846e-01	3.939987	-1.667551e+00	1.382804e-01	0.967739963	-5.03642404	FALSE	FALSE
Q9BQ90	KLHDC3	-1.875986e-01	4.043141	-9.568065e-01	3.697757e-01	0.986553359	-5.03726893	FALSE	FALSE
Q8N465	D2HGDH	-2.203452e-01	4.041152	-1.185644e+00	2.735272e-01	0.974035550	-5.03796191	FALSE	FALSE
P15812	CD1E	-9.385214e-02	4.057809	-1.433694e+00	1.937510e-01	0.973779278	-5.03864108	FALSE	FALSE
O95985	TOP3B	1.166307e-01	4.056242	1.361546e+00	2.145364e-01	0.973779278	-5.03875472	FALSE	FALSE
Q92574	TSC1	-1.566097e-01	4.050084	-9.921632e-01	3.533814e-01	0.982508489	-5.03884867	FALSE	FALSE
Q9P2G1	ANKIB1	-2.427505e-01	4.004360	-7.413753e-01	4.820140e-01	0.988925985	-5.03885426	FALSE	FALSE
Q5TA31	RNF187	2.681128e-01	4.013214	9.219315e-01	3.865051e-01	0.986553359	-5.03931340	FALSE	FALSE
Q9NQG6	MIEF1	-1.688384e-01	4.047385	-1.040631e+00	3.318266e-01	0.982508489	-5.03948137	FALSE	FALSE
Q9ULJ7	ANKRD50	1.175480e-01	4.056334	1.185283e+00	2.736611e-01	0.974035550	-5.03991635	FALSE	FALSE
O96020	CCNE2	-3.084221e-01	4.021400	-1.279437e+00	2.405485e-01	0.973779278	-5.04167896	FALSE	FALSE
O94864	SUPT7L	1.228447e-01	4.055753	1.163074e+00	2.820056e-01	0.974035550	-5.04177271	FALSE	FALSE
Q53TQ3	INO80D	-1.077315e-01	4.035580	-3.959524e-01	7.036473e-01	0.997717696	-5.04183071	FALSE	FALSE
Q5JTD0	TJAP1	-1.166050e-01	4.056154	-1.399297e+00	2.034265e-01	0.973779278	-5.04230366	FALSE	FALSE
Q8IV08	PLD3	-1.237851e-01	4.055592	-1.255715e+00	2.485528e-01	0.973779278	-5.04265867	FALSE	FALSE
P0DTU4	P0DTU4	1.406644e-01	4.055482	2.275275e+00	5.612328e-02	0.916352922	-5.04280769	FALSE	FALSE
Q6P9B6	MEAK7	6.680335e-02	4.039321	2.498567e-01	8.096991e-01	0.997717696	-5.04292631	FALSE	FALSE
Q6GPH4	XAF1	1.119622e-03	3.969074	2.476627e-03	9.980914e-01	0.999566892	-5.04449794	FALSE	FALSE
Q14554	PDIA5	1.427796e-01	4.052790	1.060752e+00	3.231876e-01	0.982508489	-5.04462763	FALSE	FALSE
Q9H8Y8	GORASP2	9.323466e-02	4.057407	1.751670e+00	1.222350e-01	0.964790740	-5.04534007	FALSE	FALSE
Q9NPR9	GPR108	-2.183465e-01	4.036448	-1.037997e+00	3.329709e-01	0.982508489	-5.04544612	FALSE	FALSE
Q8NDD1	C1orf131	1.702213e-01	4.046378	9.578175e-01	3.692990e-01	0.986553359	-5.04587204	FALSE	FALSE
Q9BVP2	GNL3	-8.053958e-02	4.057866	-1.964871e+00	8.915107e-02	0.960550894	-5.04587271	FALSE	FALSE
Q9H0U3	MAGT1	9.591654e-02	4.057393	1.603408e+00	1.518215e-01	0.973779278	-5.04605934	FALSE	FALSE
Q14114	LRP8	1.774349e-01	4.042815	8.820617e-01	4.063128e-01	0.987202800	-5.04674434	FALSE	FALSE
Q12851	MAP4K2	-1.192626e-01	3.996976	-3.097216e-01	7.655719e-01	0.997717696	-5.04677865	FALSE	FALSE
Q96PP9	GBP4	1.269093e-01	4.055215	1.218104e+00	2.617071e-01	0.973779278	-5.04710776	FALSE	FALSE
Q15572	TAF1C	2.111585e-01	4.005263	6.437513e-01	5.397547e-01	0.988925985	-5.04784948	FALSE	FALSE
Q8N128	FAM177A1	1.589514e-01	4.044978	8.280823e-01	4.342916e-01	0.988925985	-5.04792566	FALSE	FALSE
O15269	SPTLC1	1.065232e-01	4.056832	1.442057e+00	1.914615e-01	0.973779278	-5.04926600	FALSE	FALSE
Q9BYG5	PARD6B	1.083612e-01	4.057160	1.194729e+00	2.701750e-01	0.974035550	-5.05030843	FALSE	FALSE
Q96TA1	NIBAN2	-1.333457e-01	4.038379	-5.410563e-01	6.048476e-01	0.991420748	-5.05074180	FALSE	FALSE
Q8WY91	THAP4	-1.037777e-01	4.048095	-4.810851e-01	6.447764e-01	0.997717696	-5.05100272	FALSE	FALSE
Q9H160	ING2	1.823282e-01	4.042074	9.128397e-01	3.909578e-01	0.986553359	-5.05132948	FALSE	FALSE
Q9Y5M8	SRPRB	1.093158e-01	4.056548	1.582371e+00	1.565242e-01	0.973779278	-5.05266887	FALSE	FALSE
Q49A26	GLYR1	1.487389e-01	4.053028	1.403307e+00	2.022769e-01	0.973779278	-5.05273198	FALSE	FALSE
Q9NXH9	TRMT1	1.325333e-01	4.055353	1.873606e+00	1.020898e-01	0.960550894	-5.05279958	FALSE	FALSE
Q9Y6N5	SQOR	-8.874181e-02	4.057966	-1.472685e+00	1.832824e-01	0.973779278	-5.05294011	FALSE	FALSE
Q8TAD4	SLC30A5	-1.353227e-01	4.046219	-6.603072e-01	5.296708e-01	0.988925985	-5.05347024	FALSE	FALSE
O60921	HUS1	1.341122e-01	4.054625	1.388337e+00	2.065984e-01	0.973779278	-5.05396086	FALSE	FALSE
Q96EW2	HSPBAP1	-1.477998e-01	4.049724	-8.990341e-01	3.977916e-01	0.986951041	-5.05411719	FALSE	FALSE
Q15398	DLGAP5	9.461521e-02	4.057712	1.404287e+00	2.019968e-01	0.973779278	-5.05486310	FALSE	FALSE
Q7Z3C6	ATG9A	-1.307334e-01	4.045536	-6.167685e-01	5.564383e-01	0.988925985	-5.05498841	FALSE	FALSE
O15173	PGRMC2	1.354788e-01	4.054989	1.799223e+00	1.139628e-01	0.960550894	-5.05583561	FALSE	FALSE
C4AMC7	WASH3P	-1.044145e-01	4.057013	-1.416004e+00	1.986746e-01	0.973779278	-5.05830648	FALSE	FALSE
Q14678	KANK1	1.281968e-01	4.032548	4.788358e-01	6.462998e-01	0.997717696	-5.05955762	FALSE	FALSE
Q8IXQ3	C9orf40	1.600506e-01	4.044165	8.305433e-01	4.329870e-01	0.988925985	-5.05974254	FALSE	FALSE
Q6UUV9	CRTC1	1.434837e-01	4.051068	9.124718e-01	3.911388e-01	0.986553359	-5.06013962	FALSE	FALSE
Q96CP6	GRAMD1A	-2.140780e-01	4.019546	-7.367612e-01	4.846485e-01	0.988925985	-5.06015590	FALSE	FALSE
Q96BD5	PHF21A	-3.016060e-01	3.983771	-7.688986e-01	4.664970e-01	0.988925985	-5.06017995	FALSE	FALSE
Q9Y4K4	MAP4K5	-1.555444e-01	4.046710	-8.292460e-01	4.336744e-01	0.988925985	-5.06331103	FALSE	FALSE
Q9UGL1	KDM5B	1.262813e-01	4.049539	6.582347e-01	5.309268e-01	0.988925985	-5.06357121	FALSE	FALSE
Q5FWF4	ZRANB3	-2.372160e-02	4.053609	-1.125342e-01	9.134828e-01	0.999063578	-5.06446687	FALSE	FALSE
O14936	CASK	2.019644e-02	4.043968	8.108762e-02	9.375872e-01	0.999063578	-5.06479102	FALSE	FALSE
Q9BSI4	TINF2	-2.096231e-01	3.954287	-4.367340e-01	6.751422e-01	0.997717696	-5.06542932	FALSE	FALSE
Q96P47	AGAP3	-9.253153e-02	4.040717	-3.746627e-01	7.187366e-01	0.997717696	-5.06558633	FALSE	FALSE
Q9GZT4	SRR	-1.104684e-01	4.056744	-1.213732e+00	2.632740e-01	0.973779278	-5.06643970	FALSE	FALSE
Q6ZN06	ZNF813	-1.428563e-01	4.039495	-6.005853e-01	5.665903e-01	0.988925985	-5.06648330	FALSE	FALSE
Q9NUE0	ZDHHC18	1.398833e-01	4.050268	8.375298e-01	4.292984e-01	0.988925985	-5.06659987	FALSE	FALSE
Q70CQ3	USP30	-9.706244e-02	4.053566	-5.287793e-01	6.129113e-01	0.993652113	-5.06711934	FALSE	FALSE
Q96NB2	SFXN2	1.774264e-01	4.049261	1.288757e+00	2.374651e-01	0.973779278	-5.06713577	FALSE	FALSE
Q9Y2G2	CARD8	1.698919e-01	4.004588	4.667385e-01	6.545238e-01	0.997717696	-5.06715074	FALSE	FALSE
P32119	PRDX2	3.178045e-02	4.058772	2.830917e+00	2.471811e-02	0.876690406	-5.06717035	FALSE	FALSE
Q96D09	GPRASP2	-1.994221e-01	4.037039	-9.125231e-01	3.911135e-01	0.986553359	-5.06730313	FALSE	FALSE
Q96CV9	OPTN	5.760365e-02	4.044608	2.379977e-01	8.185348e-01	0.998891777	-5.06881611	FALSE	FALSE
Q96Q45	TMEM237	1.523894e-01	4.038984	6.484448e-01	5.368841e-01	0.988925985	-5.06892585	FALSE	FALSE
A1L020	MEX3A	-1.636195e-01	4.050164	-1.211552e+00	2.640580e-01	0.973779278	-5.06935603	FALSE	FALSE
P15813	CD1D	2.407477e-01	4.011134	7.596825e-01	4.716549e-01	0.988925985	-5.06981857	FALSE	FALSE
Q8N7R7	CCNYL1	1.073621e-01	4.024060	3.434912e-01	7.410717e-01	0.997717696	-5.07012366	FALSE	FALSE
Q6UW02	CYP20A1	1.151356e-01	4.056355	1.026825e+00	3.378589e-01	0.982508489	-5.07024286	FALSE	FALSE
Q96JC9	EAF1	1.728273e-01	4.047690	1.148284e+00	2.876781e-01	0.974035550	-5.07136626	FALSE	FALSE
Q6VY07	PACS1	9.617694e-02	4.057799	1.295831e+00	2.351474e-01	0.973779278	-5.07161405	FALSE	FALSE
Q9H777	ELAC1	1.016587e-01	4.047683	4.786792e-01	6.464059e-01	0.997717696	-5.07169605	FALSE	FALSE
Q9HAU0	PLEKHA5	1.098234e-01	4.056837	8.745723e-01	4.101149e-01	0.987202800	-5.07195718	FALSE	FALSE
P11388	TOP2A	-1.300777e-01	4.055295	-1.846069e+00	1.063395e-01	0.960550894	-5.07209535	FALSE	FALSE
Q16773	KYAT1	1.305986e-01	4.052552	8.454202e-01	4.251595e-01	0.988507089	-5.07236354	FALSE	FALSE
Q8TAA9	VANGL1	1.222630e-01	4.054896	9.228371e-01	3.860636e-01	0.986553359	-5.07241575	FALSE	FALSE
Q5VWN6	TASOR2	-1.083220e-01	4.057131	-1.073363e+00	3.178647e-01	0.980915305	-5.07280727	FALSE	FALSE
O43747	AP1G1	6.902509e-02	4.058238	1.909431e+00	9.680674e-02	0.960550894	-5.07345874	FALSE	FALSE
P35611	ADD1	7.940058e-02	4.058049	1.674992e+00	1.367846e-01	0.966818689	-5.07441673	FALSE	FALSE
P10114	RAP2A	-1.749320e-01	4.051284	-1.641059e+00	1.437305e-01	0.972160085	-5.07444057	FALSE	FALSE
Q8WV92	MITD1	-1.450065e-01	4.053537	-1.408420e+00	2.008194e-01	0.973779278	-5.07449474	FALSE	FALSE
O60830	TIMM17B	1.675510e-01	4.050893	1.401769e+00	2.027170e-01	0.973779278	-5.07454174	FALSE	FALSE
Q9NVR5	DNAAF2	-1.535025e-01	4.025554	-5.484252e-01	6.000356e-01	0.990278686	-5.07504662	FALSE	FALSE
Q70Z53	FRA10AC1	-1.256464e-01	4.054983	-1.110543e+00	3.025792e-01	0.979701065	-5.07572455	FALSE	FALSE
Q7L273	KCTD9	-1.203612e-01	4.054368	-8.330125e-01	4.316808e-01	0.988925985	-5.07652946	FALSE	FALSE
O95425	SVIL	1.263225e-01	4.054405	9.997710e-01	3.499280e-01	0.982508489	-5.07695786	FALSE	FALSE
Q15120	PDK3	1.381062e-01	4.053105	1.109454e+00	3.030185e-01	0.979701065	-5.07719322	FALSE	FALSE
Q9NVH0	EXD2	-2.066133e-01	4.004282	-6.338146e-01	5.458630e-01	0.988925985	-5.07729881	FALSE	FALSE
Q9BV38	WDR18	8.676702e-02	4.057615	1.901034e+00	9.802071e-02	0.960550894	-5.07786882	FALSE	FALSE
P58546	MTPN	2.484066e-01	4.036691	1.275957e+00	2.417088e-01	0.973779278	-5.07832759	FALSE	FALSE
Q9Y6R4	MAP3K4	-9.810650e-02	4.057510	-1.327835e+00	2.249039e-01	0.973779278	-5.07841970	FALSE	FALSE
O43513	MED7	2.929161e-01	3.977524	7.019961e-01	5.048029e-01	0.988925985	-5.07855634	FALSE	FALSE
Q9P0K8	FOXJ2	2.151774e-01	4.030376	9.050217e-01	3.948170e-01	0.986553359	-5.07898213	FALSE	FALSE
Q7RTN6	STRADA	-1.421065e-01	4.050555	-8.989382e-01	3.978394e-01	0.986951041	-5.07950201	FALSE	FALSE
Q6PIW4	FIGNL1	1.395715e-01	4.053996	1.384841e+00	2.076193e-01	0.973779278	-5.08042835	FALSE	FALSE
Q13772	NCOA4	-9.944138e-02	4.056731	-6.662367e-01	5.260879e-01	0.988925985	-5.08057370	FALSE	FALSE
Q7Z7A4	PXK	2.063811e-01	4.042402	1.165774e+00	2.809799e-01	0.974035550	-5.08066651	FALSE	FALSE
P42338	PIK3CB	-1.146996e-01	4.055289	-8.081980e-01	4.449342e-01	0.988925985	-5.08114427	FALSE	FALSE
O15234	CASC3	-1.391799e-01	4.053682	-1.305517e+00	2.320053e-01	0.973779278	-5.08145676	FALSE	FALSE
Q9P2J9	PDP2	-1.414666e-01	4.051252	-9.405775e-01	3.774915e-01	0.986553359	-5.08146730	FALSE	FALSE
Q92995	USP13	-1.350097e-01	4.054395	-1.477620e+00	1.819945e-01	0.973779278	-5.08219616	FALSE	FALSE
Q9C005	DPY30	1.743438e-01	4.050830	1.552631e+00	1.634018e-01	0.973779278	-5.08224616	FALSE	FALSE
Q7Z333	SETX	-1.431733e-01	4.049720	-8.607652e-01	4.171918e-01	0.987202800	-5.08347058	FALSE	FALSE
Q6Q0C0	TRAF7	9.369982e-03	4.017050	2.879610e-02	9.778116e-01	0.999063578	-5.08394699	FALSE	FALSE
Q9NZR1	TMOD2	9.269211e-02	4.052563	4.957618e-01	6.348811e-01	0.995551271	-5.08514007	FALSE	FALSE
P23468	PTPRD	-2.191756e-01	4.032925	-9.954293e-01	3.518956e-01	0.982508489	-5.08586293	FALSE	FALSE
Q9H7D7	WDR26	-9.600350e-02	4.057375	-1.502703e+00	1.755734e-01	0.973779278	-5.08702965	FALSE	FALSE
P46939	UTRN	-9.626381e-02	4.057975	-1.184397e+00	2.739898e-01	0.974035550	-5.08821773	FALSE	FALSE
Q9Y303	AMDHD2	-1.329580e-01	4.053714	-1.091496e+00	3.103343e-01	0.980816560	-5.08878797	FALSE	FALSE
Q99708	RBBP8	1.165915e-01	4.051877	6.710931e-01	5.231646e-01	0.988925985	-5.08912272	FALSE	FALSE
Q14118	DAG1	1.519185e-01	4.050180	9.999265e-01	3.498576e-01	0.982508489	-5.08938745	FALSE	FALSE
Q6UWE0	LRSAM1	-1.173713e-01	4.055721	-1.042130e+00	3.311766e-01	0.982508489	-5.08956731	FALSE	FALSE
O00462	MANBA	1.371741e-01	4.054291	1.476903e+00	1.821812e-01	0.973779278	-5.09058194	FALSE	FALSE
P42684	ABL2	-1.965930e-01	4.021219	-6.982354e-01	5.070151e-01	0.988925985	-5.09135554	FALSE	FALSE
Q4KMQ1	TPRN	-2.780413e-02	4.012034	-7.811886e-02	9.398669e-01	0.999063578	-5.09264009	FALSE	FALSE
Q96EH3	MALSU1	-2.382650e-01	4.032872	-1.080511e+00	3.148789e-01	0.980816560	-5.09270447	FALSE	FALSE
Q70CQ2	USP34	1.034035e-01	4.057380	1.104895e+00	3.048622e-01	0.980727611	-5.09325085	FALSE	FALSE
P53007	SLC25A1	8.019859e-02	4.057920	1.750789e+00	1.223935e-01	0.964790740	-5.09343554	FALSE	FALSE
P54709	ATP1B3	5.664935e-02	4.058536	1.967361e+00	8.882141e-02	0.960550894	-5.09469551	FALSE	FALSE
O43561	LAT	1.727969e-01	4.028231	6.423464e-01	5.406158e-01	0.988925985	-5.09549356	FALSE	FALSE
Q68CP4	HGSNAT	-2.070250e-01	4.041808	-1.140118e+00	2.908506e-01	0.974035550	-5.09602355	FALSE	FALSE
Q9BSV6	TSEN34	8.604689e-02	4.058018	1.440171e+00	1.919757e-01	0.973779278	-5.09651548	FALSE	FALSE
Q13586	STIM1	-1.246402e-01	4.055192	-1.321781e+00	2.268112e-01	0.973779278	-5.09673211	FALSE	FALSE
Q5T011	SZT2	6.830763e-02	4.034628	2.462136e-01	8.124103e-01	0.997717696	-5.09681238	FALSE	FALSE
Q8NG31	KNL1	-1.038274e-01	4.057261	-1.130202e+00	2.947406e-01	0.974615692	-5.09698114	FALSE	FALSE
P83369	LSM11	1.121439e-01	4.047383	5.594134e-01	5.928996e-01	0.990278686	-5.09729542	FALSE	FALSE
Q09328	MGAT5	1.358734e-02	4.026021	4.493694e-02	9.653823e-01	0.999063578	-5.09820556	FALSE	FALSE
Q96PU8	QKI	9.180235e-02	4.057378	2.014831e+00	8.276173e-02	0.956681468	-5.09948739	FALSE	FALSE
Q8TE82	SH3TC1	-1.257118e-01	4.054075	-9.639581e-01	3.664137e-01	0.986553359	-5.09995370	FALSE	FALSE
Q9UBS0	RPS6KB2	-1.421884e-01	4.020050	-4.624259e-01	6.574682e-01	0.997717696	-5.10102397	FALSE	FALSE
Q12980	NPRL3	-1.482926e-01	4.051184	-1.090443e+00	3.107674e-01	0.980816560	-5.10107000	FALSE	FALSE
Q5JTJ3	COA6	-1.121845e-01	4.056282	-1.681553e+00	1.354785e-01	0.965949990	-5.10109566	FALSE	FALSE
O75817	POP7	-1.916185e-01	4.048280	-1.496751e+00	1.770784e-01	0.973779278	-5.10126807	FALSE	FALSE
Q96LT9	RNPC3	-1.352385e-01	4.053420	-1.143262e+00	2.896259e-01	0.974035550	-5.10155398	FALSE	FALSE
Q8N5C8	TAB3	7.913459e-02	4.035712	3.019738e-01	7.712349e-01	0.997717696	-5.10156364	FALSE	FALSE
Q9Y4G6	TLN2	8.154928e-02	4.035938	3.109847e-01	7.646501e-01	0.997717696	-5.10157923	FALSE	FALSE
Q06547	GABPB1	-1.418968e-01	4.054152	-1.556052e+00	1.625968e-01	0.973779278	-5.10165387	FALSE	FALSE
P27144	AK4	1.493724e-01	4.052575	1.313872e+00	2.293243e-01	0.973779278	-5.10183208	FALSE	FALSE
Q8WVX9	FAR1	-1.127330e-01	4.056250	-1.254916e+00	2.488262e-01	0.973779278	-5.10206915	FALSE	FALSE
Q9C0D5	TANC1	1.040958e-01	4.057320	9.548214e-01	3.707130e-01	0.986553359	-5.10219071	FALSE	FALSE
Q7Z628	NET1	-1.266768e-01	4.024024	-4.247030e-01	6.834952e-01	0.997717696	-5.10254137	FALSE	FALSE
O95229	ZWINT	-8.201396e-02	4.058064	-1.523143e+00	1.704939e-01	0.973779278	-5.10261969	FALSE	FALSE
Q9Y5X2	SNX8	-1.120379e-01	4.026641	-3.827504e-01	7.129882e-01	0.997717696	-5.10281632	FALSE	FALSE
Q9P2J3	KLHL9	-1.234623e-01	4.055099	-1.199200e+00	2.685378e-01	0.974035550	-5.10308770	FALSE	FALSE
Q9ULD0	OGDHL	-2.011926e-01	4.022071	-7.049710e-01	5.030574e-01	0.988925985	-5.10428284	FALSE	FALSE
Q15032	R3HDM1	-8.996958e-02	4.057849	-1.385872e+00	2.073179e-01	0.973779278	-5.10529476	FALSE	FALSE
Q04656	ATP7A	-3.515916e-02	3.932244	-6.792053e-02	9.477024e-01	0.999063578	-5.10550070	FALSE	FALSE
Q96EY9	ADAT3	1.110319e-01	4.034816	4.148391e-01	6.903792e-01	0.997717696	-5.10623635	FALSE	FALSE
Q9H3N1	TMX1	7.598230e-02	4.057955	2.054852e+00	7.797041e-02	0.950834260	-5.10623948	FALSE	FALSE
Q96K37	SLC35E1	1.796433e-01	4.044348	9.950090e-01	3.520865e-01	0.982508489	-5.10658827	FALSE	FALSE
Q2KHT3	CLEC16A	-1.189741e-01	4.050903	-6.806351e-01	5.174507e-01	0.988925985	-5.10699099	FALSE	FALSE
Q8NHP6	MOSPD2	2.042714e-01	4.032857	8.283942e-01	4.341261e-01	0.988925985	-5.10740860	FALSE	FALSE
O76064	RNF8	-1.144195e-01	4.047477	-5.789171e-01	5.803513e-01	0.989279475	-5.10741042	FALSE	FALSE
P24941	CDK2	-7.695883e-02	4.057955	-1.946402e+00	9.163339e-02	0.960550894	-5.10768819	FALSE	FALSE
O75771	RAD51D	1.445092e-01	4.050206	9.145134e-01	3.901353e-01	0.986553359	-5.10784823	FALSE	FALSE
P57768	SNX16	1.231677e-01	4.050459	7.062958e-01	5.022813e-01	0.988925985	-5.10823929	FALSE	FALSE
P19447	ERCC3	-9.489934e-02	4.057525	-1.359279e+00	2.152202e-01	0.973779278	-5.10887863	FALSE	FALSE
Q9Y3A4	RRP7A	-8.136465e-02	4.058227	-1.447100e+00	1.900928e-01	0.973779278	-5.10948120	FALSE	FALSE
Q6ZT12	UBR3	-6.923150e-02	4.038377	-2.740365e-01	7.917761e-01	0.997717696	-5.10950269	FALSE	FALSE
Q96E52	OMA1	1.270420e-01	4.052011	8.206168e-01	4.382662e-01	0.988925985	-5.11093339	FALSE	FALSE
O60927	PPP1R11	1.704910e-01	4.048624	1.187107e+00	2.729851e-01	0.974035550	-5.11118386	FALSE	FALSE
Q86SX6	GLRX5	1.978871e-01	4.044118	1.166155e+00	2.808353e-01	0.974035550	-5.11149451	FALSE	FALSE
O43716	GATC	-1.385230e-01	4.042981	-6.522083e-01	5.345891e-01	0.988925985	-5.11208816	FALSE	FALSE
Q9H6L4	ARMC7	-1.377908e-01	4.043820	-6.590827e-01	5.304127e-01	0.988925985	-5.11217345	FALSE	FALSE
O14976	GAK	-1.134186e-01	4.056147	-1.650679e+00	1.417286e-01	0.972160085	-5.11241752	FALSE	FALSE
Q92530	PSMF1	-8.104285e-02	4.057802	-2.233164e+00	5.976045e-02	0.920550543	-5.11294286	FALSE	FALSE
Q8NAT1	POMGNT2	1.502322e-01	4.050964	1.069732e+00	3.193900e-01	0.981481962	-5.11394852	FALSE	FALSE
P0DP23	CALM1	3.350697e-01	4.028962	1.571809e+00	1.589355e-01	0.973779278	-5.11401349	FALSE	FALSE
Q8TF71	SLC16A10	-1.357107e-01	4.049011	-7.697828e-01	4.660042e-01	0.988925985	-5.11451937	FALSE	FALSE
P0C1Z6	TFPT	-1.632122e-01	4.049665	-1.211594e+00	2.640430e-01	0.973779278	-5.11457669	FALSE	FALSE
Q96L73	NSD1	2.885350e-03	4.049685	1.336504e-02	9.897005e-01	0.999298782	-5.11481743	FALSE	FALSE
Q5JPI9	EEF1AKMT2	-1.326379e-01	4.052444	-9.394293e-01	3.780420e-01	0.986553359	-5.11486079	FALSE	FALSE
P85037	FOXK1	1.006598e-01	4.056903	1.618086e+00	1.486182e-01	0.972160085	-5.11517258	FALSE	FALSE
Q5T5U3	ARHGAP21	1.183623e-01	4.043531	5.413185e-01	6.046760e-01	0.991420748	-5.11554788	FALSE	FALSE
O75143	ATG13	1.069272e-01	4.056727	1.043274e+00	3.306816e-01	0.982508489	-5.11574323	FALSE	FALSE
P55198	MLLT6	1.746262e-01	4.044906	9.627950e-01	3.669589e-01	0.986553359	-5.11690652	FALSE	FALSE
Q13352	ITGB3BP	-1.195554e-01	4.050410	-6.871632e-01	5.135642e-01	0.988925985	-5.11730482	FALSE	FALSE
Q8NFI3	ENGASE	9.636784e-02	4.048717	4.830202e-01	6.434672e-01	0.997717696	-5.11880571	FALSE	FALSE
Q96PV7	FAM193B	2.502307e-02	3.838496	3.586133e-02	9.723700e-01	0.999063578	-5.11916009	FALSE	FALSE
Q8NBR6	MINDY2	1.190946e-01	4.053971	8.490724e-01	4.232533e-01	0.987542871	-5.11930541	FALSE	FALSE
Q5JPH6	EARS2	-1.512872e-01	4.052102	-1.338077e+00	2.217086e-01	0.973779278	-5.11955353	FALSE	FALSE
Q02952	AKAP12	8.472496e-02	4.055959	5.296472e-01	6.123394e-01	0.993652113	-5.11978617	FALSE	FALSE
Q99447	PCYT2	1.218917e-01	4.055634	1.635647e+00	1.448683e-01	0.972160085	-5.11981406	FALSE	FALSE
P61764	STXBP1	1.053120e-01	4.056773	1.290715e+00	2.368214e-01	0.973779278	-5.12036416	FALSE	FALSE
Q14145	KEAP1	-1.311523e-01	4.054553	-1.414009e+00	1.992368e-01	0.973779278	-5.12065828	FALSE	FALSE
Q8N9M5	TMEM102	1.310909e-01	4.022328	4.335518e-01	6.773469e-01	0.997717696	-5.12133843	FALSE	FALSE
Q96RR4	CAMKK2	-1.133229e-01	4.055910	-1.064225e+00	3.217146e-01	0.982508489	-5.12138861	FALSE	FALSE
Q8NB46	ANKRD52	-1.113163e-01	4.056213	-1.205892e+00	2.661028e-01	0.974035550	-5.12188722	FALSE	FALSE
Q96RG2	PASK	-9.164084e-02	4.057974	-1.229296e+00	2.577326e-01	0.973779278	-5.12192238	FALSE	FALSE
Q7Z4H7	HAUS6	-9.574485e-02	4.057416	-1.352804e+00	2.171839e-01	0.973779278	-5.12216040	FALSE	FALSE
Q5JTW2	CEP78	1.150377e-01	4.055768	1.115232e+00	3.006944e-01	0.978208958	-5.12231120	FALSE	FALSE
Q5MNZ6	WDR45B	1.060369e-01	4.056806	1.010457e+00	3.451213e-01	0.982508489	-5.12251271	FALSE	FALSE
Q99633	PRPF18	1.190971e-01	4.055371	1.177997e+00	2.763758e-01	0.974035550	-5.12254762	FALSE	FALSE
Q8TD31	CCHCR1	1.430975e-01	4.033035	5.714750e-01	5.851215e-01	0.990015614	-5.12289264	FALSE	FALSE
Q9NP80	PNPLA8	1.731164e-01	4.039338	8.142426e-01	4.416799e-01	0.988925985	-5.12397241	FALSE	FALSE
Q9Y232	CDYL	1.197850e-01	4.055448	1.255250e+00	2.487118e-01	0.973779278	-5.12404322	FALSE	FALSE
Q6SJ93	FAM111B	-1.060270e-01	4.056679	-9.589114e-01	3.687838e-01	0.986553359	-5.12406879	FALSE	FALSE
Q9NP87	POLM	-9.181849e-02	4.046488	-4.404941e-01	6.725414e-01	0.997717696	-5.12419901	FALSE	FALSE
Q9HB20	PLEKHA3	5.141149e-03	4.041131	2.074059e-02	9.840174e-01	0.999063578	-5.12688301	FALSE	FALSE
O95786	DDX58	1.019939e-01	4.057057	1.231606e+00	2.569187e-01	0.973779278	-5.12736577	FALSE	FALSE
Q5TGY3	AHDC1	1.368298e-01	4.048715	7.993277e-01	4.497398e-01	0.988925985	-5.12741475	FALSE	FALSE
Q5THK1	PRR14L	-3.165976e-02	4.054230	-1.664583e-01	8.723889e-01	0.999063578	-5.12754539	FALSE	FALSE
O95478	NSA2	-9.729691e-02	4.057090	-1.822542e+00	1.101047e-01	0.960550894	-5.12760970	FALSE	FALSE
Q9UJA5	TRMT6	-8.073113e-02	4.057931	-1.633350e+00	1.453536e-01	0.972160085	-5.12789845	FALSE	FALSE
Q9UDY2	TJP2	-1.166316e-01	4.055196	-1.002339e+00	3.487680e-01	0.982508489	-5.12842861	FALSE	FALSE
Q8NCP5	ZBTB44	1.417823e-01	4.044789	7.187596e-01	4.950177e-01	0.988925985	-5.12874989	FALSE	FALSE
P61225	RAP2B	1.082087e-01	4.056417	1.389841e+00	2.061607e-01	0.973779278	-5.12929357	FALSE	FALSE
Q9H2F5	EPC1	1.414019e-01	4.049535	8.719586e-01	4.114479e-01	0.987202800	-5.12954013	FALSE	FALSE
Q5TCQ9	MAGI3	-8.209271e-03	4.048878	-3.795207e-02	9.707600e-01	0.999063578	-5.13031729	FALSE	FALSE
Q9P0U1	TOMM7	2.256542e-01	4.021144	8.020377e-01	4.482679e-01	0.988925985	-5.13045776	FALSE	FALSE
O14618	CCS	-1.182370e-01	4.055602	-1.325143e+00	2.257505e-01	0.973779278	-5.13057904	FALSE	FALSE
Q5SWX8	ODR4	-1.082519e-01	4.044204	-5.040404e-01	6.293343e-01	0.995550564	-5.13073871	FALSE	FALSE
P13284	IFI30	3.725309e-02	4.054452	1.991767e-01	8.476498e-01	0.999063578	-5.13159068	FALSE	FALSE
Q8N584	TTC39C	2.644008e-02	4.049555	1.256159e-01	9.034824e-01	0.999063578	-5.13159755	FALSE	FALSE
P49815	TSC2	-1.051552e-01	4.056747	-1.125489e+00	2.966047e-01	0.975998866	-5.13185052	FALSE	FALSE
Q9UL40	ZNF346	8.128055e-02	4.058163	1.434656e+00	1.934865e-01	0.973779278	-5.13201063	FALSE	FALSE
O43609	SPRY1	-8.406376e-02	4.050670	-4.445280e-01	6.697566e-01	0.997717696	-5.13248567	FALSE	FALSE
Q3SXY8	ARL13B	1.861015e-01	4.033867	7.909686e-01	4.543014e-01	0.988925985	-5.13256631	FALSE	FALSE
O14867	BACH1	1.025179e-01	4.053802	6.417763e-01	5.409655e-01	0.988925985	-5.13285928	FALSE	FALSE
Q96JY6	PDLIM2	1.059101e-01	4.056627	9.845353e-01	3.568703e-01	0.982508489	-5.13297698	FALSE	FALSE
Q8IVH4	MMAA	-1.015129e-01	4.056931	-8.633966e-01	4.158363e-01	0.987202800	-5.13338750	FALSE	FALSE
P36551	CPOX	8.263533e-02	4.057727	1.828216e+00	1.091850e-01	0.960550894	-5.13347583	FALSE	FALSE
Q9UIB8	CD84	-1.395435e-01	4.053434	-1.338230e+00	2.216614e-01	0.973779278	-5.13375164	FALSE	FALSE
Q96RY5	CRAMP1	-7.903723e-02	4.044382	-3.512081e-01	7.355165e-01	0.997717696	-5.13395982	FALSE	FALSE
Q8NFH5	NUP35	7.332322e-02	4.058101	1.791588e+00	1.152540e-01	0.960550894	-5.13414973	FALSE	FALSE
P46019	PHKA2	1.011520e-01	4.057123	1.153358e+00	2.857217e-01	0.974035550	-5.13455495	FALSE	FALSE
O95630	STAMBP	8.152957e-02	4.057993	1.530803e+00	1.686252e-01	0.973779278	-5.13461534	FALSE	FALSE
P86790	CCZ1B	-9.538080e-02	4.057534	-1.250143e+00	2.504654e-01	0.973779278	-5.13466559	FALSE	FALSE
Q96BQ5	CCDC127	-1.379842e-01	4.050552	-9.208825e-01	3.870169e-01	0.986553359	-5.13492290	FALSE	FALSE
Q6ZN04	MEX3B	-1.283365e-01	4.053027	-9.499016e-01	3.730438e-01	0.986553359	-5.13525146	FALSE	FALSE
Q9NZ63	C9orf78	-7.108362e-02	4.058089	-2.112864e+00	7.150855e-02	0.949208121	-5.13532819	FALSE	FALSE
Q9UJX3	ANAPC7	-8.394168e-02	4.057817	-1.587651e+00	1.553314e-01	0.973779278	-5.13549416	FALSE	FALSE
Q92626	PXDN	-7.131793e-02	4.052740	-3.879917e-01	7.092734e-01	0.997717696	-5.13570232	FALSE	FALSE
Q9H7P9	PLEKHG2	9.871665e-02	4.050676	5.394840e-01	6.058770e-01	0.991420748	-5.13626459	FALSE	FALSE
O95670	ATP6V1G2	-1.036706e-02	4.039697	-4.133442e-02	9.681557e-01	0.999063578	-5.13660777	FALSE	FALSE
Q68E01	INTS3	-9.719896e-02	4.057116	-1.495800e+00	1.773197e-01	0.973779278	-5.13689133	FALSE	FALSE
Q86Y79	PTRH1	-1.657982e-01	4.045373	-9.392814e-01	3.781129e-01	0.986553359	-5.13699252	FALSE	FALSE
Q9UGC7	MTRF1L	1.093738e-01	4.049248	5.856101e-01	5.760804e-01	0.989279475	-5.13701494	FALSE	FALSE
Q66K74	MAP1S	-1.123905e-01	4.056021	-1.292481e+00	2.362425e-01	0.973779278	-5.13706134	FALSE	FALSE
Q8WZ60	KLHL6	-1.680262e-01	4.010072	-5.298343e-01	6.122161e-01	0.993652113	-5.13734556	FALSE	FALSE
P51955	NEK2	-3.068713e-03	4.015350	-9.273008e-03	9.928538e-01	0.999532811	-5.13751661	FALSE	FALSE
Q92698	RAD54L	-1.255851e-01	4.054615	-1.259233e+00	2.473516e-01	0.973779278	-5.13755654	FALSE	FALSE
P13987	CD59	-2.147876e-01	4.045490	-1.557222e+00	1.623222e-01	0.973779278	-5.13845898	FALSE	FALSE
O14745	SLC9A3R1	5.304330e-02	4.058507	2.235554e+00	5.954782e-02	0.920550543	-5.13914078	FALSE	FALSE
P08621	SNRNP70	4.646615e-02	4.058629	2.228883e+00	6.014329e-02	0.920550543	-5.13933767	FALSE	FALSE
Q92597	NDRG1	1.448665e-01	4.051613	1.085267e+00	3.129045e-01	0.980816560	-5.13942483	FALSE	FALSE
Q93015	NAA80	-7.387529e-02	4.054339	-4.257395e-01	6.827737e-01	0.997717696	-5.13946820	FALSE	FALSE
Q96L91	EP400	1.065165e-01	4.056547	1.147223e+00	2.880887e-01	0.974035550	-5.13993833	FALSE	FALSE
O75581	LRP6	-1.654193e-01	4.024031	-5.891868e-01	5.738055e-01	0.989279475	-5.14021032	FALSE	FALSE
Q9NS37	CREBZF	-1.935572e-01	4.033475	-8.891350e-01	4.027455e-01	0.987202800	-5.14090126	FALSE	FALSE
Q8WUH2	TGFBRAP1	1.711488e-01	4.043929	9.112201e-01	3.917550e-01	0.986553359	-5.14110564	FALSE	FALSE
Q14674	ESPL1	4.538277e-02	4.049872	2.189719e-01	8.327689e-01	0.999063578	-5.14111781	FALSE	FALSE
G9CGD6	CNK3/IPCEF1	-1.462508e-01	4.050625	-1.045786e+00	3.295959e-01	0.982508489	-5.14146693	FALSE	FALSE
Q53G59	KLHL12	1.028558e-01	4.051206	5.781563e-01	5.808380e-01	0.989279475	-5.14174156	FALSE	FALSE
Q9UG01	IFT172	-1.486688e-01	4.033490	-5.945014e-01	5.704348e-01	0.988925985	-5.14243876	FALSE	FALSE
O75665	OFD1	-1.072671e-01	4.047756	-5.456187e-01	6.018658e-01	0.990418377	-5.14351501	FALSE	FALSE
Q6IC98	GRAMD4	-9.309388e-02	4.053733	-5.657361e-01	5.888151e-01	0.990015614	-5.14382436	FALSE	FALSE
Q2TB18	ASTE1	1.300990e-01	4.046651	6.975007e-01	5.074480e-01	0.988925985	-5.14454445	FALSE	FALSE
P51452	DUSP3	-1.212852e-01	4.054861	-1.163021e+00	2.820257e-01	0.974035550	-5.14462769	FALSE	FALSE
Q15051	IQCB1	-1.709327e-01	4.036030	-7.514619e-01	4.762879e-01	0.988925985	-5.14516665	FALSE	FALSE
Q7Z6K3	PTAR1	1.520781e-01	4.050628	1.142914e+00	2.897611e-01	0.974035550	-5.14597399	FALSE	FALSE
O75394	MRPL33	-1.469954e-01	4.047713	-8.583155e-01	4.184565e-01	0.987202800	-5.14606523	FALSE	FALSE
Q9BPX7	C7orf25	-1.132179e-01	4.054404	-8.432548e-01	4.262925e-01	0.988925985	-5.14608863	FALSE	FALSE
Q04727	TLE4	-2.812158e-01	4.009520	-9.019321e-01	3.963498e-01	0.986848159	-5.14644898	FALSE	FALSE
Q9P0P0	RNF181	-1.750466e-01	4.046753	-1.149301e+00	2.872851e-01	0.974035550	-5.14692715	FALSE	FALSE
Q8WWK9	CKAP2	-1.263839e-01	4.049936	-7.784409e-01	4.611970e-01	0.988925985	-5.14778442	FALSE	FALSE
Q9NQC3	RTN4	9.450247e-02	4.057189	1.896585e+00	9.866980e-02	0.960550894	-5.14807264	FALSE	FALSE
Q14469	HES1	-7.612537e-02	4.044852	-3.510406e-01	7.356368e-01	0.997717696	-5.14819178	FALSE	FALSE
Q6W2J9	BCOR	-9.838249e-02	4.057302	-9.004257e-01	3.970988e-01	0.986951041	-5.14854052	FALSE	FALSE
Q8IYW5	RNF168	-1.162137e-01	4.055015	-1.010247e+00	3.452154e-01	0.982508489	-5.14933204	FALSE	FALSE
Q8NBZ0	INO80E	1.207797e-01	4.053487	8.863465e-01	4.041491e-01	0.987202800	-5.14936576	FALSE	FALSE
Q9NYY8	FASTKD2	1.073531e-01	4.056435	1.348081e+00	2.186262e-01	0.973779278	-5.15049269	FALSE	FALSE
Q9Y5P8	PPP2R3B	1.007606e-01	4.054933	6.959958e-01	5.083355e-01	0.988925985	-5.15065415	FALSE	FALSE
Q49AM3	TTC31	-2.073790e-01	4.025933	-7.832297e-01	4.585527e-01	0.988925985	-5.15084977	FALSE	FALSE
P43307	SSR1	1.298830e-01	4.055016	1.746753e+00	1.231223e-01	0.964790740	-5.15114599	FALSE	FALSE
Q92934	BAD	-1.336085e-01	4.053658	-1.286286e+00	2.382792e-01	0.973779278	-5.15136954	FALSE	FALSE
P29597	TYK2	3.001285e-01	3.982176	7.321819e-01	4.872726e-01	0.988925985	-5.15160414	FALSE	FALSE
Q9UKT8	FBXW2	1.216878e-01	4.041455	5.395417e-01	6.058393e-01	0.991420748	-5.15177573	FALSE	FALSE
Q96DM3	RMC1	1.331600e-01	4.053192	1.134235e+00	2.931533e-01	0.974035550	-5.15220744	FALSE	FALSE
Q9BU89	DOHH	-1.169386e-01	4.055722	-1.507695e+00	1.743205e-01	0.973779278	-5.15231412	FALSE	FALSE
Q14153	FAM53B	-7.323024e-02	4.041296	-3.180590e-01	7.594950e-01	0.997717696	-5.15233209	FALSE	FALSE
P18124	RPL7	-1.646446e-01	4.054644	-2.640911e+00	3.263690e-02	0.906614871	-5.15470649	FALSE	FALSE
O95980	RECK	-9.369655e-02	4.054838	-6.139894e-01	5.581740e-01	0.988925985	-5.15481230	FALSE	FALSE
Q9Y3E2	BOLA1	-1.485418e-01	4.052052	-1.319350e+00	2.275814e-01	0.973779278	-5.15495535	FALSE	FALSE
Q9BXS6	NUSAP1	-1.758523e-01	4.046393	-1.153147e+00	2.858027e-01	0.974035550	-5.15538223	FALSE	FALSE
Q96MT8	CEP63	-7.973975e-03	4.041212	-3.286089e-02	9.746807e-01	0.999063578	-5.15545927	FALSE	FALSE
Q8NFY9	KBTBD8	-1.015459e-01	4.051834	-5.968948e-01	5.689206e-01	0.988925985	-5.15555767	FALSE	FALSE
Q9Y2R4	DDX52	-1.594636e-01	4.051948	-1.487166e+00	1.795261e-01	0.973779278	-5.15654887	FALSE	FALSE
Q92562	FIG4	1.548874e-01	4.042851	7.642516e-01	4.690930e-01	0.988925985	-5.15685987	FALSE	FALSE
Q9UBT6	POLK	-2.018510e-02	4.047595	-9.359216e-02	9.279924e-01	0.999063578	-5.15722991	FALSE	FALSE
Q86YD1	PTOV1	4.216432e-02	4.044871	1.888108e-01	8.554693e-01	0.999063578	-5.15745679	FALSE	FALSE
P78345	RPP38	-9.608817e-02	4.057531	-1.083953e+00	3.134492e-01	0.980816560	-5.15759510	FALSE	FALSE
P42785	PRCP	-1.905154e-01	4.043510	-1.106569e+00	3.041840e-01	0.979701065	-5.15761032	FALSE	FALSE
P42167	TMPO	9.506993e-02	4.057248	2.036216e+00	8.016644e-02	0.955414266	-5.15765448	FALSE	FALSE
O43861	ATP9B	-2.683245e-02	4.054094	-1.449434e-01	8.887421e-01	0.999063578	-5.15822118	FALSE	FALSE
Q9BX68	HINT2	-6.245161e-02	4.058388	-1.867733e+00	1.029822e-01	0.960550894	-5.15873932	FALSE	FALSE
Q8TEP8	CEP192	-1.343942e-01	4.046363	-7.401346e-01	4.827214e-01	0.988925985	-5.15974890	FALSE	FALSE
Q99700	ATXN2	-1.032377e-01	4.056712	-1.442847e+00	1.912466e-01	0.973779278	-5.16010892	FALSE	FALSE
Q96BR1	SGK3	-9.570350e-02	4.051043	-5.449360e-01	6.023114e-01	0.990418377	-5.16023443	FALSE	FALSE
O95271	TNKS	3.409792e-01	3.996652	9.463684e-01	3.747245e-01	0.986553359	-5.16034617	FALSE	FALSE
Q64LD2	WDR25	-4.456113e-02	4.025979	-1.535374e-01	8.822024e-01	0.999063578	-5.16085749	FALSE	FALSE
Q86YN1	DOLPP1	2.158566e-01	4.020968	7.905321e-01	4.545404e-01	0.988925985	-5.16089932	FALSE	FALSE
P55197	MLLT10	-1.475966e-01	4.048299	-9.320415e-01	3.815981e-01	0.986553359	-5.16151341	FALSE	FALSE
Q96DA2	RAB39B	-1.313332e-01	4.052029	-9.556350e-01	3.703287e-01	0.986553359	-5.16152964	FALSE	FALSE
Q7L2J0	MEPCE	-8.489379e-02	4.057724	-1.559560e+00	1.617752e-01	0.973779278	-5.16302136	FALSE	FALSE
O00291	HIP1	1.067071e-01	4.056253	1.084615e+00	3.131749e-01	0.980816560	-5.16384944	FALSE	FALSE
Q92536	SLC7A6	-1.448760e-01	4.050406	-1.009611e+00	3.455002e-01	0.982508489	-5.16408239	FALSE	FALSE
Q8TB37	NUBPL	1.260865e-01	4.016412	3.999662e-01	7.008182e-01	0.997717696	-5.16456135	FALSE	FALSE
Q15361	TTF1	-1.060081e-01	4.056325	-1.046045e+00	3.294844e-01	0.982508489	-5.16459503	FALSE	FALSE
Q9H668	STN1	1.397310e-01	4.041871	6.718436e-01	5.227138e-01	0.988925985	-5.16462343	FALSE	FALSE
Q96PC5	MIA2	1.124339e-01	4.054710	8.813801e-01	4.066577e-01	0.987202800	-5.16472377	FALSE	FALSE
Q96P53	WDFY2	-1.584655e-02	4.028480	-5.512389e-02	9.575429e-01	0.999063578	-5.16562279	FALSE	FALSE
Q8TBA6	GOLGA5	-1.185463e-01	4.054025	-9.429737e-01	3.763447e-01	0.986553359	-5.16563502	FALSE	FALSE
Q2VPB7	AP5B1	4.253793e-02	4.054341	2.376045e-01	8.188283e-01	0.998891777	-5.16569039	FALSE	FALSE
Q9H553	ALG2	1.475101e-01	4.043324	7.346887e-01	4.858350e-01	0.988925985	-5.16579650	FALSE	FALSE
Q9NQA3	WASH6P	-1.202634e-01	4.055288	-1.324256e+00	2.260299e-01	0.973779278	-5.16606339	FALSE	FALSE
Q8TAK5	GABPB2	1.093369e-01	4.052782	7.063158e-01	5.022696e-01	0.988925985	-5.16650132	FALSE	FALSE
Q05823	RNASEL	-1.202731e-01	4.052400	-8.104996e-01	4.436931e-01	0.988925985	-5.16687254	FALSE	FALSE
Q9Y242	TCF19	1.647442e-01	4.043786	8.754913e-01	4.096470e-01	0.987202800	-5.16695638	FALSE	FALSE
Q00613	HSF1	-1.180045e-01	4.055306	-1.291811e+00	2.364618e-01	0.973779278	-5.16697508	FALSE	FALSE
Q7L7X3	TAOK1	-1.112557e-01	4.056091	-1.463307e+00	1.857527e-01	0.973779278	-5.16713888	FALSE	FALSE
Q9BT09	CNPY3	1.016725e-01	4.056845	1.819187e+00	1.106519e-01	0.960550894	-5.16714005	FALSE	FALSE
Q96IV0	NGLY1	8.832589e-02	4.057536	1.550585e+00	1.638850e-01	0.973779278	-5.16797894	FALSE	FALSE
P35658	NUP214	-6.947493e-02	4.058322	-1.639646e+00	1.440267e-01	0.972160085	-5.16848666	FALSE	FALSE
Q53R41	FASTKD1	-1.062465e-01	4.050222	-6.037504e-01	5.645963e-01	0.988925985	-5.16850890	FALSE	FALSE
Q969V5	MUL1	-1.158372e-01	4.043673	-5.493247e-01	5.994496e-01	0.990278686	-5.16919051	FALSE	FALSE
Q9BXW6	OSBPL1A	1.244899e-01	4.048639	7.211294e-01	4.936444e-01	0.988925985	-5.16962608	FALSE	FALSE
Q15021	NCAPD2	-6.428297e-02	4.058435	-1.715663e+00	1.288751e-01	0.964790740	-5.16967357	FALSE	FALSE
Q9Y5N5	N6AMT1	-1.726625e-01	4.046079	-1.083383e+00	3.136854e-01	0.980816560	-5.16986159	FALSE	FALSE
Q6NXT4	SLC30A6	1.200003e-01	4.054451	1.054216e+00	3.259741e-01	0.982508489	-5.16999205	FALSE	FALSE
Q96G25	MED8	1.063183e-01	4.056416	1.364636e+00	2.136072e-01	0.973779278	-5.17006276	FALSE	FALSE
P03905	MT-ND4	1.758649e-01	4.049648	1.430469e+00	1.946405e-01	0.973779278	-5.17084765	FALSE	FALSE
Q2NKX8	ERCC6L	-9.118555e-02	4.057499	-1.364950e+00	2.135129e-01	0.973779278	-5.17099139	FALSE	FALSE
Q9H6X2	ANTXR1	1.327376e-01	4.050971	8.945455e-01	4.000323e-01	0.987202800	-5.17121172	FALSE	FALSE
Q9NTW7	ZFP64	-1.166718e-02	4.048723	-5.579689e-02	9.570252e-01	0.999063578	-5.17125983	FALSE	FALSE
Q9Y6I8	PXMP4	-1.043156e-01	4.050584	-6.011652e-01	5.662246e-01	0.988925985	-5.17134432	FALSE	FALSE
O00584	RNASET2	-8.688034e-02	4.047911	-4.354033e-01	6.760637e-01	0.997717696	-5.17173566	FALSE	FALSE
Q8NDZ4	DIPK2A	1.961478e-02	4.029807	6.876197e-02	9.470557e-01	0.999063578	-5.17191071	FALSE	FALSE
Q96CS4	ZNF689	-1.477449e-01	4.002833	-4.448808e-01	6.695134e-01	0.997717696	-5.17211280	FALSE	FALSE
Q9NUQ7	UFSP2	9.212566e-02	4.057886	9.656673e-01	3.656137e-01	0.986553359	-5.17294368	FALSE	FALSE
Q8WUA4	GTF3C2	-1.071394e-01	4.056286	-1.303465e+00	2.326678e-01	0.973779278	-5.17308299	FALSE	FALSE
O95721	SNAP29	-9.652552e-02	4.057068	-1.802340e+00	1.134398e-01	0.960550894	-5.17312620	FALSE	FALSE
Q8TB72	PUM2	9.927725e-02	4.056870	1.538788e+00	1.666968e-01	0.973779278	-5.17322799	FALSE	FALSE
Q8TDJ6	DMXL2	9.171171e-02	4.057857	1.056540e+00	3.249811e-01	0.982508489	-5.17430478	FALSE	FALSE
Q96T88	UHRF1	-8.046805e-02	4.057777	-2.091690e+00	7.380301e-02	0.949299964	-5.17477024	FALSE	FALSE
Q96G01	BICD1	-9.243578e-02	4.052406	-5.526741e-01	5.972706e-01	0.990278686	-5.17499395	FALSE	FALSE
Q9H8Y5	ANKZF1	-1.592323e-01	4.049984	-1.243921e+00	2.526158e-01	0.973779278	-5.17598025	FALSE	FALSE
Q96H55	MYO19	-1.004805e-01	4.040419	-4.330832e-01	6.776718e-01	0.997717696	-5.17609071	FALSE	FALSE
A2RU67	FAM234B	-1.232272e-01	4.041907	-5.862701e-01	5.756602e-01	0.989279475	-5.17656257	FALSE	FALSE
O95749	GGPS1	1.127946e-01	4.055473	1.109472e+00	3.030112e-01	0.979701065	-5.17665412	FALSE	FALSE
O95470	SGPL1	1.347235e-01	4.046921	7.657902e-01	4.682324e-01	0.988925985	-5.17779627	FALSE	FALSE
P53985	SLC16A1	9.583790e-02	4.057129	1.866391e+00	1.031871e-01	0.960550894	-5.17825186	FALSE	FALSE
Q9BYC8	MRPL32	-1.863814e-01	4.043252	-1.058757e+00	3.240361e-01	0.982508489	-5.17840053	FALSE	FALSE
Q8N3F8	MICALL1	-8.569887e-02	4.056611	-6.237790e-01	5.520743e-01	0.988925985	-5.17865410	FALSE	FALSE
O75648	TRMU	1.041848e-01	4.055633	8.454622e-01	4.251375e-01	0.988507089	-5.17928495	FALSE	FALSE
P56559	ARL4C	9.096038e-02	4.050517	5.084816e-01	6.263691e-01	0.994669640	-5.17949248	FALSE	FALSE
O75882	ATRN	1.556613e-01	4.044304	8.415803e-01	4.271701e-01	0.988925985	-5.17983833	FALSE	FALSE
Q15596	NCOA2	1.032384e-01	4.056427	9.896479e-01	3.545289e-01	0.982508489	-5.18027112	FALSE	FALSE
Q9UNK9	ANGEL1	-1.139084e-01	4.050138	-6.700759e-01	5.237760e-01	0.988925985	-5.18087900	FALSE	FALSE
Q9HCH0	NCKAP5L	-9.183014e-02	4.056166	-6.868644e-01	5.137417e-01	0.988925985	-5.18136685	FALSE	FALSE
Q96CN4	EVI5L	-1.112600e-01	4.045126	-5.571552e-01	5.943622e-01	0.990278686	-5.18216176	FALSE	FALSE
Q86YA3	ZGRF1	-6.835799e-02	4.051583	-3.715692e-01	7.209406e-01	0.997717696	-5.18232491	FALSE	FALSE
Q06203	PPAT	5.652674e-02	4.058432	2.113426e+00	7.144863e-02	0.949208121	-5.18267180	FALSE	FALSE
Q99541	PLIN2	-1.743923e-01	4.046772	-1.137029e+00	2.920579e-01	0.974035550	-5.18377010	FALSE	FALSE
Q9Y4D1	DAAM1	-1.191226e-01	4.045570	-6.227556e-01	5.527101e-01	0.988925985	-5.18460905	FALSE	FALSE
Q15386	UBE3C	-9.532374e-02	4.057270	-1.217363e+00	2.619722e-01	0.973779278	-5.18477876	FALSE	FALSE
Q15782	CHI3L2	-1.286963e-01	4.046717	-7.141281e-01	4.977088e-01	0.988925985	-5.18523273	FALSE	FALSE
Q9Y4F9	RIPOR2	-1.097843e-01	4.034742	-4.380590e-01	6.742252e-01	0.997717696	-5.18563840	FALSE	FALSE
Q8NBA8	DTWD2	-1.205159e-01	4.051675	-7.977662e-01	4.505895e-01	0.988925985	-5.18605366	FALSE	FALSE
Q8IVG5	SAMD9L	-7.540256e-02	4.053954	-4.556580e-01	6.621020e-01	0.997717696	-5.18619466	FALSE	FALSE
O14530	TXNDC9	7.836853e-02	4.057981	1.563475e+00	1.608625e-01	0.973779278	-5.18668761	FALSE	FALSE
Q2T9J0	TYSND1	-1.283961e-01	4.040121	-5.819079e-01	5.784406e-01	0.989279475	-5.18684736	FALSE	FALSE
O60885	BRD4	6.345676e-02	4.058437	1.710829e+00	1.297920e-01	0.964790740	-5.18720418	FALSE	FALSE
Q92993	KAT5	-1.233537e-01	4.054220	-1.140958e+00	2.905229e-01	0.974035550	-5.18765760	FALSE	FALSE
Q9NX62	IMPAD1	-2.003255e-01	4.046846	-1.472197e+00	1.834104e-01	0.973779278	-5.18826641	FALSE	FALSE
O94966	USP19	-7.924952e-02	4.058013	-1.492230e+00	1.782292e-01	0.973779278	-5.18829214	FALSE	FALSE
Q9BT30	ALKBH7	-1.569642e-01	4.041964	-7.776190e-01	4.616519e-01	0.988925985	-5.18872637	FALSE	FALSE
P62341	SELENOT	-1.145367e-01	4.055283	-1.109717e+00	3.029122e-01	0.979701065	-5.18900966	FALSE	FALSE
O15111	CHUK	-1.017735e-01	4.056684	-1.232215e+00	2.567044e-01	0.973779278	-5.18908173	FALSE	FALSE
Q6IAN0	DHRS7B	3.959269e-02	4.029940	1.441948e-01	8.893122e-01	0.999063578	-5.18941765	FALSE	FALSE
P51530	DNA2	-9.770592e-02	4.057073	-1.056033e+00	3.251974e-01	0.982508489	-5.18995016	FALSE	FALSE
Q9NXC5	MIOS	8.883649e-02	4.055030	6.006156e-01	5.665712e-01	0.988925985	-5.19005969	FALSE	FALSE
Q9Y223	GNE	7.282060e-02	4.058230	1.557126e+00	1.623448e-01	0.973779278	-5.19035533	FALSE	FALSE
O43829	ZBTB14	-1.066650e-01	4.026940	-3.872275e-01	7.098145e-01	0.997717696	-5.19056708	FALSE	FALSE
Q8NI77	KIF18A	1.070230e-01	4.052606	7.007372e-01	5.055428e-01	0.988925985	-5.19076578	FALSE	FALSE
Q9BSU1	C16orf70	1.148240e-01	4.054906	1.039786e+00	3.321933e-01	0.982508489	-5.19099502	FALSE	FALSE
Q53EZ4	CEP55	1.193754e-01	4.055112	1.269422e+00	2.439005e-01	0.973779278	-5.19159032	FALSE	FALSE
P34910	EVI2B	1.431602e-01	4.046698	8.354885e-01	4.303738e-01	0.988925985	-5.19191123	FALSE	FALSE
Q9NRV9	HEBP1	1.467191e-01	4.052740	1.378598e+00	2.094536e-01	0.973779278	-5.19299042	FALSE	FALSE
Q6P1K2	PMF1	-8.696497e-02	4.057541	-1.524559e+00	1.701471e-01	0.973779278	-5.19355477	FALSE	FALSE
Q9H2K8	TAOK3	-7.718700e-02	4.057969	-1.626481e+00	1.468144e-01	0.972160085	-5.19371714	FALSE	FALSE
P35573	AGL	-7.990233e-02	4.057951	-1.508388e+00	1.741471e-01	0.973779278	-5.19406500	FALSE	FALSE
Q9H6S1	AZI2	8.319220e-02	4.046688	4.174924e-01	6.885244e-01	0.997717696	-5.19500597	FALSE	FALSE
P19404	NDUFV2	6.712920e-02	4.058162	2.062388e+00	7.709933e-02	0.949299964	-5.19530001	FALSE	FALSE
Q9P0S2	COX16	2.000661e-01	4.036331	9.787923e-01	3.595144e-01	0.982508489	-5.19569479	FALSE	FALSE
P14151	SELL	1.151214e-01	4.052114	7.696696e-01	4.660673e-01	0.988925985	-5.19606797	FALSE	FALSE
Q99942	RNF5	-9.414882e-02	4.018339	-3.047366e-01	7.692138e-01	0.997717696	-5.19631547	FALSE	FALSE
Q8WV44	TRIM41	1.001823e-01	4.056713	1.045483e+00	3.297269e-01	0.982508489	-5.19648521	FALSE	FALSE
P28072	PSMB6	7.561000e-02	4.057975	2.348989e+00	5.028658e-02	0.910440790	-5.19733363	FALSE	FALSE
Q9NPF5	DMAP1	-9.624246e-02	4.057129	-1.031809e+00	3.356714e-01	0.982508489	-5.19795605	FALSE	FALSE
Q5VU43	PDE4DIP	-1.162659e-01	4.053723	-9.050820e-01	3.947871e-01	0.986553359	-5.19810951	FALSE	FALSE
Q8NFF5	FLAD1	1.154923e-01	4.054491	9.851035e-01	3.566095e-01	0.982508489	-5.19848217	FALSE	FALSE
Q86XK2	FBXO11	1.272745e-01	4.043564	6.330246e-01	5.463504e-01	0.988925985	-5.19850645	FALSE	FALSE
Q9NUX5	POT1	-1.101013e-01	4.053899	-8.239967e-01	4.364636e-01	0.988925985	-5.19934474	FALSE	FALSE
Q9ULL5	PRR12	-8.978394e-02	4.057831	-1.014961e+00	3.431108e-01	0.982508489	-5.20056103	FALSE	FALSE
P11362	FGFR1	-8.281641e-02	4.049111	-4.380937e-01	6.742011e-01	0.997717696	-5.20070666	FALSE	FALSE
Q9H115	NAPB	2.759908e-02	4.055151	1.610961e-01	8.764588e-01	0.999063578	-5.20095533	FALSE	FALSE
Q13325	IFIT5	-1.091544e-01	4.054907	-8.933360e-01	4.006376e-01	0.987202800	-5.20110027	FALSE	FALSE
Q8IWZ6	BBS7	6.090574e-02	4.048216	3.039630e-01	7.697795e-01	0.997717696	-5.20142752	FALSE	FALSE
Q9H0H5	RACGAP1	9.364390e-02	4.057401	1.043401e+00	3.306267e-01	0.982508489	-5.20155690	FALSE	FALSE
O94782	USP1	-1.242396e-01	4.054270	-1.214124e+00	2.631332e-01	0.973779278	-5.20160988	FALSE	FALSE
P27448	MARK3	-1.301432e-01	4.053055	-1.113583e+00	3.013561e-01	0.978208958	-5.20174711	FALSE	FALSE
Q15653	NFKBIB	-1.299864e-01	4.054224	-1.406953e+00	2.012366e-01	0.973779278	-5.20188863	FALSE	FALSE
P54646	PRKAA2	1.483091e-01	4.051912	1.321951e+00	2.267577e-01	0.973779278	-5.20224823	FALSE	FALSE
P22415	USF1	-1.067151e-01	4.056302	-1.516080e+00	1.722338e-01	0.973779278	-5.20269397	FALSE	FALSE
Q8IX12	CCAR1	5.471097e-02	4.058619	1.789473e+00	1.156141e-01	0.960550894	-5.20276976	FALSE	FALSE
Q6UUV7	CRTC3	1.161813e-01	4.044898	5.825250e-01	5.780468e-01	0.989279475	-5.20311390	FALSE	FALSE
Q6NW29	RWDD4	9.326835e-02	4.057192	1.747498e+00	1.229873e-01	0.964790740	-5.20338012	FALSE	FALSE
Q9Y608	LRRFIP2	-1.160670e-01	4.055302	-1.297913e+00	2.344687e-01	0.973779278	-5.20344096	FALSE	FALSE
Q9H0R3	TMEM222	-1.170108e-01	4.054633	-1.080229e+00	3.149964e-01	0.980816560	-5.20351909	FALSE	FALSE
Q99418	CYTH2	9.544323e-02	4.021798	3.214738e-01	7.570113e-01	0.997717696	-5.20371488	FALSE	FALSE
Q8TCU4	ALMS1	8.959355e-02	4.054649	6.041364e-01	5.643534e-01	0.988925985	-5.20372504	FALSE	FALSE
Q15014	MORF4L2	-1.490893e-01	4.051648	-1.329129e+00	2.244981e-01	0.973779278	-5.20387945	FALSE	FALSE
Q5T8D3	ACBD5	1.214298e-01	4.054481	1.155896e+00	2.847471e-01	0.974035550	-5.20403267	FALSE	FALSE
A6NC98	CCDC88B	-9.131501e-02	4.057579	-9.454206e-01	3.751764e-01	0.986553359	-5.20426606	FALSE	FALSE
Q8NFQ8	TOR1AIP2	-9.353865e-02	4.056256	-7.528652e-01	4.754949e-01	0.988925985	-5.20475194	FALSE	FALSE
Q8WYA0	IFT81	-9.352389e-02	4.053970	-6.283405e-01	5.492458e-01	0.988925985	-5.20587065	FALSE	FALSE
Q05D32	CTDSPL2	-1.052781e-01	4.056415	-1.465384e+00	1.852031e-01	0.973779278	-5.20588623	FALSE	FALSE
Q8NCJ5	SPRYD3	-1.084937e-01	4.053966	-7.974415e-01	4.507663e-01	0.988925985	-5.20629147	FALSE	FALSE
Q8N3R9	MPP5	-1.015311e-01	4.026175	-3.584428e-01	7.303236e-01	0.997717696	-5.20679497	FALSE	FALSE
Q9BU02	THTPA	-1.155350e-01	4.054128	-9.771031e-01	3.602951e-01	0.982508489	-5.20684788	FALSE	FALSE
Q9UBU9	NXF1	8.138084e-02	4.057766	1.609849e+00	1.504079e-01	0.972160085	-5.20689345	FALSE	FALSE
Q9Y2K5	R3HDM2	1.770083e-01	4.017389	5.951537e-01	5.700218e-01	0.988925985	-5.20738399	FALSE	FALSE
Q6XZF7	DNMBP	1.002273e-01	4.053699	6.838827e-01	5.155149e-01	0.988925985	-5.20750829	FALSE	FALSE
P49116	NR2C2	1.227485e-01	4.054099	1.108703e+00	3.033213e-01	0.979701065	-5.20769544	FALSE	FALSE
Q9NUP7	TRMT13	-1.143418e-01	4.053084	-8.329916e-01	4.316919e-01	0.988925985	-5.20865615	FALSE	FALSE
P30307	CDC25C	-1.116325e-01	4.054860	-9.634991e-01	3.666288e-01	0.986553359	-5.20876510	FALSE	FALSE
Q01094	E2F1	1.210203e-01	3.985596	3.151080e-01	7.616439e-01	0.997717696	-5.21010258	FALSE	FALSE
Q6P3W7	SCYL2	7.235886e-02	4.058305	1.480315e+00	1.812946e-01	0.973779278	-5.21012151	FALSE	FALSE
Q96I24	FUBP3	-5.662012e-02	4.058512	-1.864598e+00	1.034617e-01	0.960550894	-5.21061532	FALSE	FALSE
P09564	CD7	-1.841084e-01	4.032919	-7.906832e-01	4.544576e-01	0.988925985	-5.21075928	FALSE	FALSE
Q14517	FAT1	9.457134e-02	4.056786	8.566311e-01	4.193277e-01	0.987202800	-5.21130114	FALSE	FALSE
Q6IQ32	ADNP2	7.718466e-02	4.053820	4.798853e-01	6.455887e-01	0.997717696	-5.21140964	FALSE	FALSE
Q9UMN6	KMT2B	1.220123e-01	4.051036	8.152512e-01	4.411385e-01	0.988925985	-5.21142615	FALSE	FALSE
Q96HJ9	FMC1	-1.198401e-01	4.051229	-7.981246e-01	4.503944e-01	0.988925985	-5.21253010	FALSE	FALSE
Q96FZ7	CHMP6	1.467689e-01	4.051961	1.257508e+00	2.479400e-01	0.973779278	-5.21261167	FALSE	FALSE
Q8NB91	FANCB	1.490794e-02	4.053845	8.381384e-02	9.354944e-01	0.999063578	-5.21357269	FALSE	FALSE
Q8IUW5	RELL1	-1.154562e-01	4.008993	-3.403524e-01	7.433360e-01	0.997717696	-5.21429388	FALSE	FALSE
Q9C035	TRIM5	-9.454068e-02	4.056994	-9.315415e-01	3.818397e-01	0.986553359	-5.21547452	FALSE	FALSE
Q5T7V8	GORAB	-8.101803e-02	4.056055	-5.830819e-01	5.776916e-01	0.989279475	-5.21572130	FALSE	FALSE
Q69YH5	CDCA2	1.041174e-01	4.056193	1.095603e+00	3.086487e-01	0.980816560	-5.21604587	FALSE	FALSE
O94953	KDM4B	-8.338123e-02	4.053534	-5.319330e-01	6.108344e-01	0.993652113	-5.21605252	FALSE	FALSE
Q9NW38	FANCL	-6.622538e-02	4.022124	-2.284166e-01	8.256941e-01	0.999063578	-5.21620605	FALSE	FALSE
O95433	AHSA1	5.865027e-02	4.058367	2.229060e+00	6.012737e-02	0.920550543	-5.21698739	FALSE	FALSE
Q99747	NAPG	6.668981e-02	4.058511	1.504951e+00	1.750082e-01	0.973779278	-5.21698746	FALSE	FALSE
Q9H5Q4	TFB2M	-8.367001e-02	4.057732	-1.449288e+00	1.895015e-01	0.973779278	-5.21773998	FALSE	FALSE
Q92504	SLC39A7	7.030725e-02	4.031620	2.633106e-01	7.997107e-01	0.997717696	-5.21774631	FALSE	FALSE
Q14165	MLEC	9.999288e-02	4.056689	1.305385e+00	2.320478e-01	0.973779278	-5.21793138	FALSE	FALSE
Q9UJU6	DBNL	-6.241541e-02	4.058301	-1.991326e+00	8.570964e-02	0.960550894	-5.21850700	FALSE	FALSE
Q9H0R6	QRSL1	-1.028267e-01	4.056422	-1.199055e+00	2.685906e-01	0.974035550	-5.21890215	FALSE	FALSE
Q9HBD1	RC3H2	-7.348798e-02	4.039122	-3.084231e-01	7.665199e-01	0.997717696	-5.21952860	FALSE	FALSE
Q9UK61	TASOR	-8.333841e-02	4.057994	-1.240800e+00	2.537005e-01	0.973779278	-5.22041601	FALSE	FALSE
Q969V6	MRTFA	-9.385096e-02	4.057116	-9.699458e-01	3.636169e-01	0.986553359	-5.22072682	FALSE	FALSE
Q03393	PTS	-1.118480e-01	4.048428	-6.490846e-01	5.364936e-01	0.988925985	-5.22083631	FALSE	FALSE
Q6ZSS7	MFSD6	1.188420e-02	4.052081	6.429355e-02	9.504906e-01	0.999063578	-5.22096702	FALSE	FALSE
Q7Z6J9	TSEN54	8.703823e-02	4.057610	1.359380e+00	2.151898e-01	0.973779278	-5.22149088	FALSE	FALSE
Q9BTX7	TTPAL	1.112811e-01	4.054576	9.415129e-01	3.770435e-01	0.986553359	-5.22154971	FALSE	FALSE
Q8WTS1	ABHD5	1.238096e-02	4.032085	4.701313e-02	9.637842e-01	0.999063578	-5.22271217	FALSE	FALSE
O95835	LATS1	-1.042143e-01	4.053947	-7.810927e-01	4.597314e-01	0.988925985	-5.22321516	FALSE	FALSE
O43766	LIAS	-8.250401e-02	4.056562	-6.358797e-01	5.445901e-01	0.988925985	-5.22335612	FALSE	FALSE
Q9UEE5	STK17A	-1.214437e-01	4.054235	-1.171143e+00	2.789497e-01	0.974035550	-5.22387566	FALSE	FALSE
Q9UL03	INTS6	-1.109449e-01	4.053994	-8.751259e-01	4.098330e-01	0.987202800	-5.22402362	FALSE	FALSE
Q9Y2Q0	ATP8A1	-1.135298e-02	4.046162	-5.376898e-02	9.585853e-01	0.999063578	-5.22406973	FALSE	FALSE
Q9H857	NT5DC2	-1.433101e-01	4.050081	-9.883027e-01	3.551438e-01	0.982508489	-5.22408905	FALSE	FALSE
Q5ST30	VARS2	-1.074011e-01	4.055678	-1.070189e+00	3.191975e-01	0.981481962	-5.22427346	FALSE	FALSE
Q12815	TROAP	-1.035288e-01	4.055037	-8.515612e-01	4.219579e-01	0.987202800	-5.22428341	FALSE	FALSE
Q6NUQ4	TMEM214	2.888046e-04	4.053442	1.623941e-03	9.987485e-01	0.999566892	-5.22478388	FALSE	FALSE
Q9Y484	WDR45	-1.075916e-01	4.052596	-7.392173e-01	4.832449e-01	0.988925985	-5.22516760	FALSE	FALSE
Q9Y394	DHRS7	1.181228e-01	4.054753	1.148057e+00	2.877658e-01	0.974035550	-5.22527617	FALSE	FALSE
O95544	NADK	-1.213428e-01	4.045822	-6.458074e-01	5.384961e-01	0.988925985	-5.22539999	FALSE	FALSE
Q96J84	KIRREL1	8.199109e-02	4.050622	4.632029e-01	6.569373e-01	0.997717696	-5.22550883	FALSE	FALSE
Q9Y3C7	MED31	-5.178978e-02	4.039587	-2.195911e-01	8.323045e-01	0.999063578	-5.22577093	FALSE	FALSE
O60504	SORBS3	1.102279e-01	4.055582	1.149699e+00	2.871316e-01	0.974035550	-5.22578576	FALSE	FALSE
Q13099	IFT88	-1.105341e-01	4.040315	-5.010459e-01	6.313378e-01	0.995550564	-5.22602387	FALSE	FALSE
P05091	ALDH2	-9.021004e-02	4.057574	-1.040847e+00	3.317327e-01	0.982508489	-5.22637935	FALSE	FALSE
Q9UBT7	CTNNAL1	-7.821311e-02	4.050873	-4.472795e-01	6.678603e-01	0.997717696	-5.22642817	FALSE	FALSE
P37235	HPCAL1	1.022712e-01	4.056478	1.324313e+00	2.260119e-01	0.973779278	-5.22716548	FALSE	FALSE
O95429	BAG4	-1.203610e-01	4.053826	-1.030091e+00	3.364241e-01	0.982508489	-5.22722662	FALSE	FALSE
P0CK96	SLC35E2B	-1.871770e-01	4.041699	-9.962323e-01	3.515310e-01	0.982508489	-5.22744520	FALSE	FALSE
Q8IWR0	ZC3H7A	-1.384282e-01	4.053191	-1.330748e+00	2.239910e-01	0.973779278	-5.22771516	FALSE	FALSE
O75061	DNAJC6	-1.509759e-01	4.024085	-5.398595e-01	6.056311e-01	0.991420748	-5.22807622	FALSE	FALSE
O75175	CNOT3	-9.815501e-02	4.056850	-1.627893e+00	1.465130e-01	0.972160085	-5.22807967	FALSE	FALSE
Q9UP95	SLC12A4	8.085202e-02	4.047597	4.176443e-01	6.884183e-01	0.997717696	-5.22838317	FALSE	FALSE
Q9NRF2	SH2B1	-7.444507e-02	4.042886	-3.443357e-01	7.404629e-01	0.997717696	-5.22843471	FALSE	FALSE
Q8N344	MIER2	-3.803729e-02	4.025921	-1.327010e-01	8.980738e-01	0.999063578	-5.22849801	FALSE	FALSE
Q8NEC7	GSTCD	-8.520236e-02	4.057999	-1.088672e+00	3.114972e-01	0.980816560	-5.22850545	FALSE	FALSE
Q6ZMG9	CERS6	1.113232e-01	4.055304	1.146344e+00	2.884294e-01	0.974035550	-5.22863002	FALSE	FALSE
O14526	FCHO1	-8.334290e-02	4.058272	-9.895599e-01	3.545691e-01	0.982508489	-5.22876769	FALSE	FALSE
Q92551	IP6K1	-1.378245e-01	4.034950	-5.804190e-01	5.793913e-01	0.989279475	-5.22906591	FALSE	FALSE
Q9H3H1	TRIT1	-1.729092e-01	4.032500	-7.344045e-01	4.859978e-01	0.988925985	-5.23066097	FALSE	FALSE
Q99741	CDC6	-1.374134e-01	4.043927	-7.338020e-01	4.863432e-01	0.988925985	-5.23080126	FALSE	FALSE
Q96BX8	MOB3A	-1.385287e-01	4.040307	-6.551097e-01	5.328239e-01	0.988925985	-5.23114206	FALSE	FALSE
Q8WY36	BBX	9.466925e-02	4.056965	9.958352e-01	3.517113e-01	0.982508489	-5.23129702	FALSE	FALSE
Q96HR8	NAF1	-9.822077e-02	4.056812	-1.256636e+00	2.482378e-01	0.973779278	-5.23133400	FALSE	FALSE
Q9UKM7	MAN1B1	9.066947e-02	4.051582	5.526742e-01	5.972706e-01	0.990278686	-5.23176902	FALSE	FALSE
Q5TA50	CPTP	-1.218678e-01	4.045999	-6.608837e-01	5.293218e-01	0.988925985	-5.23239299	FALSE	FALSE
O94985	CLSTN1	-7.529901e-02	4.053056	-4.641637e-01	6.562809e-01	0.997717696	-5.23249393	FALSE	FALSE
Q8WVR3	MAP11	6.605510e-02	4.033686	2.559365e-01	8.051805e-01	0.997717696	-5.23273263	FALSE	FALSE
P21580	TNFAIP3	-1.016627e-01	4.056311	-1.112453e+00	3.018105e-01	0.979197404	-5.23294611	FALSE	FALSE
O15027	SEC16A	-6.724614e-02	4.058351	-1.589589e+00	1.548957e-01	0.973779278	-5.23302897	FALSE	FALSE
O94913	PCF11	-1.052777e-01	4.056179	-1.247142e+00	2.515008e-01	0.973779278	-5.23356404	FALSE	FALSE
Q9H7Z7	PTGES2	9.667564e-02	4.056928	1.594431e+00	1.538120e-01	0.973779278	-5.23366985	FALSE	FALSE
P27987	ITPKB	-9.759716e-02	4.045028	-4.857004e-01	6.416562e-01	0.997717696	-5.23439641	FALSE	FALSE
Q14849	STARD3	-1.723028e-01	4.029371	-6.811383e-01	5.171504e-01	0.988925985	-5.23464329	FALSE	FALSE
Q6PCT2	FBXL19	6.776877e-02	4.050478	3.740180e-01	7.191957e-01	0.997717696	-5.23465270	FALSE	FALSE
Q7L3B6	CDC37L1	-1.632534e-01	4.042414	-8.616405e-01	4.167406e-01	0.987202800	-5.23472544	FALSE	FALSE
Q03001	DST	-6.195744e-02	4.055083	-4.025089e-01	6.990285e-01	0.997717696	-5.23518854	FALSE	FALSE
O60524	NEMF	-8.466799e-02	4.057985	-8.852777e-01	4.046880e-01	0.987202800	-5.23530144	FALSE	FALSE
Q8WVL7	ANKRD49	1.272854e-01	4.041173	5.940229e-01	5.707378e-01	0.988925985	-5.23585004	FALSE	FALSE
Q96MH6	TMEM68	2.035838e-01	4.036983	9.853659e-01	3.564891e-01	0.982508489	-5.23589067	FALSE	FALSE
Q6PCB8	EMB	-8.496036e-02	4.058008	-9.441471e-01	3.757841e-01	0.986553359	-5.23600491	FALSE	FALSE
Q8NEZ5	FBXO22	1.040076e-01	4.055301	8.935157e-01	4.005477e-01	0.987202800	-5.23608411	FALSE	FALSE
Q86W92	PPFIBP1	5.359593e-02	4.046731	2.611308e-01	8.013264e-01	0.997717696	-5.23727851	FALSE	FALSE
Q9UPQ9	TNRC6B	-1.000691e-01	4.055709	-8.843053e-01	4.051787e-01	0.987202800	-5.23782332	FALSE	FALSE
O95625	ZBTB11	1.527734e-01	4.049470	1.063131e+00	3.221781e-01	0.982508489	-5.23796852	FALSE	FALSE
Q3ZCW2	LGALSL	-1.237035e-01	4.048484	-7.327046e-01	4.869726e-01	0.988925985	-5.23801167	FALSE	FALSE
Q96DR4	STARD4	7.721049e-02	4.052746	4.755676e-01	6.485165e-01	0.997717696	-5.23810708	FALSE	FALSE
Q9HC62	SENP2	-2.793798e-02	4.048774	-1.416828e-01	8.912257e-01	0.999063578	-5.23828461	FALSE	FALSE
Q2M2I8	AAK1	-1.155042e-01	4.054899	-1.173352e+00	2.781181e-01	0.974035550	-5.23847808	FALSE	FALSE
Q6DN90	IQSEC1	4.789343e-02	4.032863	1.856224e-01	8.578781e-01	0.999063578	-5.23886665	FALSE	FALSE
Q6KCM7	SLC25A25	9.789659e-02	4.052505	6.348268e-01	5.452389e-01	0.988925985	-5.23925316	FALSE	FALSE
Q96BY9	SARAF	-9.161962e-02	4.008146	-2.698929e-01	7.948383e-01	0.997717696	-5.23966390	FALSE	FALSE
Q9NPE3	NOP10	-1.316393e-01	4.055271	-1.960840e+00	8.968716e-02	0.960550894	-5.23973884	FALSE	FALSE
Q9UHW5	GPN3	-1.581100e-01	4.050445	-1.276350e+00	2.415776e-01	0.973779278	-5.23991301	FALSE	FALSE
P49069	CAMLG	1.308672e-01	4.050369	8.853423e-01	4.046554e-01	0.987202800	-5.23991591	FALSE	FALSE
Q16526	CRY1	-5.121773e-02	4.055546	-3.299922e-01	7.508288e-01	0.997717696	-5.24013874	FALSE	FALSE
Q9BQD3	KXD1	9.219735e-02	4.056342	7.939219e-01	4.526861e-01	0.988925985	-5.24015536	FALSE	FALSE
Q9UBI9	HECA	1.080171e-01	4.050038	6.579493e-01	5.310998e-01	0.988925985	-5.24046816	FALSE	FALSE
Q96RY7	IFT140	1.012672e-01	4.054314	7.667990e-01	4.676687e-01	0.988925985	-5.24169991	FALSE	FALSE
Q14966	ZNF638	1.021109e-01	4.056206	1.103720e+00	3.053392e-01	0.980727611	-5.24179708	FALSE	FALSE
Q96AE7	TTC17	6.596075e-02	4.030773	2.452861e-01	8.131010e-01	0.997717696	-5.24194286	FALSE	FALSE
Q9P2A4	ABI3	1.048481e-01	4.056188	1.388474e+00	2.065584e-01	0.973779278	-5.24216516	FALSE	FALSE
Q8N8R5	C2orf69	-8.510273e-02	4.057680	-8.372532e-01	4.294440e-01	0.988925985	-5.24280847	FALSE	FALSE
Q92503	SEC14L1	-8.004274e-02	4.056404	-6.122962e-01	5.592330e-01	0.988925985	-5.24306947	FALSE	FALSE
Q6ZQX7	LIAT1	1.352793e-02	3.973629	3.033357e-02	9.766273e-01	0.999063578	-5.24324855	FALSE	FALSE
Q96DX4	RSPRY1	-1.021192e-01	4.055012	-8.459872e-01	4.248631e-01	0.988507089	-5.24340407	FALSE	FALSE
Q9H410	DSN1	-8.016264e-02	4.058001	-1.315557e+00	2.287869e-01	0.973779278	-5.24367043	FALSE	FALSE
Q5JU69	TOR2A	1.803865e-01	4.017696	6.183315e-01	5.554636e-01	0.988925985	-5.24372963	FALSE	FALSE
Q9NQT5	EXOSC3	8.032014e-02	4.057758	1.632102e+00	1.456181e-01	0.972160085	-5.24384242	FALSE	FALSE
Q9Y6I4	USP3	-1.173450e-01	4.055096	-1.324381e+00	2.259904e-01	0.973779278	-5.24403993	FALSE	FALSE
Q9BQS8	FYCO1	9.050533e-02	4.056459	7.772113e-01	4.618777e-01	0.988925985	-5.24443699	FALSE	FALSE
Q8IUD2	ERC1	9.662825e-02	4.056468	9.493233e-01	3.733185e-01	0.986553359	-5.24470998	FALSE	FALSE
P46736	BRCC3	-1.009651e-01	4.056553	-1.489822e+00	1.788447e-01	0.973779278	-5.24606580	FALSE	FALSE
P78383	SLC35B1	-7.383223e-02	3.987154	-1.946767e-01	8.510422e-01	0.999063578	-5.24606886	FALSE	FALSE
Q9UPN3	MACF1	8.536572e-02	4.057678	8.555120e-01	4.199073e-01	0.987202800	-5.24612247	FALSE	FALSE
Q8NDV7	TNRC6A	-9.784901e-02	4.056659	-1.170087e+00	2.793481e-01	0.974035550	-5.24618456	FALSE	FALSE
Q9UGK8	SERGEF	-1.015667e-01	4.051584	-6.461982e-01	5.382570e-01	0.988925985	-5.24690801	FALSE	FALSE
Q15119	PDK2	7.206284e-02	4.047757	3.781485e-01	7.162566e-01	0.997717696	-5.24753847	FALSE	FALSE
Q9Y6H3	ATP23	2.015560e-02	4.029200	7.191451e-02	9.446330e-01	0.999063578	-5.24805024	FALSE	FALSE
P51513	NOVA1	-1.125024e-01	4.036321	-4.755580e-01	6.485230e-01	0.997717696	-5.24816893	FALSE	FALSE
Q8IXB1	DNAJC10	8.432845e-02	4.057868	1.140359e+00	2.907562e-01	0.974035550	-5.24817750	FALSE	FALSE
O75326	SEMA7A	2.592819e-02	4.041096	1.142942e-01	9.121363e-01	0.999063578	-5.24903475	FALSE	FALSE
Q8N4C6	NIN	-1.055891e-01	4.054980	-9.062054e-01	3.942309e-01	0.986553359	-5.24939062	FALSE	FALSE
Q13608	PEX6	5.785955e-02	4.053921	3.577868e-01	7.307939e-01	0.997717696	-5.24974753	FALSE	FALSE
O43426	SYNJ1	4.865572e-02	4.052937	2.864056e-01	7.826586e-01	0.997717696	-5.24990817	FALSE	FALSE
Q5PSV4	BRMS1L	8.660656e-02	4.055603	6.592289e-01	5.303240e-01	0.988925985	-5.25001000	FALSE	FALSE
Q32P44	EML3	-9.157549e-02	4.056346	-8.073842e-01	4.453735e-01	0.988925985	-5.25025928	FALSE	FALSE
Q86WV5	TEN1	1.889972e-01	4.010956	5.845540e-01	5.767531e-01	0.989279475	-5.25054630	FALSE	FALSE
Q5T1M5	FKBP15	-7.093637e-02	4.058471	-1.347196e+00	2.188974e-01	0.973779278	-5.25069606	FALSE	FALSE
Q7Z5L2	R3HCC1L	-9.281620e-02	4.051684	-5.759231e-01	5.822677e-01	0.989279475	-5.25074230	FALSE	FALSE
Q9BSW2	CRACR2A	-9.230356e-02	4.056973	-9.655392e-01	3.656736e-01	0.986553359	-5.25083926	FALSE	FALSE
Q9H8K7	PAAT	-7.438275e-02	4.050667	-4.272336e-01	6.817342e-01	0.997717696	-5.25084868	FALSE	FALSE
Q9P2K2	TXNDC16	-5.832859e-02	4.051299	-3.320074e-01	7.493690e-01	0.997717696	-5.25149594	FALSE	FALSE
Q86VK4	ZNF410	5.817070e-02	4.050543	3.207655e-01	7.575262e-01	0.997717696	-5.25163663	FALSE	FALSE
Q86U28	ISCA2	1.240648e-01	4.053315	1.050017e+00	3.277742e-01	0.982508489	-5.25167280	FALSE	FALSE
Q4G148	GXYLT1	-1.330104e-01	4.031492	-5.251276e-01	6.153209e-01	0.994265272	-5.25222188	FALSE	FALSE
Q8TBP6	SLC25A40	8.155958e-02	4.057984	1.224341e+00	2.594861e-01	0.973779278	-5.25240610	FALSE	FALSE
Q71F56	MED13L	8.417461e-02	4.054689	5.943023e-01	5.705608e-01	0.988925985	-5.25255077	FALSE	FALSE
Q15649	ZNHIT3	-1.264200e-01	4.054813	-1.539853e+00	1.664413e-01	0.973779278	-5.25315778	FALSE	FALSE
Q969M1	TOMM40L	-1.234527e-01	4.041704	-5.911651e-01	5.725494e-01	0.988976479	-5.25379802	FALSE	FALSE
Q9H9L3	ISG20L2	4.307699e-02	4.053392	2.563552e-01	8.048696e-01	0.997717696	-5.25420148	FALSE	FALSE
Q8N5A5	ZGPAT	7.481160e-02	4.058301	1.305246e+00	2.320927e-01	0.973779278	-5.25447490	FALSE	FALSE
P40692	MLH1	-1.015083e-01	4.056267	-1.151366e+00	2.864883e-01	0.974035550	-5.25511313	FALSE	FALSE
Q9NYV6	RRN3	-1.131413e-01	4.054179	-9.632175e-01	3.667608e-01	0.986553359	-5.25578471	FALSE	FALSE
Q7KZN9	COX15	-1.347286e-01	4.050809	-9.836125e-01	3.572941e-01	0.982508489	-5.25580695	FALSE	FALSE
O75676	RPS6KA4	1.104992e-01	4.011850	3.421572e-01	7.420336e-01	0.997717696	-5.25621070	FALSE	FALSE
P50452	SERPINB8	1.059727e-01	4.046093	5.569256e-01	5.945111e-01	0.990278686	-5.25637901	FALSE	FALSE
Q96KC2	ARL5B	1.167293e-01	4.048516	6.850038e-01	5.148477e-01	0.988925985	-5.25641679	FALSE	FALSE
Q9HCM7	FBRSL1	-1.177244e-01	4.053459	-9.803382e-01	3.588012e-01	0.982508489	-5.25705090	FALSE	FALSE
Q96JC1	VPS39	-9.033507e-02	4.056751	-8.465021e-01	4.245942e-01	0.988507089	-5.25722033	FALSE	FALSE
Q9UK45	LSM7	-1.189332e-01	4.056223	-2.113310e+00	7.146096e-02	0.949208121	-5.25749187	FALSE	FALSE
Q8IWJ2	GCC2	9.259250e-02	4.056956	9.695604e-01	3.637964e-01	0.986553359	-5.25774932	FALSE	FALSE
Q9H582	ZNF644	-5.935522e-02	4.053278	-3.635945e-01	7.266351e-01	0.997717696	-5.25781218	FALSE	FALSE
P0C7T5	ATXN1L	-1.227947e-01	4.046302	-6.906245e-01	5.115112e-01	0.988925985	-5.25807650	FALSE	FALSE
Q07960	ARHGAP1	7.613575e-02	4.057887	1.698388e+00	1.321806e-01	0.964790740	-5.25845226	FALSE	FALSE
Q9BWE0	REPIN1	1.898795e-01	4.034467	8.378623e-01	4.291234e-01	0.988925985	-5.25862573	FALSE	FALSE
Q9BTC0	DIDO1	-9.053531e-02	4.057221	-1.334119e+00	2.229387e-01	0.973779278	-5.25878991	FALSE	FALSE
Q9Y2F5	ICE1	-9.044856e-02	4.055619	-7.233867e-01	4.923387e-01	0.988925985	-5.25914745	FALSE	FALSE
Q8WWV3	RTN4IP1	-1.492247e-01	4.013133	-4.692632e-01	6.528032e-01	0.997717696	-5.25921052	FALSE	FALSE
Q5T013	HYI	-7.912680e-02	4.039150	-3.434312e-01	7.411149e-01	0.997717696	-5.25929733	FALSE	FALSE
Q92466	DDB2	-9.423456e-02	4.056947	-1.348970e+00	2.183540e-01	0.973779278	-5.26038508	FALSE	FALSE
Q76I76	SSH2	1.236726e-01	4.053627	1.086258e+00	3.124944e-01	0.980816560	-5.26051609	FALSE	FALSE
Q8N371	KDM8	8.923002e-02	4.041576	4.089090e-01	6.945330e-01	0.997717696	-5.26052199	FALSE	FALSE
Q8N3Z6	ZCCHC7	-1.534676e-01	3.984628	-3.877780e-01	7.094247e-01	0.997717696	-5.26069828	FALSE	FALSE
Q8TCJ2	STT3B	1.528769e-01	4.053045	1.622228e+00	1.477256e-01	0.972160085	-5.26154787	FALSE	FALSE
Q6PHR2	ULK3	-6.525911e-02	4.047827	-3.408589e-01	7.429704e-01	0.997717696	-5.26155798	FALSE	FALSE
A0AVK6	E2F8	6.963329e-02	4.046590	3.516993e-01	7.351634e-01	0.997717696	-5.26158618	FALSE	FALSE
Q7Z5J4	RAI1	-7.052172e-02	4.047270	-3.641518e-01	7.262365e-01	0.997717696	-5.26183596	FALSE	FALSE
Q9BSK4	FEM1A	-1.250270e-02	4.031881	-4.690273e-02	9.638692e-01	0.999063578	-5.26196197	FALSE	FALSE
Q9Y2E5	MAN2B2	-4.796143e-02	4.054129	-2.976302e-01	7.744162e-01	0.997717696	-5.26280596	FALSE	FALSE
Q9ULJ3	ZBTB21	-9.368970e-02	4.049169	-5.441801e-01	6.028051e-01	0.990669434	-5.26285484	FALSE	FALSE
Q9Y2R9	MRPS7	1.024074e-01	4.056559	1.561131e+00	1.614082e-01	0.973779278	-5.26372974	FALSE	FALSE
Q5VWG9	TAF3	8.400947e-02	4.057868	1.022530e+00	3.397528e-01	0.982508489	-5.26461237	FALSE	FALSE
Q9UKF7	PITPNC1	1.136857e-01	4.053923	9.603461e-01	3.681089e-01	0.986553359	-5.26511404	FALSE	FALSE
Q6P1R3	MSANTD2	1.017924e-01	4.040157	4.617026e-01	6.579626e-01	0.997717696	-5.26536486	FALSE	FALSE
P51151	RAB9A	1.035415e-01	4.056039	1.173779e+00	2.779573e-01	0.974035550	-5.26538067	FALSE	FALSE
Q9Y5Y5	PEX16	8.512782e-02	4.056335	7.076317e-01	5.014995e-01	0.988925985	-5.26565634	FALSE	FALSE
Q9P260	RELCH	5.291518e-02	4.047903	2.744467e-01	7.914732e-01	0.997717696	-5.26569159	FALSE	FALSE
Q96NC0	ZMAT2	7.595341e-02	4.057929	1.581511e+00	1.567192e-01	0.973779278	-5.26604892	FALSE	FALSE
Q96NT0	CCDC115	-9.627285e-02	4.056698	-1.191902e+00	2.712144e-01	0.974035550	-5.26654514	FALSE	FALSE
Q9Y2Z2	MTO1	-8.757178e-02	4.054780	-6.514259e-01	5.350657e-01	0.988925985	-5.26724104	FALSE	FALSE
P35711	SOX5	-8.309208e-02	4.057580	-8.181304e-01	4.395956e-01	0.988925985	-5.26783440	FALSE	FALSE
O95267	RASGRP1	-1.123708e-01	4.038754	-5.017996e-01	6.308332e-01	0.995550564	-5.26794462	FALSE	FALSE
Q9P2R3	ANKFY1	-9.969928e-02	4.056485	-1.276150e+00	2.416443e-01	0.973779278	-5.26828265	FALSE	FALSE
Q96JI7	SPG11	-9.259319e-02	4.055957	-8.007752e-01	4.489532e-01	0.988925985	-5.26861622	FALSE	FALSE
Q96Q07	BTBD9	5.819432e-03	4.048626	2.974022e-02	9.770844e-01	0.999063578	-5.26876236	FALSE	FALSE
Q13191	CBLB	-1.660225e-01	4.044108	-9.579390e-01	3.692418e-01	0.986553359	-5.26948874	FALSE	FALSE
Q9NWS6	FAM118A	1.863909e-01	4.032042	7.966066e-01	4.512212e-01	0.988925985	-5.26988354	FALSE	FALSE
Q8N442	GUF1	-5.759214e-02	4.051932	-3.370479e-01	7.457227e-01	0.997717696	-5.26994347	FALSE	FALSE
Q01826	SATB1	-5.299528e-02	4.058511	-1.993375e+00	8.544864e-02	0.960550894	-5.26996760	FALSE	FALSE
A4D161	FAM221A	9.557287e-02	4.056770	1.140660e+00	2.906389e-01	0.974035550	-5.26999862	FALSE	FALSE
Q8IWC1	MAP7D3	-1.170129e-01	4.054243	-1.079715e+00	3.152102e-01	0.980816560	-5.27000980	FALSE	FALSE
O75352	MPDU1	-1.797952e-01	4.046389	-1.249562e+00	2.506655e-01	0.973779278	-5.27009588	FALSE	FALSE
P46020	PHKA1	6.515999e-02	4.054741	4.337697e-01	6.771958e-01	0.997717696	-5.27016370	FALSE	FALSE
P05026	ATP1B1	1.422529e-01	4.045128	8.083390e-01	4.448580e-01	0.988925985	-5.27024292	FALSE	FALSE
P49641	MAN2A2	-1.102202e-01	4.023617	-3.923900e-01	7.061626e-01	0.997717696	-5.27070014	FALSE	FALSE
Q8N5F7	NKAP	1.527400e-01	4.052265	1.498557e+00	1.766205e-01	0.973779278	-5.27088073	FALSE	FALSE
Q6ZS17	RIPOR1	-8.126536e-02	4.052496	-5.158904e-01	6.214389e-01	0.994597657	-5.27117322	FALSE	FALSE
P31949	S100A11	-1.608268e-01	4.049006	-1.161396e+00	2.826445e-01	0.974035550	-5.27240976	FALSE	FALSE
Q96NB1	FOPNL	2.072686e-01	4.008749	6.491555e-01	5.364503e-01	0.988925985	-5.27267401	FALSE	FALSE
Q16560	SNRNP35	3.163990e-02	4.040805	1.367348e-01	8.949971e-01	0.999063578	-5.27270592	FALSE	FALSE
Q7Z5Y7	KCTD20	8.073560e-02	4.056521	6.590608e-01	5.304259e-01	0.988925985	-5.27284811	FALSE	FALSE
Q9Y4B4	RAD54L2	-8.368375e-02	4.057837	-1.032129e+00	3.355314e-01	0.982508489	-5.27317249	FALSE	FALSE
Q96A19	CCDC102A	-2.930004e-03	4.047740	-1.465192e-02	9.887089e-01	0.999298782	-5.27359628	FALSE	FALSE
Q5T5Y3	CAMSAP1	9.073319e-02	4.050227	5.399185e-01	6.055924e-01	0.991420748	-5.27383826	FALSE	FALSE
Q6PCD5	RFWD3	6.597633e-02	4.055774	4.672968e-01	6.541432e-01	0.997717696	-5.27396978	FALSE	FALSE
P25685	DNAJB1	1.095248e-01	4.056505	1.992437e+00	8.556808e-02	0.960550894	-5.27488184	FALSE	FALSE
O43633	CHMP2A	1.085815e-01	4.056142	1.569604e+00	1.594433e-01	0.973779278	-5.27528711	FALSE	FALSE
Q8IY63	AMOTL1	-7.440047e-02	4.058245	-7.102920e-01	4.999450e-01	0.988925985	-5.27549587	FALSE	FALSE
Q9HB21	PLEKHA1	-1.144935e-01	4.050330	-7.484319e-01	4.780032e-01	0.988925985	-5.27690275	FALSE	FALSE
Q8WYP5	AHCTF1	8.219620e-02	4.057818	8.818418e-01	4.064240e-01	0.987202800	-5.27754346	FALSE	FALSE
Q9H875	PRKRIP1	-1.371581e-01	4.049909	-9.680273e-01	3.645112e-01	0.986553359	-5.27777509	FALSE	FALSE
Q0VG06	FAAP100	-8.375864e-02	4.057230	-7.948169e-01	4.521974e-01	0.988925985	-5.27784602	FALSE	FALSE
Q96IQ9	ZNF414	-4.771353e-02	4.050581	-2.669956e-01	7.969818e-01	0.997717696	-5.27787105	FALSE	FALSE
[truncated: 4,532 more rows]
