# Supplementary material for: A Type II CDK6 Degrader Enables Cellular Targeting beyond the Limits of Type II Inhibition
Source: J Am Chem Soc. 2026 Jun 26;148(26):27951–64. doi: 10.1021/jacs.6c10277 (PMC13352627; doi:10.1021/jacs.6c10277)
Supplement: Supplementary file 3 [file ja6c10277_si_003.zip › Raw proteomics data _ IP and WP 2026 05/wp-esf_465_esf4_4688-4713_diann_directdia_RTdep_20230412v3_rs52k_3c4r_20251021_Limma_output_STT.3.123_vs_DMSO.csv]

Accession	Gene.Symbol	logFC	AveExpr	t	P.Value	adj.P.Val	B	Control.Fully.Imputed	Contrast.Fully.Imputed
P06239	LCK	-1.771009e+00	3.856172	-7.963547e+01	8.934250e-12	5.834959e-08	17.54550159	FALSE	FALSE
P06493	CDK1	-1.194832e+00	3.960484	-6.565172e+01	3.530711e-11	1.152954e-07	15.93686593	FALSE	FALSE
Q00534	CDK6	-9.070245e-01	4.000288	-4.264159e+01	7.587971e-10	1.651901e-06	13.64429414	FALSE	FALSE
P24941	CDK2	-9.564440e-01	3.994283	-3.483877e+01	3.183049e-09	4.157698e-06	11.42499025	FALSE	FALSE
O43924	PDE6D	-2.230970e+00	3.753355	-3.517444e+01	2.973876e-09	4.157698e-06	10.41183352	FALSE	FALSE
Q00535	CDK5	-1.658582e+00	3.878600	-3.348125e+01	4.218610e-09	4.591957e-06	10.03137167	FALSE	FALSE
Q13422	IKZF1	-4.167810e-01	4.045911	-1.770433e+01	3.755425e-07	2.725187e-04	7.44571861	FALSE	FALSE
Q9HBL8	NMRAL1	-2.071774e+00	3.786302	-1.948984e+01	1.917316e-07	1.565249e-04	7.11721672	FALSE	FALSE
O43318	MAP3K7	-2.219934e+00	3.755772	-2.305656e+01	5.887161e-08	5.492722e-05	6.38639691	FALSE	FALSE
P33552	CKS2	-6.972762e-01	4.022468	-1.150151e+01	7.380177e-06	4.819994e-03	4.50867841	FALSE	FALSE
P11802	CDK4	-8.231699e-01	4.008333	-1.002925e+01	1.861595e-05	1.067163e-02	3.50280549	FALSE	FALSE
P53671	LIMK2	-5.071031e-01	4.039797	-8.988376e+00	3.861679e-05	1.940048e-02	2.86794757	FALSE	FALSE
P04114	APOB	6.494079e-01	4.023840	8.309828e+00	6.468273e-05	2.897403e-02	2.33542841	FALSE	FALSE
O14976	GAK	-5.555262e-01	4.034468	-8.273762e+00	6.654577e-05	2.897403e-02	2.30565850	FALSE	FALSE
P51617	IRAK1	-1.251121e+00	3.950346	-9.951863e+00	1.960795e-05	1.067163e-02	2.28236964	FALSE	FALSE
Q16539	MAPK14	-4.790099e-01	4.040696	-7.951592e+00	8.616017e-05	3.516950e-02	2.01142788	FALSE	FALSE
P04035	HMGCR	5.049530e-01	4.036372	7.307431e+00	1.483281e-04	5.464043e-02	1.36533958	FALSE	FALSE
P49759	CLK1	9.654260e-01	3.977116	6.860395e+00	2.212358e-04	6.880434e-02	1.06536062	FALSE	FALSE
P51148	RAB5C	2.104074e-01	4.055136	6.906141e+00	2.121730e-04	6.880434e-02	0.54227196	FALSE	FALSE
Q13546	RIPK1	-4.341158e-01	4.043902	-6.080306e+00	4.673470e-04	1.081831e-01	0.44303491	FALSE	FALSE
Q9H2K8	TAOK3	-2.846540e-01	4.052344	-6.095080e+00	4.604807e-04	1.081831e-01	0.23213722	FALSE	FALSE
Q96JP5	ZFP91	-8.782487e-01	3.994454	-5.797236e+00	6.237203e-04	1.272974e-01	0.19090687	FALSE	FALSE
P39687	ANP32A	1.380110e-01	4.057259	7.290075e+00	1.505937e-04	5.464043e-02	0.15274132	FALSE	FALSE
O60888	CUTA	3.069250e-01	4.050403	6.690807e+00	2.588314e-04	7.683764e-02	0.08890460	FALSE	FALSE
Q00536	CDK16	-3.368547e+00	3.406141	-6.052934e+00	4.803721e-04	1.081831e-01	0.03640018	FALSE	FALSE
O75947	ATP5PD	2.016752e-01	4.055349	6.414413e+00	3.364798e-04	9.156456e-02	-0.06474824	FALSE	FALSE
P12956	XRCC6	8.209759e-02	4.058336	6.929793e+00	2.076511e-04	6.880434e-02	-0.16995533	FALSE	FALSE
P42684	ABL2	-1.548604e+00	3.867018	-5.886783e+00	5.686954e-04	1.238050e-01	-0.21003460	FALSE	FALSE
Q9UI30	TRMT112	1.611257e-01	4.056735	6.114560e+00	4.515995e-04	1.081831e-01	-0.21273081	FALSE	FALSE
Q00537	CDK17	-1.301740e+00	3.931768	-5.546049e+00	8.125063e-04	1.516137e-01	-0.29804613	FALSE	FALSE
Q8NB16	MLKL	3.209592e-01	4.049792	5.590753e+00	7.747009e-04	1.488109e-01	-0.31264161	FALSE	FALSE
Q15750	TAB1	-3.071989e-01	4.051087	-5.275251e+00	1.090426e-03	1.924749e-01	-0.54471995	FALSE	FALSE
P30281	CCND3	-5.931304e-01	4.029497	-5.051678e+00	1.400575e-03	2.163094e-01	-0.56553512	FALSE	FALSE
P00519	ABL1	-7.251822e-01	4.014474	-5.061758e+00	1.384653e-03	2.163094e-01	-0.57257615	FALSE	FALSE
P16591	FER	-6.573633e-01	4.019906	-4.980598e+00	1.518782e-03	2.241648e-01	-0.66261128	FALSE	FALSE
P62829	RPL23	1.876847e-01	4.055715	6.095252e+00	4.604015e-04	1.081831e-01	-0.80968207	FALSE	FALSE
Q9NZM4	BICRA	2.605319e-01	4.052803	5.192126e+00	1.195828e-03	1.952488e-01	-0.85299155	FALSE	FALSE
Q14103	HNRNPD	1.299646e-01	4.057381	6.624546e+00	2.754266e-04	7.820918e-02	-0.86260468	FALSE	FALSE
P29017	CD1C	-2.551284e-01	4.053492	-5.036967e+00	1.424178e-03	2.163094e-01	-0.89403458	FALSE	FALSE
P31949	S100A11	4.060068e-01	4.043872	4.716642e+00	2.064835e-03	2.752130e-01	-1.06106695	FALSE	FALSE
P51668	UBE2D1	-1.511587e-01	4.056856	-5.840513e+00	5.964189e-04	1.256520e-01	-1.08720508	FALSE	FALSE
P61024	CKS1B	-3.616652e-01	4.046614	-5.228983e+00	1.147758e-03	1.934498e-01	-1.11344459	FALSE	FALSE
Q13233	MAP3K1	-1.025428e+00	3.981511	-4.908572e+00	1.649937e-03	2.342552e-01	-1.33076113	FALSE	FALSE
P01106	MYC	-3.586428e-01	4.047934	-4.335530e+00	3.275085e-03	3.564930e-01	-1.47715002	FALSE	FALSE
O43175	PHGDH	1.040826e-01	4.057914	5.715618e+00	6.790856e-04	1.343972e-01	-1.49496708	FALSE	FALSE
P07108	DBI	-5.880628e-01	4.024864	-4.348262e+00	3.223886e-03	3.564930e-01	-1.54918359	FALSE	FALSE
P60660	MYL6	-2.889036e-01	4.050895	-4.965921e+00	1.544544e-03	2.241648e-01	-1.65128018	FALSE	FALSE
Q96FZ7	CHMP6	4.669321e-01	4.037050	4.167837e+00	4.039597e-03	4.120208e-01	-1.76507129	FALSE	FALSE
Q5JTJ3	COA6	-3.049581e-01	4.049973	-4.353027e+00	3.204949e-03	3.564930e-01	-1.82470863	FALSE	FALSE
Q9H496	TOR1AIP2	-5.298284e-01	4.030836	-4.057932e+00	4.645669e-03	4.397227e-01	-1.82543515	FALSE	FALSE
P62906	RPL10A	1.711942e-01	4.056086	5.223174e+00	1.155189e-03	1.934498e-01	-1.82655054	FALSE	FALSE
P24539	ATP5PB	1.731344e-01	4.056044	4.835187e+00	1.796574e-03	2.496474e-01	-1.84579337	FALSE	FALSE
Q9H8W3	FAM204A	3.624168e-01	4.047049	3.899468e+00	5.701244e-03	4.814778e-01	-1.94597589	FALSE	FALSE
Q9Y3S2	ZNF330	-2.599472e-01	4.052809	-4.157550e+00	4.092484e-03	4.120208e-01	-1.96421308	FALSE	FALSE
P35813	PPM1A	2.066977e-01	4.054994	4.255783e+00	3.616806e-03	3.809896e-01	-2.00002561	FALSE	FALSE
Q7L211	ABHD13	-5.487201e-01	4.030029	-3.786273e+00	6.614372e-03	5.352656e-01	-2.00530914	FALSE	FALSE
O00291	HIP1	3.250889e-01	4.049917	3.844061e+00	6.129805e-03	5.067564e-01	-2.01812232	FALSE	FALSE
O75251	NDUFS7	1.809055e-01	4.055891	4.339829e+00	3.257699e-03	3.564930e-01	-2.04737141	FALSE	FALSE
Q93034	CUL5	1.954132e-01	4.055851	4.008039e+00	4.953003e-03	4.508403e-01	-2.10781145	FALSE	FALSE
O14662	STX16	-3.339140e-01	4.049466	-3.783508e+00	6.638572e-03	5.352656e-01	-2.11120811	FALSE	FALSE
Q96IZ5	RBM41	3.229560e-01	4.049266	3.767214e+00	6.783179e-03	5.402554e-01	-2.16534710	FALSE	FALSE
P09661	SNRPA1	1.336507e-01	4.057198	4.664226e+00	2.197304e-03	2.782837e-01	-2.17995357	FALSE	FALSE
P10412	H1-4	-9.942610e-02	4.057970	-5.275567e+00	1.090045e-03	1.924749e-01	-2.18543231	FALSE	FALSE
P78368	CSNK1G2	3.732123e-01	4.045904	3.699699e+00	7.419811e-03	5.768903e-01	-2.19342609	FALSE	FALSE
Q9Y2W1	THRAP3	-1.008842e-01	4.057976	-4.797258e+00	1.877967e-03	2.555208e-01	-2.19559019	FALSE	FALSE
P29992	GNA11	-2.237306e-01	4.054611	-3.914677e+00	5.589380e-03	4.814778e-01	-2.21413142	FALSE	FALSE
O75964	ATP5MG	2.259945e-01	4.053771	4.559645e+00	2.490520e-03	3.012145e-01	-2.22695498	FALSE	FALSE
Q9NSG2	C1orf112	-3.293805e-01	4.049948	-3.645243e+00	7.980490e-03	6.026994e-01	-2.24909007	FALSE	FALSE
Q15118	PDK1	-4.299738e-01	4.041465	-3.597213e+00	8.513143e-03	6.199296e-01	-2.26755468	FALSE	FALSE
Q9H869	YY1AP1	4.920532e-01	4.038174	3.532695e+00	9.289929e-03	6.266882e-01	-2.27963861	FALSE	FALSE
Q6YP21	KYAT3	1.593040e-01	4.056623	4.124363e+00	4.268332e-03	4.218321e-01	-2.31422026	FALSE	FALSE
P0C0S5	H2AZ1	2.959702e-01	4.049991	4.620126e+00	2.316035e-03	2.853966e-01	-2.35250528	FALSE	FALSE
P52815	MRPL12	1.419931e-01	4.056930	4.657223e+00	2.215703e-03	2.782837e-01	-2.35788863	FALSE	FALSE
P62633	CNBP	-2.306622e-01	4.053682	-4.005345e+00	4.970219e-03	4.508403e-01	-2.36085210	FALSE	FALSE
O75386	TULP3	-4.421670e-01	4.038901	-3.584196e+00	8.664034e-03	6.218111e-01	-2.40040007	FALSE	FALSE
O60828	PQBP1	-1.677447e-01	4.056122	-4.397835e+00	3.032736e-03	3.536928e-01	-2.42448368	FALSE	FALSE
Q8WXX5	DNAJC9	1.738936e-01	4.055905	4.295040e+00	3.443940e-03	3.687275e-01	-2.44230006	FALSE	FALSE
P15812	CD1E	-2.211306e-01	4.054965	-3.569278e+00	8.840507e-03	6.266882e-01	-2.55265816	FALSE	FALSE
Q99583	MNT	-6.223216e-01	4.020384	-3.284846e+00	1.306415e-02	6.936743e-01	-2.57216487	FALSE	FALSE
C4AMC7	WASH3P	-2.910806e-01	4.050832	-3.543754e+00	9.151518e-03	6.266882e-01	-2.58304370	FALSE	FALSE
P62341	SELENOT	-2.854356e-01	4.051907	-3.372971e+00	1.156131e-02	6.587161e-01	-2.65566910	FALSE	FALSE
P51948	MNAT1	-2.946284e-01	4.050133	-3.516408e+00	9.497877e-03	6.266882e-01	-2.67349485	FALSE	FALSE
Q9BRL6	SRSF8	-4.863230e-01	4.033387	-3.260649e+00	1.351246e-02	7.003958e-01	-2.68997018	FALSE	FALSE
Q9UKT9	IKZF3	-5.301089e-01	4.027070	-3.241981e+00	1.386956e-02	7.076726e-01	-2.72691747	FALSE	FALSE
Q15527	SURF2	3.383040e-01	4.046147	3.493319e+00	9.801319e-03	6.331286e-01	-2.77432668	FALSE	FALSE
P28290	ITPRID2	4.398387e-01	4.040465	3.124854e+00	1.635280e-02	7.340704e-01	-2.78329865	FALSE	FALSE
Q5H8A4	PIGG	5.243093e-01	4.030070	3.113267e+00	1.662301e-02	7.340704e-01	-2.80073409	FALSE	FALSE
Q9P0S9	TMEM14C	-3.873639e-01	4.043229	-3.299530e+00	1.279988e-02	6.908760e-01	-2.81084365	FALSE	FALSE
Q9BUB5	MKNK1	-5.401404e-01	4.032059	-3.060487e+00	1.791533e-02	7.340704e-01	-2.83786420	FALSE	FALSE
Q16667	CDKN3	-4.300458e-01	4.041922	-3.088392e+00	1.721929e-02	7.340704e-01	-2.84001205	FALSE	FALSE
Q12893	TMEM115	3.397241e-01	4.047907	3.175145e+00	1.523297e-02	7.340704e-01	-2.84069701	FALSE	FALSE
O15091	PRORP	4.351696e-01	4.039857	3.096364e+00	1.702577e-02	7.340704e-01	-2.85001820	FALSE	FALSE
Q13905	RAPGEF1	-3.480184e-01	4.047322	-3.141056e+00	1.598276e-02	7.340704e-01	-2.87536617	FALSE	FALSE
Q13227	GPS2	2.712234e-01	4.051725	3.261497e+00	1.349648e-02	7.003958e-01	-2.89172243	FALSE	FALSE
Q8WTV0	SCARB1	6.237628e-01	4.014578	3.018107e+00	1.903005e-02	7.442233e-01	-2.89421406	FALSE	FALSE
Q92918	MAP4K1	-2.696327e-01	4.052232	-3.226688e+00	1.416961e-02	7.148620e-01	-2.91119427	FALSE	FALSE
O14646	CHD1	2.157873e-01	4.054167	3.475788e+00	1.003869e-02	6.331286e-01	-2.95173381	FALSE	FALSE
O60504	SORBS3	2.929435e-01	4.050163	3.223683e+00	1.422938e-02	7.148620e-01	-2.95384411	FALSE	FALSE
Q7Z2W9	MRPL21	2.519607e-01	4.051994	3.594627e+00	8.542897e-03	6.199296e-01	-2.96113841	FALSE	FALSE
P17480	UBTF	4.387495e-01	4.036720	3.472639e+00	1.008197e-02	6.331286e-01	-2.96971938	FALSE	FALSE
Q14088	RAB33A	2.786428e-01	4.051214	3.147721e+00	1.583312e-02	7.340704e-01	-3.01685983	FALSE	FALSE
P98179	RBM3	-1.512615e-01	4.056520	-4.155975e+00	4.100651e-03	4.120208e-01	-3.02597243	FALSE	FALSE
Q49A26	GLYR1	3.425020e-01	4.045311	3.213618e+00	1.443153e-02	7.194836e-01	-3.06327838	FALSE	FALSE
Q96A47	ISL2	-5.284055e-01	4.026534	-2.954864e+00	2.083211e-02	7.626167e-01	-3.07012187	FALSE	FALSE
Q49MG5	MAP9	-5.418660e-01	4.025498	-2.863016e+00	2.377663e-02	7.632738e-01	-3.11048016	FALSE	FALSE
P50548	ERF	-6.401169e-01	4.014430	-2.827469e+00	2.503101e-02	7.632738e-01	-3.11165722	FALSE	FALSE
Q9Y6R4	MAP3K4	-2.267894e-01	4.054361	-3.111689e+00	1.666018e-02	7.340704e-01	-3.12293819	FALSE	FALSE
Q16850	CYP51A1	2.789667e-01	4.050568	3.160508e+00	1.555022e-02	7.340704e-01	-3.12640555	FALSE	FALSE
P05141	SLC25A5	1.123430e-01	4.057622	4.691362e+00	2.127591e-03	2.779059e-01	-3.14117791	FALSE	FALSE
P20700	LMNB1	1.447399e-01	4.056737	4.456505e+00	2.822429e-03	3.351506e-01	-3.14512496	FALSE	FALSE
Q15398	DLGAP5	1.863640e-01	4.056138	3.150937e+00	1.576146e-02	7.340704e-01	-3.14546058	FALSE	FALSE
Q7Z3C6	ATG9A	5.000112e-01	4.032361	2.812125e+00	2.559373e-02	7.632738e-01	-3.14670619	FALSE	FALSE
Q9H019	MTFR1L	-1.937414e-01	4.056014	-3.120793e+00	1.644697e-02	7.340704e-01	-3.14885375	FALSE	FALSE
Q96CB8	INTS12	2.782220e-01	4.050995	3.045048e+00	1.831319e-02	7.340704e-01	-3.15418983	FALSE	FALSE
Q13322	GRB10	4.143479e-01	4.041191	2.855236e+00	2.404540e-02	7.632738e-01	-3.15448911	FALSE	FALSE
Q9Y6M5	SLC30A1	3.497718e-01	4.044507	3.071596e+00	1.763472e-02	7.340704e-01	-3.18056377	FALSE	FALSE
Q13330	MTA1	1.956896e-01	4.055153	3.242513e+00	1.385924e-02	7.076726e-01	-3.19173374	FALSE	FALSE
Q9NYL2	MAP3K20	-5.338273e-01	4.022076	-3.023991e+00	1.887098e-02	7.424478e-01	-3.19636505	FALSE	FALSE
Q12851	MAP4K2	-1.342181e+00	3.841759	-2.766239e+00	2.735711e-02	7.632738e-01	-3.20136035	FALSE	FALSE
Q9H999	PANK3	4.257230e-01	4.037417	2.878456e+00	2.325251e-02	7.632738e-01	-3.20798367	FALSE	FALSE
Q5D1E8	ZC3H12A	-7.685571e-01	3.994211	-2.744628e+00	2.823121e-02	7.632738e-01	-3.20925887	FALSE	FALSE
Q02750	MAP2K1	1.629075e-01	4.056267	3.386303e+00	1.135059e-02	6.587161e-01	-3.21731146	FALSE	FALSE
A6NKF1	SAC3D1	2.960723e-01	4.048845	3.151027e+00	1.575945e-02	7.340704e-01	-3.23203641	FALSE	FALSE
Q8TCU4	ALMS1	3.954937e-01	4.043174	2.787264e+00	2.653386e-02	7.632738e-01	-3.23330350	FALSE	FALSE
Q9BZZ5	API5	1.027506e-01	4.057840	3.894701e+00	5.736797e-03	4.814778e-01	-3.24592730	FALSE	FALSE
Q9Y2R2	PTPN22	3.602290e-01	4.045721	2.791470e+00	2.637229e-02	7.632738e-01	-3.25049433	FALSE	FALSE
Q59GN2	RPL39P5	-1.636595e-01	4.056050	-3.892898e+00	5.750310e-03	4.814778e-01	-3.25295681	FALSE	FALSE
Q9NRP2	CMC2	-2.812433e-01	4.050043	-3.338191e+00	1.213105e-02	6.657808e-01	-3.25338335	FALSE	FALSE
P30305	CDC25B	3.111415e-01	4.048523	2.904637e+00	2.239139e-02	7.632738e-01	-3.25685021	FALSE	FALSE
Q96MY1	NOL4L	4.361224e-01	4.036102	2.875407e+00	2.335506e-02	7.632738e-01	-3.25780235	FALSE	FALSE
Q9Y3C7	MED31	5.408505e-01	4.024739	2.735177e+00	2.862261e-02	7.632738e-01	-3.25840335	FALSE	FALSE
Q9Y5J7	TIMM9	2.733175e-01	4.050594	3.127882e+00	1.628295e-02	7.340704e-01	-3.25931316	FALSE	FALSE
P42898	MTHFR	2.888077e-01	4.049987	2.961916e+00	2.062252e-02	7.626167e-01	-3.27599192	FALSE	FALSE
Q96IW7	SEC22A	4.000154e-01	4.041132	2.762976e+00	2.748725e-02	7.632738e-01	-3.27681135	FALSE	FALSE
P20618	PSMB1	9.740799e-02	4.057933	4.029327e+00	4.819238e-03	4.496349e-01	-3.27682394	FALSE	FALSE
Q96B23	C18orf25	-2.628104e-01	4.052405	-2.922410e+00	2.182602e-02	7.632738e-01	-3.28702916	FALSE	FALSE
Q7Z4W1	DCXR	1.271796e-01	4.057327	3.516272e+00	9.499637e-03	6.266882e-01	-3.29155863	FALSE	FALSE
Q5PRF9	SAMD4B	-4.272704e-01	4.037656	-2.785267e+00	2.661094e-02	7.632738e-01	-3.31713356	FALSE	FALSE
P51606	RENBP	-5.873893e-01	4.015326	-2.675875e+00	3.121116e-02	7.632738e-01	-3.32278002	FALSE	FALSE
Q9H1E5	TMX4	-3.375777e-01	4.049025	-2.710523e+00	2.967048e-02	7.632738e-01	-3.33502450	FALSE	FALSE
Q9BX70	BTBD2	-4.010737e-01	4.040850	-2.760714e+00	2.757784e-02	7.632738e-01	-3.33525063	FALSE	FALSE
O75061	DNAJC6	4.894921e-01	4.030025	2.699039e+00	3.017216e-02	7.632738e-01	-3.36038295	FALSE	FALSE
P09497	CLTB	-4.980958e-01	4.026956	-3.106359e+00	1.678637e-02	7.340704e-01	-3.36168358	FALSE	FALSE
Q68D10	SPTY2D1	6.630162e-01	3.991597	2.645385e+00	3.263584e-02	7.632738e-01	-3.38073172	FALSE	FALSE
Q7L590	MCM10	5.798657e-01	4.023593	2.576526e+00	3.610727e-02	7.632738e-01	-3.40036971	FALSE	FALSE
P49761	CLK3	2.302403e-01	4.053487	2.949648e+00	2.098855e-02	7.626167e-01	-3.40310274	FALSE	FALSE
Q92830	KAT2A	-3.377191e-01	4.046393	-2.803446e+00	2.591791e-02	7.632738e-01	-3.40615788	FALSE	FALSE
O14561	NDUFAB1	3.510597e-01	4.043228	3.362882e+00	1.172357e-02	6.587161e-01	-3.43573362	FALSE	FALSE
Q8N6I1	EID2	-6.915378e-01	4.003643	-2.527348e+00	3.881877e-02	7.632738e-01	-3.46056635	FALSE	FALSE
P11388	TOP2A	-2.375779e-01	4.052202	-3.322068e+00	1.240531e-02	6.751590e-01	-3.46273890	FALSE	FALSE
O94919	ENDOD1	3.951946e-01	4.039923	2.706360e+00	2.985132e-02	7.632738e-01	-3.46994637	FALSE	FALSE
Q96RD7	PANX1	-3.399196e-01	4.045762	-2.715737e+00	2.944558e-02	7.632738e-01	-3.48260074	FALSE	FALSE
P62191	PSMC1	1.934926e-01	4.054533	3.474772e+00	1.005264e-02	6.331286e-01	-3.48541017	FALSE	FALSE
Q9Y4Z0	LSM4	1.955426e-01	4.054584	3.740632e+00	7.026477e-03	5.528906e-01	-3.48852925	FALSE	FALSE
P47985	UQCRFS1	7.864256e-02	4.058395	3.522393e+00	9.420881e-03	6.266882e-01	-3.49981364	FALSE	FALSE
Q8N697	SLC15A4	-5.483554e-01	4.021737	-2.619210e+00	3.391275e-02	7.632738e-01	-3.50189009	FALSE	FALSE
Q96DR4	STARD4	-5.551845e-01	4.022356	-2.540937e+00	3.804916e-02	7.632738e-01	-3.50196843	FALSE	FALSE
Q5T9A4	ATAD3B	9.640724e-02	4.057971	3.594820e+00	8.540672e-03	6.199296e-01	-3.51486268	FALSE	FALSE
Q6UX07	DHRS13	-3.693661e-01	4.046826	-2.529437e+00	3.869943e-02	7.632738e-01	-3.51534639	FALSE	FALSE
Q6IC98	GRAMD4	3.652583e-01	4.045805	2.515511e+00	3.950223e-02	7.632738e-01	-3.55008308	FALSE	FALSE
Q9H4I2	ZHX3	-2.909535e-01	4.050528	-2.632544e+00	3.325590e-02	7.632738e-01	-3.55248798	FALSE	FALSE
Q8NC56	LEMD2	-2.728748e-01	4.050222	-2.814126e+00	2.551960e-02	7.632738e-01	-3.57134496	FALSE	FALSE
Q14689	DIP2A	2.709079e-01	4.051253	2.674212e+00	3.128720e-02	7.632738e-01	-3.57334733	FALSE	FALSE
Q6P587	FAHD1	2.270734e-01	4.053477	2.820606e+00	2.528109e-02	7.632738e-01	-3.57997102	FALSE	FALSE
P36954	POLR2I	-4.898081e-01	4.027816	-2.656572e+00	3.210546e-02	7.632738e-01	-3.58299027	FALSE	FALSE
Q9NYL4	FKBP11	-3.129171e-01	4.046767	-2.775257e+00	2.700077e-02	7.632738e-01	-3.58705381	FALSE	FALSE
P04179	SOD2	-1.649407e-01	4.055807	-3.436180e+00	1.059806e-02	6.529803e-01	-3.58916496	FALSE	FALSE
P62269	RPS18	2.824314e-01	4.050086	3.983710e+00	5.110857e-03	4.572467e-01	-3.59202505	FALSE	FALSE
P49903	SEPHS1	1.179168e-01	4.057466	3.391518e+00	1.126928e-02	6.587161e-01	-3.60373004	FALSE	FALSE
Q14118	DAG1	3.784751e-01	4.041345	2.583609e+00	3.573318e-02	7.632738e-01	-3.61692425	FALSE	FALSE
Q5FBB7	SGO1	-7.086488e-01	3.998870	-2.375147e+00	4.861603e-02	7.892100e-01	-3.62616716	FALSE	FALSE
Q8TEA7	TBCK	-3.620296e-01	4.043104	-2.676911e+00	3.116391e-02	7.632738e-01	-3.62822690	FALSE	FALSE
P42167	TMPO	-1.542558e-01	4.056221	-3.436849e+00	1.058834e-02	6.529803e-01	-3.63884719	FALSE	FALSE
P25054	APC	4.271456e-01	4.037096	2.416102e+00	4.575373e-02	7.892100e-01	-3.64351222	FALSE	FALSE
Q9NQY0	BIN3	2.882868e-01	4.049953	2.563131e+00	3.682588e-02	7.632738e-01	-3.67638592	FALSE	FALSE
Q6PJG2	MIDEAS	-2.713980e-01	4.051724	-2.541328e+00	3.802721e-02	7.632738e-01	-3.68439611	FALSE	FALSE
P49662	CASP4	2.433955e-01	4.051926	2.807069e+00	2.578208e-02	7.632738e-01	-3.68874723	FALSE	FALSE
Q5F1R6	DNAJC21	-2.036394e-01	4.054689	-2.763969e+00	2.744760e-02	7.632738e-01	-3.69735654	FALSE	FALSE
Q14667	KIAA0100	-4.007410e-01	4.040413	-2.398994e+00	4.692787e-02	7.892100e-01	-3.69741033	FALSE	FALSE
Q9UKT7	FBXL3	2.964154e-01	4.050673	2.444013e+00	4.390237e-02	7.852719e-01	-3.71096836	FALSE	FALSE
Q03013	GSTM4	-2.981687e-01	4.047595	-3.100961e+00	1.691522e-02	7.340704e-01	-3.71534193	FALSE	FALSE
Q9BZL6	PRKD2	-1.921619e-01	4.055564	-2.707802e+00	2.978854e-02	7.632738e-01	-3.71982354	FALSE	FALSE
Q16836	HADH	7.118949e-02	4.058403	3.640764e+00	8.028610e-03	6.026994e-01	-3.72627044	FALSE	FALSE
Q96HI0	SENP5	4.551239e-01	4.032719	2.358409e+00	4.983789e-02	7.892100e-01	-3.72693606	FALSE	FALSE
O95273	CCNDBP1	-4.019948e-01	4.038079	-2.497755e+00	4.055079e-02	7.639052e-01	-3.73263599	FALSE	FALSE
Q96S59	RANBP9	-1.370968e-01	4.057019	-3.048903e+00	1.821298e-02	7.340704e-01	-3.73388102	FALSE	FALSE
P31948	STIP1	5.884237e-02	4.058544	4.067285e+00	4.590408e-03	4.397227e-01	-3.73665770	FALSE	FALSE
P15311	EZR	7.242599e-02	4.058346	4.113536e+00	4.327476e-03	4.218321e-01	-3.73709791	FALSE	FALSE
P62258	YWHAE	6.999754e-02	4.058392	3.893811e+00	5.743464e-03	4.814778e-01	-3.73941805	FALSE	FALSE
Q8WVX9	FAR1	2.147987e-01	4.054111	2.670984e+00	3.143526e-02	7.632738e-01	-3.74460814	FALSE	FALSE
Q8WUY1	THEM6	-1.928824e-01	4.055459	-2.703162e+00	2.999103e-02	7.632738e-01	-3.74470681	FALSE	FALSE
Q08752	PPID	9.688700e-02	4.057951	3.368184e+00	1.163800e-02	6.587161e-01	-3.74897819	FALSE	FALSE
Q13825	AUH	-2.111295e-01	4.054501	-2.657218e+00	3.207508e-02	7.632738e-01	-3.75226300	FALSE	FALSE
P35226	BMI1	2.208918e-01	4.053403	2.744266e+00	2.824610e-02	7.632738e-01	-3.75392534	FALSE	FALSE
Q5BJF2	TMEM97	-2.478290e-01	4.051179	-3.086369e+00	1.726876e-02	7.340704e-01	-3.75477471	FALSE	FALSE
Q969J2	ZKSCAN4	-8.685167e-01	3.941820	-2.244764e+00	5.900102e-02	7.975413e-01	-3.76478580	FALSE	FALSE
Q8WXD5	GEMIN6	1.927779e-01	4.054683	2.833112e+00	2.482734e-02	7.632738e-01	-3.77083420	FALSE	FALSE
P11362	FGFR1	-4.241419e-01	4.036961	-2.304239e+00	5.401047e-02	7.934126e-01	-3.78725244	FALSE	FALSE
P28799	GRN	-3.258943e-01	4.046930	-2.438417e+00	4.426731e-02	7.877651e-01	-3.79315019	FALSE	FALSE
P51946	CCNH	-2.710488e-01	4.049698	-2.702837e+00	3.000527e-02	7.632738e-01	-3.80207252	FALSE	FALSE
P61923	COPZ1	1.138891e-01	4.057463	3.518569e+00	9.470000e-03	6.266882e-01	-3.80300153	FALSE	FALSE
P52739	ZNF131	2.274579e-01	4.054303	2.492229e+00	4.088296e-02	7.639052e-01	-3.80722558	FALSE	FALSE
Q9Y2R5	MRPS17	5.018604e-01	4.023557	2.657167e+00	3.207747e-02	7.632738e-01	-3.80726354	FALSE	FALSE
Q9NY97	B3GNT2	3.517594e-01	4.042738	2.495271e+00	4.069978e-02	7.639052e-01	-3.80856409	FALSE	FALSE
Q9H8U3	ZFAND3	-4.091211e-01	4.036396	-2.366899e+00	4.921427e-02	7.892100e-01	-3.81141337	FALSE	FALSE
Q99795	GPA33	-4.724763e-01	4.027735	-2.307214e+00	5.377231e-02	7.934126e-01	-3.81461646	FALSE	FALSE
O14735	CDIPT	2.555594e-01	4.051348	2.582825e+00	3.577440e-02	7.632738e-01	-3.81649328	FALSE	FALSE
Q4VCS5	AMOT	-5.624366e-01	4.016026	-2.218403e+00	6.135957e-02	8.036171e-01	-3.82037399	FALSE	FALSE
P34913	EPHX2	-4.699374e-01	4.029253	-2.254554e+00	5.814859e-02	7.975413e-01	-3.82412600	FALSE	FALSE
O00255	MEN1	-1.907868e-01	4.054861	-2.772327e+00	2.711601e-02	7.632738e-01	-3.83169903	FALSE	FALSE
O75354	ENTPD6	4.431905e-01	4.029591	2.326030e+00	5.229086e-02	7.904869e-01	-3.83366492	FALSE	FALSE
Q6P2I3	FAHD2B	2.728401e-01	4.049416	2.954795e+00	2.083415e-02	7.626167e-01	-3.83526221	FALSE	FALSE
Q9HCE0	EPG5	5.235147e-01	4.018684	2.227697e+00	6.051734e-02	8.014670e-01	-3.84454924	FALSE	FALSE
Q9NY12	GAR1	1.093346e-01	4.057562	3.411016e+00	1.097080e-02	6.587161e-01	-3.86142132	FALSE	FALSE
O75394	MRPL33	3.521139e-01	4.042646	2.386006e+00	4.783980e-02	7.892100e-01	-3.86186369	FALSE	FALSE
O14618	CCS	-2.276837e-01	4.052991	-2.631720e+00	3.329614e-02	7.632738e-01	-3.86734577	FALSE	FALSE
Q96GD0	PDXP	1.140250e-01	4.057607	3.067291e+00	1.774290e-02	7.340704e-01	-3.87155682	FALSE	FALSE
Q14469	HES1	-7.084115e-01	3.985828	-2.189072e+00	6.409545e-02	8.139988e-01	-3.87964016	FALSE	FALSE
Q8N4L2	PIP4P2	2.615799e-01	4.052528	2.348992e+00	5.053898e-02	7.892100e-01	-3.88450642	FALSE	FALSE
Q6IPU0	CENPP	2.210831e-01	4.054371	2.452478e+00	4.335616e-02	7.831389e-01	-3.88877556	FALSE	FALSE
O43805	SSNA1	3.770545e-01	4.037943	2.679416e+00	3.104998e-02	7.632738e-01	-3.89336178	FALSE	FALSE
Q13188	STK3	-2.618837e-01	4.050743	-2.514496e+00	3.956145e-02	7.632738e-01	-3.91287923	FALSE	FALSE
P50583	NUDT2	1.755685e-01	4.055570	2.723547e+00	2.911202e-02	7.632738e-01	-3.91700576	FALSE	FALSE
Q9BVL4	SELENOO	3.750844e-01	4.039748	2.359337e+00	4.976933e-02	7.892100e-01	-3.91907292	FALSE	FALSE
Q8IYB4	PEX5L	-1.732582e-01	4.056467	-2.546041e+00	3.776414e-02	7.632738e-01	-3.92640633	FALSE	FALSE
Q9BTT4	MED10	1.938121e-01	4.055014	2.577386e+00	3.606162e-02	7.632738e-01	-3.92797059	FALSE	FALSE
Q9NWR8	MCUB	3.555233e-01	4.041779	2.315417e+00	5.312133e-02	7.934126e-01	-3.93088970	FALSE	FALSE
Q9BY50	SEC11C	2.252580e-01	4.052871	2.577450e+00	3.605824e-02	7.632738e-01	-3.94637204	FALSE	FALSE
Q7L8W6	DPH6	-2.506480e-01	4.051077	-2.524476e+00	3.898347e-02	7.632738e-01	-3.95349012	FALSE	FALSE
P05026	ATP1B1	4.210872e-01	4.032287	2.367149e+00	4.919605e-02	7.892100e-01	-3.95356123	FALSE	FALSE
Q9NUP1	BLOC1S4	-2.435592e-01	4.051671	-2.520344e+00	3.922169e-02	7.632738e-01	-3.95357865	FALSE	FALSE
O95563	MPC2	1.257071e-01	4.057302	2.906963e+00	2.231655e-02	7.632738e-01	-3.96417125	FALSE	FALSE
Q9H1P3	OSBPL2	-2.634942e-01	4.050393	-2.435716e+00	4.444456e-02	7.887702e-01	-3.96541585	FALSE	FALSE
Q9BQE9	BCL7B	-3.171272e-01	4.044534	-2.511802e+00	3.971898e-02	7.632738e-01	-3.97822246	FALSE	FALSE
Q14746	COG2	1.765682e-01	4.055776	2.583783e+00	3.572407e-02	7.632738e-01	-3.97886086	FALSE	FALSE
Q96GD4	AURKB	-1.556807e-01	4.056336	-2.742319e+00	2.832633e-02	7.632738e-01	-3.98248094	FALSE	FALSE
P09669	COX6C	1.693118e-01	4.055399	3.149908e+00	1.578435e-02	7.340704e-01	-3.98713718	FALSE	FALSE
Q9H2V7	SPNS1	-2.861475e-01	4.048257	-2.559466e+00	3.702505e-02	7.632738e-01	-3.98882111	FALSE	FALSE
Q6NVY1	HIBCH	1.214779e-01	4.057338	2.963889e+00	2.056428e-02	7.626167e-01	-3.99089986	FALSE	FALSE
Q9NX18	SDHAF2	6.312391e-01	4.001747	2.046171e+00	7.927274e-02	8.191023e-01	-3.99434067	FALSE	FALSE
Q9NZ43	USE1	-2.639013e-01	4.050750	-2.363378e+00	4.947194e-02	7.892100e-01	-3.99945161	FALSE	FALSE
Q96G23	CERS2	2.670038e-01	4.049709	2.478241e+00	4.173628e-02	7.656731e-01	-4.00461451	FALSE	FALSE
Q7L273	KCTD9	-3.208323e-01	4.047289	-2.185457e+00	6.444105e-02	8.139988e-01	-4.00627220	FALSE	FALSE
Q9H9J4	USP42	-2.739569e-01	4.051075	-2.245133e+00	5.896869e-02	7.975413e-01	-4.00664315	FALSE	FALSE
A6NKD9	CCDC85C	-3.880630e-01	4.038233	-2.224524e+00	6.080355e-02	8.014670e-01	-4.01047679	FALSE	FALSE
P48651	PTDSS1	2.661027e-01	4.049770	2.465439e+00	4.253332e-02	7.737747e-01	-4.01175099	FALSE	FALSE
O96033	MOCS2	3.430658e-01	4.042377	2.485564e+00	4.128730e-02	7.639052e-01	-4.01182336	FALSE	FALSE
Q8N8R3	SLC25A29	3.068187e-01	4.046296	2.363275e+00	4.947949e-02	7.892100e-01	-4.01781544	FALSE	FALSE
Q9Y639	NPTN	-2.834553e-01	4.047908	-2.711478e+00	2.962916e-02	7.632738e-01	-4.01889870	FALSE	FALSE
Q92585	MAML1	3.471127e-01	4.043017	2.223737e+00	6.087477e-02	8.014670e-01	-4.02196086	FALSE	FALSE
P51397	DAP	2.923944e-01	4.046783	2.618102e+00	3.396795e-02	7.632738e-01	-4.03281114	FALSE	FALSE
P63167	DYNLL1	1.041403e-01	4.057669	3.273927e+00	1.326444e-02	6.986296e-01	-4.03295055	FALSE	FALSE
Q9NZB8	MOCS1	2.377328e-01	4.051828	2.481005e+00	4.156621e-02	7.647011e-01	-4.03481224	FALSE	FALSE
O95475	SIX6	1.714938e-01	4.056306	2.473610e+00	4.202281e-02	7.684654e-01	-4.04122753	FALSE	FALSE
P50440	GATM	-4.391111e-01	4.032561	-2.044094e+00	7.951789e-02	8.191023e-01	-4.04391343	FALSE	FALSE
O15360	FANCA	3.171251e-01	4.049831	2.076498e+00	7.577834e-02	8.191023e-01	-4.04857662	FALSE	FALSE
Q96E39	RBMXL1	2.069744e-01	4.054374	2.388727e+00	4.764728e-02	7.892100e-01	-4.06067304	FALSE	FALSE
P63000	RAC1	1.839886e-01	4.054688	3.090671e+00	1.716373e-02	7.340704e-01	-4.06369356	FALSE	FALSE
P16219	ACADS	-2.678885e-01	4.049681	-2.332180e+00	5.181569e-02	7.892100e-01	-4.06807644	FALSE	FALSE
Q9BVJ6	UTP14A	-1.519665e-01	4.056378	-2.705489e+00	2.988929e-02	7.632738e-01	-4.06873448	FALSE	FALSE
P15374	UCHL3	1.272606e-01	4.057002	3.086522e+00	1.726502e-02	7.340704e-01	-4.07029216	FALSE	FALSE
Q9UBG0	MRC2	-5.200730e-01	4.013683	-2.111155e+00	7.197169e-02	8.191023e-01	-4.07080498	FALSE	FALSE
Q96LL9	DNAJC30	2.564190e-01	4.051947	2.225361e+00	6.072791e-02	8.014670e-01	-4.07594870	FALSE	FALSE
P49336	CDK8	-2.296398e-01	4.052368	-2.421983e+00	4.535711e-02	7.892100e-01	-4.08168456	FALSE	FALSE
O95297	MPZL1	2.256723e-01	4.052240	2.602372e+00	3.476146e-02	7.632738e-01	-4.08605654	FALSE	FALSE
Q71UM5	RPS27L	1.853341e-01	4.054492	3.190468e+00	1.490823e-02	7.340704e-01	-4.08618749	FALSE	FALSE
Q8IUW5	RELL1	-9.405032e-01	3.909144	-2.045923e+00	7.930204e-02	8.191023e-01	-4.08967320	FALSE	FALSE
Q03933	HSF2	-4.725744e-01	4.023964	-2.095670e+00	7.364843e-02	8.191023e-01	-4.09392839	FALSE	FALSE
Q9C073	FAM117A	-2.649119e-01	4.051663	-2.171547e+00	6.578819e-02	8.139988e-01	-4.09490768	FALSE	FALSE
Q96EU6	RRP36	2.931820e-01	4.046809	2.401123e+00	4.678008e-02	7.892100e-01	-4.09897262	FALSE	FALSE
Q00722	PLCB2	-2.721772e-01	4.049519	-2.300322e+00	5.432559e-02	7.934126e-01	-4.10002122	FALSE	FALSE
P16150	SPN	-1.561375e-01	4.055927	-2.882551e+00	2.311555e-02	7.632738e-01	-4.10159352	FALSE	FALSE
P16333	NCK1	-8.606544e-02	4.058267	-2.966044e+00	2.050087e-02	7.626167e-01	-4.10519423	FALSE	FALSE
Q96RR4	CAMKK2	-2.412134e-01	4.052382	-2.270227e+00	5.680974e-02	7.947879e-01	-4.10925475	FALSE	FALSE
Q13542	EIF4EBP2	-5.428756e-01	4.013579	-2.019020e+00	8.253628e-02	8.191023e-01	-4.11115913	FALSE	FALSE
Q9Y4L1	HYOU1	5.734533e-02	4.058618	3.286265e+00	1.303836e-02	6.936743e-01	-4.11625684	FALSE	FALSE
Q9NVF7	FBXO28	-3.193110e-01	4.044787	-2.231744e+00	6.015430e-02	8.014670e-01	-4.12355713	FALSE	FALSE
Q9NUG6	PDRG1	1.676306e-01	4.055698	2.593261e+00	3.522985e-02	7.632738e-01	-4.12377992	FALSE	FALSE
Q9UNW1	MINPP1	2.349088e-01	4.052033	2.347334e+00	5.066347e-02	7.892100e-01	-4.12434864	FALSE	FALSE
Q6IEG0	SNRNP48	2.686803e-01	4.049150	2.362897e+00	4.950720e-02	7.892100e-01	-4.12470899	FALSE	FALSE
Q6ZU35	CRACD	-3.185098e-01	4.047026	-2.091286e+00	7.413013e-02	8.191023e-01	-4.12683795	FALSE	FALSE
Q9H0K6	PUS7L	-1.800126e-01	4.054985	-2.614386e+00	3.415368e-02	7.632738e-01	-4.13308776	FALSE	FALSE
Q9H8M2	BRD9	2.437393e-01	4.052434	2.196737e+00	6.336883e-02	8.139988e-01	-4.14148334	FALSE	FALSE
Q9Y508	RNF114	-1.146758e-01	4.057584	-2.818984e+00	2.534058e-02	7.632738e-01	-4.14558551	FALSE	FALSE
Q15041	ARL6IP1	2.725549e-01	4.048405	2.547188e+00	3.770039e-02	7.632738e-01	-4.15411637	FALSE	FALSE
P61769	B2M	-1.648159e-01	4.055479	-2.990679e+00	1.979048e-02	7.626167e-01	-4.15441408	FALSE	FALSE
O76024	WFS1	2.891143e-01	4.048799	2.110508e+00	7.204098e-02	8.191023e-01	-4.15976158	FALSE	FALSE
P10114	RAP2A	2.755840e-01	4.048070	2.700545e+00	3.010585e-02	7.632738e-01	-4.16357900	FALSE	FALSE
Q8NDI1	EHBP1	2.572310e-01	4.052157	2.108615e+00	7.224407e-02	8.191023e-01	-4.17111548	FALSE	FALSE
P33241	LSP1	-2.202755e-01	4.052306	-2.579686e+00	3.593989e-02	7.632738e-01	-4.17318980	FALSE	FALSE
O60294	LCMT2	-2.630931e-01	4.051040	-2.135490e+00	6.941318e-02	8.191023e-01	-4.17381515	FALSE	FALSE
P55273	CDKN2D	-3.339225e-01	4.042090	-2.265695e+00	5.719362e-02	7.947879e-01	-4.18287091	FALSE	FALSE
O94822	LTN1	-2.523046e-01	4.051169	-2.197509e+00	6.329616e-02	8.139988e-01	-4.18752888	FALSE	FALSE
P03915	MT-ND5	2.617880e-01	4.048947	2.490042e+00	4.101520e-02	7.639052e-01	-4.18963651	FALSE	FALSE
Q6DD87	ZNF787	-3.264509e-01	4.046359	-1.986325e+00	8.664223e-02	8.191023e-01	-4.18989780	FALSE	FALSE
Q9UJT0	TUBE1	-3.242228e-01	4.044170	-2.169213e+00	6.601706e-02	8.139988e-01	-4.19056284	FALSE	FALSE
P35754	GLRX	1.825872e-01	4.054591	2.799697e+00	2.605925e-02	7.632738e-01	-4.19595086	FALSE	FALSE
Q9BSH5	HDHD3	2.006204e-01	4.054701	2.271902e+00	5.666846e-02	7.947879e-01	-4.19769893	FALSE	FALSE
Q9BTV6	DPH7	-2.392175e-01	4.053159	-2.128538e+00	7.013466e-02	8.191023e-01	-4.19794683	FALSE	FALSE
Q9HAB8	PPCS	-1.775067e-01	4.055908	-2.336387e+00	5.149313e-02	7.892100e-01	-4.19921796	FALSE	FALSE
Q10472	GALNT1	2.169689e-01	4.054072	2.206376e+00	6.246687e-02	8.094665e-01	-4.20115629	FALSE	FALSE
Q9BQD3	KXD1	2.549547e-01	4.051074	2.151289e+00	6.780090e-02	8.191023e-01	-4.20409834	FALSE	FALSE
Q8N4T8	CBR4	2.124360e-01	4.053223	2.384100e+00	4.797512e-02	7.892100e-01	-4.20627370	FALSE	FALSE
P22830	FECH	2.522312e-01	4.050653	2.228352e+00	6.045841e-02	8.014670e-01	-4.20827857	FALSE	FALSE
Q9Y3A3	MOB4	1.695431e-01	4.055234	2.797605e+00	2.613848e-02	7.632738e-01	-4.21229013	FALSE	FALSE
Q86UT8	CCDC84	-2.698757e-01	4.048728	-2.286944e+00	5.541597e-02	7.947879e-01	-4.21522619	FALSE	FALSE
Q9NUJ3	TCP11L1	2.479562e-01	4.052566	2.090638e+00	7.420161e-02	8.191023e-01	-4.21694149	FALSE	FALSE
Q92610	ZNF592	2.378683e-01	4.051255	2.421461e+00	4.539221e-02	7.892100e-01	-4.21812865	FALSE	FALSE
Q96GX5	MASTL	1.981195e-01	4.054898	2.249372e+00	5.859829e-02	7.975413e-01	-4.22510263	FALSE	FALSE
P42766	RPL35	9.909024e-02	4.057755	3.420752e+00	1.082494e-02	6.587161e-01	-4.23483061	FALSE	FALSE
Q5VYV7	SLX4IP	4.935596e-01	4.016532	1.930620e+00	9.410426e-02	8.256870e-01	-4.23545951	FALSE	FALSE
Q9UL54	TAOK2	-2.804987e-01	4.050697	-1.994156e+00	8.564084e-02	8.191023e-01	-4.23657406	FALSE	FALSE
O43617	TRAPPC3	1.669469e-01	4.055368	2.704618e+00	2.992733e-02	7.632738e-01	-4.24047897	FALSE	FALSE
Q13433	SLC39A6	-5.111392e-01	4.013442	-1.903811e+00	9.791576e-02	8.262117e-01	-4.24207036	FALSE	FALSE
Q9UMX5	NENF	-3.169067e-01	4.043574	-2.330151e+00	5.197198e-02	7.892100e-01	-4.24559973	FALSE	FALSE
Q9Y535	POLR3H	3.421778e-01	4.042732	1.980045e+00	8.745355e-02	8.191023e-01	-4.24578815	FALSE	FALSE
Q9H0F7	ARL6	5.545800e-01	4.006946	1.809037e+00	1.126267e-01	8.401290e-01	-4.24897916	FALSE	FALSE
Q7Z6L1	TECPR1	-3.727072e-01	4.037681	-2.017794e+00	8.268677e-02	8.191023e-01	-4.25596799	FALSE	FALSE
P25686	DNAJB2	2.961722e-01	4.046608	2.119924e+00	7.103904e-02	8.191023e-01	-4.25837277	FALSE	FALSE
P02768	ALB	2.504147e-01	4.050024	2.502273e+00	4.028133e-02	7.639052e-01	-4.26851480	FALSE	FALSE
Q15642	TRIP10	2.330570e-01	4.051418	2.291950e+00	5.500538e-02	7.947879e-01	-4.27115651	FALSE	FALSE
Q9HBM0	VEZT	4.476138e-01	4.024408	1.837562e+00	1.079882e-01	8.401290e-01	-4.28346944	FALSE	FALSE
Q13889	GTF2H3	2.780786e-01	4.048678	2.070042e+00	7.650916e-02	8.191023e-01	-4.28396166	FALSE	FALSE
Q9Y2G2	CARD8	6.609580e-01	3.980245	1.872384e+00	1.025750e-01	8.397683e-01	-4.28436994	FALSE	FALSE
Q9BX10	GTPBP2	2.759301e-01	4.047972	2.208115e+00	6.230556e-02	8.089814e-01	-4.28665798	FALSE	FALSE
Q8IUX4	APOBEC3F	2.990581e-01	4.045382	2.231412e+00	6.018396e-02	8.014670e-01	-4.28762803	FALSE	FALSE
Q9P2A4	ABI3	1.431315e-01	4.056742	2.483620e+00	4.140598e-02	7.639052e-01	-4.28910449	FALSE	FALSE
Q15287	RNPS1	4.369327e-01	4.033292	2.959100e+00	2.070593e-02	7.626167e-01	-4.29448510	FALSE	FALSE
O75787	ATP6AP2	2.097891e-01	4.053807	2.187167e+00	6.427735e-02	8.139988e-01	-4.29537526	FALSE	FALSE
Q8NG68	TTL	-3.104072e-01	4.045191	-2.013124e+00	8.326232e-02	8.191023e-01	-4.29540856	FALSE	FALSE
Q9H008	LHPP	3.819658e-01	4.036743	2.403500e+00	4.661570e-02	7.892100e-01	-4.29557766	FALSE	FALSE
Q8IY31	IFT20	-4.716859e-01	4.023889	-1.777656e+00	1.179504e-01	8.401290e-01	-4.29844513	FALSE	FALSE
O60880	SH2D1A	9.065082e-02	4.057984	3.049881e+00	1.818764e-02	7.340704e-01	-4.29872464	FALSE	FALSE
Q86VQ1	GLCCI1	-2.896774e-01	4.047569	-2.003441e+00	8.446835e-02	8.191023e-01	-4.30059403	FALSE	FALSE
Q8TD26	CHD6	-2.519645e-01	4.051387	-2.058338e+00	7.785211e-02	8.191023e-01	-4.30144097	FALSE	FALSE
Q6ZVM7	TOM1L2	7.176017e-01	3.966430	1.870761e+00	1.028213e-01	8.397683e-01	-4.30252134	FALSE	FALSE
Q9ULW3	ABT1	1.595047e-01	4.055795	2.531614e+00	3.857545e-02	7.632738e-01	-4.30297761	FALSE	FALSE
Q9UIV1	CNOT7	1.853628e-01	4.054282	2.585381e+00	3.564025e-02	7.632738e-01	-4.30394564	FALSE	FALSE
O94972	TRIM37	-4.065507e-01	4.034439	-1.784734e+00	1.167291e-01	8.401290e-01	-4.30756214	FALSE	FALSE
Q9UHC7	MKRN1	-3.493502e-01	4.039443	-1.988617e+00	8.634798e-02	8.191023e-01	-4.30971188	FALSE	FALSE
Q13425	SNTB2	2.245582e-01	4.052443	2.174811e+00	6.546956e-02	8.139988e-01	-4.31239496	FALSE	FALSE
Q15404	RSU1	2.001874e-01	4.053268	2.663352e+00	3.178831e-02	7.632738e-01	-4.31357568	FALSE	FALSE
O75828	CBR3	2.176540e-01	4.052974	2.214610e+00	6.170659e-02	8.042827e-01	-4.31915399	FALSE	FALSE
P14209	CD99	-3.267745e-01	4.041716	-2.241252e+00	5.930992e-02	7.975413e-01	-4.32091298	FALSE	FALSE
O95394	PGM3	2.219000e-01	4.053167	2.111377e+00	7.194792e-02	8.191023e-01	-4.33062728	FALSE	FALSE
A0JLT2	MED19	-2.821954e-01	4.047396	-2.106301e+00	7.249312e-02	8.191023e-01	-4.33465796	FALSE	FALSE
Q92609	TBC1D5	1.200361e-01	4.057485	2.551986e+00	3.743500e-02	7.632738e-01	-4.33541518	FALSE	FALSE
Q96ND0	FAM210A	-3.873465e-01	4.035654	-2.213370e+00	6.182054e-02	8.042827e-01	-4.33609229	FALSE	FALSE
Q6ZU65	UBN2	-2.379040e-01	4.053279	-1.980156e+00	8.743919e-02	8.191023e-01	-4.33898882	FALSE	FALSE
Q8WUD1	RAB2B	2.910860e-01	4.045582	2.040890e+00	7.989741e-02	8.191023e-01	-4.34099685	FALSE	FALSE
Q15669	RHOH	-1.744344e-01	4.055585	-2.283849e+00	5.567136e-02	7.947879e-01	-4.34142275	FALSE	FALSE
Q14683	SMC1A	1.367535e-01	4.056552	3.074101e+00	1.757208e-02	7.340704e-01	-4.34596971	FALSE	FALSE
Q8N5C8	TAB3	3.707123e-01	4.038950	1.795306e+00	1.149271e-01	8.401290e-01	-4.34950326	FALSE	FALSE
Q9UJX3	ANAPC7	1.113266e-01	4.057780	2.550034e+00	3.754273e-02	7.632738e-01	-4.35208416	FALSE	FALSE
P61009	SPCS3	-1.997385e-01	4.053269	-2.705405e+00	2.989299e-02	7.632738e-01	-4.35443402	FALSE	FALSE
O43592	XPOT	1.176544e-01	4.057394	2.641204e+00	3.283639e-02	7.632738e-01	-4.35572832	FALSE	FALSE
Q96E09	FAM122A	3.668032e-01	4.036817	1.922360e+00	9.526295e-02	8.256870e-01	-4.35586804	FALSE	FALSE
Q9NTJ4	MAN2C1	-2.879628e-01	4.048052	-1.927408e+00	9.455317e-02	8.256870e-01	-4.36008866	FALSE	FALSE
Q13114	TRAF3	2.989410e-01	4.045945	1.952501e+00	9.110112e-02	8.205235e-01	-4.36038432	FALSE	FALSE
P45984	MAPK9	-1.673356e-01	4.055706	-2.328722e+00	5.208230e-02	7.892100e-01	-4.36255408	FALSE	FALSE
P05091	ALDH2	-1.728778e-01	4.056378	-2.151740e+00	6.775537e-02	8.191023e-01	-4.36435250	FALSE	FALSE
P56559	ARL4C	-3.374256e-01	4.042524	-1.844296e+00	1.069204e-01	8.401290e-01	-4.36454379	FALSE	FALSE
Q7Z5U6	WDR53	-3.739053e-01	4.037935	-1.776044e+00	1.182303e-01	8.401290e-01	-4.36457186	FALSE	FALSE
Q719H9	KCTD1	2.664789e-01	4.048848	2.052038e+00	7.858450e-02	8.191023e-01	-4.36890045	FALSE	FALSE
Q9ULD4	BRPF3	-4.083711e-01	4.030095	-2.016973e+00	8.278768e-02	8.191023e-01	-4.37011091	FALSE	FALSE
Q92688	ANP32B	1.502083e-01	4.056139	3.379668e+00	1.145495e-02	6.587161e-01	-4.37177548	FALSE	FALSE
P26373	RPL13	9.883788e-02	4.057758	3.687338e+00	7.543230e-03	5.795863e-01	-4.37199595	FALSE	FALSE
Q12981	BNIP1	-1.509817e-01	4.056311	-2.416665e+00	4.571567e-02	7.892100e-01	-4.37401653	FALSE	FALSE
Q9BV79	MECR	1.562674e-01	4.056342	2.309956e+00	5.355383e-02	7.934126e-01	-4.37523469	FALSE	FALSE
Q14534	SQLE	2.143222e-01	4.052726	2.266313e+00	5.714113e-02	7.947879e-01	-4.37525305	FALSE	FALSE
O95299	NDUFA10	1.083521e-01	4.057587	2.752880e+00	2.789405e-02	7.632738e-01	-4.37561390	FALSE	FALSE
Q14168	MPP2	-2.303371e-01	4.051028	-2.395876e+00	4.714519e-02	7.892100e-01	-4.38019255	FALSE	FALSE
Q9H469	FBXL15	-3.219614e-01	4.042618	-1.966529e+00	8.922513e-02	8.191023e-01	-4.38455744	FALSE	FALSE
Q8IZE3	SCYL3	-3.850308e-01	4.035622	-1.821815e+00	1.105257e-01	8.401290e-01	-4.38539186	FALSE	FALSE
Q96EI5	TCEAL4	-2.926984e-01	4.045317	-2.122667e+00	7.074983e-02	8.191023e-01	-4.39138868	FALSE	FALSE
Q676U5	ATG16L1	-2.479344e-01	4.050982	-2.002107e+00	8.463575e-02	8.191023e-01	-4.39172209	FALSE	FALSE
Q14643	ITPR1	-3.698508e-01	4.037094	-1.781214e+00	1.173349e-01	8.401290e-01	-4.39344723	FALSE	FALSE
Q8N5I2	ARRDC1	-3.361258e-01	4.041156	-1.980028e+00	8.745584e-02	8.191023e-01	-4.39353279	FALSE	FALSE
Q8NBA8	DTWD2	2.444947e-01	4.051524	1.985800e+00	8.670977e-02	8.191023e-01	-4.39409027	FALSE	FALSE
Q8N5N7	MRPL50	1.094293e-01	4.057892	2.490775e+00	4.097082e-02	7.639052e-01	-4.39469358	FALSE	FALSE
Q96NB1	FOPNL	6.116156e-01	3.990160	1.986316e+00	8.664344e-02	8.191023e-01	-4.39511658	FALSE	FALSE
P51151	RAB9A	1.989454e-01	4.053692	2.263679e+00	5.736528e-02	7.947879e-01	-4.39562697	FALSE	FALSE
Q96DU7	ITPKC	-3.757979e-01	4.037459	-1.744346e+00	1.238639e-01	8.427669e-01	-4.39652139	FALSE	FALSE
Q9Y2H2	INPP5F	-4.797290e-01	4.015037	-1.671274e+00	1.378360e-01	8.427669e-01	-4.39907659	FALSE	FALSE
O75676	RPS6KA4	5.008878e-01	4.013095	1.873655e+00	1.023825e-01	8.397683e-01	-4.39947848	FALSE	FALSE
Q9UGC7	MTRF1L	3.073938e-01	4.046048	1.843044e+00	1.071181e-01	8.401290e-01	-4.40133840	FALSE	FALSE
Q9H2H8	PPIL3	-1.387714e-01	4.056539	-2.599901e+00	3.488786e-02	7.632738e-01	-4.40197991	FALSE	FALSE
Q9H0X4	FAM234A	2.943511e-01	4.047731	1.833690e+00	1.086069e-01	8.401290e-01	-4.40342908	FALSE	FALSE
P52429	DGKE	-2.322861e-01	4.052048	-2.027689e+00	8.148017e-02	8.191023e-01	-4.40473263	FALSE	FALSE
Q9H4L4	SENP3	1.619478e-01	4.055469	2.506636e+00	4.002280e-02	7.639052e-01	-4.40605387	FALSE	FALSE
O14562	UBFD1	2.357974e-01	4.050813	2.565370e+00	3.670470e-02	7.632738e-01	-4.40770337	FALSE	FALSE
P54725	RAD23A	9.824311e-02	4.057748	3.042919e+00	1.836878e-02	7.340704e-01	-4.40917030	FALSE	FALSE
P20933	AGA	-5.272354e-01	4.005817	-1.861514e+00	1.042361e-01	8.397811e-01	-4.41185708	FALSE	FALSE
Q96Q07	BTBD9	-3.498844e-01	4.039265	-1.796157e+00	1.147833e-01	8.401290e-01	-4.41423858	FALSE	FALSE
Q9NQ89	C12orf4	-4.233136e-01	4.026693	-1.793568e+00	1.152216e-01	8.401290e-01	-4.41428178	FALSE	FALSE
Q9UQR1	ZNF148	-2.215378e-01	4.052517	-2.089435e+00	7.433451e-02	8.191023e-01	-4.41524381	FALSE	FALSE
Q12907	LMAN2	-9.522187e-02	4.057871	-2.883605e+00	2.308046e-02	7.632738e-01	-4.41952598	FALSE	FALSE
Q96A26	FAM162A	9.044055e-02	4.057989	2.893723e+00	2.274621e-02	7.632738e-01	-4.42195745	FALSE	FALSE
Q9H8M7	MINDY3	1.962587e-01	4.054629	2.079059e+00	7.549024e-02	8.191023e-01	-4.42468824	FALSE	FALSE
Q7L1T6	CYB5R4	-2.626060e-01	4.049087	-2.031117e+00	8.106617e-02	8.191023e-01	-4.42668016	FALSE	FALSE
Q06945	SOX4	-2.784496e-01	4.046888	-2.080950e+00	7.527837e-02	8.191023e-01	-4.42675671	FALSE	FALSE
Q9Y4G8	RAPGEF2	-2.885264e-01	4.045951	-1.943360e+00	9.234416e-02	8.218750e-01	-4.43271695	FALSE	FALSE
P0C2W1	FBXO45	2.188322e-01	4.052685	2.069961e+00	7.651835e-02	8.191023e-01	-4.43297901	FALSE	FALSE
Q9NP80	PNPLA8	3.652230e-01	4.036151	1.906657e+00	9.750410e-02	8.256870e-01	-4.43382147	FALSE	FALSE
Q9HCM1	RESF1	-4.631657e-01	4.018666	-1.631208e+00	1.461135e-01	8.427669e-01	-4.43483944	FALSE	FALSE
Q15468	STIL	3.029422e-01	4.045327	1.860652e+00	1.043689e-01	8.397811e-01	-4.43947658	FALSE	FALSE
P11217	PYGM	-2.399176e-01	4.050149	-2.539968e+00	3.810348e-02	7.632738e-01	-4.44191480	FALSE	FALSE
Q5T2R2	PDSS1	-2.026881e-01	4.053384	-2.177971e+00	6.516253e-02	8.139988e-01	-4.44232149	FALSE	FALSE
Q96FS4	SIPA1	-4.142994e-01	4.033493	-1.592872e+00	1.544651e-01	8.427669e-01	-4.44478355	FALSE	FALSE
Q8N573	OXR1	2.361171e-01	4.051894	1.965730e+00	8.933103e-02	8.191023e-01	-4.44626658	FALSE	FALSE
Q9BXM9	FSD1L	-3.294506e-01	4.046120	-1.665624e+00	1.389762e-01	8.427669e-01	-4.44691085	FALSE	FALSE
P10914	IRF1	-3.406138e-01	4.040244	-2.073664e+00	7.609828e-02	8.191023e-01	-4.44997588	FALSE	FALSE
Q9UDW3	ZMAT5	4.082465e-01	4.028965	1.796571e+00	1.147134e-01	8.401290e-01	-4.45547083	FALSE	FALSE
O15126	SCAMP1	1.717884e-01	4.055076	2.353558e+00	5.019777e-02	7.892100e-01	-4.45560774	FALSE	FALSE
Q6P3S1	DENND1B	3.329455e-01	4.039617	2.136715e+00	6.928678e-02	8.191023e-01	-4.46142438	FALSE	FALSE
Q14814	MEF2D	-2.435327e-01	4.050595	-1.978993e+00	8.759023e-02	8.191023e-01	-4.46373781	FALSE	FALSE
Q9P0P0	RNF181	-2.826227e-01	4.045296	-2.083026e+00	7.504631e-02	8.191023e-01	-4.48317659	FALSE	FALSE
Q67FW5	B3GNTL1	3.133100e-01	4.047341	1.647370e+00	1.427201e-01	8.427669e-01	-4.48355771	FALSE	FALSE
P00374	DHFR	1.599160e-01	4.055439	2.745068e+00	2.821313e-02	7.632738e-01	-4.48571620	FALSE	FALSE
Q15084	PDIA6	6.628465e-02	4.058440	3.031794e+00	1.866222e-02	7.386848e-01	-4.49393132	FALSE	FALSE
Q9H400	LIME1	5.252411e-01	4.002322	1.849329e+00	1.061288e-01	8.401290e-01	-4.49930988	FALSE	FALSE
Q8NFU3	TSTD1	1.426803e-01	4.056480	2.376736e+00	4.850164e-02	7.892100e-01	-4.50443574	FALSE	FALSE
Q9Y5K8	ATP6V1D	2.165897e-01	4.051947	2.238809e+00	5.952569e-02	7.975413e-01	-4.50496928	FALSE	FALSE
Q6NXE6	ARMC6	-8.914330e-02	4.058243	-2.561012e+00	3.694090e-02	7.632738e-01	-4.50525702	FALSE	FALSE
Q96EV2	RBM33	1.023964e-01	4.057940	2.483743e+00	4.139851e-02	7.639052e-01	-4.50791790	FALSE	FALSE
P61966	AP1S1	1.322112e-01	4.056713	2.566678e+00	3.663415e-02	7.632738e-01	-4.50886392	FALSE	FALSE
Q8N3J3	C17orf53	-3.039627e-01	4.043161	-1.811783e+00	1.121720e-01	8.401290e-01	-4.51002010	FALSE	FALSE
P29320	EPHA3	-1.851644e-01	4.055214	-2.031955e+00	8.096529e-02	8.191023e-01	-4.51128062	FALSE	FALSE
Q5QJ74	TBCEL	2.823448e-01	4.046384	1.803806e+00	1.134978e-01	8.401290e-01	-4.51342585	FALSE	FALSE
Q9NU23	LYRM2	2.797286e-01	4.046472	1.866774e+00	1.034290e-01	8.397683e-01	-4.51888980	FALSE	FALSE
Q9NRV9	HEBP1	2.390690e-01	4.050192	2.288806e+00	5.526292e-02	7.947879e-01	-4.51947336	FALSE	FALSE
Q14781	CBX2	1.512237e-01	4.056336	2.217957e+00	6.140023e-02	8.036171e-01	-4.52265440	FALSE	FALSE
P37235	HPCAL1	1.968092e-01	4.053231	2.266501e+00	5.712520e-02	7.947879e-01	-4.52269266	FALSE	FALSE
Q9P0K1	ADAM22	2.382419e-01	4.051382	1.871764e+00	1.026691e-01	8.397683e-01	-4.52614307	FALSE	FALSE
Q9NRY2	INIP	3.155854e-01	4.042078	2.106102e+00	7.251456e-02	8.191023e-01	-4.52662970	FALSE	FALSE
P55769	SNU13	9.830225e-02	4.057710	3.109165e+00	1.671981e-02	7.340704e-01	-4.52697792	FALSE	FALSE
Q9H4Z3	PCIF1	-1.203994e-01	4.057502	-2.354666e+00	5.011537e-02	7.892100e-01	-4.53135073	FALSE	FALSE
Q04724	TLE1	-1.076372e-01	4.057580	-2.624163e+00	3.366722e-02	7.632738e-01	-4.53326089	FALSE	FALSE
Q9NZJ7	MTCH1	1.600465e-01	4.055401	2.493200e+00	4.082442e-02	7.639052e-01	-4.53794132	FALSE	FALSE
Q15070	OXA1L	1.910487e-01	4.053553	2.451673e+00	4.340779e-02	7.831389e-01	-4.53898864	FALSE	FALSE
Q9BZ23	PANK2	2.112118e-01	4.052425	2.105287e+00	7.260253e-02	8.191023e-01	-4.54289178	FALSE	FALSE
Q15004	PCLAF	-1.294346e-01	4.056729	-2.966354e+00	2.049175e-02	7.626167e-01	-4.54593412	FALSE	FALSE
P30307	CDC25C	-2.032540e-01	4.053910	-1.954968e+00	9.076841e-02	8.205235e-01	-4.54845348	FALSE	FALSE
P53007	SLC25A1	1.267084e-01	4.056894	2.528323e+00	3.876301e-02	7.632738e-01	-4.55071790	FALSE	FALSE
Q8N954	GPATCH11	-1.274005e-01	4.056971	-2.442404e+00	4.400697e-02	7.852719e-01	-4.55083944	FALSE	FALSE
P56270	MAZ	3.382124e-01	4.037636	1.763700e+00	1.203944e-01	8.402049e-01	-4.55211432	FALSE	FALSE
Q15027	ACAP1	1.961378e-01	4.053797	2.066544e+00	7.690809e-02	8.191023e-01	-4.55311890	FALSE	FALSE
Q9H816	DCLRE1B	2.850165e-01	4.045448	1.791210e+00	1.156222e-01	8.401290e-01	-4.55733019	FALSE	FALSE
Q9C0K0	BCL11B	-2.771833e-01	4.046315	-2.227385e+00	6.054544e-02	8.014670e-01	-4.55751560	FALSE	FALSE
Q6NUM9	RETSAT	-3.175469e-01	4.040807	-1.786600e+00	1.164091e-01	8.401290e-01	-4.55760064	FALSE	FALSE
Q8IVV7	GID4	-3.038493e-01	4.042992	-1.942266e+00	9.249397e-02	8.218750e-01	-4.56124046	FALSE	FALSE
Q8N9N2	ASCC1	-1.091470e-01	4.057759	-2.401958e+00	4.672230e-02	7.892100e-01	-4.56265843	FALSE	FALSE
Q8NHY2	COP1	-2.599117e-01	4.051335	-1.666624e+00	1.387737e-01	8.427669e-01	-4.56458851	FALSE	FALSE
Q9H497	TOR3A	2.416852e-01	4.049789	1.969717e+00	8.880417e-02	8.191023e-01	-4.56541050	FALSE	FALSE
Q13506	NAB1	-2.868619e-01	4.044432	-2.000275e+00	8.486631e-02	8.191023e-01	-4.57344401	FALSE	FALSE
O15439	ABCC4	-6.052472e-01	3.972310	-1.578097e+00	1.578003e-01	8.431078e-01	-4.57437867	FALSE	FALSE
Q9NX07	TRNAU1AP	2.437761e-01	4.050072	1.914511e+00	9.637682e-02	8.256870e-01	-4.57492025	FALSE	FALSE
Q96DV4	MRPL38	-1.009705e-01	4.057738	-2.624466e+00	3.365226e-02	7.632738e-01	-4.57563202	FALSE	FALSE
Q9NS73	MBIP	2.500212e-01	4.048956	1.870629e+00	1.028415e-01	8.397683e-01	-4.57599275	FALSE	FALSE
Q8WVS4	WDR60	-3.069347e-01	4.043627	-1.640583e+00	1.441359e-01	8.427669e-01	-4.57930619	FALSE	FALSE
Q9BUE6	ISCA1	2.288173e-01	4.051099	1.965253e+00	8.939429e-02	8.191023e-01	-4.58213755	FALSE	FALSE
Q99442	SEC62	-2.580047e-01	4.048535	-1.852314e+00	1.056622e-01	8.401290e-01	-4.58511682	FALSE	FALSE
Q96IQ9	ZNF414	-2.973872e-01	4.044176	-1.685738e+00	1.349576e-01	8.427669e-01	-4.58833907	FALSE	FALSE
Q9BVK2	ALG8	-3.103334e-01	4.041740	-1.778737e+00	1.177631e-01	8.401290e-01	-4.59133593	FALSE	FALSE
Q96BZ9	TBC1D20	-3.265422e-01	4.040140	-1.661717e+00	1.397696e-01	8.427669e-01	-4.60052899	FALSE	FALSE
P52292	KPNA2	7.718376e-02	4.058194	3.070814e+00	1.765432e-02	7.340704e-01	-4.60232392	FALSE	FALSE
Q9H0R1	AP5M1	-2.281505e-01	4.052062	-1.802241e+00	1.137597e-01	8.401290e-01	-4.60240150	FALSE	FALSE
Q9Y6D9	MAD1L1	-1.707066e-01	4.055697	-2.014633e+00	8.307589e-02	8.191023e-01	-4.60388829	FALSE	FALSE
Q8NHP6	MOSPD2	4.328751e-01	4.022510	1.770757e+00	1.191526e-01	8.401290e-01	-4.60710755	FALSE	FALSE
Q9UJZ1	STOML2	8.356946e-02	4.058061	2.988343e+00	1.985670e-02	7.626167e-01	-4.60927311	FALSE	FALSE
Q96BZ8	LENG1	-1.517810e-01	4.055860	-2.282259e+00	5.580301e-02	7.947879e-01	-4.61138150	FALSE	FALSE
Q9H3L0	MMADHC	2.468696e-01	4.049238	1.884429e+00	1.007644e-01	8.397683e-01	-4.61203530	FALSE	FALSE
Q9NZJ0	DTL	-1.222958e-01	4.057304	-2.322974e+00	5.252862e-02	7.904869e-01	-4.61308823	FALSE	FALSE
P49755	TMED10	1.001269e-01	4.057689	2.699881e+00	3.013507e-02	7.632738e-01	-4.61573613	FALSE	FALSE
Q9Y2H6	FNDC3A	-2.592937e-01	4.050028	-1.651726e+00	1.418181e-01	8.427669e-01	-4.61837823	FALSE	FALSE
Q9P2J5	LARS1	6.895929e-02	4.058453	2.747672e+00	2.810636e-02	7.632738e-01	-4.62194345	FALSE	FALSE
Q9Y3D9	MRPS23	-1.757396e-01	4.054535	-2.656822e+00	3.209367e-02	7.632738e-01	-4.62331583	FALSE	FALSE
Q9UG22	GIMAP2	3.897576e-01	4.028593	1.671000e+00	1.378911e-01	8.427669e-01	-4.62530418	FALSE	FALSE
Q9BTE6	AARSD1	-8.962457e-02	4.058022	-2.635330e+00	3.312035e-02	7.632738e-01	-4.62575731	FALSE	FALSE
Q5T7V8	GORAB	-2.422482e-01	4.051438	-1.697025e+00	1.327507e-01	8.427669e-01	-4.62960314	FALSE	FALSE
Q9H6K1	ILRUN	2.559946e-01	4.047707	2.078117e+00	7.559604e-02	8.191023e-01	-4.63152275	FALSE	FALSE
P49720	PSMB3	1.860474e-01	4.054198	2.884279e+00	2.305803e-02	7.632738e-01	-4.63178028	FALSE	FALSE
O75746	SLC25A12	1.025712e-01	4.057820	2.433056e+00	4.461984e-02	7.892100e-01	-4.63262329	FALSE	FALSE
Q01813	PFKP	6.301588e-02	4.058503	2.863981e+00	2.374350e-02	7.632738e-01	-4.63750344	FALSE	FALSE
Q96CN4	EVI5L	-3.330058e-01	4.036762	-1.648933e+00	1.423957e-01	8.427669e-01	-4.63974245	FALSE	FALSE
P26572	MGAT1	3.161266e-01	4.038828	1.820581e+00	1.107270e-01	8.401290e-01	-4.63999722	FALSE	FALSE
Q93015	NAA80	2.903182e-01	4.044844	1.609164e+00	1.508629e-01	8.427669e-01	-4.64015807	FALSE	FALSE
Q6P2P2	PRMT9	-2.154364e-01	4.052626	-1.836901e+00	1.080936e-01	8.401290e-01	-4.64153265	FALSE	FALSE
O60930	RNASEH1	-1.452998e-01	4.056785	-2.061286e+00	7.751165e-02	8.191023e-01	-4.65296113	FALSE	FALSE
Q7Z591	AKNA	1.671312e-01	4.054958	2.263702e+00	5.736327e-02	7.947879e-01	-4.65458986	FALSE	FALSE
P14921	ETS1	-1.089312e-01	4.057709	-2.332719e+00	5.177426e-02	7.892100e-01	-4.65998593	FALSE	FALSE
Q6UXV4	APOOL	2.009814e-01	4.054037	1.797255e+00	1.145980e-01	8.401290e-01	-4.66127181	FALSE	FALSE
O95218	ZRANB2	-8.856388e-02	4.057934	-2.865457e+00	2.369294e-02	7.632738e-01	-4.66241815	FALSE	FALSE
Q9NZ71	RTEL1	-3.007627e-01	4.042656	-1.788790e+00	1.160345e-01	8.401290e-01	-4.66763204	FALSE	FALSE
Q96MD7	C9orf85	3.545268e-01	4.033947	1.577551e+00	1.579248e-01	8.431078e-01	-4.66837925	FALSE	FALSE
Q96DY7	MTBP	-2.968675e-01	4.048901	-1.381893e+00	2.087751e-01	8.669116e-01	-4.67461460	FALSE	FALSE
Q5SZL2	CEP85L	-2.492694e-01	4.050381	-1.617169e+00	1.491218e-01	8.427669e-01	-4.67773906	FALSE	FALSE
Q86T03	PIP4P1	1.676412e-01	4.054853	2.222459e+00	6.099053e-02	8.014670e-01	-4.68255867	FALSE	FALSE
Q14966	ZNF638	1.707985e-01	4.055259	1.989980e+00	8.617345e-02	8.191023e-01	-4.68457763	FALSE	FALSE
Q6PJI9	WDR59	2.370611e-01	4.053594	1.525713e+00	1.701671e-01	8.516178e-01	-4.68954378	FALSE	FALSE
Q9UIF9	BAZ2A	-1.812108e-01	4.055052	-1.864061e+00	1.038446e-01	8.397811e-01	-4.69159802	FALSE	FALSE
Q9UBU8	MORF4L1	-1.126422e-01	4.057675	-2.246246e+00	5.887117e-02	7.975413e-01	-4.69262722	FALSE	FALSE
Q9H307	PNN	3.092109e-01	4.044683	2.636600e+00	3.305875e-02	7.632738e-01	-4.69448789	FALSE	FALSE
P53396	ACLY	5.724610e-02	4.058534	3.082309e+00	1.736854e-02	7.340704e-01	-4.69625630	FALSE	FALSE
Q5T2T1	MPP7	-3.706398e-01	4.028345	-1.464908e+00	1.856277e-01	8.586082e-01	-4.69696374	FALSE	FALSE
Q02880	TOP2B	-2.165691e-01	4.051268	-2.397284e+00	4.704694e-02	7.892100e-01	-4.70400927	FALSE	FALSE
P07602	PSAP	1.030634e-01	4.057540	2.646786e+00	3.256891e-02	7.632738e-01	-4.70428584	FALSE	FALSE
Q6ZTN6	ANKRD13D	2.988398e-01	4.040517	1.686434e+00	1.348203e-01	8.427669e-01	-4.70610796	FALSE	FALSE
Q7Z628	NET1	3.487506e-01	4.033322	1.523072e+00	1.708137e-01	8.516678e-01	-4.70639478	FALSE	FALSE
P21953	BCKDHB	-1.311683e-01	4.057098	-2.123536e+00	7.065844e-02	8.191023e-01	-4.70894737	FALSE	FALSE
Q8N2W9	PIAS4	1.549290e-01	4.056979	1.862667e+00	1.040585e-01	8.397811e-01	-4.71015839	FALSE	FALSE
Q969M7	UBE2F	1.821325e-01	4.053903	2.128534e+00	7.013503e-02	8.191023e-01	-4.71288047	FALSE	FALSE
Q9HCM4	EPB41L5	-3.479584e-01	4.034620	-1.392384e+00	2.057147e-01	8.634465e-01	-4.71334420	FALSE	FALSE
Q6XQN6	NAPRT	2.010012e-01	4.054461	1.696526e+00	1.328475e-01	8.427669e-01	-4.71429198	FALSE	FALSE
Q9HBF4	ZFYVE1	-1.582300e-01	4.056378	-1.910934e+00	9.688873e-02	8.256870e-01	-4.71502280	FALSE	FALSE
P78536	ADAM17	2.933837e-01	4.043648	1.559748e+00	1.620349e-01	8.508776e-01	-4.71580615	FALSE	FALSE
P11766	ADH5	5.625849e-02	4.058549	3.057460e+00	1.799260e-02	7.340704e-01	-4.71787376	FALSE	FALSE
Q9NWU1	OXSM	3.257281e-01	4.037653	1.904577e+00	9.780483e-02	8.262117e-01	-4.72490223	FALSE	FALSE
Q9UJJ9	GNPTG	2.326634e-01	4.051649	1.602545e+00	1.523170e-01	8.427669e-01	-4.73161170	FALSE	FALSE
P61026	RAB10	-7.534274e-02	4.058268	-2.726546e+00	2.898498e-02	7.632738e-01	-4.73225770	FALSE	FALSE
Q9NS93	TM7SF3	2.325187e-01	4.049435	2.156108e+00	6.731662e-02	8.187055e-01	-4.73843141	FALSE	FALSE
Q9HAZ1	CLK4	3.990984e-01	4.020596	1.405618e+00	2.019107e-01	8.634465e-01	-4.73850651	FALSE	FALSE
Q9Y653	ADGRG1	3.052749e-01	4.040908	1.791510e+00	1.155710e-01	8.401290e-01	-4.73874634	FALSE	FALSE
P30793	GCH1	-1.678700e-01	4.055664	-1.894346e+00	9.929695e-02	8.346311e-01	-4.73893986	FALSE	FALSE
Q969H6	POP5	1.975716e-01	4.054006	1.740323e+00	1.245970e-01	8.427669e-01	-4.73978159	FALSE	FALSE
P51955	NEK2	-4.162549e-01	4.015101	-1.405865e+00	2.018403e-01	8.634465e-01	-4.73996778	FALSE	FALSE
O60547	GMDS	9.383352e-02	4.057858	2.570244e+00	3.644245e-02	7.632738e-01	-4.74079819	FALSE	FALSE
Q9NWZ3	IRAK4	-1.884446e-01	4.053678	-1.939240e+00	9.290988e-02	8.244489e-01	-4.74652174	FALSE	FALSE
Q92769	HDAC2	5.874793e-02	4.058568	2.792640e+00	2.632755e-02	7.632738e-01	-4.74671666	FALSE	FALSE
O43674	NDUFB5	1.148886e-01	4.057251	2.367601e+00	4.916307e-02	7.892100e-01	-4.74778208	FALSE	FALSE
P09564	CD7	3.444845e-01	4.034759	1.744316e+00	1.238694e-01	8.427669e-01	-4.74829335	FALSE	FALSE
Q659A1	ICE2	-1.967060e-01	4.053687	-1.768705e+00	1.195124e-01	8.401290e-01	-4.75143101	FALSE	FALSE
Q16637	SMN1	-8.396031e-02	4.058063	-2.700031e+00	3.012847e-02	7.632738e-01	-4.75151791	FALSE	FALSE
O75157	TSC22D2	-1.858978e-01	4.054004	-1.912677e+00	9.663902e-02	8.256870e-01	-4.75277848	FALSE	FALSE
P14635	CCNB1	1.716466e-01	4.054470	2.090369e+00	7.423130e-02	8.191023e-01	-4.75317033	FALSE	FALSE
O14713	ITGB1BP1	-3.458672e-01	4.031236	-1.521639e+00	1.711651e-01	8.516678e-01	-4.75452839	FALSE	FALSE
Q96GD3	SCMH1	3.005111e-01	4.040547	1.529334e+00	1.692846e-01	8.516178e-01	-4.75536308	FALSE	FALSE
Q5MNZ6	WDR45B	-1.847265e-01	4.054992	-1.748477e+00	1.231154e-01	8.427669e-01	-4.75626935	FALSE	FALSE
O94985	CLSTN1	-2.547168e-01	4.048182	-1.561308e+00	1.616709e-01	8.508776e-01	-4.75740907	FALSE	FALSE
Q6NUQ4	TMEM214	2.826765e-01	4.043919	1.512445e+00	1.734372e-01	8.516678e-01	-4.75846196	FALSE	FALSE
P06213	INSR	5.903928e-01	3.947688	1.206570e+00	2.661256e-01	8.934863e-01	-4.75857461	FALSE	FALSE
Q9NVX0	HAUS2	1.804386e-01	4.054503	1.882595e+00	1.010381e-01	8.397683e-01	-4.75863472	FALSE	FALSE
P36404	ARL2	3.025599e-01	4.043253	2.193928e+00	6.363420e-02	8.139988e-01	-4.76072593	FALSE	FALSE
Q2TAL8	QRICH1	9.848102e-02	4.057956	2.302969e+00	5.411245e-02	7.934126e-01	-4.76399838	FALSE	FALSE
P80404	ABAT	2.521206e-01	4.047992	1.665358e+00	1.390300e-01	8.427669e-01	-4.76422412	FALSE	FALSE
P00734	F2	3.140571e-01	4.040266	2.049059e+00	7.893325e-02	8.191023e-01	-4.76754490	FALSE	FALSE
Q9NX46	ADPRHL2	-9.967329e-02	4.057885	-2.318569e+00	5.287325e-02	7.934126e-01	-4.76786550	FALSE	FALSE
Q7LDG7	RASGRP2	2.838268e-01	4.043730	1.554311e+00	1.633096e-01	8.508776e-01	-4.76827458	FALSE	FALSE
P35711	SOX5	-1.727605e-01	4.055960	-1.747079e+00	1.233682e-01	8.427669e-01	-4.76958882	FALSE	FALSE
Q8NBJ4	GOLM1	-3.453572e-01	4.033182	-1.168714e+00	2.801287e-01	8.950688e-01	-4.77028861	FALSE	FALSE
Q9UIS9	MBD1	-3.448595e-01	4.033123	-1.709596e+00	1.303328e-01	8.427669e-01	-4.77084738	FALSE	FALSE
Q96RK0	CIC	-2.204679e-01	4.051791	-1.656659e+00	1.408032e-01	8.427669e-01	-4.77125362	FALSE	FALSE
Q13127	REST	3.127134e-01	4.039044	1.469004e+00	1.845475e-01	8.586082e-01	-4.77304370	FALSE	FALSE
Q13423	NNT	1.163012e-01	4.057080	2.601479e+00	3.480707e-02	7.632738e-01	-4.77314390	FALSE	FALSE
Q9P0U1	TOMM7	4.647741e-01	4.008803	1.644150e+00	1.433901e-01	8.427669e-01	-4.77430272	FALSE	FALSE
Q9BYI3	FAM126A	-2.072907e-01	4.052863	-1.691586e+00	1.338098e-01	8.427669e-01	-4.77639802	FALSE	FALSE
O43747	AP1G1	8.595098e-02	4.058089	2.513786e+00	3.960287e-02	7.632738e-01	-4.77768463	FALSE	FALSE
Q9H330	TMEM245	-2.341919e-01	4.049820	-1.722330e+00	1.279260e-01	8.427669e-01	-4.77871495	FALSE	FALSE
P79522	PRR3	-1.931712e-01	4.053390	-1.858379e+00	1.047198e-01	8.397811e-01	-4.78051505	FALSE	FALSE
P20226	TBP	1.391452e-01	4.056323	2.172383e+00	6.570643e-02	8.139988e-01	-4.78117393	FALSE	FALSE
Q9BQ24	ZFYVE21	2.594447e-01	4.047121	1.598521e+00	1.532072e-01	8.427669e-01	-4.78120637	FALSE	FALSE
Q13608	PEX6	-2.504374e-01	4.048682	-1.514356e+00	1.729628e-01	8.516678e-01	-4.78279727	FALSE	FALSE
Q96GC9	VMP1	-2.011389e-01	4.052754	-1.820965e+00	1.106643e-01	8.401290e-01	-4.78293338	FALSE	FALSE
Q9Y657	SPIN1	1.202270e-01	4.057261	2.179035e+00	6.505954e-02	8.139988e-01	-4.78542983	FALSE	FALSE
Q3MIT2	PUS10	2.007796e-01	4.052685	1.819694e+00	1.108718e-01	8.401290e-01	-4.78604733	FALSE	FALSE
P13693	TPT1	9.749858e-02	4.057670	2.944799e+00	2.113514e-02	7.626167e-01	-4.78608826	FALSE	FALSE
P04350	TUBB4A	4.345035e-02	4.058683	3.502885e+00	9.674349e-03	6.318317e-01	-4.78950630	FALSE	FALSE
Q9Y617	PSAT1	8.192491e-02	4.058126	2.623721e+00	3.368907e-02	7.632738e-01	-4.79040212	FALSE	FALSE
O43482	OIP5	-1.724674e-01	4.054336	-2.074895e+00	7.595906e-02	8.191023e-01	-4.79044665	FALSE	FALSE
Q86XN8	MEX3D	-3.284846e-01	4.034485	-1.333004e+00	2.235726e-01	8.801403e-01	-4.79107090	FALSE	FALSE
Q01130	SRSF2	1.444675e-01	4.056311	3.358144e+00	1.180061e-02	6.587161e-01	-4.79232105	FALSE	FALSE
Q93052	LPP	-1.397772e-01	4.056847	-1.957793e+00	9.038890e-02	8.205235e-01	-4.79774984	FALSE	FALSE
Q9HCL2	GPAM	-1.936517e-01	4.054919	-1.612345e+00	1.501688e-01	8.427669e-01	-4.80002445	FALSE	FALSE
Q8NFI3	ENGASE	-3.917778e-01	4.021742	-1.410781e+00	2.004439e-01	8.634465e-01	-4.80273109	FALSE	FALSE
Q9NYJ8	TAB2	-2.476658e-01	4.047544	-1.808355e+00	1.127400e-01	8.401290e-01	-4.80406787	FALSE	FALSE
Q15560	TCEA2	-2.020455e-01	4.054288	-1.572401e+00	1.591039e-01	8.467353e-01	-4.80449900	FALSE	FALSE
O43716	GATC	-2.717132e-01	4.044656	-1.492395e+00	1.784874e-01	8.516678e-01	-4.80459333	FALSE	FALSE
Q9Y385	UBE2J1	-4.225652e-01	4.010605	-1.319731e+00	2.277450e-01	8.830660e-01	-4.80476097	FALSE	FALSE
Q8IUE6	HIST2H2AB	1.739353e-01	4.055249	3.533747e+00	9.276668e-03	6.266882e-01	-4.80701127	FALSE	FALSE
Q53EL6	PDCD4	1.280079e-01	4.056864	2.166655e+00	6.626872e-02	8.139988e-01	-4.80781797	FALSE	FALSE
Q9UG56	PISD	-2.105156e-01	4.051633	-1.766009e+00	1.199869e-01	8.402049e-01	-4.80933974	FALSE	FALSE
O75182	SIN3B	-2.320181e-01	4.049668	-1.705916e+00	1.310362e-01	8.427669e-01	-4.81168550	FALSE	FALSE
O00311	CDC7	1.807124e-01	4.055699	1.637212e+00	1.448440e-01	8.427669e-01	-4.81424463	FALSE	FALSE
Q8NEZ3	WDR19	-3.361399e-01	4.033831	-1.457656e+00	1.875539e-01	8.586082e-01	-4.81516692	FALSE	FALSE
Q9NQC1	JADE2	2.856032e-01	4.042475	1.644264e+00	1.433664e-01	8.427669e-01	-4.81599840	FALSE	FALSE
Q53TQ3	INO80D	3.188158e-01	4.036657	1.352176e+00	2.176634e-01	8.720842e-01	-4.81724229	FALSE	FALSE
P54274	TERF1	-2.337887e-01	4.049028	-1.689631e+00	1.341925e-01	8.427669e-01	-4.81745971	FALSE	FALSE
Q96EX3	WDR34	-1.569614e-01	4.055762	-1.921941e+00	9.532208e-02	8.256870e-01	-4.81788274	FALSE	FALSE
Q9H0A8	COMMD4	1.497680e-01	4.055683	2.090668e+00	7.419832e-02	8.191023e-01	-4.81877683	FALSE	FALSE
Q8WVT3	TRAPPC12	-1.413417e-01	4.056550	-1.984298e+00	8.690329e-02	8.191023e-01	-4.82024923	FALSE	FALSE
Q9NX70	MED29	1.982877e-01	4.052605	1.810335e+00	1.124116e-01	8.401290e-01	-4.82289636	FALSE	FALSE
Q8IV63	VRK3	-1.305031e-01	4.056740	-2.139410e+00	6.900959e-02	8.191023e-01	-4.82432567	FALSE	FALSE
Q96QD8	SLC38A2	-2.272561e-01	4.049674	-2.040261e+00	7.997214e-02	8.191023e-01	-4.82613514	FALSE	FALSE
P50416	CPT1A	3.534573e-01	4.026648	1.438872e+00	1.926272e-01	8.593417e-01	-4.82897939	FALSE	FALSE
O00499	BIN1	-1.039300e-01	4.057864	-2.182736e+00	6.470236e-02	8.139988e-01	-4.82946068	FALSE	FALSE
Q6ZTW0	TPGS1	-3.055700e-01	4.039304	-1.446812e+00	1.904679e-01	8.593417e-01	-4.82992833	FALSE	FALSE
Q9Y3T6	R3HCC1	-4.764867e-01	4.004921	-1.716531e+00	1.290167e-01	8.427669e-01	-4.82996098	FALSE	FALSE
Q9NXN4	GDAP2	2.333984e-01	4.049061	1.975551e+00	8.803879e-02	8.191023e-01	-4.83230996	FALSE	FALSE
Q9Y333	LSM2	3.334903e-01	4.042423	2.678655e+00	3.108455e-02	7.632738e-01	-4.83308973	FALSE	FALSE
Q8NFQ8	TOR1AIP2	-1.982830e-01	4.053861	-1.606693e+00	1.514042e-01	8.427669e-01	-4.83326746	FALSE	FALSE
O95900	TRUB2	-2.205093e-01	4.051018	-1.602933e+00	1.522314e-01	8.427669e-01	-4.83688719	FALSE	FALSE
Q9UIB8	CD84	-2.171920e-01	4.050658	-1.977837e+00	8.774066e-02	8.191023e-01	-4.83703248	FALSE	FALSE
Q86YH6	PDSS2	-2.967491e-01	4.040561	-1.583198e+00	1.566414e-01	8.431078e-01	-4.83758531	FALSE	FALSE
P62851	RPS25	8.272594e-02	4.058060	3.349685e+00	1.193950e-02	6.608208e-01	-4.83767379	FALSE	FALSE
P37108	SRP14	1.429439e-01	4.056156	2.989898e+00	1.981260e-02	7.626167e-01	-4.84001399	FALSE	FALSE
Q96AT1	KIAA1143	-1.275508e-01	4.056639	-2.299817e+00	5.436633e-02	7.934126e-01	-4.84153943	FALSE	FALSE
Q8NCG7	DAGLB	-2.922906e-01	4.040110	-1.646399e+00	1.429219e-01	8.427669e-01	-4.84511075	FALSE	FALSE
Q13948	CUX1	1.682560e-01	4.055699	1.712506e+00	1.297790e-01	8.427669e-01	-4.84741267	FALSE	FALSE
Q8TF01	PNISR	-2.420209e-01	4.047943	-1.951687e+00	9.121116e-02	8.205235e-01	-4.84915690	FALSE	FALSE
P49750	YLPM1	-9.961126e-02	4.057661	-2.431370e+00	4.473126e-02	7.892100e-01	-4.84924385	FALSE	FALSE
Q9P209	CEP72	-1.880329e-01	4.054832	-1.587091e+00	1.557622e-01	8.427669e-01	-4.85749878	FALSE	FALSE
O75127	PTCD1	-2.493201e-01	4.047628	-1.820646e+00	1.107163e-01	8.401290e-01	-4.85749914	FALSE	FALSE
Q14CB8	ARHGAP19	2.121836e-01	4.051049	1.723962e+00	1.276206e-01	8.427669e-01	-4.85877915	FALSE	FALSE
Q01581	HMGCS1	7.340570e-02	4.058247	2.796710e+00	2.617246e-02	7.632738e-01	-4.85994716	FALSE	FALSE
Q9HD23	MRS2	-2.717018e-01	4.044412	-1.486779e+00	1.799259e-01	8.539944e-01	-4.86315159	FALSE	FALSE
Q5T013	HYI	3.174931e-01	4.035359	1.498987e+00	1.768127e-01	8.516678e-01	-4.86464069	FALSE	FALSE
O60499	STX10	2.624503e-01	4.045777	1.826981e+00	1.096869e-01	8.401290e-01	-4.86656271	FALSE	FALSE
Q8TF42	UBASH3B	1.798145e-01	4.053710	2.120113e+00	7.101906e-02	8.191023e-01	-4.86706690	FALSE	FALSE
Q92598	HSPH1	7.930662e-02	4.058104	2.884751e+00	2.304234e-02	7.632738e-01	-4.86751552	FALSE	FALSE
Q9BSJ8	ESYT1	1.175244e-01	4.057021	2.363194e+00	4.948543e-02	7.892100e-01	-4.86767765	FALSE	FALSE
O00151	PDLIM1	-1.437391e-01	4.055896	-2.244284e+00	5.904318e-02	7.975413e-01	-4.86860803	FALSE	FALSE
Q96H55	MYO19	-3.261160e-01	4.032474	-1.401625e+00	2.030518e-01	8.634465e-01	-4.86870855	FALSE	FALSE
Q92504	SLC39A7	-3.726498e-01	4.019185	-1.379167e+00	2.095770e-01	8.675599e-01	-4.87028728	FALSE	FALSE
P15848	ARSB	1.841332e-01	4.054463	1.646617e+00	1.428765e-01	8.427669e-01	-4.87043438	FALSE	FALSE
O94864	SUPT7L	1.942857e-01	4.052908	1.737554e+00	1.251038e-01	8.427669e-01	-4.87078633	FALSE	FALSE
Q04917	YWHAH	5.620137e-02	4.058564	2.814390e+00	2.550985e-02	7.632738e-01	-4.87131494	FALSE	FALSE
Q6P1M9	ARMCX5	-3.132192e-01	4.035038	-1.350151e+00	2.182810e-01	8.720842e-01	-4.87156695	FALSE	FALSE
Q8IUH4	ZDHHC13	1.678064e-01	4.054585	1.983177e+00	8.704806e-02	8.191023e-01	-4.87205451	FALSE	FALSE
Q8N0S6	CENPL	-4.081449e-01	4.016588	-1.565510e+00	1.606941e-01	8.508776e-01	-4.87512069	FALSE	FALSE
Q9NUL3	STAU2	1.133282e-01	4.057254	2.274945e+00	5.641282e-02	7.947879e-01	-4.87516682	FALSE	FALSE
Q9BSC4	NOL10	1.011337e-01	4.057830	2.196237e+00	6.341596e-02	8.139988e-01	-4.87781877	FALSE	FALSE
P46734	MAP2K3	1.496240e-01	4.055525	2.134047e+00	6.956227e-02	8.191023e-01	-4.87844494	FALSE	FALSE
Q9BXW6	OSBPL1A	-2.274599e-01	4.049796	-1.501424e+00	1.761971e-01	8.516678e-01	-4.87886427	FALSE	FALSE
O14874	BCKDK	-2.205993e-01	4.050517	-2.009206e+00	8.374817e-02	8.191023e-01	-4.87953999	FALSE	FALSE
Q96CU9	FOXRED1	1.490763e-01	4.056000	1.910181e+00	9.699676e-02	8.256870e-01	-4.88055280	FALSE	FALSE
Q9BVV7	TIMM21	3.339751e-01	4.033271	1.634032e+00	1.455150e-01	8.427669e-01	-4.88064181	FALSE	FALSE
Q99638	RAD9A	2.573788e-01	4.046357	1.838541e+00	1.078323e-01	8.401290e-01	-4.88141076	FALSE	FALSE
Q86TX2	ACOT1	1.757217e-01	4.055155	1.651909e+00	1.417803e-01	8.427669e-01	-4.88324983	FALSE	FALSE
Q8IWD4	CCDC117	-1.926271e-01	4.052608	-1.833736e+00	1.085996e-01	8.401290e-01	-4.88426920	FALSE	FALSE
Q8N5F7	NKAP	-1.856954e-01	4.053086	-2.167539e+00	6.618165e-02	8.139988e-01	-4.88557156	FALSE	FALSE
O43670	ZNF207	7.136878e-02	4.058265	2.945597e+00	2.111093e-02	7.626167e-01	-4.88633199	FALSE	FALSE
P54709	ATP1B3	6.710539e-02	4.058482	2.511518e+00	3.973558e-02	7.632738e-01	-4.88793639	FALSE	FALSE
Q96CX6	LRRC58	-2.030572e-01	4.051628	-1.827188e+00	1.096535e-01	8.401290e-01	-4.88842530	FALSE	FALSE
P02795	MT2A	-6.175884e-01	4.000599	-2.398112e+00	4.698922e-02	7.892100e-01	-4.88907546	FALSE	FALSE
Q9P021	CRIPT	-1.419673e-01	4.055887	-2.471985e+00	4.212381e-02	7.684654e-01	-4.88920958	FALSE	FALSE
Q9NUQ2	AGPAT5	1.704325e-01	4.054349	2.013473e+00	8.321921e-02	8.191023e-01	-4.89001605	FALSE	FALSE
O43766	LIAS	-2.016079e-01	4.053328	-1.513426e+00	1.731936e-01	8.516678e-01	-4.89147687	FALSE	FALSE
Q7Z2E3	APTX	-1.944650e-01	4.052758	-2.407591e+00	4.633409e-02	7.892100e-01	-4.89223595	FALSE	FALSE
Q9BTV7	CABLES2	4.099869e-01	4.004743	1.205387e+00	2.665540e-01	8.934863e-01	-4.89289054	FALSE	FALSE
Q9H4I3	TRABD	1.783431e-01	4.053509	1.918196e+00	9.585234e-02	8.256870e-01	-4.89513470	FALSE	FALSE
Q86UA1	PRPF39	1.131213e-01	4.057569	2.054873e+00	7.825409e-02	8.191023e-01	-4.90083494	FALSE	FALSE
Q9H6E4	CCDC134	2.356153e-01	4.048706	2.001425e+00	8.472160e-02	8.191023e-01	-4.90221657	FALSE	FALSE
Q8N4J0	CARNMT1	-1.959002e-01	4.052627	-1.708124e+00	1.306137e-01	8.427669e-01	-4.90363343	FALSE	FALSE
Q13686	ALKBH1	3.116858e-01	4.035158	1.402031e+00	2.029357e-01	8.634465e-01	-4.90547279	FALSE	FALSE
Q14161	GIT2	-9.208803e-02	4.058033	-2.251586e+00	5.840571e-02	7.975413e-01	-4.90657077	FALSE	FALSE
Q6P2C8	MED27	1.692048e-01	4.054523	1.871635e+00	1.026886e-01	8.397683e-01	-4.90742709	FALSE	FALSE
P07902	GALT	-1.275842e-01	4.057249	-1.905988e+00	9.760073e-02	8.256870e-01	-4.90815835	FALSE	FALSE
Q8IXK2	GALNT12	2.137948e-01	4.051144	1.497542e+00	1.771784e-01	8.516678e-01	-4.91201733	FALSE	FALSE
Q12815	TROAP	1.953885e-01	4.052877	1.649599e+00	1.422579e-01	8.427669e-01	-4.91207281	FALSE	FALSE
O14647	CHD2	1.608334e-01	4.056076	1.664955e+00	1.391118e-01	8.427669e-01	-4.91431225	FALSE	FALSE
Q96CV9	OPTN	-3.487445e-01	4.022298	-1.184145e+00	2.743482e-01	8.934863e-01	-4.91661631	FALSE	FALSE
Q9UII2	ATP5IF1	-3.656347e-01	4.036138	-2.164653e+00	6.646633e-02	8.139988e-01	-4.91847249	FALSE	FALSE
O00471	EXOC5	1.113875e-01	4.057505	2.096713e+00	7.353428e-02	8.191023e-01	-4.91942907	FALSE	FALSE
Q8NE71	ABCF1	1.109854e-01	4.057197	2.345278e+00	5.081822e-02	7.892100e-01	-4.91954682	FALSE	FALSE
O14628	ZNF195	1.645249e-01	4.056452	1.562269e+00	1.614470e-01	8.508776e-01	-4.92476042	FALSE	FALSE
Q8N653	LZTR1	2.223020e-01	4.051757	1.303944e+00	2.327956e-01	8.872764e-01	-4.92476769	FALSE	FALSE
Q6NVV7	CDPF1	2.669038e-01	4.044316	1.771852e+00	1.189610e-01	8.401290e-01	-4.92735566	FALSE	FALSE
Q9H173	SIL1	-2.237609e-01	4.049970	-1.461211e+00	1.866074e-01	8.586082e-01	-4.93040952	FALSE	FALSE
P55196	AFDN	-2.952032e-01	4.036227	-1.287711e+00	2.380899e-01	8.931450e-01	-4.93434252	FALSE	FALSE
Q92581	SLC9A6	1.762850e-01	4.054850	1.588389e+00	1.554701e-01	8.427669e-01	-4.93503153	FALSE	FALSE
Q9BTX1	NDC1	2.149544e-01	4.050883	1.498867e+00	1.768428e-01	8.516678e-01	-4.93794142	FALSE	FALSE
O95544	NADK	-2.825686e-01	4.039885	-1.475759e+00	1.827786e-01	8.557183e-01	-4.94096855	FALSE	FALSE
Q96S82	UBL7	1.843207e-01	4.053473	1.732661e+00	1.260043e-01	8.427669e-01	-4.94227916	FALSE	FALSE
Q92542	NCSTN	-1.220697e-01	4.056875	-2.138477e+00	6.910544e-02	8.191023e-01	-4.94394579	FALSE	FALSE
P20340	RAB6A	1.010634e-01	4.057521	2.498842e+00	4.048584e-02	7.639052e-01	-4.94690927	FALSE	FALSE
Q96HJ9	FMC1	2.358039e-01	4.047888	1.581904e+00	1.569346e-01	8.431078e-01	-4.94818220	FALSE	FALSE
Q9H1Z4	WDR13	-1.746248e-01	4.054711	-1.623947e+00	1.476622e-01	8.427669e-01	-4.94937907	FALSE	FALSE
Q9Y5V3	MAGED1	-2.077091e-01	4.051690	-1.466442e+00	1.852226e-01	8.586082e-01	-4.95049152	FALSE	FALSE
P04406	GAPDH	9.727280e-02	4.057731	3.377956e+00	1.148203e-02	6.587161e-01	-4.95085997	FALSE	FALSE
Q8NFW8	CMAS	1.314437e-01	4.056460	2.050876e+00	7.872039e-02	8.191023e-01	-4.95107424	FALSE	FALSE
Q86Y91	KIF18B	1.433480e-01	4.056429	1.794388e+00	1.150827e-01	8.401290e-01	-4.95141556	FALSE	FALSE
O15297	PPM1D	3.222843e-01	4.029363	1.340865e+00	2.211328e-01	8.758147e-01	-4.95336615	FALSE	FALSE
O94992	HEXIM1	-3.167717e-01	4.038828	-2.007377e+00	8.397598e-02	8.191023e-01	-4.95496813	FALSE	FALSE
P04234	CD3D	-1.093871e-01	4.057234	-2.512492e+00	3.967855e-02	7.632738e-01	-4.95532848	FALSE	FALSE
Q99550	MPHOSPH9	-2.113619e-01	4.052354	-1.330550e+00	2.243388e-01	8.810322e-01	-4.95618371	FALSE	FALSE
Q9Y3E7	CHMP3	1.398759e-01	4.055999	2.022349e+00	8.212910e-02	8.191023e-01	-4.95715633	FALSE	FALSE
Q9BRP1	PDCD2L	-1.966281e-01	4.052077	-1.770234e+00	1.192443e-01	8.401290e-01	-4.95850580	FALSE	FALSE
Q14108	SCARB2	2.282259e-01	4.048098	1.521085e+00	1.713015e-01	8.516678e-01	-4.95901356	FALSE	FALSE
Q9Y2Z9	COQ6	2.707527e-01	4.041968	1.414993e+00	1.992541e-01	8.634465e-01	-4.95979711	FALSE	FALSE
Q96AG3	SLC25A46	2.113168e-01	4.050452	1.635764e+00	1.451492e-01	8.427669e-01	-4.96050199	FALSE	FALSE
O75317	USP12	-3.203010e-01	4.034366	-1.453743e+00	1.886008e-01	8.590889e-01	-4.96138318	FALSE	FALSE
Q96AV8	E2F7	-3.411568e-01	4.014666	-1.062962e+00	3.224916e-01	9.031941e-01	-4.96289427	FALSE	FALSE
Q9NXF1	TEX10	-1.385559e-01	4.056606	-1.833785e+00	1.085917e-01	8.401290e-01	-4.96324698	FALSE	FALSE
Q8IYQ7	THNSL1	1.533836e-01	4.055898	1.740177e+00	1.246236e-01	8.427669e-01	-4.96332382	FALSE	FALSE
Q6NTE8	MRNIP	-2.429514e-01	4.046086	-1.546658e+00	1.651194e-01	8.508776e-01	-4.96635800	FALSE	FALSE
Q9Y2G5	POFUT2	1.846326e-01	4.054090	1.517807e+00	1.721090e-01	8.516678e-01	-4.96714886	FALSE	FALSE
Q6JQN1	ACAD10	-4.197389e-01	4.004689	-1.276265e+00	2.418847e-01	8.934863e-01	-4.96952774	FALSE	FALSE
O60307	MAST3	2.604242e-01	4.045274	1.854380e+00	1.053402e-01	8.398168e-01	-4.97110077	FALSE	FALSE
Q9H4Z2	ZNF335	-2.997578e-01	4.030520	-1.059999e+00	3.237491e-01	9.031941e-01	-4.97136163	FALSE	FALSE
Q6IN84	MRM1	1.734395e-01	4.054084	1.760159e+00	1.210222e-01	8.408191e-01	-4.97189353	FALSE	FALSE
Q9Y4F9	RIPOR2	3.328686e-01	4.029642	1.369178e+00	2.125382e-01	8.697287e-01	-4.97204348	FALSE	FALSE
O43148	RNMT	8.607136e-02	4.058148	2.242630e+00	5.918849e-02	7.975413e-01	-4.97223590	FALSE	FALSE
O95202	LETM1	7.897366e-02	4.058205	2.407398e+00	4.634729e-02	7.892100e-01	-4.97261607	FALSE	FALSE
G9CGD6	CNK3/IPCEF1	2.086610e-01	4.050829	1.671567e+00	1.377773e-01	8.427669e-01	-4.97388852	FALSE	FALSE
P31641	SLC6A6	-2.623265e-01	4.045046	-1.718140e+00	1.287133e-01	8.427669e-01	-4.97527277	FALSE	FALSE
A8MPP1	DDX11L8	-2.072599e-01	4.050866	-1.609011e+00	1.508965e-01	8.427669e-01	-4.97529842	FALSE	FALSE
Q9Y3I1	FBXO7	1.187539e-01	4.057079	2.069671e+00	7.655138e-02	8.191023e-01	-4.97602453	FALSE	FALSE
Q9P253	VPS18	-1.393975e-01	4.056990	-1.706911e+00	1.308456e-01	8.427669e-01	-4.97966608	FALSE	FALSE
O00584	RNASET2	2.593906e-01	4.043859	1.337152e+00	2.222822e-01	8.775291e-01	-4.98240895	FALSE	FALSE
Q01094	E2F1	2.996029e-01	4.034798	1.310557e+00	2.306682e-01	8.853399e-01	-4.98473888	FALSE	FALSE
P27144	AK4	2.206259e-01	4.049516	1.836109e+00	1.082200e-01	8.401290e-01	-4.98490137	FALSE	FALSE
P51580	TPMT	1.306043e-01	4.056723	1.910649e+00	9.692964e-02	8.256870e-01	-4.98690692	FALSE	FALSE
Q9ULM6	CNOT6	-1.789466e-01	4.054381	-1.534254e+00	1.680921e-01	8.516178e-01	-4.98705320	FALSE	FALSE
P08047	SP1	-2.038559e-01	4.051572	-2.041260e+00	7.985350e-02	8.191023e-01	-4.98717291	FALSE	FALSE
Q8TD30	GPT2	1.680696e-01	4.054301	1.845273e+00	1.067663e-01	8.401290e-01	-4.98767707	FALSE	FALSE
P07919	UQCRH	-3.954126e-01	4.023408	-1.786667e+00	1.163976e-01	8.401290e-01	-4.98827058	FALSE	FALSE
Q9BTU6	PI4K2A	1.216119e-01	4.057184	1.929364e+00	9.427958e-02	8.256870e-01	-4.98944886	FALSE	FALSE
Q01804	OTUD4	-1.575577e-01	4.055237	-1.773570e+00	1.186611e-01	8.401290e-01	-4.99203321	FALSE	FALSE
Q9P015	MRPL15	1.117867e-01	4.057194	2.199085e+00	6.314799e-02	8.139988e-01	-4.99393627	FALSE	FALSE
Q8NFZ8	CADM4	-2.134268e-01	4.053904	-1.021904e+00	3.402631e-01	9.137354e-01	-4.99402629	FALSE	FALSE
O43822	CFAP410	3.518427e-01	4.024653	1.440832e+00	1.920924e-01	8.593417e-01	-4.99534319	FALSE	FALSE
Q13084	MRPL28	1.511793e-01	4.055560	1.831367e+00	1.089797e-01	8.401290e-01	-4.99539550	FALSE	FALSE
Q96QV1	HHIP	-2.233019e-01	4.050245	-1.210523e+00	2.646979e-01	8.934863e-01	-4.99589284	FALSE	FALSE
Q9H425	C1orf198	2.275647e-01	4.048091	1.495237e+00	1.777636e-01	8.516678e-01	-4.99629942	FALSE	FALSE
Q9NQH7	XPNPEP3	-2.235979e-01	4.048805	-1.687199e+00	1.346700e-01	8.427669e-01	-4.99630874	FALSE	FALSE
P51116	FXR2	1.249034e-01	4.056837	1.973388e+00	8.832185e-02	8.191023e-01	-4.99709753	FALSE	FALSE
O94804	STK10	-2.992686e-01	4.038976	-1.771432e+00	1.190345e-01	8.401290e-01	-4.99785595	FALSE	FALSE
Q92536	SLC7A6	2.027290e-01	4.051208	1.643812e+00	1.434607e-01	8.427669e-01	-4.99849457	FALSE	FALSE
Q99614	TTC1	-1.095341e-01	4.057174	-2.557491e+00	3.713283e-02	7.632738e-01	-4.99909660	FALSE	FALSE
P38935	IGHMBP2	3.042186e-01	4.031697	1.231210e+00	2.573304e-01	8.934863e-01	-4.99936990	FALSE	FALSE
P11117	ACP2	-1.365494e-01	4.057037	-1.710653e+00	1.301314e-01	8.427669e-01	-4.99943501	FALSE	FALSE
Q3L8U1	CHD9	1.729844e-01	4.053928	1.803753e+00	1.135067e-01	8.401290e-01	-5.00110197	FALSE	FALSE
O14964	HGS	-8.203185e-02	4.058108	-2.387944e+00	4.770260e-02	7.892100e-01	-5.00124060	FALSE	FALSE
Q9BR61	ACBD6	-1.162513e-01	4.057124	-2.074046e+00	7.605508e-02	8.191023e-01	-5.00370136	FALSE	FALSE
Q99698	LYST	-2.575852e-01	4.041733	-1.149455e+00	2.874844e-01	8.958723e-01	-5.00499228	FALSE	FALSE
P51790	CLCN3	2.882987e-01	4.037238	1.514102e+00	1.730257e-01	8.516678e-01	-5.00596057	FALSE	FALSE
O43633	CHMP2A	1.505908e-01	4.055283	2.181486e+00	6.482280e-02	8.139988e-01	-5.00655559	FALSE	FALSE
Q96AA3	RFT1	1.877086e-01	4.052784	1.670541e+00	1.379835e-01	8.427669e-01	-5.00674689	FALSE	FALSE
A9UHW6	MIF4GD	2.529970e-01	4.045423	1.636399e+00	1.450153e-01	8.427669e-01	-5.00804130	FALSE	FALSE
Q9NW13	RBM28	1.541492e-01	4.055383	1.762856e+00	1.205439e-01	8.402049e-01	-5.00872697	FALSE	FALSE
P27701	CD82	-1.588416e-01	4.054717	-2.110262e+00	7.206737e-02	8.191023e-01	-5.01153244	FALSE	FALSE
Q86YT6	MIB1	-1.816282e-01	4.053896	-1.516390e+00	1.724589e-01	8.516678e-01	-5.01191532	FALSE	FALSE
Q9UFG5	C19orf25	2.826355e-01	4.041053	1.694411e+00	1.332586e-01	8.427669e-01	-5.01360187	FALSE	FALSE
Q5T2E6	ARMH3	-1.691476e-01	4.054218	-1.705881e+00	1.310428e-01	8.427669e-01	-5.01443935	FALSE	FALSE
Q8TEL6	TRPC4AP	-1.797423e-01	4.054085	-1.508933e+00	1.743123e-01	8.516678e-01	-5.01505301	FALSE	FALSE
O95872	GPANK1	2.072233e-01	4.050624	1.549104e+00	1.645391e-01	8.508776e-01	-5.01539010	FALSE	FALSE
Q9H6U8	ALG9	-2.970876e-01	4.036300	-1.505871e+00	1.750786e-01	8.516678e-01	-5.01705385	FALSE	FALSE
Q9P2H3	IFT80	-2.344180e-01	4.046614	-1.526452e+00	1.699868e-01	8.516178e-01	-5.01914029	FALSE	FALSE
Q13740	ALCAM	1.742731e-01	4.053757	1.687963e+00	1.345197e-01	8.427669e-01	-5.01998541	FALSE	FALSE
Q9Y6I7	WSB1	3.180260e-01	4.028182	1.177330e+00	2.768888e-01	8.934863e-01	-5.02098504	FALSE	FALSE
O75817	POP7	2.454591e-01	4.047507	2.005381e+00	8.422532e-02	8.191023e-01	-5.02111709	FALSE	FALSE
P15882	CHN1	1.921010e-01	4.052370	1.625924e+00	1.472391e-01	8.427669e-01	-5.02123366	FALSE	FALSE
Q9BU02	THTPA	1.884816e-01	4.052542	1.636162e+00	1.450653e-01	8.427669e-01	-5.02159692	FALSE	FALSE
Q8TF76	HASPIN	5.116162e-01	3.976805	1.275604e+00	2.421055e-01	8.934863e-01	-5.02253483	FALSE	FALSE
P10244	MYBL2	-1.793669e-01	4.053652	-1.661395e+00	1.398352e-01	8.427669e-01	-5.02400592	FALSE	FALSE
Q9UMX1	SUFU	1.805491e-01	4.054931	1.354366e+00	2.169974e-01	8.720842e-01	-5.02484583	FALSE	FALSE
Q92674	CENPI	-2.069705e-01	4.050682	-1.438726e+00	1.926671e-01	8.593417e-01	-5.02741467	FALSE	FALSE
Q2VPB7	AP5B1	1.931715e-01	4.054218	1.215781e+00	2.628087e-01	8.934863e-01	-5.02770588	FALSE	FALSE
P62714	PPP2CB	-8.049047e-02	4.058039	-2.799997e+00	2.604792e-02	7.632738e-01	-5.02907320	FALSE	FALSE
O15121	DEGS1	-3.054841e-01	4.037710	-1.772094e+00	1.189187e-01	8.401290e-01	-5.03111043	FALSE	FALSE
Q9H5Q4	TFB2M	-1.120548e-01	4.057370	-2.007560e+00	8.395324e-02	8.191023e-01	-5.03111699	FALSE	FALSE
Q86UY6	NAA40	-1.401316e-01	4.056179	-1.811316e+00	1.122492e-01	8.401290e-01	-5.03118599	FALSE	FALSE
P07195	LDHB	9.790308e-02	4.057717	3.374896e+00	1.153062e-02	6.587161e-01	-5.03330986	FALSE	FALSE
Q15311	RALBP1	1.240799e-01	4.056884	1.921665e+00	9.536107e-02	8.256870e-01	-5.03389116	FALSE	FALSE
Q13432	UNC119	2.814883e-01	4.037728	1.275501e+00	2.421400e-01	8.934863e-01	-5.03464666	FALSE	FALSE
P49419	ALDH7A1	1.172915e-01	4.057120	1.999578e+00	8.495423e-02	8.191023e-01	-5.03471939	FALSE	FALSE
Q96BN2	TADA1	2.576515e-01	4.043244	1.541523e+00	1.663442e-01	8.516178e-01	-5.03576481	FALSE	FALSE
Q9NUJ1	ABHD10	1.164799e-01	4.056922	2.418056e+00	4.562156e-02	7.892100e-01	-5.03898520	FALSE	FALSE
Q8WWW0	RASSF5	1.390945e-01	4.056396	1.761094e+00	1.208562e-01	8.408191e-01	-5.03909443	FALSE	FALSE
Q9H8Y8	GORASP2	1.047583e-01	4.057473	2.163750e+00	6.655571e-02	8.139988e-01	-5.04010108	FALSE	FALSE
O94964	SOGA1	-1.647946e-01	4.054747	-1.656607e+00	1.408138e-01	8.427669e-01	-5.04018209	FALSE	FALSE
Q9UIG0	BAZ1B	1.505895e-01	4.055284	1.874219e+00	1.022972e-01	8.397683e-01	-5.04086275	FALSE	FALSE
Q5TAQ9	DCAF8	1.911682e-01	4.052138	1.763392e+00	1.204489e-01	8.402049e-01	-5.04137718	FALSE	FALSE
Q16658	FSCN1	1.943398e-01	4.053320	1.257326e+00	2.482782e-01	8.934863e-01	-5.04194631	FALSE	FALSE
Q15800	MSMO1	2.109324e-01	4.050238	1.688762e+00	1.343629e-01	8.427669e-01	-5.04436166	FALSE	FALSE
Q9Y6J9	TAF6L	-1.530462e-01	4.056346	-1.527657e+00	1.696928e-01	8.516178e-01	-5.04474655	FALSE	FALSE
P17028	ZNF24	-1.751939e-01	4.053453	-1.869971e+00	1.029415e-01	8.397683e-01	-5.04529653	FALSE	FALSE
P47914	RPL29	5.161907e-02	4.058576	3.040459e+00	1.843325e-02	7.340704e-01	-5.04645955	FALSE	FALSE
O15047	SETD1A	1.526730e-01	4.055338	1.782473e+00	1.171179e-01	8.401290e-01	-5.04765846	FALSE	FALSE
Q6ZQX7	LIAT1	5.547385e-01	3.964213	1.287820e+00	2.380540e-01	8.931450e-01	-5.04811372	FALSE	FALSE
P49840	GSK3A	-1.178657e-01	4.056995	-2.037901e+00	8.025311e-02	8.191023e-01	-5.04841750	FALSE	FALSE
O75191	XYLB	2.049592e-01	4.050711	1.719077e+00	1.285367e-01	8.427669e-01	-5.04941901	FALSE	FALSE
Q16526	CRY1	-1.917746e-01	4.053350	-1.269467e+00	2.441632e-01	8.934863e-01	-5.04951536	FALSE	FALSE
Q96EY5	MVB12A	2.780861e-01	4.037357	1.287747e+00	2.380781e-01	8.931450e-01	-5.05133987	FALSE	FALSE
Q8TBC3	SHKBP1	1.572277e-01	4.055815	1.541410e+00	1.663712e-01	8.516178e-01	-5.05200765	FALSE	FALSE
P57775	FBXW4	2.295685e-01	4.046978	1.346817e+00	2.193015e-01	8.720842e-01	-5.05206185	FALSE	FALSE
Q96PM5	RCHY1	-2.220596e-01	4.048408	-1.595278e+00	1.539282e-01	8.427669e-01	-5.05293654	FALSE	FALSE
Q9UI09	NDUFA12	1.898841e-01	4.051728	1.779414e+00	1.176459e-01	8.401290e-01	-5.05536303	FALSE	FALSE
O00559	EBAG9	-2.293674e-01	4.047134	-1.167061e+00	2.807537e-01	8.957510e-01	-5.05550054	FALSE	FALSE
Q9C0D3	ZYG11B	-3.183704e-01	4.027863	-1.343600e+00	2.202898e-01	8.745972e-01	-5.05724372	FALSE	FALSE
P55039	DRG2	1.174244e-01	4.056901	2.167363e+00	6.619896e-02	8.139988e-01	-5.05867097	FALSE	FALSE
Q9HB58	SP110	1.797095e-01	4.053783	1.449709e+00	1.896854e-01	8.592444e-01	-5.05987429	FALSE	FALSE
P09496	CLTA	-3.671661e-01	4.036162	-2.376827e+00	4.849515e-02	7.892100e-01	-5.06014802	FALSE	FALSE
Q9ULG1	INO80	-2.198705e-01	4.048127	-1.299616e+00	2.341972e-01	8.889757e-01	-5.06269123	FALSE	FALSE
Q5TA50	CPTP	2.696685e-01	4.040370	1.429124e+00	1.953084e-01	8.629565e-01	-5.06356671	FALSE	FALSE
Q9UKM7	MAN1B1	2.186250e-01	4.048426	1.350698e+00	2.181142e-01	8.720842e-01	-5.06562258	FALSE	FALSE
O75326	SEMA7A	-2.600502e-01	4.038292	-1.209506e+00	2.650645e-01	8.934863e-01	-5.06642171	FALSE	FALSE
Q8N8K9	KIAA1958	2.529455e-01	4.040834	1.146692e+00	2.885524e-01	8.958723e-01	-5.06683031	FALSE	FALSE
Q96A35	MRPL24	-1.012709e-01	4.057573	-2.159413e+00	6.698647e-02	8.162102e-01	-5.06759439	FALSE	FALSE
Q5JTD0	TJAP1	-1.362594e-01	4.056308	-1.797462e+00	1.145631e-01	8.401290e-01	-5.06889328	FALSE	FALSE
P60602	ROMO1	2.791518e-01	4.040287	1.704647e+00	1.312797e-01	8.427669e-01	-5.06938029	FALSE	FALSE
P25963	NFKBIA	-2.822343e-01	4.039051	-1.517441e+00	1.721991e-01	8.516678e-01	-5.07070138	FALSE	FALSE
Q9Y5Z4	HEBP2	-1.455648e-01	4.055602	-1.818727e+00	1.110299e-01	8.401290e-01	-5.07380242	FALSE	FALSE
Q8N5A5	ZGPAT	1.094731e-01	4.057642	1.881465e+00	1.012070e-01	8.397683e-01	-5.07479766	FALSE	FALSE
Q93075	TATDN2	-1.886132e-01	4.053436	-1.243447e+00	2.530545e-01	8.934863e-01	-5.07592604	FALSE	FALSE
Q96F44	TRIM11	-1.773047e-01	4.053568	-1.593024e+00	1.544312e-01	8.427669e-01	-5.07610551	FALSE	FALSE
Q05469	LIPE	1.414978e-01	4.057303	1.490839e+00	1.788849e-01	8.516678e-01	-5.07760470	FALSE	FALSE
Q15043	SLC39A14	2.277458e-01	4.047876	1.718528e+00	1.286402e-01	8.427669e-01	-5.07762070	FALSE	FALSE
Q9UBS0	RPS6KB2	-2.951943e-01	4.028136	-1.130248e+00	2.949777e-01	9.000728e-01	-5.07866517	FALSE	FALSE
Q9UKA4	AKAP11	1.691575e-01	4.054346	1.540823e+00	1.665117e-01	8.516178e-01	-5.07985881	FALSE	FALSE
Q9UIM3	FKBPL	-1.939042e-01	4.051762	-1.554323e+00	1.633069e-01	8.508776e-01	-5.08008736	FALSE	FALSE
Q9NQG6	MIEF1	-2.501244e-01	4.042909	-1.451507e+00	1.892015e-01	8.592444e-01	-5.08212170	FALSE	FALSE
Q9H3K2	GHITM	1.346489e-01	4.056077	2.011692e+00	8.343960e-02	8.191023e-01	-5.08366717	FALSE	FALSE
Q96A08	H2BC1	4.643146e-01	4.030214	2.965961e+00	2.050330e-02	7.626167e-01	-5.08422371	FALSE	FALSE
Q8TEP8	CEP192	-3.021998e-01	4.032202	-1.341938e+00	2.208018e-01	8.750343e-01	-5.08473958	FALSE	FALSE
Q9P032	NDUFAF4	1.567421e-01	4.055113	1.666837e+00	1.387307e-01	8.427669e-01	-5.08604254	FALSE	FALSE
Q9NUN5	LMBRD1	2.067879e-01	4.050271	9.971676e-01	3.513348e-01	9.155665e-01	-5.08892901	FALSE	FALSE
Q5VZE5	NAA35	-1.197310e-01	4.056983	-1.910859e+00	9.689946e-02	8.256870e-01	-5.08969974	FALSE	FALSE
Q3SXM5	HSDL1	1.228777e-01	4.056642	2.073339e+00	7.613508e-02	8.191023e-01	-5.09016019	FALSE	FALSE
P36542	ATP5F1C	1.501864e-01	4.055529	2.619117e+00	3.391739e-02	7.632738e-01	-5.09070784	FALSE	FALSE
A0AVK6	E2F8	2.531299e-01	4.041815	1.285539e+00	2.388061e-01	8.934863e-01	-5.09137236	FALSE	FALSE
P82930	MRPS34	1.829086e-01	4.052410	1.666860e+00	1.387261e-01	8.427669e-01	-5.09335726	FALSE	FALSE
Q10469	MGAT2	1.502230e-01	4.055193	1.781446e+00	1.172949e-01	8.401290e-01	-5.09351898	FALSE	FALSE
Q9BYV8	CEP41	-8.820652e-02	4.058073	-2.113130e+00	7.176054e-02	8.191023e-01	-5.09448833	FALSE	FALSE
Q8NEC7	GSTCD	-1.378900e-01	4.056577	-1.657375e+00	1.406564e-01	8.427669e-01	-5.09460186	FALSE	FALSE
P63173	RPL38	3.162131e-01	4.044493	2.782683e+00	2.671099e-02	7.632738e-01	-5.09500905	FALSE	FALSE
Q9UPS6	SETD1B	2.337301e-01	4.041878	1.018531e+00	3.417564e-01	9.147587e-01	-5.09540772	FALSE	FALSE
Q9NV06	DCAF13	9.497746e-02	4.058024	1.981553e+00	8.725807e-02	8.191023e-01	-5.09706024	FALSE	FALSE
Q5T4F4	ZFYVE27	-2.980705e-01	4.020018	-9.647593e-01	3.662593e-01	9.180325e-01	-5.09877401	FALSE	FALSE
P53794	SLC5A3	-4.471100e-01	3.989896	-1.323102e+00	2.266789e-01	8.830660e-01	-5.09919881	FALSE	FALSE
Q53GQ0	HSD17B12	1.488466e-01	4.055208	1.936212e+00	9.332767e-02	8.256870e-01	-5.10107554	FALSE	FALSE
Q96F24	NRBF2	1.609155e-01	4.054594	1.710818e+00	1.300999e-01	8.427669e-01	-5.10322480	FALSE	FALSE
Q9BY42	RTF2	-9.687141e-02	4.057612	-2.261380e+00	5.756158e-02	7.947879e-01	-5.10496995	FALSE	FALSE
P29728	OAS2	2.125881e-01	4.048543	1.346621e+00	2.193613e-01	8.720842e-01	-5.10551618	FALSE	FALSE
Q96QE5	TEFM	2.538048e-01	4.041497	1.301976e+00	2.334320e-01	8.879118e-01	-5.10566449	FALSE	FALSE
Q6PGQ7	BORA	3.173022e-01	4.022448	1.100582e+00	3.068644e-01	9.000728e-01	-5.10574500	FALSE	FALSE
P13598	ICAM2	-1.331412e-01	4.056751	-1.666201e+00	1.388593e-01	8.427669e-01	-5.10694142	FALSE	FALSE
Q9UKE5	TNIK	-2.061527e-01	4.046838	-8.542578e-01	4.207522e-01	9.279135e-01	-5.11075070	FALSE	FALSE
Q96S44	TP53RK	1.932309e-01	4.051510	1.765139e+00	1.201402e-01	8.402049e-01	-5.11242766	FALSE	FALSE
Q9UBW5	BIN2	2.006489e-01	4.050855	1.920369e+00	9.554432e-02	8.256870e-01	-5.11248949	FALSE	FALSE
Q9UFF9	CNOT8	1.661043e-01	4.054267	1.585172e+00	1.561949e-01	8.431078e-01	-5.11257482	FALSE	FALSE
Q14562	DHX8	9.794050e-02	4.057833	1.998347e+00	8.510960e-02	8.191023e-01	-5.11327498	FALSE	FALSE
Q9NRX5	SERINC1	1.836995e-01	4.053704	1.144855e+00	2.892645e-01	8.959204e-01	-5.11443158	FALSE	FALSE
Q9NS56	TOPORS	2.712925e-01	4.035296	1.197264e+00	2.695125e-01	8.934863e-01	-5.11446950	FALSE	FALSE
Q9Y4D1	DAAM1	2.487414e-01	4.041718	1.314184e+00	2.295087e-01	8.835332e-01	-5.11462262	FALSE	FALSE
Q15363	TMED2	1.071574e-01	4.057227	2.261654e+00	5.753817e-02	7.947879e-01	-5.11584517	FALSE	FALSE
Q9NQ86	TRIM36	2.146036e-01	4.044293	8.765049e-01	4.093314e-01	9.233551e-01	-5.11664645	FALSE	FALSE
Q9Y276	BCS1L	-2.174150e-01	4.048330	-1.520240e+00	1.715093e-01	8.516678e-01	-5.11744951	FALSE	FALSE
Q8TD55	PLEKHO2	1.680866e-01	4.055467	1.246010e+00	2.521667e-01	8.934863e-01	-5.12053281	FALSE	FALSE
P53370	NUDT6	-2.400067e-01	4.040674	-1.026959e+00	3.380345e-01	9.137354e-01	-5.12107289	FALSE	FALSE
Q8IYR2	SMYD4	-1.634263e-01	4.056402	-1.216025e+00	2.627210e-01	8.934863e-01	-5.12113485	FALSE	FALSE
Q9H4M3	FBXO44	-2.107714e-01	4.048671	-1.300803e+00	2.338122e-01	8.888403e-01	-5.12219383	FALSE	FALSE
Q9NVR5	DNAAF2	-3.037967e-01	4.019967	-1.093804e+00	3.096340e-01	9.011675e-01	-5.12454442	FALSE	FALSE
Q9H2D1	SLC25A32	1.428618e-01	4.056914	1.451251e+00	1.892704e-01	8.592444e-01	-5.12528177	FALSE	FALSE
O60683	PEX10	-2.611628e-01	4.038304	-1.206242e+00	2.662443e-01	8.934863e-01	-5.12863189	FALSE	FALSE
Q9BT30	ALKBH7	-1.912499e-01	4.051622	-1.361355e+00	2.148832e-01	8.711271e-01	-5.12905407	FALSE	FALSE
P55010	EIF5	7.965664e-02	4.058047	2.730122e+00	2.883425e-02	7.632738e-01	-5.12959280	FALSE	FALSE
Q6UUV7	CRTC3	2.591130e-01	4.039587	1.278366e+00	2.411844e-01	8.934863e-01	-5.13127787	FALSE	FALSE
Q9BQI0	AIF1L	2.255299e-01	4.045619	1.226103e+00	2.591328e-01	8.934863e-01	-5.13188834	FALSE	FALSE
P49748	ACADVL	-1.298524e-01	4.056831	-1.685344e+00	1.350352e-01	8.427669e-01	-5.13332679	FALSE	FALSE
O15530	PDPK1	-1.418199e-01	4.056584	-1.506506e+00	1.749196e-01	8.516678e-01	-5.13459993	FALSE	FALSE
P04040	CAT	-6.217785e-02	4.058507	-2.403473e+00	4.661756e-02	7.892100e-01	-5.13536523	FALSE	FALSE
P15884	TCF4	1.963788e-01	4.051613	1.889807e+00	9.996596e-02	8.376986e-01	-5.13550216	FALSE	FALSE
Q96SY0	INTS14	1.243304e-01	4.057353	1.633767e+00	1.455712e-01	8.427669e-01	-5.13608700	FALSE	FALSE
Q99704	DOK1	-1.976230e-01	4.050679	-1.504675e+00	1.753788e-01	8.516678e-01	-5.13626932	FALSE	FALSE
A6NCE7	MAP1LC3B2	2.170247e-01	4.050994	2.305204e+00	5.393312e-02	7.934126e-01	-5.13791056	FALSE	FALSE
Q12830	BPTF	1.521399e-01	4.055550	1.520068e+00	1.715516e-01	8.516678e-01	-5.13811907	FALSE	FALSE
O75081	CBFA2T3	-1.363258e-01	4.057020	-1.501203e+00	1.762527e-01	8.516678e-01	-5.14452032	FALSE	FALSE
Q9NPF2	CHST11	2.395631e-01	4.044123	1.388596e+00	2.068151e-01	8.661357e-01	-5.14546699	FALSE	FALSE
Q9BYG3	NIFK	9.688550e-02	4.057872	1.955492e+00	9.069789e-02	8.205235e-01	-5.14764528	FALSE	FALSE
O60861	GAS7	-1.062567e-01	4.057689	-1.840043e+00	1.075935e-01	8.401290e-01	-5.14831655	FALSE	FALSE
P29966	MARCKS	-2.574582e-01	4.042269	-1.558421e+00	1.623451e-01	8.508776e-01	-5.14872725	FALSE	FALSE
Q8IV08	PLD3	-1.496483e-01	4.055436	-1.600252e+00	1.528236e-01	8.427669e-01	-5.14930860	FALSE	FALSE
Q96J42	TXNDC15	-2.079113e-01	4.048576	-1.222357e+00	2.604618e-01	8.934863e-01	-5.14979168	FALSE	FALSE
P02794	FTH1	1.979154e-01	4.050100	1.236936e+00	2.553219e-01	8.934863e-01	-5.14997257	FALSE	FALSE
O75718	CRTAP	1.426310e-01	4.056298	1.526435e+00	1.699909e-01	8.516178e-01	-5.15141814	FALSE	FALSE
Q6PI26	SHQ1	2.094416e-01	4.048832	1.322863e+00	2.267544e-01	8.830660e-01	-5.15211604	FALSE	FALSE
Q96B36	AKT1S1	2.168536e-01	4.048509	1.623423e+00	1.477746e-01	8.427669e-01	-5.15231287	FALSE	FALSE
Q5JPI9	EEF1AKMT2	-1.744620e-01	4.053370	-1.386369e+00	2.074644e-01	8.669116e-01	-5.15239008	FALSE	FALSE
A1L0T0	ILVBL	-1.314393e-01	4.056638	-1.670292e+00	1.380336e-01	8.427669e-01	-5.15307369	FALSE	FALSE
O14936	CASK	-2.075756e-01	4.044348	-8.829059e-01	4.060874e-01	9.233551e-01	-5.15416615	FALSE	FALSE
Q63HQ0	AP1AR	4.674164e-01	3.995641	1.383077e+00	2.084278e-01	8.669116e-01	-5.15716605	FALSE	FALSE
Q8TD31	CCHCR1	2.039442e-01	4.049053	1.144733e+00	2.893119e-01	8.959204e-01	-5.15754997	FALSE	FALSE
Q8IWE5	PLEKHM2	2.268819e-01	4.045116	1.249940e+00	2.508104e-01	8.934863e-01	-5.16264681	FALSE	FALSE
Q5VWZ2	LYPLAL1	2.094766e-01	4.049650	1.689238e+00	1.342695e-01	8.427669e-01	-5.16302205	FALSE	FALSE
P04920	SLC4A2	1.811126e-01	4.052471	1.383309e+00	2.083597e-01	8.669116e-01	-5.16592262	FALSE	FALSE
Q9ULC3	RAB23	2.062010e-01	4.049551	1.546744e+00	1.650992e-01	8.508776e-01	-5.16657082	FALSE	FALSE
Q8N9Z2	CCDC71L	-2.093330e-01	4.047734	-1.249262e+00	2.510438e-01	8.934863e-01	-5.16666347	FALSE	FALSE
Q5TF21	SOGA3	-1.565954e-01	4.056305	-1.218121e+00	2.619715e-01	8.934863e-01	-5.16746897	FALSE	FALSE
Q9UNA1	ARHGAP26	1.699668e-01	4.053621	1.490946e+00	1.788575e-01	8.516678e-01	-5.16806802	FALSE	FALSE
Q96NC0	ZMAT2	9.209959e-02	4.057867	2.071578e+00	7.633462e-02	8.191023e-01	-5.17101519	FALSE	FALSE
Q8TCN5	ZNF507	-1.526924e-01	4.055318	-1.526670e+00	1.699336e-01	8.516178e-01	-5.17172939	FALSE	FALSE
O95248	SBF1	-1.718554e-01	4.053194	-1.465635e+00	1.854355e-01	8.586082e-01	-5.17225130	FALSE	FALSE
Q9BZ95	NSD3	-1.575952e-01	4.054624	-1.598168e+00	1.532856e-01	8.427669e-01	-5.17525842	FALSE	FALSE
O95405	ZFYVE9	3.234449e-01	3.979158	7.558613e-01	4.739749e-01	9.333545e-01	-5.17596407	FALSE	FALSE
Q9ULV3	CIZ1	-1.095482e-01	4.057162	-2.018781e+00	8.256558e-02	8.191023e-01	-5.17690829	FALSE	FALSE
Q15572	TAF1C	2.178300e-01	4.044116	1.059321e+00	3.240371e-01	9.031941e-01	-5.17734179	FALSE	FALSE
Q9HCD6	TANC2	3.116534e-01	3.938268	5.658083e-01	5.888910e-01	9.416475e-01	-5.17734587	FALSE	FALSE
P00167	CYB5A	2.277149e-01	4.046726	1.498611e+00	1.769076e-01	8.516678e-01	-5.17773143	FALSE	FALSE
O15162	PLSCR1	2.452977e-01	4.045197	1.625507e+00	1.473282e-01	8.427669e-01	-5.17782565	FALSE	FALSE
Q8N465	D2HGDH	-1.676165e-01	4.053589	-1.509965e+00	1.740548e-01	8.516678e-01	-5.17798562	FALSE	FALSE
Q8N1G0	ZNF687	-1.695429e-01	4.053722	-1.386118e+00	2.075378e-01	8.669116e-01	-5.17882245	FALSE	FALSE
Q96CN7	ISOC1	6.664832e-02	4.058468	2.255650e+00	5.805396e-02	7.975413e-01	-5.18025632	FALSE	FALSE
Q9P0J7	KCMF1	1.772759e-01	4.052738	1.533178e+00	1.683522e-01	8.516178e-01	-5.18211994	FALSE	FALSE
Q58EX7	PLEKHG4	1.593134e-01	4.055374	1.261537e+00	2.468444e-01	8.934863e-01	-5.18291253	FALSE	FALSE
Q9ULH0	KIDINS220	2.162739e-01	4.046041	1.203885e+00	2.670989e-01	8.934863e-01	-5.18495331	FALSE	FALSE
Q8TCE6	DENND10	-2.084846e-01	4.048668	-1.377257e+00	2.101405e-01	8.679618e-01	-5.18550849	FALSE	FALSE
Q9H0C5	BTBD1	3.488527e-01	4.010953	1.173752e+00	2.782305e-01	8.934863e-01	-5.18634655	FALSE	FALSE
P61011	SRP54	1.200240e-01	4.056610	2.215443e+00	6.163019e-02	8.042827e-01	-5.18693533	FALSE	FALSE
Q5JTW2	CEP78	1.489299e-01	4.055458	1.519991e+00	1.715705e-01	8.516678e-01	-5.18711692	FALSE	FALSE
Q9Y680	FKBP7	-1.515136e-01	4.055709	-1.383895e+00	2.081882e-01	8.669116e-01	-5.18895193	FALSE	FALSE
Q9Y6X8	ZHX2	1.894979e-01	4.051031	1.396071e+00	2.046485e-01	8.634465e-01	-5.18916065	FALSE	FALSE
Q96B54	ZNF428	-1.210004e-01	4.056640	-2.345362e+00	5.081187e-02	7.892100e-01	-5.19052638	FALSE	FALSE
Q96RU3	FNBP1	-8.644434e-02	4.057844	-2.445684e+00	4.379396e-02	7.852719e-01	-5.19064665	FALSE	FALSE
Q9UBT7	CTNNAL1	1.979578e-01	4.049300	1.193263e+00	2.709795e-01	8.934863e-01	-5.19304969	FALSE	FALSE
O75379	VAMP4	-2.184645e-01	4.046259	-1.342865e+00	2.205161e-01	8.749640e-01	-5.19355600	FALSE	FALSE
Q4G176	ACSF3	1.390400e-01	4.055782	1.690338e+00	1.340539e-01	8.427669e-01	-5.19598134	FALSE	FALSE
P11926	ODC1	-1.760242e-01	4.052831	-1.129284e+00	2.953579e-01	9.000728e-01	-5.19650150	FALSE	FALSE
Q6PML9	SLC30A9	2.529503e-01	4.040921	1.370843e+00	2.120422e-01	8.688261e-01	-5.19779539	FALSE	FALSE
Q9NWQ8	PAG1	1.024563e-01	4.057964	1.747206e+00	1.233454e-01	8.427669e-01	-5.19787667	FALSE	FALSE
Q96G21	IMP4	1.644480e-01	4.053980	1.970165e+00	8.874518e-02	8.191023e-01	-5.19988044	FALSE	FALSE
Q9BQ15	NABP2	-2.805937e-01	4.041567	-1.889262e+00	1.000467e-01	8.376986e-01	-5.20079277	FALSE	FALSE
Q96JB2	COG3	1.575910e-01	4.054431	1.566901e+00	1.603719e-01	8.508776e-01	-5.20080282	FALSE	FALSE
Q9BUE0	MED18	-8.609084e-02	4.058198	-1.956501e+00	9.056234e-02	8.205235e-01	-5.20367287	FALSE	FALSE
Q9Y3A2	UTP11	-1.439888e-01	4.055683	-1.538249e+00	1.671294e-01	8.516178e-01	-5.20408890	FALSE	FALSE
P62072	TIMM10	3.106177e-01	4.031953	1.632232e+00	1.458961e-01	8.427669e-01	-5.20594530	FALSE	FALSE
Q9NV31	IMP3	2.821882e-01	4.042331	2.025029e+00	8.180274e-02	8.191023e-01	-5.20688280	FALSE	FALSE
P30419	NMT1	-9.898345e-02	4.057438	-2.330792e+00	5.192249e-02	7.892100e-01	-5.20836925	FALSE	FALSE
P57105	SYNJ2BP	1.854523e-01	4.051788	1.715473e+00	1.292167e-01	8.427669e-01	-5.20878109	FALSE	FALSE
O75943	RAD17	1.795475e-01	4.052218	1.351723e+00	2.178015e-01	8.720842e-01	-5.20880534	FALSE	FALSE
Q9H6S1	AZI2	-2.334035e-01	4.041209	-1.074362e+00	3.176904e-01	9.031941e-01	-5.20930027	FALSE	FALSE
Q96L73	NSD1	1.779015e-01	4.051411	9.278065e-01	3.838602e-01	9.210151e-01	-5.20946461	FALSE	FALSE
Q9P2D1	CHD7	-1.667804e-01	4.053961	-1.228401e+00	2.583205e-01	8.934863e-01	-5.20948080	FALSE	FALSE
Q7Z6I8	C5orf24	-2.045145e-01	4.048090	-1.283463e+00	2.394923e-01	8.934863e-01	-5.21146180	FALSE	FALSE
Q9P0T7	TMEM9	-2.850823e-01	4.032554	-1.316917e+00	2.286383e-01	8.830660e-01	-5.21393436	FALSE	FALSE
P41440	SLC19A1	1.524622e-01	4.055201	1.398396e+00	2.039789e-01	8.634465e-01	-5.21536245	FALSE	FALSE
Q96NW4	ANKRD27	1.711252e-01	4.052944	1.245844e+00	2.522242e-01	8.934863e-01	-5.21652023	FALSE	FALSE
P17900	GM2A	1.770903e-01	4.052470	1.669902e+00	1.381122e-01	8.427669e-01	-5.21870520	FALSE	FALSE
Q969F2	NKD2	2.377449e-01	4.032655	9.426457e-01	3.767172e-01	9.210151e-01	-5.21886681	FALSE	FALSE
Q16527	CSRP2	2.265993e-01	4.033952	8.382010e-01	4.291360e-01	9.312416e-01	-5.21905108	FALSE	FALSE
O43609	SPRY1	-1.994563e-01	4.046268	-1.014223e+00	3.436716e-01	9.155665e-01	-5.22089775	FALSE	FALSE
Q96K37	SLC35E1	2.293497e-01	4.045378	1.372785e+00	2.114649e-01	8.688261e-01	-5.22097544	FALSE	FALSE
Q13555	CAMK2G	-8.930994e-02	4.058180	-1.878927e+00	1.015876e-01	8.397683e-01	-5.22173017	FALSE	FALSE
Q96SW2	CRBN	-1.079391e-01	4.057389	-1.832152e+00	1.088537e-01	8.401290e-01	-5.22248916	FALSE	FALSE
Q92802	N4BP2L2	-1.980994e-01	4.049897	-1.412691e+00	1.999034e-01	8.634465e-01	-5.22252125	FALSE	FALSE
Q8NBX0	SCCPDH	9.780935e-02	4.057454	2.288628e+00	5.527750e-02	7.947879e-01	-5.22269091	FALSE	FALSE
Q96PZ2	FAM111A	-1.443454e-01	4.056107	-1.385648e+00	2.076751e-01	8.669116e-01	-5.22271575	FALSE	FALSE
Q14457	BECN1	1.800802e-01	4.051975	1.620671e+00	1.483660e-01	8.427669e-01	-5.22485303	FALSE	FALSE
P55201	BRPF1	1.547949e-01	4.054543	1.546794e+00	1.650873e-01	8.508776e-01	-5.22506859	FALSE	FALSE
Q71F56	MED13L	1.673340e-01	4.053695	1.242615e+00	2.533432e-01	8.934863e-01	-5.22512445	FALSE	FALSE
Q9UKT4	FBXO5	-1.559750e-01	4.054357	-1.577847e+00	1.578573e-01	8.431078e-01	-5.22609629	FALSE	FALSE
O94916	NFAT5	-1.866809e-01	4.049567	-1.031874e+00	3.358784e-01	9.132482e-01	-5.22667267	FALSE	FALSE
Q9P031	CCDC59	1.826059e-01	4.051850	1.444729e+00	1.910323e-01	8.593417e-01	-5.22677302	FALSE	FALSE
Q9NZN4	EHD2	1.463107e-01	4.055320	1.532183e+00	1.685930e-01	8.516178e-01	-5.22998827	FALSE	FALSE
Q96AB6	NTAN1	2.028065e-01	4.049016	1.444239e+00	1.911655e-01	8.593417e-01	-5.23098456	FALSE	FALSE
Q7Z624	CAMKMT	-1.476149e-01	4.055621	-1.370313e+00	2.121999e-01	8.688887e-01	-5.23225955	FALSE	FALSE
Q9UKM9	RALY	6.045112e-02	4.058422	2.806612e+00	2.579915e-02	7.632738e-01	-5.23244134	FALSE	FALSE
P49760	CLK2	2.346078e-01	4.043678	1.359434e+00	2.154625e-01	8.719073e-01	-5.23259703	FALSE	FALSE
P52630	STAT2	-2.139634e-01	4.045291	-1.201243e+00	2.680599e-01	8.934863e-01	-5.23362669	FALSE	FALSE
P56134	ATP5MF	1.545175e-01	4.055379	2.695023e+00	3.034970e-02	7.632738e-01	-5.23364032	FALSE	FALSE
Q5U5Q3	MEX3C	1.803202e-01	4.051467	1.231622e+00	2.571853e-01	8.934863e-01	-5.23422138	FALSE	FALSE
O95644	NFATC1	2.273735e-01	4.045998	1.541485e+00	1.663533e-01	8.516178e-01	-5.23551544	FALSE	FALSE
P46531	NOTCH1	-9.827862e-02	4.057797	-1.854899e+00	1.052596e-01	8.398168e-01	-5.23553986	FALSE	FALSE
O43768	ENSA	-2.043441e-01	4.050934	-2.047824e+00	7.907831e-02	8.191023e-01	-5.23574541	FALSE	FALSE
Q8WTW3	COG1	-1.258134e-01	4.057121	-1.499709e+00	1.766299e-01	8.516678e-01	-5.23725518	FALSE	FALSE
Q8ND76	CCNY	-2.153192e-01	4.046741	-1.459455e+00	1.870743e-01	8.586082e-01	-5.23847734	FALSE	FALSE
Q14938	NFIX	1.897328e-01	4.049244	1.092357e+00	3.102282e-01	9.017355e-01	-5.23870621	FALSE	FALSE
Q9BV20	MRI1	-1.252334e-01	4.056270	-2.144105e+00	6.852927e-02	8.191023e-01	-5.24043490	FALSE	FALSE
O75882	ATRN	-2.051633e-01	4.047472	-1.271320e+00	2.435403e-01	8.934863e-01	-5.24086517	FALSE	FALSE
P61968	LMO4	-1.953196e-01	4.048155	-1.121137e+00	2.985877e-01	9.000728e-01	-5.24100588	FALSE	FALSE
P04080	CSTB	1.064028e-01	4.057192	2.494744e+00	4.073145e-02	7.639052e-01	-5.24405663	FALSE	FALSE
Q8IX15	HOMEZ	1.896356e-01	4.049290	1.086196e+00	3.127667e-01	9.026606e-01	-5.24406190	FALSE	FALSE
Q9UH99	SUN2	1.777582e-01	4.052091	1.520816e+00	1.713676e-01	8.516678e-01	-5.24423344	FALSE	FALSE
P35249	RFC4	-5.531349e-02	4.058606	-2.367946e+00	4.913795e-02	7.892100e-01	-5.24530319	FALSE	FALSE
Q8NB78	KDM1B	1.807991e-01	4.051741	1.418626e+00	1.982330e-01	8.634465e-01	-5.24696894	FALSE	FALSE
Q96BR1	SGK3	-1.908313e-01	4.048206	-1.073348e+00	3.181149e-01	9.031941e-01	-5.24720843	FALSE	FALSE
Q96RQ1	ERGIC2	-1.687051e-01	4.052918	-1.591815e+00	1.547014e-01	8.427669e-01	-5.24854865	FALSE	FALSE
P13674	P4HA1	2.598970e-01	4.042232	1.593483e+00	1.543286e-01	8.427669e-01	-5.24913371	FALSE	FALSE
P09001	MRPL3	1.222569e-01	4.056497	1.949149e+00	9.155497e-02	8.214736e-01	-5.24973524	FALSE	FALSE
Q5TCQ9	MAGI3	1.724983e-01	4.050911	8.990496e-01	3.979894e-01	9.233551e-01	-5.25166104	FALSE	FALSE
Q7L1W4	LRRC8D	-1.556210e-01	4.055193	-1.071671e+00	3.188184e-01	9.031941e-01	-5.25196483	FALSE	FALSE
Q92574	TSC1	-1.520415e-01	4.055261	-1.263698e+00	2.461110e-01	8.934863e-01	-5.25235317	FALSE	FALSE
Q6ZN06	ZNF813	3.325577e-01	4.002193	1.042773e+00	3.311362e-01	9.109957e-01	-5.25373240	FALSE	FALSE
P04818	TYMS	-8.566011e-02	4.057856	-2.567226e+00	3.660463e-02	7.632738e-01	-5.25476959	FALSE	FALSE
Q9BVS5	TRMT61B	-1.926567e-01	4.049427	-1.197834e+00	2.693039e-01	8.934863e-01	-5.25612403	FALSE	FALSE
Q9BSQ5	CCM2	1.935971e-01	4.050267	1.541116e+00	1.664417e-01	8.516178e-01	-5.25671285	FALSE	FALSE
Q9H7H0	METTL17	-1.870865e-01	4.050688	-1.398834e+00	2.038530e-01	8.634465e-01	-5.25692657	FALSE	FALSE
P63151	PPP2R2A	6.370094e-02	4.058427	2.358968e+00	4.979657e-02	7.892100e-01	-5.25792129	FALSE	FALSE
Q9H0X9	OSBPL5	-1.694144e-01	4.052671	-1.157950e+00	2.842205e-01	8.958723e-01	-5.25831032	FALSE	FALSE
Q6P1N0	CC2D1A	-9.844913e-02	4.057913	-1.767783e+00	1.196745e-01	8.401290e-01	-5.25835638	FALSE	FALSE
Q9Y3D3	MRPS16	1.756912e-01	4.052632	1.964057e+00	8.955300e-02	8.191023e-01	-5.25977910	FALSE	FALSE
O94762	RECQL5	1.346770e-01	4.056924	1.318142e+00	2.282490e-01	8.830660e-01	-5.26051754	FALSE	FALSE
Q8IYH5	ZZZ3	1.478290e-01	4.055266	1.404555e+00	2.022140e-01	8.634465e-01	-5.26072199	FALSE	FALSE
Q9NRY4	ARHGAP35	-1.276765e-01	4.056798	-1.500559e+00	1.764153e-01	8.516678e-01	-5.26128535	FALSE	FALSE
Q8IWI9	MGA	1.679867e-01	4.053001	1.234735e+00	2.560925e-01	8.934863e-01	-5.26144345	FALSE	FALSE
Q9BUT1	BDH2	1.036003e-01	4.057255	2.182335e+00	6.474092e-02	8.139988e-01	-5.26252836	FALSE	FALSE
P41134	ID1	1.818577e-01	4.050888	1.365678e+00	2.135845e-01	8.707304e-01	-5.26279028	FALSE	FALSE
Q8IXK0	PHC2	8.321292e-02	4.058226	1.932045e+00	9.390578e-02	8.256870e-01	-5.26305302	FALSE	FALSE
O60830	TIMM17B	1.976811e-01	4.050321	1.687596e+00	1.345918e-01	8.427669e-01	-5.26318866	FALSE	FALSE
Q9GZM5	YIPF3	-1.694600e-01	4.053068	-1.586561e+00	1.558816e-01	8.427669e-01	-5.26341810	FALSE	FALSE
Q15369	ELOC	1.896048e-01	4.052011	2.126972e+00	7.029819e-02	8.191023e-01	-5.26459285	FALSE	FALSE
P50613	CDK7	-2.041376e-01	4.049417	-1.699705e+00	1.322316e-01	8.427669e-01	-5.26512118	FALSE	FALSE
Q92994	BRF1	1.779898e-01	4.051359	1.320823e+00	2.273993e-01	8.830660e-01	-5.26587093	FALSE	FALSE
Q8IWP9	CCDC28A	2.594186e-01	4.018250	8.579663e-01	4.188326e-01	9.278140e-01	-5.26674823	FALSE	FALSE
Q9Y2I8	WDR37	-1.334390e-01	4.056308	-1.511617e+00	1.736432e-01	8.516678e-01	-5.26676343	FALSE	FALSE
Q8NBL1	POGLUT1	-1.709980e-01	4.052599	-1.507165e+00	1.747545e-01	8.516678e-01	-5.26693080	FALSE	FALSE
Q49A88	CCDC14	-2.259321e-01	4.041805	-1.104173e+00	3.054054e-01	9.000728e-01	-5.26694751	FALSE	FALSE
Q9NP77	SSU72	8.928571e-02	4.057990	1.921876e+00	9.533134e-02	8.256870e-01	-5.26820647	FALSE	FALSE
Q9Y3A4	RRP7A	1.056941e-01	4.057467	1.769498e+00	1.193732e-01	8.401290e-01	-5.26831412	FALSE	FALSE
Q7LBR1	CHMP1B	-1.571844e-01	4.054276	-2.017079e+00	8.277456e-02	8.191023e-01	-5.26844583	FALSE	FALSE
Q9UNK0	STX8	1.950803e-01	4.050495	1.607230e+00	1.512865e-01	8.427669e-01	-5.27419553	FALSE	FALSE
Q4KMQ1	TPRN	3.251282e-01	3.991139	8.406114e-01	4.278699e-01	9.312416e-01	-5.27495109	FALSE	FALSE
Q9H4A4	RNPEP	1.133662e-01	4.056977	1.842612e+00	1.071864e-01	8.401290e-01	-5.27506980	FALSE	FALSE
Q2YD98	UVSSA	-1.539443e-01	4.054910	-1.068748e+00	3.200477e-01	9.031941e-01	-5.27564716	FALSE	FALSE
Q8N8A2	ANKRD44	1.523176e-01	4.054624	1.440124e+00	1.922855e-01	8.593417e-01	-5.27593006	FALSE	FALSE
Q8N3C7	CLIP4	1.741175e-01	4.051232	1.112898e+00	3.018832e-01	9.000728e-01	-5.27754502	FALSE	FALSE
Q9UNT1	RABL2B	1.524890e-01	4.054448	1.535659e+00	1.677530e-01	8.516178e-01	-5.27831929	FALSE	FALSE
O15085	ARHGEF11	-1.353873e-01	3.988199	-3.108483e-01	7.648126e-01	9.840501e-01	-5.27947712	FALSE	FALSE
P18074	ERCC2	9.560321e-02	4.057933	1.781599e+00	1.172685e-01	8.401290e-01	-5.28159742	FALSE	FALSE
O96020	CCNE2	-3.841964e-01	4.014546	-1.516099e+00	1.725310e-01	8.516678e-01	-5.28171544	FALSE	FALSE
Q9BZE1	MRPL37	8.448383e-02	4.058030	2.023178e+00	8.202809e-02	8.191023e-01	-5.28265878	FALSE	FALSE
Q9BVW5	TIPIN	-1.696999e-01	4.052948	-1.636860e+00	1.449183e-01	8.427669e-01	-5.28347797	FALSE	FALSE
Q9H8H0	NOL11	-9.355959e-02	4.057691	-2.046868e+00	7.919072e-02	8.191023e-01	-5.28407129	FALSE	FALSE
Q8NDX6	ZNF740	-2.539076e-01	4.035153	-1.184725e+00	2.741330e-01	8.934863e-01	-5.28579363	FALSE	FALSE
Q13158	FADD	-1.999990e-01	4.049717	-1.656591e+00	1.408172e-01	8.427669e-01	-5.28587514	FALSE	FALSE
Q96IU2	ZBED3	-1.799775e-01	4.051207	-1.395332e+00	2.048619e-01	8.634465e-01	-5.28650152	FALSE	FALSE
P25440	BRD2	2.277612e-01	4.048018	1.835624e+00	1.082975e-01	8.401290e-01	-5.28656279	FALSE	FALSE
P37268	FDFT1	8.976377e-02	4.057721	2.303529e+00	5.406744e-02	7.934126e-01	-5.28720152	FALSE	FALSE
Q9HC77	CENPJ	-1.634712e-01	4.051488	-8.688035e-01	4.132593e-01	9.265350e-01	-5.28737235	FALSE	FALSE
Q13586	STIM1	1.183012e-01	4.056986	1.625285e+00	1.473757e-01	8.427669e-01	-5.28965600	FALSE	FALSE
Q6PIY7	TENT2	2.401885e-01	4.043206	1.415605e+00	1.990816e-01	8.634465e-01	-5.29089955	FALSE	FALSE
Q06481	APLP2	-1.962897e-01	4.037281	-7.874907e-01	4.563867e-01	9.323027e-01	-5.29167658	FALSE	FALSE
P56937	HSD17B7	1.293283e-01	4.056047	1.702392e+00	1.317132e-01	8.427669e-01	-5.29370819	FALSE	FALSE
Q99418	CYTH2	2.332837e-01	4.037039	9.959620e-01	3.518814e-01	9.155665e-01	-5.29409087	FALSE	FALSE
Q9BQ39	DDX50	6.498243e-02	4.058413	2.281912e+00	5.583179e-02	7.947879e-01	-5.29579290	FALSE	FALSE
Q7Z7A1	CNTRL	1.386856e-01	4.056949	1.078621e+00	3.159113e-01	9.031941e-01	-5.29589397	FALSE	FALSE
Q6P9B6	MEAK7	-1.711148e-01	4.039767	-6.656816e-01	5.265701e-01	9.361540e-01	-5.29591678	FALSE	FALSE
Q9HBM6	TAF9B	2.924874e-01	4.037241	1.594316e+00	1.541427e-01	8.427669e-01	-5.29605564	FALSE	FALSE
Q8N8D1	PDCD7	1.387189e-01	4.056156	1.278670e+00	2.410832e-01	8.934863e-01	-5.29753822	FALSE	FALSE
Q8IXW5	RPAP2	-1.145515e-01	4.057358	-1.566125e+00	1.605515e-01	8.508776e-01	-5.29766446	FALSE	FALSE
Q6PK04	CCDC137	1.410973e-01	4.055828	1.318257e+00	2.282124e-01	8.830660e-01	-5.29797900	FALSE	FALSE
O14617	AP3D1	1.006046e-01	4.057926	1.657769e+00	1.405758e-01	8.427669e-01	-5.29928648	FALSE	FALSE
Q9Y5P8	PPP2R3B	-2.069754e-01	4.044561	-1.080908e+00	3.149594e-01	9.030553e-01	-5.30154354	FALSE	FALSE
Q9Y2R0	COA3	1.119125e-01	4.057787	1.482494e+00	1.810303e-01	8.542693e-01	-5.30418019	FALSE	FALSE
Q9NRB3	CHST12	-3.666443e-01	3.981134	-9.517990e-01	3.723614e-01	9.208650e-01	-5.30456357	FALSE	FALSE
Q99595	TIMM17A	-1.901655e-01	4.048473	-1.207679e+00	2.657242e-01	8.934863e-01	-5.30466288	FALSE	FALSE
Q9NRH2	SNRK	-1.690437e-01	4.051772	-1.099640e+00	3.072484e-01	9.000728e-01	-5.30511004	FALSE	FALSE
Q7L2E3	DHX30	8.802591e-02	4.057896	1.992559e+00	8.584416e-02	8.191023e-01	-5.30527405	FALSE	FALSE
Q03252	LMNB2	8.562912e-02	4.057824	2.416553e+00	4.572319e-02	7.892100e-01	-5.30719382	FALSE	FALSE
Q8NBF6	AVL9	-1.260698e-01	4.056721	-1.456205e+00	1.879414e-01	8.587742e-01	-5.30800485	FALSE	FALSE
Q96P47	AGAP3	1.832935e-01	4.043352	8.139319e-01	4.420315e-01	9.319341e-01	-5.30805498	FALSE	FALSE
Q9NVA2	SEPTIN11	1.052641e-01	4.057160	2.074004e+00	7.605976e-02	8.191023e-01	-5.30814980	FALSE	FALSE
Q9Y2G3	ATP11B	1.657312e-01	4.052817	1.275630e+00	2.420970e-01	8.934863e-01	-5.30978799	FALSE	FALSE
Q9P2G9	KLHL8	-1.738020e-01	4.048225	-8.824858e-01	4.062997e-01	9.233551e-01	-5.30989024	FALSE	FALSE
P17174	GOT1	6.927401e-02	4.058268	2.357299e+00	4.992002e-02	7.892100e-01	-5.31056433	FALSE	FALSE
Q9GZQ3	COMMD5	1.422214e-01	4.055477	1.382088e+00	2.087179e-01	8.669116e-01	-5.31116223	FALSE	FALSE
Q6IAN0	DHRS7B	2.361208e-01	4.031174	9.234261e-01	3.859879e-01	9.210151e-01	-5.31117648	FALSE	FALSE
Q5T8D3	ACBD5	-1.913878e-01	4.050075	-1.502722e+00	1.758699e-01	8.516678e-01	-5.31337373	FALSE	FALSE
P61073	CXCR4	-1.974937e-01	4.050186	-1.637530e+00	1.447772e-01	8.427669e-01	-5.31363992	FALSE	FALSE
Q12912	LRMP	1.866327e-01	4.049699	1.324813e+00	2.261396e-01	8.830660e-01	-5.31378649	FALSE	FALSE
Q8TCJ2	STT3B	1.880486e-01	4.052200	2.009812e+00	8.367282e-02	8.191023e-01	-5.31434250	FALSE	FALSE
Q9NYF8	BCLAF1	-5.383444e-02	4.058534	-2.634331e+00	3.316891e-02	7.632738e-01	-5.31566373	FALSE	FALSE
P08621	SNRNP70	7.272099e-02	4.058153	2.519595e+00	3.926505e-02	7.632738e-01	-5.31667846	FALSE	FALSE
Q6ZMK1	CYHR1	1.461019e-01	4.055077	1.299696e+00	2.341710e-01	8.889757e-01	-5.31798595	FALSE	FALSE
Q9BU61	NDUFAF3	-1.159553e-01	4.056667	-1.963150e+00	8.967358e-02	8.191023e-01	-5.32171811	FALSE	FALSE
Q9H270	VPS11	-1.224738e-01	4.056861	-1.491129e+00	1.788109e-01	8.516678e-01	-5.32207399	FALSE	FALSE
P32455	GBP1	1.088390e-01	4.057026	1.908944e+00	9.717454e-02	8.256870e-01	-5.32254877	FALSE	FALSE
P28908	TNFRSF8	2.859512e-02	4.035573	9.097126e-02	9.300201e-01	9.908583e-01	-5.32286825	FALSE	FALSE
Q8WVR3	MAP11	-2.202716e-01	4.035976	-9.382075e-01	3.788430e-01	9.210151e-01	-5.32351388	FALSE	FALSE
O75794	CDC123	-1.024110e-01	4.057308	-1.952983e+00	9.103602e-02	8.205235e-01	-5.32408863	FALSE	FALSE
Q9UJJ7	RPUSD1	1.825857e-01	4.048405	1.057204e+00	3.249386e-01	9.038220e-01	-5.32503280	FALSE	FALSE
Q5VSY0	GKAP1	1.392807e-01	4.041174	5.341831e-01	6.094696e-01	9.424077e-01	-5.32570564	FALSE	FALSE
Q99519	NEU1	2.007430e-01	4.045905	1.196305e+00	2.698636e-01	8.934863e-01	-5.32607010	FALSE	FALSE
P08579	SNRPB2	1.356057e-01	4.055812	2.238052e+00	5.959273e-02	7.975413e-01	-5.32618334	FALSE	FALSE
Q9ULD0	OGDHL	-2.827294e-01	4.021266	-1.020648e+00	3.408185e-01	9.138438e-01	-5.32660966	FALSE	FALSE
O60293	ZFC3H1	1.122913e-01	4.016871	3.125109e-01	7.636002e-01	9.840501e-01	-5.32831456	FALSE	FALSE
Q8N4S0	CCDC82	1.687350e-01	4.045896	7.877337e-01	4.562534e-01	9.323027e-01	-5.32934395	FALSE	FALSE
O14530	TXNDC9	9.805530e-02	4.057548	1.884939e+00	1.006885e-01	8.397683e-01	-5.33071413	FALSE	FALSE
O43561	LAT	-2.667860e-01	4.017454	-9.188851e-01	3.882030e-01	9.210151e-01	-5.33193305	FALSE	FALSE
P0DI81	TRAPPC2	2.832733e-01	4.032988	1.315369e+00	2.291309e-01	8.833850e-01	-5.33266474	FALSE	FALSE
O00512	BCL9	1.494946e-01	4.054564	1.182174e+00	2.750811e-01	8.934863e-01	-5.33318090	FALSE	FALSE
O75177	SS18L1	1.933529e-01	4.034142	7.387804e-01	4.836603e-01	9.333545e-01	-5.33426609	FALSE	FALSE
Q9Y3C4	TPRKB	1.094825e-01	4.057099	1.787742e+00	1.162135e-01	8.401290e-01	-5.33467192	FALSE	FALSE
Q9HD34	LYRM4	-1.935120e-01	4.050805	-1.770258e+00	1.192400e-01	8.401290e-01	-5.33522080	FALSE	FALSE
Q6N043	ZNF280D	1.517039e-01	4.054159	1.498017e+00	1.770581e-01	8.516678e-01	-5.33523254	FALSE	FALSE
Q86XK3	SFR1	1.895397e-01	4.019149	5.644174e-01	5.897879e-01	9.416475e-01	-5.33528736	FALSE	FALSE
O15321	TM9SF1	1.492477e-01	4.054425	1.410885e+00	2.004142e-01	8.634465e-01	-5.33550562	FALSE	FALSE
Q8N9V3	WDSUB1	2.535381e-01	4.035312	1.159251e+00	2.837232e-01	8.958723e-01	-5.33690601	FALSE	FALSE
Q02252	ALDH6A1	1.446058e-01	4.054823	1.616383e+00	1.492919e-01	8.427669e-01	-5.33702123	FALSE	FALSE
Q9Y4K4	MAP4K5	-1.563139e-01	4.053282	-1.062612e+00	3.226401e-01	9.031941e-01	-5.33725259	FALSE	FALSE
O94905	ERLIN2	9.965453e-02	4.057638	1.760524e+00	1.209574e-01	8.408191e-01	-5.33735659	FALSE	FALSE
Q6ZSS7	MFSD6	1.660523e-01	4.049672	9.212611e-01	3.870428e-01	9.210151e-01	-5.33857156	FALSE	FALSE
Q9UPP1	PHF8	-1.438690e-01	4.054920	-1.395568e+00	2.047938e-01	8.634465e-01	-5.33864991	FALSE	FALSE
Q70IA6	MOB2	-1.211985e-01	4.056814	-1.498585e+00	1.769142e-01	8.516678e-01	-5.34013317	FALSE	FALSE
Q09328	MGAT5	2.488768e-01	4.007026	7.395732e-01	4.832079e-01	9.333545e-01	-5.34052827	FALSE	FALSE
Q9HAU4	SMURF2	7.878972e-02	4.056320	3.554781e-01	7.325225e-01	9.750028e-01	-5.34054944	FALSE	FALSE
P49023	PXN	1.740090e-01	4.050500	1.104976e+00	3.050797e-01	9.000728e-01	-5.34061503	FALSE	FALSE
Q86XP1	DGKH	-1.888298e-01	4.045520	-9.487900e-01	3.737891e-01	9.210151e-01	-5.34175351	FALSE	FALSE
O14672	ADAM10	-1.129092e-01	4.056760	-2.039350e+00	8.008045e-02	8.191023e-01	-5.34208674	FALSE	FALSE
Q9UPQ4	TRIM35	-1.139161e-01	4.046784	-4.594544e-01	6.595975e-01	9.616866e-01	-5.34300445	FALSE	FALSE
Q8NCP5	ZBTB44	1.973037e-01	4.045373	1.059475e+00	3.239717e-01	9.031941e-01	-5.34323071	FALSE	FALSE
Q9BZ29	DOCK9	1.512631e-01	4.054277	1.400134e+00	2.034794e-01	8.634465e-01	-5.34420377	FALSE	FALSE
Q6XZF7	DNMBP	1.618045e-01	4.052602	1.130640e+00	2.948231e-01	9.000728e-01	-5.34458130	FALSE	FALSE
Q9NZD8	SPG21	-1.098923e-01	4.057243	-1.648243e+00	1.425388e-01	8.427669e-01	-5.34618567	FALSE	FALSE
Q8IYA6	CKAP2L	1.513211e-01	4.053529	9.606832e-01	3.681702e-01	9.187527e-01	-5.34630854	FALSE	FALSE
Q9Y3E2	BOLA1	-1.899339e-01	4.050262	-1.607966e+00	1.511252e-01	8.427669e-01	-5.34635927	FALSE	FALSE
Q9HCI6	KIAA1586	3.015516e-01	3.991131	7.637346e-01	4.695546e-01	9.333545e-01	-5.34653023	FALSE	FALSE
Q9BZF2	OSBPL7	-1.293767e-01	4.035541	-4.554269e-01	6.623562e-01	9.624255e-01	-5.34727326	FALSE	FALSE
P63098	PPP3R1	3.148781e-01	4.019466	1.200796e+00	2.682227e-01	8.934863e-01	-5.34865637	FALSE	FALSE
O43414	ERI3	1.054431e-01	4.057112	1.953184e+00	9.100881e-02	8.205235e-01	-5.34871392	FALSE	FALSE
Q96NB2	SFXN2	2.013503e-01	4.049065	1.502355e+00	1.759624e-01	8.516678e-01	-5.34912685	FALSE	FALSE
P48059	LIMS1	-1.232978e-01	4.056270	-1.738489e+00	1.249324e-01	8.427669e-01	-5.34919425	FALSE	FALSE
Q15788	NCOA1	-1.405341e-01	4.055438	-1.280635e+00	2.404297e-01	8.934863e-01	-5.34977459	FALSE	FALSE
Q6ZNE5	ATG14	-2.189105e-01	4.049044	-1.967745e+00	8.906434e-02	8.191023e-01	-5.35326703	FALSE	FALSE
O75616	ERAL1	-1.168063e-01	4.056636	-1.777984e+00	1.178935e-01	8.401290e-01	-5.35347802	FALSE	FALSE
Q6GPH4	XAF1	2.094180e-01	4.003393	5.676033e-01	5.877349e-01	9.416475e-01	-5.35538322	FALSE	FALSE
Q92673	SORL1	1.697200e-01	4.051531	1.218878e+00	2.617009e-01	8.934863e-01	-5.35539886	FALSE	FALSE
Q66LE6	PPP2R2D	2.735644e-01	4.036758	1.445370e+00	1.908585e-01	8.593417e-01	-5.35749719	FALSE	FALSE
O14879	IFIT3	1.349052e-01	4.055870	1.320396e+00	2.275344e-01	8.830660e-01	-5.35756646	FALSE	FALSE
P16885	PLCG2	-1.628169e-01	4.052472	-1.253077e+00	2.497322e-01	8.934863e-01	-5.35786718	FALSE	FALSE
Q9NZ72	STMN3	1.820912e-01	4.051149	1.529368e+00	1.692763e-01	8.516178e-01	-5.35823269	FALSE	FALSE
O95267	RASGRP1	-3.004541e-01	4.018827	-1.058961e+00	3.241904e-01	9.031941e-01	-5.35916758	FALSE	FALSE
Q16718	NDUFA5	1.110484e-01	4.056855	2.067355e+00	7.681548e-02	8.191023e-01	-5.35934276	FALSE	FALSE
Q8NHH9	ATL2	-1.296911e-01	4.055781	-1.732675e+00	1.260017e-01	8.427669e-01	-5.35955398	FALSE	FALSE
Q08117	TLE5	1.186737e-01	4.056606	1.660522e+00	1.400133e-01	8.427669e-01	-5.36050671	FALSE	FALSE
Q9P260	RELCH	1.781610e-01	4.047727	9.884516e-01	3.553018e-01	9.155665e-01	-5.36118051	FALSE	FALSE
Q96SL4	GPX7	1.997240e-01	4.046687	1.282512e+00	2.398072e-01	8.934863e-01	-5.36122835	FALSE	FALSE
Q14165	MLEC	1.232985e-01	4.056317	1.641671e+00	1.439081e-01	8.427669e-01	-5.36125869	FALSE	FALSE
Q9P0S2	COX16	2.116581e-01	4.045559	1.323134e+00	2.266689e-01	8.830660e-01	-5.36151132	FALSE	FALSE
Q5T5Y3	CAMSAP1	1.919205e-01	4.046364	1.106897e+00	3.043020e-01	9.000728e-01	-5.36215645	FALSE	FALSE
Q14241	ELOA	1.471926e-01	4.040010	5.663829e-01	5.885208e-01	9.416475e-01	-5.36315814	FALSE	FALSE
Q14CS0	UBXN2B	1.619654e-01	4.048271	8.299408e-01	4.334949e-01	9.312416e-01	-5.36420124	FALSE	FALSE
Q13042	CDC16	-1.144321e-01	4.056758	-1.798688e+00	1.143565e-01	8.401290e-01	-5.36504648	FALSE	FALSE
Q9C0B7	TANGO6	-1.561458e-01	4.053185	-1.237664e+00	2.550677e-01	8.934863e-01	-5.36615686	FALSE	FALSE
Q12792	TWF1	9.447005e-02	4.057627	1.919183e+00	9.571229e-02	8.256870e-01	-5.36620728	FALSE	FALSE
Q6ZNW5	GDPGP1	1.902624e-01	4.045098	9.740719e-01	3.619219e-01	9.178675e-01	-5.36806340	FALSE	FALSE
P63146	UBE2B	1.807753e-01	4.050655	1.417850e+00	1.984506e-01	8.634465e-01	-5.36807672	FALSE	FALSE
Q6Q0C0	TRAF7	2.039826e-01	4.016344	6.489870e-01	5.366964e-01	9.361540e-01	-5.37047289	FALSE	FALSE
Q9BZ67	FRMD8	1.393845e-01	4.055094	9.458209e-01	3.752019e-01	9.210151e-01	-5.37179729	FALSE	FALSE
Q92508	PIEZO1	1.344247e-01	4.049426	6.306235e-01	5.479721e-01	9.371054e-01	-5.37255645	FALSE	FALSE
Q96SK2	TMEM209	-1.312740e-01	4.056357	-1.205687e+00	2.664454e-01	8.934863e-01	-5.37382710	FALSE	FALSE
P20023	CR2	-1.497041e-01	4.049652	-7.522817e-01	4.759938e-01	9.333545e-01	-5.37435430	FALSE	FALSE
Q86WV5	TEN1	3.462118e-01	4.008421	1.097093e+00	3.082878e-01	9.000728e-01	-5.37525294	FALSE	FALSE
Q8IYT2	CMTR2	1.264764e-01	4.057018	1.161253e+00	2.829596e-01	8.958723e-01	-5.37541111	FALSE	FALSE
Q8IV53	DENND1C	-1.727649e-01	4.049028	-9.956155e-01	3.520387e-01	9.155665e-01	-5.37747586	FALSE	FALSE
Q9BY41	HDAC8	-2.183953e-01	4.032653	-9.154895e-01	3.898655e-01	9.210151e-01	-5.37764397	FALSE	FALSE
O14730	RIOK3	-2.269553e-01	4.041388	-1.277113e+00	2.416020e-01	8.934863e-01	-5.37852009	FALSE	FALSE
Q9HB21	PLEKHA1	1.690387e-01	4.051372	1.238155e+00	2.548962e-01	8.934863e-01	-5.37964848	FALSE	FALSE
O60739	EIF1B	-5.066524e-02	4.058580	-2.588453e+00	3.547966e-02	7.632738e-01	-5.37976994	FALSE	FALSE
Q9BPX6	MICU1	-1.331505e-01	4.055799	-1.317040e+00	2.285991e-01	8.830660e-01	-5.38030253	FALSE	FALSE
Q567U6	CCDC93	1.105222e-01	4.057343	1.509874e+00	1.740776e-01	8.516678e-01	-5.38108311	FALSE	FALSE
O95835	LATS1	-1.685713e-01	4.050879	-1.170342e+00	2.795142e-01	8.940823e-01	-5.38182569	FALSE	FALSE
Q9BVL2	NUP58	-1.118673e-01	4.056797	-2.167192e+00	6.621573e-02	8.139988e-01	-5.38213505	FALSE	FALSE
Q9NRM2	ZNF277	-1.745488e-01	4.045696	-8.919433e-01	4.015393e-01	9.233551e-01	-5.38251184	FALSE	FALSE
Q9P1U1	ACTR3B	-2.074748e-01	4.039486	-9.740938e-01	3.619117e-01	9.178675e-01	-5.38271857	FALSE	FALSE
Q7Z5Y7	KCTD20	1.429070e-01	4.054771	1.150843e+00	2.869491e-01	8.958723e-01	-5.38315662	FALSE	FALSE
Q14186	TFDP1	9.422581e-02	4.058136	1.589484e+00	1.552241e-01	8.427669e-01	-5.38540569	FALSE	FALSE
Q99417	MYCBP	2.976508e-01	4.029561	1.299405e+00	2.342657e-01	8.889757e-01	-5.38577504	FALSE	FALSE
Q4AC94	C2CD3	1.746657e-01	4.018750	5.391169e-01	6.062334e-01	9.416475e-01	-5.38639881	FALSE	FALSE
Q8N9M5	TMEM102	2.463601e-01	4.019038	8.156000e-01	4.411365e-01	9.319341e-01	-5.38693166	FALSE	FALSE
Q9UK76	JPT1	-2.606691e-01	4.046256	-2.079574e+00	7.543255e-02	8.191023e-01	-5.38729458	FALSE	FALSE
Q684P5	RAP1GAP2	1.775124e-01	4.050531	1.347030e+00	2.192361e-01	8.720842e-01	-5.38930725	FALSE	FALSE
Q8N344	MIER2	1.976692e-01	4.039578	8.801920e-01	4.074605e-01	9.233551e-01	-5.39048122	FALSE	FALSE
P20338	RAB4A	1.028351e-01	4.057469	1.669748e+00	1.381431e-01	8.427669e-01	-5.39078078	FALSE	FALSE
Q8TAD4	SLC30A5	1.591377e-01	4.049356	8.698433e-01	4.127274e-01	9.262249e-01	-5.39473466	FALSE	FALSE
Q13615	MTMR3	1.504586e-01	4.053978	1.347872e+00	2.189780e-01	8.720842e-01	-5.39590422	FALSE	FALSE
P04049	RAF1	1.165722e-01	4.056579	1.769330e+00	1.194028e-01	8.401290e-01	-5.39858470	FALSE	FALSE
Q0PNE2	ELP6	-1.256794e-01	4.055964	-1.664092e+00	1.392867e-01	8.427669e-01	-5.39903871	FALSE	FALSE
Q9ULA0	DNPEP	5.923071e-02	4.058589	2.103005e+00	7.284935e-02	8.191023e-01	-5.39905952	FALSE	FALSE
Q9H977	WDR54	2.358608e-01	4.042324	1.372764e+00	2.114712e-01	8.688261e-01	-5.39957598	FALSE	FALSE
P78537	BLOC1S1	1.438696e-01	4.054698	1.549632e+00	1.644140e-01	8.508776e-01	-5.39957995	FALSE	FALSE
Q86VK4	ZNF410	-1.690646e-01	4.047138	-9.026421e-01	3.962036e-01	9.231076e-01	-5.39972449	FALSE	FALSE
Q9UGM6	WARS2	2.717023e-01	4.027951	1.125157e+00	2.969905e-01	9.000728e-01	-5.39986094	FALSE	FALSE
Q9NWQ4	GPATCH2L	3.078945e-01	4.003964	9.255299e-01	3.849649e-01	9.210151e-01	-5.40123306	FALSE	FALSE
Q9NXE8	CWC25	-1.082680e-01	4.057066	-1.720705e+00	1.282307e-01	8.427669e-01	-5.40135115	FALSE	FALSE
Q32M88	PGGHG	1.718898e-01	4.026826	5.828157e-01	5.779880e-01	9.416475e-01	-5.40152942	FALSE	FALSE
Q9H000	MKRN2	-1.438114e-01	4.054822	-1.840378e+00	1.075404e-01	8.401290e-01	-5.40361329	FALSE	FALSE
O15523	DDX3Y	9.334163e-02	4.057699	1.812156e+00	1.121104e-01	8.401290e-01	-5.40413926	FALSE	FALSE
P23229	ITGA6	-3.070905e-02	4.044154	-1.150975e-01	9.115444e-01	9.906717e-01	-5.40419509	FALSE	FALSE
Q86US8	SMG6	-1.073682e-01	4.057534	-1.485559e+00	1.802395e-01	8.542413e-01	-5.40516667	FALSE	FALSE
Q96QF0	RAB3IP	-1.965236e-01	4.045020	-1.152348e+00	2.863692e-01	8.958723e-01	-5.40594517	FALSE	FALSE
Q86VR2	RETREG3	1.684456e-01	4.052665	1.670512e+00	1.379893e-01	8.427669e-01	-5.40597530	FALSE	FALSE
Q9BWW4	SSBP3	1.546892e-01	4.053140	1.293926e+00	2.360506e-01	8.911253e-01	-5.40784217	FALSE	FALSE
Q03393	PTS	1.819147e-01	4.047339	1.082157e+00	3.144404e-01	9.026858e-01	-5.40830540	FALSE	FALSE
Q9BRT2	UQCC2	1.083485e-01	4.056989	1.731049e+00	1.263025e-01	8.427669e-01	-5.40835719	FALSE	FALSE
Q8NCB2	CAMKV	1.433958e-01	4.041149	5.875941e-01	5.749457e-01	9.416475e-01	-5.40988674	FALSE	FALSE
P48960	CD97	-1.336155e-01	4.054166	-8.171759e-01	4.402922e-01	9.315282e-01	-5.41019221	FALSE	FALSE
Q9Y6J0	CABIN1	1.155946e-01	4.057477	1.261037e+00	2.470142e-01	8.934863e-01	-5.41049866	FALSE	FALSE
Q96ME1	FBXL18	1.232363e-01	4.057053	1.112958e+00	3.018591e-01	9.000728e-01	-5.41096699	FALSE	FALSE
Q8NBP0	TTC13	-1.336510e-01	4.051812	-7.182414e-01	4.954791e-01	9.333545e-01	-5.41097756	FALSE	FALSE
P30405	PPIF	-1.706209e-01	4.052236	-1.637003e+00	1.448882e-01	8.427669e-01	-5.41135807	FALSE	FALSE
Q9H204	MED28	2.941192e-01	4.032304	1.419623e+00	1.979534e-01	8.634465e-01	-5.41140610	FALSE	FALSE
Q8N668	COMMD1	-2.241110e-01	4.042152	-1.292434e+00	2.365389e-01	8.924526e-01	-5.41162500	FALSE	FALSE
Q969S9	GFM2	-1.297006e-01	4.055863	-1.358696e+00	2.156854e-01	8.720842e-01	-5.41210890	FALSE	FALSE
P21580	TNFAIP3	-1.260802e-01	4.056081	-1.432530e+00	1.943678e-01	8.626242e-01	-5.41356499	FALSE	FALSE
Q4G148	GXYLT1	-1.932759e-01	4.043616	-9.953261e-01	3.521701e-01	9.155665e-01	-5.41564283	FALSE	FALSE
Q5T5U3	ARHGAP21	1.730950e-01	4.043895	8.240549e-01	4.366199e-01	9.315023e-01	-5.41779508	FALSE	FALSE
P00414	MT-CO3	3.625116e-01	4.024313	1.631323e+00	1.460890e-01	8.427669e-01	-5.41837672	FALSE	FALSE
O75140	DEPDC5	-1.117760e-01	4.051239	-5.390328e-01	6.062886e-01	9.416475e-01	-5.41849803	FALSE	FALSE
P48378	RFX2	-1.972264e-01	4.046009	-1.229080e+00	2.580808e-01	8.934863e-01	-5.41917254	FALSE	FALSE
Q9Y4G6	TLN2	-1.671857e-01	4.030665	-6.111356e-01	5.600934e-01	9.401599e-01	-5.41958791	FALSE	FALSE
Q13472	TOP3A	1.107022e-01	4.057040	1.576413e+00	1.581848e-01	8.433508e-01	-5.41967077	FALSE	FALSE
Q9P1Z2	CALCOCO1	1.558527e-01	4.052414	1.137301e+00	2.922077e-01	8.980792e-01	-5.41998893	FALSE	FALSE
P56589	PEX3	1.093499e-01	4.057000	1.649612e+00	1.422552e-01	8.427669e-01	-5.42147377	FALSE	FALSE
Q7Z7F0	KHDC4	1.366016e-01	4.055182	1.484220e+00	1.805846e-01	8.542693e-01	-5.42152594	FALSE	FALSE
Q53G59	KLHL12	1.954870e-01	4.038779	8.951501e-01	3.999345e-01	9.233551e-01	-5.42198073	FALSE	FALSE
Q9C0E8	LNPK	1.178477e-01	4.057006	1.316291e+00	2.288373e-01	8.831386e-01	-5.42285271	FALSE	FALSE
Q8N584	TTC39C	1.509409e-01	4.042424	6.648520e-01	5.270705e-01	9.361540e-01	-5.42322640	FALSE	FALSE
P49356	FNTB	-1.442049e-01	4.054504	-1.465002e+00	1.856028e-01	8.586082e-01	-5.42442934	FALSE	FALSE
O95786	DDX58	1.190780e-01	4.056625	1.440433e+00	1.922011e-01	8.593417e-01	-5.42522975	FALSE	FALSE
Q9BYX4	IFIH1	1.833510e-01	4.047344	1.104965e+00	3.050841e-01	9.000728e-01	-5.42523832	FALSE	FALSE
P17029	ZKSCAN1	-2.124773e-01	4.038185	-9.886880e-01	3.551937e-01	9.155665e-01	-5.42544477	FALSE	FALSE
Q9UBB9	TFIP11	-8.126587e-02	4.058213	-1.793445e+00	1.152424e-01	8.401290e-01	-5.42577933	FALSE	FALSE
Q6PI47	KCTD18	-1.866385e-01	4.045214	-9.997800e-01	3.501525e-01	9.155665e-01	-5.42580706	FALSE	FALSE
Q9NV56	MRGBP	-1.338227e-01	4.055530	-1.982730e+00	8.710585e-02	8.191023e-01	-5.42644110	FALSE	FALSE
Q9P2J9	PDP2	-1.422379e-01	4.053997	-1.099906e+00	3.071398e-01	9.000728e-01	-5.42703453	FALSE	FALSE
Q15782	CHI3L2	1.807534e-01	4.047243	1.066491e+00	3.209992e-01	9.031941e-01	-5.42714724	FALSE	FALSE
Q8IUH5	ZDHHC17	1.414549e-01	4.054385	1.338020e+00	2.220133e-01	8.775291e-01	-5.42715157	FALSE	FALSE
Q9H0U4	RAB1B	5.999214e-02	4.058499	2.180505e+00	6.491743e-02	8.139988e-01	-5.42895537	FALSE	FALSE
Q9Y2F5	ICE1	1.294000e-01	4.056025	1.149381e+00	2.875128e-01	8.958723e-01	-5.42906096	FALSE	FALSE
Q9Y250	LZTS1	1.894928e-01	4.046044	1.090309e+00	3.110699e-01	9.025311e-01	-5.42936927	FALSE	FALSE
Q9BX63	BRIP1	1.097752e-01	4.057810	1.275154e+00	2.422558e-01	8.934863e-01	-5.42957224	FALSE	FALSE
O00522	KRIT1	-1.466969e-01	4.053222	-1.044548e+00	3.303689e-01	9.106441e-01	-5.43085237	FALSE	FALSE
Q9HBR0	SLC38A10	1.246138e-01	4.052540	6.731143e-01	5.221003e-01	9.361540e-01	-5.43101621	FALSE	FALSE
Q7Z3U7	MON2	1.271892e-01	4.056131	1.273167e+00	2.429210e-01	8.934863e-01	-5.43149129	FALSE	FALSE
Q96DX7	TRIM44	1.508882e-01	4.050954	8.983239e-01	3.983508e-01	9.233551e-01	-5.43337821	FALSE	FALSE
Q9UM82	SPATA2	-1.967868e-01	4.042253	-1.011879e+00	3.447170e-01	9.155665e-01	-5.43343009	FALSE	FALSE
Q96JI7	SPG11	-1.617614e-01	4.051813	-1.185876e+00	2.737062e-01	8.934863e-01	-5.43360868	FALSE	FALSE
O95639	CPSF4	-8.931212e-02	4.057711	-1.944889e+00	9.213511e-02	8.218750e-01	-5.43438930	FALSE	FALSE
Q8NEN9	PDZD8	1.166622e-01	4.056117	7.232365e-01	4.925876e-01	9.333545e-01	-5.43475006	FALSE	FALSE
Q9Y222	DMTF1	1.573318e-01	4.025467	5.402253e-01	6.055078e-01	9.416475e-01	-5.43479537	FALSE	FALSE
Q9UET6	FTSJ1	-1.489520e-01	4.053792	-1.394297e+00	2.051611e-01	8.634465e-01	-5.43500355	FALSE	FALSE
P03905	MT-ND4	2.032919e-01	4.048991	1.667770e+00	1.385421e-01	8.427669e-01	-5.43514969	FALSE	FALSE
Q15034	HERC3	8.757023e-02	4.055457	4.486528e-01	6.670091e-01	9.627800e-01	-5.43570275	FALSE	FALSE
Q6ZRI6	C15orf39	-1.259915e-01	4.056032	-1.364294e+00	2.139997e-01	8.707304e-01	-5.43572600	FALSE	FALSE
O94941	UBOX5	-1.235891e-01	4.056699	-1.041232e+00	3.318034e-01	9.113651e-01	-5.43701329	FALSE	FALSE
P59768	GNG2	1.808708e-01	4.052443	2.008566e+00	8.382781e-02	8.191023e-01	-5.43832973	FALSE	FALSE
Q68CQ7	GLT8D1	-1.605026e-01	4.051659	-1.206645e+00	2.660985e-01	8.934863e-01	-5.43843751	FALSE	FALSE
P40939	HADHA	6.679481e-02	4.058376	2.088488e+00	7.443920e-02	8.191023e-01	-5.43884197	FALSE	FALSE
P09874	PARP1	1.081496e-01	4.056954	2.266251e+00	5.714643e-02	7.947879e-01	-5.44123194	FALSE	FALSE
Q96RQ3	MCCC1	-1.203353e-01	4.057040	-1.099343e+00	3.073692e-01	9.000728e-01	-5.44133544	FALSE	FALSE
Q5QJE6	DNTTIP2	9.825539e-02	4.057369	1.907337e+00	9.740602e-02	8.256870e-01	-5.44224223	FALSE	FALSE
Q9C099	LRRCC1	-1.462781e-01	4.053573	-1.226216e+00	2.590928e-01	8.934863e-01	-5.44267118	FALSE	FALSE
Q49AM3	TTC31	2.300546e-01	4.037845	1.070191e+00	3.194402e-01	9.031941e-01	-5.44396451	FALSE	FALSE
Q8TAT5	NEIL3	1.556657e-01	4.052212	1.250136e+00	2.507430e-01	8.934863e-01	-5.44460320	FALSE	FALSE
P42226	STAT6	-1.390309e-01	4.054356	-1.076915e+00	3.166229e-01	9.031941e-01	-5.44506864	FALSE	FALSE
P62249	RPS16	1.304030e-01	4.056369	2.694576e+00	3.036953e-02	7.632738e-01	-5.44575880	FALSE	FALSE
Q9Y4C8	RBM19	1.275702e-01	4.055804	1.618439e+00	1.488473e-01	8.427669e-01	-5.44581250	FALSE	FALSE
Q16891	IMMT	7.691359e-02	4.058033	2.299092e+00	5.442488e-02	7.934126e-01	-5.44636463	FALSE	FALSE
P08648	ITGA5	-1.151432e-01	4.055647	-7.038475e-01	5.038732e-01	9.333545e-01	-5.44680984	FALSE	FALSE
Q9NWL6	ASNSD1	-1.350624e-01	4.053073	-8.313051e-01	4.327728e-01	9.312416e-01	-5.44762985	FALSE	FALSE
Q9NZR1	TMOD2	1.287318e-01	4.051093	6.886217e-01	5.128517e-01	9.341297e-01	-5.44944286	FALSE	FALSE
Q12974	PTP4A2	-9.853953e-02	4.057329	-2.171540e+00	6.578891e-02	8.139988e-01	-5.45036445	FALSE	FALSE
Q9NWX6	THG1L	2.171922e-01	4.045046	1.413744e+00	1.996061e-01	8.634465e-01	-5.45066897	FALSE	FALSE
P37840	SNCA	3.913472e-03	4.027999	1.260950e-02	9.902852e-01	9.991984e-01	-5.45108872	FALSE	FALSE
P35222	CTNNB1	-1.335241e-01	4.055041	-1.058721e+00	3.242925e-01	9.031941e-01	-5.45135561	FALSE	FALSE
Q3SXY8	ARL13B	2.205376e-01	4.036881	1.005653e+00	3.475057e-01	9.155665e-01	-5.45145481	FALSE	FALSE
Q9NX20	MRPL16	2.212070e-01	4.047043	1.629105e+00	1.465605e-01	8.427669e-01	-5.45176455	FALSE	FALSE
Q8WY91	THAP4	-1.175200e-01	4.050537	-5.863492e-01	5.757374e-01	9.416475e-01	-5.45186657	FALSE	FALSE
Q8WUF5	PPP1R13L	-1.896591e-01	4.035956	-8.086634e-01	4.448664e-01	9.319341e-01	-5.45196409	FALSE	FALSE
Q9Y234	LIPT1	-2.496998e-02	4.049205	-1.045897e-01	9.195848e-01	9.906717e-01	-5.45204238	FALSE	FALSE
Q96IY1	NSL1	8.832223e-02	4.058151	1.613700e+00	1.498741e-01	8.427669e-01	-5.45228152	FALSE	FALSE
O15144	ARPC2	7.939989e-02	4.057976	2.581816e+00	3.582751e-02	7.632738e-01	-5.45237396	FALSE	FALSE
Q13496	MTM1	-2.158922e-01	4.040905	-1.119951e+00	2.990602e-01	9.000728e-01	-5.45317275	FALSE	FALSE
Q06203	PPAT	5.367611e-02	4.058555	2.340231e+00	5.120020e-02	7.892100e-01	-5.45370893	FALSE	FALSE
Q9Y282	ERGIC3	-9.242536e-02	4.057641	-1.857638e+00	1.048345e-01	8.397811e-01	-5.45400628	FALSE	FALSE
Q14681	KCTD2	-1.508708e-01	4.052161	-1.052413e+00	3.269857e-01	9.071340e-01	-5.45417891	FALSE	FALSE
Q5H9U9	DDX60L	1.631381e-01	4.047498	8.804951e-01	4.073070e-01	9.233551e-01	-5.45470067	FALSE	FALSE
Q01968	OCRL	-1.726040e-01	4.046542	-9.684122e-01	3.645533e-01	9.180325e-01	-5.45496860	FALSE	FALSE
Q16566	CAMK4	1.600759e-01	4.050510	1.012717e+00	3.443430e-01	9.155665e-01	-5.45588843	FALSE	FALSE
P49069	CAMLG	1.689754e-01	4.050659	1.210682e+00	2.646404e-01	8.934863e-01	-5.45600888	FALSE	FALSE
Q9Y242	TCF19	-2.089669e-01	4.040678	-1.079519e+00	3.155370e-01	9.030553e-01	-5.45616762	FALSE	FALSE
Q9Y2H0	DLGAP4	1.083058e-01	4.057042	1.608678e+00	1.509694e-01	8.427669e-01	-5.45743542	FALSE	FALSE
P09914	IFIT1	1.262989e-01	4.055995	1.032989e+00	3.353910e-01	9.128284e-01	-5.45744859	FALSE	FALSE
Q64LD2	WDR25	1.944209e-01	4.025877	6.872017e-01	5.136943e-01	9.341297e-01	-5.45794493	FALSE	FALSE
Q8N3P4	VPS8	1.817335e-01	4.044877	9.789337e-01	3.596731e-01	9.177084e-01	-5.45817155	FALSE	FALSE
Q9NW08	POLR3B	1.518985e-01	4.053672	1.539870e+00	1.667403e-01	8.516178e-01	-5.45926031	FALSE	FALSE
Q15072	ZNF146	-1.835998e-01	4.029298	-6.776682e-01	5.193736e-01	9.361540e-01	-5.45926474	FALSE	FALSE
Q69YN4	VIRMA	9.869637e-02	4.057502	1.639726e+00	1.443157e-01	8.427669e-01	-5.45983115	FALSE	FALSE
Q7Z7L1	SLFN11	1.325639e-01	4.055342	1.566753e+00	1.604061e-01	8.508776e-01	-5.46006072	FALSE	FALSE
Q6VY07	PACS1	1.064093e-01	4.057441	1.423134e+00	1.969724e-01	8.634465e-01	-5.46031361	FALSE	FALSE
P05165	PCCA	-1.362019e-01	4.038816	-5.490367e-01	5.997556e-01	9.416475e-01	-5.46063556	FALSE	FALSE
Q96MW5	COG8	1.394504e-01	4.054726	1.533033e+00	1.683873e-01	8.516178e-01	-5.46112446	FALSE	FALSE
Q96Q45	TMEM237	1.707101e-01	4.041177	7.647674e-01	4.689769e-01	9.333545e-01	-5.46117884	FALSE	FALSE
Q15013	MAD2L1BP	2.640995e-01	4.020838	9.385783e-01	3.786651e-01	9.210151e-01	-5.46120760	FALSE	FALSE
Q8NEM7	SUPT20H	1.785229e-01	4.046189	1.021606e+00	3.403948e-01	9.137354e-01	-5.46172123	FALSE	FALSE
Q5JTV8	TOR1AIP1	-1.130955e-01	4.056713	-1.599209e+00	1.530546e-01	8.427669e-01	-5.46187417	FALSE	FALSE
Q9NSU2	TREX1	-1.636569e-01	4.032305	-6.186395e-01	5.554073e-01	9.393550e-01	-5.46215762	FALSE	FALSE
Q6NUQ1	RINT1	1.503091e-01	4.053243	1.261339e+00	2.469117e-01	8.934863e-01	-5.46324889	FALSE	FALSE
P83369	LSM11	1.145281e-01	4.055901	7.325952e-01	4.871998e-01	9.333545e-01	-5.46341342	FALSE	FALSE
Q8TAK5	GABPB2	1.524486e-01	4.051002	9.691391e-01	3.642145e-01	9.180325e-01	-5.46405567	FALSE	FALSE
P54652	HSPA2	3.255189e-01	4.031582	1.688324e+00	1.344489e-01	8.427669e-01	-5.46408060	FALSE	FALSE
O14545	TRAFD1	1.337307e-01	4.055137	1.452659e+00	1.888917e-01	8.590889e-01	-5.46567386	FALSE	FALSE
P04150	NR3C1	1.728711e-01	4.049465	1.149106e+00	2.876189e-01	8.958723e-01	-5.46585040	FALSE	FALSE
P42285	MTREX	8.033101e-02	4.057988	2.006851e+00	8.404162e-02	8.191023e-01	-5.46763729	FALSE	FALSE
Q9P2M4	TBC1D14	-1.416382e-01	4.035895	-5.443412e-01	6.028171e-01	9.416475e-01	-5.46770008	FALSE	FALSE
O43829	ZBTB14	-2.080466e-01	4.025163	-7.663395e-01	4.680983e-01	9.333545e-01	-5.46867587	FALSE	FALSE
Q8IV04	TBC1D10C	-1.131499e-01	4.056799	-1.477441e+00	1.823406e-01	8.557183e-01	-5.46880949	FALSE	FALSE
O14818	PSMA7	1.121363e-01	4.056977	2.561761e+00	3.690019e-02	7.632738e-01	-5.46890619	FALSE	FALSE
Q9BW66	CINP	1.096248e-01	4.057561	1.244815e+00	2.525802e-01	8.934863e-01	-5.46910737	FALSE	FALSE
O43513	MED7	3.269873e-01	3.985464	8.201956e-01	4.386775e-01	9.315282e-01	-5.46976623	FALSE	FALSE
Q8TF40	FNIP1	1.483792e-01	4.029639	5.324251e-01	6.106249e-01	9.424077e-01	-5.47124316	FALSE	FALSE
Q5SXM2	SNAPC4	1.691488e-01	4.050084	1.174436e+00	2.779734e-01	8.934863e-01	-5.47157325	FALSE	FALSE
Q99941	ATF6B	-1.587802e-01	4.043383	-7.529322e-01	4.756265e-01	9.333545e-01	-5.47172846	FALSE	FALSE
Q6ZW49	PAXIP1	-1.411730e-01	4.054515	-1.411748e+00	2.001700e-01	8.634465e-01	-5.47220646	FALSE	FALSE
Q9BQ90	KLHDC3	1.167494e-01	4.057108	1.038707e+00	3.328989e-01	9.113651e-01	-5.47317150	FALSE	FALSE
Q9H9P8	L2HGDH	2.256915e-01	4.045893	1.559957e+00	1.619861e-01	8.508776e-01	-5.47442806	FALSE	FALSE
P32322	PYCR1	1.429463e-01	4.055255	2.137412e+00	6.921497e-02	8.191023e-01	-5.47507783	FALSE	FALSE
Q8N4P3	HDDC3	-1.442362e-01	4.053533	-1.163579e+00	2.820744e-01	8.958723e-01	-5.47586519	FALSE	FALSE
Q04721	NOTCH2	-1.399576e-01	4.053950	-1.129173e+00	2.954017e-01	9.000728e-01	-5.47606589	FALSE	FALSE
Q99942	RNF5	1.979612e-01	4.029906	7.741980e-01	4.637234e-01	9.325359e-01	-5.47647288	FALSE	FALSE
P10746	UROS	9.907449e-02	4.057718	1.491379e+00	1.787470e-01	8.516678e-01	-5.47811233	FALSE	FALSE
O95292	VAPB	9.063821e-02	4.057598	1.976091e+00	8.796833e-02	8.191023e-01	-5.47837115	FALSE	FALSE
Q15286	RAB35	6.771534e-02	4.058330	2.064790e+00	7.710893e-02	8.191023e-01	-5.47838482	FALSE	FALSE
Q9BT92	TCHP	1.943083e-01	4.039061	8.760181e-01	4.095789e-01	9.233551e-01	-5.47981232	FALSE	FALSE
O14775	GNB5	1.059416e-01	4.023083	3.439268e-01	7.408279e-01	9.768438e-01	-5.47983729	FALSE	FALSE
P60866	RPS20	1.732454e-01	4.054244	2.580403e+00	3.590202e-02	7.632738e-01	-5.48044732	FALSE	FALSE
Q9UKL3	CASP8AP2	1.456423e-01	4.034214	5.546521e-01	5.961056e-01	9.416475e-01	-5.48057990	FALSE	FALSE
P08134	RHOC	8.484553e-02	4.057865	2.748412e+00	2.807607e-02	7.632738e-01	-5.48062866	FALSE	FALSE
Q8WYA0	IFT81	-1.415521e-01	4.052336	-9.318314e-01	3.819128e-01	9.210151e-01	-5.48279417	FALSE	FALSE
P13284	IFI30	-1.757353e-01	4.015517	-5.380364e-01	6.069414e-01	9.416475e-01	-5.48322086	FALSE	FALSE
Q02878	RPL6	5.568089e-02	4.058481	2.852901e+00	2.412669e-02	7.632738e-01	-5.48345071	FALSE	FALSE
Q6JBY9	RCSD1	-1.887962e-01	4.050388	-1.676106e+00	1.368682e-01	8.427669e-01	-5.48360959	FALSE	FALSE
Q96HQ2	CDKN2AIPNL	3.573748e-01	4.011469	1.264951e+00	2.456871e-01	8.934863e-01	-5.48490577	FALSE	FALSE
Q9NTW7	ZFP64	-1.150231e-01	4.050482	-5.910555e-01	5.727477e-01	9.416475e-01	-5.48551834	FALSE	FALSE
Q9HCH0	NCKAP5L	1.260863e-01	4.055399	9.689225e-01	3.643154e-01	9.180325e-01	-5.48577490	FALSE	FALSE
P20336	RAB3A	1.409442e-01	4.051956	9.148258e-01	3.901911e-01	9.210151e-01	-5.48591826	FALSE	FALSE
P52209	PGD	6.026966e-02	4.058393	2.574767e+00	3.620079e-02	7.632738e-01	-5.48611295	FALSE	FALSE
P09326	CD48	-1.328218e-01	4.055024	-1.365755e+00	2.135617e-01	8.707304e-01	-5.48674889	FALSE	FALSE
Q14807	KIF22	8.937820e-02	4.057710	1.841967e+00	1.072886e-01	8.401290e-01	-5.48688831	FALSE	FALSE
Q6ZN18	AEBP2	1.153425e-01	4.056454	1.549943e+00	1.643405e-01	8.508776e-01	-5.48709998	FALSE	FALSE
Q9NYB9	ABI2	1.808268e-01	4.049786	1.399894e+00	2.035482e-01	8.634465e-01	-5.48712680	FALSE	FALSE
P51513	NOVA1	-1.921661e-01	4.038439	-8.797148e-01	4.077023e-01	9.233551e-01	-5.48804560	FALSE	FALSE
P23396	RPS3	5.776176e-02	4.058447	2.885751e+00	2.300914e-02	7.632738e-01	-5.48887646	FALSE	FALSE
Q9UKF7	PITPNC1	1.361068e-01	4.054758	1.269135e+00	2.442750e-01	8.934863e-01	-5.48905942	FALSE	FALSE
Q13642	FHL1	-1.118882e-01	4.056640	-1.675211e+00	1.370469e-01	8.427669e-01	-5.49040058	FALSE	FALSE
Q9BU23	LMF2	3.037729e-01	3.977547	7.657435e-01	4.684313e-01	9.333545e-01	-5.49068627	FALSE	FALSE
Q8TB37	NUBPL	-1.818351e-01	4.027066	-6.572710e-01	5.316567e-01	9.361540e-01	-5.49160312	FALSE	FALSE
P10606	COX5B	1.631695e-01	4.053361	1.869760e+00	1.029736e-01	8.397683e-01	-5.49229580	FALSE	FALSE
Q15532	SS18	2.423474e-01	4.040698	1.401385e+00	2.031207e-01	8.634465e-01	-5.49241244	FALSE	FALSE
Q9H1U4	MEGF9	-1.867961e-01	4.011975	-5.610804e-01	5.919425e-01	9.416475e-01	-5.49292489	FALSE	FALSE
Q9H6H4	REEP4	1.744690e-01	4.042675	8.828052e-01	4.061383e-01	9.233551e-01	-5.49375543	FALSE	FALSE
Q9Y232	CDYL	1.379698e-01	4.054633	1.404196e+00	2.023167e-01	8.634465e-01	-5.49492604	FALSE	FALSE
A6NED2	RCCD1	1.433087e-01	4.053730	1.216114e+00	2.626892e-01	8.934863e-01	-5.49552518	FALSE	FALSE
Q9BUZ4	TRAF4	5.447826e-02	4.034460	1.943688e-01	8.513129e-01	9.867363e-01	-5.49667247	FALSE	FALSE
Q14674	ESPL1	1.169926e-01	4.048928	5.738820e-01	5.837007e-01	9.416475e-01	-5.49682718	FALSE	FALSE
Q92902	HPS1	1.093512e-01	4.057240	8.111811e-01	4.435101e-01	9.319341e-01	-5.49791021	FALSE	FALSE
Q13206	DDX10	1.103038e-01	4.056735	1.589399e+00	1.552432e-01	8.427669e-01	-5.49831709	FALSE	FALSE
Q04864	REL	-1.096472e-01	4.056850	-1.596246e+00	1.537127e-01	8.427669e-01	-5.49865525	FALSE	FALSE
Q99439	CNN2	-1.300461e-01	4.054938	-1.065859e+00	3.212661e-01	9.031941e-01	-5.50018114	FALSE	FALSE
Q8NBQ5	HSD17B11	1.157959e-01	4.056762	1.198213e+00	2.691654e-01	8.934863e-01	-5.50037126	FALSE	FALSE
Q15345	LRRC41	1.124205e-01	4.056838	1.381196e+00	2.089800e-01	8.671210e-01	-5.50053488	FALSE	FALSE
Q96RL1	UIMC1	1.550142e-01	4.053003	1.462318e+00	1.863137e-01	8.586082e-01	-5.50166443	FALSE	FALSE
Q9UIF7	MUTYH	1.579298e-01	4.050719	1.085648e+00	3.129934e-01	9.026606e-01	-5.50226025	FALSE	FALSE
Q9UPM8	AP4E1	1.458185e-01	4.051900	9.770359e-01	3.605497e-01	9.178675e-01	-5.50250117	FALSE	FALSE
P19838	NFKB1	-1.463631e-01	4.047941	-7.898038e-01	4.551183e-01	9.323027e-01	-5.50264537	FALSE	FALSE
Q96PY6	NEK1	1.730355e-01	4.049327	1.159345e+00	2.836873e-01	8.958723e-01	-5.50264938	FALSE	FALSE
Q13247	SRSF6	-4.886065e-02	4.058589	-2.582209e+00	3.580681e-02	7.632738e-01	-5.50279286	FALSE	FALSE
Q96DX4	RSPRY1	-1.289071e-01	4.055159	-1.131182e+00	2.946095e-01	9.000728e-01	-5.50294227	FALSE	FALSE
O14593	RFXANK	-1.460875e-01	4.032919	-5.467517e-01	6.012444e-01	9.416475e-01	-5.50400735	FALSE	FALSE
Q8WXE9	STON2	2.775900e-01	4.017169	9.694595e-01	3.640652e-01	9.180325e-01	-5.50447855	FALSE	FALSE
Q8NDX5	PHC3	-1.097112e-01	4.057531	-1.111081e+00	3.026139e-01	9.000728e-01	-5.50465555	FALSE	FALSE
Q9H6L5	RETREG1	1.269245e-01	4.054802	9.457672e-01	3.752275e-01	9.210151e-01	-5.50544172	FALSE	FALSE
Q9UI08	EVL	-8.143130e-02	4.057915	-1.988168e+00	8.640551e-02	8.191023e-01	-5.50704441	FALSE	FALSE
Q96GX2	ATXN7L3B	3.639213e-01	4.003620	1.185250e+00	2.739383e-01	8.934863e-01	-5.50713480	FALSE	FALSE
Q6UXN9	WDR82	8.175884e-02	4.057874	2.108263e+00	7.228191e-02	8.191023e-01	-5.50715273	FALSE	FALSE
Q14678	KANK1	-1.316719e-01	4.024840	-4.523646e-01	6.644577e-01	9.627800e-01	-5.50787780	FALSE	FALSE
Q9HAU0	PLEKHA5	1.131373e-01	4.057006	9.344034e-01	3.806723e-01	9.210151e-01	-5.50874110	FALSE	FALSE
Q7Z7K0	CMC1	2.963956e-01	4.020008	1.153513e+00	2.859214e-01	8.958723e-01	-5.50949841	FALSE	FALSE
Q9BU64	CENPO	-1.531377e-01	4.051828	-1.146051e+00	2.888008e-01	8.958723e-01	-5.50972555	FALSE	FALSE
Q86YD1	PTOV1	1.264713e-01	4.044002	5.788221e-01	5.805378e-01	9.416475e-01	-5.50993583	FALSE	FALSE
Q8IYU2	HACE1	1.029597e-01	4.046724	4.664672e-01	6.548073e-01	9.584275e-01	-5.51133760	FALSE	FALSE
O15155	BET1	2.293271e-01	4.043558	1.408926e+00	2.009697e-01	8.634465e-01	-5.51262219	FALSE	FALSE
Q9UHA4	LAMTOR3	-2.676380e-01	4.044259	-2.014163e+00	8.313391e-02	8.191023e-01	-5.51276419	FALSE	FALSE
Q2M1P5	KIF7	1.228242e-01	4.055759	1.028831e+00	3.372118e-01	9.137354e-01	-5.51335790	FALSE	FALSE
Q9ULR3	PPM1H	1.149830e-01	4.056718	9.706768e-01	3.634986e-01	9.180325e-01	-5.51391585	FALSE	FALSE
P27448	MARK3	-1.763060e-01	4.049731	-1.318564e+00	2.281150e-01	8.830660e-01	-5.51410003	FALSE	FALSE
Q8WUM9	SLC20A1	1.971911e-01	4.041399	1.029419e+00	3.369540e-01	9.137354e-01	-5.51430193	FALSE	FALSE
P84090	ERH	1.395085e-01	4.055697	2.446294e+00	4.375449e-02	7.852719e-01	-5.51486777	FALSE	FALSE
Q643R3	LPCAT4	4.688293e-02	4.038694	1.756914e-01	8.654254e-01	9.882433e-01	-5.51515358	FALSE	FALSE
P16035	TIMP2	1.231824e-01	4.055588	1.047247e+00	3.292048e-01	9.087221e-01	-5.51526833	FALSE	FALSE
Q9NXD2	MTMR10	-1.399957e-01	4.050943	-8.613449e-01	4.170893e-01	9.271742e-01	-5.51529082	FALSE	FALSE
Q9UBF8	PI4KB	-1.055498e-01	4.057483	-1.281428e+00	2.401667e-01	8.934863e-01	-5.51812333	FALSE	FALSE
Q6ZT12	UBR3	-1.155804e-01	4.036106	-4.512362e-01	6.652328e-01	9.627800e-01	-5.51840357	FALSE	FALSE
Q15365	PCBP1	6.914932e-02	4.058223	2.795616e+00	2.621407e-02	7.632738e-01	-5.51849787	FALSE	FALSE
Q9NX40	OCIAD1	7.555867e-02	4.058064	2.063646e+00	7.724012e-02	8.191023e-01	-5.51853336	FALSE	FALSE
Q14135	VGLL4	-1.781441e-01	4.047294	-1.136317e+00	2.925927e-01	8.988350e-01	-5.51876067	FALSE	FALSE
Q8NB91	FANCB	1.138314e-01	4.052996	6.572218e-01	5.316866e-01	9.361540e-01	-5.51979836	FALSE	FALSE
Q5J8M3	EMC4	-1.378131e-01	4.054333	-1.370812e+00	2.120516e-01	8.688261e-01	-5.52104208	FALSE	FALSE
Q99676	ZNF184	1.481329e-01	4.047428	8.172647e-01	4.402447e-01	9.315282e-01	-5.52138380	FALSE	FALSE
Q7Z2T5	TRMT1L	1.050256e-01	4.057152	1.495643e+00	1.776604e-01	8.516678e-01	-5.52264435	FALSE	FALSE
Q8IWJ2	GCC2	1.165007e-01	4.056529	1.240247e+00	2.541670e-01	8.934863e-01	-5.52266121	FALSE	FALSE
Q9GZY8	MFF	1.151649e-01	4.056405	1.646788e+00	1.428409e-01	8.427669e-01	-5.52269092	FALSE	FALSE
P50750	CDK9	9.970334e-02	4.057168	1.825343e+00	1.099523e-01	8.401290e-01	-5.52298794	FALSE	FALSE
Q14BN4	SLMAP	1.415402e-01	4.053763	1.246916e+00	2.518533e-01	8.934863e-01	-5.52372057	FALSE	FALSE
Q9Y6Y8	SEC23IP	-7.600262e-02	4.058233	-1.799908e+00	1.141513e-01	8.401290e-01	-5.52384447	FALSE	FALSE
Q9H3F6	KCTD10	-1.474849e-01	4.052907	-1.185007e+00	2.740285e-01	8.934863e-01	-5.52548704	FALSE	FALSE
Q76N32	CEP68	7.838493e-02	4.045299	3.419695e-01	7.422388e-01	9.773309e-01	-5.52626482	FALSE	FALSE
Q02809	PLOD1	1.347084e-01	4.053786	1.051690e+00	3.272959e-01	9.071340e-01	-5.52633625	FALSE	FALSE
Q04656	ATP7A	1.726903e-01	3.959848	3.718636e-01	7.208072e-01	9.722412e-01	-5.52643523	FALSE	FALSE
O95249	GOSR1	8.975714e-02	4.057816	1.652063e+00	1.417485e-01	8.427669e-01	-5.52655216	FALSE	FALSE
O43299	AP5Z1	-1.546910e-01	4.047289	-8.446382e-01	4.257607e-01	9.312416e-01	-5.52684551	FALSE	FALSE
P24863	CCNC	-2.392676e-01	4.036000	-1.198606e+00	2.690219e-01	8.934863e-01	-5.52790430	FALSE	FALSE
O43861	ATP9B	9.411246e-02	4.054495	5.397000e-01	6.058517e-01	9.416475e-01	-5.52802817	FALSE	FALSE
Q6P3S6	FBXO42	-1.586941e-01	4.052005	-1.321963e+00	2.270387e-01	8.830660e-01	-5.52914377	FALSE	FALSE
Q96CQ1	SLC25A36	1.362496e-01	4.054628	1.501510e+00	1.761753e-01	8.516678e-01	-5.53085378	FALSE	FALSE
P51692	STAT5B	5.893527e-02	4.058568	1.996275e+00	8.537189e-02	8.191023e-01	-5.53234391	FALSE	FALSE
Q96EQ0	SGTB	-1.244999e-01	4.055567	-1.251445e+00	2.502925e-01	8.934863e-01	-5.53269536	FALSE	FALSE
Q14865	ARID5B	6.937543e-02	4.041270	2.795575e-01	7.877584e-01	9.840501e-01	-5.53285930	FALSE	FALSE
P07738	BPGM	-1.100055e-01	4.056699	-1.613403e+00	1.499386e-01	8.427669e-01	-5.53295997	FALSE	FALSE
Q9Y5X2	SNX8	-1.070788e-01	4.044438	-4.754479e-01	6.486982e-01	9.570297e-01	-5.53311119	FALSE	FALSE
O43402	EMC8	-1.050396e-01	4.056915	-1.769129e+00	1.194380e-01	8.401290e-01	-5.53317451	FALSE	FALSE
Q92187	ST8SIA4	-1.662853e-01	4.012641	-5.068242e-01	6.275829e-01	9.488108e-01	-5.53353582	FALSE	FALSE
Q5FWF4	ZRANB3	3.821281e-02	4.030428	1.323681e-01	8.983537e-01	9.906717e-01	-5.53361745	FALSE	FALSE
Q9Y3E5	PTRH2	-1.525894e-01	4.053264	-1.545777e+00	1.653290e-01	8.508776e-01	-5.53376777	FALSE	FALSE
Q9H160	ING2	1.825837e-01	4.041819	9.152621e-01	3.899771e-01	9.210151e-01	-5.53434222	FALSE	FALSE
Q6P1J9	CDC73	8.469353e-02	4.057798	1.914097e+00	9.643598e-02	8.256870e-01	-5.53447743	FALSE	FALSE
P20936	RASA1	-1.336122e-01	4.052342	-8.827177e-01	4.061826e-01	9.233551e-01	-5.53481233	FALSE	FALSE
Q13574	DGKZ	1.415268e-01	4.053362	1.147077e+00	2.884033e-01	8.958723e-01	-5.53551360	FALSE	FALSE
Q15390	MTFR1	-1.107398e-01	4.057029	-1.161539e+00	2.828507e-01	8.958723e-01	-5.53748662	FALSE	FALSE
Q7L266	ASRGL1	-9.389894e-02	4.057406	-1.973690e+00	8.828218e-02	8.191023e-01	-5.53784460	FALSE	FALSE
Q2KHR2	RFX7	1.474618e-01	4.051937	1.074105e+00	3.177979e-01	9.031941e-01	-5.53811174	FALSE	FALSE
P30043	BLVRB	-1.915046e-01	4.040150	-9.449172e-01	3.756327e-01	9.210151e-01	-5.53906543	FALSE	FALSE
Q68CP9	ARID2	7.990916e-02	4.058192	1.686261e+00	1.348545e-01	8.427669e-01	-5.53961195	FALSE	FALSE
Q7L8L6	FASTKD5	9.828314e-02	4.057585	1.450948e+00	1.893518e-01	8.592444e-01	-5.53978722	FALSE	FALSE
Q6UW68	TMEM205	1.704209e-01	4.050831	1.379452e+00	2.094932e-01	8.675599e-01	-5.54000772	FALSE	FALSE
Q9UGH3	SLC23A2	-1.455894e-01	4.046874	-7.794209e-01	4.608312e-01	9.325359e-01	-5.54085044	FALSE	FALSE
O75312	ZPR1	-8.668307e-02	4.057732	-1.895114e+00	9.918425e-02	8.346311e-01	-5.54145055	FALSE	FALSE
Q86XR8	CEP57	-1.536174e-01	4.051849	-1.194715e+00	2.704465e-01	8.934863e-01	-5.54152977	FALSE	FALSE
Q8NHV4	NEDD1	1.113512e-01	4.056627	1.564998e+00	1.608128e-01	8.508776e-01	-5.54248226	FALSE	FALSE
O75461	E2F6	1.283297e-01	4.051341	7.684128e-01	4.669414e-01	9.333545e-01	-5.54260249	FALSE	FALSE
Q14247	CTTN	1.470530e-01	4.049915	8.907333e-01	4.021461e-01	9.233551e-01	-5.54299349	FALSE	FALSE
Q2T9J0	TYSND1	1.926105e-01	4.036131	8.428344e-01	4.267046e-01	9.312416e-01	-5.54312790	FALSE	FALSE
O95670	ATP6V1G2	-8.942676e-02	4.042689	-3.761660e-01	7.177441e-01	9.722412e-01	-5.54315666	FALSE	FALSE
Q9H4B7	TUBB1	2.473916e-01	4.045869	1.958302e+00	9.032064e-02	8.205235e-01	-5.54341818	FALSE	FALSE
Q6P1L5	FAM117B	-1.016449e-01	4.057178	-1.627497e+00	1.469032e-01	8.427669e-01	-5.54507220	FALSE	FALSE
O95983	MBD3	6.963429e-02	4.058241	2.033916e+00	8.072968e-02	8.191023e-01	-5.54543563	FALSE	FALSE
O95400	CD2BP2	-7.153260e-02	4.058219	-1.972737e+00	8.840722e-02	8.191023e-01	-5.54559350	FALSE	FALSE
Q6ZU80	CEP128	-1.171060e-01	4.055387	-8.773603e-01	4.088968e-01	9.233551e-01	-5.54571308	FALSE	FALSE
A0PJZ3	GXYLT2	1.586152e-01	4.044147	7.785955e-01	4.612874e-01	9.325359e-01	-5.54574654	FALSE	FALSE
Q14738	PPP2R5D	-7.226248e-02	4.058277	-1.859934e+00	1.044796e-01	8.397811e-01	-5.54586176	FALSE	FALSE
Q9Y5Y0	FLVCR1	1.335686e-01	4.045994	6.643307e-01	5.273851e-01	9.361540e-01	-5.54596596	FALSE	FALSE
P48553	TRAPPC10	1.417752e-01	4.052391	1.013382e+00	3.440461e-01	9.155665e-01	-5.54641808	FALSE	FALSE
Q9BSI4	TINF2	-1.832012e-01	3.958020	-3.863991e-01	7.104810e-01	9.722412e-01	-5.54791624	FALSE	FALSE
Q14573	ITPR3	1.407834e-01	4.051170	9.182573e-01	3.885100e-01	9.210151e-01	-5.54842730	FALSE	FALSE
Q9NP87	POLM	1.193351e-01	4.047005	5.954227e-01	5.699814e-01	9.416475e-01	-5.54845774	FALSE	FALSE
O15037	KHNYN	1.736662e-01	4.042216	8.762545e-01	4.094587e-01	9.233551e-01	-5.54856970	FALSE	FALSE
Q13099	IFT88	1.553008e-01	4.046275	8.289994e-01	4.339936e-01	9.312416e-01	-5.54874220	FALSE	FALSE
Q96JC1	VPS39	-1.219686e-01	4.055590	-1.102437e+00	3.061099e-01	9.000728e-01	-5.54899069	FALSE	FALSE
P50747	HLCS	-1.965998e-01	4.034033	-8.585763e-01	4.185175e-01	9.274984e-01	-5.54954036	FALSE	FALSE
Q6VMQ6	ATF7IP	1.052550e-01	4.057118	1.403043e+00	2.026459e-01	8.634465e-01	-5.55004419	FALSE	FALSE
Q9Y253	POLH	1.194764e-01	4.045193	5.644947e-01	5.897380e-01	9.416475e-01	-5.55049957	FALSE	FALSE
Q9Y6M7	SLC4A7	1.100897e-01	4.056806	1.346529e+00	2.193897e-01	8.720842e-01	-5.55180156	FALSE	FALSE
Q8IXM3	MRPL41	-9.222789e-02	4.057521	-1.757172e+00	1.215543e-01	8.409651e-01	-5.55199557	FALSE	FALSE
Q9Y4G2	PLEKHM1	6.970886e-02	4.048197	3.209389e-01	7.574653e-01	9.823019e-01	-5.55221032	FALSE	FALSE
Q6PJ61	FBXO46	6.259047e-02	4.040960	2.523650e-01	8.078843e-01	9.856389e-01	-5.55286405	FALSE	FALSE
Q14249	ENDOG	1.195769e-01	4.056111	1.859114e+00	1.046062e-01	8.397811e-01	-5.55349827	FALSE	FALSE
Q7Z5L2	R3HCC1L	1.404263e-01	4.050737	9.054554e-01	3.948092e-01	9.228078e-01	-5.55523331	FALSE	FALSE
Q86YV9	HPS6	-1.390055e-01	4.053397	-1.179129e+00	2.762165e-01	8.934863e-01	-5.55591333	FALSE	FALSE
Q99569	PKP4	-2.322266e-02	4.043210	-9.583610e-02	9.262906e-01	9.906717e-01	-5.55604131	FALSE	FALSE
Q5H9F3	BCORL1	1.825656e-03	4.057614	1.001698e-02	9.922824e-01	9.992106e-01	-5.55642976	FALSE	FALSE
Q9H9V9	JMJD4	-1.192359e-01	4.054709	-8.705112e-01	4.123860e-01	9.262249e-01	-5.55661496	FALSE	FALSE
Q9Y2E5	MAN2B2	-1.124044e-01	4.053964	-7.244153e-01	4.919068e-01	9.333545e-01	-5.55738185	FALSE	FALSE
P49116	NR2C2	1.453897e-01	4.053197	1.287980e+00	2.380014e-01	8.931450e-01	-5.55748688	FALSE	FALSE
Q6PL18	ATAD2	7.849635e-02	4.058166	1.724657e+00	1.274907e-01	8.427669e-01	-5.55771520	FALSE	FALSE
Q8WZ82	OVCA2	-1.786510e-01	4.050057	-1.454878e+00	1.882965e-01	8.587742e-01	-5.55823779	FALSE	FALSE
Q9Y3E1	HDGFL3	-2.060125e-01	4.043952	-1.267783e+00	2.447305e-01	8.934863e-01	-5.55861313	FALSE	FALSE
Q99755	PIP5K1A	1.152113e-01	4.056026	9.867525e-01	3.560791e-01	9.160976e-01	-5.55865014	FALSE	FALSE
Q68DK2	ZFYVE26	-1.277332e-01	4.016582	-3.946515e-01	7.046470e-01	9.712313e-01	-5.55921884	FALSE	FALSE
Q8TBX8	PIP4K2C	1.216883e-01	4.055493	1.112640e+00	3.019869e-01	9.000728e-01	-5.55978506	FALSE	FALSE
Q9H813	PACC1	2.029109e-01	4.044087	1.171211e+00	2.791867e-01	8.940823e-01	-5.55992014	FALSE	FALSE
Q9ULE6	PALD1	-1.328403e-01	4.053176	-9.696375e-01	3.639823e-01	9.180325e-01	-5.56036091	FALSE	FALSE
Q9H5I1	SUV39H2	1.560841e-01	4.045125	8.331950e-01	4.317739e-01	9.312416e-01	-5.56159012	FALSE	FALSE
Q96S19	METTL26	-1.414596e-01	4.053098	-1.142453e+00	2.901976e-01	8.970067e-01	-5.56221065	FALSE	FALSE
Q6P444	MTFR2	1.130546e-01	4.056373	9.838595e-01	3.574057e-01	9.160976e-01	-5.56242913	FALSE	FALSE
Q9UQ49	NEU3	-1.186358e-01	4.052887	-7.457336e-01	4.797019e-01	9.333545e-01	-5.56284367	FALSE	FALSE
Q6DN90	IQSEC1	-1.501740e-01	4.035295	-6.078648e-01	5.621433e-01	9.404230e-01	-5.56321869	FALSE	FALSE
Q5VWQ0	RSBN1	1.094758e-01	4.056671	1.615580e+00	1.494661e-01	8.427669e-01	-5.56327540	FALSE	FALSE
O43291	SPINT2	1.498572e-01	4.046610	8.276898e-01	4.346881e-01	9.312416e-01	-5.56402235	FALSE	FALSE
Q96SB3	PPP1R9B	-1.113623e-01	4.056232	-8.971828e-01	3.989197e-01	9.233551e-01	-5.56412954	FALSE	FALSE
O94855	SEC24D	1.120952e-01	4.056493	1.592546e+00	1.545380e-01	8.427669e-01	-5.56464957	FALSE	FALSE
Q9Y478	PRKAB1	2.002392e-01	4.048982	1.643464e+00	1.435333e-01	8.427669e-01	-5.56481694	FALSE	FALSE
Q96SB8	SMC6	8.794813e-02	4.057761	1.704135e+00	1.313780e-01	8.427669e-01	-5.56599319	FALSE	FALSE
Q9HBL7	PLGRKT	1.026528e-01	4.057041	1.692914e+00	1.335504e-01	8.427669e-01	-5.56606431	FALSE	FALSE
Q96JM7	L3MBTL3	1.221813e-01	4.055721	1.446612e+00	1.905222e-01	8.593417e-01	-5.56638793	FALSE	FALSE
Q96GM5	SMARCD1	6.954998e-02	4.058338	1.864323e+00	1.038043e-01	8.397811e-01	-5.56640784	FALSE	FALSE
O15116	LSM1	2.136911e-01	4.048443	1.736300e+00	1.253340e-01	8.427669e-01	-5.56656852	FALSE	FALSE
Q86W92	PPFIBP1	1.320462e-01	4.046982	6.705446e-01	5.236430e-01	9.361540e-01	-5.56744709	FALSE	FALSE
Q9Y512	SAMM50	9.071884e-02	4.057531	2.023037e+00	8.204520e-02	8.191023e-01	-5.56762336	FALSE	FALSE
Q9H079	KATNBL1	9.666026e-02	4.043512	4.301530e-01	6.797952e-01	9.641598e-01	-5.56771187	FALSE	FALSE
Q5T011	SZT2	6.734317e-02	4.034656	2.447364e-01	8.135593e-01	9.856515e-01	-5.56782220	FALSE	FALSE
P31323	PRKAR2B	1.505887e-01	4.053158	1.415886e+00	1.990026e-01	8.634465e-01	-5.56844102	FALSE	FALSE
O75037	KIF21B	1.087605e-01	4.049074	5.670172e-01	5.881122e-01	9.416475e-01	-5.56864846	FALSE	FALSE
Q96KC2	ARL5B	1.602404e-01	4.047874	9.561223e-01	3.703174e-01	9.196324e-01	-5.56867914	FALSE	FALSE
P52564	MAP2K6	1.087734e-01	4.056701	1.825261e+00	1.099656e-01	8.401290e-01	-5.56869562	FALSE	FALSE
O95674	CDS2	-1.946853e-01	4.041268	-1.057594e+00	3.247724e-01	9.037446e-01	-5.56886710	FALSE	FALSE
Q92871	PMM1	1.047656e-01	4.057179	8.796598e-01	4.077302e-01	9.233551e-01	-5.56975914	FALSE	FALSE
Q9NYA4	MTMR4	1.310152e-01	4.054383	1.162322e+00	2.825526e-01	8.958723e-01	-5.57085118	FALSE	FALSE
P42677	RPS27	6.411885e-02	4.058329	2.828463e+00	2.499499e-02	7.632738e-01	-5.57124520	FALSE	FALSE
P04183	TK1	-1.629037e-01	4.051548	-1.441431e+00	1.919290e-01	8.593417e-01	-5.57153419	FALSE	FALSE
O75976	CPD	7.830264e-02	4.058239	1.649979e+00	1.421792e-01	8.427669e-01	-5.57202478	FALSE	FALSE
Q3V6T2	CCDC88A	1.127363e-01	4.056501	1.353565e+00	2.172407e-01	8.720842e-01	-5.57232259	FALSE	FALSE
Q9BTV5	FSD1	1.137886e-01	4.055774	8.980554e-01	3.984846e-01	9.233551e-01	-5.57255976	FALSE	FALSE
P24386	CHM	1.078076e-01	4.056994	1.206812e+00	2.660381e-01	8.934863e-01	-5.57353059	FALSE	FALSE
Q8N4H5	TOMM5	1.616469e-01	4.052995	1.721929e+00	1.280011e-01	8.427669e-01	-5.57536186	FALSE	FALSE
Q8N7R7	CCNYL1	2.524315e-02	4.030292	8.566348e-02	9.340914e-01	9.918926e-01	-5.57554693	FALSE	FALSE
Q9Y4K3	TRAF6	-1.131101e-01	4.056369	-1.276171e+00	2.419163e-01	8.934863e-01	-5.57572207	FALSE	FALSE
A0A096LP01	SMIM26	-1.349813e-01	4.052833	-9.988906e-01	3.505546e-01	9.155665e-01	-5.57690773	FALSE	FALSE
Q8IYL2	TRMT44	2.625346e-01	3.983670	6.861056e-01	5.143453e-01	9.341297e-01	-5.57695420	FALSE	FALSE
Q13015	MLLT11	-2.271555e-01	4.041834	-1.320736e+00	2.274266e-01	8.830660e-01	-5.57708697	FALSE	FALSE
Q96I51	RCC1L	-1.137738e-01	4.047407	-5.747338e-01	5.831547e-01	9.416475e-01	-5.57774690	FALSE	FALSE
Q5ST30	VARS2	-1.174469e-01	4.055986	-1.246273e+00	2.520756e-01	8.934863e-01	-5.57784226	FALSE	FALSE
Q8TBC5	ZSCAN18	-8.964580e-02	4.044416	-3.995143e-01	7.012193e-01	9.710002e-01	-5.57950631	FALSE	FALSE
O43159	RRP8	-1.402928e-01	4.053891	-1.307849e+00	2.315375e-01	8.858650e-01	-5.57975641	FALSE	FALSE
Q9BZH6	WDR11	9.526848e-02	4.057475	1.581267e+00	1.570793e-01	8.431078e-01	-5.58002421	FALSE	FALSE
Q9NRF2	SH2B1	-1.470934e-01	4.039028	-6.517872e-01	5.349896e-01	9.361540e-01	-5.58013188	FALSE	FALSE
Q8IXZ2	ZC3H3	2.433971e-02	4.036748	9.272726e-02	9.286737e-01	9.908389e-01	-5.58061341	FALSE	FALSE
Q9P2Y5	UVRAG	1.393386e-01	4.052979	1.084146e+00	3.136151e-01	9.026606e-01	-5.58064666	FALSE	FALSE
P20042	EIF2S2	8.961816e-02	4.057594	2.279304e+00	5.604864e-02	7.947879e-01	-5.58085316	FALSE	FALSE
Q70CQ3	USP30	1.131529e-01	4.038911	4.780471e-01	6.469355e-01	9.570297e-01	-5.58088867	FALSE	FALSE
Q70Z53	FRA10AC1	1.285653e-01	4.054458	1.146776e+00	2.885200e-01	8.958723e-01	-5.58116027	FALSE	FALSE
Q9NXJ5	PGPEP1	-1.592097e-01	4.046983	-9.411799e-01	3.774183e-01	9.210151e-01	-5.58223220	FALSE	FALSE
P49257	LMAN1	-8.974077e-02	4.057590	-1.775499e+00	1.183249e-01	8.401290e-01	-5.58225423	FALSE	FALSE
Q96EY9	ADAT3	1.070178e-01	4.035683	4.066970e-01	6.961696e-01	9.688456e-01	-5.58420853	FALSE	FALSE
Q9C0B5	ZDHHC5	1.443425e-01	4.047384	7.985827e-01	4.503261e-01	9.319341e-01	-5.58421308	FALSE	FALSE
O95361	TRIM16	-1.127995e-01	4.054021	-7.591872e-01	4.721043e-01	9.333545e-01	-5.58446803	FALSE	FALSE
Q5JSL3	DOCK11	-1.065853e-01	4.057104	-1.027623e+00	3.377423e-01	9.137354e-01	-5.58449898	FALSE	FALSE
Q96MT8	CEP63	8.934302e-02	4.041394	3.762155e-01	7.177089e-01	9.722412e-01	-5.58533017	FALSE	FALSE
Q14592	ZNF460	-1.489079e-01	4.037213	-6.340687e-01	5.458458e-01	9.366576e-01	-5.58595201	FALSE	FALSE
Q96FX7	TRMT61A	-1.240929e-01	4.055687	-1.690175e+00	1.340859e-01	8.427669e-01	-5.58606406	FALSE	FALSE
P18669	PGAM1	7.048808e-02	4.058198	2.815991e+00	2.545070e-02	7.632738e-01	-5.58645351	FALSE	FALSE
Q6GTX8	LAIR1	2.057966e-01	4.047935	1.595977e+00	1.537725e-01	8.427669e-01	-5.58673934	FALSE	FALSE
P61224	RAP1B	1.667394e-01	4.054050	2.274887e+00	5.641769e-02	7.947879e-01	-5.58718340	FALSE	FALSE
P07199	CENPB	9.157709e-02	4.057932	1.388627e+00	2.068060e-01	8.661357e-01	-5.58782453	FALSE	FALSE
Q96GC5	MRPL48	1.143758e-01	4.056217	1.634915e+00	1.453285e-01	8.427669e-01	-5.58787676	FALSE	FALSE
Q9BTV4	TMEM43	1.062745e-01	4.056830	1.499054e+00	1.767957e-01	8.516678e-01	-5.58853344	FALSE	FALSE
P60468	SEC61B	-1.123885e-01	4.056485	-1.916724e+00	9.606146e-02	8.256870e-01	-5.58856136	FALSE	FALSE
Q96PV7	FAM193B	7.449177e-03	3.862300	1.124615e-02	9.913355e-01	9.992106e-01	-5.58908988	FALSE	FALSE
Q6ZWJ1	STXBP4	1.900350e-01	4.043427	1.068495e+00	3.201542e-01	9.031941e-01	-5.58929396	FALSE	FALSE
P04637	TP53	-1.361709e-01	4.047943	-7.468600e-01	4.790627e-01	9.333545e-01	-5.58929905	FALSE	FALSE
Q6NSI4	RADX	-1.099533e-01	4.055832	-8.632529e-01	4.161071e-01	9.266100e-01	-5.58969711	FALSE	FALSE
Q9UK39	NOCT	-6.403162e-02	4.043292	-2.752838e-01	7.909104e-01	9.840501e-01	-5.58976931	FALSE	FALSE
Q02833	RASSF7	-1.749040e-01	4.033076	-7.147789e-01	4.974900e-01	9.333545e-01	-5.59052473	FALSE	FALSE
O60568	PLOD3	1.053302e-01	4.048514	5.385675e-01	6.065934e-01	9.416475e-01	-5.59072732	FALSE	FALSE
Q96BR5	COA7	1.010186e-01	4.057190	1.475233e+00	1.829159e-01	8.557479e-01	-5.59084987	FALSE	FALSE
Q9Y2D8	SSX2IP	-1.395047e-01	4.051357	-9.335624e-01	3.810776e-01	9.210151e-01	-5.59102043	FALSE	FALSE
Q8TCB0	IFI44	1.576829e-01	4.049199	1.026950e+00	3.380384e-01	9.137354e-01	-5.59113939	FALSE	FALSE
Q9NXC5	MIOS	-1.111156e-01	4.053779	-7.282296e-01	4.897082e-01	9.333545e-01	-5.59172461	FALSE	FALSE
P85037	FOXK1	8.774127e-02	4.057731	1.693037e+00	1.335264e-01	8.427669e-01	-5.59177984	FALSE	FALSE
Q96C90	PPP1R14B	-1.887495e-01	4.048527	-1.450144e+00	1.895682e-01	8.592444e-01	-5.59240088	FALSE	FALSE
Q86YA3	ZGRF1	9.037843e-02	4.055876	5.869891e-01	5.753304e-01	9.416475e-01	-5.59312531	FALSE	FALSE
Q96BD8	SKA1	1.167073e-01	4.056015	1.316903e+00	2.286426e-01	8.830660e-01	-5.59363206	FALSE	FALSE
Q9H9Y2	RPF1	1.159819e-01	4.055998	1.231187e+00	2.573383e-01	8.934863e-01	-5.59424363	FALSE	FALSE
O00418	EEF2K	1.116315e-01	4.040456	4.814780e-01	6.446124e-01	9.570297e-01	-5.59476295	FALSE	FALSE
Q86WX3	RPS19BP1	1.459124e-01	4.052269	1.182519e+00	2.749527e-01	8.934863e-01	-5.59491065	FALSE	FALSE
P08195	SLC3A2	6.892634e-02	4.058199	2.131817e+00	6.979337e-02	8.191023e-01	-5.59546505	FALSE	FALSE
P49588	AARS1	9.522681e-02	4.057460	2.402840e+00	4.666129e-02	7.892100e-01	-5.59614520	FALSE	FALSE
Q92643	PIGK	-1.618890e-01	4.049385	-1.145480e+00	2.890220e-01	8.958723e-01	-5.59665434	FALSE	FALSE
Q9H0R3	TMEM222	-1.491741e-01	4.052142	-1.215643e+00	2.628578e-01	8.934863e-01	-5.59733841	FALSE	FALSE
Q9UJX2	CDC23	7.696968e-02	4.058198	1.683271e+00	1.354444e-01	8.427669e-01	-5.59744827	FALSE	FALSE
O75648	TRMU	1.135267e-01	4.055825	9.584735e-01	3.692093e-01	9.196324e-01	-5.59759149	FALSE	FALSE
Q9UHJ3	SFMBT1	-1.324440e-01	4.046012	-6.783426e-01	5.189705e-01	9.361540e-01	-5.59766220	FALSE	FALSE
Q9BYD6	MRPL1	1.078742e-01	4.056661	1.736526e+00	1.252926e-01	8.427669e-01	-5.59831355	FALSE	FALSE
P52594	AGFG1	9.401522e-02	4.057404	1.757666e+00	1.214662e-01	8.409651e-01	-5.59835039	FALSE	FALSE
Q8NB14	USP38	1.307497e-01	4.053093	9.782226e-01	3.600013e-01	9.177084e-01	-5.59838762	FALSE	FALSE
Q9Y6B6	SAR1B	-1.062418e-01	4.056723	-1.681993e+00	1.356973e-01	8.427669e-01	-5.59863051	FALSE	FALSE
Q9HB20	PLEKHA3	-4.236265e-02	4.022622	-1.379124e-01	8.941263e-01	9.906717e-01	-5.59928211	FALSE	FALSE
Q6ZVK8	NUDT18	-7.913044e-02	4.026832	-2.770165e-01	7.896319e-01	9.840501e-01	-5.59998071	FALSE	FALSE
Q16864	ATP6V1F	1.489403e-01	4.053884	1.682075e+00	1.356812e-01	8.427669e-01	-5.60009515	FALSE	FALSE
Q71SY5	MED25	1.780607e-01	4.044844	1.012221e+00	3.445643e-01	9.155665e-01	-5.60029277	FALSE	FALSE
Q15397	PUM3	8.870991e-02	4.057625	1.729476e+00	1.265938e-01	8.427669e-01	-5.60098162	FALSE	FALSE
O14907	TAX1BP3	3.498070e-01	4.023472	1.514042e+00	1.730407e-01	8.516678e-01	-5.60115633	FALSE	FALSE
O94768	STK17B	-1.111097e-01	4.056414	-1.291285e+00	2.369153e-01	8.928413e-01	-5.60357026	FALSE	FALSE
Q3T906	GNPTAB	4.211176e-02	4.051389	2.116921e-01	8.382753e-01	9.867363e-01	-5.60367371	FALSE	FALSE
Q9Y243	AKT3	-4.772193e-02	4.055166	-2.669109e-01	7.970980e-01	9.848725e-01	-5.60368350	FALSE	FALSE
Q96LI5	CNOT6L	1.045850e-01	4.056848	1.579975e+00	1.573728e-01	8.431078e-01	-5.60571051	FALSE	FALSE
Q9H2H9	SLC38A1	1.441697e-01	4.053341	1.360921e+00	2.150141e-01	8.711271e-01	-5.60624012	FALSE	FALSE
Q96S52	PIGS	-1.460080e-01	4.053289	-1.393367e+00	2.054299e-01	8.634465e-01	-5.60638810	FALSE	FALSE
Q2KHT3	CLEC16A	-1.135236e-01	4.050952	-6.579921e-01	5.312195e-01	9.361540e-01	-5.60656471	FALSE	FALSE
O15525	MAFG	2.363595e-01	4.034376	1.102728e+00	3.059916e-01	9.000728e-01	-5.60840620	FALSE	FALSE
Q16666	IFI16	1.360591e-01	4.055243	1.949051e+00	9.156833e-02	8.214736e-01	-5.60842845	FALSE	FALSE
Q8NDZ4	DIPK2A	-9.640398e-02	4.023052	-3.172566e-01	7.601435e-01	9.837514e-01	-5.60898765	FALSE	FALSE
Q14114	LRP8	-1.475712e-01	4.042881	-7.337135e-01	4.865586e-01	9.333545e-01	-5.60902059	FALSE	FALSE
O95568	METTL18	-2.009295e-01	4.032640	-8.547589e-01	4.204924e-01	9.279135e-01	-5.60913798	FALSE	FALSE
Q9BTK6	PAGR1	-1.677538e-01	4.048907	-1.193280e+00	2.709735e-01	8.934863e-01	-5.60960235	FALSE	FALSE
Q969F9	HPS3	1.216111e-01	4.053885	9.039412e-01	3.955592e-01	9.231076e-01	-5.60964331	FALSE	FALSE
Q9H1E3	NUCKS1	-9.798887e-02	4.057180	-1.724337e+00	1.275505e-01	8.427669e-01	-5.60999820	FALSE	FALSE
Q5JSJ4	INTS6L	1.569756e-01	4.032574	6.495748e-01	5.363378e-01	9.361540e-01	-5.61004765	FALSE	FALSE
Q6IA17	SIGIRR	9.151394e-02	3.993587	2.421336e-01	8.154983e-01	9.856515e-01	-5.61056079	FALSE	FALSE
Q92626	PXDN	-7.482570e-02	4.052416	-4.109264e-01	6.932040e-01	9.684097e-01	-5.61108702	FALSE	FALSE
Q9Y6Q9	NCOA3	-1.136122e-01	4.056109	-1.210678e+00	2.646420e-01	8.934863e-01	-5.61171031	FALSE	FALSE
P53677	AP3M2	-1.024487e-01	4.056987	-1.545957e+00	1.652862e-01	8.508776e-01	-5.61227160	FALSE	FALSE
Q9UQ84	EXO1	1.037376e-01	4.055869	7.777439e-01	4.617585e-01	9.325359e-01	-5.61232004	FALSE	FALSE
Q5T8I9	HENMT1	-1.282135e-01	4.054604	-1.182291e+00	2.750376e-01	8.934863e-01	-5.61244565	FALSE	FALSE
A0JNW5	UHRF1BP1L	1.504543e-02	4.050289	7.287292e-02	9.439108e-01	9.939828e-01	-5.61279697	FALSE	FALSE
Q5THK1	PRR14L	3.348155e-02	4.054060	1.795879e-01	8.624767e-01	9.876597e-01	-5.61291274	FALSE	FALSE
P83436	COG7	1.046268e-01	4.056883	1.458362e+00	1.873656e-01	8.586082e-01	-5.61306110	FALSE	FALSE
Q8WYQ5	DGCR8	1.044848e-01	4.057016	1.229475e+00	2.579414e-01	8.934863e-01	-5.61323703	FALSE	FALSE
Q6P6B7	ANKRD16	1.590017e-01	4.010429	4.675112e-01	6.540957e-01	9.578727e-01	-5.61349102	FALSE	FALSE
Q9UBZ4	APEX2	1.307699e-01	4.012693	4.083469e-01	6.950121e-01	9.688456e-01	-5.61349359	FALSE	FALSE
O00189	AP4M1	9.899831e-02	4.057331	8.568542e-01	4.194076e-01	9.278140e-01	-5.61356116	FALSE	FALSE
Q13315	ATM	-9.892256e-02	4.056730	-7.726704e-01	4.645716e-01	9.333264e-01	-5.61455032	FALSE	FALSE
Q9P2K6	KLHL42	-1.373498e-01	4.050812	-9.022008e-01	3.964226e-01	9.231076e-01	-5.61523882	FALSE	FALSE
O00743	PPP6C	1.494244e-01	4.054367	1.927308e+00	9.456729e-02	8.256870e-01	-5.61575400	FALSE	FALSE
Q9UHV7	MED13	-1.081889e-01	4.056044	-9.007355e-01	3.971506e-01	9.233167e-01	-5.61583961	FALSE	FALSE
P59998	ARPC4	1.702641e-01	4.054158	2.413854e+00	4.590629e-02	7.892100e-01	-5.61615098	FALSE	FALSE
Q92522	H1FX	1.342573e-01	4.055190	1.947472e+00	9.178286e-02	8.218750e-01	-5.61663059	FALSE	FALSE
O15020	SPTBN2	-5.011748e-02	4.058581	-2.316451e+00	5.303982e-02	7.934126e-01	-5.61669925	FALSE	FALSE
O15344	MID1	2.428795e-01	4.027535	9.842670e-01	3.572186e-01	9.160976e-01	-5.61791892	FALSE	FALSE
Q9BZK7	TBL1XR1	9.256909e-02	4.057418	2.023807e+00	8.195139e-02	8.191023e-01	-5.61825591	FALSE	FALSE
O75695	RP2	6.547943e-02	4.058523	1.743815e+00	1.239604e-01	8.427669e-01	-5.61947634	FALSE	FALSE
O00478	BTN3A3	1.767413e-01	4.038262	8.305795e-01	4.331567e-01	9.312416e-01	-5.61979687	FALSE	FALSE
Q14153	FAM53B	9.553853e-02	4.041406	4.209503e-01	6.861982e-01	9.652295e-01	-5.62084128	FALSE	FALSE
Q9BUI4	POLR3C	1.353611e-01	4.054362	1.439045e+00	1.925800e-01	8.593417e-01	-5.62084918	FALSE	FALSE
P62256	UBE2H	1.438103e-01	4.053583	1.430412e+00	1.949523e-01	8.626242e-01	-5.62219767	FALSE	FALSE
Q5SQN1	SNAP47	1.310420e-01	4.030212	5.017099e-01	6.310000e-01	9.508268e-01	-5.62236140	FALSE	FALSE
Q9H0H3	KLHL25	-1.603081e-01	4.046682	-9.208652e-01	3.872360e-01	9.210151e-01	-5.62405014	FALSE	FALSE
Q9NW38	FANCL	1.614683e-01	4.019181	5.454561e-01	6.020894e-01	9.416475e-01	-5.62422586	FALSE	FALSE
O95685	PPP1R3D	4.996975e-02	4.028223	1.718486e-01	8.683356e-01	9.882433e-01	-5.62542623	FALSE	FALSE
Q9UL63	MKLN1	-8.409973e-02	4.058012	-1.528776e+00	1.694202e-01	8.516178e-01	-5.62616806	FALSE	FALSE
Q6PJW8	CNST	-1.032826e-01	4.030676	-3.759086e-01	7.179272e-01	9.722412e-01	-5.62733421	FALSE	FALSE
Q99943	AGPAT1	2.373003e-01	4.031201	1.054295e+00	3.261805e-01	9.065042e-01	-5.62847409	FALSE	FALSE
Q9H981	ACTR8	1.117995e-01	4.056058	1.082511e+00	3.142934e-01	9.026606e-01	-5.62894044	FALSE	FALSE
Q9NPH0	ACP6	8.363711e-02	4.056591	5.736277e-01	5.838638e-01	9.416475e-01	-5.62915980	FALSE	FALSE
Q8TCT0	CERK	3.240607e-01	3.974757	7.777718e-01	4.617431e-01	9.325359e-01	-5.62991151	FALSE	FALSE
Q9GZN1	ACTR6	1.259392e-01	4.055115	1.383081e+00	2.084267e-01	8.669116e-01	-5.62999539	FALSE	FALSE
Q16706	MAN2A1	-1.166612e-01	4.055486	-1.098752e+00	3.076101e-01	9.000728e-01	-5.63032868	FALSE	FALSE
Q86VV8	RTTN	-1.440744e-01	4.050637	-9.995126e-01	3.502733e-01	9.155665e-01	-5.63207445	FALSE	FALSE
P32929	CTH	-1.306008e-01	4.048581	-7.570839e-01	4.732867e-01	9.333545e-01	-5.63247319	FALSE	FALSE
Q9H1A3	METTL9	-1.107434e-01	4.056247	-1.100816e+00	3.067692e-01	9.000728e-01	-5.63344185	FALSE	FALSE
Q9ULK4	MED23	8.146689e-02	4.058109	1.533258e+00	1.683329e-01	8.516178e-01	-5.63356492	FALSE	FALSE
Q969V5	MUL1	1.085993e-01	4.051086	6.406473e-01	5.417995e-01	9.361540e-01	-5.63391018	FALSE	FALSE
Q9Y6H3	ATP23	1.539946e-01	4.025552	5.382745e-01	6.067854e-01	9.416475e-01	-5.63397979	FALSE	FALSE
P04066	FUCA1	1.326997e-01	4.052666	9.906540e-01	3.542962e-01	9.155665e-01	-5.63406309	FALSE	FALSE
Q9Y2Q0	ATP8A1	9.668295e-02	4.046158	4.698950e-01	6.524722e-01	9.570297e-01	-5.63412834	FALSE	FALSE
P15813	CD1D	1.883426e-01	4.017102	6.183102e-01	5.556124e-01	9.393550e-01	-5.63434570	FALSE	FALSE
Q9H8K7	PAAT	1.290517e-01	4.047254	7.018506e-01	5.050450e-01	9.333545e-01	-5.63442711	FALSE	FALSE
Q9NQW6	ANLN	1.095499e-01	4.056259	1.059458e+00	3.239790e-01	9.031941e-01	-5.63456931	FALSE	FALSE
Q3T8J9	GON4L	1.050522e-01	4.055528	8.046473e-01	4.470360e-01	9.319341e-01	-5.63474692	FALSE	FALSE
P17098	ZNF8	1.227917e-01	4.054403	1.024303e+00	3.392041e-01	9.137354e-01	-5.63552675	FALSE	FALSE
Q9NPI1	BRD7	9.106376e-02	4.057677	1.466098e+00	1.853134e-01	8.586082e-01	-5.63574696	FALSE	FALSE
Q6P9B9	INTS5	1.034708e-01	4.056996	1.132643e+00	2.940347e-01	9.000728e-01	-5.63593372	FALSE	FALSE
P22695	UQCRC2	8.027301e-02	4.057850	1.978811e+00	8.761385e-02	8.191023e-01	-5.63596806	FALSE	FALSE
Q9H115	NAPB	6.754242e-02	4.055360	4.098811e-01	6.939365e-01	9.688113e-01	-5.63634583	FALSE	FALSE
Q9UP95	SLC12A4	1.217777e-01	4.046102	6.234611e-01	5.524086e-01	9.381145e-01	-5.63687691	FALSE	FALSE
O00635	TRIM38	-1.177830e-01	4.055071	-1.065066e+00	3.216012e-01	9.031941e-01	-5.63694360	FALSE	FALSE
Q9H777	ELAC1	1.358657e-02	4.048829	6.511819e-02	9.498693e-01	9.956581e-01	-5.63720513	FALSE	FALSE
Q96PP9	GBP4	1.151649e-01	4.055793	1.154716e+00	2.854595e-01	8.958723e-01	-5.63836795	FALSE	FALSE
Q13454	TUSC3	9.870464e-02	4.057447	1.024589e+00	3.390779e-01	9.137354e-01	-5.63854415	FALSE	FALSE
Q96QR8	PURB	9.334468e-02	4.057606	1.388133e+00	2.069499e-01	8.661357e-01	-5.63907634	FALSE	FALSE
Q8TDR2	STK35	-1.129838e-01	4.041268	-5.102224e-01	6.253177e-01	9.483136e-01	-5.63953096	FALSE	FALSE
Q9BYC8	MRPL32	-1.546133e-01	4.050165	-1.130557e+00	2.948559e-01	9.000728e-01	-5.63963370	FALSE	FALSE
Q9NRK6	ABCB10	1.083400e-01	4.055974	9.455191e-01	3.753457e-01	9.210151e-01	-5.63993746	FALSE	FALSE
Q14554	PDIA5	1.250404e-01	4.053580	9.598320e-01	3.685702e-01	9.187527e-01	-5.64002414	FALSE	FALSE
Q9Y223	GNE	7.959958e-02	4.058029	1.656747e+00	1.407851e-01	8.427669e-01	-5.64006368	FALSE	FALSE
O43251	RBFOX2	-1.185962e-01	4.053741	-8.808594e-01	4.071225e-01	9.233551e-01	-5.64075285	FALSE	FALSE
Q6ICG6	KIAA0930	1.618181e-01	4.048897	1.100773e+00	3.067866e-01	9.000728e-01	-5.64100754	FALSE	FALSE
Q7Z7L7	ZER1	1.318191e-01	4.047062	7.173084e-01	4.960204e-01	9.333545e-01	-5.64119139	FALSE	FALSE
Q9Y2K5	R3HDM2	-2.338222e-01	3.994946	-6.597263e-01	5.301687e-01	9.361540e-01	-5.64128475	FALSE	FALSE
P61764	STXBP1	1.060754e-01	4.056715	1.313128e+00	2.298458e-01	8.835332e-01	-5.64180600	FALSE	FALSE
Q96RY5	CRAMP1	-5.123258e-02	4.052307	-2.736155e-01	7.921420e-01	9.840501e-01	-5.64226767	FALSE	FALSE
Q14558	PRPSAP1	1.208996e-01	4.055745	1.605579e+00	1.516489e-01	8.427669e-01	-5.64241267	FALSE	FALSE
Q9UBT6	POLK	4.501366e-02	4.040786	1.884446e-01	8.557831e-01	9.876597e-01	-5.64281395	FALSE	FALSE
Q9Y6K1	DNMT3A	1.096291e-01	4.056401	1.264544e+00	2.458247e-01	8.934863e-01	-5.64337506	FALSE	FALSE
O14526	FCHO1	-9.646176e-02	4.057683	-1.111845e+00	3.023065e-01	9.000728e-01	-5.64338597	FALSE	FALSE
Q9NUU7	DDX19A	9.834847e-02	4.057206	2.111038e+00	7.198419e-02	8.191023e-01	-5.64405912	FALSE	FALSE
Q13136	PPFIA1	8.924302e-02	4.057967	1.311537e+00	2.303544e-01	8.849673e-01	-5.64453021	FALSE	FALSE
Q0ZGT2	NEXN	-1.444800e-01	4.053338	-1.395451e+00	2.048277e-01	8.634465e-01	-5.64458364	FALSE	FALSE
Q9BRK5	SDF4	4.756482e-02	4.056440	2.893364e-01	7.805619e-01	9.840501e-01	-5.64517628	FALSE	FALSE
Q8N442	GUF1	-1.132133e-01	4.048963	-6.256140e-01	5.510728e-01	9.381145e-01	-5.64527569	FALSE	FALSE
Q08357	SLC20A2	1.368971e-01	4.049800	8.638687e-01	4.157905e-01	9.266100e-01	-5.64546304	FALSE	FALSE
O75581	LRP6	-1.774067e-01	4.013515	-5.646127e-01	5.896619e-01	9.416475e-01	-5.64682561	FALSE	FALSE
A5PL33	KRBA1	1.468418e-01	4.033460	6.096904e-01	5.609986e-01	9.401801e-01	-5.64699256	FALSE	FALSE
P10253	GAA	-1.114081e-01	4.051458	-6.791352e-01	5.184971e-01	9.361540e-01	-5.64706479	FALSE	FALSE
P36871	PGM1	7.567543e-02	4.058026	1.871436e+00	1.027189e-01	8.397683e-01	-5.64728209	FALSE	FALSE
Q9H5V9	CXorf56	7.977837e-02	4.058028	1.650963e+00	1.419758e-01	8.427669e-01	-5.64729408	FALSE	FALSE
Q96EL3	MRPL53	1.166083e-01	4.056073	1.701345e+00	1.319151e-01	8.427669e-01	-5.64761089	FALSE	FALSE
Q9BYJ9	YTHDF1	1.065853e-01	4.056610	1.575731e+00	1.583406e-01	8.434929e-01	-5.64777291	FALSE	FALSE
Q06547	GABPB1	-9.897843e-02	4.057128	-1.578936e+00	1.576091e-01	8.431078e-01	-5.64788942	FALSE	FALSE
Q96KN1	LRATD2	2.342159e-02	3.985371	5.661019e-02	9.564105e-01	9.956581e-01	-5.64813630	FALSE	FALSE
Q9H4E7	DEF6	6.432025e-02	4.058472	1.789159e+00	1.159716e-01	8.401290e-01	-5.64821514	FALSE	FALSE
Q5JU69	TOR2A	2.115111e-01	4.024107	7.846545e-01	4.579454e-01	9.323027e-01	-5.64836362	FALSE	FALSE
Q9BWJ5	SF3B5	1.586215e-01	4.049800	1.146399e+00	2.886659e-01	8.958723e-01	-5.64917478	FALSE	FALSE
Q6RFH5	WDR74	8.503826e-02	4.057688	1.877533e+00	1.017973e-01	8.397683e-01	-5.65026856	FALSE	FALSE
P17542	TAL1	1.335270e-01	4.051561	9.550379e-01	3.708293e-01	9.196324e-01	-5.65157695	FALSE	FALSE
Q6NT76	HMBOX1	-1.306245e-01	4.054085	-1.208094e+00	2.655742e-01	8.934863e-01	-5.65229022	FALSE	FALSE
Q6P4R8	NFRKB	1.007606e-01	4.057139	1.059281e+00	3.240541e-01	9.031941e-01	-5.65241610	FALSE	FALSE
Q9Y592	CEP83	1.014326e-01	4.052835	6.415190e-01	5.412647e-01	9.361540e-01	-5.65259163	FALSE	FALSE
P08582	MELTF	-9.163666e-02	4.055648	-6.448174e-01	5.392441e-01	9.361540e-01	-5.65281453	FALSE	FALSE
P27987	ITPKB	-1.016449e-01	4.052871	-6.471328e-01	5.378284e-01	9.361540e-01	-5.65357151	FALSE	FALSE
Q96DA2	RAB39B	-1.341371e-01	4.051936	-9.846017e-01	3.570650e-01	9.160976e-01	-5.65472514	FALSE	FALSE
Q9NR30	DDX21	6.210939e-02	4.058384	2.006428e+00	8.409440e-02	8.191023e-01	-5.65618389	FALSE	FALSE
Q8WTS1	ABHD5	-8.992546e-02	4.033766	-3.559136e-01	7.322102e-01	9.750028e-01	-5.65713765	FALSE	FALSE
Q9H6U6	BCAS3	-1.037225e-01	4.056825	-1.201254e+00	2.680559e-01	8.934863e-01	-5.65826239	FALSE	FALSE
Q8IZM8	ZNF654	1.602629e-01	4.042492	8.266678e-01	4.352307e-01	9.312416e-01	-5.65839336	FALSE	FALSE
Q96TA1	NIBAN2	2.924524e-02	4.043702	1.297673e-01	9.003380e-01	9.906717e-01	-5.65853509	FALSE	FALSE
P52758	RIDA	1.959702e-01	4.048459	1.494486e+00	1.779548e-01	8.516678e-01	-5.65891123	FALSE	FALSE
Q6P1R3	MSANTD2	-1.503852e-01	4.035695	-6.448707e-01	5.392115e-01	9.361540e-01	-5.65907533	FALSE	FALSE
Q9NZ01	TECR	-1.081134e-01	4.056566	-1.696654e+00	1.328226e-01	8.427669e-01	-5.65963903	FALSE	FALSE
Q15386	UBE3C	-9.886069e-02	4.057205	-1.283175e+00	2.395876e-01	8.934863e-01	-5.66004455	FALSE	FALSE
Q9UPU7	TBC1D2B	1.024469e-01	4.056902	1.103198e+00	3.058010e-01	9.000728e-01	-5.66022231	FALSE	FALSE
P78316	NOP14	7.950287e-02	4.058145	1.531886e+00	1.686651e-01	8.516178e-01	-5.66036654	FALSE	FALSE
P33991	MCM4	6.592410e-02	4.058257	2.559823e+00	3.700558e-02	7.632738e-01	-5.66038446	FALSE	FALSE
Q5W0Z9	ZDHHC20	1.217956e-01	4.054997	1.206512e+00	2.661467e-01	8.934863e-01	-5.66152195	FALSE	FALSE
Q9BX95	SGPP1	-5.787293e-02	4.040710	-2.452777e-01	8.131563e-01	9.856515e-01	-5.66182317	FALSE	FALSE
O00571	DDX3X	-3.590116e-02	4.058739	-2.633100e+00	3.322883e-02	7.632738e-01	-5.66271831	FALSE	FALSE
Q96P53	WDFY2	1.694991e-02	4.022597	5.567592e-02	9.571291e-01	9.956581e-01	-5.66350712	FALSE	FALSE
Q99728	BARD1	1.013471e-01	4.057028	1.125409e+00	2.968907e-01	9.000728e-01	-5.66383466	FALSE	FALSE
O43933	PEX1	-1.109115e-01	4.055231	-9.262986e-01	3.845917e-01	9.210151e-01	-5.66403720	FALSE	FALSE
Q5T1V6	DDX59	7.849395e-02	4.057280	5.751456e-01	5.828908e-01	9.416475e-01	-5.66488698	FALSE	FALSE
P14927	UQCRB	5.211874e-02	4.058654	1.958173e+00	9.033803e-02	8.205235e-01	-5.66538092	FALSE	FALSE
Q8WUZ0	BCL7C	4.026870e-01	3.971323	9.633363e-01	3.669256e-01	9.180325e-01	-5.66577366	FALSE	FALSE
Q9Y6I8	PXMP4	1.450222e-01	4.038151	6.559270e-01	5.324724e-01	9.361540e-01	-5.66679534	FALSE	FALSE
Q8IWF6	DENND6A	1.552308e-01	4.039243	7.212325e-01	4.937463e-01	9.333545e-01	-5.66684680	FALSE	FALSE
Q9Y4K1	CRYBG1	1.230284e-01	4.055165	1.338109e+00	2.219856e-01	8.775291e-01	-5.66687120	FALSE	FALSE
Q7Z589	EMSY	9.807934e-02	4.057285	1.190697e+00	2.719241e-01	8.934863e-01	-5.66703035	FALSE	FALSE
Q0VDG4	SCRN3	1.063103e-01	4.056479	1.256633e+00	2.485149e-01	8.934863e-01	-5.66839493	FALSE	FALSE
Q8N3Z6	ZCCHC7	1.481458e-01	4.037177	6.319413e-01	5.471582e-01	9.369091e-01	-5.66861601	FALSE	FALSE
Q8N5G2	MACO1	1.299615e-01	4.047690	7.461704e-01	4.794540e-01	9.333545e-01	-5.66981926	FALSE	FALSE
Q15057	ACAP2	9.637804e-02	4.057228	1.531490e+00	1.687611e-01	8.516178e-01	-5.66999330	FALSE	FALSE
Q14005	IL16	-6.612053e-02	4.027361	-2.335517e-01	8.219013e-01	9.856515e-01	-5.67019918	FALSE	FALSE
Q9BY12	SCAPER	6.095547e-02	4.055279	3.747027e-01	7.187853e-01	9.722412e-01	-5.67081058	FALSE	FALSE
P26232	CTNNA2	2.437660e-01	4.018380	8.346619e-01	4.309997e-01	9.312416e-01	-5.67168525	FALSE	FALSE
Q8N5Z5	KCTD17	-1.613639e-01	4.047369	-9.972245e-01	3.513090e-01	9.155665e-01	-5.67206306	FALSE	FALSE
Q9P281	BAHCC1	-2.075724e-01	4.028231	-8.477291e-01	4.241468e-01	9.312416e-01	-5.67228358	FALSE	FALSE
Q9P289	STK26	-5.480005e-02	4.058529	-2.075883e+00	7.584766e-02	8.191023e-01	-5.67300427	FALSE	FALSE
Q8TE99	PXYLP1	-1.427455e-01	4.030012	-5.427938e-01	6.038279e-01	9.416475e-01	-5.67388472	FALSE	FALSE
P78383	SLC35B1	-1.413150e-01	4.003351	-4.282101e-01	6.811447e-01	9.641598e-01	-5.67446905	FALSE	FALSE
Q9NXW2	DNAJB12	-1.375504e-01	4.052141	-1.077770e+00	3.162662e-01	9.031941e-01	-5.67466723	FALSE	FALSE
Q96J84	KIRREL1	-1.341242e-01	4.035135	-5.492703e-01	5.996035e-01	9.416475e-01	-5.67516551	FALSE	FALSE
P47974	ZFP36L2	-1.389113e-01	4.054088	-1.555659e+00	1.629928e-01	8.508776e-01	-5.67519837	FALSE	FALSE
Q96N21	TEPSIN	1.068828e-01	4.050848	6.385044e-01	5.431155e-01	9.361540e-01	-5.67602000	FALSE	FALSE
Q2TAA5	ALG11	1.612033e-01	4.030707	6.402833e-01	5.420229e-01	9.361540e-01	-5.67613679	FALSE	FALSE
Q8IY47	KBTBD2	5.643939e-02	4.054318	3.345372e-01	7.476063e-01	9.805530e-01	-5.67619872	FALSE	FALSE
P35270	SPR	7.650912e-02	4.040547	3.303367e-01	7.506465e-01	9.813239e-01	-5.67708329	FALSE	FALSE
Q96C00	ZBTB9	1.059954e-01	4.052427	6.860744e-01	5.143638e-01	9.341297e-01	-5.67763506	FALSE	FALSE
Q15742	NAB2	7.943364e-02	4.056397	5.607347e-01	5.921660e-01	9.416475e-01	-5.67897530	FALSE	FALSE
Q9H4P4	RNF41	-8.823801e-02	4.041933	-3.932027e-01	7.056698e-01	9.716908e-01	-5.67913382	FALSE	FALSE
Q96IU4	ABHD14B	-1.585886e-01	4.051843	-1.401324e+00	2.031383e-01	8.634465e-01	-5.67922094	FALSE	FALSE
Q5VT25	CDC42BPA	1.045480e-01	4.054978	7.942135e-01	4.527067e-01	9.323027e-01	-5.67947306	FALSE	FALSE
P50542	PEX5	-1.006459e-01	4.056890	-1.586923e+00	1.558000e-01	8.427669e-01	-5.67947829	FALSE	FALSE
P46020	PHKA1	1.055607e-01	4.051434	6.482179e-01	5.371658e-01	9.361540e-01	-5.67951732	FALSE	FALSE
Q86VM9	ZC3H18	1.694656e-01	4.051256	1.536770e+00	1.674852e-01	8.516178e-01	-5.67962684	FALSE	FALSE
O75886	STAM2	1.589014e-01	4.051977	1.426380e+00	1.960691e-01	8.634465e-01	-5.67996053	FALSE	FALSE
Q9Y2K6	USP20	1.596176e-01	4.048426	1.043703e+00	3.307341e-01	9.109957e-01	-5.67997401	FALSE	FALSE
Q5T0F9	CC2D1B	1.139727e-01	4.055787	1.251967e+00	2.501134e-01	8.934863e-01	-5.68004972	FALSE	FALSE
Q9Y252	RNF6	-4.008204e-03	4.037044	-1.576579e-02	9.878536e-01	9.991984e-01	-5.68059694	FALSE	FALSE
Q9Y3D0	CIAO2B	2.027677e-01	4.045416	1.323149e+00	2.266642e-01	8.830660e-01	-5.68114764	FALSE	FALSE
Q9BRD0	BUD13	-5.953498e-02	4.058588	-1.782134e+00	1.171763e-01	8.401290e-01	-5.68156271	FALSE	FALSE
Q12841	FSTL1	-8.539759e-02	4.044040	-3.985198e-01	7.019197e-01	9.710002e-01	-5.68190278	FALSE	FALSE
Q8WUA7	TBC1D22A	1.551444e-01	4.050887	1.230496e+00	2.575818e-01	8.934863e-01	-5.68259076	FALSE	FALSE
Q9H0U9	TSPYL1	1.842461e-01	4.046918	1.235974e+00	2.556583e-01	8.934863e-01	-5.68354236	FALSE	FALSE
Q96DM3	RMC1	-1.322222e-01	4.052866	-1.111646e+00	3.023865e-01	9.000728e-01	-5.68376454	FALSE	FALSE
Q9BZD4	NUF2	-1.091620e-01	4.056138	-1.254403e+00	2.492775e-01	8.934863e-01	-5.68406343	FALSE	FALSE
Q8N3Z3	GTPBP8	2.321194e-01	4.015843	7.766435e-01	4.623676e-01	9.325359e-01	-5.68456068	FALSE	FALSE
P54277	PMS1	1.083427e-01	4.056107	1.100304e+00	3.069777e-01	9.000728e-01	-5.68482730	FALSE	FALSE
Q9GZT6	CCDC90B	1.410780e-01	4.049785	9.346596e-01	3.805489e-01	9.210151e-01	-5.68501212	FALSE	FALSE
Q96QC0	PPP1R10	-9.011222e-02	4.057542	-1.520505e+00	1.714440e-01	8.516678e-01	-5.68531440	FALSE	FALSE
Q5BKZ1	ZNF326	-9.376387e-02	4.057311	-1.964535e+00	8.948947e-02	8.191023e-01	-5.68561567	FALSE	FALSE
O60524	NEMF	9.381467e-02	4.057564	9.942876e-01	3.526418e-01	9.155665e-01	-5.68630411	FALSE	FALSE
Q9BSB4	ATG101	1.393627e-01	4.052736	1.213027e+00	2.637965e-01	8.934863e-01	-5.68720946	FALSE	FALSE
Q96KF7	SMIM8	-1.270944e-01	4.050184	-8.046867e-01	4.470147e-01	9.319341e-01	-5.68829705	FALSE	FALSE
Q9H147	DNTTIP1	1.786926e-01	4.047240	1.197674e+00	2.693625e-01	8.934863e-01	-5.68954757	FALSE	FALSE
Q9NVV4	MTPAP	1.708331e-01	4.050543	1.400584e+00	2.033504e-01	8.634465e-01	-5.69012079	FALSE	FALSE
P08243	ASNS	1.249468e-01	4.055361	1.593358e+00	1.543563e-01	8.427669e-01	-5.69018604	FALSE	FALSE
Q8IWZ6	BBS7	-6.263723e-02	4.047155	-3.087173e-01	7.663676e-01	9.840501e-01	-5.69078046	FALSE	FALSE
Q16777	HIST2H2AC	3.957245e-01	3.950367	8.810296e-01	4.070364e-01	9.233551e-01	-5.69087554	FALSE	FALSE
Q96K80	ZC3H10	-1.502706e-01	4.047138	-8.867221e-01	4.041623e-01	9.233551e-01	-5.69153184	FALSE	FALSE
Q9H9L3	ISG20L2	7.843018e-02	4.053234	4.778098e-01	6.470963e-01	9.570297e-01	-5.69156725	FALSE	FALSE
P21675	TAF1	1.256384e-01	4.053188	1.006805e+00	3.469885e-01	9.155665e-01	-5.69215924	FALSE	FALSE
P01130	LDLR	1.154570e-01	4.055779	1.374841e+00	2.108549e-01	8.682903e-01	-5.69362349	FALSE	FALSE
P19022	CDH2	1.028211e-01	4.037245	4.237771e-01	6.842284e-01	9.642491e-01	-5.69380781	FALSE	FALSE
Q8NCD3	HJURP	1.285911e-01	4.053921	1.190502e+00	2.719961e-01	8.934863e-01	-5.69382812	FALSE	FALSE
Q12986	NFX1	-9.023483e-02	4.057544	-8.332773e-01	4.317305e-01	9.312416e-01	-5.69404694	FALSE	FALSE
P55083	MFAP4	9.823544e-02	4.051775	6.062461e-01	5.631594e-01	9.404230e-01	-5.69465460	FALSE	FALSE
Q9Y3P9	RABGAP1	-9.391808e-02	4.057391	-1.331402e+00	2.240725e-01	8.805159e-01	-5.69479685	FALSE	FALSE
A0MZ66	SHTN1	-1.191321e-01	4.053847	-9.667809e-01	3.653144e-01	9.180325e-01	-5.69484248	FALSE	FALSE
Q8IWY9	CDAN1	1.365388e-01	4.047979	7.972791e-01	4.510354e-01	9.319341e-01	-5.69484583	FALSE	FALSE
Q5TCZ1	SH3PXD2A	-6.972454e-02	4.056140	-4.720657e-01	6.509956e-01	9.570297e-01	-5.69583175	FALSE	FALSE
Q8NCL4	GALNT6	-1.059385e-01	4.056315	-1.183802e+00	2.744757e-01	8.934863e-01	-5.69591471	FALSE	FALSE
P48380	RFX3	1.063893e-01	4.053136	7.260869e-01	4.909425e-01	9.333545e-01	-5.69622903	FALSE	FALSE
Q01970	PLCB3	-1.363835e-01	4.054503	-1.624087e+00	1.476322e-01	8.427669e-01	-5.69679791	FALSE	FALSE
P41229	KDM5C	1.242355e-01	4.055198	1.471438e+00	1.839084e-01	8.582940e-01	-5.69688353	FALSE	FALSE
Q9HCN8	SDF2L1	-1.778164e-01	4.052434	-2.020936e+00	8.230165e-02	8.191023e-01	-5.69722215	FALSE	FALSE
P51159	RAB27A	1.631232e-01	4.044861	9.142573e-01	3.904701e-01	9.210151e-01	-5.69771099	FALSE	FALSE
P42338	PIK3CB	-7.881778e-02	4.057485	-6.216473e-01	5.535355e-01	9.387537e-01	-5.69930270	FALSE	FALSE
P17544	ATF7	-1.300603e-01	4.050666	-8.915702e-01	4.017264e-01	9.233551e-01	-5.70088119	FALSE	FALSE
O75143	ATG13	8.979559e-02	4.057887	9.703399e-01	3.636554e-01	9.180325e-01	-5.70163323	FALSE	FALSE
Q96FK6	WDR89	1.698347e-01	4.050133	1.359397e+00	2.154736e-01	8.719073e-01	-5.70265330	FALSE	FALSE
Q92552	MRPS27	-8.298661e-02	4.057785	-1.655798e+00	1.409799e-01	8.427669e-01	-5.70320572	FALSE	FALSE
O75665	OFD1	7.268822e-02	4.053205	4.377344e-01	6.745414e-01	9.633785e-01	-5.70344396	FALSE	FALSE
Q8NFZ0	FBH1	5.300594e-02	4.050055	2.791963e-01	7.880246e-01	9.840501e-01	-5.70364821	FALSE	FALSE
Q08431	MFGE8	1.230960e-01	4.054369	1.167165e+00	2.807143e-01	8.957510e-01	-5.70452710	FALSE	FALSE
Q08999	RBL2	2.790957e-02	4.050677	1.472592e-01	8.870078e-01	9.893429e-01	-5.70487152	FALSE	FALSE
Q9UEE5	STK17A	-1.958594e-01	4.045050	-1.230899e+00	2.574398e-01	8.934863e-01	-5.70494633	FALSE	FALSE
Q01432	AMPD3	9.227883e-02	4.028929	3.322335e-01	7.492730e-01	9.808583e-01	-5.70502760	FALSE	FALSE
Q8NDF8	TENT4B	-1.046633e-01	4.056170	-1.010786e+00	3.452052e-01	9.155665e-01	-5.70506391	FALSE	FALSE
P51157	RAB28	-9.534226e-02	4.056316	-7.978273e-01	4.507370e-01	9.319341e-01	-5.70515044	FALSE	FALSE
Q96BU1	S100PBP	-7.625262e-02	4.026779	-2.758477e-01	7.904943e-01	9.840501e-01	-5.70524187	FALSE	FALSE
Q6UWZ7	ABRAXAS1	-1.019874e-01	4.055255	-8.172947e-01	4.402286e-01	9.315282e-01	-5.70536775	FALSE	FALSE
Q8TCD5	NT5C	9.852647e-02	4.056944	1.067397e+00	3.206171e-01	9.031941e-01	-5.70570449	FALSE	FALSE
Q99436	PSMB7	7.615370e-02	4.057974	2.337244e+00	5.142768e-02	7.892100e-01	-5.70643278	FALSE	FALSE
Q96NL6	SCLT1	-5.691772e-02	4.045950	-2.701573e-01	7.946970e-01	9.842723e-01	-5.70643966	FALSE	FALSE
P34931	HSPA1L	7.152549e-02	4.058093	2.293320e+00	5.489355e-02	7.947879e-01	-5.70648216	FALSE	FALSE
Q9NPB8	GPCPD1	-1.036677e-01	4.056382	-1.070563e+00	3.192840e-01	9.031941e-01	-5.70649399	FALSE	FALSE
O00567	NOP56	7.141242e-02	4.058098	1.936255e+00	9.332176e-02	8.256870e-01	-5.70735491	FALSE	FALSE
Q9NVR0	KLHL11	-1.084605e-01	4.055091	-9.257509e-01	3.848576e-01	9.210151e-01	-5.70878014	FALSE	FALSE
Q01469	FABP5	3.752260e-02	4.058712	2.886085e+00	2.299806e-02	7.632738e-01	-5.70909336	FALSE	FALSE
Q8NFY9	KBTBD8	-8.686772e-02	4.050428	-4.924254e-01	6.372283e-01	9.532580e-01	-5.70979548	FALSE	FALSE
Q7Z4L5	TTC21B	9.301389e-02	4.054638	6.590212e-01	5.305957e-01	9.361540e-01	-5.71005225	FALSE	FALSE
Q01850	CDR2	-1.098313e-01	4.054130	-8.542239e-01	4.207697e-01	9.279135e-01	-5.71061374	FALSE	FALSE
P51812	RPS6KA3	9.154180e-02	4.057356	1.783570e+00	1.169290e-01	8.401290e-01	-5.71210003	FALSE	FALSE
Q9UBU7	DBF4	5.390689e-02	4.056104	3.529268e-01	7.343537e-01	9.750028e-01	-5.71318340	FALSE	FALSE
Q96S15	WDR24	-9.599149e-02	4.031092	-3.791506e-01	7.156224e-01	9.722412e-01	-5.71323114	FALSE	FALSE
Q9BZL4	PPP1R12C	-9.884811e-02	4.056900	-1.130717e+00	2.947928e-01	9.000728e-01	-5.71419677	FALSE	FALSE
Q14680	MELK	-1.003669e-01	4.053395	-6.919689e-01	5.108692e-01	9.341297e-01	-5.71435619	FALSE	FALSE
Q7Z4G4	TRMT11	-1.192922e-01	4.046812	-6.455292e-01	5.388087e-01	9.361540e-01	-5.71535461	FALSE	FALSE
Q15326	ZMYND11	8.897075e-02	4.045736	4.419652e-01	6.716178e-01	9.633785e-01	-5.71624036	FALSE	FALSE
Q9BQ70	TCF25	-1.183786e-01	4.054519	-1.101661e+00	3.064254e-01	9.000728e-01	-5.71640136	FALSE	FALSE
P35219	CA8	-1.226177e-01	4.053675	-1.041738e+00	3.315843e-01	9.113651e-01	-5.71664186	FALSE	FALSE
Q6PCD5	RFWD3	9.844190e-02	4.051858	6.204105e-01	5.543047e-01	9.388392e-01	-5.71673001	FALSE	FALSE
P01111	NRAS	1.480766e-01	4.054235	1.823012e+00	1.103308e-01	8.401290e-01	-5.71775351	FALSE	FALSE
Q5XUX1	FBXW9	-1.098288e-01	4.050041	-6.666334e-01	5.259964e-01	9.361540e-01	-5.71834931	FALSE	FALSE
Q68D91	MBLAC2	1.210644e-01	4.053062	9.210828e-01	3.871298e-01	9.210151e-01	-5.71843805	FALSE	FALSE
Q9UKZ1	CNOT11	-1.224581e-01	4.054182	-1.160361e+00	2.832997e-01	8.958723e-01	-5.71859180	FALSE	FALSE
Q9NYP3	DONSON	-8.049211e-02	4.040187	-3.478128e-01	7.380297e-01	9.764121e-01	-5.71878897	FALSE	FALSE
Q96CP6	GRAMD1A	-9.928601e-02	4.036201	-4.193398e-01	6.873216e-01	9.657389e-01	-5.71917433	FALSE	FALSE
Q9Y490	TLN1	5.120099e-02	4.058565	2.142852e+00	6.865709e-02	8.191023e-01	-5.71930951	FALSE	FALSE
Q8TEH3	DENND1A	-3.411850e-02	4.048784	-1.738631e-01	8.668097e-01	9.882433e-01	-5.71971878	FALSE	FALSE
Q10713	PMPCA	6.182879e-02	4.058416	1.866625e+00	1.034518e-01	8.397683e-01	-5.72070346	FALSE	FALSE
Q99708	RBBP8	6.058769e-02	4.052930	3.561452e-01	7.320441e-01	9.750028e-01	-5.72130510	FALSE	FALSE
Q9Y2Z2	MTO1	-9.882150e-02	4.054722	-7.510387e-01	4.766963e-01	9.333545e-01	-5.72175985	FALSE	FALSE
Q8IUF1	CBWD2	-1.251364e-01	4.054932	-1.462259e+00	1.863293e-01	8.586082e-01	-5.72178442	FALSE	FALSE
Q5VT99	LRRC38	-1.340519e-01	4.044718	-7.280481e-01	4.898126e-01	9.333545e-01	-5.72220675	FALSE	FALSE
O95352	ATG7	1.218939e-01	4.055055	1.372125e+00	2.116610e-01	8.688261e-01	-5.72228499	FALSE	FALSE
O95059	RPP14	-1.766457e-01	4.041673	-9.504921e-01	3.729810e-01	9.209599e-01	-5.72268273	FALSE	FALSE
P52756	RBM5	-8.607308e-02	4.057599	-1.630358e+00	1.462940e-01	8.427669e-01	-5.72271769	FALSE	FALSE
O95834	EML2	-1.090103e-01	4.056006	-1.284111e+00	2.392778e-01	8.934863e-01	-5.72277855	FALSE	FALSE
Q9GZT4	SRR	9.522789e-02	4.057228	1.114234e+00	3.013470e-01	9.000728e-01	-5.72284138	FALSE	FALSE
Q9H3M7	TXNIP	-9.098164e-02	4.054235	-6.295591e-01	5.486301e-01	9.374942e-01	-5.72365191	FALSE	FALSE
Q7Z3E2	CCDC186	1.484280e-01	4.045440	8.367574e-01	4.298955e-01	9.312416e-01	-5.72366049	FALSE	FALSE
Q9NVH0	EXD2	-8.373160e-02	4.010512	-2.648482e-01	7.986248e-01	9.854046e-01	-5.72401992	FALSE	FALSE
Q8NBU5	ATAD1	1.228781e-01	4.055599	1.710698e+00	1.301228e-01	8.427669e-01	-5.72435511	FALSE	FALSE
Q96C12	ARMC5	1.524172e-01	4.004143	4.461983e-01	6.686988e-01	9.628791e-01	-5.72466160	FALSE	FALSE
Q8WUU5	GATAD1	1.049753e-01	4.050660	6.405651e-01	5.418500e-01	9.361540e-01	-5.72529858	FALSE	FALSE
O00463	TRAF5	-8.564906e-02	4.046718	-4.391794e-01	6.735422e-01	9.633785e-01	-5.72552303	FALSE	FALSE
Q9H857	NT5DC2	8.939828e-02	4.057736	1.046291e+00	3.296168e-01	9.094243e-01	-5.72663608	FALSE	FALSE
Q96CM3	RPUSD4	1.276409e-01	4.040044	5.801635e-01	5.796807e-01	9.416475e-01	-5.72694415	FALSE	FALSE
Q8TC05	MDM1	-5.126725e-03	4.057869	-3.397926e-02	9.738260e-01	9.961357e-01	-5.72703913	FALSE	FALSE
P55347	PKNOX1	1.215041e-01	4.046608	6.775928e-01	5.194186e-01	9.361540e-01	-5.72712575	FALSE	FALSE
Q92734	TFG	8.084520e-02	4.057773	1.932778e+00	9.380393e-02	8.256870e-01	-5.72779282	FALSE	FALSE
P32780	GTF2H1	-8.359451e-02	4.058136	-8.337751e-01	4.314676e-01	9.312416e-01	-5.72801061	FALSE	FALSE
Q96N11	C7orf26	1.379231e-01	4.052660	1.202779e+00	2.675011e-01	8.934863e-01	-5.72826646	FALSE	FALSE
Q6P1L8	MRPL14	1.357591e-01	4.054401	1.559779e+00	1.620277e-01	8.508776e-01	-5.72962350	FALSE	FALSE
P62244	RPS15A	1.917872e-01	4.052591	2.456284e+00	4.311283e-02	7.821386e-01	-5.73010204	FALSE	FALSE
O00458	IFRD1	2.606915e-02	4.052489	1.466831e-01	8.874463e-01	9.893429e-01	-5.73024315	FALSE	FALSE
Q96RK4	BBS4	-1.050347e-02	4.027683	-3.732220e-02	9.712523e-01	9.961357e-01	-5.73033910	FALSE	FALSE
Q8WW59	SPRYD4	1.044296e-01	4.055722	9.640402e-01	3.665959e-01	9.180325e-01	-5.73049734	FALSE	FALSE
Q92551	IP6K1	-1.147134e-01	4.045395	-6.009192e-01	5.665110e-01	9.416475e-01	-5.73051411	FALSE	FALSE
Q9BV73	CEP250	8.899734e-02	4.057764	1.072319e+00	3.185466e-01	9.031941e-01	-5.73060504	FALSE	FALSE
Q8WV74	NUDT8	1.291100e-01	4.046027	7.081115e-01	5.013771e-01	9.333545e-01	-5.73075679	FALSE	FALSE
P55789	GFER	1.181580e-01	4.048158	6.696408e-01	5.241862e-01	9.361540e-01	-5.73088868	FALSE	FALSE
Q8TDQ7	GNPDA2	2.993200e-01	4.031910	1.422766e+00	1.970750e-01	8.634465e-01	-5.73111519	FALSE	FALSE
Q02952	AKAP12	1.268469e-02	4.057315	8.291693e-02	9.361990e-01	9.922731e-01	-5.73143821	FALSE	FALSE
P62701	RPS4X	1.414654e-01	4.055477	2.331164e+00	5.189386e-02	7.892100e-01	-5.73165858	FALSE	FALSE
P15498	VAV1	5.895547e-02	4.058498	1.850784e+00	1.059012e-01	8.401290e-01	-5.73272221	FALSE	FALSE
O60291	MGRN1	8.851859e-02	4.052030	5.486571e-01	6.000027e-01	9.416475e-01	-5.73298090	FALSE	FALSE
Q5QP82	DCAF10	4.180527e-02	4.054402	2.543911e-01	8.063792e-01	9.856389e-01	-5.73308589	FALSE	FALSE
Q9UGL1	KDM5B	9.633663e-03	4.050243	5.014204e-02	9.613859e-01	9.956581e-01	-5.73309501	FALSE	FALSE
A6NJ78	METTL15	8.678626e-02	4.057576	8.309842e-01	4.329425e-01	9.312416e-01	-5.73326736	FALSE	FALSE
Q8TAP8	PPP1R35	1.176492e-01	4.049489	7.132838e-01	4.983599e-01	9.333545e-01	-5.73336378	FALSE	FALSE
Q13418	ILK	-8.829157e-02	4.057542	-1.475996e+00	1.827169e-01	8.557183e-01	-5.73369293	FALSE	FALSE
Q96BD5	PHF21A	1.693841e-01	4.013230	5.141837e-01	6.226826e-01	9.479581e-01	-5.73408486	FALSE	FALSE
Q9BZX2	UCK2	-8.414763e-02	4.057637	-1.777196e+00	1.180302e-01	8.401290e-01	-5.73413265	FALSE	FALSE
Q9H7P9	PLEKHG2	5.692634e-02	4.042125	2.581557e-01	8.035849e-01	9.856389e-01	-5.73505012	FALSE	FALSE
Q8IW45	NAXD	-1.221517e-01	4.050209	-7.793000e-01	4.608980e-01	9.325359e-01	-5.73533058	FALSE	FALSE
Q8NI37	PPTC7	-1.200955e-01	4.053108	-9.268256e-01	3.843359e-01	9.210151e-01	-5.73554726	FALSE	FALSE
Q53HC5	KLHL26	-9.033485e-02	4.046175	-4.575790e-01	6.608814e-01	9.622257e-01	-5.73571582	FALSE	FALSE
O94868	FCHSD2	1.526002e-01	4.046584	9.183864e-01	3.884468e-01	9.210151e-01	-5.73631321	FALSE	FALSE
Q9NP64	ZCCHC17	1.014786e-01	4.053402	7.058184e-01	5.027185e-01	9.333545e-01	-5.73775451	FALSE	FALSE
Q8IVG5	SAMD9L	7.168070e-02	4.047664	3.742008e-01	7.191425e-01	9.722412e-01	-5.73809108	FALSE	FALSE
Q13111	CHAF1A	-7.153363e-02	4.058263	-1.599909e+00	1.528995e-01	8.427669e-01	-5.73851194	FALSE	FALSE
P15056	BRAF	1.487997e-01	4.050544	1.090689e+00	3.109136e-01	9.024784e-01	-5.73874947	FALSE	FALSE
Q66GS9	CEP135	-1.040456e-01	4.056376	-1.259651e+00	2.474855e-01	8.934863e-01	-5.73887614	FALSE	FALSE
Q9UID6	ZNF639	-1.239922e-01	4.051383	-8.770732e-01	4.090426e-01	9.233551e-01	-5.73910081	FALSE	FALSE
Q9NTM9	CUTC	-8.919838e-02	4.057428	-1.841985e+00	1.072857e-01	8.401290e-01	-5.74033212	FALSE	FALSE
Q8TAP9	MPLKIP	-1.851960e-01	4.047880	-1.363312e+00	2.142945e-01	8.707304e-01	-5.74035078	FALSE	FALSE
P17096	HMGA1	7.905414e-02	4.057839	2.019766e+00	8.244492e-02	8.191023e-01	-5.74037614	FALSE	FALSE
O95980	RECK	6.782988e-02	4.056180	4.790614e-01	6.462483e-01	9.570297e-01	-5.74080320	FALSE	FALSE
O15287	FANCG	-1.478559e-02	4.043310	-6.698725e-02	9.484328e-01	9.956581e-01	-5.74095235	FALSE	FALSE
Q6ZS17	RIPOR1	9.838463e-02	4.052412	6.385214e-01	5.431051e-01	9.361540e-01	-5.74108815	FALSE	FALSE
O15254	ACOX3	-8.495203e-02	4.057530	-7.857652e-01	4.573346e-01	9.323027e-01	-5.74141331	FALSE	FALSE
P51530	DNA2	-9.939695e-02	4.056566	-1.039150e+00	3.327068e-01	9.113651e-01	-5.74251931	FALSE	FALSE
Q7Z333	SETX	-9.540122e-02	4.052871	-6.356748e-01	5.448562e-01	9.364747e-01	-5.74257151	FALSE	FALSE
P31785	IL2RG	9.921783e-02	4.056706	1.123002e+00	2.978460e-01	9.000728e-01	-5.74277144	FALSE	FALSE
Q12802	AKAP13	1.059231e-01	4.049959	6.316517e-01	5.473370e-01	9.369091e-01	-5.74278635	FALSE	FALSE
Q9Y6B7	AP4B1	-1.345344e-01	4.047468	-7.986404e-01	4.502947e-01	9.319341e-01	-5.74293968	FALSE	FALSE
Q53ET0	CRTC2	1.738469e-01	4.027070	6.650874e-01	5.269285e-01	9.361540e-01	-5.74351831	FALSE	FALSE
Q9H2Y7	ZNF106	-7.222096e-02	4.057156	-5.622128e-01	5.912108e-01	9.416475e-01	-5.74365579	FALSE	FALSE
Q6PHR2	ULK3	-8.892943e-02	4.043623	-4.270920e-01	6.819219e-01	9.642491e-01	-5.74489554	FALSE	FALSE
Q9NRG7	SDR39U1	-1.527781e-01	4.047464	-9.667788e-01	3.653154e-01	9.180325e-01	-5.74561700	FALSE	FALSE
Q8NDN9	RCBTB1	7.408942e-02	4.027532	2.672340e-01	7.968590e-01	9.848725e-01	-5.74584427	FALSE	FALSE
Q9UNK9	ANGEL1	9.616624e-02	4.051905	6.098275e-01	5.609127e-01	9.401801e-01	-5.74621929	FALSE	FALSE
Q8NEZ4	KMT2C	1.194874e-01	4.051309	8.052932e-01	4.466866e-01	9.319341e-01	-5.74686525	FALSE	FALSE
Q14596	NBR1	-3.644920e-02	4.046920	-1.785119e-01	8.632907e-01	9.876597e-01	-5.74689931	FALSE	FALSE
Q9NUL7	DDX28	2.170682e-01	4.016051	7.158860e-01	4.968465e-01	9.333545e-01	-5.74746666	FALSE	FALSE
Q8NBZ0	INO80E	1.356064e-01	4.046256	7.843648e-01	4.581048e-01	9.323027e-01	-5.74775628	FALSE	FALSE
Q8NC44	RETREG2	6.111185e-02	4.046395	3.054175e-01	7.687777e-01	9.840501e-01	-5.74803624	FALSE	FALSE
O75600	GCAT	1.163471e-01	4.055555	1.437895e+00	1.928946e-01	8.593417e-01	-5.74823665	FALSE	FALSE
Q12888	TP53BP1	1.025902e-01	4.056754	1.687117e+00	1.346860e-01	8.427669e-01	-5.74839919	FALSE	FALSE
P51587	BRCA2	7.480525e-02	4.057694	6.271267e-01	5.501354e-01	9.381145e-01	-5.74841124	FALSE	FALSE
Q8NEJ9	NGDN	-1.460889e-01	4.052032	-1.269736e+00	2.440727e-01	8.934863e-01	-5.74871018	FALSE	FALSE
Q13164	MAPK7	7.384607e-02	4.055796	5.310613e-01	6.115220e-01	9.430579e-01	-5.74876783	FALSE	FALSE
O94986	CEP152	9.569693e-02	4.050000	5.568904e-01	5.946542e-01	9.416475e-01	-5.74922599	FALSE	FALSE
P49916	LIG3	6.030332e-02	4.058452	1.833652e+00	1.086130e-01	8.401290e-01	-5.75048347	FALSE	FALSE
Q6P2H3	CEP85	8.962828e-02	4.057531	1.035594e+00	3.342540e-01	9.127100e-01	-5.75091013	FALSE	FALSE
P32321	DCTD	8.548437e-02	4.057597	1.687879e+00	1.345362e-01	8.427669e-01	-5.75097725	FALSE	FALSE
Q5SWX8	ODR4	1.862025e-02	4.047651	9.277299e-02	9.286386e-01	9.908389e-01	-5.75135746	FALSE	FALSE
Q13772	NCOA4	4.127473e-02	4.056650	2.784790e-01	7.885534e-01	9.840501e-01	-5.75169299	FALSE	FALSE
P0DP23	CALM1	-3.828726e-01	4.013704	-1.465298e+00	1.855247e-01	8.586082e-01	-5.75190191	FALSE	FALSE
Q9Y6Y0	IVNS1ABP	-7.295157e-02	4.058088	-1.724643e+00	1.274933e-01	8.427669e-01	-5.75190403	FALSE	FALSE
P08651	NFIC	1.395830e-01	4.046690	8.254038e-01	4.359023e-01	9.315023e-01	-5.75210651	FALSE	FALSE
Q96P16	RPRD1A	1.344982e-01	4.054736	1.701007e+00	1.319801e-01	8.427669e-01	-5.75236081	FALSE	FALSE
Q96IX5	ATP5MD	1.020262e-01	4.056983	2.065005e+00	7.708426e-02	8.191023e-01	-5.75262286	FALSE	FALSE
Q9H7F0	ATP13A3	1.301177e-01	4.042335	6.385588e-01	5.430821e-01	9.361540e-01	-5.75277377	FALSE	FALSE
Q8TBZ3	WDR20	1.024561e-01	4.053479	7.417542e-01	4.819647e-01	9.333545e-01	-5.75291755	FALSE	FALSE
Q14192	FHL2	1.920197e-01	4.043565	1.148996e+00	2.876614e-01	8.958723e-01	-5.75304193	FALSE	FALSE
Q9UHL4	DPP7	9.569387e-02	4.056365	8.932835e-01	4.008681e-01	9.233551e-01	-5.75317868	FALSE	FALSE
Q8NHV1	GIMAP7	-1.230267e-01	4.053731	-1.059442e+00	3.239860e-01	9.031941e-01	-5.75355991	FALSE	FALSE
P37275	ZEB1	1.257723e-01	4.054370	1.287834e+00	2.380494e-01	8.931450e-01	-5.75377247	FALSE	FALSE
Q96EZ8	MCRS1	-1.187449e-01	4.053629	-9.786811e-01	3.597897e-01	9.177084e-01	-5.75424932	FALSE	FALSE
P05198	EIF2S1	7.156067e-02	4.058086	2.348960e+00	5.054134e-02	7.892100e-01	-5.75436367	FALSE	FALSE
Q9UH65	SWAP70	-1.096569e-01	4.055848	-1.264687e+00	2.457765e-01	8.934863e-01	-5.75436596	FALSE	FALSE
Q9HC62	SENP2	1.989333e-02	4.056252	1.281384e-01	9.015813e-01	9.906717e-01	-5.75510963	FALSE	FALSE
P30740	SERPINB1	2.035091e-02	4.051426	1.122470e-01	9.137245e-01	9.906717e-01	-5.75577533	FALSE	FALSE
P50402	EMD	-6.139752e-02	4.058380	-1.908813e+00	9.719342e-02	8.256870e-01	-5.75577581	FALSE	FALSE
Q7RTV0	PHF5A	-7.825788e-02	4.057844	-2.053632e+00	7.839860e-02	8.191023e-01	-5.75582045	FALSE	FALSE
Q96AE7	TTC17	-5.041008e-02	4.030563	-1.884218e-01	8.558004e-01	9.876597e-01	-5.75585801	FALSE	FALSE
Q96BY6	DOCK10	-9.885953e-02	4.056083	-9.278617e-01	3.838334e-01	9.210151e-01	-5.75609481	FALSE	FALSE
Q9UKY1	ZHX1	-1.000508e-01	4.055991	-9.553362e-01	3.706884e-01	9.196324e-01	-5.75665073	FALSE	FALSE
A2RU67	FAM234B	9.505074e-02	4.044723	4.788368e-01	6.464004e-01	9.570297e-01	-5.75696794	FALSE	FALSE
Q7Z5J4	RAI1	-7.244269e-02	4.050873	-4.185772e-01	6.878539e-01	9.657389e-01	-5.75727711	FALSE	FALSE
Q5VVQ6	YOD1	1.291946e-01	4.050058	8.675545e-01	4.138989e-01	9.266100e-01	-5.75728705	FALSE	FALSE
Q8N5C7	DTWD1	1.064043e-01	4.048784	6.242554e-01	5.519156e-01	9.381145e-01	-5.75908925	FALSE	FALSE
A8CG34	POM121C	1.144975e-01	4.055262	1.219719e+00	2.614011e-01	8.934863e-01	-5.75909105	FALSE	FALSE
P14923	JUP	-1.157151e-01	4.028887	-4.400008e-01	6.729745e-01	9.633785e-01	-5.76046167	FALSE	FALSE
Q96HN2	AHCYL2	8.215861e-02	4.050023	4.694792e-01	6.527552e-01	9.570297e-01	-5.76050606	FALSE	FALSE
Q8NDV7	TNRC6A	-1.003369e-01	4.056557	-1.207211e+00	2.658937e-01	8.934863e-01	-5.76065057	FALSE	FALSE
O43566	RGS14	1.270855e-01	4.052385	9.762189e-01	3.609275e-01	9.178675e-01	-5.76111855	FALSE	FALSE
Q8TEB9	RHBDD1	7.227045e-02	4.052066	4.393252e-01	6.734414e-01	9.633785e-01	-5.76130891	FALSE	FALSE
Q9H6A0	DENND2D	1.291331e-01	4.054537	1.476216e+00	1.826595e-01	8.557183e-01	-5.76139566	FALSE	FALSE
Q9Y3Y2	CHTOP	1.084660e-01	4.056082	1.428677e+00	1.954322e-01	8.629565e-01	-5.76162457	FALSE	FALSE
Q8NEZ2	VPS37A	1.156321e-01	4.054730	1.116459e+00	3.004552e-01	9.000728e-01	-5.76169866	FALSE	FALSE
Q96A19	CCDC102A	-4.676769e-02	4.046953	-2.330029e-01	8.223113e-01	9.856515e-01	-5.76192181	FALSE	FALSE
O14867	BACH1	5.640528e-02	4.054050	3.543089e-01	7.333615e-01	9.750028e-01	-5.76207951	FALSE	FALSE
Q8NI77	KIF18A	-9.171739e-02	4.051360	-5.712733e-01	5.853749e-01	9.416475e-01	-5.76246766	FALSE	FALSE
P54619	PRKAG1	8.463271e-02	4.057627	1.612141e+00	1.502133e-01	8.427669e-01	-5.76270066	FALSE	FALSE
O95571	ETHE1	-7.540161e-02	4.058137	-1.498569e+00	1.769185e-01	8.516678e-01	-5.76308445	FALSE	FALSE
O00628	PEX7	1.106436e-01	4.052431	7.819390e-01	4.594411e-01	9.325359e-01	-5.76380543	FALSE	FALSE
Q9P0M9	MRPL27	-7.904700e-02	4.057906	-1.565806e+00	1.606255e-01	8.508776e-01	-5.76387186	FALSE	FALSE
Q8N371	KDM8	9.407599e-02	4.042705	4.440134e-01	6.702047e-01	9.633785e-01	-5.76404457	FALSE	FALSE
Q8WVL7	ANKRD49	1.222436e-01	4.041225	5.732718e-01	5.840921e-01	9.416475e-01	-5.76406358	FALSE	FALSE
Q9Y4U1	MMACHC	-7.409494e-02	4.047779	-3.954869e-01	7.040576e-01	9.710002e-01	-5.76439958	FALSE	FALSE
Q8WY22	BRI3BP	1.373179e-01	4.053800	1.445237e+00	1.908947e-01	8.593417e-01	-5.76527277	FALSE	FALSE
Q8N4Q1	CHCHD4	-2.487104e-01	4.041351	-1.557418e+00	1.625802e-01	8.508776e-01	-5.76543689	FALSE	FALSE
Q8IVB5	LIX1L	-9.687558e-02	4.056089	-8.934249e-01	4.007973e-01	9.233551e-01	-5.76556543	FALSE	FALSE
O76064	RNF8	2.079522e-02	4.043346	9.616316e-02	9.260399e-01	9.906717e-01	-5.76581019	FALSE	FALSE
Q96EW2	HSPBAP1	-9.634019e-02	4.050726	-5.940836e-01	5.708288e-01	9.416475e-01	-5.76634492	FALSE	FALSE
P39748	FEN1	1.585630e-01	4.054447	2.313778e+00	5.325075e-02	7.934126e-01	-5.76653637	FALSE	FALSE
O43150	ASAP2	1.526752e-01	4.045417	8.573093e-01	4.191722e-01	9.278140e-01	-5.76657419	FALSE	FALSE
Q9NPG3	UBN1	3.298858e-02	4.054262	2.024222e-01	8.452454e-01	9.867363e-01	-5.76712036	FALSE	FALSE
Q9UPZ3	HPS5	9.925275e-02	4.041600	4.721658e-01	6.509275e-01	9.570297e-01	-5.76719062	FALSE	FALSE
Q9BWT1	CDCA7	-8.554855e-02	4.057696	-1.348110e+00	2.189053e-01	8.720842e-01	-5.76785214	FALSE	FALSE
Q8NAT1	POMGNT2	-1.267939e-01	4.051108	-8.962203e-01	3.994000e-01	9.233551e-01	-5.76864697	FALSE	FALSE
Q8IWB9	TEX2	1.822238e-01	4.040802	1.006064e+00	3.473210e-01	9.155665e-01	-5.76904936	FALSE	FALSE
Q96AQ6	PBXIP1	1.161626e-01	4.036281	5.022980e-01	6.306066e-01	9.508268e-01	-5.77086528	FALSE	FALSE
Q96D09	GPRASP2	-1.330725e-01	4.040529	-6.385323e-01	5.430984e-01	9.361540e-01	-5.77111654	FALSE	FALSE
O43426	SYNJ1	3.813189e-02	4.056378	2.569040e-01	8.045136e-01	9.856389e-01	-5.77132033	FALSE	FALSE
Q96BY9	SARAF	-8.016793e-02	3.995189	-2.141801e-01	8.364072e-01	9.867363e-01	-5.77159865	FALSE	FALSE
O94953	KDM4B	7.407050e-02	4.053117	4.735567e-01	6.499823e-01	9.570297e-01	-5.77236395	FALSE	FALSE
O15066	KIF3B	6.455867e-02	4.052352	3.898209e-01	7.080595e-01	9.721134e-01	-5.77236813	FALSE	FALSE
Q96FF9	CDCA5	2.230198e-01	4.041797	1.368106e+00	2.128585e-01	8.699491e-01	-5.77242653	FALSE	FALSE
O75449	KATNA1	-1.085686e-01	4.055978	-1.357115e+00	2.161637e-01	8.720842e-01	-5.77246795	FALSE	FALSE
P30679	GNA15	-1.326163e-01	4.053405	-1.296075e+00	2.353492e-01	8.900208e-01	-5.77255185	FALSE	FALSE
Q9UMY4	SNX12	1.049778e-01	4.056431	1.582149e+00	1.568790e-01	8.431078e-01	-5.77313413	FALSE	FALSE
Q9NSI8	SAMSN1	1.169479e-01	4.052307	8.638318e-01	4.158094e-01	9.266100e-01	-5.77315985	FALSE	FALSE
Q7RTN6	STRADA	-1.050824e-01	4.049634	-6.349254e-01	5.453178e-01	9.364747e-01	-5.77473742	FALSE	FALSE
Q9BYG5	PARD6B	-9.385634e-02	4.056787	-9.740858e-01	3.619154e-01	9.178675e-01	-5.77477367	FALSE	FALSE
P50990	CCT8	2.499498e-02	4.058831	2.673527e+00	3.131857e-02	7.632738e-01	-5.77490634	FALSE	FALSE
Q14CW9	ATXN7L3	2.101830e-02	4.044016	9.834883e-02	9.243650e-01	9.906717e-01	-5.77593301	FALSE	FALSE
O15550	KDM6A	1.194457e-03	4.054879	7.391716e-03	9.943050e-01	9.992106e-01	-5.77603744	FALSE	FALSE
Q9H2C0	GAN	1.217191e-01	4.052128	9.054266e-01	3.948235e-01	9.228078e-01	-5.77653505	FALSE	FALSE
P83916	CBX1	1.321711e-01	4.055728	2.170924e+00	6.584922e-02	8.139988e-01	-5.77667424	FALSE	FALSE
Q9NX08	COMMD8	-8.618961e-02	4.057542	-1.556290e+00	1.628446e-01	8.508776e-01	-5.77670323	FALSE	FALSE
Q86XK2	FBXO11	9.831979e-02	4.045259	5.054238e-01	6.285176e-01	9.497567e-01	-5.77680882	FALSE	FALSE
O94761	RECQL4	8.389638e-02	4.049439	4.708256e-01	6.518390e-01	9.570297e-01	-5.77693192	FALSE	FALSE
Q9HBD1	RC3H2	3.187297e-02	4.039934	1.352707e-01	8.961401e-01	9.906717e-01	-5.77758977	FALSE	FALSE
Q15149	PLEC	-9.221899e-02	4.056562	-8.737859e-01	4.107151e-01	9.246398e-01	-5.77779329	FALSE	FALSE
Q8WZ60	KLHL6	4.483731e-02	4.013230	1.411710e-01	8.916434e-01	9.906717e-01	-5.77784154	FALSE	FALSE
[truncated: 4,532 more rows]
