# Supplementary material for: A Type II CDK6 Degrader Enables Cellular Targeting beyond the Limits of Type II Inhibition
Source: J Am Chem Soc. 2026 Jun 26;148(26):27951–64. doi: 10.1021/jacs.6c10277 (PMC13352627; doi:10.1021/jacs.6c10277)
Supplement: Supplementary file 3 [file ja6c10277_si_003.zip › Raw proteomics data _ IP and WP 2026 05/wp-esf_564_esf4_diann_directdia_20240626v3_rs12k_3c4r_20251021_Limma_output_JHK.02.078.1_vs_DMSO.csv]

Accession	Gene.Symbol	logFC	AveExpr	t	P.Value	adj.P.Val	B	Control.Fully.Imputed	Contrast.Fully.Imputed
P06239	LCK	-2.876257e+00	3.589589	-7.585967e+01	9.919486e-11	6.100484e-07	11.8522752	FALSE	FALSE
Q00534	CDK6	-9.451232e-01	3.995321	-3.050759e+01	3.396316e-08	1.044367e-04	9.9049091	FALSE	FALSE
P06493	CDK1	-1.055770e+00	3.980431	-2.799472e+01	5.878566e-08	1.205106e-04	9.3996171	FALSE	FALSE
O43924	PDE6D	-2.097234e+00	3.783836	-2.489753e+01	1.241003e-07	1.908043e-04	6.5585101	FALSE	FALSE
Q00535	CDK5	-1.707304e+00	3.865048	-1.776541e+01	1.055356e-06	1.298088e-03	5.8329384	FALSE	FALSE
Q9HBL8	NMRAL1	-9.477801e-01	3.994766	-1.544131e+01	2.550847e-06	2.614618e-03	4.9886874	FALSE	FALSE
P24941	CDK2	-7.517303e-01	4.015848	-1.050996e+01	2.775111e-05	1.896326e-02	3.2700872	FALSE	FALSE
O43318	MAP3K7	-2.163297e+00	3.759947	-1.267862e+01	8.733898e-06	7.673353e-03	2.7345062	FALSE	FALSE
O14976	GAK	-6.143139e-01	4.030287	-9.237480e+00	6.075666e-05	3.736535e-02	2.4863582	FALSE	FALSE
Q16539	MAPK14	-1.111238e+00	3.964784	-8.622124e+00	9.188804e-05	5.137377e-02	2.1081791	FALSE	FALSE
Q9UKT9	IKZF3	-1.669806e+00	3.871198	-1.072906e+01	2.445965e-05	1.880336e-02	1.7415698	FALSE	FALSE
P11802	CDK4	-8.606010e-01	4.001989	-7.615750e+00	1.915342e-04	9.061042e-02	1.2327555	FALSE	FALSE
P69905	HBA1	-4.622681e-01	4.041481	-7.792107e+00	1.674495e-04	8.581788e-02	1.2041395	FALSE	FALSE
Q9H2K8	TAOK3	-4.918184e-01	4.040125	-6.409048e+00	5.175171e-04	1.675121e-01	0.4337790	FALSE	FALSE
P62269	RPS18	3.435192e-01	4.048608	7.402477e+00	2.261176e-04	9.933024e-02	0.2572771	FALSE	FALSE
Q01581	HMGCS1	2.590876e-01	4.053130	6.718173e+00	3.958981e-04	1.521733e-01	0.1879411	FALSE	FALSE
O60664	PLIN3	2.199352e-01	4.054844	6.594907e+00	4.400158e-04	1.591822e-01	0.1564129	FALSE	FALSE
P62701	RPS4X	3.338680e-01	4.049022	6.477124e+00	4.874588e-04	1.665484e-01	-0.2098035	FALSE	FALSE
Q13907	IDI1	2.582969e-01	4.053235	5.996371e+00	7.517840e-04	2.311736e-01	-0.2312112	FALSE	FALSE
P42684	ABL2	-1.590524e+00	3.882145	-7.280052e+00	2.491644e-04	1.021574e-01	-0.3584725	FALSE	FALSE
P53671	LIMK2	-7.139751e-01	4.018106	-5.617901e+00	1.076987e-03	2.879769e-01	-0.3619481	FALSE	FALSE
Q9HBE1	PATZ1	-1.663914e+00	3.843543	-5.672048e+00	1.021930e-03	2.856758e-01	-0.5905706	FALSE	FALSE
P51617	IRAK1	-1.855468e+00	3.814809	-5.485487e+00	1.226306e-03	3.107089e-01	-0.6950809	FALSE	FALSE
O94804	STK10	-4.613645e-01	4.042639	-4.962854e+00	2.092583e-03	4.151415e-01	-0.8967005	FALSE	FALSE
Q15750	TAB1	-3.673221e-01	4.047693	-4.984988e+00	2.044252e-03	4.151415e-01	-0.9269235	FALSE	FALSE
Q00537	CDK17	-1.354774e+00	3.916702	-5.760473e+00	9.387186e-04	2.749105e-01	-0.9453510	FALSE	FALSE
P49759	CLK1	9.180321e-01	3.981698	4.916520e+00	2.197967e-03	4.224219e-01	-1.0510297	FALSE	FALSE
Q9NYL2	MAP3K20	-7.488197e-01	4.010552	-4.775678e+00	2.556672e-03	4.502371e-01	-1.0722818	FALSE	FALSE
P61586	RHOA	4.080894e-01	4.043153	5.282645e+00	1.502572e-03	3.359858e-01	-1.1310781	FALSE	FALSE
Q9Y2V2	CARHSP1	5.584863e-01	4.029443	5.265035e+00	1.529691e-03	3.359858e-01	-1.2222118	FALSE	FALSE
P62714	PPP2CB	1.872121e-01	4.055715	5.378617e+00	1.363966e-03	3.226304e-01	-1.3757700	FALSE	FALSE
Q6P6C2	ALKBH5	3.288768e-01	4.049206	4.437359e+00	3.718575e-03	5.579469e-01	-1.5363705	FALSE	FALSE
Q16850	CYP51A1	6.476074e-01	4.017436	4.283084e+00	4.435824e-03	5.619642e-01	-1.6355819	FALSE	FALSE
O00767	SCD	4.991192e-01	4.035346	4.167284e+00	5.075519e-03	5.780452e-01	-1.7208662	FALSE	FALSE
Q7RTV0	PHF5A	4.812484e-01	4.036226	4.742720e+00	2.649795e-03	4.503691e-01	-1.7299830	FALSE	FALSE
Q9UIL8	PHF11	-8.128501e-01	4.005798	-4.395140e+00	3.901092e-03	5.579469e-01	-1.7350931	FALSE	FALSE
Q15382	RHEB	3.789515e-01	4.045168	4.210343e+00	4.826403e-03	5.619642e-01	-1.8004955	FALSE	FALSE
P12259	F5	-3.987639e-01	4.043596	-4.317204e+00	4.264830e-03	5.619642e-01	-1.8223168	FALSE	FALSE
P09012	SNRPA	2.949964e-01	4.050462	4.812650e+00	2.456542e-03	4.502371e-01	-1.8325537	FALSE	FALSE
P57721	PCBP3	1.080691e-01	4.057829	5.455689e+00	1.263044e-03	3.107089e-01	-1.9298039	FALSE	FALSE
O75251	NDUFS7	2.171139e-01	4.054748	4.247205e+00	4.623900e-03	5.619642e-01	-1.9705022	FALSE	FALSE
Q53RE8	ANKRD39	5.203447e-01	4.033559	3.875093e+00	7.194772e-03	6.965923e-01	-2.0145971	FALSE	FALSE
P08621	SNRNP70	1.656165e-01	4.056293	5.001281e+00	2.009476e-03	4.151415e-01	-2.0154180	FALSE	FALSE
Q8WVX9	FAR1	3.759931e-01	4.045704	3.919972e+00	6.813575e-03	6.869424e-01	-2.0440791	FALSE	FALSE
Q13233	MAP3K1	-1.381600e+00	3.908966	-4.773639e+00	2.562325e-03	4.502371e-01	-2.0569043	FALSE	FALSE
O43447	PPIH	-1.357751e-01	4.057258	-4.714892e+00	2.731387e-03	4.503691e-01	-2.0623109	FALSE	FALSE
Q9BWU1	CDK19	-7.738738e-01	4.009742	-3.983592e+00	6.310873e-03	6.468645e-01	-2.1273821	FALSE	FALSE
Q13422	IKZF1	-6.392447e-01	4.017666	-4.265293e+00	4.527996e-03	5.619642e-01	-2.1307543	FALSE	FALSE
Q15287	RNPS1	2.528737e-01	4.052653	4.697840e+00	2.782768e-03	4.503691e-01	-2.1550001	FALSE	FALSE
Q14534	SQLE	5.633901e-01	4.026080	3.988392e+00	6.274641e-03	6.468645e-01	-2.1937135	FALSE	FALSE
Q9BWT3	PAPOLG	3.946746e-01	4.043806	3.768909e+00	8.193801e-03	7.635133e-01	-2.2281068	FALSE	FALSE
Q5U5Q3	MEX3C	6.115025e-01	4.022289	3.674199e+00	9.214719e-03	7.763086e-01	-2.2328853	FALSE	FALSE
Q9H074	PAIP1	2.011826e-01	4.055180	4.125198e+00	5.332865e-03	5.963112e-01	-2.2448280	FALSE	FALSE
Q9NWZ3	IRAK4	-4.308224e-01	4.041021	-3.690234e+00	9.032467e-03	7.763086e-01	-2.2911449	FALSE	FALSE
P42574	CASP3	1.607398e-01	4.056443	4.488826e+00	3.508826e-03	5.533149e-01	-2.3138924	FALSE	FALSE
O43822	CFAP410	8.224123e-01	3.992102	3.636151e+00	9.663547e-03	7.768977e-01	-2.3216150	FALSE	FALSE
P01130	LDLR	4.185058e-01	4.042046	3.634177e+00	9.687476e-03	7.768977e-01	-2.3272798	FALSE	FALSE
Q9H307	PNN	2.055127e-01	4.054798	4.360876e+00	4.056571e-03	5.619642e-01	-2.3295161	FALSE	FALSE
Q8N0Z6	TTC5	2.064281e-01	4.054758	4.207408e+00	4.842943e-03	5.619642e-01	-2.3622558	FALSE	FALSE
Q9BUR4	WRAP53	4.391358e-01	4.039816	3.557033e+00	1.067557e-02	7.768977e-01	-2.4147710	FALSE	FALSE
Q9H7E9	C8orf33	2.424170e-01	4.053793	3.716632e+00	8.740985e-03	7.741786e-01	-2.4159897	FALSE	FALSE
P20290	BTF3	2.910414e-01	4.050342	4.214943e+00	4.800603e-03	5.619642e-01	-2.4777354	FALSE	FALSE
Q7Z422	SZRD1	3.956176e-01	4.043294	3.432739e+00	1.250757e-02	7.768977e-01	-2.5988181	FALSE	FALSE
Q8WYA6	CTNNBL1	1.240730e-01	4.057477	4.214799e+00	4.801407e-03	5.619642e-01	-2.6304363	FALSE	FALSE
P49761	CLK3	3.128286e-01	4.049558	3.444492e+00	1.232042e-02	7.768977e-01	-2.6406881	FALSE	FALSE
P31350	RRM2	-9.727952e-02	4.058074	-4.288009e+00	4.410675e-03	5.619642e-01	-2.6445432	FALSE	FALSE
O95881	TXNDC12	2.394466e-01	4.053033	3.903086e+00	6.954326e-03	6.898243e-01	-2.6485962	FALSE	FALSE
Q9UHB6	LIMA1	1.836659e-01	4.055806	3.721273e+00	8.690824e-03	7.741786e-01	-2.6978059	FALSE	FALSE
Q96BW5	PTER	1.465410e-01	4.056787	4.399237e+00	3.882952e-03	5.579469e-01	-2.7214837	FALSE	FALSE
Q9H875	PRKRIP1	3.000932e-01	4.049558	3.549736e+00	1.077460e-02	7.768977e-01	-2.7578612	FALSE	FALSE
Q96RU3	FNBP1	-1.029264e-01	4.058006	-4.038032e+00	5.913151e-03	6.354549e-01	-2.7685167	FALSE	FALSE
Q96J42	TXNDC15	4.047761e-01	4.043137	3.215776e+00	1.658137e-02	7.768977e-01	-2.7720229	FALSE	FALSE
O75362	ZNF217	-3.926044e-01	4.044584	-3.198686e+00	1.695866e-02	7.768977e-01	-2.7964398	FALSE	FALSE
Q05D32	CTDSPL2	4.419905e-01	4.037355	3.437278e+00	1.243492e-02	7.768977e-01	-2.8072599	FALSE	FALSE
Q8N5Y2	MSL3	5.532799e-01	4.026664	3.155241e+00	1.796025e-02	7.768977e-01	-2.8141812	FALSE	FALSE
Q9UNF1	MAGED2	2.388525e-01	4.053511	3.432891e+00	1.250511e-02	7.768977e-01	-2.8142495	FALSE	FALSE
Q9Y6V7	DDX49	2.371314e-01	4.053847	3.365910e+00	1.363229e-02	7.768977e-01	-2.8144944	FALSE	FALSE
Q9UIS9	MBD1	7.175964e-01	4.004074	3.153608e+00	1.799911e-02	7.768977e-01	-2.8173853	FALSE	FALSE
O00629	KPNA4	2.729636e-01	4.051096	3.642417e+00	9.588006e-03	7.768977e-01	-2.8191983	FALSE	FALSE
P61619	SEC61A1	4.210056e-01	4.039299	3.439437e+00	1.240054e-02	7.768977e-01	-2.8199771	FALSE	FALSE
Q9NP50	SINHCAF	-4.052485e-01	4.042866	-3.152118e+00	1.803466e-02	7.768977e-01	-2.8598666	FALSE	FALSE
Q96B54	ZNF428	3.576517e-01	4.045082	3.790320e+00	7.980665e-03	7.550937e-01	-2.8625403	FALSE	FALSE
Q9NQZ2	UTP3	2.336563e-01	4.053352	3.569483e+00	1.050891e-02	7.768977e-01	-2.8678684	FALSE	FALSE
Q96LI5	CNOT6L	2.313156e-01	4.053882	3.376680e+00	1.344383e-02	7.768977e-01	-2.8877167	FALSE	FALSE
Q86YC3	NRROS	-4.876665e-01	4.037842	-3.068232e+00	2.016359e-02	7.768977e-01	-2.9058638	FALSE	FALSE
Q10469	MGAT2	4.096403e-01	4.041251	3.148213e+00	1.812820e-02	7.768977e-01	-2.9130648	FALSE	FALSE
P60604	UBE2G2	-3.502966e-01	4.045743	-3.271156e+00	1.541989e-02	7.768977e-01	-2.9233871	FALSE	FALSE
Q96FZ7	CHMP6	4.166954e-01	4.040366	3.159263e+00	1.786490e-02	7.768977e-01	-2.9272152	FALSE	FALSE
O14646	CHD1	3.062068e-01	4.048566	3.383090e+00	1.333299e-02	7.768977e-01	-3.0295875	FALSE	FALSE
P30291	WEE1	-3.358534e-01	4.048284	-3.047910e+00	2.071909e-02	7.768977e-01	-3.0331661	FALSE	FALSE
Q9UJX5	ANAPC4	2.209934e-01	4.054245	3.280667e+00	1.522946e-02	7.768977e-01	-3.0344932	FALSE	FALSE
O95864	FADS2	4.201643e-01	4.039583	3.052563e+00	2.059044e-02	7.768977e-01	-3.0362805	FALSE	FALSE
P09661	SNRPA1	1.502284e-01	4.056599	4.026796e+00	5.992908e-03	6.354549e-01	-3.0554998	FALSE	FALSE
Q86VM9	ZC3H18	2.607374e-01	4.051834	3.297493e+00	1.489878e-02	7.768977e-01	-3.0592238	FALSE	FALSE
Q9GZN8	C20orf27	2.111623e-01	4.054382	3.386430e+00	1.327564e-02	7.768977e-01	-3.0864075	FALSE	FALSE
O60504	SORBS3	3.731166e-01	4.044319	2.980313e+00	2.268844e-02	7.768977e-01	-3.0904994	FALSE	FALSE
Q96AA3	RFT1	4.555298e-01	4.036256	2.943178e+00	2.385503e-02	7.768977e-01	-3.1011915	FALSE	FALSE
Q92597	NDRG1	3.122841e-01	4.050250	2.950430e+00	2.362227e-02	7.768977e-01	-3.1117067	FALSE	FALSE
O96020	CCNE2	-3.576134e-01	4.046693	-2.937159e+00	2.405010e-02	7.768977e-01	-3.1179787	FALSE	FALSE
P06744	GPI	5.237824e-02	4.058655	4.411378e+00	3.829741e-03	5.579469e-01	-3.1278550	FALSE	FALSE
P53602	MVD	1.956365e-01	4.054860	3.475970e+00	1.183410e-02	7.768977e-01	-3.1319726	FALSE	FALSE
P08579	SNRPB2	3.964009e-01	4.041651	3.731790e+00	8.578306e-03	7.741786e-01	-3.1475744	FALSE	FALSE
P06729	CD2	-3.106200e-01	4.049473	-2.972983e+00	2.291377e-02	7.768977e-01	-3.1507057	FALSE	FALSE
Q9BRJ7	NUDT16L1	2.018672e-01	4.054844	3.255448e+00	1.574011e-02	7.768977e-01	-3.1663914	FALSE	FALSE
Q9Y241	HIGD1A	5.951021e-01	4.018501	2.832047e+00	2.774617e-02	7.768977e-01	-3.1702331	FALSE	FALSE
Q7Z2W4	ZC3HAV1	1.795308e-01	4.055586	3.471725e+00	1.189844e-02	7.768977e-01	-3.1770046	FALSE	FALSE
Q8WVY7	UBLCP1	3.669397e-01	4.043291	3.209847e+00	1.671121e-02	7.768977e-01	-3.1800447	FALSE	FALSE
Q8IUH3	RBM45	2.041158e-01	4.055497	3.051468e+00	2.062066e-02	7.768977e-01	-3.1971589	FALSE	FALSE
Q9UKT8	FBXW2	8.436388e-01	3.982642	2.859568e+00	2.672324e-02	7.768977e-01	-3.2037194	FALSE	FALSE
P17480	UBTF	2.889845e-01	4.049458	3.351630e+00	1.388664e-02	7.768977e-01	-3.2047824	FALSE	FALSE
Q9NW81	DMAC2	3.128372e-01	4.049670	2.881218e+00	2.594686e-02	7.768977e-01	-3.2050044	FALSE	FALSE
O00221	NFKBIE	5.432619e-01	4.025492	2.818216e+00	2.827595e-02	7.768977e-01	-3.2112147	FALSE	FALSE
Q96K37	SLC35E1	5.599329e-01	4.020811	2.793623e+00	2.924467e-02	7.768977e-01	-3.2426269	FALSE	FALSE
Q9BRQ0	PYGO2	5.615066e-01	4.021012	2.841496e+00	2.739036e-02	7.768977e-01	-3.2462039	FALSE	FALSE
Q9Y6I9	TEX264	8.749573e-01	3.966141	2.824191e+00	2.804576e-02	7.768977e-01	-3.2708573	FALSE	FALSE
Q9Y3D6	FIS1	2.484475e-01	4.052260	3.109805e+00	1.907650e-02	7.768977e-01	-3.3017275	FALSE	FALSE
O15530	PDPK1	3.292118e-01	4.048198	2.791431e+00	2.933271e-02	7.768977e-01	-3.3054450	FALSE	FALSE
Q9Y4F3	MARF1	2.162030e-01	4.054140	3.092649e+00	1.951726e-02	7.768977e-01	-3.3084441	FALSE	FALSE
P00519	ABL1	-7.928535e-01	3.979486	-2.703639e+00	3.310070e-02	7.768977e-01	-3.3095837	FALSE	FALSE
P41252	IARS1	9.370344e-02	4.058141	3.607735e+00	1.001439e-02	7.768977e-01	-3.3134103	FALSE	FALSE
Q92932	PTPRN2	3.439762e-01	4.046472	2.797509e+00	2.908930e-02	7.768977e-01	-3.3228321	FALSE	FALSE
Q9BQ75	CMSS1	2.952696e-01	4.049195	2.963579e+00	2.320641e-02	7.768977e-01	-3.3236983	FALSE	FALSE
P63027	VAMP2	1.870990e-01	4.055445	3.161521e+00	1.781158e-02	7.768977e-01	-3.3290851	FALSE	FALSE
Q86Y79	PTRH1	4.297295e-01	4.040327	2.669887e+00	3.468289e-02	7.768977e-01	-3.3528576	FALSE	FALSE
O95544	NADK	5.434904e-01	4.025636	2.668872e+00	3.473168e-02	7.768977e-01	-3.3531803	FALSE	FALSE
Q00536	CDK16	-1.192615e+00	3.893480	-2.722409e+00	3.225403e-02	7.768977e-01	-3.3599229	FALSE	FALSE
Q9UBS8	RNF14	3.083116e-01	4.050288	2.722630e+00	3.224418e-02	7.768977e-01	-3.3711014	FALSE	FALSE
Q9C086	INO80B	6.493876e-01	4.006670	2.644687e+00	3.591617e-02	7.768977e-01	-3.3837935	FALSE	FALSE
P30046	DDT	1.528658e-01	4.056465	3.458332e+00	1.210397e-02	7.768977e-01	-3.3877911	FALSE	FALSE
Q15800	MSMO1	5.257916e-01	4.025520	2.696041e+00	3.345010e-02	7.768977e-01	-3.3912305	FALSE	FALSE
Q12815	TROAP	5.419426e-01	4.022838	2.640549e+00	3.612303e-02	7.768977e-01	-3.4236449	FALSE	FALSE
Q9H300	PARL	2.846623e-01	4.050134	2.794285e+00	2.921812e-02	7.768977e-01	-3.4508459	FALSE	FALSE
P49427	CDC34	1.225918e-01	4.057567	3.221830e+00	1.644990e-02	7.768977e-01	-3.4974737	FALSE	FALSE
Q9UI08	EVL	1.609358e-01	4.056272	3.153610e+00	1.799908e-02	7.768977e-01	-3.5140487	FALSE	FALSE
Q9NRH1	YAE1	-6.537398e-01	4.010300	-2.521747e+00	4.263051e-02	7.768977e-01	-3.5142686	FALSE	FALSE
Q96P11	NSUN5	3.439659e-01	4.044127	2.800705e+00	2.896213e-02	7.768977e-01	-3.5314857	FALSE	FALSE
Q15286	RAB35	-1.697473e-01	4.055793	-3.248262e+00	1.588900e-02	7.768977e-01	-3.5410519	FALSE	FALSE
Q9UGM6	WARS2	3.418797e-01	4.046992	2.546950e+00	4.115381e-02	7.768977e-01	-3.5607789	FALSE	FALSE
Q9H2C0	GAN	3.389524e-01	4.046811	2.558568e+00	4.049126e-02	7.768977e-01	-3.5670158	FALSE	FALSE
Q8N4H5	TOMM5	5.111562e-01	4.026168	3.055199e+00	2.051798e-02	7.768977e-01	-3.5685957	FALSE	FALSE
Q96JP5	ZFP91	-5.778546e-01	4.012505	-2.631406e+00	3.658463e-02	7.768977e-01	-3.5983854	FALSE	FALSE
Q96T76	MMS19	1.863826e-01	4.055529	2.848614e+00	2.712550e-02	7.768977e-01	-3.5997818	FALSE	FALSE
Q9BQ70	TCF25	3.339876e-01	4.047031	2.530611e+00	4.210493e-02	7.768977e-01	-3.6092659	FALSE	FALSE
P50552	VASP	1.697561e-01	4.056512	2.794038e+00	2.922803e-02	7.768977e-01	-3.6215309	FALSE	FALSE
Q9UBQ0	VPS29	1.064747e-01	4.057911	3.208295e+00	1.674540e-02	7.768977e-01	-3.6220491	FALSE	FALSE
P51003	PAPOLA	1.385787e-01	4.057117	3.030099e+00	2.121949e-02	7.768977e-01	-3.6340952	FALSE	FALSE
Q03393	PTS	3.623555e-01	4.045088	2.451519e+00	4.704468e-02	7.768977e-01	-3.6432346	FALSE	FALSE
Q96A08	H2BC1	8.086321e-01	3.985920	3.675122e+00	9.204125e-03	7.763086e-01	-3.6477458	FALSE	FALSE
Q6UN15	FIP1L1	9.261373e-02	4.058143	3.316022e+00	1.454360e-02	7.768977e-01	-3.6497558	FALSE	FALSE
Q9ULJ3	ZBTB21	4.142938e-01	4.041498	2.396101e+00	5.086287e-02	7.768977e-01	-3.6510227	FALSE	FALSE
Q9Y5K5	UCHL5	1.319989e-01	4.057101	3.209531e+00	1.671816e-02	7.768977e-01	-3.6552670	FALSE	FALSE
P08047	SP1	4.890719e-01	4.026643	2.864649e+00	2.653883e-02	7.768977e-01	-3.6746861	FALSE	FALSE
P15923	TCF3	2.009980e-01	4.055266	2.670571e+00	3.465003e-02	7.768977e-01	-3.6763493	FALSE	FALSE
O60551	NMT2	3.484694e-01	4.044105	2.546443e+00	4.118297e-02	7.768977e-01	-3.6797874	FALSE	FALSE
Q8NCE0	TSEN2	5.185770e-01	4.024670	2.421833e+00	4.905149e-02	7.768977e-01	-3.6800189	FALSE	FALSE
Q9H2H8	PPIL3	1.708780e-01	4.055893	2.904610e+00	2.513493e-02	7.768977e-01	-3.6929527	FALSE	FALSE
Q8N490	PNKD	5.147788e-01	4.024245	2.753891e+00	3.088501e-02	7.768977e-01	-3.6960107	FALSE	FALSE
A9UHW6	MIF4GD	4.267947e-01	4.035573	2.472648e+00	4.566853e-02	7.768977e-01	-3.7026062	FALSE	FALSE
Q8NB14	USP38	4.611904e-01	4.031757	2.385459e+00	5.163222e-02	7.768977e-01	-3.7205215	FALSE	FALSE
Q9Y2H2	INPP5F	-5.390887e-01	4.023219	-2.317454e+00	5.684106e-02	7.768977e-01	-3.7243508	FALSE	FALSE
Q7Z5L2	R3HCC1L	-3.182574e-01	4.049181	-2.390553e+00	5.126245e-02	7.768977e-01	-3.7293334	FALSE	FALSE
P14649	MYL6B	2.379174e-01	4.052591	3.710132e+00	8.811789e-03	7.741786e-01	-3.7311704	FALSE	FALSE
Q13546	RIPK1	-2.423646e-01	4.052708	-2.605825e+00	3.790946e-02	7.768977e-01	-3.7431740	FALSE	FALSE
Q2KHR3	QSER1	4.409206e-01	4.033887	2.403163e+00	5.035892e-02	7.768977e-01	-3.7440797	FALSE	FALSE
Q99808	SLC29A1	5.558963e-01	4.016871	2.645845e+00	3.585846e-02	7.768977e-01	-3.7567584	FALSE	FALSE
P54710	FXYD2	1.659512e-01	4.055993	2.895254e+00	2.545637e-02	7.768977e-01	-3.7570353	FALSE	FALSE
Q9NUL7	DDX28	3.411003e-01	4.046415	2.354531e+00	5.393706e-02	7.768977e-01	-3.7607271	FALSE	FALSE
P49593	PPM1F	2.301098e-01	4.054404	2.468246e+00	4.595174e-02	7.768977e-01	-3.7693961	FALSE	FALSE
Q9BXK5	BCL2L13	2.720669e-01	4.050466	2.537585e+00	4.169617e-02	7.768977e-01	-3.7699319	FALSE	FALSE
Q13111	CHAF1A	1.525998e-01	4.056751	2.804411e+00	2.881543e-02	7.768977e-01	-3.7745731	FALSE	FALSE
Q6P5R6	RPL22L1	4.956970e-01	4.026818	2.886076e+00	2.577594e-02	7.768977e-01	-3.7793578	FALSE	FALSE
P27348	YWHAQ	1.283752e-01	4.057142	4.050412e+00	5.826631e-03	6.354549e-01	-3.7842970	FALSE	FALSE
P81877	SSBP2	4.932234e-01	4.027714	2.928330e+00	2.433934e-02	7.768977e-01	-3.8020560	FALSE	FALSE
Q9NZJ0	DTL	2.779641e-01	4.049368	2.684524e+00	3.398712e-02	7.768977e-01	-3.8033674	FALSE	FALSE
Q01968	OCRL	4.723477e-01	4.030448	2.258240e+00	6.181708e-02	7.768977e-01	-3.8050560	FALSE	FALSE
O00182	LGALS9	2.768885e-01	4.049299	3.091672e+00	1.954267e-02	7.768977e-01	-3.8063550	FALSE	FALSE
Q9H977	WDR54	-3.447968e-01	4.044379	-2.459019e+00	4.655136e-02	7.768977e-01	-3.8084166	FALSE	FALSE
P04035	HMGCR	8.726942e-01	3.949069	2.340882e+00	5.498786e-02	7.768977e-01	-3.8095352	FALSE	FALSE
Q9UH65	SWAP70	2.333890e-01	4.053300	2.512207e+00	4.320382e-02	7.768977e-01	-3.8132187	FALSE	FALSE
P43403	ZAP70	1.113083e-01	4.057577	3.406238e+00	1.294099e-02	7.768977e-01	-3.8160834	FALSE	FALSE
Q96CW1	AP2M1	1.390568e-01	4.057059	2.860048e+00	2.670576e-02	7.768977e-01	-3.8213227	FALSE	FALSE
Q96G01	BICD1	4.775144e-01	4.031266	2.225170e+00	6.478853e-02	7.768977e-01	-3.8282146	FALSE	FALSE
Q9HBM6	TAF9B	3.917380e-01	4.038546	2.397003e+00	5.079819e-02	7.768977e-01	-3.8285980	FALSE	FALSE
Q9C0B0	UNK	1.767633e-01	4.055937	2.636809e+00	3.631110e-02	7.768977e-01	-3.8340209	FALSE	FALSE
Q9NX24	NHP2	1.666156e-01	4.055702	3.107179e+00	1.914325e-02	7.768977e-01	-3.8388667	FALSE	FALSE
Q8N954	GPATCH11	2.021369e-01	4.054466	2.651200e+00	3.559303e-02	7.768977e-01	-3.8418753	FALSE	FALSE
Q9HBU6	ETNK1	2.211030e-01	4.053930	2.495815e+00	4.420784e-02	7.768977e-01	-3.8574633	FALSE	FALSE
Q3SXM5	HSDL1	1.591845e-01	4.056499	2.704459e+00	3.306323e-02	7.768977e-01	-3.8597525	FALSE	FALSE
Q9HCD5	NCOA5	-1.194461e-01	4.057430	-3.089463e+00	1.960031e-02	7.768977e-01	-3.8598525	FALSE	FALSE
Q96GC5	MRPL48	4.259643e-01	4.034070	2.582059e+00	3.918553e-02	7.768977e-01	-3.8601157	FALSE	FALSE
P03915	MT-ND5	3.083598e-01	4.046222	2.539848e+00	4.156442e-02	7.768977e-01	-3.8732253	FALSE	FALSE
Q14135	VGLL4	6.460214e-01	3.999942	2.173523e+00	6.972412e-02	7.768977e-01	-3.8793164	FALSE	FALSE
Q14978	NOLC1	2.827960e-01	4.049141	3.092168e+00	1.952977e-02	7.768977e-01	-3.8802217	FALSE	FALSE
Q99497	PARK7	-1.011567e-01	4.057815	-3.868912e+00	7.249090e-03	6.965923e-01	-3.8807981	FALSE	FALSE
Q99543	DNAJC2	1.536702e-01	4.056275	2.986098e+00	2.251230e-02	7.768977e-01	-3.8868135	FALSE	FALSE
O00193	SMAP	3.815855e-01	4.039917	2.732297e+00	3.181724e-02	7.768977e-01	-3.8890101	FALSE	FALSE
P14316	IRF2	2.531328e-01	4.053045	2.313685e+00	5.714510e-02	7.768977e-01	-3.8957931	FALSE	FALSE
P54252	ATXN3	2.138187e-01	4.053706	2.611310e+00	3.762118e-02	7.768977e-01	-3.9029464	FALSE	FALSE
Q99550	MPHOSPH9	4.645210e-01	4.030810	2.181697e+00	6.891818e-02	7.768977e-01	-3.9041899	FALSE	FALSE
Q68D10	SPTY2D1	-4.590152e-01	4.028526	-2.393182e+00	5.107268e-02	7.768977e-01	-3.9095475	FALSE	FALSE
Q96ES7	SGF29	2.547571e-01	4.050799	2.547438e+00	4.112577e-02	7.768977e-01	-3.9124827	FALSE	FALSE
Q6Y288	B3GLCT	-2.813406e-01	4.049053	-2.467361e+00	4.600889e-02	7.768977e-01	-3.9154996	FALSE	FALSE
Q8IWT3	CUL9	4.708213e-01	4.030729	2.141797e+00	7.294421e-02	7.768977e-01	-3.9198843	FALSE	FALSE
Q8WTW4	NPRL2	-5.124459e-01	4.028920	-2.104682e+00	7.690338e-02	7.768977e-01	-3.9297907	FALSE	FALSE
Q96E52	OMA1	3.772919e-01	4.041180	2.211764e+00	6.603432e-02	7.768977e-01	-3.9333964	FALSE	FALSE
Q5JSJ4	INTS6L	5.369502e-01	4.017718	2.153356e+00	7.175385e-02	7.768977e-01	-3.9363194	FALSE	FALSE
Q9NV31	IMP3	2.207114e-01	4.053049	2.665780e+00	3.488078e-02	7.768977e-01	-3.9370000	FALSE	FALSE
O75688	PPM1B	2.485089e-01	4.051189	2.655585e+00	3.537722e-02	7.768977e-01	-3.9374559	FALSE	FALSE
Q53GQ0	HSD17B12	1.647455e-01	4.056117	2.665504e+00	3.489413e-02	7.768977e-01	-3.9380770	FALSE	FALSE
Q9UPW0	FOXJ3	2.554610e-01	4.052172	2.311001e+00	5.736275e-02	7.768977e-01	-3.9458445	FALSE	FALSE
Q9BR77	CCDC77	3.786033e-01	4.041213	2.178690e+00	6.921356e-02	7.768977e-01	-3.9472888	FALSE	FALSE
Q13637	RAB32	2.006285e-01	4.054194	2.659652e+00	3.517829e-02	7.768977e-01	-3.9510829	FALSE	FALSE
Q9P0K8	FOXJ2	4.208658e-01	4.035787	2.136179e+00	7.353002e-02	7.768977e-01	-3.9521068	FALSE	FALSE
Q9BVS4	RIOK2	2.497308e-01	4.051233	2.492554e+00	4.441046e-02	7.768977e-01	-3.9535408	FALSE	FALSE
P08134	RHOC	7.466029e-02	4.058322	3.608974e+00	9.998802e-03	7.768977e-01	-3.9550599	FALSE	FALSE
Q00169	PITPNA	1.738165e-01	4.055831	2.574760e+00	3.958644e-02	7.768977e-01	-3.9608397	FALSE	FALSE
Q9BSF8	BTBD10	3.874744e-01	4.040238	2.156249e+00	7.145909e-02	7.768977e-01	-3.9621827	FALSE	FALSE
Q9Y5P8	PPP2R3B	-3.331364e-01	4.047623	-2.144876e+00	7.262522e-02	7.768977e-01	-3.9642446	FALSE	FALSE
O95772	STARD3NL	2.877981e-01	4.048464	2.376794e+00	5.226747e-02	7.768977e-01	-3.9667010	FALSE	FALSE
Q49A26	GLYR1	3.643366e-01	4.040901	2.590790e+00	3.871158e-02	7.768977e-01	-3.9778972	FALSE	FALSE
Q8N9B5	JMY	4.716611e-01	4.027480	2.164268e+00	7.064833e-02	7.768977e-01	-3.9782211	FALSE	FALSE
Q5T6F2	UBAP2	2.328188e-01	4.052151	2.934748e+00	2.412872e-02	7.768977e-01	-3.9824556	FALSE	FALSE
Q9NZ43	USE1	2.875913e-01	4.048284	2.377732e+00	5.219829e-02	7.768977e-01	-3.9904158	FALSE	FALSE
Q9UKI8	TLK1	3.591480e-01	4.041368	2.358088e+00	5.366668e-02	7.768977e-01	-3.9938878	FALSE	FALSE
P67936	TPM4	-1.500884e-01	4.056275	-3.048523e+00	2.070209e-02	7.768977e-01	-3.9998126	FALSE	FALSE
Q9C0B5	ZDHHC5	4.893168e-01	4.024368	2.159376e+00	7.114181e-02	7.768977e-01	-4.0003841	FALSE	FALSE
Q12834	CDC20	1.636897e-01	4.056116	2.611161e+00	3.762899e-02	7.768977e-01	-4.0088910	FALSE	FALSE
Q13155	AIMP2	3.051401e-01	4.047145	2.971088e+00	2.297244e-02	7.768977e-01	-4.0103975	FALSE	FALSE
P62244	RPS15A	1.746809e-01	4.055395	3.574782e+00	1.043883e-02	7.768977e-01	-4.0105211	FALSE	FALSE
Q13322	GRB10	4.445104e-01	4.033596	2.054961e+00	8.254964e-02	7.768977e-01	-4.0122327	FALSE	FALSE
Q9HBH1	PDF	-2.478690e-01	4.051211	-2.447210e+00	4.733057e-02	7.768977e-01	-4.0168664	FALSE	FALSE
P30304	CDC25A	8.035305e-01	3.967208	2.005862e+00	8.853430e-02	7.768977e-01	-4.0241525	FALSE	FALSE
Q9Y6K9	IKBKG	2.194403e-01	4.052923	2.536569e+00	4.175547e-02	7.768977e-01	-4.0267522	FALSE	FALSE
Q9UQ90	SPG7	2.525689e-01	4.050503	2.586658e+00	3.893510e-02	7.768977e-01	-4.0293966	FALSE	FALSE
O14617	AP3D1	1.989778e-01	4.054676	2.437298e+00	4.799513e-02	7.768977e-01	-4.0335484	FALSE	FALSE
P22090	RPS4Y1	2.650381e-01	4.050784	3.505036e+00	1.140361e-02	7.768977e-01	-4.0372639	FALSE	FALSE
Q9UK58	CCNL1	5.599542e-01	4.010718	2.126919e+00	7.450589e-02	7.768977e-01	-4.0380130	FALSE	FALSE
Q9Y5Z7	HCFC2	4.401204e-01	4.033280	2.034860e+00	8.494906e-02	7.768977e-01	-4.0406659	FALSE	FALSE
Q99653	CHP1	3.793064e-01	4.037165	2.173840e+00	6.969276e-02	7.768977e-01	-4.0455330	FALSE	FALSE
Q15361	TTF1	5.310629e-01	4.016925	2.100621e+00	7.734952e-02	7.768977e-01	-4.0543856	FALSE	FALSE
Q9UGP8	SEC63	2.308537e-01	4.052514	2.411562e+00	4.976634e-02	7.768977e-01	-4.0551523	FALSE	FALSE
Q9UPU7	TBC1D2B	-2.312234e-01	4.054353	-2.192104e+00	6.790578e-02	7.768977e-01	-4.0574665	FALSE	FALSE
Q86X52	CHSY1	-5.909050e-01	3.998891	-2.010004e+00	8.801303e-02	7.768977e-01	-4.0582894	FALSE	FALSE
Q9Y4C2	TCAF1	1.803945e-01	4.055178	2.592265e+00	3.863209e-02	7.768977e-01	-4.0600649	FALSE	FALSE
Q6P3W7	SCYL2	2.364019e-01	4.051827	2.518091e+00	4.284925e-02	7.768977e-01	-4.0618290	FALSE	FALSE
Q9BQC3	DPH2	2.738453e-01	4.050770	2.168970e+00	7.017722e-02	7.768977e-01	-4.0620119	FALSE	FALSE
P49590	HARS2	1.591702e-01	4.055926	2.848469e+00	2.713086e-02	7.768977e-01	-4.0629414	FALSE	FALSE
Q15738	NSDHL	1.593205e-01	4.055906	2.771014e+00	3.016642e-02	7.768977e-01	-4.0699845	FALSE	FALSE
Q9BTL3	RAMAC	1.686445e-01	4.056068	2.475515e+00	4.548506e-02	7.768977e-01	-4.0711768	FALSE	FALSE
Q8TBZ3	WDR20	3.064712e-01	4.048314	2.100613e+00	7.735039e-02	7.768977e-01	-4.0736813	FALSE	FALSE
Q9H6R4	NOL6	2.038339e-01	4.053875	2.546802e+00	4.116234e-02	7.768977e-01	-4.0768413	FALSE	FALSE
Q96A65	EXOC4	2.171665e-01	4.052967	2.591828e+00	3.865565e-02	7.768977e-01	-4.0790218	FALSE	FALSE
Q9NV06	DCAF13	1.947611e-01	4.054816	2.405685e+00	5.018022e-02	7.768977e-01	-4.0819999	FALSE	FALSE
P48426	PIP4K2A	2.196604e-01	4.052671	2.465366e+00	4.613804e-02	7.768977e-01	-4.0890113	FALSE	FALSE
Q8IY17	PNPLA6	5.323173e-01	4.016041	1.983324e+00	9.142497e-02	7.768977e-01	-4.0913433	FALSE	FALSE
O60762	DPM1	2.519820e-01	4.050447	2.712343e+00	3.270519e-02	7.768977e-01	-4.0956958	FALSE	FALSE
P43034	PAFAH1B1	1.171459e-01	4.057387	2.976276e+00	2.281225e-02	7.768977e-01	-4.0958906	FALSE	FALSE
O60294	LCMT2	3.278595e-01	4.045891	2.067180e+00	8.112449e-02	7.768977e-01	-4.0980267	FALSE	FALSE
Q13505	MTX1	3.354243e-01	4.043715	2.622908e+00	3.701927e-02	7.768977e-01	-4.0983004	FALSE	FALSE
Q7Z3D6	DGLUCY	-2.223008e-01	4.053704	-2.254712e+00	6.212731e-02	7.768977e-01	-4.0990780	FALSE	FALSE
Q96BS2	TESC	2.023129e-01	4.054404	2.345086e+00	5.466196e-02	7.768977e-01	-4.1014049	FALSE	FALSE
Q9H5X1	CIAO2A	3.069331e-01	4.045914	2.320376e+00	5.660648e-02	7.768977e-01	-4.1014423	FALSE	FALSE
O60563	CCNT1	2.779525e-01	4.049260	2.211788e+00	6.603210e-02	7.768977e-01	-4.1028902	FALSE	FALSE
Q13569	TDG	3.481437e-01	4.042953	2.091094e+00	7.840656e-02	7.768977e-01	-4.1079585	FALSE	FALSE
O75157	TSC22D2	2.388049e-01	4.053169	2.170748e+00	6.999989e-02	7.768977e-01	-4.1085359	FALSE	FALSE
Q9NY97	B3GNT2	3.510300e-01	4.041770	2.171064e+00	6.996852e-02	7.768977e-01	-4.1096532	FALSE	FALSE
Q8IYH5	ZZZ3	3.363228e-01	4.043287	2.145288e+00	7.258263e-02	7.768977e-01	-4.1124023	FALSE	FALSE
P04632	CAPNS1	1.528057e-01	4.056300	2.645697e+00	3.586586e-02	7.768977e-01	-4.1130801	FALSE	FALSE
Q9UIM3	FKBPL	2.354517e-01	4.053795	2.134084e+00	7.374967e-02	7.768977e-01	-4.1198707	FALSE	FALSE
Q7L7X3	TAOK1	-2.701190e-01	4.049268	-2.334066e+00	5.552051e-02	7.768977e-01	-4.1211970	FALSE	FALSE
Q9UKJ3	GPATCH8	2.044174e-01	4.054430	2.306658e+00	5.771656e-02	7.768977e-01	-4.1234363	FALSE	FALSE
Q16560	SNRNP35	7.417533e-01	3.972040	1.936092e+00	9.779165e-02	7.768977e-01	-4.1248926	FALSE	FALSE
Q13243	SRSF5	-1.164209e-01	4.057496	-2.817087e+00	2.831964e-02	7.768977e-01	-4.1271725	FALSE	FALSE
Q13057	COASY	1.801217e-01	4.054915	2.666482e+00	3.484688e-02	7.768977e-01	-4.1277352	FALSE	FALSE
Q9UHD9	UBQLN2	1.651612e-01	4.055615	2.764460e+00	3.043933e-02	7.768977e-01	-4.1337809	FALSE	FALSE
P62341	SELENOT	3.371753e-01	4.042838	2.187381e+00	6.836334e-02	7.768977e-01	-4.1371753	FALSE	FALSE
P27701	CD82	-1.731522e-01	4.055525	-2.525993e+00	4.237790e-02	7.768977e-01	-4.1409465	FALSE	FALSE
Q9HBD1	RC3H2	3.674018e-01	4.044391	1.923132e+00	9.961432e-02	7.768977e-01	-4.1429587	FALSE	FALSE
P82930	MRPS34	4.156182e-01	4.033601	2.324985e+00	5.623841e-02	7.768977e-01	-4.1446666	FALSE	FALSE
A0JNW5	UHRF1BP1L	4.352774e-01	4.036644	1.889153e+00	1.045539e-01	7.768977e-01	-4.1466325	FALSE	FALSE
Q9BWH2	FUNDC2	2.043839e-01	4.053597	2.738015e+00	3.156752e-02	7.768977e-01	-4.1496085	FALSE	FALSE
P16383	GCFC2	2.191469e-01	4.052989	2.364654e+00	5.317120e-02	7.768977e-01	-4.1571660	FALSE	FALSE
Q9NUP1	BLOC1S4	5.060062e-01	4.018176	2.040350e+00	8.428688e-02	7.768977e-01	-4.1576916	FALSE	FALSE
Q14814	MEF2D	2.582341e-01	4.051719	2.088800e+00	7.866320e-02	7.768977e-01	-4.1614208	FALSE	FALSE
Q8NBA8	DTWD2	4.658080e-01	4.025865	1.993892e+00	9.005798e-02	7.768977e-01	-4.1618091	FALSE	FALSE
Q9P0S2	COX16	3.900969e-01	4.035874	2.202829e+00	6.687821e-02	7.768977e-01	-4.1630770	FALSE	FALSE
Q9H3M7	TXNIP	-3.899005e-01	4.038222	-1.937350e+00	9.761653e-02	7.768977e-01	-4.1668071	FALSE	FALSE
Q9Y6J9	TAF6L	4.408440e-01	4.028586	2.092640e+00	7.823407e-02	7.768977e-01	-4.1682687	FALSE	FALSE
Q9P2D1	CHD7	3.751298e-01	4.037963	2.180538e+00	6.903191e-02	7.768977e-01	-4.1744604	FALSE	FALSE
Q9HB90	RRAGC	1.492697e-01	4.056591	2.505093e+00	4.363657e-02	7.768977e-01	-4.1746190	FALSE	FALSE
P46781	RPS9	1.561445e-01	4.056004	3.311935e+00	1.462115e-02	7.768977e-01	-4.1794658	FALSE	FALSE
Q9NXR1	NDE1	3.034961e-01	4.045638	2.151898e+00	7.190289e-02	7.768977e-01	-4.1798871	FALSE	FALSE
Q9UKD2	MRTO4	1.879938e-01	4.054414	2.879558e+00	2.600552e-02	7.768977e-01	-4.1820651	FALSE	FALSE
Q8N201	INTS1	1.895136e-01	4.055299	2.256509e+00	6.196914e-02	7.768977e-01	-4.1826499	FALSE	FALSE
O43716	GATC	5.653116e-01	4.004990	2.040779e+00	8.423527e-02	7.768977e-01	-4.1840622	FALSE	FALSE
Q9HB58	SP110	3.564414e-01	4.041652	1.969539e+00	9.323925e-02	7.768977e-01	-4.1865025	FALSE	FALSE
Q92733	PRCC	1.696062e-01	4.056006	2.341805e+00	5.491614e-02	7.768977e-01	-4.1909121	FALSE	FALSE
P39748	FEN1	2.340106e-01	4.052242	3.288031e+00	1.508377e-02	7.768977e-01	-4.1945668	FALSE	FALSE
Q8IXS8	FAM126B	2.626835e-01	4.050225	2.129055e+00	7.427964e-02	7.768977e-01	-4.1970786	FALSE	FALSE
Q9HD20	ATP13A1	3.106135e-01	4.045393	2.049763e+00	8.316354e-02	7.768977e-01	-4.1981985	FALSE	FALSE
Q9BW62	KATNAL1	4.090833e-01	4.031762	2.146610e+00	7.244619e-02	7.768977e-01	-4.2051816	FALSE	FALSE
O15498	YKT6	1.329375e-01	4.057164	2.533786e+00	4.191832e-02	7.768977e-01	-4.2087065	FALSE	FALSE
P61225	RAP2B	-4.695078e-01	4.025812	-2.286786e+00	5.936460e-02	7.768977e-01	-4.2089296	FALSE	FALSE
Q9NUM4	TMEM106B	2.594701e-01	4.051161	2.060819e+00	8.186325e-02	7.768977e-01	-4.2122544	FALSE	FALSE
Q9C073	FAM117A	5.039058e-01	4.018229	1.935542e+00	9.786826e-02	7.768977e-01	-4.2123977	FALSE	FALSE
Q15034	HERC3	3.243305e-01	4.044937	1.991554e+00	9.035864e-02	7.768977e-01	-4.2159881	FALSE	FALSE
Q9BY32	ITPA	9.647489e-02	4.057955	2.881853e+00	2.592445e-02	7.768977e-01	-4.2164875	FALSE	FALSE
P25440	BRD2	3.246396e-01	4.044007	2.425578e+00	4.879344e-02	7.768977e-01	-4.2172756	FALSE	FALSE
O43149	ZZEF1	2.024631e-01	4.054809	2.165928e+00	7.048160e-02	7.768977e-01	-4.2215274	FALSE	FALSE
Q9Y320	TMX2	4.290164e-01	4.029801	2.161058e+00	7.097168e-02	7.768977e-01	-4.2218345	FALSE	FALSE
Q9BW27	NUP85	1.415206e-01	4.056657	2.606698e+00	3.786340e-02	7.768977e-01	-4.2223515	FALSE	FALSE
Q8NCL4	GALNT6	2.500547e-01	4.051538	2.091071e+00	7.840915e-02	7.768977e-01	-4.2223876	FALSE	FALSE
Q96RY5	CRAMP1	3.704445e-01	4.042093	1.857495e+00	1.093732e-01	7.768977e-01	-4.2243452	FALSE	FALSE
Q3L8U1	CHD9	2.450919e-01	4.051002	2.202010e+00	6.695613e-02	7.768977e-01	-4.2250877	FALSE	FALSE
O94880	PHF14	2.102550e-01	4.053185	2.467701e+00	4.598693e-02	7.768977e-01	-4.2267524	FALSE	FALSE
Q8TDX7	NEK7	2.211958e-01	4.052608	2.362736e+00	5.331545e-02	7.768977e-01	-4.2283462	FALSE	FALSE
Q96BD5	PHF21A	5.479887e-01	4.008968	1.877671e+00	1.062772e-01	7.768977e-01	-4.2319769	FALSE	FALSE
Q9NRR5	UBQLN4	1.713118e-01	4.055338	3.154517e+00	1.797746e-02	7.768977e-01	-4.2385186	FALSE	FALSE
Q8WXG6	MADD	2.947018e-01	4.051562	1.861528e+00	1.087472e-01	7.768977e-01	-4.2385771	FALSE	FALSE
Q9UBK8	MTRR	1.818646e-01	4.054983	2.337061e+00	5.528579e-02	7.768977e-01	-4.2458825	FALSE	FALSE
Q86UY6	NAA40	4.541988e-01	4.025657	2.048604e+00	8.330103e-02	7.768977e-01	-4.2531371	FALSE	FALSE
O14730	RIOK3	3.378199e-01	4.041616	2.023386e+00	8.634992e-02	7.768977e-01	-4.2546257	FALSE	FALSE
P07199	CENPB	5.468900e-01	4.011107	2.075099e+00	8.021403e-02	7.768977e-01	-4.2618819	FALSE	FALSE
O95067	CCNB2	2.464840e-01	4.051066	2.143731e+00	7.274370e-02	7.768977e-01	-4.2631981	FALSE	FALSE
Q9NWT6	HIF1AN	-2.140904e-01	4.054798	-2.041564e+00	8.414115e-02	7.768977e-01	-4.2653421	FALSE	FALSE
Q6IA69	NADSYN1	3.307008e-01	4.042630	1.991459e+00	9.037089e-02	7.768977e-01	-4.2683428	FALSE	FALSE
Q8IV63	VRK3	2.206309e-01	4.052384	2.361564e+00	5.340379e-02	7.768977e-01	-4.2684012	FALSE	FALSE
O14757	CHEK1	1.398812e-01	4.056722	2.542042e+00	4.143715e-02	7.768977e-01	-4.2684566	FALSE	FALSE
Q6NSI4	RADX	2.717309e-01	4.049223	2.004628e+00	8.869012e-02	7.768977e-01	-4.2694884	FALSE	FALSE
Q9BQ69	MACROD1	2.161460e-01	4.052595	2.417677e+00	4.933943e-02	7.768977e-01	-4.2696095	FALSE	FALSE
Q14980	NUMA1	9.565872e-02	4.057966	2.839146e+00	2.747839e-02	7.768977e-01	-4.2710922	FALSE	FALSE
Q9UBM7	DHCR7	1.742453e-01	4.055111	2.502956e+00	4.376747e-02	7.768977e-01	-4.2722469	FALSE	FALSE
A6NDU8	C5orf51	5.473237e-01	4.009718	2.135579e+00	7.359283e-02	7.768977e-01	-4.2733643	FALSE	FALSE
Q92688	ANP32B	1.160438e-01	4.057357	3.441980e+00	1.236017e-02	7.768977e-01	-4.2740732	FALSE	FALSE
Q9Y5Y5	PEX16	3.701275e-01	4.037190	1.971238e+00	9.301381e-02	7.768977e-01	-4.2765313	FALSE	FALSE
Q8IV38	ANKMY2	4.982768e-01	4.018313	1.945265e+00	9.652161e-02	7.768977e-01	-4.2772681	FALSE	FALSE
Q96GX5	MASTL	4.049487e-01	4.033314	1.943461e+00	9.677013e-02	7.768977e-01	-4.2777566	FALSE	FALSE
P08651	NFIC	3.968658e-01	4.034590	1.928650e+00	9.883419e-02	7.768977e-01	-4.2783633	FALSE	FALSE
P50613	CDK7	-1.858500e-01	4.055197	-2.210169e+00	6.618423e-02	7.768977e-01	-4.2836886	FALSE	FALSE
Q9UI95	MAD2L2	1.875491e-01	4.054547	2.324187e+00	5.630196e-02	7.768977e-01	-4.2838619	FALSE	FALSE
P06126	CD1A	1.962326e-01	4.053897	2.536964e+00	4.173237e-02	7.768977e-01	-4.2848673	FALSE	FALSE
Q9NRZ9	HELLS	1.904232e-01	4.054217	2.526747e+00	4.233319e-02	7.768977e-01	-4.2860841	FALSE	FALSE
P17036	ZNF3	-2.443889e-01	4.053701	-1.914550e+00	1.008397e-01	7.768977e-01	-4.2909592	FALSE	FALSE
Q03426	MVK	1.915804e-01	4.055817	2.066985e+00	8.114704e-02	7.768977e-01	-4.2912796	FALSE	FALSE
O95470	SGPL1	2.708421e-01	4.048918	2.069695e+00	8.083416e-02	7.768977e-01	-4.2931068	FALSE	FALSE
Q9NPD8	UBE2T	-1.018295e-01	4.057805	-2.803164e+00	2.886470e-02	7.768977e-01	-4.2956606	FALSE	FALSE
Q3B726	TWISTNB	2.882152e-01	4.046833	2.275641e+00	6.031003e-02	7.768977e-01	-4.2974611	FALSE	FALSE
O60502	OGA	2.234509e-01	4.052194	2.566422e+00	4.004967e-02	7.768977e-01	-4.2994132	FALSE	FALSE
Q66PJ3	ARL6IP4	1.472212e-01	4.056276	2.620027e+00	3.716784e-02	7.768977e-01	-4.3012244	FALSE	FALSE
Q9Y2E5	MAN2B2	2.207509e-01	4.052184	2.426793e+00	4.871006e-02	7.768977e-01	-4.3052419	FALSE	FALSE
O94913	PCF11	2.074800e-01	4.053825	2.163042e+00	7.077164e-02	7.768977e-01	-4.3063222	FALSE	FALSE
O75122	CLASP2	1.115832e-01	4.057886	2.473702e+00	4.560103e-02	7.768977e-01	-4.3098849	FALSE	FALSE
Q56VL3	OCIAD2	1.099799e-01	4.057652	2.659119e+00	3.520429e-02	7.768977e-01	-4.3118828	FALSE	FALSE
O94967	WDR47	3.022873e-01	4.045004	1.955246e+00	9.515837e-02	7.768977e-01	-4.3119086	FALSE	FALSE
Q8N9N7	LRRC57	3.423567e-01	4.040367	2.071444e+00	8.063298e-02	7.768977e-01	-4.3183790	FALSE	FALSE
O95758	PTBP3	1.458060e-01	4.056358	2.581534e+00	3.921426e-02	7.768977e-01	-4.3196046	FALSE	FALSE
Q9HCE1	MOV10	1.692869e-01	4.055939	2.229248e+00	6.441435e-02	7.768977e-01	-4.3206198	FALSE	FALSE
Q8WVC6	DCAKD	2.556660e-01	4.049851	2.053945e+00	8.266930e-02	7.768977e-01	-4.3213338	FALSE	FALSE
Q96MN5	TCEANC2	2.797680e-01	4.051518	1.811858e+00	1.167059e-01	7.768977e-01	-4.3220906	FALSE	FALSE
Q9UNX4	WDR3	2.166036e-01	4.052563	2.401044e+00	5.050957e-02	7.768977e-01	-4.3222041	FALSE	FALSE
O14548	COX7A2L	-2.908006e-01	4.046431	-2.251141e+00	6.244292e-02	7.768977e-01	-4.3243444	FALSE	FALSE
Q9UK76	JPT1	4.675818e-01	4.030282	2.904023e+00	2.515500e-02	7.768977e-01	-4.3260804	FALSE	FALSE
Q9BVC6	TMEM109	1.168078e-01	4.057305	2.829701e+00	2.783527e-02	7.768977e-01	-4.3272779	FALSE	FALSE
Q9H0Z9	RBM38	2.458526e-01	4.051024	2.068875e+00	8.092872e-02	7.768977e-01	-4.3277350	FALSE	FALSE
Q93075	TATDN2	2.674162e-01	4.052179	1.824333e+00	1.146551e-01	7.768977e-01	-4.3296011	FALSE	FALSE
Q96SW2	CRBN	-1.984073e-01	4.053744	-2.306096e+00	5.776254e-02	7.768977e-01	-4.3316604	FALSE	FALSE
Q6ZU80	CEP128	3.218146e-01	4.045052	1.825709e+00	1.144311e-01	7.768977e-01	-4.3323640	FALSE	FALSE
Q8N3C7	CLIP4	7.186644e-01	3.965527	1.701484e+00	1.364716e-01	7.768977e-01	-4.3329276	FALSE	FALSE
P46379	BAG6	1.585519e-01	4.055743	2.733927e+00	3.174584e-02	7.768977e-01	-4.3330277	FALSE	FALSE
Q13303	KCNAB2	2.059621e-01	4.053201	2.428741e+00	4.857666e-02	7.768977e-01	-4.3340975	FALSE	FALSE
P62191	PSMC1	1.444409e-01	4.056312	2.898425e+00	2.534695e-02	7.768977e-01	-4.3352513	FALSE	FALSE
Q92794	KAT6A	1.917585e-01	4.054366	2.242011e+00	6.325743e-02	7.768977e-01	-4.3354409	FALSE	FALSE
Q9UBB5	MBD2	2.673935e-01	4.049109	2.037659e+00	8.461078e-02	7.768977e-01	-4.3354522	FALSE	FALSE
Q6NS38	ALKBH2	5.576230e-01	4.003653	1.813948e+00	1.163598e-01	7.768977e-01	-4.3363674	FALSE	FALSE
Q9H8Y5	ANKZF1	1.697734e-01	4.056291	2.133268e+00	7.383536e-02	7.768977e-01	-4.3377945	FALSE	FALSE
Q9H4A3	WNK1	1.245589e-01	4.057195	2.577514e+00	3.943470e-02	7.768977e-01	-4.3385665	FALSE	FALSE
O00512	BCL9	3.088487e-01	4.045203	1.939092e+00	9.737441e-02	7.768977e-01	-4.3399443	FALSE	FALSE
Q86YA3	ZGRF1	2.098924e-01	4.054910	1.965788e+00	9.373923e-02	7.768977e-01	-4.3431174	FALSE	FALSE
Q8TCJ2	STT3B	2.201186e-01	4.052139	2.363262e+00	5.327585e-02	7.768977e-01	-4.3442568	FALSE	FALSE
Q8IX18	DHX40	2.046457e-01	4.054367	2.047060e+00	8.348448e-02	7.768977e-01	-4.3536099	FALSE	FALSE
Q15596	NCOA2	2.589495e-01	4.051063	1.884512e+00	1.052471e-01	7.768977e-01	-4.3599059	FALSE	FALSE
Q52LR7	EPC2	3.184579e-01	4.044018	1.872011e+00	1.071369e-01	7.768977e-01	-4.3608235	FALSE	FALSE
Q96J01	THOC3	1.442536e-01	4.056365	2.581677e+00	3.920641e-02	7.768977e-01	-4.3622409	FALSE	FALSE
Q5GLZ8	HERC4	2.699502e-01	4.048131	2.276127e+00	6.026847e-02	7.768977e-01	-4.3631679	FALSE	FALSE
Q13617	CUL2	1.229267e-01	4.057520	2.391337e+00	5.120576e-02	7.768977e-01	-4.3666261	FALSE	FALSE
Q96JB2	COG3	2.727498e-01	4.048563	1.989163e+00	9.066718e-02	7.768977e-01	-4.3669859	FALSE	FALSE
Q9UKZ1	CNOT11	4.233080e-01	4.028117	1.766801e+00	1.244149e-01	7.768977e-01	-4.3682679	FALSE	FALSE
P47897	QARS1	1.377902e-01	4.056585	2.678101e+00	3.429060e-02	7.768977e-01	-4.3728583	FALSE	FALSE
O75132	ZBED4	3.038769e-01	4.048748	1.725548e+00	1.319042e-01	7.768977e-01	-4.3763014	FALSE	FALSE
Q96CW6	SLC7A6OS	-1.942437e-01	4.054039	-2.236485e+00	6.375569e-02	7.768977e-01	-4.3787150	FALSE	FALSE
Q07020	RPL18	1.047936e-01	4.057628	3.349357e+00	1.392759e-02	7.768977e-01	-4.3842842	FALSE	FALSE
Q6XQN6	NAPRT	3.123732e-01	4.045960	1.770034e+00	1.238458e-01	7.768977e-01	-4.3863555	FALSE	FALSE
O94953	KDM4B	2.958224e-01	4.048559	1.761129e+00	1.254198e-01	7.768977e-01	-4.3874100	FALSE	FALSE
O43933	PEX1	2.120349e-01	4.053238	2.085798e+00	7.900042e-02	7.768977e-01	-4.3895490	FALSE	FALSE
Q9UM22	EPDR1	-4.305933e-01	4.027505	-1.770597e+00	1.237468e-01	7.768977e-01	-4.3896250	FALSE	FALSE
Q01804	OTUD4	1.819444e-01	4.055584	2.066098e+00	8.124964e-02	7.768977e-01	-4.3921338	FALSE	FALSE
Q5VVJ2	MYSM1	3.179160e-01	4.045480	1.734687e+00	1.302085e-01	7.768977e-01	-4.3923514	FALSE	FALSE
Q9Y3Q8	TSC22D4	1.510173e-01	4.056987	2.148758e+00	7.222501e-02	7.768977e-01	-4.3928714	FALSE	FALSE
Q96T88	UHRF1	1.646324e-01	4.055455	2.853338e+00	2.695126e-02	7.768977e-01	-4.3938312	FALSE	FALSE
Q9NRP2	CMC2	1.021692e+00	3.894820	2.334724e+00	5.546886e-02	7.768977e-01	-4.3959613	FALSE	FALSE
Q13459	MYO9B	2.195225e-01	4.052687	2.068069e+00	8.102170e-02	7.768977e-01	-4.3961216	FALSE	FALSE
Q8N7R7	CCNYL1	3.331318e-01	4.042850	1.741015e+00	1.290467e-01	7.768977e-01	-4.4009160	FALSE	FALSE
Q14CW9	ATXN7L3	4.811448e-01	4.015794	1.656752e+00	1.453672e-01	7.768977e-01	-4.4033704	FALSE	FALSE
Q9UQ49	NEU3	4.746269e-01	4.018680	1.719646e+00	1.330107e-01	7.768977e-01	-4.4044259	FALSE	FALSE
Q6PJI9	WDR59	3.099130e-01	4.044212	1.848406e+00	1.107967e-01	7.768977e-01	-4.4063906	FALSE	FALSE
Q8N4T8	CBR4	1.928759e-01	4.054921	2.022584e+00	8.644878e-02	7.768977e-01	-4.4079903	FALSE	FALSE
Q9NXF7	DCAF16	3.439743e-01	4.040072	2.070608e+00	8.072906e-02	7.768977e-01	-4.4103626	FALSE	FALSE
Q96DR7	ARHGEF26	5.953482e-01	3.982164	1.576675e+00	1.626834e-01	7.768977e-01	-4.4113550	FALSE	FALSE
Q9HBM1	SPC25	1.863310e-01	4.054819	2.122805e+00	7.494364e-02	7.768977e-01	-4.4114736	FALSE	FALSE
Q6UWP2	DHRS11	2.988724e-01	4.045965	1.836336e+00	1.127150e-01	7.768977e-01	-4.4132850	FALSE	FALSE
Q96G46	DUS3L	2.131538e-01	4.052608	2.338375e+00	5.518316e-02	7.768977e-01	-4.4164521	FALSE	FALSE
Q8N653	LZTR1	4.442938e-01	4.024055	1.788842e+00	1.205839e-01	7.768977e-01	-4.4206521	FALSE	FALSE
P13995	MTHFD2	3.523653e-01	4.039820	2.355672e+00	5.385021e-02	7.768977e-01	-4.4217209	FALSE	FALSE
P01893	HLA-H	2.398387e-01	4.050269	2.342318e+00	5.487633e-02	7.768977e-01	-4.4223600	FALSE	FALSE
Q5T6F0	DCAF12	4.586983e-01	4.021015	1.755218e+00	1.264753e-01	7.768977e-01	-4.4239320	FALSE	FALSE
P46108	CRK	2.098439e-01	4.052859	2.269497e+00	6.083776e-02	7.768977e-01	-4.4246391	FALSE	FALSE
Q9UII4	HERC5	2.210959e-01	4.052192	2.118923e+00	7.535914e-02	7.768977e-01	-4.4254307	FALSE	FALSE
Q8NFZ0	FBH1	4.176160e-01	4.027348	1.654979e+00	1.457309e-01	7.768977e-01	-4.4257368	FALSE	FALSE
Q9UQ35	SRRM2	1.640541e-01	4.055497	2.910356e+00	2.493969e-02	7.768977e-01	-4.4299632	FALSE	FALSE
P51157	RAB28	-4.508676e-01	4.021817	-1.725547e+00	1.319044e-01	7.768977e-01	-4.4319632	FALSE	FALSE
Q5THJ4	VPS13D	-2.339768e-01	4.051103	-2.024105e+00	8.626155e-02	7.768977e-01	-4.4373011	FALSE	FALSE
O95429	BAG4	2.328947e-01	4.051468	1.964230e+00	9.394760e-02	7.768977e-01	-4.4377525	FALSE	FALSE
Q8IZT6	ASPM	2.602856e-01	4.050552	1.807376e+00	1.174515e-01	7.768977e-01	-4.4381868	FALSE	FALSE
Q14192	FHL2	2.886973e-01	4.045848	1.926415e+00	9.914942e-02	7.768977e-01	-4.4383061	FALSE	FALSE
Q53R41	FASTKD1	2.691800e-01	4.051642	1.698642e+00	1.370209e-01	7.768977e-01	-4.4396064	FALSE	FALSE
P56556	NDUFA6	1.526149e-01	4.056139	2.319496e+00	5.667698e-02	7.768977e-01	-4.4404367	FALSE	FALSE
Q8N9M1	C19orf47	2.700322e-01	4.048127	1.921203e+00	9.988845e-02	7.768977e-01	-4.4415025	FALSE	FALSE
Q9UDW3	ZMAT5	5.486011e-01	3.998405	1.598752e+00	1.577244e-01	7.768977e-01	-4.4418996	FALSE	FALSE
Q96BZ9	TBC1D20	4.569989e-01	4.020185	1.723983e+00	1.321967e-01	7.768977e-01	-4.4419533	FALSE	FALSE
Q96P47	AGAP3	4.995384e-01	4.011673	1.741167e+00	1.290189e-01	7.768977e-01	-4.4420983	FALSE	FALSE
P35626	GRK3	3.957272e-01	4.031677	1.736601e+00	1.298560e-01	7.768977e-01	-4.4461531	FALSE	FALSE
Q96T21	SECISBP2	-3.563749e-01	4.044059	-1.559933e+00	1.665412e-01	7.768977e-01	-4.4495693	FALSE	FALSE
O95155	UBE4B	1.823303e-01	4.055431	2.013910e+00	8.752429e-02	7.768977e-01	-4.4516158	FALSE	FALSE
P35221	CTNNA1	3.055382e-01	4.044365	1.857647e+00	1.093495e-01	7.768977e-01	-4.4519128	FALSE	FALSE
O95563	MPC2	-1.515004e-01	4.056249	-2.277467e+00	6.015405e-02	7.768977e-01	-4.4527356	FALSE	FALSE
Q5HYJ3	FAM76B	3.276725e-01	4.041826	2.123875e+00	7.482953e-02	7.768977e-01	-4.4537606	FALSE	FALSE
Q9Y4I1	MYO5A	3.292093e-01	4.041403	1.955758e+00	9.508894e-02	7.768977e-01	-4.4544586	FALSE	FALSE
P51530	DNA2	-2.501367e-01	4.051259	-1.807420e+00	1.174441e-01	7.768977e-01	-4.4555498	FALSE	FALSE
Q9ULJ7	ANKRD50	2.419563e-01	4.051271	1.875677e+00	1.065792e-01	7.768977e-01	-4.4565273	FALSE	FALSE
Q02040	AKAP17A	1.655469e-01	4.055835	2.145925e+00	7.251684e-02	7.768977e-01	-4.4569076	FALSE	FALSE
Q53T59	HS1BP3	3.115066e-01	4.043125	1.790033e+00	1.203802e-01	7.768977e-01	-4.4574563	FALSE	FALSE
P56589	PEX3	4.166357e-01	4.029823	2.061738e+00	8.175605e-02	7.768977e-01	-4.4584921	FALSE	FALSE
Q13905	RAPGEF1	2.640562e-01	4.049138	1.859264e+00	1.090983e-01	7.768977e-01	-4.4622526	FALSE	FALSE
Q15392	DHCR24	1.784053e-01	4.054705	2.280804e+00	5.987012e-02	7.768977e-01	-4.4656563	FALSE	FALSE
Q8TBB5	KLHDC4	3.932060e-01	4.033245	2.014316e+00	8.747368e-02	7.768977e-01	-4.4663203	FALSE	FALSE
Q49A88	CCDC14	4.277642e-01	4.025655	1.626532e+00	1.516867e-01	7.768977e-01	-4.4665397	FALSE	FALSE
Q9BRR6	ADPGK	1.597697e-01	4.055982	2.183443e+00	6.874723e-02	7.768977e-01	-4.4684388	FALSE	FALSE
Q96RR4	CAMKK2	3.656546e-01	4.035394	1.778501e+00	1.223669e-01	7.768977e-01	-4.4692015	FALSE	FALSE
P82675	MRPS5	1.485373e-01	4.056622	2.179453e+00	6.913852e-02	7.768977e-01	-4.4705861	FALSE	FALSE
Q7L576	CYFIP1	1.098276e-01	4.057587	2.545509e+00	4.123682e-02	7.768977e-01	-4.4733412	FALSE	FALSE
Q9UBF8	PI4KB	3.318615e-01	4.040267	1.957530e+00	9.484907e-02	7.768977e-01	-4.4747954	FALSE	FALSE
Q01094	E2F1	-3.965378e-01	4.031071	-1.633053e+00	1.503013e-01	7.768977e-01	-4.4754401	FALSE	FALSE
Q9NQA3	WASH6P	2.755230e-01	4.047054	2.127329e+00	7.446234e-02	7.768977e-01	-4.4760549	FALSE	FALSE
Q9UGU0	TCF20	2.745836e-01	4.047345	1.988301e+00	9.077868e-02	7.768977e-01	-4.4775730	FALSE	FALSE
Q8TEH3	DENND1A	3.307654e-01	4.046576	1.549006e+00	1.691051e-01	7.768977e-01	-4.4783011	FALSE	FALSE
Q9UBI1	COMMD3	-1.290320e-01	4.057360	-2.239328e+00	6.349886e-02	7.768977e-01	-4.4825806	FALSE	FALSE
Q04727	TLE4	3.068973e-01	4.043941	1.800312e+00	1.186358e-01	7.768977e-01	-4.4836993	FALSE	FALSE
O60264	SMARCA5	1.710363e-01	4.054962	2.617325e+00	3.730772e-02	7.768977e-01	-4.4842297	FALSE	FALSE
Q9BQG0	MYBBP1A	1.089001e-01	4.057587	2.559490e+00	4.043915e-02	7.768977e-01	-4.4878998	FALSE	FALSE
Q9HCH0	NCKAP5L	2.121521e-01	4.055037	1.774735e+00	1.230225e-01	7.768977e-01	-4.4890985	FALSE	FALSE
Q15119	PDK2	3.065145e-01	4.046277	1.615326e+00	1.540955e-01	7.768977e-01	-4.4902065	FALSE	FALSE
Q92667	AKAP1	2.499095e-01	4.049624	2.251618e+00	6.240069e-02	7.768977e-01	-4.4912090	FALSE	FALSE
O14656	TOR1A	2.982309e-01	4.044579	2.019424e+00	8.683901e-02	7.768977e-01	-4.4958944	FALSE	FALSE
Q9UG56	PISD	2.929833e-01	4.045371	1.765991e+00	1.245580e-01	7.768977e-01	-4.5035881	FALSE	FALSE
Q9Y2U5	MAP3K2	4.546266e-01	4.020096	1.687565e+00	1.391822e-01	7.768977e-01	-4.5044461	FALSE	FALSE
P53985	SLC16A1	1.558131e-01	4.055707	2.524283e+00	4.247940e-02	7.768977e-01	-4.5048312	FALSE	FALSE
Q96RL1	UIMC1	2.227632e-01	4.053377	1.796407e+00	1.192956e-01	7.768977e-01	-4.5053452	FALSE	FALSE
Q9Y2Q3	GSTK1	1.764079e-01	4.054918	2.155438e+00	7.154162e-02	7.768977e-01	-4.5065363	FALSE	FALSE
Q9BUN8	DERL1	1.744159e-01	4.055262	2.086797e+00	7.888807e-02	7.768977e-01	-4.5066592	FALSE	FALSE
Q15363	TMED2	1.976940e-01	4.053457	2.146918e+00	7.241438e-02	7.768977e-01	-4.5127666	FALSE	FALSE
Q9H3L0	MMADHC	1.701146e-01	4.056188	1.955596e+00	9.511082e-02	7.768977e-01	-4.5146361	FALSE	FALSE
O75581	LRP6	3.612599e-01	4.038186	1.535642e+00	1.722907e-01	7.768977e-01	-4.5153238	FALSE	FALSE
Q8NBI6	XXYLT1	4.638975e-01	4.015567	1.660684e+00	1.445637e-01	7.768977e-01	-4.5158052	FALSE	FALSE
O00244	ATOX1	3.062975e-01	4.044607	2.399859e+00	5.059408e-02	7.768977e-01	-4.5167998	FALSE	FALSE
Q96DU7	ITPKC	-3.482548e-01	4.039834	-1.585489e+00	1.606864e-01	7.768977e-01	-4.5217326	FALSE	FALSE
Q8NHQ9	DDX55	2.863517e-01	4.045705	2.029822e+00	8.556137e-02	7.768977e-01	-4.5258415	FALSE	FALSE
Q8NE86	MCU	2.372212e-01	4.050472	2.101969e+00	7.720107e-02	7.768977e-01	-4.5264553	FALSE	FALSE
O43167	ZBTB24	3.213388e-01	4.044476	1.535680e+00	1.722815e-01	7.768977e-01	-4.5276889	FALSE	FALSE
Q86XP1	DGKH	3.255981e-01	4.044385	1.527129e+00	1.743490e-01	7.768977e-01	-4.5304281	FALSE	FALSE
P49327	FASN	9.362060e-02	4.057881	2.823218e+00	2.808312e-02	7.768977e-01	-4.5333376	FALSE	FALSE
Q9P246	STIM2	3.613926e-01	4.036988	1.552870e+00	1.681943e-01	7.768977e-01	-4.5347572	FALSE	FALSE
Q05469	LIPE	1.862727e-01	4.055941	1.823394e+00	1.148082e-01	7.768977e-01	-4.5349317	FALSE	FALSE
O75953	DNAJB5	5.731545e-01	3.990996	1.508803e+00	1.788575e-01	7.768977e-01	-4.5364655	FALSE	FALSE
P35236	PTPN7	2.856460e-01	4.045757	1.799731e+00	1.187338e-01	7.768977e-01	-4.5382597	FALSE	FALSE
Q15427	SF3B4	1.525786e-01	4.055824	2.531266e+00	4.206634e-02	7.768977e-01	-4.5447207	FALSE	FALSE
Q8N6N3	C1orf52	4.320267e-01	4.021000	1.701969e+00	1.363780e-01	7.768977e-01	-4.5456429	FALSE	FALSE
Q99081	TCF12	1.384154e-01	4.056654	2.268530e+00	6.092126e-02	7.768977e-01	-4.5458481	FALSE	FALSE
Q7Z6I8	C5orf24	7.037354e-01	3.956978	1.598910e+00	1.576894e-01	7.768977e-01	-4.5459397	FALSE	FALSE
Q9H8W3	FAM204A	4.006701e-01	4.029075	1.657029e+00	1.453104e-01	7.768977e-01	-4.5463375	FALSE	FALSE
Q13485	SMAD4	1.192887e-01	4.057733	2.185261e+00	6.856972e-02	7.768977e-01	-4.5478718	FALSE	FALSE
Q8WYQ5	DGCR8	3.079081e-01	4.043063	1.910307e+00	1.014511e-01	7.768977e-01	-4.5489304	FALSE	FALSE
Q9BY42	RTF2	3.217815e-01	4.043528	2.489167e+00	4.462193e-02	7.768977e-01	-4.5499900	FALSE	FALSE
Q96QD9	FYTTD1	4.207534e-01	4.020360	1.565035e+00	1.653565e-01	7.768977e-01	-4.5515495	FALSE	FALSE
O95478	NSA2	1.850365e-01	4.054049	2.278130e+00	6.009750e-02	7.768977e-01	-4.5559889	FALSE	FALSE
P14921	ETS1	-2.115997e-01	4.053015	-1.887960e+00	1.047318e-01	7.768977e-01	-4.5567196	FALSE	FALSE
Q9UHI6	DDX20	2.706841e-01	4.047634	2.224484e+00	6.485170e-02	7.768977e-01	-4.5568729	FALSE	FALSE
Q9Y3B7	MRPL11	1.099515e-01	4.057799	2.295602e+00	5.862756e-02	7.768977e-01	-4.5581423	FALSE	FALSE
P10114	RAP2A	2.129963e-01	4.051973	2.249453e+00	6.259278e-02	7.768977e-01	-4.5589439	FALSE	FALSE
Q9NQ89	C12orf4	-3.486295e-01	4.040086	-1.455723e+00	1.925306e-01	7.768977e-01	-4.5591031	FALSE	FALSE
Q15025	TNIP1	2.535186e-01	4.049391	1.786657e+00	1.209586e-01	7.768977e-01	-4.5599653	FALSE	FALSE
P17612	PRKACA	3.531176e-01	4.041250	2.577808e+00	3.941849e-02	7.768977e-01	-4.5612020	FALSE	FALSE
Q13163	MAP2K5	3.931945e-01	4.032627	1.422474e+00	2.015760e-01	7.768977e-01	-4.5614768	FALSE	FALSE
Q969H0	FBXW7	6.262230e-01	3.972099	1.388131e+00	2.113220e-01	7.768977e-01	-4.5615699	FALSE	FALSE
O95749	GGPS1	4.085027e-01	4.028161	1.774618e+00	1.230429e-01	7.768977e-01	-4.5632173	FALSE	FALSE
O15297	PPM1D	2.671802e-01	4.051833	1.531599e+00	1.732654e-01	7.768977e-01	-4.5638987	FALSE	FALSE
Q4AC94	C2CD3	-3.230281e-01	4.048698	-1.406686e+00	2.060048e-01	7.768977e-01	-4.5647182	FALSE	FALSE
Q8NCW5	NAXE	9.879042e-02	4.058080	2.346988e+00	5.451518e-02	7.768977e-01	-4.5651255	FALSE	FALSE
Q4VCS5	AMOT	4.721311e-01	4.011112	1.488397e+00	1.840047e-01	7.768977e-01	-4.5657392	FALSE	FALSE
Q9Y2G8	DNAJC16	-3.604784e-01	4.036573	-1.479982e+00	1.861666e-01	7.768977e-01	-4.5675176	FALSE	FALSE
P53621	COPA	9.494474e-02	4.057849	2.726507e+00	3.207221e-02	7.768977e-01	-4.5676665	FALSE	FALSE
Q8NI77	KIF18A	3.850758e-01	4.030926	1.607354e+00	1.558310e-01	7.768977e-01	-4.5677540	FALSE	FALSE
Q96T23	RSF1	1.447388e-01	4.056916	2.043214e+00	8.394343e-02	7.768977e-01	-4.5710172	FALSE	FALSE
Q9P2D0	IBTK	3.950645e-01	4.029473	1.581313e+00	1.616297e-01	7.768977e-01	-4.5753338	FALSE	FALSE
Q9NP87	POLM	3.665951e-01	4.034371	1.467050e+00	1.895348e-01	7.768977e-01	-4.5772274	FALSE	FALSE
O15067	PFAS	1.091840e-01	4.057481	2.581900e+00	3.919421e-02	7.768977e-01	-4.5789061	FALSE	FALSE
Q96EQ0	SGTB	3.693282e-01	4.033370	1.852502e+00	1.101529e-01	7.768977e-01	-4.5801695	FALSE	FALSE
Q9UQR1	ZNF148	1.846303e-01	4.054488	1.989792e+00	9.058591e-02	7.768977e-01	-4.5811714	FALSE	FALSE
Q9Y6K1	DNMT3A	3.745389e-01	4.033563	1.917349e+00	1.004384e-01	7.768977e-01	-4.5813597	FALSE	FALSE
Q2TAA5	ALG11	5.271679e-01	4.000579	1.620692e+00	1.529374e-01	7.768977e-01	-4.5814343	FALSE	FALSE
Q96KP1	EXOC2	1.571428e-01	4.055918	2.106986e+00	7.665134e-02	7.768977e-01	-4.5827165	FALSE	FALSE
Q8IUW5	RELL1	-2.756812e-01	4.048783	-1.556106e+00	1.674351e-01	7.768977e-01	-4.5830184	FALSE	FALSE
Q9H777	ELAC1	-3.367288e-01	4.038409	-1.526471e+00	1.745090e-01	7.768977e-01	-4.5872499	FALSE	FALSE
O75648	TRMU	2.575680e-01	4.049150	1.691562e+00	1.383985e-01	7.768977e-01	-4.5889371	FALSE	FALSE
Q9NUI1	DECR2	3.654537e-01	4.033589	1.622480e+00	1.525534e-01	7.768977e-01	-4.5890034	FALSE	FALSE
Q04724	TLE1	1.966007e-01	4.053248	2.154321e+00	7.165538e-02	7.768977e-01	-4.5893065	FALSE	FALSE
O95777	LSM8	2.083135e-01	4.052978	2.669896e+00	3.468246e-02	7.768977e-01	-4.5914826	FALSE	FALSE
Q14457	BECN1	2.912522e-01	4.044802	1.767022e+00	1.243760e-01	7.768977e-01	-4.5929812	FALSE	FALSE
Q9GZY4	COA1	3.964662e-01	4.027683	1.502012e+00	1.805556e-01	7.768977e-01	-4.5935842	FALSE	FALSE
Q8ND04	SMG8	1.315025e-01	4.057015	2.201555e+00	6.699943e-02	7.768977e-01	-4.5957160	FALSE	FALSE
Q9H8V3	ECT2	3.343731e-01	4.038474	1.729347e+00	1.311967e-01	7.768977e-01	-4.5971751	FALSE	FALSE
O95835	LATS1	2.613337e-01	4.048654	1.679061e+00	1.408636e-01	7.768977e-01	-4.5977726	FALSE	FALSE
Q99805	TM9SF2	1.282751e-01	4.056845	2.421164e+00	4.909767e-02	7.768977e-01	-4.6039983	FALSE	FALSE
Q8IXQ5	KLHL7	2.253849e-01	4.052308	1.717747e+00	1.333686e-01	7.768977e-01	-4.6073107	FALSE	FALSE
O00308	WWP2	1.901028e-01	4.053777	2.041676e+00	8.412768e-02	7.768977e-01	-4.6086953	FALSE	FALSE
Q86V97	KBTBD6	5.755813e-01	3.987726	1.603906e+00	1.565874e-01	7.768977e-01	-4.6092565	FALSE	FALSE
Q9Y5J6	TIMM10B	2.425739e-01	4.049361	2.035825e+00	8.483235e-02	7.768977e-01	-4.6105731	FALSE	FALSE
Q9P253	VPS18	1.693420e-01	4.056384	1.823636e+00	1.147687e-01	7.768977e-01	-4.6109942	FALSE	FALSE
P17029	ZKSCAN1	3.295537e-01	4.038823	1.647140e+00	1.473495e-01	7.768977e-01	-4.6115292	FALSE	FALSE
Q6UXV4	APOOL	3.141359e-01	4.041726	1.628982e+00	1.511647e-01	7.768977e-01	-4.6133254	FALSE	FALSE
Q8WUH2	TGFBRAP1	3.640707e-01	4.033664	1.571560e+00	1.638531e-01	7.768977e-01	-4.6133778	FALSE	FALSE
Q9UBQ5	EIF3K	1.122377e-01	4.057327	2.735571e+00	3.167400e-02	7.768977e-01	-4.6158667	FALSE	FALSE
Q9BZ23	PANK2	2.701970e-01	4.046641	1.766805e+00	1.244142e-01	7.768977e-01	-4.6169235	FALSE	FALSE
Q8N1B4	VPS52	1.950068e-01	4.053614	1.987127e+00	9.093079e-02	7.768977e-01	-4.6170632	FALSE	FALSE
A4D1P6	WDR91	3.496193e-01	4.036659	1.814180e+00	1.163215e-01	7.768977e-01	-4.6205084	FALSE	FALSE
Q8NCP5	ZBTB44	2.918948e-01	4.044649	1.565282e+00	1.652996e-01	7.768977e-01	-4.6213719	FALSE	FALSE
Q86SQ9	DHDDS	4.479437e-01	4.010986	1.419379e+00	2.024373e-01	7.768977e-01	-4.6239056	FALSE	FALSE
Q96LW7	CARD19	-2.282602e-01	4.052927	-1.620350e+00	1.530111e-01	7.768977e-01	-4.6240554	FALSE	FALSE
P04114	APOB	5.190266e-01	4.007996	1.856710e+00	1.094954e-01	7.768977e-01	-4.6247223	FALSE	FALSE
Q8NBM8	PCYOX1L	4.203023e-01	4.022615	1.699491e+00	1.368565e-01	7.768977e-01	-4.6264475	FALSE	FALSE
Q00987	MDM2	3.653825e-01	4.035270	1.361327e+00	2.192212e-01	7.768977e-01	-4.6273269	FALSE	FALSE
Q86X83	COMMD2	2.115329e-01	4.052017	2.126643e+00	7.453520e-02	7.768977e-01	-4.6304835	FALSE	FALSE
Q9UHJ3	SFMBT1	2.879656e-01	4.045550	1.564066e+00	1.655811e-01	7.768977e-01	-4.6305682	FALSE	FALSE
Q9H9Y2	RPF1	5.196129e-01	4.007601	1.813440e+00	1.164438e-01	7.768977e-01	-4.6308898	FALSE	FALSE
Q6ZSS7	MFSD6	2.744587e-01	4.046700	1.629660e+00	1.510207e-01	7.768977e-01	-4.6321490	FALSE	FALSE
P04053	DNTT	1.359850e-01	4.056465	2.433470e+00	4.825440e-02	7.768977e-01	-4.6332151	FALSE	FALSE
Q14839	CHD4	1.570456e-01	4.055578	2.649071e+00	3.569832e-02	7.768977e-01	-4.6333297	FALSE	FALSE
Q96KA5	CLPTM1L	3.446334e-01	4.037307	1.897128e+00	1.033733e-01	7.768977e-01	-4.6345933	FALSE	FALSE
Q8WV22	NSMCE1	-1.965101e-01	4.053129	-2.039195e+00	8.442579e-02	7.768977e-01	-4.6353508	FALSE	FALSE
P37108	SRP14	7.130203e-01	3.995049	2.928350e+00	2.433867e-02	7.768977e-01	-4.6356250	FALSE	FALSE
P40938	RFC3	1.042838e-01	4.057660	2.467341e+00	4.601019e-02	7.768977e-01	-4.6375336	FALSE	FALSE
O60783	MRPS14	-2.566588e-01	4.048013	-1.888363e+00	1.046716e-01	7.768977e-01	-4.6386287	FALSE	FALSE
Q9BWS9	CHID1	2.234998e-01	4.051076	1.969827e+00	9.320100e-02	7.768977e-01	-4.6396196	FALSE	FALSE
Q9UPQ4	TRIM35	3.882676e-01	4.027156	1.392679e+00	2.100074e-01	7.768977e-01	-4.6399324	FALSE	FALSE
O43795	MYO1B	1.686845e-01	4.054965	2.191721e+00	6.794279e-02	7.768977e-01	-4.6404288	FALSE	FALSE
Q9Y2Q0	ATP8A1	-3.639202e-01	4.033799	-1.315462e+00	2.333505e-01	7.768977e-01	-4.6415654	FALSE	FALSE
Q13501	SQSTM1	2.741483e-01	4.044832	1.721996e+00	1.325691e-01	7.768977e-01	-4.6415975	FALSE	FALSE
Q9BYD1	MRPL13	2.063059e-01	4.052509	2.082524e+00	7.936981e-02	7.768977e-01	-4.6436463	FALSE	FALSE
Q969V3	NCLN	1.656783e-01	4.055424	2.007123e+00	8.837530e-02	7.768977e-01	-4.6444794	FALSE	FALSE
Q9Y620	RAD54B	1.903514e-01	4.054561	1.794565e+00	1.196081e-01	7.768977e-01	-4.6466269	FALSE	FALSE
Q13615	MTMR3	1.894450e-01	4.054931	1.742919e+00	1.286991e-01	7.768977e-01	-4.6476183	FALSE	FALSE
Q8IV48	ERI1	1.278187e-01	4.057033	2.208131e+00	6.637621e-02	7.768977e-01	-4.6483089	FALSE	FALSE
Q9Y6D5	ARFGEF2	1.344797e-01	4.056871	2.129594e+00	7.422266e-02	7.768977e-01	-4.6483601	FALSE	FALSE
Q96QU8	XPO6	2.516814e-01	4.048415	1.910854e+00	1.013719e-01	7.768977e-01	-4.6488919	FALSE	FALSE
Q8WWC4	MAIP1	1.633904e-01	4.055690	1.947954e+00	9.615245e-02	7.768977e-01	-4.6493132	FALSE	FALSE
Q86V48	LUZP1	2.126862e-01	4.052763	1.744274e+00	1.284521e-01	7.768977e-01	-4.6506507	FALSE	FALSE
Q9NWK9	ZNHIT6	1.642762e-01	4.055863	1.913774e+00	1.009511e-01	7.768977e-01	-4.6510128	FALSE	FALSE
Q00403	GTF2B	-1.045858e-01	4.057789	-2.312748e+00	5.722102e-02	7.768977e-01	-4.6563187	FALSE	FALSE
Q03518	TAP1	2.604124e-01	4.047382	1.839508e+00	1.122077e-01	7.768977e-01	-4.6571095	FALSE	FALSE
O00458	IFRD1	6.231926e-01	3.955785	1.292823e+00	2.406170e-01	7.768977e-01	-4.6578762	FALSE	FALSE
Q9P2B4	CTTNBP2NL	3.100940e-01	4.041444	1.511184e+00	1.782658e-01	7.768977e-01	-4.6586801	FALSE	FALSE
Q96E39	RBMXL1	2.744558e-01	4.045580	1.804289e+00	1.179677e-01	7.768977e-01	-4.6607761	FALSE	FALSE
Q16643	DBN1	1.320181e-01	4.056614	2.705742e+00	3.300466e-02	7.768977e-01	-4.6643213	FALSE	FALSE
O15355	PPM1G	9.534194e-02	4.057786	2.841719e+00	2.738201e-02	7.768977e-01	-4.6672004	FALSE	FALSE
P12931	SRC	-2.076749e-01	4.052364	-1.903396e+00	1.024546e-01	7.768977e-01	-4.6675493	FALSE	FALSE
O14936	CASK	-2.911042e-01	4.050222	-1.292062e+00	2.408646e-01	7.768977e-01	-4.6688881	FALSE	FALSE
Q6PKG0	LARP1	1.653422e-01	4.055042	2.455772e+00	4.676425e-02	7.768977e-01	-4.6702752	FALSE	FALSE
Q9UL42	PNMA2	2.859733e-01	4.044194	1.682445e+00	1.401922e-01	7.768977e-01	-4.6710577	FALSE	FALSE
Q92896	GLG1	1.380352e-01	4.056820	2.052681e+00	8.281828e-02	7.768977e-01	-4.6719967	FALSE	FALSE
Q6NUQ1	RINT1	1.423292e-01	4.056956	1.945460e+00	9.649481e-02	7.768977e-01	-4.6734264	FALSE	FALSE
Q96N67	DOCK7	1.807616e-01	4.054594	1.895953e+00	1.035464e-01	7.768977e-01	-4.6734420	FALSE	FALSE
O95249	GOSR1	1.610238e-01	4.055322	2.076816e+00	8.001810e-02	7.768977e-01	-4.6737117	FALSE	FALSE
P00492	HPRT1	8.628005e-02	4.058006	2.889630e+00	2.565169e-02	7.768977e-01	-4.6740248	FALSE	FALSE
Q9NVA2	SEPTIN11	-1.462542e-01	4.056064	-2.213559e+00	6.586611e-02	7.768977e-01	-4.6742253	FALSE	FALSE
Q9BTT6	LRRC1	2.352805e-01	4.050131	1.738658e+00	1.294783e-01	7.768977e-01	-4.6771658	FALSE	FALSE
Q9UMX0	UBQLN1	1.615717e-01	4.055203	2.311721e+00	5.730427e-02	7.768977e-01	-4.6774777	FALSE	FALSE
Q86V21	AACS	2.336408e-01	4.050422	1.765420e+00	1.246588e-01	7.768977e-01	-4.6774860	FALSE	FALSE
Q08AM6	VAC14	1.854839e-01	4.054542	1.813032e+00	1.165114e-01	7.768977e-01	-4.6818170	FALSE	FALSE
Q15072	ZNF146	-2.777147e-01	4.047712	-1.397036e+00	2.087550e-01	7.768977e-01	-4.6823189	FALSE	FALSE
Q6UWP7	LCLAT1	2.996004e-01	4.042429	1.728029e+00	1.314417e-01	7.768977e-01	-4.6829332	FALSE	FALSE
P55197	MLLT10	2.453088e-01	4.051233	1.471543e+00	1.883582e-01	7.768977e-01	-4.6835052	FALSE	FALSE
Q9Y259	CHKB	4.981216e-01	4.000654	1.416986e+00	2.031055e-01	7.768977e-01	-4.6839187	FALSE	FALSE
Q96NE9	FRMD6	4.546345e-01	4.003326	1.251914e+00	2.542514e-01	7.768977e-01	-4.6845602	FALSE	FALSE
Q6PIY7	TENT2	2.134461e-01	4.053228	1.615662e+00	1.540228e-01	7.768977e-01	-4.6855641	FALSE	FALSE
Q9UJX4	ANAPC5	1.592446e-01	4.055984	1.908402e+00	1.017266e-01	7.768977e-01	-4.6859836	FALSE	FALSE
A3KN83	SBNO1	1.713099e-01	4.055139	1.903433e+00	1.024493e-01	7.768977e-01	-4.6862100	FALSE	FALSE
P22681	CBL	1.766864e-01	4.054553	1.965971e+00	9.371477e-02	7.768977e-01	-4.6865527	FALSE	FALSE
P32455	GBP1	1.178954e-01	4.057524	2.135929e+00	7.355617e-02	7.768977e-01	-4.6875126	FALSE	FALSE
Q6P0Q8	MAST2	3.128241e-01	4.042855	1.312565e+00	2.342695e-01	7.768977e-01	-4.6887604	FALSE	FALSE
Q96CV9	OPTN	3.613707e-01	4.032491	1.312341e+00	2.343406e-01	7.768977e-01	-4.6902301	FALSE	FALSE
P46019	PHKA2	2.462728e-01	4.048800	1.902735e+00	1.025511e-01	7.768977e-01	-4.6938335	FALSE	FALSE
O43741	PRKAB2	2.863100e-01	4.043718	1.640666e+00	1.486993e-01	7.768977e-01	-4.6943238	FALSE	FALSE
P46063	RECQL	1.444057e-01	4.056070	2.691588e+00	3.365667e-02	7.768977e-01	-4.6959497	FALSE	FALSE
Q9BR76	CORO1B	1.248504e-01	4.057184	2.122920e+00	7.493141e-02	7.768977e-01	-4.6962261	FALSE	FALSE
Q92871	PMM1	3.020791e-01	4.041409	1.477800e+00	1.867310e-01	7.768977e-01	-4.6968116	FALSE	FALSE
Q3B7T1	EDRF1	3.707877e-01	4.030096	1.480489e+00	1.860356e-01	7.768977e-01	-4.6987743	FALSE	FALSE
Q9H993	ARMT1	1.427256e-01	4.056449	2.056541e+00	8.236396e-02	7.768977e-01	-4.7002810	FALSE	FALSE
Q16537	PPP2R5E	1.306945e-01	4.056854	2.165636e+00	7.051090e-02	7.768977e-01	-4.7005219	FALSE	FALSE
O95159	ZFPL1	2.835040e-01	4.044150	2.012941e+00	8.764538e-02	7.768977e-01	-4.7006233	FALSE	FALSE
Q9C0C7	AMBRA1	1.936031e-01	4.053665	1.830080e+00	1.137221e-01	7.768977e-01	-4.7013544	FALSE	FALSE
P35813	PPM1A	1.852531e-01	4.053776	2.125499e+00	7.465667e-02	7.768977e-01	-4.7022772	FALSE	FALSE
Q9Y6K5	OAS3	2.530340e-01	4.047952	1.925585e+00	9.926665e-02	7.768977e-01	-4.7032196	FALSE	FALSE
Q8TCB0	IFI44	2.643743e-01	4.046719	1.632471e+00	1.504246e-01	7.768977e-01	-4.7083973	FALSE	FALSE
Q96RY7	IFT140	2.451351e-01	4.049778	1.538269e+00	1.716602e-01	7.768977e-01	-4.7098340	FALSE	FALSE
O75663	TIPRL	1.126916e-01	4.057350	2.378999e+00	5.210506e-02	7.768977e-01	-4.7103217	FALSE	FALSE
P23610	F8A1	3.926064e-01	4.025221	1.566124e+00	1.651048e-01	7.768977e-01	-4.7104481	FALSE	FALSE
Q8WVM7	STAG1	2.626972e-01	4.047045	1.914475e+00	1.008505e-01	7.768977e-01	-4.7110815	FALSE	FALSE
Q5VTE6	ANGEL2	2.775809e-01	4.045667	1.457289e+00	1.921138e-01	7.768977e-01	-4.7113264	FALSE	FALSE
Q67FW5	B3GNTL1	-2.944783e-01	4.045566	-1.287705e+00	2.422869e-01	7.768977e-01	-4.7118903	FALSE	FALSE
Q8TBA6	GOLGA5	2.105759e-01	4.053635	1.575918e+00	1.628560e-01	7.768977e-01	-4.7119760	FALSE	FALSE
Q9H6X2	ANTXR1	2.427484e-01	4.050942	1.469146e+00	1.889851e-01	7.768977e-01	-4.7150259	FALSE	FALSE
P11441	UBL4A	1.152515e-01	4.057460	2.186327e+00	6.846585e-02	7.768977e-01	-4.7152657	FALSE	FALSE
Q8NEJ9	NGDN	3.142804e-01	4.040021	1.672096e+00	1.422553e-01	7.768977e-01	-4.7170920	FALSE	FALSE
P30793	GCH1	1.853931e-01	4.054266	1.803266e+00	1.181391e-01	7.768977e-01	-4.7175814	FALSE	FALSE
Q9H7D7	WDR26	1.719113e-01	4.054657	2.068660e+00	8.095348e-02	7.768977e-01	-4.7195277	FALSE	FALSE
O95139	NDUFB6	1.812248e-01	4.053999	2.319252e+00	5.669655e-02	7.768977e-01	-4.7249549	FALSE	FALSE
Q3KQU3	MAP7D1	2.441706e-01	4.048666	1.779271e+00	1.222333e-01	7.768977e-01	-4.7267290	FALSE	FALSE
O00203	AP3B1	2.452724e-01	4.049720	2.358639e+00	5.362492e-02	7.768977e-01	-4.7284141	FALSE	FALSE
O14618	CCS	1.770814e-01	4.055191	1.742873e+00	1.287074e-01	7.768977e-01	-4.7295878	FALSE	FALSE
P30519	HMOX2	1.798477e-01	4.054083	2.027754e+00	8.581389e-02	7.768977e-01	-4.7329738	FALSE	FALSE
P17706	PTPN2	1.918239e-01	4.053260	1.986486e+00	9.101392e-02	7.768977e-01	-4.7357265	FALSE	FALSE
Q9P2K2	TXNDC16	2.838974e-01	4.044877	1.383406e+00	2.126958e-01	7.768977e-01	-4.7359046	FALSE	FALSE
Q8IWB9	TEX2	2.920136e-01	4.045793	1.234211e+00	2.603560e-01	7.768977e-01	-4.7359683	FALSE	FALSE
Q7Z628	NET1	2.557094e-01	4.049539	1.368485e+00	2.170864e-01	7.768977e-01	-4.7374600	FALSE	FALSE
Q96S44	TP53RK	1.461715e-01	4.055864	2.449155e+00	4.720134e-02	7.768977e-01	-4.7388582	FALSE	FALSE
P54274	TERF1	2.875438e-01	4.044055	1.401689e+00	2.074249e-01	7.768977e-01	-4.7405063	FALSE	FALSE
Q8TAV0	FAM76A	2.106171e-01	4.052610	1.633081e+00	1.502955e-01	7.768977e-01	-4.7405865	FALSE	FALSE
Q49AM3	TTC31	3.981758e-01	4.021303	1.434118e+00	1.983652e-01	7.768977e-01	-4.7407098	FALSE	FALSE
Q9NWQ4	GPATCH2L	-3.341351e-01	4.034288	-1.306637e+00	2.361600e-01	7.768977e-01	-4.7407187	FALSE	FALSE
Q9H6Q4	CIAO3	3.859911e-01	4.028329	1.638676e+00	1.491165e-01	7.768977e-01	-4.7421346	FALSE	FALSE
Q8TEL6	TRPC4AP	2.706130e-01	4.045532	1.538447e+00	1.716175e-01	7.768977e-01	-4.7438916	FALSE	FALSE
Q86TB9	PATL1	1.681412e-01	4.054933	1.991088e+00	9.041870e-02	7.768977e-01	-4.7445408	FALSE	FALSE
Q5QJE6	DNTTIP2	9.908976e-02	4.057895	2.271613e+00	6.065552e-02	7.768977e-01	-4.7457727	FALSE	FALSE
P16885	PLCG2	2.651813e-01	4.046698	1.437066e+00	1.975597e-01	7.768977e-01	-4.7471103	FALSE	FALSE
Q86YS7	C2CD5	2.046790e-01	4.052278	2.059749e+00	8.198822e-02	7.768977e-01	-4.7481038	FALSE	FALSE
O95059	RPP14	2.826341e-01	4.043795	1.524055e+00	1.750977e-01	7.768977e-01	-4.7507762	FALSE	FALSE
P68366	TUBA4A	1.073202e-01	4.057573	3.540773e+00	1.089762e-02	7.768977e-01	-4.7522509	FALSE	FALSE
O43264	ZW10	1.424186e-01	4.056513	1.965074e+00	9.383456e-02	7.768977e-01	-4.7537437	FALSE	FALSE
A6QL63	BTBD11	-2.220008e-01	4.053509	-1.410660e+00	2.048820e-01	7.768977e-01	-4.7552006	FALSE	FALSE
P29320	EPHA3	-1.961685e-01	4.053270	-1.724610e+00	1.320795e-01	7.768977e-01	-4.7562454	FALSE	FALSE
P06400	RB1	8.800278e-02	4.058009	2.507341e+00	4.349933e-02	7.768977e-01	-4.7570925	FALSE	FALSE
A7KAX9	ARHGAP32	2.759498e-01	4.044607	1.586352e+00	1.604920e-01	7.768977e-01	-4.7577288	FALSE	FALSE
Q15696	ZRSR2	3.007074e-01	4.040539	1.405304e+00	2.063967e-01	7.768977e-01	-4.7585596	FALSE	FALSE
Q8N3J3	C17orf53	3.169962e-01	4.036756	1.407638e+00	2.057353e-01	7.768977e-01	-4.7595465	FALSE	FALSE
Q13454	TUSC3	4.051973e-01	4.024431	1.670670e+00	1.425417e-01	7.768977e-01	-4.7619854	FALSE	FALSE
Q9Y2Z2	MTO1	2.113205e-01	4.053695	1.473044e+00	1.879667e-01	7.768977e-01	-4.7657203	FALSE	FALSE
Q8IVG5	SAMD9L	2.787344e-01	4.044540	1.439276e+00	1.969577e-01	7.768977e-01	-4.7661471	FALSE	FALSE
Q86W92	PPFIBP1	2.417464e-01	4.050154	1.405528e+00	2.063330e-01	7.768977e-01	-4.7684183	FALSE	FALSE
Q8TF42	UBASH3B	1.956382e-01	4.053173	1.773901e+00	1.231682e-01	7.768977e-01	-4.7706766	FALSE	FALSE
P35711	SOX5	3.220304e-01	4.034354	1.281413e+00	2.443541e-01	7.768977e-01	-4.7717706	FALSE	FALSE
Q86U06	RBM23	-2.032552e-01	4.052228	-1.783866e+00	1.214387e-01	7.768977e-01	-4.7722251	FALSE	FALSE
Q12789	GTF3C1	1.988811e-01	4.052692	1.968326e+00	9.340067e-02	7.768977e-01	-4.7727344	FALSE	FALSE
Q8N344	MIER2	3.321745e-01	4.033857	1.262419e+00	2.506875e-01	7.768977e-01	-4.7734042	FALSE	FALSE
Q9NV66	TYW1	3.170046e-01	4.037394	1.220906e+00	2.650271e-01	7.768977e-01	-4.7783027	FALSE	FALSE
O00291	HIP1	2.802486e-01	4.044157	1.364645e+00	2.182293e-01	7.768977e-01	-4.7787277	FALSE	FALSE
Q9NXR7	BABAM2	1.385386e-01	4.056658	1.954956e+00	9.519767e-02	7.768977e-01	-4.7789221	FALSE	FALSE
Q7L0J3	SV2A	4.305522e-01	4.020329	1.713140e+00	1.342405e-01	7.768977e-01	-4.7799817	FALSE	FALSE
Q6ZNB6	NFXL1	3.245204e-01	4.037008	1.572749e+00	1.635806e-01	7.768977e-01	-4.7814938	FALSE	FALSE
P45844	ABCG1	2.969805e-01	4.040158	1.439488e+00	1.969002e-01	7.768977e-01	-4.7837611	FALSE	FALSE
Q7Z7A1	CNTRL	2.338531e-01	4.051651	1.358744e+00	2.199965e-01	7.768977e-01	-4.7841790	FALSE	FALSE
Q5F1R6	DNAJC21	3.263082e-01	4.039134	1.866209e+00	1.080253e-01	7.768977e-01	-4.7843800	FALSE	FALSE
Q9NY74	ETAA1	2.998278e-01	4.040579	1.238689e+00	2.588000e-01	7.768977e-01	-4.7852165	FALSE	FALSE
Q9NXN4	GDAP2	2.447414e-01	4.048093	1.674920e+00	1.416894e-01	7.768977e-01	-4.7854062	FALSE	FALSE
Q9H7Z3	NRDE2	1.841437e-01	4.053720	1.822706e+00	1.149206e-01	7.768977e-01	-4.7863255	FALSE	FALSE
O15066	KIF3B	5.318663e-01	3.970925	1.216242e+00	2.666817e-01	7.768977e-01	-4.7866222	FALSE	FALSE
Q5SW79	CEP170	1.405763e-01	4.056819	1.862531e+00	1.085922e-01	7.768977e-01	-4.7870757	FALSE	FALSE
P09496	CLTA	1.617597e-01	4.055149	2.557564e+00	4.054810e-02	7.768977e-01	-4.7891810	FALSE	FALSE
Q9H5K3	POMK	2.725564e-01	4.044305	1.370691e+00	2.164323e-01	7.768977e-01	-4.7897087	FALSE	FALSE
Q53HC9	EIPR1	2.162964e-01	4.051178	2.026042e+00	8.602369e-02	7.768977e-01	-4.7906555	FALSE	FALSE
Q53HC5	KLHL26	3.398567e-01	4.031752	1.365293e+00	2.180361e-01	7.768977e-01	-4.7919587	FALSE	FALSE
P46940	IQGAP1	1.030068e-01	4.057582	2.423740e+00	4.891989e-02	7.768977e-01	-4.7936079	FALSE	FALSE
Q8TDW0	LRRC8C	-3.829428e-01	4.017820	-1.363331e+00	2.186218e-01	7.768977e-01	-4.7944695	FALSE	FALSE
Q9BT92	TCHP	2.872125e-01	4.043109	1.267589e+00	2.489495e-01	7.768977e-01	-4.7947487	FALSE	FALSE
Q96ED9	HOOK2	-2.884246e-01	4.043444	-1.124777e+00	3.009426e-01	7.883948e-01	-4.7948499	FALSE	FALSE
Q9H0K1	SIK2	-2.502466e-01	4.049785	-1.273352e+00	2.470246e-01	7.768977e-01	-4.7959216	FALSE	FALSE
Q96L91	EP400	1.738417e-01	4.054869	1.745111e+00	1.282999e-01	7.768977e-01	-4.7977148	FALSE	FALSE
Q6P1Q0	LETMD1	3.014220e-01	4.039503	1.329194e+00	2.290378e-01	7.768977e-01	-4.7980105	FALSE	FALSE
Q9BT22	ALG1	2.868415e-01	4.041835	1.524027e+00	1.751047e-01	7.768977e-01	-4.7981117	FALSE	FALSE
O14653	GOSR2	2.584118e-01	4.046140	1.685938e+00	1.395024e-01	7.768977e-01	-4.7986681	FALSE	FALSE
Q58WW2	DCAF6	2.438435e-01	4.048846	1.419936e+00	2.022820e-01	7.768977e-01	-4.7989939	FALSE	FALSE
P02792	FTL	4.295536e-01	4.019693	1.704567e+00	1.358781e-01	7.768977e-01	-4.8010967	FALSE	FALSE
Q9BZX2	UCK2	-9.915357e-02	4.057867	-2.230036e+00	6.434226e-02	7.768977e-01	-4.8012921	FALSE	FALSE
O00584	RNASET2	-1.986739e-01	4.054432	-1.477008e+00	1.869363e-01	7.768977e-01	-4.8013016	FALSE	FALSE
Q9Y6X8	ZHX2	2.598532e-01	4.045931	1.398540e+00	2.083241e-01	7.768977e-01	-4.8024010	FALSE	FALSE
Q7Z6K3	PTAR1	3.539774e-01	4.031845	1.596822e+00	1.581521e-01	7.768977e-01	-4.8064583	FALSE	FALSE
P31949	S100A11	1.976411e-01	4.052788	1.746625e+00	1.280249e-01	7.768977e-01	-4.8064625	FALSE	FALSE
Q9UL03	INTS6	3.659939e-01	4.025796	1.345249e+00	2.240852e-01	7.768977e-01	-4.8067971	FALSE	FALSE
Q13127	REST	3.594984e-01	4.023515	1.227677e+00	2.626411e-01	7.768977e-01	-4.8069804	FALSE	FALSE
O60427	FADS1	2.421461e-01	4.048264	1.577355e+00	1.625285e-01	7.768977e-01	-4.8095856	FALSE	FALSE
Q5VYS8	TUT7	2.802564e-01	4.043366	1.491367e+00	1.832471e-01	7.768977e-01	-4.8097681	FALSE	FALSE
Q9P2F8	SIPA1L2	2.665577e-01	4.044584	1.653341e+00	1.460677e-01	7.768977e-01	-4.8098704	FALSE	FALSE
Q8WUQ7	CACTIN	1.336446e-01	4.057067	1.874136e+00	1.068133e-01	7.768977e-01	-4.8117372	FALSE	FALSE
P61758	VBP1	-1.078670e-01	4.057370	-2.587869e+00	3.886945e-02	7.768977e-01	-4.8126287	FALSE	FALSE
Q5VW36	FOCAD	1.975023e-01	4.052684	1.791204e+00	1.201803e-01	7.768977e-01	-4.8128407	FALSE	FALSE
Q8WWI5	SLC44A1	1.990479e-01	4.052426	1.811371e+00	1.167867e-01	7.768977e-01	-4.8136608	FALSE	FALSE
Q5T5Y3	CAMSAP1	2.054194e-01	4.053536	1.448124e+00	1.945646e-01	7.768977e-01	-4.8173838	FALSE	FALSE
Q96G25	MED8	2.520055e-01	4.047101	1.840059e+00	1.121198e-01	7.768977e-01	-4.8183563	FALSE	FALSE
P02768	ALB	-6.905672e-01	3.974466	-2.220719e+00	6.519949e-02	7.768977e-01	-4.8188003	FALSE	FALSE
Q14204	DYNC1H1	7.209371e-02	4.058374	2.509274e+00	4.338168e-02	7.768977e-01	-4.8190538	FALSE	FALSE
P28288	ABCD3	1.436033e-01	4.055974	2.383460e+00	5.177805e-02	7.768977e-01	-4.8203141	FALSE	FALSE
Q96DX4	RSPRY1	6.829977e-01	3.942649	1.388291e+00	2.112757e-01	7.768977e-01	-4.8205284	FALSE	FALSE
Q9Y2K1	ZBTB1	4.479239e-01	4.011686	1.510653e+00	1.783975e-01	7.768977e-01	-4.8206922	FALSE	FALSE
Q15390	MTFR1	5.512740e-01	3.953730	1.269272e+00	2.483862e-01	7.768977e-01	-4.8209990	FALSE	FALSE
Q96B23	C18orf25	3.881467e-01	4.028367	1.715621e+00	1.337702e-01	7.768977e-01	-4.8242436	FALSE	FALSE
Q9Y2R5	MRPS17	3.983597e-01	4.024384	1.630160e+00	1.509144e-01	7.768977e-01	-4.8252790	FALSE	FALSE
Q9HCM4	EPB41L5	3.370110e-01	4.028085	1.162235e+00	2.864885e-01	7.785272e-01	-4.8271086	FALSE	FALSE
Q8IWE5	PLEKHM2	2.361067e-01	4.049188	1.416999e+00	2.031021e-01	7.768977e-01	-4.8272944	FALSE	FALSE
Q9NUT2	ABCB8	2.238645e-01	4.050672	1.519901e+00	1.761145e-01	7.768977e-01	-4.8283258	FALSE	FALSE
Q96PZ2	FAM111A	3.488909e-01	4.033243	1.626724e+00	1.516456e-01	7.768977e-01	-4.8288320	FALSE	FALSE
Q96I99	SUCLG2	1.085200e-01	4.057585	2.143226e+00	7.279600e-02	7.768977e-01	-4.8291000	FALSE	FALSE
Q9Y2X0	MED16	1.800688e-01	4.053848	1.799841e+00	1.187153e-01	7.768977e-01	-4.8291106	FALSE	FALSE
Q8IVH2	FOXP4	1.884983e-01	4.054052	1.587817e+00	1.601627e-01	7.768977e-01	-4.8304916	FALSE	FALSE
Q8N6H7	ARFGAP2	1.075442e-01	4.057540	2.205653e+00	6.661031e-02	7.768977e-01	-4.8315553	FALSE	FALSE
Q9BSB4	ATG101	3.325154e-01	4.037014	1.759942e+00	1.256309e-01	7.768977e-01	-4.8317021	FALSE	FALSE
Q9UDY2	TJP2	2.281134e-01	4.049783	1.597993e+00	1.578925e-01	7.768977e-01	-4.8327257	FALSE	FALSE
Q14573	ITPR3	2.950327e-01	4.040492	1.578137e+00	1.623507e-01	7.768977e-01	-4.8329906	FALSE	FALSE
Q68DK2	ZFYVE26	3.160227e-01	4.030474	1.161282e+00	2.868489e-01	7.785272e-01	-4.8348146	FALSE	FALSE
Q96Q89	KIF20B	2.760935e-01	4.043995	1.617803e+00	1.535598e-01	7.768977e-01	-4.8350261	FALSE	FALSE
Q15468	STIL	2.551085e-01	4.046391	1.451180e+00	1.937444e-01	7.768977e-01	-4.8357769	FALSE	FALSE
Q99496	RNF2	1.947952e-01	4.052362	1.962762e+00	9.414434e-02	7.768977e-01	-4.8361813	FALSE	FALSE
P55957	BID	3.316596e-01	4.041450	2.320084e+00	5.662987e-02	7.768977e-01	-4.8375599	FALSE	FALSE
Q5VWN6	TASOR2	2.506696e-01	4.047070	1.545498e+00	1.699360e-01	7.768977e-01	-4.8382122	FALSE	FALSE
Q5T5X7	BEND3	1.509875e-01	4.056222	1.765953e+00	1.245647e-01	7.768977e-01	-4.8411545	FALSE	FALSE
Q68D85	NCR3LG1	3.860974e-01	4.019922	1.351356e+00	2.222265e-01	7.768977e-01	-4.8426807	FALSE	FALSE
Q6PJ61	FBXO46	5.471778e-01	3.962742	1.141145e+00	2.945533e-01	7.858820e-01	-4.8431192	FALSE	FALSE
P82912	MRPS11	2.548162e-01	4.046557	1.805121e+00	1.178283e-01	7.768977e-01	-4.8443732	FALSE	FALSE
Q9NZ09	UBAP1	2.742607e-01	4.042901	1.443164e+00	1.959029e-01	7.768977e-01	-4.8456093	FALSE	FALSE
Q5T6V5	C9orf64	2.111022e-01	4.051018	1.705630e+00	1.356740e-01	7.768977e-01	-4.8459849	FALSE	FALSE
P80404	ABAT	2.506394e-01	4.046907	1.515909e+00	1.770966e-01	7.768977e-01	-4.8472023	FALSE	FALSE
O60825	PFKFB2	1.781479e-01	4.054254	1.679355e+00	1.408052e-01	7.768977e-01	-4.8474719	FALSE	FALSE
Q12986	NFX1	3.466161e-01	4.031549	1.514473e+00	1.774511e-01	7.768977e-01	-4.8487868	FALSE	FALSE
Q9H8M7	MINDY3	2.920246e-01	4.041500	1.667028e+00	1.432761e-01	7.768977e-01	-4.8490650	FALSE	FALSE
Q6PID6	TTC33	1.403145e-01	4.056520	1.861520e+00	1.087486e-01	7.768977e-01	-4.8493010	FALSE	FALSE
Q9Y3D5	MRPS18C	2.691406e-01	4.044292	1.908491e+00	1.017137e-01	7.768977e-01	-4.8510348	FALSE	FALSE
Q96DR4	STARD4	2.237253e-01	4.050201	1.509139e+00	1.787740e-01	7.768977e-01	-4.8527944	FALSE	FALSE
Q9BYI3	FAM126A	-1.973859e-01	4.052664	-1.607693e+00	1.557568e-01	7.768977e-01	-4.8536168	FALSE	FALSE
Q7Z5J4	RAI1	4.632801e-01	3.995464	1.206801e+00	2.700576e-01	7.768977e-01	-4.8573868	FALSE	FALSE
Q9NQZ5	STARD7	2.106881e-01	4.051166	1.802001e+00	1.183517e-01	7.768977e-01	-4.8576200	FALSE	FALSE
Q8N0U4	FAM185A	3.175527e-01	4.031627	1.201147e+00	2.720966e-01	7.768977e-01	-4.8590647	FALSE	FALSE
Q9Y512	SAMM50	9.765709e-02	4.057735	2.350747e+00	5.422630e-02	7.768977e-01	-4.8591715	FALSE	FALSE
P04004	VTN	-4.387126e-01	4.025304	-2.273956e+00	6.045430e-02	7.768977e-01	-4.8592252	FALSE	FALSE
Q99439	CNN2	-2.375412e-01	4.049839	-1.200766e+00	2.722344e-01	7.768977e-01	-4.8596797	FALSE	FALSE
Q6UW63	POGLUT2	3.404566e-01	4.030831	1.375715e+00	2.149490e-01	7.768977e-01	-4.8599223	FALSE	FALSE
Q12769	NUP160	1.397068e-01	4.056156	2.104981e+00	7.687055e-02	7.768977e-01	-4.8606209	FALSE	FALSE
Q9NV35	NUDT15	2.708670e-01	4.043728	1.596107e+00	1.583110e-01	7.768977e-01	-4.8616447	FALSE	FALSE
Q6NXT4	SLC30A6	3.270729e-01	4.032521	1.396893e+00	2.087959e-01	7.768977e-01	-4.8620668	FALSE	FALSE
Q6PII3	CCDC174	1.750337e-01	4.054575	1.673899e+00	1.418938e-01	7.768977e-01	-4.8625931	FALSE	FALSE
P16284	PECAM1	2.227529e-01	4.050010	1.772564e+00	1.234021e-01	7.768977e-01	-4.8642071	FALSE	FALSE
O60921	HUS1	-1.929147e-01	4.052576	-1.722126e+00	1.325446e-01	7.768977e-01	-4.8643565	FALSE	FALSE
P52429	DGKE	3.661163e-01	4.029109	1.574564e+00	1.631652e-01	7.768977e-01	-4.8649414	FALSE	FALSE
A5YKK6	CNOT1	1.013643e-01	4.057683	2.252581e+00	6.231549e-02	7.768977e-01	-4.8650301	FALSE	FALSE
Q8TF74	WIPF2	3.661436e-01	4.023821	1.336874e+00	2.266568e-01	7.768977e-01	-4.8663318	FALSE	FALSE
Q01085	TIAL1	1.586281e-01	4.055130	2.179864e+00	6.909812e-02	7.768977e-01	-4.8664418	FALSE	FALSE
O14735	CDIPT	2.442703e-01	4.047094	1.631266e+00	1.506799e-01	7.768977e-01	-4.8669216	FALSE	FALSE
Q86XN7	PROSER1	3.397954e-01	4.031046	1.437900e+00	1.973323e-01	7.768977e-01	-4.8675305	FALSE	FALSE
Q86UV5	USP48	1.667130e-01	4.054704	1.867081e+00	1.078913e-01	7.768977e-01	-4.8697852	FALSE	FALSE
Q96DM3	RMC1	1.936109e-01	4.052984	1.621126e+00	1.528443e-01	7.768977e-01	-4.8702974	FALSE	FALSE
Q9Y4C1	KDM3A	2.071093e-01	4.051637	1.677593e+00	1.411558e-01	7.768977e-01	-4.8709453	FALSE	FALSE
Q6ZN18	AEBP2	1.512261e-01	4.055913	1.800786e+00	1.185560e-01	7.768977e-01	-4.8712185	FALSE	FALSE
O75165	DNAJC13	1.605637e-01	4.054973	2.156890e+00	7.139394e-02	7.768977e-01	-4.8717188	FALSE	FALSE
Q6NZ67	MZT2B	3.651705e-01	4.029963	1.654381e+00	1.458538e-01	7.768977e-01	-4.8751972	FALSE	FALSE
Q7Z7H8	MRPL10	2.805838e-01	4.045331	2.059534e+00	8.201331e-02	7.768977e-01	-4.8759132	FALSE	FALSE
P51946	CCNH	-1.365582e-01	4.057122	-1.736613e+00	1.298538e-01	7.768977e-01	-4.8762517	FALSE	FALSE
Q9Y575	ASB3	-2.411037e-01	4.047852	-1.263136e+00	2.504458e-01	7.768977e-01	-4.8763332	FALSE	FALSE
Q15014	MORF4L2	1.558777e-01	4.055567	1.786144e+00	1.210466e-01	7.768977e-01	-4.8765220	FALSE	FALSE
Q86YT6	MIB1	2.373233e-01	4.047984	1.348916e+00	2.229676e-01	7.768977e-01	-4.8770264	FALSE	FALSE
Q8IXU6	SLC35F2	-2.731884e-01	4.041678	-1.231436e+00	2.613247e-01	7.768977e-01	-4.8791224	FALSE	FALSE
Q9HAU0	PLEKHA5	2.427357e-01	4.047664	1.386933e+00	2.116697e-01	7.768977e-01	-4.8794964	FALSE	FALSE
Q96K80	ZC3H10	3.063903e-01	4.035691	1.367676e+00	2.173266e-01	7.768977e-01	-4.8814573	FALSE	FALSE
Q9Y4K1	CRYBG1	1.526198e-01	4.056590	1.601520e+00	1.571128e-01	7.768977e-01	-4.8846786	FALSE	FALSE
Q8TDR0	TRAF3IP1	-3.517693e-01	4.007533	-9.702911e-01	3.670004e-01	7.957843e-01	-4.8848929	FALSE	FALSE
Q8IXB1	DNAJC10	1.267787e-01	4.057487	1.774990e+00	1.229781e-01	7.768977e-01	-4.8856260	FALSE	FALSE
P50749	RASSF2	2.821876e-01	4.044081	1.928260e+00	9.888911e-02	7.768977e-01	-4.8859949	FALSE	FALSE
Q9BQE4	SELENOS	3.119861e-01	4.031819	1.244492e+00	2.567956e-01	7.768977e-01	-4.8894419	FALSE	FALSE
O94842	TOX4	1.146388e-01	4.057153	2.210317e+00	6.617031e-02	7.768977e-01	-4.8901074	FALSE	FALSE
Q9P0W2	HMG20B	2.865256e-01	4.041291	1.595026e+00	1.585512e-01	7.768977e-01	-4.8940829	FALSE	FALSE
Q96GN5	CDCA7L	-1.272752e-01	4.056604	-2.200533e+00	6.709688e-02	7.768977e-01	-4.8944182	FALSE	FALSE
Q86X55	CARM1	-9.695855e-02	4.058075	-2.046405e+00	8.356252e-02	7.768977e-01	-4.8953990	FALSE	FALSE
Q9Y639	NPTN	4.274793e-01	4.020140	1.748668e+00	1.276549e-01	7.768977e-01	-4.8955650	FALSE	FALSE
P26640	VARS1	1.104863e-01	4.057264	2.403569e+00	5.033014e-02	7.768977e-01	-4.8962303	FALSE	FALSE
Q2TB10	ZNF800	-3.076295e-01	4.031859	-1.221024e+00	2.649855e-01	7.768977e-01	-4.8987907	FALSE	FALSE
Q14997	PSME4	1.561855e-01	4.056436	1.562779e+00	1.658795e-01	7.768977e-01	-4.9006327	FALSE	FALSE
Q99611	SEPHS2	3.560774e-01	4.029311	1.498970e+00	1.813211e-01	7.768977e-01	-4.9012352	FALSE	FALSE
Q9H930	SP140L	2.488859e-01	4.046060	1.339190e+00	2.259431e-01	7.768977e-01	-4.9032688	FALSE	FALSE
Q99426	TBCB	-7.481780e-02	4.058321	-2.402806e+00	5.038428e-02	7.768977e-01	-4.9035062	FALSE	FALSE
Q92966	SNAPC3	-1.932986e-01	4.054784	-1.284213e+00	2.434323e-01	7.768977e-01	-4.9062436	FALSE	FALSE
Q6ZWJ1	STXBP4	1.665662e-01	4.056057	1.469937e+00	1.887780e-01	7.768977e-01	-4.9099067	FALSE	FALSE
Q86YH6	PDSS2	3.510687e-01	4.027264	1.453710e+00	1.930676e-01	7.768977e-01	-4.9110612	FALSE	FALSE
Q8TB72	PUM2	1.495795e-01	4.055645	1.877933e+00	1.062375e-01	7.768977e-01	-4.9124805	FALSE	FALSE
Q96RN5	MED15	4.248972e-01	4.022388	1.756551e+00	1.262365e-01	7.768977e-01	-4.9152199	FALSE	FALSE
P55201	BRPF1	1.975779e-01	4.052221	1.622590e+00	1.525299e-01	7.768977e-01	-4.9153753	FALSE	FALSE
O95825	CRYZL1	4.076618e-01	4.022951	1.651434e+00	1.464608e-01	7.768977e-01	-4.9154303	FALSE	FALSE
Q12841	FSTL1	4.962457e-01	3.985975	1.340234e+00	2.256219e-01	7.768977e-01	-4.9158501	FALSE	FALSE
Q6P2Q9	PRPF8	1.195749e-01	4.056909	2.302782e+00	5.803429e-02	7.768977e-01	-4.9160295	FALSE	FALSE
Q8TEB1	DCAF11	1.633867e-01	4.054971	1.742223e+00	1.288260e-01	7.768977e-01	-4.9166403	FALSE	FALSE
Q9P107	GMIP	2.016746e-01	4.052257	1.408492e+00	2.054938e-01	7.768977e-01	-4.9167939	FALSE	FALSE
P41208	CETN2	1.337579e-01	4.056697	1.842649e+00	1.117076e-01	7.768977e-01	-4.9172120	FALSE	FALSE
O75976	CPD	1.422270e-01	4.056048	1.920500e+00	9.998856e-02	7.768977e-01	-4.9198462	FALSE	FALSE
Q6PI26	SHQ1	2.278557e-01	4.049368	1.233433e+00	2.606272e-01	7.768977e-01	-4.9204806	FALSE	FALSE
Q96T51	RUFY1	1.309774e-01	4.056615	1.971910e+00	9.292476e-02	7.768977e-01	-4.9207471	FALSE	FALSE
Q9NRX2	MRPL17	1.027906e-01	4.057773	2.049637e+00	8.317848e-02	7.768977e-01	-4.9217503	FALSE	FALSE
Q9H6R7	WDCP	2.608736e-01	4.045052	1.594846e+00	1.585914e-01	7.768977e-01	-4.9229201	FALSE	FALSE
Q9NZB8	MOCS1	5.077430e-01	3.994601	1.478474e+00	1.865567e-01	7.768977e-01	-4.9235334	FALSE	FALSE
Q96S15	WDR24	3.318553e-01	4.027878	1.202198e+00	2.717166e-01	7.768977e-01	-4.9242613	FALSE	FALSE
Q96BR5	COA7	3.511315e-01	4.032075	1.744165e+00	1.284720e-01	7.768977e-01	-4.9247608	FALSE	FALSE
P78559	MAP1A	1.989957e-01	4.052348	2.050171e+00	8.311521e-02	7.768977e-01	-4.9252265	FALSE	FALSE
Q9P1Z2	CALCOCO1	1.812444e-01	4.054615	1.417087e+00	2.030772e-01	7.768977e-01	-4.9261946	FALSE	FALSE
P13747	HLA-E	3.671957e-01	4.020966	1.303857e+00	2.370508e-01	7.768977e-01	-4.9276816	FALSE	FALSE
Q9H0H0	INTS2	1.434537e-01	4.055869	1.942722e+00	9.687201e-02	7.768977e-01	-4.9291198	FALSE	FALSE
Q6IPR3	TYW3	5.221120e-01	3.997236	1.551514e+00	1.685133e-01	7.768977e-01	-4.9293515	FALSE	FALSE
Q9Y613	FHOD1	2.586271e-01	4.043386	1.174949e+00	2.817171e-01	7.775115e-01	-4.9309880	FALSE	FALSE
Q8NBF6	AVL9	2.381147e-01	4.047312	1.576533e+00	1.627158e-01	7.768977e-01	-4.9314140	FALSE	FALSE
Q9Y3P8	SIT1	2.780924e-01	4.036705	1.003476e+00	3.519175e-01	7.957843e-01	-4.9322944	FALSE	FALSE
P20592	MX2	3.341491e-01	4.016035	9.387653e-01	3.817901e-01	7.957843e-01	-4.9345147	FALSE	FALSE
Q5UCC4	EMC10	2.175161e-01	4.049946	1.675733e+00	1.415270e-01	7.768977e-01	-4.9353495	FALSE	FALSE
Q9NVX0	HAUS2	2.332948e-01	4.047990	1.470538e+00	1.886209e-01	7.768977e-01	-4.9372154	FALSE	FALSE
Q5PRF9	SAMD4B	2.486248e-01	4.045103	1.380448e+00	2.135597e-01	7.768977e-01	-4.9375249	FALSE	FALSE
Q8NBJ5	COLGALT1	1.153944e-01	4.057323	1.976500e+00	9.231871e-02	7.768977e-01	-4.9376778	FALSE	FALSE
Q15006	EMC2	2.834264e-01	4.043853	1.879516e+00	1.059985e-01	7.768977e-01	-4.9380202	FALSE	FALSE
O94972	TRIM37	3.202804e-01	4.009627	8.192277e-01	4.419803e-01	8.097727e-01	-4.9380614	FALSE	FALSE
Q9BVK6	TMED9	1.036830e-01	4.057486	2.330509e+00	5.580061e-02	7.768977e-01	-4.9385945	FALSE	FALSE
Q99519	NEU1	2.682831e-01	4.041982	1.431298e+00	1.991384e-01	7.768977e-01	-4.9389437	FALSE	FALSE
P56645	PER3	7.254600e-01	3.931992	1.426017e+00	2.005940e-01	7.768977e-01	-4.9395143	FALSE	FALSE
Q8IXM6	NRM	3.433839e-01	4.031262	1.477613e+00	1.867794e-01	7.768977e-01	-4.9398601	FALSE	FALSE
Q9NTW7	ZFP64	7.508667e-01	3.885708	1.156813e+00	2.885442e-01	7.801712e-01	-4.9405362	FALSE	FALSE
P37268	FDFT1	3.588030e-01	4.039241	2.385599e+00	5.162195e-02	7.768977e-01	-4.9406366	FALSE	FALSE
O75394	MRPL33	3.270799e-01	4.032530	1.450857e+00	1.938307e-01	7.768977e-01	-4.9412237	FALSE	FALSE
Q99797	MIPEP	1.413444e-01	4.056561	1.698019e+00	1.371416e-01	7.768977e-01	-4.9423261	FALSE	FALSE
Q6IN85	PPP4R3A	1.840073e-01	4.053176	2.075145e+00	8.020880e-02	7.768977e-01	-4.9427402	FALSE	FALSE
Q96FV2	SCRN2	2.220018e-01	4.049349	1.619633e+00	1.531655e-01	7.768977e-01	-4.9432459	FALSE	FALSE
Q8NFV4	ABHD11	3.607968e-01	4.023080	1.285129e+00	2.431315e-01	7.768977e-01	-4.9442490	FALSE	FALSE
Q8TBX8	PIP4K2C	1.677940e-01	4.054810	1.581916e+00	1.614931e-01	7.768977e-01	-4.9454444	FALSE	FALSE
Q15047	SETDB1	1.848734e-01	4.053414	1.554995e+00	1.676953e-01	7.768977e-01	-4.9472966	FALSE	FALSE
Q5T0N5	FNBP1L	-1.847912e-01	4.053854	-1.411940e+00	2.045212e-01	7.768977e-01	-4.9484031	FALSE	FALSE
Q8N720	ZNF655	2.635625e-01	4.039262	9.691825e-01	3.675129e-01	7.957843e-01	-4.9485340	FALSE	FALSE
Q8TDB6	DTX3L	1.491619e-01	4.055652	1.795497e+00	1.194500e-01	7.768977e-01	-4.9487666	FALSE	FALSE
O75420	GIGYF1	2.024405e-01	4.051629	1.413793e+00	2.040003e-01	7.768977e-01	-4.9490579	FALSE	FALSE
Q8TEK3	DOT1L	3.063949e-01	4.035500	1.332017e+00	2.281601e-01	7.768977e-01	-4.9492042	FALSE	FALSE
O14920	IKBKB	1.832259e-01	4.053575	1.501722e+00	1.806284e-01	7.768977e-01	-4.9499669	FALSE	FALSE
P53350	PLK1	2.406930e-01	4.046816	1.636085e+00	1.496613e-01	7.768977e-01	-4.9505735	FALSE	FALSE
Q6VN20	RANBP10	2.293413e-01	4.048728	1.654301e+00	1.458703e-01	7.768977e-01	-4.9507553	FALSE	FALSE
P26374	CHML	2.084039e-01	4.050756	1.467316e+00	1.894648e-01	7.768977e-01	-4.9520653	FALSE	FALSE
Q9UBV2	SEL1L	2.444538e-01	4.046259	1.545863e+00	1.698493e-01	7.768977e-01	-4.9521918	FALSE	FALSE
Q9NYA4	MTMR4	2.213217e-01	4.049204	1.422328e+00	2.016164e-01	7.768977e-01	-4.9524758	FALSE	FALSE
Q9Y2G5	POFUT2	2.710165e-01	4.039290	1.210250e+00	2.688198e-01	7.768977e-01	-4.9563033	FALSE	FALSE
Q01780	EXOSC10	1.600197e-01	4.054857	2.138303e+00	7.330794e-02	7.768977e-01	-4.9570730	FALSE	FALSE
Q8N8N7	PTGR2	-2.017481e-01	4.051384	-1.592428e+00	1.591302e-01	7.768977e-01	-4.9570990	FALSE	FALSE
Q9Y2K2	SIK3	2.203313e-01	4.049195	1.336389e+00	2.268064e-01	7.768977e-01	-4.9576710	FALSE	FALSE
O75771	RAD51D	3.024801e-01	4.036068	1.359322e+00	2.198228e-01	7.768977e-01	-4.9579867	FALSE	FALSE
P17098	ZNF8	2.248927e-01	4.049256	1.700235e+00	1.367127e-01	7.768977e-01	-4.9580042	FALSE	FALSE
Q86X27	RALGPS2	3.489543e-01	4.023809	1.237079e+00	2.593585e-01	7.768977e-01	-4.9583747	FALSE	FALSE
Q96EP5	DAZAP1	1.815308e-01	4.053943	2.457804e+00	4.663091e-02	7.768977e-01	-4.9594631	FALSE	FALSE
Q9BPW8	NIPSNAP1	8.233011e-02	4.058136	2.309435e+00	5.749003e-02	7.768977e-01	-4.9599423	FALSE	FALSE
Q9C099	LRRCC1	2.392540e-01	4.046139	1.161093e+00	2.869204e-01	7.785272e-01	-4.9604921	FALSE	FALSE
Q9ULT8	HECTD1	1.579853e-01	4.055333	1.671299e+00	1.424153e-01	7.768977e-01	-4.9608249	FALSE	FALSE
P53367	ARFIP1	1.926160e-01	4.052460	1.907003e+00	1.019296e-01	7.768977e-01	-4.9612675	FALSE	FALSE
Q9Y6X9	MORC2	2.011255e-01	4.051603	1.591695e+00	1.592939e-01	7.768977e-01	-4.9614276	FALSE	FALSE
Q9NQC8	IFT46	2.731591e-01	4.037882	1.170404e+00	2.834149e-01	7.777784e-01	-4.9615106	FALSE	FALSE
P48736	PIK3CG	1.454790e-01	4.055945	1.777276e+00	1.225797e-01	7.768977e-01	-4.9627236	FALSE	FALSE
Q9P2W9	STX18	3.146861e-01	4.034576	1.428096e+00	2.000198e-01	7.768977e-01	-4.9633978	FALSE	FALSE
O95674	CDS2	3.552081e-01	4.027566	1.496127e+00	1.820390e-01	7.768977e-01	-4.9636158	FALSE	FALSE
Q9BQA9	CYBC1	3.404595e-01	4.033531	1.601017e+00	1.572238e-01	7.768977e-01	-4.9651483	FALSE	FALSE
O95985	TOP3B	1.769086e-01	4.053766	1.601362e+00	1.571477e-01	7.768977e-01	-4.9660598	FALSE	FALSE
Q7Z7F0	KHDC4	1.900308e-01	4.052454	1.575970e+00	1.628443e-01	7.768977e-01	-4.9677428	FALSE	FALSE
Q2KHT3	CLEC16A	3.312536e-01	4.024098	1.209524e+00	2.690800e-01	7.768977e-01	-4.9678638	FALSE	FALSE
Q96MG7	NSMCE3	1.797664e-01	4.053427	1.777178e+00	1.225968e-01	7.768977e-01	-4.9682024	FALSE	FALSE
Q13530	SERINC3	4.367743e-01	4.008936	1.466691e+00	1.896290e-01	7.768977e-01	-4.9685889	FALSE	FALSE
Q8NEM7	SUPT20H	1.896725e-01	4.052965	1.434352e+00	1.983010e-01	7.768977e-01	-4.9694684	FALSE	FALSE
Q9H992	MARCHF7	2.016213e-01	4.053505	1.014136e+00	3.471770e-01	7.950680e-01	-4.9699306	FALSE	FALSE
Q13206	DDX10	2.484969e-01	4.046609	1.674548e+00	1.417639e-01	7.768977e-01	-4.9700854	FALSE	FALSE
Q6PGN9	PSRC1	3.444443e-01	4.019548	1.139715e+00	2.951071e-01	7.858820e-01	-4.9706193	FALSE	FALSE
P31323	PRKAR2B	1.785542e-01	4.053605	1.621126e+00	1.528442e-01	7.768977e-01	-4.9713242	FALSE	FALSE
Q9H0P0	NT5C3A	1.591203e-01	4.055881	1.485196e+00	1.848242e-01	7.768977e-01	-4.9713604	FALSE	FALSE
Q7Z2W9	MRPL21	3.327118e-01	4.038394	1.989714e+00	9.059603e-02	7.768977e-01	-4.9732662	FALSE	FALSE
Q9UPZ3	HPS5	2.825628e-01	4.034417	1.118298e+00	3.035032e-01	7.886534e-01	-4.9738289	FALSE	FALSE
Q96RS6	NUDCD1	1.597111e-01	4.054983	2.250877e+00	6.246634e-02	7.768977e-01	-4.9741466	FALSE	FALSE
Q96Q07	BTBD9	2.240541e-01	4.048197	1.167035e+00	2.846793e-01	7.785272e-01	-4.9749855	FALSE	FALSE
Q9H0U3	MAGT1	3.011426e-01	4.041045	1.841328e+00	1.119177e-01	7.768977e-01	-4.9755786	FALSE	FALSE
Q96LD8	SENP8	2.427294e-01	4.045501	1.430022e+00	1.994893e-01	7.768977e-01	-4.9755861	FALSE	FALSE
Q7Z569	BRAP	-1.521868e-01	4.056142	-1.544544e+00	1.701625e-01	7.768977e-01	-4.9756521	FALSE	FALSE
P09001	MRPL3	1.382058e-01	4.056102	1.962949e+00	9.411923e-02	7.768977e-01	-4.9760976	FALSE	FALSE
Q9UH62	ARMCX3	1.385813e-01	4.056784	1.631745e+00	1.505782e-01	7.768977e-01	-4.9771953	FALSE	FALSE
Q05BQ5	MBTD1	2.202216e-01	4.049005	1.517688e+00	1.766583e-01	7.768977e-01	-4.9773069	FALSE	FALSE
Q9HC62	SENP2	2.124076e-01	4.050611	1.088020e+00	3.157091e-01	7.900394e-01	-4.9776367	FALSE	FALSE
Q9P2R6	RERE	-2.344689e-01	4.046227	-1.219319e+00	2.655892e-01	7.768977e-01	-4.9789078	FALSE	FALSE
O43633	CHMP2A	2.239273e-01	4.050275	2.118170e+00	7.543995e-02	7.768977e-01	-4.9792159	FALSE	FALSE
Q5VT25	CDC42BPA	2.174862e-01	4.049209	1.236211e+00	2.596601e-01	7.768977e-01	-4.9828951	FALSE	FALSE
Q9BTV5	FSD1	2.126034e-01	4.050152	1.147043e+00	2.922792e-01	7.833020e-01	-4.9838395	FALSE	FALSE
Q9Y2Z4	YARS2	1.288907e-01	4.056934	1.755768e+00	1.263767e-01	7.768977e-01	-4.9841429	FALSE	FALSE
Q9Y673	ALG5	2.639908e-01	4.044295	1.694604e+00	1.378050e-01	7.768977e-01	-4.9841889	FALSE	FALSE
Q5XUX1	FBXW9	1.963518e-01	4.052068	1.272910e+00	2.471719e-01	7.768977e-01	-4.9842730	FALSE	FALSE
Q5JPH6	EARS2	1.543004e-01	4.055700	1.576478e+00	1.627284e-01	7.768977e-01	-4.9843230	FALSE	FALSE
Q13112	CHAF1B	1.430415e-01	4.055823	1.954669e+00	9.523654e-02	7.768977e-01	-4.9844167	FALSE	FALSE
Q9Y222	DMTF1	-3.522994e-01	3.995141	-9.258547e-01	3.879771e-01	7.957843e-01	-4.9847051	FALSE	FALSE
Q9P281	BAHCC1	2.811602e-01	4.035079	1.057170e+00	3.285557e-01	7.906814e-01	-4.9852315	FALSE	FALSE
Q96A47	ISL2	3.810898e-01	4.021942	1.406996e+00	2.059170e-01	7.768977e-01	-4.9908771	FALSE	FALSE
Q96AT9	RPE	1.598100e-01	4.054690	1.945165e+00	9.653531e-02	7.768977e-01	-4.9911399	FALSE	FALSE
O14802	POLR3A	1.260041e-01	4.057459	1.653426e+00	1.460503e-01	7.768977e-01	-4.9911522	FALSE	FALSE
A8MW92	PHF20L1	2.776457e-01	4.043138	1.689037e+00	1.388931e-01	7.768977e-01	-4.9924165	FALSE	FALSE
Q8NB15	ZNF511	3.640338e-01	4.023212	1.335357e+00	2.271254e-01	7.768977e-01	-4.9926157	FALSE	FALSE
P38935	IGHMBP2	3.355686e-01	4.023932	1.249289e+00	2.551484e-01	7.768977e-01	-4.9930833	FALSE	FALSE
Q9UNA1	ARHGAP26	2.182009e-01	4.049238	1.341439e+00	2.252518e-01	7.768977e-01	-4.9933145	FALSE	FALSE
O75461	E2F6	2.176907e-01	4.049027	1.339250e+00	2.259245e-01	7.768977e-01	-4.9941033	FALSE	FALSE
P10253	GAA	-2.006855e-01	4.051759	-1.232558e+00	2.609326e-01	7.768977e-01	-4.9945315	FALSE	FALSE
Q96EK7	FAM120B	3.138349e-01	4.034928	1.426522e+00	2.004544e-01	7.768977e-01	-4.9951974	FALSE	FALSE
Q13572	ITPK1	-1.623078e-01	4.054791	-1.609015e+00	1.554680e-01	7.768977e-01	-4.9955239	FALSE	FALSE
Q6DKK2	TTC19	2.992945e-01	4.033648	1.197538e+00	2.734051e-01	7.768977e-01	-4.9966116	FALSE	FALSE
Q96IU2	ZBED3	3.280427e-01	4.031494	1.465473e+00	1.899493e-01	7.768977e-01	-4.9972794	FALSE	FALSE
P15260	IFNGR1	3.299699e-01	4.022387	1.133381e+00	2.975698e-01	7.876139e-01	-4.9975945	FALSE	FALSE
Q15032	R3HDM1	2.234599e-01	4.049340	1.764962e+00	1.247399e-01	7.768977e-01	-4.9979282	FALSE	FALSE
Q96EE3	SEH1L	1.150976e-01	4.057155	1.987573e+00	9.087296e-02	7.768977e-01	-4.9995261	FALSE	FALSE
Q14191	WRN	1.511579e-01	4.055956	1.552941e+00	1.681776e-01	7.768977e-01	-4.9995590	FALSE	FALSE
Q9Y276	BCS1L	2.350654e-01	4.046069	1.226510e+00	2.630510e-01	7.768977e-01	-5.0020712	FALSE	FALSE
Q9NPH0	ACP6	2.566624e-01	4.041674	1.184712e+00	2.780985e-01	7.768977e-01	-5.0022299	FALSE	FALSE
Q9UG63	ABCF2	9.093971e-02	4.057811	2.581077e+00	3.923921e-02	7.768977e-01	-5.0023548	FALSE	FALSE
P48380	RFX3	3.232344e-01	4.028442	1.224242e+00	2.638493e-01	7.768977e-01	-5.0025425	FALSE	FALSE
Q7L8W6	DPH6	-1.262628e-01	4.057313	-1.667338e+00	1.432133e-01	7.768977e-01	-5.0033973	FALSE	FALSE
O60683	PEX10	2.745507e-01	4.043534	1.735452e+00	1.300675e-01	7.768977e-01	-5.0036695	FALSE	FALSE
Q9P0N9	TBC1D7	2.875873e-01	4.034321	1.210577e+00	2.687029e-01	7.768977e-01	-5.0043798	FALSE	FALSE
Q92734	TFG	1.161415e-01	4.057002	2.148368e+00	7.226508e-02	7.768977e-01	-5.0047070	FALSE	FALSE
Q8IWA4	MFN1	1.836332e-01	4.052783	1.479208e+00	1.863667e-01	7.768977e-01	-5.0047956	FALSE	FALSE
Q9UKV8	AGO2	1.834401e-01	4.052994	1.640608e+00	1.487115e-01	7.768977e-01	-5.0059918	FALSE	FALSE
Q9Y394	DHRS7	1.767507e-01	4.053521	1.564121e+00	1.655683e-01	7.768977e-01	-5.0061451	FALSE	FALSE
Q8WXD5	GEMIN6	1.834491e-01	4.052889	1.704181e+00	1.359521e-01	7.768977e-01	-5.0064847	FALSE	FALSE
O43396	TXNL1	-8.507032e-02	4.058014	-2.358965e+00	5.360022e-02	7.768977e-01	-5.0065535	FALSE	FALSE
Q9Y483	MTF2	1.942486e-01	4.051683	1.453955e+00	1.930022e-01	7.768977e-01	-5.0066949	FALSE	FALSE
Q9H2D1	SLC25A32	2.369251e-01	4.046400	1.440256e+00	1.966914e-01	7.768977e-01	-5.0070861	FALSE	FALSE
Q93008	USP9X	1.947227e-01	4.052042	1.791988e+00	1.200466e-01	7.768977e-01	-5.0074041	FALSE	FALSE
Q86XR8	CEP57	1.684341e-01	4.055558	1.302048e+00	2.376325e-01	7.768977e-01	-5.0076091	FALSE	FALSE
Q9Y5X2	SNX8	2.241511e-01	4.045511	9.199624e-01	3.908260e-01	7.957843e-01	-5.0080300	FALSE	FALSE
Q9NQ88	TIGAR	1.707798e-01	4.053929	1.686912e+00	1.393106e-01	7.768977e-01	-5.0087916	FALSE	FALSE
Q9Y6I4	USP3	2.975047e-01	4.039706	1.645495e+00	1.476915e-01	7.768977e-01	-5.0092322	FALSE	FALSE
Q6P6B7	ANKRD16	2.885870e-01	4.021738	9.078027e-01	3.967551e-01	7.970913e-01	-5.0101643	FALSE	FALSE
P0DJD0	RGPD1	3.011725e-01	4.018578	8.613067e-01	4.200489e-01	8.039587e-01	-5.0113291	FALSE	FALSE
Q6P2C8	MED27	1.992516e-01	4.051713	1.826956e+00	1.142283e-01	7.768977e-01	-5.0121862	FALSE	FALSE
P48444	ARCN1	9.040308e-02	4.057872	2.288363e+00	5.923210e-02	7.768977e-01	-5.0127334	FALSE	FALSE
Q92698	RAD54L	2.540853e-01	4.038887	1.090593e+00	3.146564e-01	7.900394e-01	-5.0149294	FALSE	FALSE
Q15438	CYTH1	1.529741e-01	4.055130	1.726666e+00	1.316957e-01	7.768977e-01	-5.0150106	FALSE	FALSE
Q96DX7	TRIM44	2.090251e-01	4.050186	1.264287e+00	2.500583e-01	7.768977e-01	-5.0157580	FALSE	FALSE
O60318	MCM3AP	3.343048e-01	4.032275	1.484098e+00	1.851061e-01	7.768977e-01	-5.0163457	FALSE	FALSE
Q8N5I2	ARRDC1	2.893697e-01	4.033992	1.136786e+00	2.962437e-01	7.876139e-01	-5.0165234	FALSE	FALSE
Q99487	PAFAH2	4.541062e-01	3.984375	1.103025e+00	3.096104e-01	7.899051e-01	-5.0168856	FALSE	FALSE
Q13490	BIRC2	2.285790e-01	4.047328	1.378054e+00	2.142614e-01	7.768977e-01	-5.0170906	FALSE	FALSE
Q8IY63	AMOTL1	2.801948e-01	4.037409	1.270040e+00	2.481295e-01	7.768977e-01	-5.0174107	FALSE	FALSE
Q6PJG6	BRAT1	1.746680e-01	4.053669	1.636312e+00	1.496135e-01	7.768977e-01	-5.0179957	FALSE	FALSE
Q17RS7	GEN1	2.306264e-01	4.046100	1.327098e+00	2.296914e-01	7.768977e-01	-5.0181286	FALSE	FALSE
Q9BVJ7	DUSP23	3.901680e-01	4.006826	1.216466e+00	2.666020e-01	7.768977e-01	-5.0182156	FALSE	FALSE
O95870	ABHD16A	3.233062e-01	4.033458	1.505348e+00	1.797195e-01	7.768977e-01	-5.0196042	FALSE	FALSE
Q8WUF8	FAM172A	1.891968e-01	4.052670	1.271013e+00	2.478042e-01	7.768977e-01	-5.0202651	FALSE	FALSE
Q8WUA4	GTF3C2	1.560922e-01	4.055126	1.685197e+00	1.396486e-01	7.768977e-01	-5.0205439	FALSE	FALSE
Q9P032	NDUFAF4	2.293943e-01	4.047737	1.594277e+00	1.587181e-01	7.768977e-01	-5.0205444	FALSE	FALSE
Q96AB6	NTAN1	2.092025e-01	4.049993	1.307986e+00	2.357285e-01	7.768977e-01	-5.0211733	FALSE	FALSE
Q5SRI9	MANEA	3.004890e-01	4.039782	1.769786e+00	1.238892e-01	7.768977e-01	-5.0214576	FALSE	FALSE
Q9Y303	AMDHD2	1.617082e-01	4.055417	1.409432e+00	2.052283e-01	7.768977e-01	-5.0229610	FALSE	FALSE
P42345	MTOR	1.749921e-01	4.053675	1.605441e+00	1.562502e-01	7.768977e-01	-5.0249314	FALSE	FALSE
P36894	BMPR1A	2.548079e-01	4.035404	9.568987e-01	3.732282e-01	7.957843e-01	-5.0263616	FALSE	FALSE
Q9UBL0	ARPP21	-1.781632e-01	4.054913	-1.133199e+00	2.976407e-01	7.876139e-01	-5.0266935	FALSE	FALSE
O00161	SNAP23	1.878253e-01	4.052493	1.857742e+00	1.093347e-01	7.768977e-01	-5.0270295	FALSE	FALSE
Q9BZL4	PPP1R12C	1.755684e-01	4.054037	1.366410e+00	2.177034e-01	7.768977e-01	-5.0276626	FALSE	FALSE
O60292	SIPA1L3	2.751233e-01	4.027455	8.819273e-01	4.095965e-01	8.007894e-01	-5.0281909	FALSE	FALSE
Q13588	GRAP	2.065307e-01	4.049753	1.329392e+00	2.289761e-01	7.768977e-01	-5.0286329	FALSE	FALSE
Q7Z3K3	POGZ	1.575687e-01	4.054886	2.058290e+00	8.215891e-02	7.768977e-01	-5.0290602	FALSE	FALSE
Q9NW64	RBM22	1.162017e-01	4.057008	2.075998e+00	8.011133e-02	7.768977e-01	-5.0292074	FALSE	FALSE
Q9BVL4	SELENOO	3.869155e-01	3.993345	9.636093e-01	3.700975e-01	7.957843e-01	-5.0293482	FALSE	FALSE
Q9NTM9	CUTC	1.214657e-01	4.056756	2.145843e+00	7.252527e-02	7.768977e-01	-5.0293822	FALSE	FALSE
Q8WY54	PPM1E	2.500288e-01	4.044691	1.459881e+00	1.914257e-01	7.768977e-01	-5.0293914	FALSE	FALSE
Q14562	DHX8	1.132172e-01	4.057605	1.770717e+00	1.237257e-01	7.768977e-01	-5.0298740	FALSE	FALSE
Q9H1P3	OSBPL2	-2.263667e-01	4.046950	-1.394047e+00	2.096134e-01	7.768977e-01	-5.0303199	FALSE	FALSE
Q6P4I2	WDR73	2.311885e-01	4.047399	1.501700e+00	1.806340e-01	7.768977e-01	-5.0315643	FALSE	FALSE
Q7L211	ABHD13	-1.673844e-01	4.055896	-1.208044e+00	2.696109e-01	7.768977e-01	-5.0333911	FALSE	FALSE
Q92664	GTF3A	2.066802e-01	4.049840	1.140264e+00	2.948945e-01	7.858820e-01	-5.0334709	FALSE	FALSE
Q8N2K0	ABHD12	1.345716e-01	4.056940	1.570370e+00	1.641263e-01	7.768977e-01	-5.0351074	FALSE	FALSE
Q9BXB4	OSBPL11	1.234479e-01	4.056864	1.844925e+00	1.113465e-01	7.768977e-01	-5.0363293	FALSE	FALSE
Q9NPB6	PARD6A	2.179356e-01	4.045446	9.134080e-01	3.940135e-01	7.957843e-01	-5.0366167	FALSE	FALSE
Q9NWQ8	PAG1	2.101963e-01	4.050242	1.700240e+00	1.367118e-01	7.768977e-01	-5.0375352	FALSE	FALSE
Q13772	NCOA4	1.995751e-01	4.048813	8.359453e-01	4.331705e-01	8.075941e-01	-5.0377511	FALSE	FALSE
P82921	MRPS21	2.485898e-01	4.044996	1.474902e+00	1.874831e-01	7.768977e-01	-5.0378102	FALSE	FALSE
O75386	TULP3	2.372604e-01	4.044248	1.203305e+00	2.713167e-01	7.768977e-01	-5.0380126	FALSE	FALSE
Q96SK2	TMEM209	1.725393e-01	4.054428	1.323067e+00	2.309532e-01	7.768977e-01	-5.0386769	FALSE	FALSE
Q16526	CRY1	3.718537e-01	4.013866	1.188091e+00	2.768557e-01	7.768977e-01	-5.0391981	FALSE	FALSE
Q96AV8	E2F7	-2.287547e-01	4.040661	-8.783002e-01	4.114210e-01	8.014694e-01	-5.0392966	FALSE	FALSE
Q96EZ8	MCRS1	2.156993e-01	4.048514	1.272350e+00	2.473585e-01	7.768977e-01	-5.0407221	FALSE	FALSE
Q9Y666	SLC12A7	-1.730437e-01	4.054853	-1.205924e+00	2.703729e-01	7.768977e-01	-5.0412773	FALSE	FALSE
Q9UFF9	CNOT8	-1.707380e-01	4.054696	-1.300191e+00	2.382305e-01	7.768977e-01	-5.0413899	FALSE	FALSE
Q9H1U4	MEGF9	-3.713738e-01	3.999862	-1.082225e+00	3.180903e-01	7.900394e-01	-5.0415342	FALSE	FALSE
Q5T8I9	HENMT1	-1.646736e-01	4.054578	-1.475250e+00	1.873925e-01	7.768977e-01	-5.0427106	FALSE	FALSE
Q92673	SORL1	2.115445e-01	4.049488	1.371118e+00	2.163059e-01	7.768977e-01	-5.0447097	FALSE	FALSE
Q9UJJ9	GNPTG	-3.383733e-01	4.017506	-1.192148e+00	2.753692e-01	7.768977e-01	-5.0448424	FALSE	FALSE
Q99708	RBBP8	1.781778e-01	4.054068	1.182809e+00	2.788007e-01	7.768977e-01	-5.0451473	FALSE	FALSE
O00189	AP4M1	1.661033e-01	4.054725	1.386906e+00	2.116776e-01	7.768977e-01	-5.0461658	FALSE	FALSE
P29728	OAS2	3.747034e-01	4.011682	1.164384e+00	2.856773e-01	7.785272e-01	-5.0489880	FALSE	FALSE
Q8WY22	BRI3BP	2.026916e-01	4.051092	1.783255e+00	1.215441e-01	7.768977e-01	-5.0493981	FALSE	FALSE
P36508	ZNF76	-2.449143e-01	4.043997	-1.477448e+00	1.868223e-01	7.768977e-01	-5.0496909	FALSE	FALSE
Q96JN8	NEURL4	2.037374e-01	4.050044	1.198884e+00	2.729165e-01	7.768977e-01	-5.0499913	FALSE	FALSE
Q9Y679	AUP1	5.445904e-01	3.968541	1.231929e+00	2.611524e-01	7.768977e-01	-5.0500508	FALSE	FALSE
Q8TBC3	SHKBP1	2.157789e-01	4.048162	1.245121e+00	2.565792e-01	7.768977e-01	-5.0500525	FALSE	FALSE
Q8N3C0	ASCC3	1.582019e-01	4.054754	1.861279e+00	1.087858e-01	7.768977e-01	-5.0503331	FALSE	FALSE
Q96II8	LRCH3	1.560275e-01	4.054808	1.750225e+00	1.273735e-01	7.768977e-01	-5.0513036	FALSE	FALSE
Q9UHV7	MED13	2.595883e-01	4.041308	1.294300e+00	2.401369e-01	7.768977e-01	-5.0516165	FALSE	FALSE
Q9BWH6	RPAP1	1.782445e-01	4.053198	1.466817e+00	1.895960e-01	7.768977e-01	-5.0524717	FALSE	FALSE
Q8TDJ6	DMXL2	1.702606e-01	4.053927	1.458685e+00	1.917431e-01	7.768977e-01	-5.0533088	FALSE	FALSE
Q6PD62	CTR9	1.214559e-01	4.056879	1.889976e+00	1.044315e-01	7.768977e-01	-5.0535301	FALSE	FALSE
P63092	GNAS	1.793209e-01	4.053613	2.125410e+00	7.466619e-02	7.768977e-01	-5.0547336	FALSE	FALSE
Q7L2J0	MEPCE	2.840520e-01	4.044436	2.003978e+00	8.877243e-02	7.768977e-01	-5.0552213	FALSE	FALSE
Q9BTD8	RBM42	1.416932e-01	4.055679	1.945182e+00	9.653300e-02	7.768977e-01	-5.0560569	FALSE	FALSE
Q7Z7K0	CMC1	3.022232e-01	4.033241	1.256057e+00	2.528406e-01	7.768977e-01	-5.0564834	FALSE	FALSE
Q12899	TRIM26	1.598420e-01	4.054656	1.699920e+00	1.367735e-01	7.768977e-01	-5.0571868	FALSE	FALSE
Q15398	DLGAP5	2.035359e-01	4.050708	1.602088e+00	1.569875e-01	7.768977e-01	-5.0579795	FALSE	FALSE
Q8NDN9	RCBTB1	2.154646e-01	4.046159	9.994020e-01	3.537424e-01	7.957843e-01	-5.0583816	FALSE	FALSE
Q86YV9	HPS6	-2.213585e-01	4.046621	-1.310145e+00	2.350395e-01	7.768977e-01	-5.0587049	FALSE	FALSE
Q9Y5J1	UTP18	2.042518e-01	4.051239	1.889033e+00	1.045718e-01	7.768977e-01	-5.0588117	FALSE	FALSE
Q9NPH2	ISYNA1	-2.108740e-01	4.049140	-1.346454e+00	2.237174e-01	7.768977e-01	-5.0593183	FALSE	FALSE
Q92621	NUP205	9.142595e-02	4.057964	2.052340e+00	8.285863e-02	7.768977e-01	-5.0593888	FALSE	FALSE
P53675	CLTCL1	9.929440e-02	4.057542	2.475843e+00	4.546414e-02	7.768977e-01	-5.0620250	FALSE	FALSE
Q96ME1	FBXL18	2.643841e-01	4.039757	1.336269e+00	2.268437e-01	7.768977e-01	-5.0637416	FALSE	FALSE
P50750	CDK9	3.345671e-01	4.037185	1.866115e+00	1.080398e-01	7.768977e-01	-5.0647232	FALSE	FALSE
O75521	ECI2	1.284143e-01	4.056397	1.992140e+00	9.028322e-02	7.768977e-01	-5.0669079	FALSE	FALSE
Q96S82	UBL7	2.415732e-01	4.043430	1.272672e+00	2.472511e-01	7.768977e-01	-5.0680902	FALSE	FALSE
Q8TBE0	BAHD1	2.438826e-01	4.043270	1.258812e+00	2.519062e-01	7.768977e-01	-5.0685035	FALSE	FALSE
P51957	NEK4	2.671969e-01	4.016379	7.337803e-01	4.889864e-01	8.220362e-01	-5.0710462	FALSE	FALSE
P27540	ARNT	1.851526e-01	4.052343	1.289766e+00	2.416132e-01	7.768977e-01	-5.0711128	FALSE	FALSE
Q9BYW2	SETD2	2.350323e-01	4.047318	1.613557e+00	1.544791e-01	7.768977e-01	-5.0736425	FALSE	FALSE
Q14687	GSE1	-1.484588e-01	4.055569	-1.573385e+00	1.634350e-01	7.768977e-01	-5.0744450	FALSE	FALSE
Q9NVK5	FGFR1OP2	2.427328e-01	4.044718	1.423898e+00	2.011808e-01	7.768977e-01	-5.0750744	FALSE	FALSE
Q9BW66	CINP	1.570893e-01	4.055226	1.394169e+00	2.095784e-01	7.768977e-01	-5.0757075	FALSE	FALSE
Q7Z401	DENND4A	-2.155470e-01	4.042732	-8.954142e-01	4.028651e-01	7.980466e-01	-5.0760185	FALSE	FALSE
P10746	UROS	1.704129e-01	4.053661	1.514142e+00	1.775329e-01	7.768977e-01	-5.0782912	FALSE	FALSE
Q9BQ90	KLHDC3	2.084081e-01	4.048810	1.234811e+00	2.601471e-01	7.768977e-01	-5.0785763	FALSE	FALSE
Q8TC12	RDH11	2.591620e-01	4.044778	1.716344e+00	1.336336e-01	7.768977e-01	-5.0788194	FALSE	FALSE
Q9H1K0	RBSN	-1.664194e-01	4.044521	-5.805028e-01	5.813534e-01	8.512185e-01	-5.0793277	FALSE	FALSE
Q9H3H1	TRIT1	2.848936e-01	4.030800	1.065266e+00	3.251441e-01	7.900578e-01	-5.0811585	FALSE	FALSE
Q14118	DAG1	1.935564e-01	4.050952	1.241573e+00	2.578022e-01	7.768977e-01	-5.0815401	FALSE	FALSE
Q14168	MPP2	2.824815e-01	4.041162	1.659828e+00	1.447382e-01	7.768977e-01	-5.0825814	FALSE	FALSE
Q9H7N4	SCAF1	2.598880e-01	4.043606	1.572073e+00	1.637355e-01	7.768977e-01	-5.0826411	FALSE	FALSE
Q9H9A7	RMI1	1.539822e-01	4.055351	1.426787e+00	2.003813e-01	7.768977e-01	-5.0832078	FALSE	FALSE
O43861	ATP9B	2.734838e-01	4.024880	9.251767e-01	3.883041e-01	7.957843e-01	-5.0835110	FALSE	FALSE
Q12888	TP53BP1	9.192658e-02	4.058063	1.933929e+00	9.809351e-02	7.768977e-01	-5.0842611	FALSE	FALSE
P61106	RAB14	8.591112e-02	4.057994	2.192172e+00	6.789916e-02	7.768977e-01	-5.0845284	FALSE	FALSE
Q8N612	FAM160A2	2.368443e-01	4.029476	7.598379e-01	4.743030e-01	8.195050e-01	-5.0845956	FALSE	FALSE
Q92930	RAB8B	1.994383e-01	4.051198	1.777280e+00	1.225790e-01	7.768977e-01	-5.0852324	FALSE	FALSE
Q13043	STK4	-9.042682e-02	4.057872	-2.166053e+00	7.046912e-02	7.768977e-01	-5.0853522	FALSE	FALSE
Q96H35	RBM18	3.214282e-01	4.021459	1.065944e+00	3.248595e-01	7.900578e-01	-5.0868295	FALSE	FALSE
Q9BX10	GTPBP2	-1.925241e-01	4.050794	-1.162865e+00	2.862507e-01	7.785272e-01	-5.0895960	FALSE	FALSE
Q8WUD1	RAB2B	3.060493e-01	4.030931	1.244893e+00	2.566573e-01	7.768977e-01	-5.0897348	FALSE	FALSE
Q9Y6R9	CCDC61	1.625793e-01	4.055233	1.217542e+00	2.662195e-01	7.768977e-01	-5.0898367	FALSE	FALSE
Q9GZR7	DDX24	1.303449e-01	4.056351	1.826809e+00	1.142522e-01	7.768977e-01	-5.0900447	FALSE	FALSE
Q96JK2	DCAF5	1.853318e-01	4.051733	1.403759e+00	2.068354e-01	7.768977e-01	-5.0901150	FALSE	FALSE
Q6IQ32	ADNP2	2.414751e-01	4.047070	1.893053e+00	1.039749e-01	7.768977e-01	-5.0903517	FALSE	FALSE
Q99575	POP1	1.937579e-01	4.051326	1.539299e+00	1.714134e-01	7.768977e-01	-5.0908297	FALSE	FALSE
Q9NYY8	FASTKD2	1.135591e-01	4.057554	1.696032e+00	1.375273e-01	7.768977e-01	-5.0909228	FALSE	FALSE
Q96EX3	WDR34	1.649339e-01	4.054205	1.508765e+00	1.788671e-01	7.768977e-01	-5.0910315	FALSE	FALSE
Q5VT06	CEP350	2.388122e-01	4.042170	1.121815e+00	3.021110e-01	7.885630e-01	-5.0910666	FALSE	FALSE
Q96HI0	SENP5	3.791369e-01	3.976098	8.015471e-01	4.514359e-01	8.101344e-01	-5.0911935	FALSE	FALSE
Q99608	NDN	-2.719799e-01	4.030350	-1.060450e+00	3.271702e-01	7.904150e-01	-5.0916628	FALSE	FALSE
Q9UP95	SLC12A4	-2.550566e-01	4.031412	-9.545207e-01	3.743425e-01	7.957843e-01	-5.0930760	FALSE	FALSE
P05165	PCCA	-3.116102e-02	4.049096	-9.766659e-02	9.251734e-01	9.788090e-01	-5.0931355	FALSE	FALSE
Q86UB9	TMEM135	2.832607e-01	4.037828	1.358241e+00	2.201475e-01	7.768977e-01	-5.0933490	FALSE	FALSE
Q96PE3	INPP4A	1.781576e-01	4.052980	1.538927e+00	1.715024e-01	7.768977e-01	-5.0939091	FALSE	FALSE
Q5TCZ1	SH3PXD2A	2.221167e-01	4.042082	9.899103e-01	3.580233e-01	7.957843e-01	-5.0940004	FALSE	FALSE
Q9BY12	SCAPER	1.937275e-01	4.050728	1.104842e+00	3.088788e-01	7.899051e-01	-5.0942362	FALSE	FALSE
Q6AI12	ANKRD40	2.061713e-01	4.049347	1.410619e+00	2.048933e-01	7.768977e-01	-5.0947044	FALSE	FALSE
Q96FZ2	HMCES	1.447898e-01	4.055604	1.675437e+00	1.415862e-01	7.768977e-01	-5.0953326	FALSE	FALSE
P57075	UBASH3A	1.268706e-01	4.057011	1.596259e+00	1.582772e-01	7.768977e-01	-5.0962592	FALSE	FALSE
Q9BRJ2	MRPL45	2.443616e-01	4.047248	1.809664e+00	1.170702e-01	7.768977e-01	-5.0970864	FALSE	FALSE
Q99707	MTR	1.514205e-01	4.055680	1.402795e+00	2.071098e-01	7.768977e-01	-5.0980374	FALSE	FALSE
Q8WZ64	ARAP2	-1.476009e-01	4.045088	-5.038960e-01	6.311466e-01	8.680781e-01	-5.0982638	FALSE	FALSE
Q9UKU7	ACAD8	-1.149494e-01	4.057547	-1.660249e+00	1.446523e-01	7.768977e-01	-5.0989698	FALSE	FALSE
Q8NDX1	PSD4	1.682780e-01	4.053981	1.386278e+00	2.118599e-01	7.768977e-01	-5.0995990	FALSE	FALSE
Q9Y315	DERA	1.451635e-01	4.055594	1.616711e+00	1.537958e-01	7.768977e-01	-5.0997747	FALSE	FALSE
Q8WU76	SCFD2	1.584646e-01	4.054924	1.406316e+00	2.061095e-01	7.768977e-01	-5.0998370	FALSE	FALSE
Q9HCM1	RESF1	-2.132872e-01	4.042687	-8.840599e-01	4.085266e-01	8.007894e-01	-5.1001264	FALSE	FALSE
Q8WUI4	HDAC7	2.046538e-01	4.049238	1.314256e+00	2.337328e-01	7.768977e-01	-5.1003332	FALSE	FALSE
Q8NHP8	PLBD2	2.494641e-01	4.043672	1.380588e+00	2.135188e-01	7.768977e-01	-5.1006128	FALSE	FALSE
Q8WVS4	WDR60	-2.021531e-01	4.046955	-9.263798e-01	3.877240e-01	7.957843e-01	-5.1007636	FALSE	FALSE
Q9BT09	CNPY3	1.241493e-01	4.056593	1.877971e+00	1.062318e-01	7.768977e-01	-5.1009531	FALSE	FALSE
Q9NQS1	AVEN	6.013083e-01	3.979533	1.806449e+00	1.176062e-01	7.768977e-01	-5.1014139	FALSE	FALSE
O00165	HAX1	1.880569e-01	4.051969	1.658253e+00	1.450600e-01	7.768977e-01	-5.1014753	FALSE	FALSE
Q8IXQ4	GPALPP1	1.236777e-01	4.056797	1.744509e+00	1.284095e-01	7.768977e-01	-5.1015722	FALSE	FALSE
Q9NYR9	NKIRAS2	-1.404586e-01	4.055796	-1.703431e+00	1.360965e-01	7.768977e-01	-5.1018549	FALSE	FALSE
P56962	STX17	1.140235e-01	4.057374	1.729411e+00	1.311848e-01	7.768977e-01	-5.1028314	FALSE	FALSE
O14647	CHD2	1.815533e-01	4.052432	1.114026e+00	3.052014e-01	7.893139e-01	-5.1028432	FALSE	FALSE
P20226	TBP	3.196322e-01	4.033365	1.620894e+00	1.528941e-01	7.768977e-01	-5.1049493	FALSE	FALSE
P98196	ATP11A	1.626738e-01	4.054301	1.418494e+00	2.026842e-01	7.768977e-01	-5.1057252	FALSE	FALSE
Q9Y4A5	TRRAP	1.513893e-01	4.055084	1.689459e+00	1.388103e-01	7.768977e-01	-5.1063582	FALSE	FALSE
Q9Y2H6	FNDC3A	1.982186e-01	4.048711	1.008631e+00	3.496190e-01	7.952630e-01	-5.1068357	FALSE	FALSE
Q2TB18	ASTE1	2.252371e-01	4.032013	7.517703e-01	4.788166e-01	8.195050e-01	-5.1071196	FALSE	FALSE
Q92905	COPS5	-8.255141e-02	4.058230	-2.026556e+00	8.596064e-02	7.768977e-01	-5.1082476	FALSE	FALSE
O00443	PIK3C2A	2.446434e-01	4.045598	1.642514e+00	1.483127e-01	7.768977e-01	-5.1089446	FALSE	FALSE
P49137	MAPKAPK2	-1.659701e-01	4.053912	-1.765449e+00	1.246537e-01	7.768977e-01	-5.1093773	FALSE	FALSE
Q9P2J9	PDP2	2.704821e-01	4.029954	1.036849e+00	3.372466e-01	7.938741e-01	-5.1098144	FALSE	FALSE
Q96S90	LYSMD1	3.232899e-01	4.030075	1.328148e+00	2.293639e-01	7.768977e-01	-5.1099533	FALSE	FALSE
P07992	ERCC1	1.633339e-01	4.054226	1.417240e+00	2.030346e-01	7.768977e-01	-5.1112076	FALSE	FALSE
Q53H12	AGK	1.305694e-01	4.056238	2.151708e+00	7.192234e-02	7.768977e-01	-5.1120977	FALSE	FALSE
Q9BZL6	PRKD2	1.574337e-01	4.054947	1.416378e+00	2.032756e-01	7.768977e-01	-5.1122661	FALSE	FALSE
Q9BSY4	CHCHD5	-1.808491e-01	4.052098	-1.089171e+00	3.152379e-01	7.900394e-01	-5.1124012	FALSE	FALSE
Q9NVA1	UQCC1	3.902319e-01	4.019095	1.463036e+00	1.905915e-01	7.768977e-01	-5.1132924	FALSE	FALSE
Q7Z4V5	HDGFL2	-8.963404e-02	4.057911	-2.110141e+00	7.630765e-02	7.768977e-01	-5.1145223	FALSE	FALSE
Q8NFA0	USP32	1.721856e-01	4.053644	1.122317e+00	3.019125e-01	7.884339e-01	-5.1145875	FALSE	FALSE
P98170	XIAP	1.766382e-01	4.052856	1.318507e+00	2.323881e-01	7.768977e-01	-5.1148487	FALSE	FALSE
O75533	SF3B1	1.012541e-01	4.057465	2.448230e+00	4.726276e-02	7.768977e-01	-5.1157960	FALSE	FALSE
Q8N3P4	VPS8	2.767743e-01	4.034756	1.173078e+00	2.824151e-01	7.775115e-01	-5.1163834	FALSE	FALSE
P36639	NUDT1	1.431562e-01	4.055450	1.839576e+00	1.121970e-01	7.768977e-01	-5.1179456	FALSE	FALSE
Q9BRK5	SDF4	-2.154394e-01	4.042103	-9.197713e-01	3.909186e-01	7.957843e-01	-5.1181917	FALSE	FALSE
Q96S52	PIGS	2.570018e-01	4.043729	1.549984e+00	1.688742e-01	7.768977e-01	-5.1182792	FALSE	FALSE
Q86W56	PARG	1.934875e-01	4.051092	1.486098e+00	1.845929e-01	7.768977e-01	-5.1183529	FALSE	FALSE
Q6IA17	SIGIRR	2.226206e-01	4.041085	9.229326e-01	3.893879e-01	7.957843e-01	-5.1188308	FALSE	FALSE
P51513	NOVA1	2.187519e-01	4.044126	1.068350e+00	3.238519e-01	7.900394e-01	-5.1191060	FALSE	FALSE
Q7L523	RRAGA	2.269508e-01	4.048612	1.775737e+00	1.228477e-01	7.768977e-01	-5.1196744	FALSE	FALSE
Q5XPI4	RNF123	-1.583815e-01	4.055898	-1.050970e+00	3.311879e-01	7.908675e-01	-5.1198930	FALSE	FALSE
Q96DY7	MTBP	2.827373e-01	4.023674	9.025662e-01	3.993292e-01	7.972204e-01	-5.1200386	FALSE	FALSE
Q9H267	VPS33B	1.258548e-01	4.056798	1.637919e+00	1.492755e-01	7.768977e-01	-5.1205044	FALSE	FALSE
P35244	RPA3	7.089349e-02	4.058340	2.277660e+00	6.013763e-02	7.768977e-01	-5.1224337	FALSE	FALSE
Q6P1M0	SLC27A4	2.735538e-01	4.040486	1.474995e+00	1.874590e-01	7.768977e-01	-5.1224899	FALSE	FALSE
Q08AF3	SLFN5	1.761286e-01	4.052949	1.547289e+00	1.695113e-01	7.768977e-01	-5.1230054	FALSE	FALSE
O95486	SEC24A	1.081917e-01	4.057715	1.695729e+00	1.375861e-01	7.768977e-01	-5.1239906	FALSE	FALSE
Q14156	EFR3A	3.743590e-01	4.021314	1.385999e+00	2.119408e-01	7.768977e-01	-5.1254766	FALSE	FALSE
Q9GZT9	EGLN1	2.401968e-01	4.045479	1.529118e+00	1.738661e-01	7.768977e-01	-5.1256878	FALSE	FALSE
Q96RT8	TUBGCP5	2.296859e-01	4.044294	1.176148e+00	2.812707e-01	7.775115e-01	-5.1258407	FALSE	FALSE
Q8IZH2	XRN1	1.833466e-01	4.052165	1.468030e+00	1.892774e-01	7.768977e-01	-5.1278239	FALSE	FALSE
Q96AG3	SLC25A46	2.476662e-01	4.040932	1.215366e+00	2.669931e-01	7.768977e-01	-5.1286930	FALSE	FALSE
Q96G28	CFAP36	2.368231e-01	4.039543	1.025796e+00	3.420505e-01	7.946201e-01	-5.1287354	FALSE	FALSE
Q8N6N7	ACBD7	2.021280e-01	4.048225	1.112837e+00	3.056753e-01	7.898530e-01	-5.1297321	FALSE	FALSE
L0R8F8	MIEF1	1.714568e-01	4.053543	1.786987e+00	1.209019e-01	7.768977e-01	-5.1298458	FALSE	FALSE
Q92859	NEO1	1.753112e-01	4.052947	1.488380e+00	1.840089e-01	7.768977e-01	-5.1315028	FALSE	FALSE
P20338	RAB4A	-1.258462e-01	4.056797	-1.642785e+00	1.482562e-01	7.768977e-01	-5.1315987	FALSE	FALSE
Q96RD7	PANX1	1.769854e-01	4.052356	1.192971e+00	2.750687e-01	7.768977e-01	-5.1318384	FALSE	FALSE
O95361	TRIM16	2.480065e-01	4.033965	9.355508e-01	3.833235e-01	7.957843e-01	-5.1324011	FALSE	FALSE
Q9UHB7	AFF4	2.668054e-01	4.038168	1.220683e+00	2.651061e-01	7.768977e-01	-5.1327012	FALSE	FALSE
Q92766	RREB1	-1.438253e-01	4.044567	-5.106097e-01	6.266925e-01	8.678477e-01	-5.1332141	FALSE	FALSE
O75884	RBBP9	3.375959e-01	4.037406	1.977059e+00	9.224524e-02	7.768977e-01	-5.1335177	FALSE	FALSE
Q96RR1	TWNK	2.811699e-01	4.033250	1.153811e+00	2.896875e-01	7.813700e-01	-5.1335885	FALSE	FALSE
Q05823	RNASEL	3.173016e-01	4.014893	9.683074e-01	3.679178e-01	7.957843e-01	-5.1343539	FALSE	FALSE
Q86U44	METTL3	1.696806e-01	4.053492	1.630294e+00	1.508859e-01	7.768977e-01	-5.1344846	FALSE	FALSE
Q8NEL9	DDHD1	1.912581e-01	4.050644	1.212704e+00	2.679423e-01	7.768977e-01	-5.1351707	FALSE	FALSE
Q8IXK2	GALNT12	3.202954e-01	4.022264	1.171389e+00	2.830462e-01	7.775115e-01	-5.1354341	FALSE	FALSE
Q8IXQ3	C9orf40	3.217752e-01	4.015499	9.909394e-01	3.575572e-01	7.957843e-01	-5.1370711	FALSE	FALSE
O94927	HAUS5	1.990535e-01	4.051148	1.768549e+00	1.241069e-01	7.768977e-01	-5.1380356	FALSE	FALSE
A6NKD9	CCDC85C	1.545038e-01	4.055734	1.154947e+00	2.892542e-01	7.809102e-01	-5.1380649	FALSE	FALSE
O75127	PTCD1	1.658507e-01	4.054045	1.214715e+00	2.672252e-01	7.768977e-01	-5.1385050	FALSE	FALSE
Q9H410	DSN1	1.668772e-01	4.053657	1.693106e+00	1.380970e-01	7.768977e-01	-5.1402256	FALSE	FALSE
O60524	NEMF	2.179135e-01	4.046419	1.204802e+00	2.707770e-01	7.768977e-01	-5.1402308	FALSE	FALSE
Q8NI27	THOC2	9.326543e-02	4.057908	1.920786e+00	9.994773e-02	7.768977e-01	-5.1403691	FALSE	FALSE
Q96CT7	CCDC124	-8.351251e-02	4.057963	-2.394826e+00	5.095445e-02	7.768977e-01	-5.1416649	FALSE	FALSE
P19544	WT1	-2.171490e-01	4.024760	-6.800529e-01	5.202124e-01	8.289513e-01	-5.1426235	FALSE	FALSE
P82673	MRPS35	-1.364969e-01	4.055826	-1.782377e+00	1.216957e-01	7.768977e-01	-5.1429164	FALSE	FALSE
Q15067	ACOX1	1.136077e-01	4.057169	1.792259e+00	1.200004e-01	7.768977e-01	-5.1442779	FALSE	FALSE
O00329	PIK3CD	2.074232e-01	4.046089	1.058906e+00	3.278219e-01	7.904813e-01	-5.1446084	FALSE	FALSE
O60869	EDF1	2.405445e-01	4.049920	2.380630e+00	5.198523e-02	7.768977e-01	-5.1448959	FALSE	FALSE
Q9Y252	RNF6	5.920694e-01	3.935320	1.160367e+00	2.871951e-01	7.785272e-01	-5.1450901	FALSE	FALSE
Q9H2H9	SLC38A1	2.536152e-01	4.041650	1.401563e+00	2.074607e-01	7.768977e-01	-5.1453825	FALSE	FALSE
Q96DP5	MTFMT	-1.656075e-01	4.053665	-9.502834e-01	3.763344e-01	7.957843e-01	-5.1456348	FALSE	FALSE
O75503	CLN5	1.669668e-01	4.053580	1.299122e+00	2.385756e-01	7.768977e-01	-5.1466840	FALSE	FALSE
Q3MIT2	PUS10	3.120938e-01	4.021965	1.038017e+00	3.367421e-01	7.938741e-01	-5.1467322	FALSE	FALSE
Q9Y653	ADGRG1	1.856582e-01	4.049979	1.060304e+00	3.272316e-01	7.904150e-01	-5.1469746	FALSE	FALSE
Q8IZD2	KMT2E	1.832876e-01	4.049918	9.629803e-01	3.703900e-01	7.957843e-01	-5.1474788	FALSE	FALSE
Q9UBQ7	GRHPR	1.414411e-01	4.055542	1.884354e+00	1.052708e-01	7.768977e-01	-5.1476033	FALSE	FALSE
P22830	FECH	2.311600e-01	4.045492	1.357567e+00	2.203504e-01	7.768977e-01	-5.1487423	FALSE	FALSE
Q96C12	ARMC5	2.890629e-01	4.019245	9.838015e-01	3.607999e-01	7.957843e-01	-5.1492039	FALSE	FALSE
Q5TF21	SOGA3	2.259716e-01	4.037140	8.637260e-01	4.188125e-01	8.032803e-01	-5.1495139	FALSE	FALSE
O75223	GGCT	1.272886e-01	4.056316	1.976200e+00	9.235827e-02	7.768977e-01	-5.1497492	FALSE	FALSE
P33316	DUT	-6.794282e-02	4.058318	-2.967999e+00	2.306835e-02	7.768977e-01	-5.1498395	FALSE	FALSE
Q96G23	CERS2	2.166262e-01	4.048351	1.558006e+00	1.669907e-01	7.768977e-01	-5.1511623	FALSE	FALSE
Q14157	UBAP2L	2.607043e-01	4.045950	1.956334e+00	9.501086e-02	7.768977e-01	-5.1512971	FALSE	FALSE
Q9BTY7	HGH1	7.558449e-02	4.058341	2.065529e+00	8.131556e-02	7.768977e-01	-5.1519245	FALSE	FALSE
Q9H3R0	KDM4C	2.970708e-01	4.017930	9.484997e-01	3.771753e-01	7.957843e-01	-5.1522591	FALSE	FALSE
Q8NBU5	ATAD1	1.635139e-01	4.054311	2.000894e+00	8.916360e-02	7.768977e-01	-5.1528005	FALSE	FALSE
P62699	YPEL5	2.784143e-01	4.036078	1.276941e+00	2.458326e-01	7.768977e-01	-5.1529408	FALSE	FALSE
O94782	USP1	2.263550e-01	4.046423	1.377515e+00	2.144198e-01	7.768977e-01	-5.1530116	FALSE	FALSE
Q9H0F7	ARL6	1.748544e-01	4.033359	5.589936e-01	5.951020e-01	8.558066e-01	-5.1531278	FALSE	FALSE
Q9Y5R8	TRAPPC1	2.371960e-01	4.046995	1.677810e+00	1.411127e-01	7.768977e-01	-5.1532543	FALSE	FALSE
P0DPD7	EEF1AKMT4	-1.750239e-01	4.052436	-1.124812e+00	3.009286e-01	7.883948e-01	-5.1545654	FALSE	FALSE
Q12788	TBL3	9.725405e-02	4.057738	1.919784e+00	1.000905e-01	7.768977e-01	-5.1551200	FALSE	FALSE
Q96PP9	GBP4	2.147690e-01	4.045553	1.144805e+00	2.931404e-01	7.838320e-01	-5.1553114	FALSE	FALSE
O00411	POLRMT	1.876476e-01	4.051616	1.556992e+00	1.672277e-01	7.768977e-01	-5.1553811	FALSE	FALSE
Q9UK99	FBXO3	2.073508e-01	4.047703	1.194264e+00	2.745969e-01	7.768977e-01	-5.1558335	FALSE	FALSE
Q6PI47	KCTD18	4.086700e-01	3.992035	1.065372e+00	3.250994e-01	7.900578e-01	-5.1558961	FALSE	FALSE
Q9NW13	RBM28	2.070216e-01	4.051597	2.133382e+00	7.382342e-02	7.768977e-01	-5.1566323	FALSE	FALSE
Q02833	RASSF7	4.384938e-01	3.982149	1.029275e+00	3.405325e-01	7.946201e-01	-5.1591339	FALSE	FALSE
Q07864	POLE	1.474441e-01	4.055258	1.552100e+00	1.683754e-01	7.768977e-01	-5.1592624	FALSE	FALSE
P14927	UQCRB	1.449398e-01	4.055529	2.167232e+00	7.035101e-02	7.768977e-01	-5.1597365	FALSE	FALSE
Q4G148	GXYLT1	3.138815e-01	4.015522	1.018654e+00	3.451833e-01	7.950487e-01	-5.1599163	FALSE	FALSE
Q7L8L6	FASTKD5	1.466845e-01	4.055428	1.448214e+00	1.945406e-01	7.768977e-01	-5.1605516	FALSE	FALSE
Q96SD1	DCLRE1C	2.370310e-01	4.029147	8.095244e-01	4.471520e-01	8.097727e-01	-5.1606586	FALSE	FALSE
Q63HN8	RNF213	1.072414e-01	4.057210	2.084603e+00	7.913502e-02	7.768977e-01	-5.1607909	FALSE	FALSE
Q9UHC7	MKRN1	2.176080e-01	4.046541	1.396919e+00	2.087885e-01	7.768977e-01	-5.1615887	FALSE	FALSE
Q13144	EIF2B5	8.443632e-02	4.058180	1.945843e+00	9.644213e-02	7.768977e-01	-5.1619605	FALSE	FALSE
P18440	NAT1	1.452052e-01	4.056329	1.196936e+00	2.736239e-01	7.768977e-01	-5.1623888	FALSE	FALSE
Q9NZZ3	CHMP5	3.378827e-01	4.036355	1.903141e+00	1.024919e-01	7.768977e-01	-5.1636006	FALSE	FALSE
Q13415	ORC1	2.489596e-01	4.033829	9.907240e-01	3.576548e-01	7.957843e-01	-5.1638694	FALSE	FALSE
Q9BXM9	FSD1L	2.153490e-01	4.037109	8.243413e-01	4.392720e-01	8.095074e-01	-5.1641661	FALSE	FALSE
O43524	FOXO3	2.154691e-01	4.044929	1.174286e+00	2.819642e-01	7.775115e-01	-5.1656426	FALSE	FALSE
Q96G74	OTUD5	-1.456417e-01	4.055272	-1.605553e+00	1.562256e-01	7.768977e-01	-5.1664409	FALSE	FALSE
P26232	CTNNA2	3.147457e-01	4.022294	1.083063e+00	3.177450e-01	7.900394e-01	-5.1665025	FALSE	FALSE
Q92551	IP6K1	1.571795e-01	4.054917	1.019646e+00	3.447468e-01	7.949729e-01	-5.1676177	FALSE	FALSE
Q6ZMI0	PPP1R21	2.113262e-01	4.047681	1.272590e+00	2.472785e-01	7.768977e-01	-5.1677044	FALSE	FALSE
Q15070	OXA1L	1.535321e-01	4.054587	1.633642e+00	1.501767e-01	7.768977e-01	-5.1682245	FALSE	FALSE
Q96MW5	COG8	1.829852e-01	4.051456	1.333707e+00	2.276359e-01	7.768977e-01	-5.1690801	FALSE	FALSE
Q9Y2I1	NISCH	-1.180210e-01	4.057180	-1.609934e+00	1.552674e-01	7.768977e-01	-5.1710582	FALSE	FALSE
Q8NFQ8	TOR1AIP2	1.693133e-01	4.053074	1.162281e+00	2.864714e-01	7.785272e-01	-5.1710896	FALSE	FALSE
Q9NVR5	DNAAF2	1.844068e-01	4.024815	5.422890e-01	6.059062e-01	8.597884e-01	-5.1724754	FALSE	FALSE
O75037	KIF21B	1.661343e-01	4.046192	6.734583e-01	5.241323e-01	8.310790e-01	-5.1731250	FALSE	FALSE
Q96RF0	SNX18	1.627256e-01	4.053941	1.156548e+00	2.886447e-01	7.801712e-01	-5.1734209	FALSE	FALSE
Q9NPG3	UBN1	2.272322e-01	4.040458	9.776270e-01	3.636235e-01	7.957843e-01	-5.1737998	FALSE	FALSE
Q13416	ORC2	1.487863e-01	4.054989	1.612468e+00	1.547155e-01	7.768977e-01	-5.1738612	FALSE	FALSE
Q14088	RAB33A	1.322275e-01	4.056654	1.412091e+00	2.044788e-01	7.768977e-01	-5.1753605	FALSE	FALSE
Q6QNY1	BLOC1S2	4.684472e-01	3.996044	1.344791e+00	2.242251e-01	7.768977e-01	-5.1755799	FALSE	FALSE
P37275	ZEB1	1.757776e-01	4.052533	1.442621e+00	1.960500e-01	7.768977e-01	-5.1758682	FALSE	FALSE
O14602	EIF1AY	1.033130e-01	4.057389	2.528371e+00	4.223708e-02	7.768977e-01	-5.1780586	FALSE	FALSE
P55347	PKNOX1	1.957271e-01	4.047576	1.049886e+00	3.316500e-01	7.908675e-01	-5.1783560	FALSE	FALSE
Q07021	C1QBP	-1.404345e-01	4.056136	-2.740472e+00	3.146083e-02	7.768977e-01	-5.1784672	FALSE	FALSE
Q86XK3	SFR1	-1.499163e-01	4.022939	-4.393848e-01	6.747788e-01	8.889706e-01	-5.1785100	FALSE	FALSE
Q9P031	CCDC59	-2.820986e-01	4.033219	-1.237382e+00	2.592533e-01	7.768977e-01	-5.1808579	FALSE	FALSE
Q7Z6I6	ARHGAP30	2.601413e-01	4.043000	1.539135e+00	1.714526e-01	7.768977e-01	-5.1815011	FALSE	FALSE
P49257	LMAN1	1.149183e-01	4.056934	1.884964e+00	1.051795e-01	7.768977e-01	-5.1820439	FALSE	FALSE
Q07617	SPAG1	1.758295e-01	4.049055	8.662336e-01	4.175338e-01	8.026800e-01	-5.1824232	FALSE	FALSE
Q5JVF3	PCID2	1.227649e-01	4.056511	1.824426e+00	1.146399e-01	7.768977e-01	-5.1825408	FALSE	FALSE
P84101	SERF2	1.644005e-01	4.053599	1.677420e+00	1.411904e-01	7.768977e-01	-5.1830076	FALSE	FALSE
Q8IUX7	AEBP1	2.665740e-01	4.016363	8.321808e-01	4.351432e-01	8.078509e-01	-5.1850607	FALSE	FALSE
Q9BSJ5	C17orf80	2.815630e-01	4.030089	1.117570e+00	3.037918e-01	7.886534e-01	-5.1856741	FALSE	FALSE
P52564	MAP2K6	1.644182e-01	4.053989	1.897965e+00	1.032501e-01	7.768977e-01	-5.1861314	FALSE	FALSE
Q9NRG9	AAAS	1.956583e-01	4.051328	1.775360e+00	1.229134e-01	7.768977e-01	-5.1878580	FALSE	FALSE
P57088	TMEM33	1.751126e-01	4.053596	2.063069e+00	8.160113e-02	7.768977e-01	-5.1882541	FALSE	FALSE
P41440	SLC19A1	2.423168e-01	4.041077	1.196001e+00	2.739639e-01	7.768977e-01	-5.1883439	FALSE	FALSE
P32929	CTH	-1.822241e-01	4.051246	-1.228604e+00	2.623159e-01	7.768977e-01	-5.1885326	FALSE	FALSE
Q9UKF7	PITPNC1	-1.672047e-01	4.053081	-1.506020e+00	1.795517e-01	7.768977e-01	-5.1886283	FALSE	FALSE
Q5T011	SZT2	2.034348e-01	4.010866	5.193350e-01	6.209292e-01	8.659426e-01	-5.1887035	FALSE	FALSE
Q7RTN6	STRADA	1.933943e-01	4.049102	1.249789e+00	2.549774e-01	7.768977e-01	-5.1889512	FALSE	FALSE
Q5W0B1	OBI1	1.408673e-01	4.055804	1.408853e+00	2.053918e-01	7.768977e-01	-5.1893509	FALSE	FALSE
Q16512	PKN1	1.044020e-01	4.057483	1.817846e+00	1.157171e-01	7.768977e-01	-5.1893654	FALSE	FALSE
P28799	GRN	1.985912e-01	4.043265	8.777030e-01	4.117219e-01	8.016872e-01	-5.1898515	FALSE	FALSE
Q9Y2I8	WDR37	2.136279e-01	4.046573	1.275482e+00	2.463165e-01	7.768977e-01	-5.1905452	FALSE	FALSE
P48382	RFX5	1.676601e-01	4.053121	1.457861e+00	1.919619e-01	7.768977e-01	-5.1909608	FALSE	FALSE
Q7Z3E5	ARMC9	-1.917460e-01	4.044874	-8.750658e-01	4.130530e-01	8.016872e-01	-5.1913322	FALSE	FALSE
Q9UNY4	TTF2	1.555681e-01	4.054458	1.357650e+00	2.203254e-01	7.768977e-01	-5.1920901	FALSE	FALSE
Q15048	LRRC14	1.763704e-01	4.051732	1.183335e+00	2.786067e-01	7.768977e-01	-5.1925147	FALSE	FALSE
Q9UIF9	BAZ2A	2.655439e-01	4.033668	1.082340e+00	3.180430e-01	7.900394e-01	-5.1928965	FALSE	FALSE
Q9Y2G2	CARD8	1.369957e-01	3.969599	2.712467e-01	7.947078e-01	9.322116e-01	-5.1933828	FALSE	FALSE
Q8TBP6	SLC25A40	1.322626e-01	4.056246	1.510821e+00	1.783559e-01	7.768977e-01	-5.1942176	FALSE	FALSE
Q6P1A2	LPCAT3	1.870304e-01	4.049679	1.198432e+00	2.730806e-01	7.768977e-01	-5.1943790	FALSE	FALSE
O75828	CBR3	1.715177e-01	4.052721	1.364945e+00	2.181398e-01	7.768977e-01	-5.1953949	FALSE	FALSE
Q6ZU35	CRACD	2.097372e-01	4.028594	7.176272e-01	4.982406e-01	8.234203e-01	-5.1954598	FALSE	FALSE
P82909	MRPS36	-9.103111e-02	4.058191	-1.748111e+00	1.277557e-01	7.768977e-01	-5.1966333	FALSE	FALSE
Q92542	NCSTN	-2.006116e-01	4.050519	-1.758866e+00	1.258228e-01	7.768977e-01	-5.1974526	FALSE	FALSE
Q8TDP1	RNASEH2C	8.855933e-02	4.057801	2.349267e+00	5.433991e-02	7.768977e-01	-5.1975694	FALSE	FALSE
O95260	ATE1	2.974881e-01	4.035378	1.409137e+00	2.053115e-01	7.768977e-01	-5.1978741	FALSE	FALSE
O60232	ZNRD2	1.920142e-01	4.052577	2.096087e+00	7.785075e-02	7.768977e-01	-5.1980909	FALSE	FALSE
Q96CX6	LRRC58	2.188568e-01	4.047249	1.444952e+00	1.954195e-01	7.768977e-01	-5.1982513	FALSE	FALSE
Q02952	AKAP12	1.545890e-01	4.037034	5.332407e-01	6.118039e-01	8.619812e-01	-5.1984786	FALSE	FALSE
O75940	SMNDC1	8.770982e-02	4.057971	1.979879e+00	9.187508e-02	7.768977e-01	-5.1998171	FALSE	FALSE
Q9UL54	TAOK2	-1.766397e-01	4.051407	-1.233578e+00	2.605769e-01	7.768977e-01	-5.2002441	FALSE	FALSE
Q9NVI1	FANCI	1.292005e-01	4.056174	1.842513e+00	1.117293e-01	7.768977e-01	-5.2003362	FALSE	FALSE
Q8NI37	PPTC7	3.541770e-01	3.995665	9.222637e-01	3.897114e-01	7.957843e-01	-5.2003465	FALSE	FALSE
P62424	RPL7A	8.951133e-02	4.057810	2.755610e+00	3.081207e-02	7.768977e-01	-5.2004323	FALSE	FALSE
P98179	RBM3	1.980428e-01	4.052468	2.315707e+00	5.698178e-02	7.768977e-01	-5.2008854	FALSE	FALSE
Q9NYJ8	TAB2	-1.834575e-01	4.050641	-1.273868e+00	2.468529e-01	7.768977e-01	-5.2012329	FALSE	FALSE
P23588	EIF4B	-6.237591e-02	4.058425	-2.520927e+00	4.267946e-02	7.768977e-01	-5.2015396	FALSE	FALSE
P52701	MSH6	6.619331e-02	4.058461	2.168100e+00	7.026412e-02	7.768977e-01	-5.2017273	FALSE	FALSE
Q7Z478	DHX29	1.145630e-01	4.057483	1.521481e+00	1.757272e-01	7.768977e-01	-5.2019634	FALSE	FALSE
Q6IA86	ELP2	2.000185e-01	4.050327	1.589398e+00	1.598080e-01	7.768977e-01	-5.2021700	FALSE	FALSE
P80217	IFI35	-1.193322e-01	4.056770	-1.715682e+00	1.337587e-01	7.768977e-01	-5.2024443	FALSE	FALSE
P10768	ESD	-6.898750e-02	4.058282	-2.706020e+00	3.299200e-02	7.768977e-01	-5.2025281	FALSE	FALSE
O76024	WFS1	-1.797860e-01	3.983745	-3.926404e-01	7.072836e-01	9.004330e-01	-5.2028376	FALSE	FALSE
Q9Y5K8	ATP6V1D	1.689501e-01	4.053046	1.521445e+00	1.757360e-01	7.768977e-01	-5.2032362	FALSE	FALSE
O75995	SASH3	1.512196e-01	4.055167	2.212016e+00	6.601067e-02	7.768977e-01	-5.2032568	FALSE	FALSE
P11233	RALA	-1.225802e-01	4.056495	-1.853871e+00	1.099386e-01	7.768977e-01	-5.2039245	FALSE	FALSE
Q969V6	MRTFA	2.049446e-01	4.047938	1.272191e+00	2.474114e-01	7.768977e-01	-5.2051216	FALSE	FALSE
Q9UNK9	ANGEL1	2.111585e-01	4.034985	7.805248e-01	4.628632e-01	8.159759e-01	-5.2054164	FALSE	FALSE
P22694	PRKACB	1.838189e-01	4.050559	1.208554e+00	2.694278e-01	7.768977e-01	-5.2064857	FALSE	FALSE
Q6P1J9	CDC73	1.118352e-01	4.057020	1.920137e+00	1.000402e-01	7.768977e-01	-5.2070640	FALSE	FALSE
Q96PE7	MCEE	4.341424e-01	3.958367	8.942889e-01	4.034236e-01	7.980466e-01	-5.2073292	FALSE	FALSE
Q9UID3	VPS51	1.856101e-01	4.051645	1.563667e+00	1.656734e-01	7.768977e-01	-5.2084123	FALSE	FALSE
Q9HBH0	RHOF	1.379590e-01	4.056867	1.074071e+00	3.214660e-01	7.900394e-01	-5.2088457	FALSE	FALSE
O14974	PPP1R12A	-9.765101e-02	4.057637	-1.928223e+00	9.889425e-02	7.768977e-01	-5.2089977	FALSE	FALSE
Q92626	PXDN	-1.116033e-01	4.056703	-5.255308e-01	6.168542e-01	8.639968e-01	-5.2092317	FALSE	FALSE
P31785	IL2RG	2.631413e-01	4.038389	1.263998e+00	2.501556e-01	7.768977e-01	-5.2095923	FALSE	FALSE
Q8WVM0	TFB1M	2.232288e-01	4.045921	1.410513e+00	2.049232e-01	7.768977e-01	-5.2097017	FALSE	FALSE
Q9BZF2	OSBPL7	9.057400e-02	4.053243	3.711304e-01	7.224734e-01	9.035063e-01	-5.2130122	FALSE	FALSE
Q9HCK8	CHD8	1.880725e-01	4.051886	1.729457e+00	1.311763e-01	7.768977e-01	-5.2131820	FALSE	FALSE
P62380	TBPL1	3.036719e-01	4.037221	1.569145e+00	1.644080e-01	7.768977e-01	-5.2137692	FALSE	FALSE
O15056	SYNJ2	1.522799e-01	4.054747	1.125491e+00	3.006613e-01	7.883948e-01	-5.2140174	FALSE	FALSE
Q09472	EP300	2.488612e-01	4.046470	1.796214e+00	1.193283e-01	7.768977e-01	-5.2141961	FALSE	FALSE
Q12894	IFRD2	1.400949e-01	4.056010	1.263229e+00	2.504146e-01	7.768977e-01	-5.2148428	FALSE	FALSE
O14773	TPP1	1.231971e-01	4.056764	1.550404e+00	1.687750e-01	7.768977e-01	-5.2155001	FALSE	FALSE
Q9H5Q4	TFB2M	1.664554e-01	4.053250	1.431882e+00	1.989780e-01	7.768977e-01	-5.2179088	FALSE	FALSE
O75446	SAP30	1.646266e-01	4.053313	1.593109e+00	1.589782e-01	7.768977e-01	-5.2187388	FALSE	FALSE
Q9UJT1	TUBD1	1.839893e-01	4.010127	4.904836e-01	6.400949e-01	8.724151e-01	-5.2192431	FALSE	FALSE
Q6P2H3	CEP85	-1.442116e-01	4.055160	-1.515558e+00	1.771833e-01	7.768977e-01	-5.2192554	FALSE	FALSE
Q9UIB8	CD84	1.866117e-01	4.050029	1.232320e+00	2.610156e-01	7.768977e-01	-5.2201982	FALSE	FALSE
Q92643	PIGK	3.566583e-01	4.020623	1.325487e+00	2.301951e-01	7.768977e-01	-5.2204758	FALSE	FALSE
Q99676	ZNF184	1.573896e-01	4.050750	7.727475e-01	4.671414e-01	8.192457e-01	-5.2205170	FALSE	FALSE
O14593	RFXANK	-1.821592e-01	4.047554	-9.385409e-01	3.818970e-01	7.957843e-01	-5.2208162	FALSE	FALSE
Q9NSU2	TREX1	1.530532e-01	4.045720	6.229341e-01	5.547838e-01	8.424495e-01	-5.2213394	FALSE	FALSE
Q9NWH9	SLTM	1.556388e-01	4.054500	1.809708e+00	1.170629e-01	7.768977e-01	-5.2215108	FALSE	FALSE
Q5JY77	GPRASP1	-1.195113e-01	4.037200	-3.962527e-01	7.047467e-01	8.993158e-01	-5.2219856	FALSE	FALSE
P49419	ALDH7A1	1.089941e-01	4.057370	1.660648e+00	1.445709e-01	7.768977e-01	-5.2224441	FALSE	FALSE
Q99570	PIK3R4	1.497051e-01	4.054803	1.484961e+00	1.848847e-01	7.768977e-01	-5.2225151	FALSE	FALSE
Q13099	IFT88	1.459207e-01	4.055493	1.015346e+00	3.466425e-01	7.950680e-01	-5.2227893	FALSE	FALSE
Q8WYA0	IFT81	1.711004e-01	4.051389	1.037618e+00	3.369142e-01	7.938741e-01	-5.2234209	FALSE	FALSE
P30307	CDC25C	1.756230e-01	4.052624	1.646721e+00	1.474365e-01	7.768977e-01	-5.2237600	FALSE	FALSE
Q15785	TOMM34	6.940334e-02	4.058440	2.061596e+00	8.177271e-02	7.768977e-01	-5.2244822	FALSE	FALSE
Q15397	PUM3	1.133303e-01	4.057107	1.680125e+00	1.406523e-01	7.768977e-01	-5.2247944	FALSE	FALSE
Q9Y2D8	SSX2IP	-1.818325e-01	4.049785	-1.054719e+00	3.295941e-01	7.906814e-01	-5.2249563	FALSE	FALSE
Q96M94	KLHL15	2.112185e-01	3.894387	3.599359e-01	7.304336e-01	9.072658e-01	-5.2249912	FALSE	FALSE
Q9NYF8	BCLAF1	1.352232e-01	4.055869	2.127146e+00	7.448184e-02	7.768977e-01	-5.2252685	FALSE	FALSE
P13051	UNG	1.753673e-01	4.053634	2.112861e+00	7.601260e-02	7.768977e-01	-5.2255935	FALSE	FALSE
Q92918	MAP4K1	-1.859398e-01	4.050364	-1.314369e+00	2.336969e-01	7.768977e-01	-5.2265250	FALSE	FALSE
P19022	CDH2	1.610484e-01	4.045471	6.865856e-01	5.163479e-01	8.263956e-01	-5.2266472	FALSE	FALSE
Q5T2T1	MPP7	4.474004e-01	3.929924	7.602678e-01	4.740633e-01	8.195050e-01	-5.2281284	FALSE	FALSE
Q9Y3Y2	CHTOP	4.199594e-01	4.015905	1.577590e+00	1.624752e-01	7.768977e-01	-5.2285294	FALSE	FALSE
P29350	PTPN6	1.766945e-01	4.052312	1.536571e+00	1.720675e-01	7.768977e-01	-5.2289619	FALSE	FALSE
Q9BTE0	NAT9	2.666140e-01	3.990450	6.510346e-01	5.376017e-01	8.368163e-01	-5.2295150	FALSE	FALSE
Q9UBK9	UXT	1.574664e-01	4.053818	1.459071e+00	1.916406e-01	7.768977e-01	-5.2297260	FALSE	FALSE
P62333	PSMC6	8.403831e-02	4.057918	2.379667e+00	5.205596e-02	7.768977e-01	-5.2297373	FALSE	FALSE
Q5JTW2	CEP78	2.390255e-01	4.041283	1.186991e+00	2.772599e-01	7.768977e-01	-5.2300594	FALSE	FALSE
P23025	XPA	-2.852475e-01	4.036613	-1.443302e+00	1.958654e-01	7.768977e-01	-5.2303855	FALSE	FALSE
P23921	RRM1	1.534880e-01	4.055152	2.292319e+00	5.890094e-02	7.768977e-01	-5.2320941	FALSE	FALSE
Q92599	SEPTIN8	-1.262541e-01	4.056536	-1.518817e+00	1.763806e-01	7.768977e-01	-5.2333376	FALSE	FALSE
P52566	ARHGDIB	1.439072e-01	4.056180	2.976736e+00	2.279812e-02	7.768977e-01	-5.2333554	FALSE	FALSE
Q7Z589	EMSY	1.593077e-01	4.053613	1.258268e+00	2.520904e-01	7.768977e-01	-5.2334449	FALSE	FALSE
Q8WV92	MITD1	2.518698e-01	4.042729	1.457290e+00	1.921137e-01	7.768977e-01	-5.2337314	FALSE	FALSE
Q9ULF5	SLC39A10	2.929244e-01	4.019919	9.810360e-01	3.620624e-01	7.957843e-01	-5.2352747	FALSE	FALSE
Q8TB96	ITFG1	1.750657e-01	4.044565	7.530567e-01	4.780949e-01	8.195050e-01	-5.2353950	FALSE	FALSE
P78527	PRKDC	7.910224e-02	4.058056	2.702505e+00	3.315257e-02	7.768977e-01	-5.2357258	FALSE	FALSE
O15315	RAD51B	-1.339714e-01	4.057040	-9.114283e-01	3.949802e-01	7.957843e-01	-5.2373043	FALSE	FALSE
Q719H9	KCTD1	1.904972e-01	4.049666	1.269611e+00	2.482727e-01	7.768977e-01	-5.2380151	FALSE	FALSE
Q9Y2R4	DDX52	1.820334e-01	4.050427	1.215326e+00	2.670076e-01	7.768977e-01	-5.2387326	FALSE	FALSE
Q8TCU4	ALMS1	1.968315e-01	4.044411	9.353691e-01	3.834103e-01	7.957843e-01	-5.2391313	FALSE	FALSE
Q9P260	RELCH	-1.531163e-01	4.047241	-6.815455e-01	5.193278e-01	8.284996e-01	-5.2391915	FALSE	FALSE
O00422	SAP18	1.277322e-01	4.056337	2.353838e+00	5.398992e-02	7.768977e-01	-5.2401963	FALSE	FALSE
P51665	PSMD7	9.828067e-02	4.057486	2.289275e+00	5.915554e-02	7.768977e-01	-5.2405078	FALSE	FALSE
Q99733	NAP1L4	1.434336e-01	4.055768	2.524429e+00	4.247076e-02	7.768977e-01	-5.2410580	FALSE	FALSE
Q92993	KAT5	1.443513e-01	4.055262	1.297592e+00	2.390699e-01	7.768977e-01	-5.2418540	FALSE	FALSE
O43824	GTPBP6	1.631740e-01	4.053048	1.191204e+00	2.757145e-01	7.768977e-01	-5.2418768	FALSE	FALSE
O15550	KDM6A	2.563558e-01	4.032687	1.017732e+00	3.455895e-01	7.950680e-01	-5.2421788	FALSE	FALSE
Q9NQ86	TRIM36	-1.657003e-01	4.005922	-4.253870e-01	6.844375e-01	8.927335e-01	-5.2431546	FALSE	FALSE
Q8NB16	MLKL	1.856118e-01	4.046735	9.225026e-01	3.895959e-01	7.957843e-01	-5.2435151	FALSE	FALSE
Q9P2K6	KLHL42	1.447291e-01	4.055206	1.000082e+00	3.534374e-01	7.957843e-01	-5.2440047	FALSE	FALSE
A6NC98	CCDC88B	2.211897e-01	4.044753	1.222530e+00	2.644531e-01	7.768977e-01	-5.2447823	FALSE	FALSE
Q8IUH5	ZDHHC17	1.962106e-01	4.049040	1.288338e+00	2.420799e-01	7.768977e-01	-5.2449025	FALSE	FALSE
Q53GL7	PARP10	1.516305e-01	4.054300	1.186375e+00	2.774862e-01	7.768977e-01	-5.2456446	FALSE	FALSE
P60953	CDC42	2.848368e-01	4.046802	2.506393e+00	4.355715e-02	7.768977e-01	-5.2457289	FALSE	FALSE
Q9H467	CUEDC2	1.780120e-01	4.051146	1.276874e+00	2.458546e-01	7.768977e-01	-5.2461832	FALSE	FALSE
Q9H4G4	GLIPR2	2.029723e-01	4.049696	1.618637e+00	1.533800e-01	7.768977e-01	-5.2470055	FALSE	FALSE
Q9HAH7	FBRS	1.685016e-01	4.052411	1.310667e+00	2.348731e-01	7.768977e-01	-5.2485834	FALSE	FALSE
P45984	MAPK9	-1.278889e-01	4.056481	-1.420539e+00	2.021140e-01	7.768977e-01	-5.2511523	FALSE	FALSE
Q9P2E9	RRBP1	2.320897e-01	4.045123	1.422149e+00	2.016663e-01	7.768977e-01	-5.2519563	FALSE	FALSE
O75864	PPP1R37	-2.913126e-02	4.054495	-1.188928e-01	9.089915e-01	9.719035e-01	-5.2523186	FALSE	FALSE
Q96C23	GALM	1.109694e-01	4.057182	1.637026e+00	1.494632e-01	7.768977e-01	-5.2528752	FALSE	FALSE
Q13164	MAPK7	2.760676e-01	4.018300	8.495684e-01	4.260856e-01	8.052940e-01	-5.2529870	FALSE	FALSE
O95980	RECK	1.329678e-01	4.019656	3.687720e-01	7.241473e-01	9.035063e-01	-5.2530000	FALSE	FALSE
Q9H4Z2	ZNF335	1.534740e-01	4.047043	6.768806e-01	5.220957e-01	8.301159e-01	-5.2534111	FALSE	FALSE
O94768	STK17B	-2.364754e-01	4.044449	-1.428321e+00	1.999577e-01	7.768977e-01	-5.2535690	FALSE	FALSE
Q9H4E7	DEF6	1.276283e-01	4.056192	1.987276e+00	9.091137e-02	7.768977e-01	-5.2541293	FALSE	FALSE
Q8TCN5	ZNF507	-1.352467e-01	4.056516	-1.007917e+00	3.499363e-01	7.952630e-01	-5.2554169	FALSE	FALSE
P62913	RPL11	1.535756e-01	4.055573	2.766278e+00	3.036336e-02	7.768977e-01	-5.2561607	FALSE	FALSE
Q6DD88	ATL3	2.097181e-01	4.046921	1.270018e+00	2.481365e-01	7.768977e-01	-5.2563578	FALSE	FALSE
O00746	NME4	2.343739e-01	4.036546	1.011621e+00	3.482910e-01	7.952630e-01	-5.2579550	FALSE	FALSE
O75832	PSMD10	1.689646e-01	4.053597	1.891290e+00	1.042363e-01	7.768977e-01	-5.2579827	FALSE	FALSE
Q9HCD6	TANC2	6.235336e-02	4.018986	1.729244e-01	8.680313e-01	9.586647e-01	-5.2580247	FALSE	FALSE
O15014	ZNF609	1.495871e-01	4.054529	1.296770e+00	2.393360e-01	7.768977e-01	-5.2580838	FALSE	FALSE
Q8N9R8	SCAI	2.610376e-01	4.038835	1.276940e+00	2.458328e-01	7.768977e-01	-5.2580954	FALSE	FALSE
Q9H9V9	JMJD4	2.337858e-01	4.037144	1.009074e+00	3.494220e-01	7.952630e-01	-5.2581206	FALSE	FALSE
O95081	AGFG2	4.212553e-01	4.006144	1.295340e+00	2.397995e-01	7.768977e-01	-5.2586595	FALSE	FALSE
Q6IBW4	NCAPH2	1.775859e-01	4.051714	1.434352e+00	1.983010e-01	7.768977e-01	-5.2596453	FALSE	FALSE
Q13608	PEX6	6.333560e-01	3.954951	1.411864e+00	2.045427e-01	7.768977e-01	-5.2601740	FALSE	FALSE
Q9BVS5	TRMT61B	2.919478e-01	3.994939	7.327679e-01	4.895629e-01	8.220362e-01	-5.2604856	FALSE	FALSE
Q9H211	CDT1	-1.907311e-01	4.047595	-1.119422e+00	3.030576e-01	7.886534e-01	-5.2606465	FALSE	FALSE
Q9BRF8	CPPED1	2.982881e-01	4.017409	9.937715e-01	3.562770e-01	7.957843e-01	-5.2613428	FALSE	FALSE
O15265	ATXN7	3.594534e-01	3.892186	5.217883e-01	6.193139e-01	8.647023e-01	-5.2615513	FALSE	FALSE
Q9BXL8	CDCA4	-2.212591e-01	4.037048	-9.661958e-01	3.688962e-01	7.957843e-01	-5.2620480	FALSE	FALSE
Q969V5	MUL1	2.035629e-01	4.044010	1.021138e+00	3.440913e-01	7.949729e-01	-5.2630797	FALSE	FALSE
Q9Y4F9	RIPOR2	1.535533e-01	4.034423	5.153829e-01	6.235361e-01	8.670014e-01	-5.2631584	FALSE	FALSE
Q8IWZ3	ANKHD1	1.135754e-01	4.056969	1.700205e+00	1.367186e-01	7.768977e-01	-5.2632833	FALSE	FALSE
Q9P258	RCC2	9.041211e-02	4.057742	2.480197e+00	4.518713e-02	7.768977e-01	-5.2634013	FALSE	FALSE
P09972	ALDOC	6.488298e-02	4.058461	2.146611e+00	7.244608e-02	7.768977e-01	-5.2634971	FALSE	FALSE
Q96RU2	USP28	1.771935e-01	4.049881	1.108817e+00	3.072825e-01	7.898530e-01	-5.2653504	FALSE	FALSE
P83369	LSM11	1.418482e-01	4.045604	5.852411e-01	5.783497e-01	8.506613e-01	-5.2661382	FALSE	FALSE
Q9Y3B1	PRELID3B	-1.872647e-01	4.032596	-6.953387e-01	5.111992e-01	8.234203e-01	-5.2662748	FALSE	FALSE
Q9Y5Z4	HEBP2	2.038983e-01	4.049073	1.529125e+00	1.738643e-01	7.768977e-01	-5.2672747	FALSE	FALSE
O43439	CBFA2T2	1.359510e-01	4.056017	1.196383e+00	2.738249e-01	7.768977e-01	-5.2675000	FALSE	FALSE
Q8N5C6	SRBD1	2.048314e-01	4.047909	1.347240e+00	2.234777e-01	7.768977e-01	-5.2675855	FALSE	FALSE
Q14146	URB2	1.377417e-01	4.055391	1.590555e+00	1.595488e-01	7.768977e-01	-5.2678341	FALSE	FALSE
Q9UI10	EIF2B4	2.712471e-01	4.041440	1.558749e+00	1.668174e-01	7.768977e-01	-5.2683035	FALSE	FALSE
Q8N3J9	ZNF664	-1.795506e-01	4.006562	-4.743835e-01	6.509232e-01	8.764359e-01	-5.2696448	FALSE	FALSE
Q8TE82	SH3TC1	1.437700e-01	4.054526	9.261011e-01	3.878583e-01	7.957843e-01	-5.2702608	FALSE	FALSE
Q9BSK2	SLC25A33	2.800476e-01	4.033598	1.226879e+00	2.629213e-01	7.768977e-01	-5.2705484	FALSE	FALSE
O94761	RECQL4	2.269364e-01	4.031749	8.241528e-01	4.393716e-01	8.095074e-01	-5.2719103	FALSE	FALSE
P01732	CD8A	3.181569e-01	3.987924	7.353791e-01	4.880767e-01	8.220362e-01	-5.2719317	FALSE	FALSE
O95199	RCBTB2	2.364285e-01	4.033907	9.403539e-01	3.810341e-01	7.957843e-01	-5.2726225	FALSE	FALSE
Q8IX01	SUGP2	1.442257e-01	4.055013	1.510748e+00	1.783741e-01	7.768977e-01	-5.2728090	FALSE	FALSE
P55786	NPEPPS	6.836463e-02	4.058336	2.225483e+00	6.475971e-02	7.768977e-01	-5.2731562	FALSE	FALSE
Q14207	NPAT	2.596765e-01	4.031546	1.018941e+00	3.450570e-01	7.950487e-01	-5.2736392	FALSE	FALSE
Q9ULD4	BRPF3	1.538724e-01	4.048281	7.289065e-01	4.917664e-01	8.220362e-01	-5.2736800	FALSE	FALSE
Q9BPX7	C7orf25	1.287180e-01	4.055892	7.635009e-01	4.722634e-01	8.195050e-01	-5.2749321	FALSE	FALSE
Q9UNQ2	DIMT1	1.536408e-01	4.054092	1.569700e+00	1.642804e-01	7.768977e-01	-5.2749945	FALSE	FALSE
Q8WVB6	CHTF18	1.315379e-01	4.055923	1.541411e+00	1.709087e-01	7.768977e-01	-5.2751284	FALSE	FALSE
Q96H79	ZC3HAV1L	2.360173e-01	4.046619	1.637653e+00	1.493314e-01	7.768977e-01	-5.2761177	FALSE	FALSE
Q8N8R5	C2orf69	2.772572e-01	4.034024	1.232740e+00	2.608692e-01	7.768977e-01	-5.2761357	FALSE	FALSE
Q9NPF0	CD320	1.929154e-01	4.048755	1.312437e+00	2.343102e-01	7.768977e-01	-5.2762630	FALSE	FALSE
O43809	NUDT21	1.741499e-01	4.054357	2.518137e+00	4.284650e-02	7.768977e-01	-5.2763560	FALSE	FALSE
Q567V2	MPV17L2	3.294680e-01	4.013154	1.023325e+00	3.431319e-01	7.949729e-01	-5.2764259	FALSE	FALSE
A6NED2	RCCD1	-1.989613e-01	4.040669	-8.929190e-01	4.041042e-01	7.983232e-01	-5.2774590	FALSE	FALSE
Q15904	ATP6AP1	1.493079e-01	4.054522	1.444734e+00	1.954783e-01	7.768977e-01	-5.2778004	FALSE	FALSE
O43736	ITM2A	1.652654e-01	4.053348	1.679914e+00	1.406941e-01	7.768977e-01	-5.2779923	FALSE	FALSE
O43766	LIAS	-3.229803e-01	3.983310	-8.621808e-01	4.196019e-01	8.037142e-01	-5.2789586	FALSE	FALSE
Q9UIF7	MUTYH	1.457766e-01	4.054199	9.778817e-01	3.635066e-01	7.957843e-01	-5.2799234	FALSE	FALSE
Q8NCB2	CAMKV	5.261758e-01	3.853757	6.940183e-01	5.119737e-01	8.234203e-01	-5.2803451	FALSE	FALSE
Q6IC98	GRAMD4	1.350667e-01	4.055853	9.344917e-01	3.838297e-01	7.957843e-01	-5.2803470	FALSE	FALSE
Q8TF05	PPP4R1	1.208586e-01	4.056684	1.519094e+00	1.763127e-01	7.768977e-01	-5.2806777	FALSE	FALSE
Q96A33	CCDC47	1.670874e-01	4.052937	1.509008e+00	1.788066e-01	7.768977e-01	-5.2808736	FALSE	FALSE
Q96AQ6	PBXIP1	2.747487e-01	4.010604	7.707414e-01	4.682493e-01	8.195050e-01	-5.2809051	FALSE	FALSE
O95721	SNAP29	9.953911e-02	4.057581	1.761724e+00	1.253140e-01	7.768977e-01	-5.2820587	FALSE	FALSE
O15400	STX7	1.871730e-01	4.050528	1.431226e+00	1.991582e-01	7.768977e-01	-5.2824868	FALSE	FALSE
Q8TEA7	TBCK	-1.533247e-01	4.053627	-1.132891e+00	2.977609e-01	7.876139e-01	-5.2827215	FALSE	FALSE
Q9UN37	VPS4A	1.006345e-01	4.057441	1.863734e+00	1.084064e-01	7.768977e-01	-5.2835123	FALSE	FALSE
Q9H330	TMEM245	2.671605e-01	4.033171	1.161747e+00	2.866732e-01	7.785272e-01	-5.2836027	FALSE	FALSE
Q8NF91	SYNE1	-1.753016e-01	4.050225	-1.184417e+00	2.782075e-01	7.768977e-01	-5.2842571	FALSE	FALSE
Q9UHJ6	SHPK	1.714586e-01	4.050799	1.115598e+00	3.045756e-01	7.890312e-01	-5.2844490	FALSE	FALSE
Q8NDX6	ZNF740	2.074535e-01	4.044999	1.166619e+00	2.848355e-01	7.785272e-01	-5.2846096	FALSE	FALSE
Q9UKG9	CROT	3.548826e-01	3.978915	8.226537e-01	4.401645e-01	8.097727e-01	-5.2846728	FALSE	FALSE
Q14C86	GAPVD1	1.165827e-01	4.056732	1.741426e+00	1.289716e-01	7.768977e-01	-5.2851030	FALSE	FALSE
P35579	MYH9	3.503274e-02	4.058783	2.676827e+00	3.435114e-02	7.768977e-01	-5.2852076	FALSE	FALSE
Q13586	STIM1	1.874225e-01	4.048979	1.219943e+00	2.653682e-01	7.768977e-01	-5.2858877	FALSE	FALSE
Q5TCQ9	MAGI3	-1.503791e-01	4.033666	-5.316928e-01	6.128160e-01	8.622534e-01	-5.2863206	FALSE	FALSE
Q8IY18	SMC5	1.270182e-01	4.056350	1.424411e+00	2.010387e-01	7.768977e-01	-5.2872696	FALSE	FALSE
Q5SNT2	TMEM201	1.520250e-01	4.053468	1.032724e+00	3.390328e-01	7.939666e-01	-5.2873701	FALSE	FALSE
Q7KZI7	MARK2	1.692853e-01	4.052762	1.554101e+00	1.679051e-01	7.768977e-01	-5.2878286	FALSE	FALSE
P21675	TAF1	2.078738e-01	4.045209	1.133900e+00	2.973673e-01	7.876139e-01	-5.2883046	FALSE	FALSE
Q9Y6B7	AP4B1	1.432758e-01	4.054704	1.025743e+00	3.420737e-01	7.946201e-01	-5.2885498	FALSE	FALSE
Q9HCI6	KIAA1586	-1.192156e-01	4.044124	-4.745715e-01	6.507962e-01	8.764359e-01	-5.2897516	FALSE	FALSE
Q9H7F0	ATP13A3	-1.486260e-01	4.052087	-8.418092e-01	4.301105e-01	8.063340e-01	-5.2911494	FALSE	FALSE
Q9BZ29	DOCK9	1.368243e-01	4.055515	1.047940e+00	3.324805e-01	7.919235e-01	-5.2912114	FALSE	FALSE
Q969U7	PSMG2	1.268362e-01	4.056171	1.919844e+00	1.000820e-01	7.768977e-01	-5.2913407	FALSE	FALSE
P49795	RGS19	-1.236454e-01	4.056385	-1.522628e+00	1.754464e-01	7.768977e-01	-5.2914268	FALSE	FALSE
Q92564	DCUN1D4	1.988076e-01	4.050186	1.630464e+00	1.508499e-01	7.768977e-01	-5.2915815	FALSE	FALSE
Q9H9T3	ELP3	1.638601e-01	4.053464	1.647256e+00	1.473254e-01	7.768977e-01	-5.2916402	FALSE	FALSE
P49748	ACADVL	1.803791e-01	4.050574	1.327793e+00	2.294747e-01	7.768977e-01	-5.2917606	FALSE	FALSE
Q96J84	KIRREL1	2.324266e-01	4.020630	7.330890e-01	4.893800e-01	8.220362e-01	-5.2918249	FALSE	FALSE
P46734	MAP2K3	1.587048e-01	4.053713	1.581619e+00	1.615603e-01	7.768977e-01	-5.2921888	FALSE	FALSE
Q5JTJ3	COA6	3.780408e-01	4.028477	1.737318e+00	1.297242e-01	7.768977e-01	-5.2931703	FALSE	FALSE
Q149N8	SHPRH	2.756160e-01	4.034850	1.219341e+00	2.655812e-01	7.768977e-01	-5.2935898	FALSE	FALSE
Q6P158	DHX57	2.048133e-01	4.049772	1.642154e+00	1.483881e-01	7.768977e-01	-5.2942218	FALSE	FALSE
P09914	IFIT1	1.938153e-01	4.044660	9.707288e-01	3.667983e-01	7.957843e-01	-5.2946519	FALSE	FALSE
P20023	CR2	2.493561e-01	3.938521	4.286099e-01	6.822078e-01	8.923399e-01	-5.2949384	FALSE	FALSE
Q68DK7	MSL1	1.363227e-01	4.055505	1.363924e+00	2.184445e-01	7.768977e-01	-5.2951870	FALSE	FALSE
P10321	HLA-C	-1.462083e-01	4.054782	-1.651439e+00	1.464598e-01	7.768977e-01	-5.2965093	FALSE	FALSE
O00483	NDUFA4	1.474418e-01	4.055031	2.086173e+00	7.895822e-02	7.768977e-01	-5.2965788	FALSE	FALSE
Q8N302	AGGF1	-1.303313e-01	4.056106	-1.298692e+00	2.387144e-01	7.768977e-01	-5.2983793	FALSE	FALSE
Q96DA2	RAB39B	1.444863e-01	4.054074	9.504926e-01	3.762359e-01	7.957843e-01	-5.2984591	FALSE	FALSE
O75592	MYCBP2	1.421165e-01	4.054981	1.216425e+00	2.666165e-01	7.768977e-01	-5.2986218	FALSE	FALSE
O75787	ATP6AP2	1.940473e-01	4.046074	1.067289e+00	3.242960e-01	7.900578e-01	-5.2988876	FALSE	FALSE
Q8IYU8	MICU2	3.604922e-01	4.012748	1.199124e+00	2.728293e-01	7.768977e-01	-5.2989898	FALSE	FALSE
Q9Y2V7	COG6	1.217973e-01	4.056979	1.271748e+00	2.475592e-01	7.768977e-01	-5.2990739	FALSE	FALSE
Q5FWF4	ZRANB3	1.151276e-01	4.050889	5.269976e-01	6.158916e-01	8.635963e-01	-5.2996069	FALSE	FALSE
Q7L592	NDUFAF7	1.861763e-01	4.049469	1.245382e+00	2.564892e-01	7.768977e-01	-5.2996950	FALSE	FALSE
Q8TDQ7	GNPDA2	2.403425e-01	4.036392	1.047184e+00	3.328038e-01	7.919235e-01	-5.2998103	FALSE	FALSE
P49641	MAN2A2	1.395302e-01	4.049777	6.754040e-01	5.229738e-01	8.310790e-01	-5.2998446	FALSE	FALSE
P42892	ECE1	1.741607e-01	4.049377	1.072942e+00	3.219358e-01	7.900394e-01	-5.3006634	FALSE	FALSE
Q9BUB4	ADAT1	1.598473e-01	4.013015	4.299694e-01	6.812683e-01	8.920162e-01	-5.3009218	FALSE	FALSE
Q5TGY3	AHDC1	-7.369128e-02	4.056316	-3.510473e-01	7.367801e-01	9.086903e-01	-5.3009603	FALSE	FALSE
Q9NYP9	MIS18A	1.188289e-01	4.056649	1.556769e+00	1.672799e-01	7.768977e-01	-5.3011792	FALSE	FALSE
P48730	CSNK1D	2.086070e-01	4.048524	1.495599e+00	1.821726e-01	7.768977e-01	-5.3018116	FALSE	FALSE
Q8NEF9	SRFBP1	3.038574e-01	4.027496	1.184434e+00	2.782013e-01	7.768977e-01	-5.3018948	FALSE	FALSE
Q12979	ABR	2.956479e-01	4.025669	1.078298e+00	3.197124e-01	7.900394e-01	-5.3024986	FALSE	FALSE
Q9H0E3	SAP130	2.026075e-01	4.049665	1.629160e+00	1.511268e-01	7.768977e-01	-5.3027626	FALSE	FALSE
Q96BT3	CENPT	4.261085e-01	4.014682	1.538149e+00	1.716889e-01	7.768977e-01	-5.3041780	FALSE	FALSE
Q96NL6	SCLT1	1.087755e-01	4.053558	5.320222e-01	6.126006e-01	8.622534e-01	-5.3044016	FALSE	FALSE
Q14761	PTPRCAP	1.829186e-01	4.051749	1.715730e+00	1.337497e-01	7.768977e-01	-5.3045820	FALSE	FALSE
P36542	ATP5F1C	1.241125e-01	4.056451	2.297259e+00	5.849014e-02	7.768977e-01	-5.3049523	FALSE	FALSE
Q6IPU0	CENPP	3.356106e-01	4.018160	1.126684e+00	3.001922e-01	7.883948e-01	-5.3053186	FALSE	FALSE
Q7Z3J2	VPS35L	1.382158e-01	4.055348	1.168007e+00	2.843139e-01	7.785088e-01	-5.3062075	FALSE	FALSE
Q8WY91	THAP4	2.942963e-03	4.025682	8.838232e-03	9.932163e-01	9.977590e-01	-5.3062365	FALSE	FALSE
Q8WVK2	SNRNP27	1.604675e-01	4.053358	1.492730e+00	1.829004e-01	7.768977e-01	-5.3064089	FALSE	FALSE
Q92581	SLC9A6	-1.539674e-01	4.053156	-1.105005e+00	3.088129e-01	7.899051e-01	-5.3066811	FALSE	FALSE
Q9Y4G6	TLN2	-1.071672e-01	4.052635	-5.089595e-01	6.277858e-01	8.680109e-01	-5.3070511	FALSE	FALSE
O75061	DNAJC6	-1.448357e-02	4.006564	-3.602294e-02	9.723575e-01	9.922585e-01	-5.3070985	FALSE	FALSE
Q9NZD8	SPG21	1.652543e-01	4.052489	1.349345e+00	2.228371e-01	7.768977e-01	-5.3071521	FALSE	FALSE
Q9H4B0	OSGEPL1	-2.137517e-01	4.029972	-7.633186e-01	4.723647e-01	8.195050e-01	-5.3074574	FALSE	FALSE
Q9BT73	PSMG3	1.569486e-01	4.053596	1.412737e+00	2.042971e-01	7.768977e-01	-5.3083704	FALSE	FALSE
Q7Z449	CYP2U1	3.181375e-02	4.018701	8.984821e-02	9.311440e-01	9.803978e-01	-5.3094796	FALSE	FALSE
Q8IVS2	MCAT	1.585455e-01	4.053808	1.615303e+00	1.541003e-01	7.768977e-01	-5.3094885	FALSE	FALSE
P16591	FER	-2.121410e-01	4.045555	-1.318176e+00	2.324925e-01	7.768977e-01	-5.3097572	FALSE	FALSE
Q5TKA1	LIN9	1.617224e-01	4.050819	9.713586e-01	3.665075e-01	7.957843e-01	-5.3097797	FALSE	FALSE
P15170	GSPT1	9.243660e-02	4.057643	2.206408e+00	6.653892e-02	7.768977e-01	-5.3098886	FALSE	FALSE
Q7Z4G4	TRMT11	1.362082e-01	4.051118	6.937257e-01	5.121455e-01	8.234203e-01	-5.3102050	FALSE	FALSE
Q9P2Y5	UVRAG	2.880116e-01	4.032554	1.282685e+00	2.439350e-01	7.768977e-01	-5.3103067	FALSE	FALSE
Q9NUJ3	TCP11L1	-1.814870e-01	4.047500	-9.874630e-01	3.591337e-01	7.957843e-01	-5.3113347	FALSE	FALSE
Q9ULD0	OGDHL	-1.732664e-01	4.038316	-6.846735e-01	5.174771e-01	8.270382e-01	-5.3117949	FALSE	FALSE
Q9BVI0	PHF20	1.845627e-01	4.045439	9.216540e-01	3.900065e-01	7.957843e-01	-5.3124806	FALSE	FALSE
O00507	USP9Y	1.459207e-01	4.054712	1.594944e+00	1.585696e-01	7.768977e-01	-5.3125158	FALSE	FALSE
Q9Y624	F11R	1.847741e-01	4.038371	7.637503e-01	4.721247e-01	8.195050e-01	-5.3133067	FALSE	FALSE
Q02818	NUCB1	1.605630e-01	4.042550	6.783536e-01	5.212207e-01	8.294138e-01	-5.3143965	FALSE	FALSE
O00478	BTN3A3	2.384289e-01	4.023936	8.102055e-01	4.467876e-01	8.097727e-01	-5.3144222	FALSE	FALSE
Q92560	BAP1	1.203556e-01	4.057202	1.163300e+00	2.860862e-01	7.785272e-01	-5.3144721	FALSE	FALSE
Q5SQN1	SNAP47	1.425364e-01	4.045653	6.245553e-01	5.537835e-01	8.419700e-01	-5.3144777	FALSE	FALSE
Q14CB8	ARHGAP19	2.446208e-01	4.040843	1.263050e+00	2.504748e-01	7.768977e-01	-5.3152469	FALSE	FALSE
Q969K3	RNF34	1.476889e-01	4.053639	1.018397e+00	3.452967e-01	7.950487e-01	-5.3161457	FALSE	FALSE
Q8N983	MRPL43	1.160964e-01	4.056652	1.757318e+00	1.260993e-01	7.768977e-01	-5.3165658	FALSE	FALSE
P27635	RPL10	2.902223e-01	4.046726	2.625001e+00	3.691168e-02	7.768977e-01	-5.3166510	FALSE	FALSE
Q9HA47	UCK1	1.388851e-01	4.055125	1.328201e+00	2.293474e-01	7.768977e-01	-5.3169020	FALSE	FALSE
Q5H8A4	PIGG	1.426865e-01	4.044843	6.101644e-01	5.627017e-01	8.466555e-01	-5.3171880	FALSE	FALSE
Q9BQ39	DDX50	1.631135e-01	4.053980	1.920807e+00	9.994474e-02	7.768977e-01	-5.3173644	FALSE	FALSE
Q9BSL1	UBAC1	-1.556947e-01	4.052997	-1.179840e+00	2.798993e-01	7.773431e-01	-5.3178196	FALSE	FALSE
Q9BRR9	ARHGAP9	2.112066e-01	4.022200	6.999306e-01	5.085116e-01	8.234203e-01	-5.3178493	FALSE	FALSE
P11166	SLC2A1	4.136951e-01	4.008403	1.414206e+00	2.038845e-01	7.768977e-01	-5.3185569	FALSE	FALSE
Q9Y2U9	KLHDC2	1.956429e-01	4.047971	1.216698e+00	2.665195e-01	7.768977e-01	-5.3186252	FALSE	FALSE
O60930	RNASEH1	1.720132e-01	4.052054	1.417422e+00	2.029837e-01	7.768977e-01	-5.3195965	FALSE	FALSE
Q13371	PDCL	2.732727e-01	4.038888	1.413785e+00	2.040025e-01	7.768977e-01	-5.3202661	FALSE	FALSE
O94829	IPO13	2.369295e-01	4.031620	9.128702e-01	3.942759e-01	7.957843e-01	-5.3205822	FALSE	FALSE
O43502	RAD51C	1.522645e-01	4.054040	1.447220e+00	1.948079e-01	7.768977e-01	-5.3217727	FALSE	FALSE
O95900	TRUB2	1.421165e-01	4.050365	7.386434e-01	4.862230e-01	8.216764e-01	-5.3219817	FALSE	FALSE
Q7L8J4	SH3BP5L	6.287890e-02	4.020158	1.811080e-01	8.618624e-01	9.577979e-01	-5.3224974	FALSE	FALSE
Q9BV73	CEP250	1.614251e-01	4.051849	1.111605e+00	3.061673e-01	7.898530e-01	-5.3230405	FALSE	FALSE
Q9UMX5	NENF	4.233469e-01	4.013491	1.569653e+00	1.642912e-01	7.768977e-01	-5.3237462	FALSE	FALSE
Q96S94	CCNL2	2.602656e-01	4.035318	1.165727e+00	2.851713e-01	7.785272e-01	-5.3241489	FALSE	FALSE
O15078	CEP290	-1.057952e-01	4.055112	-5.560738e-01	5.969825e-01	8.565458e-01	-5.3245660	FALSE	FALSE
Q6P0N0	MIS18BP1	2.526034e-01	4.027858	9.504174e-01	3.762713e-01	7.957843e-01	-5.3247913	FALSE	FALSE
P04150	NR3C1	1.633573e-01	4.050268	9.963104e-01	3.551323e-01	7.957843e-01	-5.3250624	FALSE	FALSE
Q15051	IQCB1	1.487094e-01	4.048242	7.130133e-01	5.009051e-01	8.234203e-01	-5.3251117	FALSE	FALSE
O95140	MFN2	1.274908e-01	4.056056	1.505162e+00	1.797660e-01	7.768977e-01	-5.3252842	FALSE	FALSE
Q9BRJ6	C7orf50	2.003201e-01	4.047750	1.285346e+00	2.430602e-01	7.768977e-01	-5.3254845	FALSE	FALSE
Q9H1Z4	WDR13	1.972805e-01	4.044903	1.020034e+00	3.445765e-01	7.949729e-01	-5.3256265	FALSE	FALSE
Q02446	SP4	-8.058343e-02	3.999462	-2.017337e-01	8.463622e-01	9.533201e-01	-5.3264823	FALSE	FALSE
Q52LW3	ARHGAP29	-2.864825e-02	4.054918	-1.282796e-01	9.018499e-01	9.700793e-01	-5.3265513	FALSE	FALSE
Q15131	CDK10	-4.331827e-02	4.048453	-1.731572e-01	8.678557e-01	9.586647e-01	-5.3269499	FALSE	FALSE
Q9H1E5	TMX4	-1.639931e-01	4.035916	-6.173125e-01	5.582611e-01	8.445515e-01	-5.3274159	FALSE	FALSE
Q9ULM6	CNOT6	1.531177e-01	4.051788	9.440631e-01	3.792733e-01	7.957843e-01	-5.3275297	FALSE	FALSE
Q8IZM8	ZNF654	2.301505e-01	4.023451	7.509033e-01	4.793033e-01	8.195050e-01	-5.3277059	FALSE	FALSE
Q96F15	GIMAP5	2.813710e-01	4.031688	1.178292e+00	2.804735e-01	7.775115e-01	-5.3280349	FALSE	FALSE
Q92834	RPGR	-2.083997e-01	4.031551	-7.821040e-01	4.619978e-01	8.159759e-01	-5.3290136	FALSE	FALSE
P28715	ERCC5	2.435825e-01	4.037405	1.096402e+00	3.122903e-01	7.900394e-01	-5.3293922	FALSE	FALSE
Q96HW7	INTS4	2.331042e-01	4.040843	1.152918e+00	2.900283e-01	7.816275e-01	-5.3301945	FALSE	FALSE
Q9HAT8	PELI2	1.163498e-01	4.057162	1.296184e+00	2.395259e-01	7.768977e-01	-5.3302232	FALSE	FALSE
Q9H0C5	BTBD1	1.685039e-01	4.041418	7.097702e-01	5.027837e-01	8.234203e-01	-5.3306072	FALSE	FALSE
Q3LXA3	TKFC	1.356253e-01	4.055320	1.446328e+00	1.950482e-01	7.768977e-01	-5.3306119	FALSE	FALSE
P57764	GSDMD	1.615401e-01	4.054249	1.995327e+00	8.987404e-02	7.768977e-01	-5.3307217	FALSE	FALSE
Q9Y4C8	RBM19	1.665580e-01	4.052228	1.304496e+00	2.368459e-01	7.768977e-01	-5.3310567	FALSE	FALSE
Q5THK1	PRR14L	1.062966e-01	4.053317	5.292878e-01	6.143904e-01	8.628215e-01	-5.3311054	FALSE	FALSE
Q9NQC7	CYLD	2.258955e-01	4.035074	9.326013e-01	3.847346e-01	7.957843e-01	-5.3312192	FALSE	FALSE
Q9H0W8	SMG9	1.649257e-01	4.052301	1.279903e+00	2.448523e-01	7.768977e-01	-5.3316795	FALSE	FALSE
Q92890	UFD1	6.598989e-02	4.058355	2.248765e+00	6.265390e-02	7.768977e-01	-5.3318302	FALSE	FALSE
Q9NZQ3	NCKIPSD	1.641468e-01	4.052127	1.227935e+00	2.625506e-01	7.768977e-01	-5.3318935	FALSE	FALSE
Q9P2D3	HEATR5B	2.206641e-01	4.040297	1.027284e+00	3.414005e-01	7.946201e-01	-5.3324327	FALSE	FALSE
P28290	ITPRID2	1.517643e-01	4.048269	7.552721e-01	4.768539e-01	8.195050e-01	-5.3324705	FALSE	FALSE
P08648	ITGA5	1.514925e-01	4.048881	7.822855e-01	4.618984e-01	8.159759e-01	-5.3328491	FALSE	FALSE
Q9GZM8	NDEL1	2.585773e-01	4.037032	1.195774e+00	2.740465e-01	7.768977e-01	-5.3331229	FALSE	FALSE
Q7Z3E2	CCDC186	-1.197646e-01	4.055005	-6.949578e-01	5.114226e-01	8.234203e-01	-5.3332295	FALSE	FALSE
Q96JG6	VPS50	1.934689e-01	4.042385	9.049140e-01	3.981735e-01	7.971873e-01	-5.3334045	FALSE	FALSE
Q69YQ0	SPECC1L	1.695543e-01	4.046490	8.343318e-01	4.340152e-01	8.076229e-01	-5.3356040	FALSE	FALSE
Q8IV50	LYSMD2	-9.087113e-02	4.058030	-1.635978e+00	1.496839e-01	7.768977e-01	-5.3359862	FALSE	FALSE
P04818	TYMS	1.063329e-01	4.057151	2.251939e+00	6.237230e-02	7.768977e-01	-5.3360644	FALSE	FALSE
O43166	SIPA1L1	1.576102e-01	4.049650	8.706235e-01	4.153022e-01	8.018043e-01	-5.3361053	FALSE	FALSE
Q9BTX1	NDC1	2.068396e-01	4.038088	8.856765e-01	4.077169e-01	8.003380e-01	-5.3368155	FALSE	FALSE
Q6P1R3	MSANTD2	1.307638e-01	4.042639	5.348943e-01	6.107237e-01	8.616235e-01	-5.3378894	FALSE	FALSE
Q9NWW6	NMRK1	-1.262825e-01	4.048771	-5.968992e-01	5.709985e-01	8.472773e-01	-5.3386129	FALSE	FALSE
P46020	PHKA1	1.080795e-01	4.049168	4.846225e-01	6.440260e-01	8.735685e-01	-5.3394701	FALSE	FALSE
Q9NSK0	KLC4	1.450017e-01	4.054704	1.571281e+00	1.639172e-01	7.768977e-01	-5.3395088	FALSE	FALSE
P09497	CLTB	2.823946e-01	4.040167	1.650189e+00	1.467181e-01	7.768977e-01	-5.3395719	FALSE	FALSE
Q9UPR0	PLCL2	1.309282e-01	4.052889	7.322824e-01	4.898396e-01	8.220362e-01	-5.3396103	FALSE	FALSE
Q7LGA3	HS2ST1	1.765941e-01	4.051097	1.376582e+00	2.146939e-01	7.768977e-01	-5.3398138	FALSE	FALSE
O94952	FBXO21	1.990288e-01	4.037400	8.093825e-01	4.472280e-01	8.097727e-01	-5.3398986	FALSE	FALSE
O43426	SYNJ1	2.269613e-01	4.039929	1.066929e+00	3.244468e-01	7.900578e-01	-5.3401628	FALSE	FALSE
Q96SB3	PPP1R9B	-1.140497e-01	4.055717	-6.681032e-01	5.273293e-01	8.328718e-01	-5.3405622	FALSE	FALSE
O14713	ITGB1BP1	1.374021e-01	4.048562	6.520327e-01	5.369975e-01	8.368163e-01	-5.3412135	FALSE	FALSE
Q96JI7	SPG11	1.774199e-01	4.036629	6.951168e-01	5.113293e-01	8.234203e-01	-5.3421724	FALSE	FALSE
Q5VWJ9	SNX30	8.844059e-02	4.036886	3.058062e-01	7.694209e-01	9.235134e-01	-5.3425898	FALSE	FALSE
P50851	LRBA	1.004467e-01	4.057453	1.706523e+00	1.355028e-01	7.768977e-01	-5.3428460	FALSE	FALSE
Q8N3R9	MPP5	-1.404141e-01	4.051110	-7.735529e-01	4.666971e-01	8.192457e-01	-5.3428530	FALSE	FALSE
Q9UPT9	USP22	1.587900e-01	4.053496	1.645476e+00	1.476954e-01	7.768977e-01	-5.3430721	FALSE	FALSE
Q15418	RPS6KA1	2.307548e-01	4.028278	8.138923e-01	4.448187e-01	8.097727e-01	-5.3431118	FALSE	FALSE
Q68CZ1	RPGRIP1L	-1.302468e-01	4.029108	-4.292433e-01	6.817701e-01	8.923196e-01	-5.3434652	FALSE	FALSE
Q8WXX5	DNAJC9	7.220594e-02	4.058233	2.130018e+00	7.417778e-02	7.768977e-01	-5.3435822	FALSE	FALSE
O75582	RPS6KA5	-2.097688e-01	4.044802	-1.203128e+00	2.713807e-01	7.768977e-01	-5.3449641	FALSE	FALSE
Q8N2K1	UBE2J2	1.206606e-01	4.037430	4.503577e-01	6.672537e-01	8.854671e-01	-5.3450475	FALSE	FALSE
Q96HE7	ERO1A	8.818557e-02	4.057858	1.860614e+00	1.088889e-01	7.768977e-01	-5.3452621	FALSE	FALSE
Q3T8J9	GON4L	1.540816e-01	4.051421	9.441899e-01	3.792132e-01	7.957843e-01	-5.3454506	FALSE	FALSE
Q9NUY8	TBC1D23	1.300536e-01	4.055636	1.394625e+00	2.094471e-01	7.768977e-01	-5.3454541	FALSE	FALSE
Q5VWZ2	LYPLAL1	-1.331319e-01	4.055576	-1.494259e+00	1.825121e-01	7.768977e-01	-5.3455915	FALSE	FALSE
Q2TBE0	CWF19L2	1.857808e-01	4.049172	1.211100e+00	2.685158e-01	7.768977e-01	-5.3461368	FALSE	FALSE
Q14527	HLTF	1.324758e-01	4.055565	1.240308e+00	2.582395e-01	7.768977e-01	-5.3461407	FALSE	FALSE
Q9BYX4	IFIH1	1.589605e-01	4.042017	6.859860e-01	5.167019e-01	8.264542e-01	-5.3463355	FALSE	FALSE
P51553	IDH3G	9.075210e-02	4.057946	1.673028e+00	1.420683e-01	7.768977e-01	-5.3465726	FALSE	FALSE
Q9BRZ2	TRIM56	1.311839e-01	4.055653	1.395222e+00	2.092756e-01	7.768977e-01	-5.3467469	FALSE	FALSE
Q9NZD2	GLTP	2.212990e-01	4.045377	1.341448e+00	2.252491e-01	7.768977e-01	-5.3467881	FALSE	FALSE
Q08881	ITK	2.067961e-01	4.045050	1.137388e+00	2.960096e-01	7.873959e-01	-5.3469718	FALSE	FALSE
Q8N9I9	DTX3	2.454083e-01	4.002908	6.957512e-01	5.109574e-01	8.234203e-01	-5.3476049	FALSE	FALSE
Q9NXU5	ARL15	-1.989027e-01	4.020926	-6.224832e-01	5.550622e-01	8.424572e-01	-5.3477072	FALSE	FALSE
P0DPB6	POLR1D	2.832264e-01	4.041902	1.777557e+00	1.225309e-01	7.768977e-01	-5.3482845	FALSE	FALSE
Q7Z5G4	GOLGA7	1.714882e-01	4.052171	1.481650e+00	1.857362e-01	7.768977e-01	-5.3489612	FALSE	FALSE
Q8TEV9	SMCR8	1.447709e-01	4.032752	5.029507e-01	6.317751e-01	8.682496e-01	-5.3497065	FALSE	FALSE
O60291	MGRN1	-1.393752e-01	4.043435	-5.915382e-01	5.743721e-01	8.482105e-01	-5.3500331	FALSE	FALSE
Q9NZC7	WWOX	1.974625e-01	4.047648	1.265964e+00	2.494946e-01	7.768977e-01	-5.3500743	FALSE	FALSE
Q9H6S0	YTHDC2	1.824213e-01	4.051035	1.464834e+00	1.901176e-01	7.768977e-01	-5.3503082	FALSE	FALSE
O00409	FOXN3	4.573579e-02	4.026322	1.411809e-01	8.920507e-01	9.673976e-01	-5.3503684	FALSE	FALSE
O14727	APAF1	-1.321067e-01	4.054960	-9.397201e-01	3.813356e-01	7.957843e-01	-5.3504207	FALSE	FALSE
P20265	POU3F2	1.129053e-01	4.057002	1.445936e+00	1.951539e-01	7.768977e-01	-5.3505871	FALSE	FALSE
Q96GW9	MARS2	1.733514e-01	4.050958	1.236817e+00	2.594497e-01	7.768977e-01	-5.3512175	FALSE	FALSE
Q9Y5L0	TNPO3	9.617306e-02	4.057477	2.079868e+00	7.967078e-02	7.768977e-01	-5.3523176	FALSE	FALSE
Q9NWB7	IFT57	6.369987e-04	4.030424	2.012687e-03	9.984552e-01	9.994348e-01	-5.3526280	FALSE	FALSE
Q9NUL3	STAU2	2.390471e-01	4.046207	1.651970e+00	1.463503e-01	7.768977e-01	-5.3529027	FALSE	FALSE
Q12912	LRMP	1.646461e-01	4.049483	9.645617e-01	3.696548e-01	7.957843e-01	-5.3531865	FALSE	FALSE
Q13769	THOC5	1.602943e-01	4.053416	1.538753e+00	1.715442e-01	7.768977e-01	-5.3532346	FALSE	FALSE
Q92466	DDB2	1.112369e-01	4.056958	1.556548e+00	1.673317e-01	7.768977e-01	-5.3534681	FALSE	FALSE
P19447	ERCC3	2.008435e-01	4.048534	1.388681e+00	2.111629e-01	7.768977e-01	-5.3544139	FALSE	FALSE
O00311	CDC7	1.940215e-01	4.036788	7.967696e-01	4.540153e-01	8.116745e-01	-5.3546159	FALSE	FALSE
Q9BV23	ABHD6	-1.134642e-01	4.045294	-4.779531e-01	6.485143e-01	8.763707e-01	-5.3548201	FALSE	FALSE
Q8IYT2	CMTR2	1.253725e-01	4.055433	8.416078e-01	4.302153e-01	8.063340e-01	-5.3548846	FALSE	FALSE
Q15637	SF1	8.022063e-02	4.058004	2.594201e+00	3.852807e-02	7.768977e-01	-5.3549235	FALSE	FALSE
Q9Y4U1	MMACHC	2.231779e-01	4.019249	7.035487e-01	5.064004e-01	8.234203e-01	-5.3553910	FALSE	FALSE
Q96QR8	PURB	4.387357e-01	3.998573	1.341813e+00	2.251372e-01	7.768977e-01	-5.3558339	FALSE	FALSE
Q8WYN0	ATG4A	5.338177e-02	4.023850	1.604249e-01	8.774727e-01	9.621230e-01	-5.3558630	FALSE	FALSE
Q02108	GUCY1A1	1.394067e-01	4.037998	5.355053e-01	6.103249e-01	8.615870e-01	-5.3559569	FALSE	FALSE
P53680	AP2S1	1.876264e-01	4.052606	2.079097e+00	7.975840e-02	7.768977e-01	-5.3563295	FALSE	FALSE
Q6PCD5	RFWD3	1.982035e-01	4.043001	9.888280e-01	3.585140e-01	7.957843e-01	-5.3566210	FALSE	FALSE
Q8N8K9	KIAA1958	1.348635e-01	4.036131	4.905340e-01	6.400612e-01	8.724151e-01	-5.3567525	FALSE	FALSE
Q76L83	ASXL2	2.467695e-01	4.036279	1.101382e+00	3.102737e-01	7.900394e-01	-5.3571282	FALSE	FALSE
Q9UJA3	MCM8	2.847034e-02	4.038949	1.011105e-01	9.225451e-01	9.775013e-01	-5.3584025	FALSE	FALSE
Q7Z3B3	KANSL1	1.149090e-01	4.056926	1.399248e+00	2.081218e-01	7.768977e-01	-5.3586353	FALSE	FALSE
Q96H22	CENPN	1.213899e-01	4.056643	1.170675e+00	2.833136e-01	7.777784e-01	-5.3587127	FALSE	FALSE
Q99623	PHB2	1.384052e-01	4.056053	2.530656e+00	4.210225e-02	7.768977e-01	-5.3587817	FALSE	FALSE
Q8NE01	CNNM3	-1.169550e-01	4.057134	-1.153520e+00	2.897983e-01	7.813700e-01	-5.3591096	FALSE	FALSE
Q8TAA9	VANGL1	1.870760e-01	4.040629	8.606996e-01	4.203595e-01	8.039587e-01	-5.3591906	FALSE	FALSE
P49023	PXN	2.535907e-01	4.028901	9.801208e-01	3.624810e-01	7.957843e-01	-5.3594934	FALSE	FALSE
Q04760	GLO1	7.521715e-02	4.058115	2.495565e+00	4.422332e-02	7.768977e-01	-5.3597748	FALSE	FALSE
Q96PY6	NEK1	1.923717e-01	4.043295	9.222692e-01	3.897087e-01	7.957843e-01	-5.3598093	FALSE	FALSE
Q9UNW1	MINPP1	-8.309453e-02	4.039906	-3.153796e-01	7.624683e-01	9.198078e-01	-5.3600423	FALSE	FALSE
Q5QJ74	TBCEL	1.467953e-01	4.027496	4.727759e-01	6.520095e-01	8.764359e-01	-5.3604978	FALSE	FALSE
O14672	ADAM10	2.208957e-01	4.048408	1.724317e+00	1.321342e-01	7.768977e-01	-5.3605218	FALSE	FALSE
Q9UIQ6	LNPEP	6.930474e-02	4.058495	1.849781e+00	1.105801e-01	7.768977e-01	-5.3610445	FALSE	FALSE
Q9H2J4	PDCL3	8.839543e-02	4.057789	1.926408e+00	9.915032e-02	7.768977e-01	-5.3615092	FALSE	FALSE
Q9Y2S2	CRYL1	1.899833e-01	4.039967	8.465172e-01	4.276651e-01	8.058496e-01	-5.3616539	FALSE	FALSE
Q8WU10	PYROXD1	-1.261823e-01	4.056073	-1.055320e+00	3.293393e-01	7.906814e-01	-5.3620353	FALSE	FALSE
Q99541	PLIN2	2.845504e-01	4.029913	1.151433e+00	2.905958e-01	7.817313e-01	-5.3623701	FALSE	FALSE
Q14681	KCTD2	1.757638e-01	4.043765	8.411108e-01	4.304741e-01	8.063340e-01	-5.3624461	FALSE	FALSE
Q86U28	ISCA2	2.811838e-01	4.031535	1.187499e+00	2.770731e-01	7.768977e-01	-5.3625423	FALSE	FALSE
Q2KHR2	RFX7	1.163378e-01	4.057295	1.009767e+00	3.491138e-01	7.952630e-01	-5.3630095	FALSE	FALSE
A6NKF1	SAC3D1	1.211947e-01	4.056286	1.425741e+00	2.006703e-01	7.768977e-01	-5.3632498	FALSE	FALSE
Q13555	CAMK2G	9.394484e-02	4.057930	1.557340e+00	1.671462e-01	7.768977e-01	-5.3637528	FALSE	FALSE
Q14159	SPIDR	2.486007e-02	4.040358	9.014125e-02	9.309201e-01	9.803978e-01	-5.3645707	FALSE	FALSE
Q9P2J5	LARS1	8.431886e-02	4.057871	2.126260e+00	7.457586e-02	7.768977e-01	-5.3657294	FALSE	FALSE
P38432	COIL	1.330909e-01	4.055502	1.536712e+00	1.720335e-01	7.768977e-01	-5.3658779	FALSE	FALSE
Q8NBZ7	UXS1	-4.766208e-02	4.048308	-1.986711e-01	8.486592e-01	9.541269e-01	-5.3660689	FALSE	FALSE
Q86VZ1	P2RY8	9.228736e-02	4.044858	3.704547e-01	7.229528e-01	9.035063e-01	-5.3663763	FALSE	FALSE
O96017	CHEK2	-8.782126e-02	4.058201	-1.576261e+00	1.627778e-01	7.768977e-01	-5.3664231	FALSE	FALSE
Q6NUQ4	TMEM214	1.129818e-01	4.056788	7.598289e-01	4.743081e-01	8.195050e-01	-5.3669468	FALSE	FALSE
Q9NX20	MRPL16	2.197660e-01	4.047951	1.609799e+00	1.552968e-01	7.768977e-01	-5.3671039	FALSE	FALSE
P25054	APC	-7.341536e-02	4.043169	-2.845427e-01	7.849453e-01	9.296861e-01	-5.3671378	FALSE	FALSE
Q14789	GOLGB1	1.701668e-01	4.051583	1.306023e+00	2.363564e-01	7.768977e-01	-5.3683242	FALSE	FALSE
Q9HCU9	BRMS1	1.910625e-01	4.049965	1.474916e+00	1.874795e-01	7.768977e-01	-5.3683860	FALSE	FALSE
Q6N043	ZNF280D	2.015437e-01	4.047054	1.273083e+00	2.471143e-01	7.768977e-01	-5.3687723	FALSE	FALSE
Q6NTE8	MRNIP	1.755815e-01	4.022112	5.495271e-01	6.012112e-01	8.596076e-01	-5.3689839	FALSE	FALSE
Q7Z4L5	TTC21B	6.714429e-02	4.054860	3.306843e-01	7.514034e-01	9.136162e-01	-5.3693823	FALSE	FALSE
P32019	INPP5B	1.561200e-01	4.053029	1.321951e+00	2.313038e-01	7.768977e-01	-5.3694170	FALSE	FALSE
Q96IQ9	ZNF414	-1.256137e-01	4.043836	-5.425141e-01	6.057598e-01	8.597884e-01	-5.3698798	FALSE	FALSE
O43586	PSTPIP1	1.319875e-01	4.046420	6.125705e-01	5.612046e-01	8.463483e-01	-5.3703713	FALSE	FALSE
Q8IZ73	RPUSD2	1.934133e-01	4.049822	1.459305e+00	1.915786e-01	7.768977e-01	-5.3711801	FALSE	FALSE
O15062	ZBTB5	1.190931e-01	4.040715	4.648518e-01	6.573777e-01	8.793417e-01	-5.3713004	FALSE	FALSE
Q9UJY4	GGA2	1.456980e-01	4.053768	1.196873e+00	2.736467e-01	7.768977e-01	-5.3714192	FALSE	FALSE
Q9Y2L5	TRAPPC8	1.160806e-01	4.057061	1.181184e+00	2.794016e-01	7.773431e-01	-5.3715928	FALSE	FALSE
O95803	NDST3	-1.271606e-01	4.047387	-5.916239e-01	5.743181e-01	8.482105e-01	-5.3724385	FALSE	FALSE
Q13625	TP53BP2	1.919308e-01	4.048021	1.238722e+00	2.587885e-01	7.768977e-01	-5.3724533	FALSE	FALSE
Q16644	MAPKAPK3	2.421992e-01	4.033443	9.964564e-01	3.550666e-01	7.957843e-01	-5.3729287	FALSE	FALSE
Q9NRM2	ZNF277	2.882768e-01	4.025288	1.053477e+00	3.301217e-01	7.908675e-01	-5.3729700	FALSE	FALSE
Q86UL3	GPAT4	-1.357174e-01	4.049503	-7.044452e-01	5.058782e-01	8.234203e-01	-5.3729831	FALSE	FALSE
Q96G61	NUDT11	-1.155090e-01	4.056643	-1.535803e+00	1.722521e-01	7.768977e-01	-5.3731970	FALSE	FALSE
P57772	EEFSEC	2.040688e-01	4.048137	1.412501e+00	2.043635e-01	7.768977e-01	-5.3736631	FALSE	FALSE
Q03001	DST	1.432340e-01	4.031883	4.950368e-01	6.370497e-01	8.717970e-01	-5.3740431	FALSE	FALSE
Q9NWT1	PAK1IP1	1.851997e-01	4.050695	1.550580e+00	1.687334e-01	7.768977e-01	-5.3744299	FALSE	FALSE
Q9BW61	DDA1	-8.355312e-02	4.057959	-1.893408e+00	1.039225e-01	7.768977e-01	-5.3749112	FALSE	FALSE
Q9BUB5	MKNK1	9.933817e-02	4.049820	4.625235e-01	6.589592e-01	8.807937e-01	-5.3752462	FALSE	FALSE
Q15059	BRD3	8.872988e-02	4.057983	1.663555e+00	1.439796e-01	7.768977e-01	-5.3759392	FALSE	FALSE
Q10471	GALNT2	2.353374e-01	4.049003	2.056324e+00	8.238938e-02	7.768977e-01	-5.3759613	FALSE	FALSE
Q3MHD2	LSM12	1.282884e-01	4.056155	2.155213e+00	7.156446e-02	7.768977e-01	-5.3765496	FALSE	FALSE
P50452	SERPINB8	2.084831e-01	4.033624	8.051459e-01	4.494997e-01	8.097727e-01	-5.3779067	FALSE	FALSE
Q7L775	EPM2AIP1	-1.343119e-01	4.049712	-7.005642e-01	5.081415e-01	8.234203e-01	-5.3781091	FALSE	FALSE
Q96MW1	CCDC43	1.403536e-01	4.054960	1.620751e+00	1.529248e-01	7.768977e-01	-5.3792832	FALSE	FALSE
Q6ZVM7	TOM1L2	-2.183597e-03	3.970301	-4.799511e-03	9.963161e-01	9.990830e-01	-5.3794373	FALSE	FALSE
Q96KR1	ZFR	1.785013e-01	4.052474	1.777576e+00	1.225276e-01	7.768977e-01	-5.3811460	FALSE	FALSE
Q6AI08	HEATR6	1.210384e-01	4.056411	1.013576e+00	3.474252e-01	7.950680e-01	-5.3813980	FALSE	FALSE
P23443	RPS6KB1	3.132552e-01	4.031980	1.421091e+00	2.019605e-01	7.768977e-01	-5.3816652	FALSE	FALSE
Q9NUQ9	FAM49B	1.458715e-01	4.055373	2.186194e+00	6.847884e-02	7.768977e-01	-5.3818143	FALSE	FALSE
Q9GZR1	SENP6	2.083451e-01	4.027380	7.147629e-01	4.998936e-01	8.234203e-01	-5.3822847	FALSE	FALSE
Q9HDC5	JPH1	2.540535e-01	4.032783	1.074597e+00	3.212476e-01	7.900394e-01	-5.3829668	FALSE	FALSE
P11021	HSPA5	-8.116918e-02	4.058033	-2.958062e+00	2.337991e-02	7.768977e-01	-5.3831137	FALSE	FALSE
Q6UWE0	LRSAM1	-1.317769e-01	4.055023	-1.056742e+00	3.287368e-01	7.906814e-01	-5.3833696	FALSE	FALSE
Q9Y3A4	RRP7A	1.216487e-01	4.056212	1.485928e+00	1.846365e-01	7.768977e-01	-5.3837898	FALSE	FALSE
O43566	RGS14	1.668561e-01	4.050192	1.101657e+00	3.101625e-01	7.900394e-01	-5.3838724	FALSE	FALSE
Q8TB52	FBXO30	1.491114e-01	4.053465	1.253555e+00	2.536915e-01	7.768977e-01	-5.3841594	FALSE	FALSE
Q9GZY8	MFF	1.688183e-01	4.050716	1.165093e+00	2.854099e-01	7.785272e-01	-5.3842592	FALSE	FALSE
Q9NVH6	TMLHE	1.408642e-01	4.050922	8.099679e-01	4.469147e-01	8.097727e-01	-5.3852795	FALSE	FALSE
P17858	PFKL	1.209121e-01	4.056287	1.684487e+00	1.397886e-01	7.768977e-01	-5.3855888	FALSE	FALSE
B0I1T2	MYO1G	8.704293e-02	4.057897	1.785339e+00	1.211850e-01	7.768977e-01	-5.3857891	FALSE	FALSE
Q5T0D9	TPRG1L	1.101057e-01	4.057641	8.759264e-01	4.126182e-01	8.016872e-01	-5.3878694	FALSE	FALSE
Q9HC44	GPBP1L1	1.725098e-01	4.044250	8.509157e-01	4.253895e-01	8.052940e-01	-5.3880146	FALSE	FALSE
A0AVF1	TTC26	1.545247e-01	4.050903	9.577444e-01	3.728325e-01	7.957843e-01	-5.3882731	FALSE	FALSE
Q9ULP9	TBC1D24	1.868681e-01	4.044758	9.503060e-01	3.763238e-01	7.957843e-01	-5.3883229	FALSE	FALSE
Q8NI36	WDR36	1.049205e-01	4.057262	1.545838e+00	1.698553e-01	7.768977e-01	-5.3885239	FALSE	FALSE
O95248	SBF1	1.224565e-01	4.056238	1.195173e+00	2.742653e-01	7.768977e-01	-5.3885601	FALSE	FALSE
P06280	GLA	2.065042e-01	4.046276	1.259511e+00	2.516696e-01	7.768977e-01	-5.3890002	FALSE	FALSE
Q8N9N5	BANP	1.414363e-01	4.053824	1.088433e+00	3.155397e-01	7.900394e-01	-5.3891126	FALSE	FALSE
Q8TCT9	HM13	1.437025e-01	4.054462	1.535408e+00	1.723469e-01	7.768977e-01	-5.3893197	FALSE	FALSE
Q9NVE7	PANK4	1.159295e-01	4.056828	1.232721e+00	2.608759e-01	7.768977e-01	-5.3894176	FALSE	FALSE
Q13889	GTF2H3	1.122043e-01	4.057391	9.149983e-01	3.932383e-01	7.957843e-01	-5.3908064	FALSE	FALSE
Q99661	KIF2C	1.145961e-01	4.056642	1.646822e+00	1.474156e-01	7.768977e-01	-5.3913008	FALSE	FALSE
Q7L5Y1	ENOSF1	1.111933e-01	4.057581	1.021227e+00	3.440523e-01	7.949729e-01	-5.3914914	FALSE	FALSE
Q9HC21	SLC25A19	1.818589e-01	4.048338	1.178968e+00	2.802227e-01	7.773431e-01	-5.3917767	FALSE	FALSE
Q9ULJ6	ZMIZ1	1.452237e-01	4.053893	1.311496e+00	2.346093e-01	7.768977e-01	-5.3918241	FALSE	FALSE
Q6NUM9	RETSAT	1.202026e-01	4.010339	3.264373e-01	7.544676e-01	9.153632e-01	-5.3926390	FALSE	FALSE
Q9NW38	FANCL	-2.433818e-02	4.049051	-1.036971e-01	9.205717e-01	9.767864e-01	-5.3933141	FALSE	FALSE
P50213	IDH3A	-8.843834e-02	4.057729	-2.131074e+00	7.406637e-02	7.768977e-01	-5.3937955	FALSE	FALSE
P50747	HLCS	1.762191e-01	4.037631	7.210492e-01	4.962704e-01	8.222152e-01	-5.3941102	FALSE	FALSE
Q9UH99	SUN2	1.441758e-01	4.053152	1.059459e+00	3.275881e-01	7.904813e-01	-5.3944554	FALSE	FALSE
Q8NHM5	KDM2B	1.294373e-01	4.052750	7.653849e-01	4.712166e-01	8.195050e-01	-5.3951132	FALSE	FALSE
P49711	CTCF	2.626494e-01	4.037118	1.283434e+00	2.436885e-01	7.768977e-01	-5.3957085	FALSE	FALSE
Q8NI08	NCOA7	-1.228102e-01	4.056120	-1.159677e+00	2.874569e-01	7.787930e-01	-5.3963700	FALSE	FALSE
P40818	USP8	9.619030e-02	4.057725	1.551764e+00	1.684546e-01	7.768977e-01	-5.3963937	FALSE	FALSE
Q6PI78	TMEM65	1.309289e-01	4.038313	5.122235e-01	6.256244e-01	8.678255e-01	-5.3968102	FALSE	FALSE
Q9UPS6	SETD1B	-4.887956e-03	4.022620	-1.444781e-02	9.889110e-01	9.973438e-01	-5.3975450	FALSE	FALSE
P35573	AGL	1.831251e-01	4.051309	1.570962e+00	1.639905e-01	7.768977e-01	-5.3976205	FALSE	FALSE
P01008	SERPINC1	-1.220399e-01	4.049298	-6.126090e-01	5.611807e-01	8.463483e-01	-5.3979179	FALSE	FALSE
Q96FC9	DDX11	1.213374e-01	4.055835	9.117449e-01	3.948255e-01	7.957843e-01	-5.3985167	FALSE	FALSE
Q9BY41	HDAC8	-3.949581e-03	4.003883	-9.802242e-03	9.924764e-01	9.977590e-01	-5.3987640	FALSE	FALSE
Q15111	PLCL1	1.227467e-01	4.055592	9.340132e-01	3.840586e-01	7.957843e-01	-5.3993977	FALSE	FALSE
Q9NU22	MDN1	1.642987e-01	4.052233	1.349046e+00	2.229281e-01	7.768977e-01	-5.3996816	FALSE	FALSE
Q9H582	ZNF644	9.647695e-02	4.053340	5.060971e-01	6.296845e-01	8.680109e-01	-5.4007191	FALSE	FALSE
Q9P1U1	ACTR3B	2.646987e-01	3.996551	6.726849e-01	5.245933e-01	8.310790e-01	-5.4007322	FALSE	FALSE
P49116	NR2C2	2.066538e-01	4.046527	1.284870e+00	2.432165e-01	7.768977e-01	-5.4012058	FALSE	FALSE
Q9BZV1	UBXN6	1.545678e-01	4.052667	1.239383e+00	2.585596e-01	7.768977e-01	-5.4017756	FALSE	FALSE
Q9BYM8	RBCK1	1.969242e-01	4.047676	1.287842e+00	2.422422e-01	7.768977e-01	-5.4020671	FALSE	FALSE
Q9UPT8	ZC3H4	3.792977e-01	4.018985	1.522257e+00	1.755371e-01	7.768977e-01	-5.4023651	FALSE	FALSE
Q9NYK6	EURL	2.658821e-01	4.021003	8.807395e-01	4.101933e-01	8.007894e-01	-5.4028191	FALSE	FALSE
O15360	FANCA	4.190685e-02	4.036549	1.483386e-01	8.866229e-01	9.655613e-01	-5.4030356	FALSE	FALSE
Q9NR19	ACSS2	-1.006933e-01	4.049298	-4.731489e-01	6.517574e-01	8.764359e-01	-5.4045910	FALSE	FALSE
Q8NF37	LPCAT1	2.458326e-01	4.039642	1.275039e+00	2.464637e-01	7.768977e-01	-5.4046570	FALSE	FALSE
O60244	MED14	1.110646e-01	4.057086	1.307630e+00	2.358421e-01	7.768977e-01	-5.4047301	FALSE	FALSE
Q5VZL5	ZMYM4	1.697926e-01	4.052067	1.479460e+00	1.863015e-01	7.768977e-01	-5.4050468	FALSE	FALSE
Q96SL8	FIZ1	1.722089e-01	4.034220	6.539661e-01	5.358285e-01	8.367238e-01	-5.4050586	FALSE	FALSE
P55789	GFER	2.391426e-01	4.031535	9.783749e-01	3.632805e-01	7.957843e-01	-5.4055845	FALSE	FALSE
Q13352	ITGB3BP	1.474333e-01	4.048284	7.674701e-01	4.700600e-01	8.195050e-01	-5.4056285	FALSE	FALSE
O96028	NSD2	8.496364e-02	4.058206	1.580431e+00	1.618297e-01	7.768977e-01	-5.4057518	FALSE	FALSE
Q96Q45	TMEM237	1.526796e-01	4.050680	9.692872e-01	3.674644e-01	7.957843e-01	-5.4063943	FALSE	FALSE
Q6P1M9	ARMCX5	-4.397317e-02	4.051981	-2.019562e-01	8.461953e-01	9.533201e-01	-5.4067601	FALSE	FALSE
Q96AT1	KIAA1143	-1.232048e-01	4.055985	-1.388366e+00	2.112539e-01	7.768977e-01	-5.4071095	FALSE	FALSE
Q08379	GOLGA2	9.999122e-02	4.057568	1.488909e+00	1.838738e-01	7.768977e-01	-5.4071760	FALSE	FALSE
O43752	STX6	1.963464e-01	4.046508	1.169425e+00	2.837820e-01	7.779253e-01	-5.4081495	FALSE	FALSE
Q969R5	L3MBTL2	1.538005e-01	4.052028	1.109784e+00	3.068954e-01	7.898530e-01	-5.4084559	FALSE	FALSE
P20020	ATP2B1	-1.087082e-01	4.056977	-1.509031e+00	1.788009e-01	7.768977e-01	-5.4101898	FALSE	FALSE
Q5VSL9	STRIP1	1.401448e-01	4.054481	1.321828e+00	2.313423e-01	7.768977e-01	-5.4112756	FALSE	FALSE
Q9UIV1	CNOT7	9.524070e-02	4.057767	1.515380e+00	1.772273e-01	7.768977e-01	-5.4113425	FALSE	FALSE
Q659C4	LARP1B	2.380737e-01	4.045070	1.567705e+00	1.647398e-01	7.768977e-01	-5.4116333	FALSE	FALSE
Q96RT7	TUBGCP6	1.747970e-01	4.043381	8.654842e-01	4.179156e-01	8.026800e-01	-5.4117811	FALSE	FALSE
P41134	ID1	9.530533e-02	4.052402	4.864743e-01	6.427826e-01	8.728691e-01	-5.4120526	FALSE	FALSE
Q9NX47	MARCHF5	1.688988e-01	4.051030	1.233169e+00	2.607195e-01	7.768977e-01	-5.4123381	FALSE	FALSE
Q96D09	GPRASP2	1.432215e-01	4.046975	6.962946e-01	5.106389e-01	8.234203e-01	-5.4126251	FALSE	FALSE
O75367	MACROH2A1	1.223063e-01	4.056624	2.466578e+00	4.605958e-02	7.768977e-01	-5.4127871	FALSE	FALSE
Q96SZ5	ADO	1.798535e-01	4.050758	1.455139e+00	1.926861e-01	7.768977e-01	-5.4128870	FALSE	FALSE
O15037	KHNYN	1.070233e-01	4.032319	3.754357e-01	7.194219e-01	9.035063e-01	-5.4131564	FALSE	FALSE
P04406	GAPDH	5.314224e-02	4.058551	3.199195e+00	1.694729e-02	7.768977e-01	-5.4133335	FALSE	FALSE
Q86W42	THOC6	1.010556e-01	4.057395	1.525276e+00	1.748001e-01	7.768977e-01	-5.4135266	FALSE	FALSE
Q8N0T1	RBIS	1.380680e-01	4.054367	1.257702e+00	2.522823e-01	7.768977e-01	-5.4135702	FALSE	FALSE
Q9H9C1	VIPAS39	1.181407e-01	4.056373	1.497822e+00	1.816105e-01	7.768977e-01	-5.4136314	FALSE	FALSE
O60287	URB1	1.071939e-01	4.057024	1.599053e+00	1.576578e-01	7.768977e-01	-5.4142664	FALSE	FALSE
Q86Y56	DNAAF5	1.843479e-01	4.049619	1.300587e+00	2.381028e-01	7.768977e-01	-5.4144626	FALSE	FALSE
Q8WY36	BBX	2.226910e-01	4.042889	1.201301e+00	2.720410e-01	7.768977e-01	-5.4151152	FALSE	FALSE
Q14108	SCARB2	2.370180e-01	4.019172	7.445465e-01	4.828828e-01	8.209535e-01	-5.4151411	FALSE	FALSE
Q9NRS6	SNX15	1.615332e-01	4.052066	1.311789e+00	2.345161e-01	7.768977e-01	-5.4158771	FALSE	FALSE
Q8NDX5	PHC3	2.279444e-01	4.032904	9.473201e-01	3.777323e-01	7.957843e-01	-5.4159218	FALSE	FALSE
O15091	PRORP	1.418350e-02	4.052526	6.553347e-02	9.497413e-01	9.859255e-01	-5.4166088	FALSE	FALSE
O43709	BUD23	1.125533e-01	4.056769	1.407851e+00	2.056750e-01	7.768977e-01	-5.4167001	FALSE	FALSE
Q7Z7L7	ZER1	-1.237849e-01	4.048247	-6.048837e-01	5.659958e-01	8.472773e-01	-5.4167640	FALSE	FALSE
O43159	RRP8	2.342909e-01	4.038838	1.123655e+00	3.013847e-01	7.883948e-01	-5.4170859	FALSE	FALSE
Q9C0C2	TNKS1BP1	1.513185e-01	4.052945	1.199325e+00	2.727566e-01	7.768977e-01	-5.4173868	FALSE	FALSE
P34059	GALNS	6.887933e-02	4.049375	3.109660e-01	7.656708e-01	9.216177e-01	-5.4174544	FALSE	FALSE
Q9BRQ3	NUDT22	-1.082096e-01	4.050162	-5.459292e-01	6.035424e-01	8.597884e-01	-5.4181781	FALSE	FALSE
O60583	CCNT2	-5.774636e-02	4.031408	-1.935083e-01	8.525351e-01	9.543643e-01	-5.4183039	FALSE	FALSE
Q8N4P3	HDDC3	1.397015e-01	4.053547	1.091726e+00	3.141938e-01	7.900394e-01	-5.4186247	FALSE	FALSE
Q6DN90	IQSEC1	8.828830e-02	4.046465	3.819026e-01	7.148488e-01	9.035063e-01	-5.4187449	FALSE	FALSE
Q9NTJ4	MAN2C1	-3.352981e-02	4.018239	-9.524297e-02	9.270237e-01	9.799236e-01	-5.4197655	FALSE	FALSE
Q9Y6Y0	IVNS1ABP	8.148829e-02	4.058144	1.698769e+00	1.369962e-01	7.768977e-01	-5.4203576	FALSE	FALSE
O15533	TAPBP	1.718169e-01	4.052767	1.806270e+00	1.176361e-01	7.768977e-01	-5.4205647	FALSE	FALSE
Q99418	CYTH2	1.616795e-01	4.046039	8.287744e-01	4.369338e-01	8.084368e-01	-5.4205725	FALSE	FALSE
Q9UMY1	NOL7	1.117333e-01	4.056699	1.714002e+00	1.340770e-01	7.768977e-01	-5.4208047	FALSE	FALSE
Q6PHR2	ULK3	7.924372e-02	4.016306	2.334987e-01	8.226377e-01	9.433567e-01	-5.4209497	FALSE	FALSE
O75478	TADA2A	-9.302641e-02	4.034313	-3.335019e-01	7.493731e-01	9.128272e-01	-5.4211371	FALSE	FALSE
Q9P035	HACD3	2.289807e-01	4.047275	1.700175e+00	1.367242e-01	7.768977e-01	-5.4217473	FALSE	FALSE
Q96F44	TRIM11	1.980018e-01	4.046727	1.205979e+00	2.703532e-01	7.768977e-01	-5.4218810	FALSE	FALSE
Q8TEP8	CEP192	1.266768e-01	4.051608	7.130435e-01	5.008876e-01	8.234203e-01	-5.4220083	FALSE	FALSE
Q14693	LPIN1	1.073812e-01	4.051559	5.619956e-01	5.931720e-01	8.548971e-01	-5.4229887	FALSE	FALSE
Q96MT8	CEP63	2.949326e-01	4.024388	1.096235e+00	3.123581e-01	7.900394e-01	-5.4232650	FALSE	FALSE
Q5VVQ6	YOD1	4.091000e-01	3.991604	1.061884e+00	3.265658e-01	7.904150e-01	-5.4234809	FALSE	FALSE
Q9H7X7	IFT22	1.707557e-01	4.049413	1.107903e+00	3.076491e-01	7.898530e-01	-5.4245004	FALSE	FALSE
Q9H0U9	TSPYL1	1.258784e-01	4.055606	1.155922e+00	2.888829e-01	7.802502e-01	-5.4247470	FALSE	FALSE
Q13129	RLF	1.788848e-01	4.034512	6.926167e-01	5.127967e-01	8.234203e-01	-5.4256728	FALSE	FALSE
Q7L5D6	GET4	1.425231e-01	4.054064	1.356582e+00	2.206469e-01	7.768977e-01	-5.4260522	FALSE	FALSE
Q16595	FXN	2.886839e-01	4.025183	1.148665e+00	2.916561e-01	7.829268e-01	-5.4262937	FALSE	FALSE
Q5JS54	PSMG4	1.735939e-01	4.050160	1.206656e+00	2.701097e-01	7.768977e-01	-5.4264096	FALSE	FALSE
P78345	RPP38	1.878961e-01	4.043945	9.674772e-01	3.683022e-01	7.957843e-01	-5.4264779	FALSE	FALSE
Q9UNK0	STX8	1.036074e-01	4.057680	1.229175e+00	2.621158e-01	7.768977e-01	-5.4265269	FALSE	FALSE
Q9BU64	CENPO	1.810457e-01	4.045143	9.839222e-01	3.607449e-01	7.957843e-01	-5.4275952	FALSE	FALSE
P48651	PTDSS1	2.230752e-01	4.039576	1.088699e+00	3.154309e-01	7.900394e-01	-5.4277342	FALSE	FALSE
Q9HA64	FN3KRP	4.888371e-01	4.000490	1.508484e+00	1.789370e-01	7.768977e-01	-5.4277565	FALSE	FALSE
Q9NPQ8	RIC8A	1.499299e-01	4.054316	1.679952e+00	1.406866e-01	7.768977e-01	-5.4288072	FALSE	FALSE
Q96Q15	SMG1	1.622396e-01	4.050197	1.040487e+00	3.356773e-01	7.937007e-01	-5.4289470	FALSE	FALSE
Q9P0K1	ADAM22	-1.292367e-01	4.044967	-5.981478e-01	5.702144e-01	8.472773e-01	-5.4291763	FALSE	FALSE
Q9P0K7	RAI14	-1.280825e-01	4.036399	-4.877806e-01	6.419063e-01	8.726180e-01	-5.4292785	FALSE	FALSE
Q66K14	TBC1D9B	1.251549e-01	4.055293	1.042363e+00	3.348701e-01	7.931704e-01	-5.4294410	FALSE	FALSE
O14686	KMT2D	1.503226e-01	4.048478	8.483508e-01	4.267154e-01	8.055171e-01	-5.4295470	FALSE	FALSE
P82914	MRPS15	1.786862e-01	4.050684	1.421563e+00	2.018291e-01	7.768977e-01	-5.4300752	FALSE	FALSE
O00628	PEX7	2.060165e-01	4.001324	5.500056e-01	6.009016e-01	8.594290e-01	-5.4305349	FALSE	FALSE
Q7Z4W1	DCXR	1.757431e-01	4.052722	1.842267e+00	1.117684e-01	7.768977e-01	-5.4307167	FALSE	FALSE
Q13191	CBLB	4.377954e-03	4.049483	1.921097e-02	9.852557e-01	9.958940e-01	-5.4307820	FALSE	FALSE
O95613	PCNT	1.411893e-01	4.053945	1.180563e+00	2.796315e-01	7.773431e-01	-5.4308509	FALSE	FALSE
Q96QG7	MTMR9	-1.312960e-01	4.054070	-9.613096e-01	3.711680e-01	7.957843e-01	-5.4309213	FALSE	FALSE
O60739	EIF1B	1.585370e-01	4.054968	2.385494e+00	5.162962e-02	7.768977e-01	-5.4311942	FALSE	FALSE
Q8NEZ3	WDR19	-9.464987e-02	4.052912	-5.056697e-01	6.299683e-01	8.680109e-01	-5.4313324	FALSE	FALSE
Q8NHP6	MOSPD2	1.314664e-01	4.046349	6.291779e-01	5.509372e-01	8.413640e-01	-5.4313860	FALSE	FALSE
Q9NPA8	ENY2	-1.534399e-01	4.054305	-1.896492e+00	1.034670e-01	7.768977e-01	-5.4316379	FALSE	FALSE
Q99567	NUP88	1.200105e-01	4.056283	1.818228e+00	1.156542e-01	7.768977e-01	-5.4319561	FALSE	FALSE
O15143	ARPC1B	1.513604e-01	4.055003	2.144343e+00	7.268033e-02	7.768977e-01	-5.4320225	FALSE	FALSE
Q9H6U6	BCAS3	1.548398e-01	4.050261	9.530614e-01	3.750276e-01	7.957843e-01	-5.4323454	FALSE	FALSE
Q96EW2	HSPBAP1	-1.481716e-01	4.045856	-7.518385e-01	4.787783e-01	8.195050e-01	-5.4334525	FALSE	FALSE
Q9Y592	CEP83	-3.212074e-02	4.052174	-1.509548e-01	8.846406e-01	9.644894e-01	-5.4340826	FALSE	FALSE
P83436	COG7	1.667732e-01	4.053009	1.716043e+00	1.336904e-01	7.768977e-01	-5.4341748	FALSE	FALSE
A0A0K0K1G6	TRBV10-3	2.032747e-01	4.046030	1.286590e+00	2.426523e-01	7.768977e-01	-5.4343984	FALSE	FALSE
P26367	PAX6	6.806668e-02	4.054810	3.597095e-01	7.305949e-01	9.072658e-01	-5.4346448	FALSE	FALSE
Q8TCA0	LRRC20	1.088276e-01	4.056854	1.558918e+00	1.667778e-01	7.768977e-01	-5.4352796	FALSE	FALSE
Q9BVP2	GNL3	1.143955e-01	4.056651	2.013397e+00	8.758843e-02	7.768977e-01	-5.4362103	FALSE	FALSE
O60231	DHX16	1.308327e-01	4.055628	1.724569e+00	1.320871e-01	7.768977e-01	-5.4363810	FALSE	FALSE
P20963	CD247	3.524084e-01	3.963486	7.110962e-01	5.020150e-01	8.234203e-01	-5.4365968	FALSE	FALSE
Q92796	DLG3	4.180563e-01	4.009594	1.365911e+00	2.178519e-01	7.768977e-01	-5.4365986	FALSE	FALSE
Q6PL24	TMED8	1.240532e-01	4.055779	1.413185e+00	2.041713e-01	7.768977e-01	-5.4374004	FALSE	FALSE
P82094	TMF1	1.137065e-01	4.056665	9.877000e-01	3.590260e-01	7.957843e-01	-5.4379963	FALSE	FALSE
Q9H967	WDR76	2.350507e-01	4.040840	1.236037e+00	2.597207e-01	7.768977e-01	-5.4382949	FALSE	FALSE
Q7L1W4	LRRC8D	1.220371e-01	4.047928	5.926300e-01	5.736840e-01	8.482105e-01	-5.4385100	FALSE	FALSE
P52630	STAT2	1.479399e-01	4.037573	5.880217e-01	5.765913e-01	8.494721e-01	-5.4385366	FALSE	FALSE
Q9H7P9	PLEKHG2	8.263238e-02	4.052789	4.271118e-01	6.832438e-01	8.925126e-01	-5.4388199	FALSE	FALSE
Q58EX7	PLEKHG4	1.535322e-01	4.049309	8.843315e-01	4.083905e-01	8.007894e-01	-5.4393553	FALSE	FALSE
Q9UPM8	AP4E1	1.129439e-01	4.056458	9.008239e-01	4.001884e-01	7.972204e-01	-5.4399284	FALSE	FALSE
Q9Y484	WDR45	1.544885e-01	4.046139	7.740506e-01	4.664227e-01	8.192457e-01	-5.4399608	FALSE	FALSE
Q8N8D1	PDCD7	2.144910e-01	4.036950	9.435166e-01	3.795323e-01	7.957843e-01	-5.4405071	FALSE	FALSE
Q6PGP7	TTC37	1.357912e-01	4.054805	1.328587e+00	2.292269e-01	7.768977e-01	-5.4407081	FALSE	FALSE
Q9BRQ6	CHCHD6	1.622527e-01	4.047473	8.995574e-01	4.008139e-01	7.972204e-01	-5.4410469	FALSE	FALSE
Q8N3D4	EHBP1L1	1.252453e-01	4.054526	8.948272e-01	4.031564e-01	7.980466e-01	-5.4419322	FALSE	FALSE
Q8IWF6	DENND6A	-1.326758e-01	4.052250	-8.421761e-01	4.299196e-01	8.063340e-01	-5.4420262	FALSE	FALSE
Q15811	ITSN1	1.797140e-01	4.046670	1.071199e+00	3.226620e-01	7.900394e-01	-5.4425203	FALSE	FALSE
Q7Z3T8	ZFYVE16	9.956925e-02	4.056844	6.840024e-01	5.178738e-01	8.270382e-01	-5.4426370	FALSE	FALSE
P38398	BRCA1	1.429289e-01	4.052700	1.010257e+00	3.488962e-01	7.952630e-01	-5.4430276	FALSE	FALSE
O96007	MOCS2	-1.030468e-01	4.057534	-1.274938e+00	2.464972e-01	7.768977e-01	-5.4433109	FALSE	FALSE
Q9NR12	PDLIM7	1.185325e-01	4.055918	9.830535e-01	3.611411e-01	7.957843e-01	-5.4439339	FALSE	FALSE
O94916	NFAT5	8.029152e-02	4.050968	3.920903e-01	7.076703e-01	9.004330e-01	-5.4443368	FALSE	FALSE
Q02809	PLOD1	1.683018e-01	4.044665	8.410910e-01	4.304844e-01	8.063340e-01	-5.4444762	FALSE	FALSE
Q5JUR7	TEX30	3.182521e-01	4.028512	1.320778e+00	2.316725e-01	7.768977e-01	-5.4446111	FALSE	FALSE
Q96L58	B3GALT6	-1.262801e-01	4.054508	-9.263941e-01	3.877171e-01	7.957843e-01	-5.4446120	FALSE	FALSE
Q9Y4G8	RAPGEF2	1.100455e-01	4.049380	5.444639e-01	6.044932e-01	8.597884e-01	-5.4447659	FALSE	FALSE
P42898	MTHFR	1.156896e-01	4.056511	1.151161e+00	2.907000e-01	7.817313e-01	-5.4448905	FALSE	FALSE
Q9NRH2	SNRK	-9.081088e-02	4.054355	-5.127727e-01	6.252611e-01	8.678255e-01	-5.4456207	FALSE	FALSE
Q86YS6	RAB43	-1.695759e-01	4.038896	-7.463487e-01	4.818662e-01	8.209535e-01	-5.4461878	FALSE	FALSE
Q9ULI0	ATAD2B	1.308790e-01	4.054595	1.068536e+00	3.237742e-01	7.900394e-01	-5.4467912	FALSE	FALSE
Q8WUJ0	STYX	1.974899e-01	4.031996	7.587557e-01	4.749067e-01	8.195050e-01	-5.4468309	FALSE	FALSE
O15439	ABCC4	-1.751717e-02	4.035856	-6.139027e-02	9.529141e-01	9.868815e-01	-5.4469398	FALSE	FALSE
Q9C035	TRIM5	1.118000e-01	4.056198	8.473268e-01	4.272456e-01	8.055907e-01	-5.4470471	FALSE	FALSE
Q99504	EYA3	5.540938e-01	3.967654	1.286575e+00	2.426573e-01	7.768977e-01	-5.4475669	FALSE	FALSE
Q9NW75	GPATCH2	-1.336846e-01	4.045369	-6.275380e-01	5.519459e-01	8.419700e-01	-5.4477017	FALSE	FALSE
Q9NR09	BIRC6	1.075019e-01	4.057249	1.176381e+00	2.811840e-01	7.775115e-01	-5.4481365	FALSE	FALSE
Q9Y6A5	TACC3	1.489696e-01	4.053995	1.545572e+00	1.699184e-01	7.768977e-01	-5.4491517	FALSE	FALSE
Q8TB37	NUBPL	1.024748e-01	4.050782	5.345559e-01	6.109447e-01	8.616235e-01	-5.4498617	FALSE	FALSE
Q9UBU7	DBF4	4.375291e-02	4.036315	1.555947e-01	8.811272e-01	9.634086e-01	-5.4504708	FALSE	FALSE
P11717	IGF2R	1.077108e-01	4.056903	1.666764e+00	1.433294e-01	7.768977e-01	-5.4504913	FALSE	FALSE
P49840	GSK3A	-1.151677e-01	4.056392	-1.465155e+00	1.900330e-01	7.768977e-01	-5.4507536	FALSE	FALSE
O75385	ULK1	2.895116e-01	4.010522	8.548803e-01	4.233460e-01	8.050643e-01	-5.4512802	FALSE	FALSE
Q8TBC5	ZSCAN18	-2.476937e-01	4.009210	-7.588617e-01	4.748476e-01	8.195050e-01	-5.4513561	FALSE	FALSE
Q9HAW4	CLSPN	1.087931e-01	4.057039	1.280676e+00	2.445971e-01	7.768977e-01	-5.4513656	FALSE	FALSE
Q13045	FLII	8.200556e-02	4.058228	1.577286e+00	1.625442e-01	7.768977e-01	-5.4516377	FALSE	FALSE
Q92620	DHX38	1.806633e-01	4.050618	1.418107e+00	2.027923e-01	7.768977e-01	-5.4516888	FALSE	FALSE
P31641	SLC6A6	1.604693e-01	4.048178	9.438263e-01	3.793855e-01	7.957843e-01	-5.4517131	FALSE	FALSE
P41236	PPP1R2	2.275873e-01	4.042665	1.245019e+00	2.566142e-01	7.768977e-01	-5.4519906	FALSE	FALSE
O43521	BCL2L11	1.148392e-01	4.048958	5.841273e-01	5.790550e-01	8.506613e-01	-5.4523387	FALSE	FALSE
Q92995	USP13	1.328779e-01	4.054998	1.359574e+00	2.197471e-01	7.768977e-01	-5.4526304	FALSE	FALSE
P50748	KNTC1	1.423386e-01	4.053663	1.197224e+00	2.735192e-01	7.768977e-01	-5.4527828	FALSE	FALSE
Q53G59	KLHL12	1.613098e-01	4.041095	7.033942e-01	5.064905e-01	8.234203e-01	-5.4530336	FALSE	FALSE
P10619	CTSA	1.716051e-01	4.051687	1.481292e+00	1.858287e-01	7.768977e-01	-5.4538590	FALSE	FALSE
P57768	SNX16	1.266895e-01	4.041102	5.363266e-01	6.097889e-01	8.615418e-01	-5.4538856	FALSE	FALSE
Q9NWR8	MCUB	1.577881e-01	4.039315	6.708204e-01	5.257055e-01	8.320916e-01	-5.4539550	FALSE	FALSE
Q8N6R0	EEF1AKNMT	2.175802e-01	4.044565	1.277968e+00	2.454923e-01	7.768977e-01	-5.4540983	FALSE	FALSE
Q8N0W3	FCSK	7.177056e-02	4.031318	2.446568e-01	8.143504e-01	9.415431e-01	-5.4543279	FALSE	FALSE
O60476	MAN1A2	1.281051e-01	4.054658	1.044227e+00	3.340700e-01	7.928822e-01	-5.4546816	FALSE	FALSE
Q8N960	CEP120	3.661774e-02	4.044877	1.512585e-01	8.844105e-01	9.644894e-01	-5.4548315	FALSE	FALSE
A4D1U4	DENND11	1.824411e-01	4.032695	7.041290e-01	5.060623e-01	8.234203e-01	-5.4549115	FALSE	FALSE
Q15057	ACAP2	1.910945e-01	4.048531	1.313975e+00	2.338219e-01	7.768977e-01	-5.4549810	FALSE	FALSE
Q8TBZ6	TRMT10A	1.040733e-01	4.057549	9.051583e-01	3.980534e-01	7.971873e-01	-5.4561553	FALSE	FALSE
O00623	PEX12	1.313030e-01	4.037254	5.035629e-01	6.313680e-01	8.680781e-01	-5.4571440	FALSE	FALSE
Q9P219	CCDC88C	1.444901e-01	4.051322	9.275603e-01	3.871554e-01	7.957843e-01	-5.4572223	FALSE	FALSE
Q9C0F1	CEP44	1.298651e-01	4.054528	1.060082e+00	3.273253e-01	7.904150e-01	-5.4574085	FALSE	FALSE
Q96CB9	NSUN4	2.961518e-01	4.031224	1.293144e+00	2.405126e-01	7.768977e-01	-5.4576290	FALSE	FALSE
Q9BXR0	QTRT1	1.614988e-01	4.052917	1.540208e+00	1.711961e-01	7.768977e-01	-5.4576764	FALSE	FALSE
Q86UW6	N4BP2	1.404600e-01	4.054044	1.237484e+00	2.592180e-01	7.768977e-01	-5.4576972	FALSE	FALSE
Q8TBF4	ZCRB1	1.573108e-01	4.051651	1.201662e+00	2.719102e-01	7.768977e-01	-5.4579062	FALSE	FALSE
Q9P2B7	CFAP97	1.961327e-01	4.014083	5.799647e-01	5.816951e-01	8.513624e-01	-5.4587315	FALSE	FALSE
Q9H7Z6	KAT8	1.004010e-01	4.057574	1.320872e+00	2.316430e-01	7.768977e-01	-5.4589664	FALSE	FALSE
Q96E09	FAM122A	1.739563e-01	4.012506	5.131558e-01	6.250078e-01	8.678255e-01	-5.4602490	FALSE	FALSE
Q8N5G2	MACO1	-1.260959e-01	4.051790	-7.573595e-01	4.756865e-01	8.195050e-01	-5.4610518	FALSE	FALSE
Q9H0V9	LMAN2L	1.489678e-01	4.050970	9.726076e-01	3.659315e-01	7.957843e-01	-5.4612603	FALSE	FALSE
Q96ST3	SIN3A	9.500747e-02	4.057519	1.668269e+00	1.430253e-01	7.768977e-01	-5.4613195	FALSE	FALSE
Q9H173	SIL1	-9.482729e-02	4.053926	-5.449042e-01	6.042074e-01	8.597884e-01	-5.4616372	FALSE	FALSE
Q93052	LPP	2.110763e-01	4.046153	1.326542e+00	2.298653e-01	7.768977e-01	-5.4616965	FALSE	FALSE
Q96EK6	GNPNAT1	8.724815e-02	4.057838	1.691536e+00	1.384037e-01	7.768977e-01	-5.4621456	FALSE	FALSE
P10244	MYBL2	1.715548e-01	4.046050	9.148347e-01	3.933180e-01	7.957843e-01	-5.4625110	FALSE	FALSE
Q9NS56	TOPORS	6.042066e-02	4.054857	3.251477e-01	7.553990e-01	9.157705e-01	-5.4626445	FALSE	FALSE
Q96P53	WDFY2	-2.658357e-02	4.052678	-1.287768e-01	9.014719e-01	9.700793e-01	-5.4628752	FALSE	FALSE
Q86TI0	TBC1D1	1.762835e-01	4.050757	1.367603e+00	2.173486e-01	7.768977e-01	-5.4629279	FALSE	FALSE
A2RRP1	NBAS	1.736454e-01	4.050648	1.320630e+00	2.317191e-01	7.768977e-01	-5.4634516	FALSE	FALSE
Q8N9M5	TMEM102	1.239015e-01	4.042468	5.338289e-01	6.114196e-01	8.616476e-01	-5.4640164	FALSE	FALSE
Q9UG01	IFT172	8.646469e-02	4.047576	3.978858e-01	7.036011e-01	8.993158e-01	-5.4642300	FALSE	FALSE
Q96BW9	TAMM41	2.051678e-01	4.038858	9.471554e-01	3.778101e-01	7.957843e-01	-5.4643361	FALSE	FALSE
O14662	STX16	-1.277715e-01	4.053589	-8.943963e-01	4.033703e-01	7.980466e-01	-5.4647439	FALSE	FALSE
Q9BX63	BRIP1	1.706764e-01	4.047256	9.653207e-01	3.693023e-01	7.957843e-01	-5.4649827	FALSE	FALSE
Q9ULG1	INO80	-6.223773e-02	4.043068	-2.555126e-01	8.063124e-01	9.379273e-01	-5.4655605	FALSE	FALSE
Q7L3B6	CDC37L1	1.751730e-01	4.042826	8.807075e-01	4.102094e-01	8.007894e-01	-5.4664685	FALSE	FALSE
Q8TBM8	DNAJB14	1.587538e-01	4.050573	1.076401e+00	3.204986e-01	7.900394e-01	-5.4665938	FALSE	FALSE
Q13564	NAE1	9.370659e-02	4.057516	1.757600e+00	1.260489e-01	7.768977e-01	-5.4673193	FALSE	FALSE
P40939	HADHA	5.794737e-02	4.058574	1.987132e+00	9.093012e-02	7.768977e-01	-5.4679158	FALSE	FALSE
Q3KRA6	C2orf76	1.327228e-01	4.054624	1.223436e+00	2.641336e-01	7.768977e-01	-5.4680915	FALSE	FALSE
Q96L50	LRR1	1.344266e-01	4.053717	1.041305e+00	3.353250e-01	7.932639e-01	-5.4682519	FALSE	FALSE
O00418	EEF2K	-7.089984e-02	4.039768	-2.795789e-01	7.885851e-01	9.310465e-01	-5.4689339	FALSE	FALSE
Q9Y4W2	LAS1L	1.376089e-01	4.054847	1.534172e+00	1.726445e-01	7.768977e-01	-5.4690269	FALSE	FALSE
Q8WTV0	SCARB1	9.447782e-02	4.044864	4.167234e-01	6.904481e-01	8.933371e-01	-5.4702800	FALSE	FALSE
O00522	KRIT1	-1.232583e-01	4.042348	-5.425686e-01	6.057244e-01	8.597884e-01	-5.4704529	FALSE	FALSE
O43542	XRCC3	2.858531e-01	4.031647	1.232208e+00	2.610548e-01	7.768977e-01	-5.4711348	FALSE	FALSE
Q9UGU5	HMGXB4	2.166546e-01	4.036111	9.303541e-01	3.858123e-01	7.957843e-01	-5.4711357	FALSE	FALSE
Q9P2N5	RBM27	1.369690e-01	4.054896	1.537746e+00	1.717854e-01	7.768977e-01	-5.4713387	FALSE	FALSE
Q16875	PFKFB3	1.915221e-01	4.019041	6.174735e-01	5.581613e-01	8.445515e-01	-5.4715264	FALSE	FALSE
Q12772	SREBF2	9.355683e-02	4.028227	3.175288e-01	7.609108e-01	9.187635e-01	-5.4727694	FALSE	FALSE
Q96M89	CCDC138	-1.006247e-01	4.032413	-3.566663e-01	7.327655e-01	9.080987e-01	-5.4733168	FALSE	FALSE
Q14643	ITPR1	-4.990188e-02	4.027901	-1.646977e-01	8.742427e-01	9.613035e-01	-5.4736230	FALSE	FALSE
Q96L73	NSD1	7.396574e-03	4.028995	2.499109e-02	9.808204e-01	9.942386e-01	-5.4738012	FALSE	FALSE
Q14004	CDK13	1.533662e-01	4.053254	1.432100e+00	1.989182e-01	7.768977e-01	-5.4745558	FALSE	FALSE
Q684P5	RAP1GAP2	1.698873e-01	4.041824	8.241728e-01	4.393611e-01	8.095074e-01	-5.4746273	FALSE	FALSE
Q7LG56	RRM2B	1.476243e-01	4.049314	8.749299e-01	4.131217e-01	8.016872e-01	-5.4749464	FALSE	FALSE
Q8IYR2	SMYD4	-1.338740e-01	4.035728	-5.253831e-01	6.169512e-01	8.639968e-01	-5.4753786	FALSE	FALSE
P18124	RPL7	1.519780e-01	4.055031	2.340703e+00	5.500180e-02	7.768977e-01	-5.4754107	FALSE	FALSE
Q9Y295	DRG1	7.421835e-02	4.058145	1.948541e+00	9.607199e-02	7.768977e-01	-5.4762546	FALSE	FALSE
O94966	USP19	1.476634e-01	4.053789	1.413789e+00	2.040016e-01	7.768977e-01	-5.4764112	FALSE	FALSE
O95229	ZWINT	-8.529664e-02	4.058104	-1.514727e+00	1.773885e-01	7.768977e-01	-5.4764500	FALSE	FALSE
Q13425	SNTB2	1.747878e-01	4.044616	9.166112e-01	3.924533e-01	7.957843e-01	-5.4767268	FALSE	FALSE
Q9UHY1	NRBP1	1.870563e-01	4.049615	1.393245e+00	2.098444e-01	7.768977e-01	-5.4768884	FALSE	FALSE
Q92503	SEC14L1	1.238897e-01	4.052793	7.940411e-01	4.554930e-01	8.117305e-01	-5.4772695	FALSE	FALSE
P56282	POLE2	1.707504e-01	4.049898	1.176558e+00	2.811178e-01	7.775115e-01	-5.4787605	FALSE	FALSE
Q6P996	PDXDC1	1.137573e-01	4.056471	1.574905e+00	1.630873e-01	7.768977e-01	-5.4789469	FALSE	FALSE
P41226	UBA7	-9.735472e-02	4.057950	-8.293419e-01	4.366351e-01	8.084368e-01	-5.4795753	FALSE	FALSE
Q9H9H4	VPS37B	2.528930e-02	4.052172	1.226961e-01	9.060967e-01	9.715578e-01	-5.4799965	FALSE	FALSE
Q9UET6	FTSJ1	1.427900e-01	4.052891	1.104494e+00	3.090188e-01	7.899051e-01	-5.4803249	FALSE	FALSE
Q9H6W3	RIOX1	1.473827e-01	4.054124	1.553854e+00	1.679632e-01	7.768977e-01	-5.4805668	FALSE	FALSE
O75208	COQ9	1.093589e-01	4.054674	7.315180e-01	4.902754e-01	8.220362e-01	-5.4809364	FALSE	FALSE
Q9Y4D8	HECTD4	1.148079e-01	4.055656	9.077074e-01	3.968018e-01	7.970913e-01	-5.4812601	FALSE	FALSE
Q8TC05	MDM1	5.033681e-02	4.048160	2.291063e-01	8.259069e-01	9.449718e-01	-5.4812669	FALSE	FALSE
Q9UPW5	AGTPBP1	1.199355e-01	4.048783	6.303639e-01	5.502084e-01	8.413640e-01	-5.4812997	FALSE	FALSE
Q6ZTN6	ANKRD13D	3.402304e-01	3.993638	8.792458e-01	4.109447e-01	8.013031e-01	-5.4824569	FALSE	FALSE
P0C7T5	ATXN1L	1.367415e-01	4.045976	6.749210e-01	5.232612e-01	8.310790e-01	-5.4824627	FALSE	FALSE
Q9Y4K4	MAP4K5	-1.104834e-01	4.052603	-6.612367e-01	5.314467e-01	8.347572e-01	-5.4825065	FALSE	FALSE
Q9NSV4	DIAPH3	1.014197e-01	4.057670	1.002696e+00	3.522661e-01	7.957843e-01	-5.4828349	FALSE	FALSE
Q96CM3	RPUSD4	1.124807e-01	4.052454	6.631237e-01	5.303131e-01	8.341242e-01	-5.4830458	FALSE	FALSE
Q8NDZ2	SIMC1	-3.430703e-02	4.051651	-1.670373e-01	8.724753e-01	9.606552e-01	-5.4831560	FALSE	FALSE
Q7Z4H7	HAUS6	1.580056e-01	4.052082	1.287899e+00	2.422237e-01	7.768977e-01	-5.4835695	FALSE	FALSE
Q12802	AKAP13	1.295165e-01	4.054641	1.129298e+00	2.991662e-01	7.882037e-01	-5.4836231	FALSE	FALSE
Q7L4P6	BEND5	8.265965e-02	4.055599	4.999455e-01	6.337753e-01	8.693452e-01	-5.4838938	FALSE	FALSE
Q9H2Y7	ZNF106	2.518510e-01	4.031991	1.028256e+00	3.409766e-01	7.946201e-01	-5.4842728	FALSE	FALSE
Q15208	STK38	1.096314e-01	4.056764	1.131600e+00	2.982654e-01	7.878782e-01	-5.4843003	FALSE	FALSE
A2VDJ0	TMEM131L	2.320578e-01	4.028526	8.714140e-01	4.149013e-01	8.018043e-01	-5.4846451	FALSE	FALSE
Q9H477	RBKS	9.680339e-02	4.021287	3.058349e-01	7.694000e-01	9.235134e-01	-5.4846788	FALSE	FALSE
Q9UBD5	ORC3	9.848908e-02	4.057654	1.270772e+00	2.478849e-01	7.768977e-01	-5.4848655	FALSE	FALSE
Q9ULH0	KIDINS220	-4.099460e-02	4.040428	-1.612659e-01	8.768368e-01	9.621230e-01	-5.4850064	FALSE	FALSE
P78312	FAM193A	1.871271e-01	4.044867	1.024587e+00	3.425792e-01	7.949729e-01	-5.4855933	FALSE	FALSE
P30305	CDC25B	2.010030e-01	4.040561	9.740042e-01	3.652881e-01	7.957843e-01	-5.4863467	FALSE	FALSE
Q9H8W4	PLEKHF2	1.136010e-01	4.056407	1.403001e+00	2.070510e-01	7.768977e-01	-5.4871965	FALSE	FALSE
Q5TC82	RC3H1	1.779741e-01	4.044139	9.234850e-01	3.891209e-01	7.957843e-01	-5.4874417	FALSE	FALSE
Q8TBF2	PRXL2B	-1.322637e-01	4.053262	-1.000466e+00	3.532652e-01	7.957843e-01	-5.4879370	FALSE	FALSE
P24723	PRKCH	1.677892e-01	4.051048	1.296182e+00	2.395265e-01	7.768977e-01	-5.4879590	FALSE	FALSE
Q07065	CKAP4	8.768225e-02	4.045483	3.875640e-01	7.108557e-01	9.017662e-01	-5.4879853	FALSE	FALSE
Q9Y657	SPIN1	1.403547e-01	4.054547	1.515851e+00	1.771110e-01	7.768977e-01	-5.4884142	FALSE	FALSE
Q6ZSZ5	ARHGEF18	8.414283e-02	4.058257	1.435599e+00	1.979601e-01	7.768977e-01	-5.4884392	FALSE	FALSE
[truncated: 4,151 more rows]
