# Supplementary material for: A Type II CDK6 Degrader Enables Cellular Targeting beyond the Limits of Type II Inhibition
Source: J Am Chem Soc. 2026 Jun 26;148(26):27951–64. doi: 10.1021/jacs.6c10277 (PMC13352627; doi:10.1021/jacs.6c10277)
Supplement: Supplementary file 3 [file ja6c10277_si_003.zip › Raw proteomics data _ IP and WP 2026 05/wp-esf_564_esf4_diann_directdia_20240626v3_rs12k_3c4r_20251021_Limma_output_JHK.02.078.2_vs_DMSO.csv]

Accession	Gene.Symbol	logFC	AveExpr	t	P.Value	adj.P.Val	B	Control.Fully.Imputed	Contrast.Fully.Imputed
Q00534	CDK6	-1.721679e+00	3.865845	-5.226955e+01	9.631196e-10	2.961593e-06	12.6704046	FALSE	FALSE
P06239	LCK	-2.790148e+00	3.612621	-6.734565e+01	1.874188e-10	1.152625e-06	11.6625535	FALSE	FALSE
P06493	CDK1	-1.456257e+00	3.916213	-3.081331e+01	2.904019e-08	5.953239e-05	10.0745992	FALSE	FALSE
O43924	PDE6D	-2.618225e+00	3.656490	-2.683736e+01	7.054904e-08	1.084692e-04	6.6440915	FALSE	FALSE
Q00535	CDK5	-2.372087e+00	3.715563	-2.233932e+01	2.285754e-07	2.811478e-04	6.6254096	FALSE	FALSE
Q9HBL8	NMRAL1	-1.087357e+00	3.975383	-1.449087e+01	3.576665e-06	3.142356e-03	4.7037619	FALSE	FALSE
O14976	GAK	-8.303500e-01	4.008474	-1.209421e+01	1.110198e-05	7.586352e-03	3.9244969	FALSE	FALSE
P24941	CDK2	-7.913842e-01	4.011596	-1.104871e+01	1.945625e-05	1.087781e-02	3.6266994	FALSE	FALSE
O43318	MAP3K7	-2.566590e+00	3.661886	-1.660236e+01	1.514086e-06	1.551938e-03	3.2548461	FALSE	FALSE
P11802	CDK4	-1.399009e+00	3.922751	-1.225033e+01	1.024930e-05	7.586352e-03	3.1571788	FALSE	FALSE
P53671	LIMK2	-1.540952e+00	3.897258	-1.180090e+01	1.293413e-05	7.954487e-03	2.2949778	FALSE	FALSE
P62269	RPS18	4.096267e-01	4.044843	9.694972e+00	4.342912e-05	2.225742e-02	2.1255164	FALSE	FALSE
O94804	STK10	-8.477358e-01	4.006661	-8.170515e+00	1.219702e-04	5.770127e-02	1.3103583	FALSE	FALSE
O96020	CCNE2	-8.982970e-01	3.999325	-7.428318e+00	2.142962e-04	8.786146e-02	0.7186558	FALSE	FALSE
Q9H2K8	TAOK3	-5.198492e-01	4.038093	-6.718203e+00	3.842717e-04	1.390160e-01	0.7017021	FALSE	FALSE
P49759	CLK1	1.342336e+00	3.903001	7.454752e+00	2.098733e-04	8.786146e-02	0.6968534	FALSE	FALSE
Q01581	HMGCS1	2.422457e-01	4.053924	6.805430e+00	3.567534e-04	1.371271e-01	0.3170512	FALSE	FALSE
Q9NYP9	MIS18A	4.264404e-01	4.043875	6.241878e+00	5.845321e-04	1.997151e-01	0.3145327	FALSE	FALSE
O75251	NDUFS7	2.755626e-01	4.052652	5.741061e+00	9.331735e-04	2.732865e-01	-0.2712081	FALSE	FALSE
Q9H307	PNN	3.019152e-01	4.050823	6.136687e+00	6.433603e-04	2.018199e-01	-0.2958696	FALSE	FALSE
O96017	CHEK2	-3.200790e-01	4.051062	-5.466668e+00	1.221038e-03	3.074750e-01	-0.4178046	FALSE	FALSE
Q16539	MAPK14	-7.199898e-01	4.013344	-5.509022e+00	1.170689e-03	3.074750e-01	-0.4554777	FALSE	FALSE
Q86VM9	ZC3H18	4.321249e-01	4.042355	5.443268e+00	1.249898e-03	3.074750e-01	-0.4897936	FALSE	FALSE
P62701	RPS4X	3.139397e-01	4.050054	6.114969e+00	6.563249e-04	2.018199e-01	-0.5252947	FALSE	FALSE
Q15750	TAB1	-3.863797e-01	4.046711	-5.286412e+00	1.464419e-03	3.216492e-01	-0.5879669	FALSE	FALSE
P17480	UBTF	4.291653e-01	4.042001	5.353370e+00	1.368147e-03	3.216492e-01	-0.7331859	FALSE	FALSE
P16591	FER	-8.366924e-01	3.997670	-5.087712e+00	1.798065e-03	3.567129e-01	-0.7666332	FALSE	FALSE
Q9NWZ3	IRAK4	-5.469404e-01	4.033054	-4.779051e+00	2.499598e-03	4.226180e-01	-1.0544769	FALSE	FALSE
P31350	RRM2	-1.348504e-01	4.057384	-5.582790e+00	1.088485e-03	3.042812e-01	-1.0736643	FALSE	FALSE
P04234	CD3D	-2.736699e-01	4.052262	-5.249323e+00	1.521012e-03	3.225594e-01	-1.0785909	FALSE	FALSE
P52434	POLR2H	-1.770571e-01	4.056318	-5.088059e+00	1.797413e-03	3.567129e-01	-1.2356751	FALSE	FALSE
Q9Y4F3	MARF1	3.043762e-01	4.050916	4.715795e+00	2.678550e-03	4.226180e-01	-1.2491779	FALSE	FALSE
Q9NW81	DMAC2	4.908145e-01	4.038254	4.591342e+00	3.074001e-03	4.226180e-01	-1.2553108	FALSE	FALSE
Q15382	RHEB	3.731979e-01	4.046338	4.537293e+00	3.265712e-03	4.226180e-01	-1.3945013	FALSE	FALSE
Q15287	RNPS1	2.638932e-01	4.052432	5.298930e+00	1.445855e-03	3.216492e-01	-1.4132345	FALSE	FALSE
Q16850	CYP51A1	6.585317e-01	4.016746	4.423791e+00	3.713254e-03	4.477747e-01	-1.4566956	FALSE	FALSE
Q13043	STK4	-1.989316e-01	4.055510	-4.760697e+00	2.550103e-03	4.226180e-01	-1.5381293	FALSE	FALSE
Q9NYL2	MAP3K20	-5.417938e-01	4.032476	-4.301372e+00	4.274018e-03	4.779129e-01	-1.5495595	FALSE	FALSE
O60664	PLIN3	1.661861e-01	4.056467	4.901257e+00	2.190511e-03	4.082315e-01	-1.5918213	FALSE	FALSE
Q8N490	PNKD	8.484914e-01	3.986056	4.375656e+00	3.923350e-03	4.552566e-01	-1.6077902	FALSE	FALSE
Q00537	CDK17	-1.125493e+00	3.951951	-4.563714e+00	3.170381e-03	4.226180e-01	-1.6680752	FALSE	FALSE
Q7RTV0	PHF5A	4.744614e-01	4.036927	4.756693e+00	2.561274e-03	4.226180e-01	-1.6767183	FALSE	FALSE
Q96J42	TXNDC15	5.999155e-01	4.024127	4.180115e+00	4.923729e-03	5.290698e-01	-1.6777350	FALSE	FALSE
O95249	GOSR1	2.600408e-01	4.053308	4.309506e+00	4.233973e-03	4.779129e-01	-1.6842968	FALSE	FALSE
Q9UHA4	LAMTOR3	-3.847312e-01	4.044904	-4.594205e+00	3.064203e-03	4.226180e-01	-1.6940207	FALSE	FALSE
P50613	CDK7	-3.592717e-01	4.048112	-4.168823e+00	4.989602e-03	5.290698e-01	-1.7262112	FALSE	FALSE
P53602	MVD	1.951914e-01	4.055590	4.511933e+00	3.360234e-03	4.226180e-01	-1.7647773	FALSE	FALSE
P42684	ABL2	-8.293794e-01	4.001582	-4.139634e+00	5.164458e-03	5.361050e-01	-1.9688052	FALSE	FALSE
Q9BVC6	TMEM109	1.761967e-01	4.056060	4.560148e+00	3.183064e-03	4.226180e-01	-1.9749883	FALSE	FALSE
P23284	PPIB	9.108973e-02	4.058169	5.030853e+00	1.908684e-03	3.668253e-01	-2.0460510	FALSE	FALSE
Q02040	AKAP17A	2.951026e-01	4.051274	3.915560e+00	6.756543e-03	6.528268e-01	-2.0850782	FALSE	FALSE
P09012	SNRPA	2.550058e-01	4.052540	4.549277e+00	3.222083e-03	4.226180e-01	-2.1101797	FALSE	FALSE
Q9Y2V2	CARHSP1	4.655665e-01	4.037245	4.465020e+00	3.543232e-03	4.358176e-01	-2.1179417	FALSE	FALSE
P62714	PPP2CB	1.587090e-01	4.056527	4.695873e+00	2.737841e-03	4.226180e-01	-2.1298519	FALSE	FALSE
O14646	CHD1	3.433270e-01	4.047199	4.030246e+00	5.882767e-03	5.930986e-01	-2.1588499	FALSE	FALSE
P04035	HMGCR	1.296604e+00	3.887113	3.697785e+00	8.837417e-03	7.548627e-01	-2.1979667	FALSE	FALSE
Q6P6C2	ALKBH5	2.726903e-01	4.052246	3.853658e+00	7.287001e-03	6.790160e-01	-2.2093828	FALSE	FALSE
Q9UNF1	MAGED2	2.671222e-01	4.052335	3.786912e+00	7.910897e-03	7.154708e-01	-2.3323447	FALSE	FALSE
O15355	PPM1G	1.488079e-01	4.056793	4.520692e+00	3.327247e-03	4.226180e-01	-2.3629611	FALSE	FALSE
Q14534	SQLE	5.374312e-01	4.028420	3.820046e+00	7.594130e-03	6.970731e-01	-2.3775492	FALSE	FALSE
O95229	ZWINT	-2.762000e-01	4.052009	-3.751571e+00	8.264855e-03	7.226079e-01	-2.3877863	FALSE	FALSE
Q96P11	NSUN5	3.941763e-01	4.043162	3.650802e+00	9.373289e-03	7.789963e-01	-2.3934341	FALSE	FALSE
P62273	RPS29	1.416854e-01	4.056971	4.682928e+00	2.777154e-03	4.226180e-01	-2.4172201	FALSE	FALSE
Q92688	ANP32B	1.616513e-01	4.056380	4.839146e+00	2.341896e-03	4.226180e-01	-2.4249380	FALSE	FALSE
O43822	CFAP410	7.981142e-01	3.995207	3.509600e+00	1.120998e-02	8.312988e-01	-2.4497548	FALSE	FALSE
Q15717	ELAVL1	1.392669e-01	4.057034	4.384125e+00	3.885445e-03	4.552566e-01	-2.5524457	FALSE	FALSE
O60292	SIPA1L3	-1.381514e+00	3.894250	-3.972017e+00	6.309711e-03	6.258826e-01	-2.5713898	FALSE	FALSE
Q15629	TRAM1	4.656336e-01	4.035526	3.484827e+00	1.157107e-02	8.385031e-01	-2.5811817	FALSE	FALSE
P46977	STT3A	2.728385e-01	4.051399	3.683564e+00	8.995985e-03	7.578810e-01	-2.6131317	FALSE	FALSE
O95140	MFN2	2.918761e-01	4.050724	3.483615e+00	1.158907e-02	8.385031e-01	-2.6446628	FALSE	FALSE
Q8TCJ2	STT3B	3.159274e-01	4.048583	3.574324e+00	1.032336e-02	8.076386e-01	-2.6574251	FALSE	FALSE
Q15738	NSDHL	2.375677e-01	4.053069	3.756808e+00	8.211324e-03	7.226079e-01	-2.6862255	FALSE	FALSE
O00767	SCD	4.949777e-01	4.031057	3.341105e+00	1.393275e-02	9.196793e-01	-2.6884312	FALSE	FALSE
P12931	SRC	-3.645789e-01	4.045785	-3.359092e+00	1.361035e-02	9.196793e-01	-2.6904794	FALSE	FALSE
P09661	SNRPA1	1.551502e-01	4.056524	4.280407e+00	4.379192e-03	4.809291e-01	-2.6926989	FALSE	FALSE
O94880	PHF14	3.071873e-01	4.049137	3.557317e+00	1.054865e-02	8.076386e-01	-2.7057202	FALSE	FALSE
Q9NV31	IMP3	3.220781e-01	4.047932	3.550742e+00	1.063719e-02	8.076386e-01	-2.7068922	FALSE	FALSE
P49761	CLK3	3.079593e-01	4.049807	3.369850e+00	1.342139e-02	9.196793e-01	-2.7151198	FALSE	FALSE
Q6PIZ9	TRAT1	5.802314e-01	4.018689	3.303642e+00	1.463120e-02	9.196793e-01	-2.7175921	FALSE	FALSE
O14735	CDIPT	4.381188e-01	4.039098	3.269232e+00	1.530629e-02	9.196793e-01	-2.7389042	FALSE	FALSE
Q8TEA7	TBCK	-4.101776e-01	4.044057	-3.195730e+00	1.686411e-02	9.196793e-01	-2.7643338	FALSE	FALSE
P01130	LDLR	3.755107e-01	4.044830	3.249107e+00	1.571673e-02	9.196793e-01	-2.7819858	FALSE	FALSE
P51617	IRAK1	-5.103920e-01	4.032647	-3.149866e+00	1.792245e-02	9.196793e-01	-2.8118075	FALSE	FALSE
P12259	F5	-4.491416e-01	4.037327	-3.508960e+00	1.121915e-02	8.312988e-01	-2.8223706	FALSE	FALSE
Q96K37	SLC35E1	5.804236e-01	4.022804	3.137438e+00	1.822145e-02	9.196793e-01	-2.8257332	FALSE	FALSE
P29320	EPHA3	-3.703861e-01	4.045826	-3.186341e+00	1.707515e-02	9.196793e-01	-2.8285032	FALSE	FALSE
Q7Z422	SZRD1	3.842683e-01	4.043593	3.235818e+00	1.599426e-02	9.196793e-01	-2.8286565	FALSE	FALSE
Q9H7E9	C8orf33	2.233039e-01	4.054463	3.362691e+00	1.354682e-02	9.196793e-01	-2.8502577	FALSE	FALSE
Q96RU3	FNBP1	-1.007887e-01	4.058037	-3.898329e+00	6.899795e-03	6.528268e-01	-2.9193333	FALSE	FALSE
Q96S82	UBL7	5.633611e-01	4.023782	3.057778e+00	2.027017e-02	9.196793e-01	-2.9234144	FALSE	FALSE
Q9UJU2	LEF1	-3.544392e-01	4.044903	-3.588418e+00	1.014063e-02	8.076386e-01	-2.9351963	FALSE	FALSE
Q6PJI9	WDR59	4.931277e-01	4.033394	3.041530e+00	2.071772e-02	9.196793e-01	-2.9393935	FALSE	FALSE
Q92966	SNAPC3	-4.799722e-01	4.040331	-3.040401e+00	2.074922e-02	9.196793e-01	-2.9418940	FALSE	FALSE
O94967	WDR47	3.626469e-01	4.047410	3.046192e+00	2.058823e-02	9.196793e-01	-2.9419209	FALSE	FALSE
Q9Y5U2	TSSC4	1.752668e-01	4.056338	3.312236e+00	1.446769e-02	9.196793e-01	-3.0247884	FALSE	FALSE
Q14814	MEF2D	3.686435e-01	4.046226	2.981430e+00	2.246766e-02	9.196793e-01	-3.0296204	FALSE	FALSE
P50552	VASP	2.113169e-01	4.054908	3.184275e+00	1.712195e-02	9.196793e-01	-3.0689370	FALSE	FALSE
Q9NYL4	FKBP11	4.371254e-01	4.038075	2.972760e+00	2.273292e-02	9.196793e-01	-3.0771533	FALSE	FALSE
Q684P5	RAP1GAP2	4.397775e-01	4.038983	2.901475e+00	2.504528e-02	9.196793e-01	-3.1047002	FALSE	FALSE
O43736	ITM2A	3.057282e-01	4.048594	3.236404e+00	1.598191e-02	9.196793e-01	-3.1066304	FALSE	FALSE
Q9Y6K9	IKBKG	2.409602e-01	4.053118	3.174520e+00	1.734492e-02	9.196793e-01	-3.1213153	FALSE	FALSE
P22694	PRKACB	4.248441e-01	4.039679	2.891168e+00	2.539990e-02	9.196793e-01	-3.1455353	FALSE	FALSE
P27348	YWHAQ	1.169503e-01	4.057533	4.510095e+00	3.367200e-03	4.226180e-01	-3.1559484	FALSE	FALSE
Q8IXS8	FAM126B	3.635071e-01	4.045031	2.913544e+00	2.463671e-02	9.196793e-01	-3.1645429	FALSE	FALSE
Q9BWT3	PAPOLG	3.172418e-01	4.048151	3.000718e+00	2.188938e-02	9.196793e-01	-3.1841791	FALSE	FALSE
Q53RE8	ANKRD39	4.118704e-01	4.040348	2.867752e+00	2.622558e-02	9.196793e-01	-3.1931552	FALSE	FALSE
P58004	SESN2	4.588424e-01	4.035772	2.830765e+00	2.758868e-02	9.196793e-01	-3.2121824	FALSE	FALSE
Q96G23	CERS2	3.993530e-01	4.040400	2.994732e+00	2.206713e-02	9.196793e-01	-3.2142639	FALSE	FALSE
P62244	RPS15A	1.654840e-01	4.056055	4.128927e+00	5.230293e-03	5.361050e-01	-3.2312346	FALSE	FALSE
O00161	SNAP23	2.923056e-01	4.049380	3.126762e+00	1.848257e-02	9.196793e-01	-3.2415213	FALSE	FALSE
Q13233	MAP3K1	-8.178205e-01	3.991431	-2.869516e+00	2.616241e-02	9.196793e-01	-3.2581205	FALSE	FALSE
Q8TBZ3	WDR20	4.019078e-01	4.042985	2.754345e+00	3.064938e-02	9.196793e-01	-3.2693209	FALSE	FALSE
Q9H2H9	SLC38A1	4.445871e-01	4.035808	2.843055e+00	2.712756e-02	9.196793e-01	-3.2824708	FALSE	FALSE
Q9C0B0	UNK	1.952452e-01	4.055580	3.001866e+00	2.185546e-02	9.196793e-01	-3.3085950	FALSE	FALSE
Q9C0B5	ZDHHC5	6.113292e-01	4.014068	2.710120e+00	3.258338e-02	9.196793e-01	-3.3228675	FALSE	FALSE
O00221	NFKBIE	5.983100e-01	4.013149	2.712835e+00	3.246101e-02	9.196793e-01	-3.3309816	FALSE	FALSE
Q9H074	PAIP1	1.565295e-01	4.056510	3.280473e+00	1.508210e-02	9.196793e-01	-3.3328918	FALSE	FALSE
O75663	TIPRL	1.517503e-01	4.056634	3.318185e+00	1.435565e-02	9.196793e-01	-3.3483342	FALSE	FALSE
Q8N4H5	TOMM5	4.947713e-01	4.029825	3.191524e+00	1.695829e-02	9.196793e-01	-3.3486510	FALSE	FALSE
P60604	UBE2G2	-4.943880e-01	4.030184	-2.930045e+00	2.408964e-02	9.196793e-01	-3.3505478	FALSE	FALSE
Q9H3M7	TXNIP	-5.824804e-01	4.021839	-2.641524e+00	3.584254e-02	9.196793e-01	-3.3708380	FALSE	FALSE
O43521	BCL2L11	4.624276e-01	4.036049	2.631129e+00	3.636570e-02	9.196793e-01	-3.3864685	FALSE	FALSE
Q13907	IDI1	1.569849e-01	4.056365	3.322760e+00	1.427014e-02	9.196793e-01	-3.3872303	FALSE	FALSE
Q8N9M1	C19orf47	3.678518e-01	4.044044	2.717435e+00	3.225476e-02	9.196793e-01	-3.3984769	FALSE	FALSE
O00483	NDUFA4	1.472452e-01	4.056682	3.379763e+00	1.324981e-02	9.196793e-01	-3.4154549	FALSE	FALSE
P49593	PPM1F	2.606710e-01	4.052962	2.701574e+00	3.297179e-02	9.196793e-01	-3.4479552	FALSE	FALSE
Q8IXQ4	GPALPP1	2.174753e-01	4.054010	2.927628e+00	2.416897e-02	9.196793e-01	-3.4487006	FALSE	FALSE
Q13352	ITGB3BP	4.905488e-01	4.031236	2.578068e+00	3.916400e-02	9.196793e-01	-3.4623537	FALSE	FALSE
Q16667	CDKN3	-3.908111e-01	4.041421	-2.624092e+00	3.672439e-02	9.196793e-01	-3.4801198	FALSE	FALSE
P15923	TCF3	2.123039e-01	4.054911	2.797759e+00	2.886875e-02	9.196793e-01	-3.4824808	FALSE	FALSE
Q10469	MGAT2	3.548518e-01	4.044424	2.691305e+00	3.344494e-02	9.196793e-01	-3.4829210	FALSE	FALSE
O60504	SORBS3	3.180457e-01	4.048319	2.657521e+00	3.505294e-02	9.196793e-01	-3.4847018	FALSE	FALSE
P06729	CD2	-3.018282e-01	4.049280	-2.704649e+00	3.283145e-02	9.196793e-01	-3.4849742	FALSE	FALSE
B7ZAQ6	GPR89A	-4.684903e-01	4.035697	-2.545026e+00	4.101993e-02	9.196793e-01	-3.4915356	FALSE	FALSE
O75394	MRPL33	5.579113e-01	4.019397	2.600755e+00	3.794083e-02	9.196793e-01	-3.5092372	FALSE	FALSE
Q92918	MAP4K1	-3.505561e-01	4.044910	-2.638627e+00	3.598755e-02	9.196793e-01	-3.5156433	FALSE	FALSE
Q03426	MVK	2.475103e-01	4.053856	2.645571e+00	3.564103e-02	9.196793e-01	-3.5167379	FALSE	FALSE
P46108	CRK	2.968422e-01	4.048263	2.886649e+00	2.555705e-02	9.196793e-01	-3.5439450	FALSE	FALSE
Q9H4Z2	ZNF335	5.612894e-01	4.023062	2.473717e+00	4.534580e-02	9.196793e-01	-3.5515453	FALSE	FALSE
Q9C099	LRRCC1	5.027598e-01	4.031041	2.473381e+00	4.536722e-02	9.196793e-01	-3.5550944	FALSE	FALSE
Q8TB72	PUM2	2.106348e-01	4.054389	2.837310e+00	2.734209e-02	9.196793e-01	-3.5613310	FALSE	FALSE
P10746	UROS	2.838503e-01	4.050313	2.657923e+00	3.503331e-02	9.196793e-01	-3.5658610	FALSE	FALSE
Q8WVX9	FAR1	2.569236e-01	4.051937	2.709536e+00	3.260978e-02	9.196793e-01	-3.5696821	FALSE	FALSE
Q9HC21	SLC25A19	3.398740e-01	4.045594	2.617054e+00	3.708684e-02	9.196793e-01	-3.5757993	FALSE	FALSE
Q96N11	C7orf26	2.261982e-01	4.054384	2.665652e+00	3.465859e-02	9.196793e-01	-3.5780906	FALSE	FALSE
P09417	QDPR	-1.272281e-01	4.057350	-3.210104e+00	1.654647e-02	9.196793e-01	-3.5847232	FALSE	FALSE
Q8TBA6	GOLGA5	3.510207e-01	4.046205	2.495491e+00	4.397657e-02	9.196793e-01	-3.5883154	FALSE	FALSE
Q15800	MSMO1	5.097378e-01	4.025153	2.520348e+00	4.246602e-02	9.196793e-01	-3.5977096	FALSE	FALSE
Q96E52	OMA1	4.217169e-01	4.038514	2.474747e+00	4.528002e-02	9.196793e-01	-3.6020561	FALSE	FALSE
P49840	GSK3A	-2.185010e-01	4.053857	-2.792101e+00	2.909444e-02	9.196793e-01	-3.6112840	FALSE	FALSE
Q9UKZ1	CNOT11	5.882985e-01	4.013768	2.423591e+00	4.866927e-02	9.196793e-01	-3.6173812	FALSE	FALSE
Q9BSL1	UBAC1	-3.594323e-01	4.044217	-2.532844e+00	4.172723e-02	9.196793e-01	-3.6180075	FALSE	FALSE
P62191	PSMC1	1.700175e-01	4.055662	3.381749e+00	1.321573e-02	9.196793e-01	-3.6223472	FALSE	FALSE
Q8N9N7	LRRC57	3.892816e-01	4.040327	2.579995e+00	3.905850e-02	9.196793e-01	-3.6281267	FALSE	FALSE
Q9BUN8	DERL1	2.262069e-01	4.053674	2.707336e+00	3.270939e-02	9.196793e-01	-3.6343678	FALSE	FALSE
O00487	PSMD14	-8.176457e-02	4.058333	-3.386081e+00	1.314170e-02	9.196793e-01	-3.6391162	FALSE	FALSE
Q9UL46	PSME2	-6.435940e-02	4.058515	-3.744060e+00	8.342302e-03	7.226079e-01	-3.6427722	FALSE	FALSE
Q9P2F8	SIPA1L2	3.758640e-01	4.041425	2.543241e+00	4.112279e-02	9.196793e-01	-3.6463522	FALSE	FALSE
Q9NQC8	IFT46	5.475334e-01	4.020858	2.385800e+00	5.134152e-02	9.196793e-01	-3.6546540	FALSE	FALSE
Q5VYS8	TUT7	4.567561e-01	4.033331	2.442392e+00	4.739395e-02	9.196793e-01	-3.6561228	FALSE	FALSE
Q96S90	LYSMD1	6.092774e-01	4.009504	2.501840e+00	4.358547e-02	9.196793e-01	-3.6588269	FALSE	FALSE
Q9NUL7	DDX28	3.418574e-01	4.047253	2.426421e+00	4.847505e-02	9.196793e-01	-3.6607502	FALSE	FALSE
Q9UBM7	DHCR7	2.120348e-01	4.053730	2.914475e+00	2.460551e-02	9.196793e-01	-3.6665421	FALSE	FALSE
Q00536	CDK16	-9.788651e-01	3.930537	-2.383553e+00	5.150513e-02	9.196793e-01	-3.6679392	FALSE	FALSE
P61619	SEC61A1	3.458636e-01	4.043646	2.790070e+00	2.917592e-02	9.196793e-01	-3.6734607	FALSE	FALSE
Q14135	VGLL4	6.939424e-01	3.996012	2.355386e+00	5.360220e-02	9.196793e-01	-3.6779268	FALSE	FALSE
P0C7P0	CISD3	-5.426293e-01	4.017114	-2.387660e+00	5.120652e-02	9.196793e-01	-3.6984578	FALSE	FALSE
O95674	CDS2	5.463166e-01	4.018724	2.484276e+00	4.467631e-02	9.196793e-01	-3.7040265	FALSE	FALSE
Q01968	OCRL	4.542603e-01	4.035822	2.337514e+00	5.497838e-02	9.196793e-01	-3.7074624	FALSE	FALSE
O14730	RIOK3	3.709618e-01	4.042582	2.438867e+00	4.763040e-02	9.196793e-01	-3.7100851	FALSE	FALSE
Q4AC94	C2CD3	5.061127e-01	4.034730	2.326580e+00	5.583827e-02	9.196793e-01	-3.7145718	FALSE	FALSE
Q12815	TROAP	5.702210e-01	4.010791	2.381881e+00	5.162722e-02	9.196793e-01	-3.7325310	FALSE	FALSE
O75976	CPD	2.196485e-01	4.053360	2.743680e+00	3.110434e-02	9.196793e-01	-3.7515142	FALSE	FALSE
P20290	BTF3	2.230650e-01	4.053075	3.231215e+00	1.609161e-02	9.196793e-01	-3.7619677	FALSE	FALSE
Q96AT9	RPE	2.307368e-01	4.052494	2.803116e+00	2.865678e-02	9.196793e-01	-3.7629627	FALSE	FALSE
P30519	HMOX2	2.310773e-01	4.052734	2.696054e+00	3.322524e-02	9.196793e-01	-3.7795933	FALSE	FALSE
Q86Y79	PTRH1	3.786436e-01	4.043230	2.290585e+00	5.876803e-02	9.196793e-01	-3.7849159	FALSE	FALSE
O95721	SNAP29	1.601182e-01	4.056345	2.812762e+00	2.827923e-02	9.196793e-01	-3.7854271	FALSE	FALSE
P25440	BRD2	3.660854e-01	4.041616	2.716387e+00	3.230164e-02	9.196793e-01	-3.7884572	FALSE	FALSE
P39748	FEN1	2.205292e-01	4.053379	3.554725e+00	1.058346e-02	8.076386e-01	-3.7885218	FALSE	FALSE
Q9ULJ7	ANKRD50	3.202193e-01	4.047084	2.388185e+00	5.116845e-02	9.196793e-01	-3.7900175	FALSE	FALSE
Q6ZU80	CEP128	4.013150e-01	4.040318	2.263259e+00	6.109731e-02	9.196793e-01	-3.8143113	FALSE	FALSE
P08579	SNRPB2	3.261363e-01	4.046187	3.215139e+00	1.643673e-02	9.196793e-01	-3.8212804	FALSE	FALSE
Q9Y2G8	DNAJC16	-5.134188e-01	4.029617	-2.206537e+00	6.623896e-02	9.196793e-01	-3.8278224	FALSE	FALSE
Q8N612	FAM160A2	7.201529e-01	3.984870	2.203436e+00	6.653246e-02	9.196793e-01	-3.8313323	FALSE	FALSE
Q96IZ7	RSRC1	-2.358123e-01	4.052626	-2.535466e+00	4.157392e-02	9.196793e-01	-3.8518330	FALSE	FALSE
Q6NUM9	RETSAT	7.834328e-01	3.970242	2.189724e+00	6.784634e-02	9.196793e-01	-3.8558262	FALSE	FALSE
Q14978	NOLC1	2.834298e-01	4.049064	3.088900e+00	1.944166e-02	9.196793e-01	-3.8560799	FALSE	FALSE
Q9P0K8	FOXJ2	3.893833e-01	4.042877	2.208858e+00	6.602014e-02	9.196793e-01	-3.8579689	FALSE	FALSE
Q9UQ35	SRRM2	1.953877e-01	4.054420	3.284607e+00	1.500057e-02	9.196793e-01	-3.8700580	FALSE	FALSE
P22090	RPS4Y1	2.546904e-01	4.051568	3.589846e+00	1.012231e-02	8.076386e-01	-3.8862760	FALSE	FALSE
Q9UIS9	MBD1	4.979577e-01	4.026093	2.183545e+00	6.844695e-02	9.196793e-01	-3.8877381	FALSE	FALSE
Q9Y6I9	TEX264	7.791013e-01	3.967437	2.327897e+00	5.573395e-02	9.196793e-01	-3.8888441	FALSE	FALSE
Q13569	TDG	3.820671e-01	4.040485	2.251642e+00	6.211604e-02	9.196793e-01	-3.8963285	FALSE	FALSE
Q8WVZ9	KBTBD7	-4.491959e-01	4.034006	-2.185550e+00	6.825149e-02	9.196793e-01	-3.8976798	FALSE	FALSE
Q9C0I1	MTMR12	3.159742e-01	4.047381	2.290292e+00	5.879251e-02	9.196793e-01	-3.8995051	FALSE	FALSE
Q9P270	SLAIN2	1.947869e-01	4.054577	2.692319e+00	3.339792e-02	9.196793e-01	-3.9003868	FALSE	FALSE
Q67FW5	B3GNTL1	-5.160271e-01	4.030804	-2.123511e+00	7.457154e-02	9.196793e-01	-3.9101528	FALSE	FALSE
Q96II8	LRCH3	2.096483e-01	4.053959	2.558374e+00	4.025934e-02	9.196793e-01	-3.9206584	FALSE	FALSE
Q8NBA8	DTWD2	5.276104e-01	4.018711	2.182260e+00	6.857253e-02	9.196793e-01	-3.9286485	FALSE	FALSE
Q9Y653	ADGRG1	3.227033e-01	4.049031	2.169095e+00	6.987283e-02	9.196793e-01	-3.9295304	FALSE	FALSE
Q8TEL6	TRPC4AP	3.888580e-01	4.039330	2.203156e+00	6.655904e-02	9.196793e-01	-3.9398318	FALSE	FALSE
Q9Y6I8	PXMP4	3.364309e-01	4.047063	2.158515e+00	7.093593e-02	9.196793e-01	-3.9414449	FALSE	FALSE
O75145	PPFIA3	-5.444964e-01	4.017734	-2.169650e+00	6.981747e-02	9.196793e-01	-3.9532993	FALSE	FALSE
Q9H1P3	OSBPL2	-3.876724e-01	4.038326	-2.244512e+00	6.274986e-02	9.196793e-01	-3.9554201	FALSE	FALSE
O95825	CRYZL1	5.781693e-01	4.010939	2.369791e+00	5.251892e-02	9.196793e-01	-3.9646827	FALSE	FALSE
Q8N0Z6	TTC5	1.569641e-01	4.055993	2.995154e+00	2.205454e-02	9.196793e-01	-3.9696288	FALSE	FALSE
Q2TAA5	ALG11	6.904237e-01	3.986503	2.139797e+00	7.285718e-02	9.196793e-01	-3.9738267	FALSE	FALSE
Q99543	DNAJC2	1.569741e-01	4.056059	2.905601e+00	2.490480e-02	9.196793e-01	-3.9742191	FALSE	FALSE
Q9HBU6	ETNK1	2.424151e-01	4.051888	2.395966e+00	5.060805e-02	9.196793e-01	-3.9750298	FALSE	FALSE
Q86VR2	RETREG3	1.792427e-01	4.055732	2.503469e+00	4.348570e-02	9.196793e-01	-3.9781993	FALSE	FALSE
Q96P47	AGAP3	6.736571e-01	3.984506	2.135703e+00	7.328435e-02	9.196793e-01	-3.9795910	FALSE	FALSE
P56270	MAZ	-4.848946e-01	4.022648	-2.239480e+00	6.320122e-02	9.196793e-01	-3.9835176	FALSE	FALSE
Q96GX5	MASTL	4.490721e-01	4.030787	2.169575e+00	6.982499e-02	9.196793e-01	-3.9878986	FALSE	FALSE
Q96RF0	SNX18	3.145512e-01	4.047525	2.170757e+00	6.970729e-02	9.196793e-01	-3.9945293	FALSE	FALSE
Q92733	PRCC	1.678303e-01	4.056439	2.464341e+00	4.594899e-02	9.196793e-01	-3.9980246	FALSE	FALSE
Q92932	PTPRN2	2.759610e-01	4.050128	2.261976e+00	6.120896e-02	9.196793e-01	-3.9987163	FALSE	FALSE
Q9NXR7	BABAM2	1.724557e-01	4.056010	2.501213e+00	4.362393e-02	9.196793e-01	-4.0010826	FALSE	FALSE
Q4VCS5	AMOT	6.233521e-01	4.002339	2.039828e+00	8.404478e-02	9.196793e-01	-4.0021031	FALSE	FALSE
Q13501	SQSTM1	2.461929e-01	4.053434	2.207878e+00	6.611247e-02	9.196793e-01	-4.0071222	FALSE	FALSE
P35236	PTPN7	3.513738e-01	4.042447	2.206182e+00	6.627252e-02	9.196793e-01	-4.0119556	FALSE	FALSE
Q5VTL8	PRPF38B	1.643724e-01	4.055866	2.692786e+00	3.337627e-02	9.196793e-01	-4.0154569	FALSE	FALSE
Q9NP61	ARFGAP3	1.218180e-01	4.057488	2.764169e+00	3.023650e-02	9.196793e-01	-4.0182575	FALSE	FALSE
Q96SK2	TMEM209	2.850008e-01	4.050256	2.169367e+00	6.984566e-02	9.196793e-01	-4.0183905	FALSE	FALSE
Q6PIY7	TENT2	2.702582e-01	4.052051	2.148393e+00	7.196834e-02	9.196793e-01	-4.0250322	FALSE	FALSE
Q13188	STK3	-2.303230e-01	4.052661	-2.385618e+00	5.135472e-02	9.196793e-01	-4.0251918	FALSE	FALSE
Q9H8Y5	ANKZF1	1.835237e-01	4.056063	2.333256e+00	5.531159e-02	9.196793e-01	-4.0470973	FALSE	FALSE
P07199	CENPB	5.920119e-01	4.006314	2.227721e+00	6.426884e-02	9.196793e-01	-4.0485491	FALSE	FALSE
O94766	B3GAT3	3.634161e-01	4.040780	2.187026e+00	6.810788e-02	9.196793e-01	-4.0534003	FALSE	FALSE
O75688	PPM1B	2.393259e-01	4.051543	2.553620e+00	4.052853e-02	9.196793e-01	-4.0560137	FALSE	FALSE
Q96B54	ZNF428	2.742212e-01	4.049129	2.888993e+00	2.547538e-02	9.196793e-01	-4.0735746	FALSE	FALSE
Q92930	RAB8B	2.951188e-01	4.046680	2.497340e+00	4.386229e-02	9.196793e-01	-4.0744102	FALSE	FALSE
P53350	PLK1	2.876663e-01	4.048121	2.286537e+00	5.910723e-02	9.196793e-01	-4.0771138	FALSE	FALSE
Q3MHD2	LSM12	-2.525077e-01	4.051016	-3.004303e+00	2.178366e-02	9.196793e-01	-4.0790358	FALSE	FALSE
Q7L211	ABHD13	-3.169735e-01	4.048813	-2.039609e+00	8.407111e-02	9.196793e-01	-4.0837310	FALSE	FALSE
Q9GZN8	C20orf27	1.660326e-01	4.055719	2.650564e+00	3.539407e-02	9.196793e-01	-4.0850076	FALSE	FALSE
Q16560	SNRNP35	7.785942e-01	3.960863	1.965930e+00	9.340932e-02	9.196793e-01	-4.0877718	FALSE	FALSE
Q9HBH5	RDH14	2.369828e-01	4.052536	2.252396e+00	6.204939e-02	9.196793e-01	-4.0910550	FALSE	FALSE
Q6ZVM7	TOM1L2	8.654988e-01	3.927750	1.955115e+00	9.486448e-02	9.196793e-01	-4.0957968	FALSE	FALSE
Q92905	COPS5	-1.234781e-01	4.057418	-2.712412e+00	3.248007e-02	9.196793e-01	-4.0970123	FALSE	FALSE
O60683	PEX10	3.719164e-01	4.039097	2.387451e+00	5.122164e-02	9.196793e-01	-4.1036394	FALSE	FALSE
Q92597	NDRG1	2.330833e-01	4.053670	2.161956e+00	7.058842e-02	9.196793e-01	-4.1057260	FALSE	FALSE
Q3B726	TWISTNB	3.014338e-01	4.046338	2.392972e+00	5.082291e-02	9.196793e-01	-4.1130728	FALSE	FALSE
Q9HAU0	PLEKHA5	3.617035e-01	4.041585	2.039741e+00	8.405522e-02	9.196793e-01	-4.1169793	FALSE	FALSE
Q6UWP7	LCLAT1	3.753038e-01	4.038435	2.161311e+00	7.065341e-02	9.196793e-01	-4.1170511	FALSE	FALSE
Q9C086	INO80B	4.953203e-01	4.020681	2.004242e+00	8.843115e-02	9.196793e-01	-4.1187692	FALSE	FALSE
Q6PJG6	BRAT1	2.407018e-01	4.051782	2.296151e+00	5.830482e-02	9.196793e-01	-4.1249928	FALSE	FALSE
Q96KA5	CLPTM1L	3.935027e-01	4.036089	2.262242e+00	6.118584e-02	9.196793e-01	-4.1291149	FALSE	FALSE
Q96CB8	INTS12	2.848751e-01	4.048095	2.221537e+00	6.483772e-02	9.196793e-01	-4.1292585	FALSE	FALSE
Q9Y4C1	KDM3A	2.749242e-01	4.049141	2.228792e+00	6.417088e-02	9.196793e-01	-4.1339149	FALSE	FALSE
Q9ULJ3	ZBTB21	3.683028e-01	4.041671	1.960965e+00	9.407455e-02	9.196793e-01	-4.1352462	FALSE	FALSE
Q9HBH1	PDF	-2.479400e-01	4.050836	-2.344514e+00	5.443508e-02	9.196793e-01	-4.1368811	FALSE	FALSE
Q15048	LRRC14	3.033235e-01	4.047470	2.077399e+00	7.965026e-02	9.196793e-01	-4.1397641	FALSE	FALSE
Q9Y5B6	PAXBP1	2.188738e-01	4.053272	2.293765e+00	5.850296e-02	9.196793e-01	-4.1444465	FALSE	FALSE
Q8N720	ZNF655	5.064177e-01	4.024940	1.880495e+00	1.055344e-01	9.196793e-01	-4.1451886	FALSE	FALSE
Q9BY42	RTF2	3.550806e-01	4.041773	2.753255e+00	3.069553e-02	9.196793e-01	-4.1467436	FALSE	FALSE
Q9Y6R9	CCDC61	2.635916e-01	4.052399	2.030851e+00	8.513029e-02	9.196793e-01	-4.1485507	FALSE	FALSE
Q86XR7	TICAM2	-1.530240e-01	4.056758	-2.420266e+00	4.889849e-02	9.196793e-01	-4.1539837	FALSE	FALSE
Q96DP5	MTFMT	3.286424e-01	4.047425	1.946265e+00	9.607185e-02	9.196793e-01	-4.1552121	FALSE	FALSE
Q14249	ENDOG	2.009923e-01	4.054391	2.304918e+00	5.758288e-02	9.196793e-01	-4.1567534	FALSE	FALSE
P10515	DLAT	-1.099822e-01	4.057784	-2.701876e+00	3.295799e-02	9.196793e-01	-4.1590711	FALSE	FALSE
Q14693	LPIN1	3.645628e-01	4.042434	1.940472e+00	9.687049e-02	9.196793e-01	-4.1592008	FALSE	FALSE
Q96S44	TP53RK	1.396416e-01	4.056610	2.827528e+00	2.771149e-02	9.196793e-01	-4.1635934	FALSE	FALSE
P82094	TMF1	2.409673e-01	4.053097	2.089983e+00	7.823069e-02	9.196793e-01	-4.1636629	FALSE	FALSE
O43572	AKAP10	3.569897e-01	4.041555	1.995852e+00	8.949823e-02	9.196793e-01	-4.1643127	FALSE	FALSE
Q9Y253	POLH	-3.991025e-01	4.036098	-1.955176e+00	9.485616e-02	9.196793e-01	-4.1646055	FALSE	FALSE
O14562	UBFD1	4.021561e-01	4.036273	2.527598e+00	4.203573e-02	9.196793e-01	-4.1661809	FALSE	FALSE
Q8NFZ0	FBH1	4.485997e-01	4.029940	1.891954e+00	1.038221e-01	9.196793e-01	-4.1677052	FALSE	FALSE
P69905	HBA1	-3.291328e-01	4.045498	-2.971115e+00	2.278363e-02	9.196793e-01	-4.1692515	FALSE	FALSE
Q9UID6	ZNF639	3.541449e-01	4.039394	2.065358e+00	8.103288e-02	9.196793e-01	-4.1761519	FALSE	FALSE
P11166	SLC2A1	6.142691e-01	4.000199	2.282912e+00	5.941272e-02	9.196793e-01	-4.1801178	FALSE	FALSE
Q8N9I9	DTX3	6.422856e-01	3.985245	1.929662e+00	9.837830e-02	9.196793e-01	-4.1802002	FALSE	FALSE
Q5VT06	CEP350	4.200379e-01	4.032409	1.956624e+00	9.466015e-02	9.196793e-01	-4.1832544	FALSE	FALSE
P04066	FUCA1	2.958776e-01	4.048180	2.022795e+00	8.611641e-02	9.196793e-01	-4.1885372	FALSE	FALSE
P57088	TMEM33	2.317052e-01	4.051849	2.743954e+00	3.109257e-02	9.196793e-01	-4.1890856	FALSE	FALSE
Q9H1Z4	WDR13	3.892641e-01	4.036515	2.027920e+00	8.548780e-02	9.196793e-01	-4.1893074	FALSE	FALSE
Q92802	N4BP2L2	-3.083369e-01	4.048359	-1.955812e+00	9.476996e-02	9.196793e-01	-4.1898373	FALSE	FALSE
Q9UPW0	FOXJ3	2.326618e-01	4.053221	2.107670e+00	7.627834e-02	9.196793e-01	-4.1915575	FALSE	FALSE
Q8WYA6	CTNNBL1	8.880923e-02	4.058074	3.041930e+00	2.070658e-02	9.196793e-01	-4.1927911	FALSE	FALSE
Q9NQT4	EXOSC5	-1.099434e-01	4.057880	-2.604648e+00	3.773496e-02	9.196793e-01	-4.1979702	FALSE	FALSE
Q6P1R3	MSANTD2	4.504882e-01	4.028805	1.867579e+00	1.074978e-01	9.196793e-01	-4.1994117	FALSE	FALSE
Q9NZJ0	DTL	2.454673e-01	4.050763	2.378333e+00	5.188725e-02	9.196793e-01	-4.2053833	FALSE	FALSE
Q9UKT9	IKZF3	2.695741e-01	4.049610	2.080734e+00	7.927150e-02	9.196793e-01	-4.2205838	FALSE	FALSE
Q5FWF4	ZRANB3	-4.954558e-01	4.024420	-1.805738e+00	1.174052e-01	9.196793e-01	-4.2219217	FALSE	FALSE
O43861	ATP9B	5.080869e-01	4.016894	1.838700e+00	1.120183e-01	9.196793e-01	-4.2227020	FALSE	FALSE
P18440	NAT1	2.438992e-01	4.053248	1.999009e+00	8.909519e-02	9.196793e-01	-4.2238462	FALSE	FALSE
Q9BW62	KATNAL1	4.032102e-01	4.032197	2.117553e+00	7.520893e-02	9.196793e-01	-4.2238606	FALSE	FALSE
Q9ULF5	SLC39A10	5.717067e-01	4.002930	1.936625e+00	9.740449e-02	9.196793e-01	-4.2243711	FALSE	FALSE
P45985	MAP2K4	1.941655e-01	4.054931	2.196360e+00	6.720720e-02	9.196793e-01	-4.2333700	FALSE	FALSE
Q8N9B5	JMY	4.224426e-01	4.031020	1.935240e+00	9.759746e-02	9.196793e-01	-4.2378176	FALSE	FALSE
Q9UH65	SWAP70	2.028886e-01	4.054424	2.177822e+00	6.900807e-02	9.196793e-01	-4.2429113	FALSE	FALSE
Q9Y673	ALG5	3.340358e-01	4.042139	2.234849e+00	6.361953e-02	9.196793e-01	-4.2455479	FALSE	FALSE
Q68D85	NCR3LG1	5.393851e-01	4.009267	1.889447e+00	1.041943e-01	9.196793e-01	-4.2457533	FALSE	FALSE
Q9UHB6	LIMA1	1.451129e-01	4.056437	2.581123e+00	3.899689e-02	9.196793e-01	-4.2501521	FALSE	FALSE
Q9NV35	NUDT15	3.935154e-01	4.033014	2.071114e+00	8.036897e-02	9.196793e-01	-4.2534219	FALSE	FALSE
Q9HCM4	EPB41L5	4.897318e-01	4.022819	1.775160e+00	1.226277e-01	9.196793e-01	-4.2555620	FALSE	FALSE
Q8TB61	SLC35B2	2.620433e-01	4.049097	2.392927e+00	5.082620e-02	9.196793e-01	-4.2575129	FALSE	FALSE
Q9Y546	LRRC42	2.443793e-01	4.051709	2.063051e+00	8.130058e-02	9.196793e-01	-4.2591754	FALSE	FALSE
Q86V97	KBTBD6	6.627229e-01	3.983521	1.894736e+00	1.034105e-01	9.196793e-01	-4.2649662	FALSE	FALSE
O15530	PDPK1	2.536319e-01	4.050969	2.028976e+00	8.535882e-02	9.196793e-01	-4.2666742	FALSE	FALSE
Q8WVY7	UBLCP1	2.567171e-01	4.049681	2.405862e+00	4.990451e-02	9.196793e-01	-4.2671907	FALSE	FALSE
Q9H1K0	RBSN	-8.026468e-01	3.956914	-1.721094e+00	1.324166e-01	9.196793e-01	-4.2676007	FALSE	FALSE
Q15025	TNIP1	2.847248e-01	4.048034	1.993784e+00	8.976317e-02	9.196793e-01	-4.2846287	FALSE	FALSE
Q13112	CHAF1B	1.766927e-01	4.055050	2.434352e+00	4.793501e-02	9.196793e-01	-4.2880391	FALSE	FALSE
P30304	CDC25A	6.870836e-01	3.980403	1.703327e+00	1.357945e-01	9.196793e-01	-4.2883412	FALSE	FALSE
Q9NZD8	SPG21	2.540539e-01	4.050103	2.139069e+00	7.293294e-02	9.196793e-01	-4.2889741	FALSE	FALSE
Q9UIQ6	LNPEP	9.976816e-02	4.058067	2.588371e+00	3.860345e-02	9.196793e-01	-4.2891074	FALSE	FALSE
Q7L7X3	TAOK1	-2.221413e-01	4.052463	-2.197889e+00	6.706082e-02	9.196793e-01	-4.2896970	FALSE	FALSE
P42338	PIK3CB	3.206972e-01	4.045037	1.872280e+00	1.067791e-01	9.196793e-01	-4.2920793	FALSE	FALSE
Q6NYC8	PPP1R18	-1.247646e-01	4.057502	-2.434569e+00	4.792038e-02	9.196793e-01	-4.2949721	FALSE	FALSE
Q8IU60	DCP2	-2.391939e-01	4.052363	-2.011463e+00	8.752293e-02	9.196793e-01	-4.2966383	FALSE	FALSE
Q8NC42	RNF149	5.608270e-01	4.006434	2.002526e+00	8.864843e-02	9.196793e-01	-4.2973598	FALSE	FALSE
Q15072	ZNF146	-5.338237e-01	4.012887	-1.758399e+00	1.255851e-01	9.196793e-01	-4.2984209	FALSE	FALSE
Q9P0S2	COX16	3.676891e-01	4.037355	2.084238e+00	7.887552e-02	9.196793e-01	-4.2988808	FALSE	FALSE
P16383	GCFC2	2.136469e-01	4.052969	2.245285e+00	6.268082e-02	9.196793e-01	-4.2996712	FALSE	FALSE
Q9HCD6	TANC2	-6.826177e-01	3.970420	-1.685109e+00	1.393440e-01	9.196793e-01	-4.3007529	FALSE	FALSE
P35626	GRK3	4.163346e-01	4.031307	1.851216e+00	1.100368e-01	9.196793e-01	-4.3011984	FALSE	FALSE
P38935	IGHMBP2	4.923853e-01	4.015695	1.868693e+00	1.073271e-01	9.196793e-01	-4.3024826	FALSE	FALSE
Q9UBK9	UXT	2.011506e-01	4.054217	2.158135e+00	7.097445e-02	9.196793e-01	-4.3035318	FALSE	FALSE
Q96LD8	SENP8	3.226081e-01	4.043209	1.973896e+00	9.235186e-02	9.196793e-01	-4.3042117	FALSE	FALSE
Q9UL54	TAOK2	-2.784967e-01	4.048249	-1.963509e+00	9.373314e-02	9.196793e-01	-4.3111194	FALSE	FALSE
Q9NQ88	TIGAR	2.225374e-01	4.052352	2.192751e+00	6.755403e-02	9.196793e-01	-4.3147863	FALSE	FALSE
P31689	DNAJA1	-7.288404e-02	4.058387	-2.978396e+00	2.256012e-02	9.196793e-01	-4.3167328	FALSE	FALSE
Q9NRK6	ABCB10	2.593219e-01	4.051932	1.874644e+00	1.064194e-01	9.196793e-01	-4.3182243	FALSE	FALSE
Q15398	DLGAP5	2.731108e-01	4.048181	2.152217e+00	7.157659e-02	9.196793e-01	-4.3185926	FALSE	FALSE
Q6V1X1	DPP8	2.629204e-01	4.052011	1.855543e+00	1.093596e-01	9.196793e-01	-4.3186148	FALSE	FALSE
Q49A26	GLYR1	3.158299e-01	4.044242	2.327087e+00	5.579810e-02	9.196793e-01	-4.3196611	FALSE	FALSE
Q9P2B4	CTTNBP2NL	3.764305e-01	4.037127	1.804002e+00	1.176959e-01	9.196793e-01	-4.3261137	FALSE	FALSE
Q8NI77	KIF18A	4.473393e-01	4.024851	1.812792e+00	1.162316e-01	9.196793e-01	-4.3276245	FALSE	FALSE
Q9NWK9	ZNHIT6	1.842946e-01	4.055354	2.139717e+00	7.286551e-02	9.196793e-01	-4.3280574	FALSE	FALSE
Q9NWV4	CZIB	-1.200630e-01	4.057173	-2.842475e+00	2.714914e-02	9.196793e-01	-4.3298381	FALSE	FALSE
Q14CW9	ATXN7L3	5.020169e-01	4.013633	1.715126e+00	1.335422e-01	9.196793e-01	-4.3356580	FALSE	FALSE
P52788	SMS	-9.819450e-02	4.057924	-2.721554e+00	3.207128e-02	9.196793e-01	-4.3371318	FALSE	FALSE
Q96SZ5	ADO	2.620937e-01	4.048890	2.251370e+00	6.214012e-02	9.196793e-01	-4.3387566	FALSE	FALSE
Q6XQN6	NAPRT	3.199141e-01	4.045516	1.796097e+00	1.190281e-01	9.196793e-01	-4.3439534	FALSE	FALSE
Q9NZR1	TMOD2	3.920165e-01	4.032544	1.909488e+00	1.012547e-01	9.196793e-01	-4.3463170	FALSE	FALSE
P00390	GSR	-1.139209e-01	4.057339	-3.049653e+00	2.049267e-02	9.196793e-01	-4.3465005	FALSE	FALSE
Q96RL1	UIMC1	2.392981e-01	4.052766	1.911748e+00	1.009284e-01	9.196793e-01	-4.3472483	FALSE	FALSE
P55072	VCP	5.767256e-02	4.058554	3.314920e+00	1.441701e-02	9.196793e-01	-4.3497772	FALSE	FALSE
Q86VI3	IQGAP3	-5.337067e-01	4.003157	-1.708971e+00	1.347127e-01	9.196793e-01	-4.3532990	FALSE	FALSE
Q9UIB8	CD84	2.952754e-01	4.046049	1.953223e+00	9.512132e-02	9.196793e-01	-4.3547679	FALSE	FALSE
Q9HD20	ATP13A1	2.546586e-01	4.051059	1.907147e+00	1.015939e-01	9.196793e-01	-4.3549491	FALSE	FALSE
Q9ULD4	BRPF3	3.642207e-01	4.039951	1.736968e+00	1.294669e-01	9.196793e-01	-4.3558255	FALSE	FALSE
Q9Y2D8	SSX2IP	-3.223130e-01	4.044674	-1.833448e+00	1.128601e-01	9.196793e-01	-4.3559307	FALSE	FALSE
P61586	RHOA	3.441359e-01	4.041454	2.762577e+00	3.030297e-02	9.196793e-01	-4.3576966	FALSE	FALSE
Q8N0U4	FAM185A	4.236278e-01	4.030241	1.704547e+00	1.355599e-01	9.196793e-01	-4.3599192	FALSE	FALSE
Q8WW12	PCNP	9.975903e-02	4.057817	2.761856e+00	3.033315e-02	9.196793e-01	-4.3604449	FALSE	FALSE
Q9UHC7	MKRN1	2.348879e-01	4.051890	2.020985e+00	8.633957e-02	9.196793e-01	-4.3605243	FALSE	FALSE
Q13615	MTMR3	2.315115e-01	4.052413	1.958714e+00	9.437775e-02	9.196793e-01	-4.3606472	FALSE	FALSE
Q2KHT3	CLEC16A	4.461715e-01	4.023878	1.774914e+00	1.226706e-01	9.196793e-01	-4.3610887	FALSE	FALSE
Q96DX7	TRIM44	-3.700209e-01	4.037571	-1.802606e+00	1.179300e-01	9.196793e-01	-4.3632794	FALSE	FALSE
Q9H992	MARCHF7	3.426901e-01	4.045913	1.676789e+00	1.409942e-01	9.196793e-01	-4.3634545	FALSE	FALSE
Q9NP50	SINHCAF	-2.452922e-01	4.051058	-1.972938e+00	9.247832e-02	9.196793e-01	-4.3654795	FALSE	FALSE
P19544	WT1	-5.209472e-01	4.008405	-1.631711e+00	1.502640e-01	9.196793e-01	-4.3700270	FALSE	FALSE
Q96GN5	CDCA7L	-1.472787e-01	4.056195	-2.544557e+00	4.104691e-02	9.196793e-01	-4.3722590	FALSE	FALSE
Q9H3L0	MMADHC	1.836433e-01	4.055641	2.047214e+00	8.316205e-02	9.196793e-01	-4.3743492	FALSE	FALSE
O60291	MGRN1	4.007417e-01	4.030770	1.729636e+00	1.308215e-01	9.196793e-01	-4.3777914	FALSE	FALSE
P16885	PLCG2	3.082872e-01	4.046879	1.762843e+00	1.247942e-01	9.196793e-01	-4.3778939	FALSE	FALSE
Q9H9V9	JMJD4	3.872189e-01	4.034525	1.822385e+00	1.146539e-01	9.196793e-01	-4.3816895	FALSE	FALSE
Q96EL3	MRPL53	-1.475530e-01	4.056362	-2.381929e+00	5.162365e-02	9.196793e-01	-4.3890818	FALSE	FALSE
Q13099	IFT88	3.356527e-01	4.039915	1.801077e+00	1.181872e-01	9.196793e-01	-4.3905690	FALSE	FALSE
P42773	CDKN2C	4.715830e-01	4.021843	2.007496e+00	8.802076e-02	9.196793e-01	-4.3919192	FALSE	FALSE
O75940	SMNDC1	1.089198e-01	4.057717	2.529080e+00	4.194833e-02	9.196793e-01	-4.3921465	FALSE	FALSE
Q96IU2	ZBED3	4.288476e-01	4.026506	1.947828e+00	9.585757e-02	9.196793e-01	-4.3922903	FALSE	FALSE
Q8NDZ4	DIPK2A	4.725340e-01	4.018195	1.886487e+00	1.046356e-01	9.196793e-01	-4.3928504	FALSE	FALSE
Q8WUI4	HDAC7	2.813033e-01	4.047651	1.898968e+00	1.027875e-01	9.196793e-01	-4.3944934	FALSE	FALSE
Q6NZ67	MZT2B	4.470070e-01	4.024544	2.016889e+00	8.684665e-02	9.196793e-01	-4.3957578	FALSE	FALSE
Q8TBX8	PIP4K2C	1.986575e-01	4.054721	1.995326e+00	8.956558e-02	9.196793e-01	-4.4007917	FALSE	FALSE
Q9UDW3	ZMAT5	5.283940e-01	4.008302	1.628333e+00	1.509815e-01	9.196793e-01	-4.4018782	FALSE	FALSE
Q9H3H1	TRIT1	4.721082e-01	4.018184	1.730976e+00	1.305730e-01	9.196793e-01	-4.4024860	FALSE	FALSE
Q16864	ATP6V1F	2.606499e-01	4.048887	2.304766e+00	5.759532e-02	9.196793e-01	-4.4077847	FALSE	FALSE
Q13546	RIPK1	-1.970844e-01	4.054170	-2.106415e+00	7.641521e-02	9.196793e-01	-4.4088536	FALSE	FALSE
P04406	GAPDH	6.110530e-02	4.058496	3.899705e+00	6.888233e-03	6.528268e-01	-4.4106404	FALSE	FALSE
Q8NAT1	POMGNT2	-2.412316e-01	4.051619	-1.912397e+00	1.008349e-01	9.196793e-01	-4.4122137	FALSE	FALSE
Q9NW38	FANCL	3.804176e-01	4.037439	1.632445e+00	1.501086e-01	9.196793e-01	-4.4154782	FALSE	FALSE
P60981	DSTN	-1.571888e-01	4.055718	-2.719948e+00	3.214271e-02	9.196793e-01	-4.4195769	FALSE	FALSE
Q5JSJ4	INTS6L	4.214477e-01	4.027726	1.710994e+00	1.343270e-01	9.196793e-01	-4.4214502	FALSE	FALSE
Q8IV38	ANKMY2	4.687924e-01	4.019593	1.808789e+00	1.168962e-01	9.196793e-01	-4.4248958	FALSE	FALSE
P51946	CCNH	-2.067678e-01	4.053633	-2.056642e+00	8.204876e-02	9.196793e-01	-4.4261395	FALSE	FALSE
Q7L0J3	SV2A	4.949527e-01	4.016039	1.976602e+00	9.199527e-02	9.196793e-01	-4.4273185	FALSE	FALSE
Q9UKT8	FBXW2	4.846462e-01	4.017770	1.571817e+00	1.634744e-01	9.196793e-01	-4.4323292	FALSE	FALSE
Q03013	GSTM4	-1.970660e-01	4.053411	-2.451385e+00	4.679628e-02	9.196793e-01	-4.4426119	FALSE	FALSE
Q52LW3	ARHGAP29	-3.588916e-01	4.045243	-1.546975e+00	1.692669e-01	9.196793e-01	-4.4429993	FALSE	FALSE
P04114	APOB	5.499026e-01	4.006020	1.980886e+00	9.143366e-02	9.196793e-01	-4.4452701	FALSE	FALSE
P05455	SSB	7.978407e-02	4.058204	2.927544e+00	2.417174e-02	9.196793e-01	-4.4487048	FALSE	FALSE
Q9UKM7	MAN1B1	4.064558e-01	4.030490	1.668167e+00	1.427241e-01	9.196793e-01	-4.4537016	FALSE	FALSE
Q9Y6J9	TAF6L	3.904531e-01	4.031690	1.846575e+00	1.107675e-01	9.196793e-01	-4.4571055	FALSE	FALSE
P56589	PEX3	4.165309e-01	4.029419	2.046234e+00	8.327871e-02	9.196793e-01	-4.4581312	FALSE	FALSE
A2RU67	FAM234B	-5.778593e-01	3.986265	-1.619542e+00	1.528637e-01	9.196793e-01	-4.4590227	FALSE	FALSE
Q8N1G0	ZNF687	2.262130e-01	4.053307	1.817490e+00	1.154563e-01	9.196793e-01	-4.4635387	FALSE	FALSE
P46020	PHKA1	3.394067e-01	4.043243	1.599290e+00	1.572847e-01	9.196793e-01	-4.4642150	FALSE	FALSE
P15812	CD1E	-1.594094e-01	4.055587	-2.364524e+00	5.291236e-02	9.196793e-01	-4.4662197	FALSE	FALSE
O43818	RRP9	1.290873e-01	4.056956	2.448826e+00	4.696554e-02	9.196793e-01	-4.4674012	FALSE	FALSE
P46781	RPS9	1.416408e-01	4.056395	3.081275e+00	1.964121e-02	9.196793e-01	-4.4754032	FALSE	FALSE
P84101	SERF2	-2.026200e-01	4.053225	-2.154204e+00	7.137380e-02	9.196793e-01	-4.4772535	FALSE	FALSE
Q9Y2G5	POFUT2	-4.945122e-01	4.009902	-1.616751e+00	1.534660e-01	9.196793e-01	-4.4827711	FALSE	FALSE
O95835	LATS1	2.674562e-01	4.049239	1.761932e+00	1.249559e-01	9.196793e-01	-4.4828348	FALSE	FALSE
Q7L4P6	BEND5	3.113983e-01	4.043796	1.664992e+00	1.433661e-01	9.196793e-01	-4.4831360	FALSE	FALSE
Q9UK73	FEM1B	-2.282215e-01	4.053777	-1.757617e+00	1.257247e-01	9.196793e-01	-4.4831594	FALSE	FALSE
Q9BRF8	CPPED1	5.034924e-01	4.008288	1.729739e+00	1.308024e-01	9.196793e-01	-4.4881924	FALSE	FALSE
O14772	FPGT	-3.322578e-01	4.041282	-1.648433e+00	1.467598e-01	9.196793e-01	-4.4894058	FALSE	FALSE
Q5JSZ5	PRRC2B	2.221563e-01	4.052605	1.887415e+00	1.044970e-01	9.196793e-01	-4.4894292	FALSE	FALSE
Q6P5R6	RPL22L1	4.440639e-01	4.027073	2.366371e+00	5.277405e-02	9.196793e-01	-4.4895011	FALSE	FALSE
Q9Y3D5	MRPS18C	-4.205179e-01	4.030802	-2.108125e+00	7.622881e-02	9.196793e-01	-4.4909976	FALSE	FALSE
Q13163	MAP2K5	4.115174e-01	4.032288	1.493104e+00	1.824897e-01	9.196793e-01	-4.4911293	FALSE	FALSE
Q8NDX6	ZNF740	3.139465e-01	4.042127	1.838933e+00	1.119811e-01	9.196793e-01	-4.4954089	FALSE	FALSE
P81877	SSBP2	3.915976e-01	4.035899	2.414074e+00	4.932833e-02	9.196793e-01	-4.4983858	FALSE	FALSE
Q9UNK0	STX8	1.668529e-01	4.056351	1.969644e+00	9.291481e-02	9.196793e-01	-4.4994096	FALSE	FALSE
Q8N344	MIER2	4.843939e-01	4.006546	1.549364e+00	1.687018e-01	9.196793e-01	-4.5016087	FALSE	FALSE
P63172	DYNLT1	-3.322611e-01	4.038661	-1.868388e+00	1.073738e-01	9.196793e-01	-4.5022780	FALSE	FALSE
Q8WY91	THAP4	4.857338e-01	4.008779	1.501826e+00	1.802861e-01	9.196793e-01	-4.5027669	FALSE	FALSE
O95544	NADK	3.631717e-01	4.035415	1.661168e+00	1.441433e-01	9.196793e-01	-4.5037425	FALSE	FALSE
P55010	EIF5	8.671473e-02	4.058063	2.801044e+00	2.873856e-02	9.196793e-01	-4.5102663	FALSE	FALSE
P08865	RPSA	6.732118e-02	4.058390	3.560413e+00	1.050724e-02	8.076386e-01	-4.5123361	FALSE	FALSE
Q9Y2H2	INPP5F	-4.057277e-01	4.027815	-1.587820e+00	1.598418e-01	9.196793e-01	-4.5124055	FALSE	FALSE
Q9BR77	CCDC77	3.016141e-01	4.044661	1.685085e+00	1.393487e-01	9.196793e-01	-4.5125060	FALSE	FALSE
Q8WZ64	ARAP2	3.875351e-01	4.037371	1.431707e+00	1.987154e-01	9.196793e-01	-4.5190041	FALSE	FALSE
Q8NBJ5	COLGALT1	1.393025e-01	4.056666	2.259507e+00	6.142448e-02	9.196793e-01	-4.5192844	FALSE	FALSE
Q9NY97	B3GNT2	3.053639e-01	4.043331	1.834410e+00	1.127055e-01	9.196793e-01	-4.5194795	FALSE	FALSE
Q9Y315	DERA	1.806102e-01	4.054863	2.042197e+00	8.376072e-02	9.196793e-01	-4.5195235	FALSE	FALSE
Q6P0Q8	MAST2	3.764206e-01	4.035523	1.491135e+00	1.829907e-01	9.196793e-01	-4.5198904	FALSE	FALSE
Q7L3T8	PARS2	2.792732e-01	4.046687	1.756229e+00	1.259729e-01	9.196793e-01	-4.5238913	FALSE	FALSE
Q9NQG7	HPS4	2.586880e-01	4.050544	1.677351e+00	1.408821e-01	9.196793e-01	-4.5244870	FALSE	FALSE
Q9NWL6	ASNSD1	2.614259e-01	4.050013	1.677248e+00	1.409027e-01	9.196793e-01	-4.5253475	FALSE	FALSE
Q8N4P3	HDDC3	2.072008e-01	4.053770	1.848961e+00	1.103911e-01	9.196793e-01	-4.5273528	FALSE	FALSE
P20585	MSH3	2.161478e-01	4.052972	1.861782e+00	1.083907e-01	9.196793e-01	-4.5286869	FALSE	FALSE
Q9BZL6	PRKD2	2.177663e-01	4.052633	1.877178e+00	1.060352e-01	9.196793e-01	-4.5297019	FALSE	FALSE
P35610	SOAT1	3.051793e-01	4.042895	1.811210e+00	1.164939e-01	9.196793e-01	-4.5297530	FALSE	FALSE
L0R8F8	MIEF1	2.387892e-01	4.050040	2.209575e+00	6.595271e-02	9.196793e-01	-4.5309257	FALSE	FALSE
Q9H0K1	SIK2	2.835527e-01	4.049783	1.561348e+00	1.658925e-01	9.196793e-01	-4.5309429	FALSE	FALSE
Q96I51	RCC1L	3.621932e-01	4.035014	1.636403e+00	1.492728e-01	9.196793e-01	-4.5339292	FALSE	FALSE
Q9NXR1	NDE1	2.307184e-01	4.051391	1.855217e+00	1.094106e-01	9.196793e-01	-4.5389833	FALSE	FALSE
Q96BS2	TESC	1.586842e-01	4.056381	2.004769e+00	8.836462e-02	9.196793e-01	-4.5390627	FALSE	FALSE
Q53R41	FASTKD1	2.498491e-01	4.053125	1.592261e+00	1.588472e-01	9.196793e-01	-4.5408694	FALSE	FALSE
Q8N3J3	C17orf53	-5.002386e-01	4.004904	-1.558340e+00	1.665936e-01	9.196793e-01	-4.5420723	FALSE	FALSE
Q15468	STIL	3.100694e-01	4.042576	1.692963e+00	1.378031e-01	9.196793e-01	-4.5472693	FALSE	FALSE
P0C7T5	ATXN1L	3.191404e-01	4.041559	1.661533e+00	1.440688e-01	9.196793e-01	-4.5475632	FALSE	FALSE
Q7Z6K3	PTAR1	3.990010e-01	4.029106	1.794604e+00	1.192813e-01	9.196793e-01	-4.5496742	FALSE	FALSE
Q9BQ39	DDX50	1.965208e-01	4.053442	2.442582e+00	4.738124e-02	9.196793e-01	-4.5523696	FALSE	FALSE
Q8TCD5	NT5C	2.899035e-01	4.045155	1.712210e+00	1.340956e-01	9.196793e-01	-4.5531989	FALSE	FALSE
O00178	GTPBP1	1.313972e-01	4.057148	2.178393e+00	6.895191e-02	9.196793e-01	-4.5543529	FALSE	FALSE
O00458	IFRD1	6.901132e-01	3.944172	1.407617e+00	2.054327e-01	9.196793e-01	-4.5563195	FALSE	FALSE
P55201	BRPF1	2.298557e-01	4.051195	1.886585e+00	1.046210e-01	9.196793e-01	-4.5615480	FALSE	FALSE
Q8N3D4	EHBP1L1	2.452342e-01	4.050710	1.723125e+00	1.320358e-01	9.196793e-01	-4.5618233	FALSE	FALSE
Q9BSH4	TACO1	-1.601550e-01	4.055476	-2.249579e+00	6.229880e-02	9.196793e-01	-4.5633774	FALSE	FALSE
Q9NYR9	NKIRAS2	-1.686373e-01	4.055293	-2.082445e+00	7.907796e-02	9.196793e-01	-4.5652991	FALSE	FALSE
Q96DR7	ARHGEF26	4.546263e-01	4.016767	1.377530e+00	2.141097e-01	9.196793e-01	-4.5663014	FALSE	FALSE
O14617	AP3D1	1.677914e-01	4.055559	2.031971e+00	8.499409e-02	9.196793e-01	-4.5663701	FALSE	FALSE
Q8IWA4	MFN1	1.903195e-01	4.055105	1.817456e+00	1.154618e-01	9.196793e-01	-4.5698080	FALSE	FALSE
Q9H3Z4	DNAJC5	2.977539e-01	4.042236	1.902223e+00	1.023108e-01	9.196793e-01	-4.5703509	FALSE	FALSE
Q92551	IP6K1	2.642942e-01	4.049447	1.602687e+00	1.565350e-01	9.196793e-01	-4.5721931	FALSE	FALSE
O75953	DNAJB5	5.534214e-01	3.992956	1.457829e+00	1.916574e-01	9.196793e-01	-4.5731387	FALSE	FALSE
Q969F9	HPS3	-2.135241e-01	4.055009	-1.654454e+00	1.455172e-01	9.196793e-01	-4.5761361	FALSE	FALSE
Q7Z3T8	ZFYVE16	2.341879e-01	4.053264	1.611353e+00	1.546372e-01	9.196793e-01	-4.5769249	FALSE	FALSE
Q969S9	GFM2	1.777331e-01	4.055023	1.978099e+00	9.179858e-02	9.196793e-01	-4.5795055	FALSE	FALSE
P49841	GSK3B	-1.384241e-01	4.056702	-2.191529e+00	6.767184e-02	9.196793e-01	-4.5821684	FALSE	FALSE
P41208	CETN2	1.514506e-01	4.056307	2.072005e+00	8.026667e-02	9.196793e-01	-4.5840099	FALSE	FALSE
Q7KZN9	COX15	2.700834e-01	4.046698	1.741750e+00	1.285908e-01	9.196793e-01	-4.5854516	FALSE	FALSE
Q9BQC3	DPH2	2.233311e-01	4.052610	1.734084e+00	1.299982e-01	9.196793e-01	-4.5860033	FALSE	FALSE
Q8N5C6	SRBD1	2.637438e-01	4.047716	1.883434e+00	1.050926e-01	9.196793e-01	-4.5883178	FALSE	FALSE
Q96GD4	AURKB	-2.306182e-01	4.050363	-2.028039e+00	8.547321e-02	9.196793e-01	-4.5885615	FALSE	FALSE
Q15361	TTF1	4.098825e-01	4.026244	1.628214e+00	1.510069e-01	9.196793e-01	-4.5901919	FALSE	FALSE
P51957	NEK4	5.154090e-01	3.997623	1.383077e+00	2.124856e-01	9.196793e-01	-4.5934124	FALSE	FALSE
Q9Y2U5	MAP3K2	4.333661e-01	4.020714	1.591798e+00	1.589506e-01	9.196793e-01	-4.5956804	FALSE	FALSE
P51148	RAB5C	1.850007e-01	4.054158	2.584165e+00	3.883127e-02	9.196793e-01	-4.5998603	FALSE	FALSE
Q9H981	ACTR8	1.739667e-01	4.056144	1.811819e+00	1.163928e-01	9.196793e-01	-4.6005649	FALSE	FALSE
O43716	GATC	4.846683e-01	4.007559	1.680663e+00	1.402236e-01	9.196793e-01	-4.6014356	FALSE	FALSE
P51003	PAPOLA	1.106026e-01	4.057602	2.329754e+00	5.558726e-02	9.196793e-01	-4.6044172	FALSE	FALSE
Q9BWU1	CDK19	-3.713719e-01	4.032500	-1.499095e+00	1.809735e-01	9.196793e-01	-4.6075588	FALSE	FALSE
O00505	KPNA3	-8.345965e-02	4.058238	-2.526047e+00	4.212741e-02	9.196793e-01	-4.6089729	FALSE	FALSE
P54252	ATXN3	1.792118e-01	4.054446	2.085127e+00	7.877537e-02	9.196793e-01	-4.6117460	FALSE	FALSE
Q9NSP4	CENPM	-1.687362e-01	4.055023	-2.088541e+00	7.839200e-02	9.196793e-01	-4.6129857	FALSE	FALSE
P82921	MRPS21	3.187830e-01	4.040419	1.808450e+00	1.169528e-01	9.196793e-01	-4.6138458	FALSE	FALSE
Q99575	POP1	2.396709e-01	4.049767	1.898252e+00	1.028926e-01	9.196793e-01	-4.6150955	FALSE	FALSE
Q96AV8	E2F7	3.194074e-01	4.043404	1.413843e+00	2.036771e-01	9.196793e-01	-4.6156279	FALSE	FALSE
Q15286	RAB35	-2.295207e-01	4.051373	-2.473318e+00	4.537125e-02	9.196793e-01	-4.6165513	FALSE	FALSE
Q6PL24	TMED8	1.632945e-01	4.055571	2.027173e+00	8.557910e-02	9.196793e-01	-4.6196188	FALSE	FALSE
Q13454	TUSC3	4.238511e-01	4.024106	1.770659e+00	1.234150e-01	9.196793e-01	-4.6197243	FALSE	FALSE
Q9NWB7	IFT57	3.947850e-01	4.027978	1.393546e+00	2.094506e-01	9.196793e-01	-4.6198007	FALSE	FALSE
Q12894	IFRD2	2.032209e-01	4.053791	1.756518e+00	1.259212e-01	9.196793e-01	-4.6218134	FALSE	FALSE
Q8IV63	VRK3	1.962364e-01	4.053162	2.088893e+00	7.835256e-02	9.196793e-01	-4.6233242	FALSE	FALSE
O00409	FOXN3	4.661364e-01	4.005905	1.394549e+00	2.091618e-01	9.196793e-01	-4.6267538	FALSE	FALSE
P57075	UBASH3A	1.675937e-01	4.055514	1.941847e+00	9.668037e-02	9.196793e-01	-4.6280557	FALSE	FALSE
Q9NQ89	C12orf4	-3.299661e-01	4.041099	-1.368808e+00	2.166861e-01	9.196793e-01	-4.6283811	FALSE	FALSE
Q9BZF2	OSBPL7	3.272125e-01	4.044004	1.326646e+00	2.295331e-01	9.196793e-01	-4.6284309	FALSE	FALSE
Q9UPQ4	TRIM35	4.225167e-01	4.016969	1.395410e+00	2.089144e-01	9.196793e-01	-4.6290663	FALSE	FALSE
Q9UKS7	IKZF2	2.326045e-01	4.050009	1.947799e+00	9.586147e-02	9.196793e-01	-4.6311930	FALSE	FALSE
Q6P9H5	GIMAP6	-2.742671e-01	4.045645	-1.675197e+00	1.413121e-01	9.196793e-01	-4.6319904	FALSE	FALSE
Q13530	SERINC3	5.433363e-01	3.995713	1.739813e+00	1.289451e-01	9.196793e-01	-4.6330322	FALSE	FALSE
Q7Z7H5	TMED4	9.936982e-02	4.057896	2.364677e+00	5.290086e-02	9.196793e-01	-4.6347912	FALSE	FALSE
P07858	CTSB	1.969120e-01	4.053353	1.904123e+00	1.020335e-01	9.196793e-01	-4.6353118	FALSE	FALSE
Q99608	NDN	-4.284238e-01	4.015852	-1.501542e+00	1.803574e-01	9.196793e-01	-4.6354008	FALSE	FALSE
Q8WXX5	DNAJC9	8.853459e-02	4.058031	2.600876e+00	3.793442e-02	9.196793e-01	-4.6368820	FALSE	FALSE
Q9Y320	TMX2	3.796836e-01	4.030608	1.824472e+00	1.143133e-01	9.196793e-01	-4.6398196	FALSE	FALSE
P30825	SLC7A1	1.472973e-01	4.055991	2.272620e+00	6.028890e-02	9.196793e-01	-4.6399717	FALSE	FALSE
O14647	CHD2	2.515278e-01	4.050292	1.551199e+00	1.682688e-01	9.196793e-01	-4.6421075	FALSE	FALSE
O60551	NMT2	2.476135e-01	4.048739	1.792159e+00	1.196973e-01	9.196793e-01	-4.6422540	FALSE	FALSE
Q8NE86	MCU	2.279093e-01	4.050704	2.000111e+00	8.895498e-02	9.196793e-01	-4.6423008	FALSE	FALSE
Q00987	MDM2	3.573111e-01	4.036177	1.328194e+00	2.290499e-01	9.196793e-01	-4.6450848	FALSE	FALSE
Q8WVQ1	CANT1	1.845100e-01	4.054371	1.907595e+00	1.015288e-01	9.196793e-01	-4.6499812	FALSE	FALSE
O15260	SURF4	2.063985e-01	4.052619	2.408213e+00	4.973883e-02	9.196793e-01	-4.6508106	FALSE	FALSE
Q13111	CHAF1A	1.202209e-01	4.057412	2.162056e+00	7.057834e-02	9.196793e-01	-4.6560525	FALSE	FALSE
Q5VWQ8	DAB2IP	2.376341e-01	4.050876	1.611671e+00	1.545680e-01	9.196793e-01	-4.6565981	FALSE	FALSE
P04183	TK1	-1.765714e-01	4.055168	-1.847354e+00	1.106445e-01	9.196793e-01	-4.6566754	FALSE	FALSE
Q9NXF7	DCAF16	3.151528e-01	4.041031	1.866500e+00	1.076635e-01	9.196793e-01	-4.6577755	FALSE	FALSE
P14859	POU2F1	1.474910e-01	4.056698	1.939121e+00	9.705771e-02	9.196793e-01	-4.6602506	FALSE	FALSE
Q5THJ4	VPS13D	2.162318e-01	4.051539	1.867427e+00	1.075211e-01	9.196793e-01	-4.6645160	FALSE	FALSE
A1L020	MEX3A	2.001351e-01	4.053287	1.824451e+00	1.143168e-01	9.196793e-01	-4.6648587	FALSE	FALSE
Q96EZ8	MCRS1	2.864465e-01	4.043961	1.599743e+00	1.571845e-01	9.196793e-01	-4.6678650	FALSE	FALSE
Q9BZ23	PANK2	2.532822e-01	4.048238	1.708445e+00	1.348132e-01	9.196793e-01	-4.6684200	FALSE	FALSE
Q9HCN4	GPN1	-2.007759e-01	4.053655	-1.727987e+00	1.311280e-01	9.196793e-01	-4.6730545	FALSE	FALSE
Q9P2W9	STX18	3.697617e-01	4.031272	1.664088e+00	1.435496e-01	9.196793e-01	-4.6733505	FALSE	FALSE
P02792	FTL	4.320059e-01	4.022471	1.787890e+00	1.204267e-01	9.196793e-01	-4.6741761	FALSE	FALSE
Q8NHQ9	DDX55	2.797288e-01	4.045056	1.902604e+00	1.022552e-01	9.196793e-01	-4.6743449	FALSE	FALSE
Q8WUH2	TGFBRAP1	3.531372e-01	4.033280	1.496030e+00	1.817477e-01	9.196793e-01	-4.6795589	FALSE	FALSE
P54259	ATN1	5.311325e-01	3.996304	1.689621e+00	1.384568e-01	9.196793e-01	-4.6808073	FALSE	FALSE
Q9UQ84	EXO1	2.839188e-01	4.044142	1.500630e+00	1.805868e-01	9.196793e-01	-4.6848393	FALSE	FALSE
Q9UDY2	TJP2	2.426583e-01	4.049379	1.702126e+00	1.360258e-01	9.196793e-01	-4.6873133	FALSE	FALSE
Q9C0C7	AMBRA1	2.178898e-01	4.051248	1.822884e+00	1.145723e-01	9.196793e-01	-4.6925951	FALSE	FALSE
Q8TF05	PPP4R1	1.664169e-01	4.055209	1.955041e+00	9.487445e-02	9.196793e-01	-4.6934560	FALSE	FALSE
Q7Z589	EMSY	2.210117e-01	4.051457	1.707550e+00	1.349843e-01	9.196793e-01	-4.6942079	FALSE	FALSE
Q9BW66	CINP	1.730477e-01	4.056169	1.698567e+00	1.367136e-01	9.196793e-01	-4.6944506	FALSE	FALSE
Q3YEC7	RABL6	1.325842e-01	4.056607	2.302689e+00	5.776555e-02	9.196793e-01	-4.6957039	FALSE	FALSE
Q9NVA2	SEPTIN11	-1.383463e-01	4.056412	-2.181028e+00	6.869319e-02	9.196793e-01	-4.6963227	FALSE	FALSE
Q5T447	HECTD3	2.691205e-01	4.046210	1.712172e+00	1.341027e-01	9.196793e-01	-4.6977309	FALSE	FALSE
Q9BR76	CORO1B	1.357023e-01	4.056623	2.105247e+00	7.654288e-02	9.196793e-01	-4.6982020	FALSE	FALSE
Q8N954	GPATCH11	1.772053e-01	4.054236	2.019060e+00	8.657751e-02	9.196793e-01	-4.6984942	FALSE	FALSE
P82933	MRPS9	1.565905e-01	4.055855	1.963317e+00	9.375893e-02	9.196793e-01	-4.6998898	FALSE	FALSE
Q86U06	RBM23	-2.174983e-01	4.051253	-1.820331e+00	1.149900e-01	9.196793e-01	-4.7026297	FALSE	FALSE
Q9BRQ0	PYGO2	3.336147e-01	4.036632	1.673918e+00	1.415681e-01	9.196793e-01	-4.7042459	FALSE	FALSE
Q5D1E8	ZC3H12A	-3.045554e-01	4.042234	-1.364611e+00	2.179355e-01	9.196793e-01	-4.7052531	FALSE	FALSE
Q9H8W3	FAM204A	3.613524e-01	4.031515	1.493707e+00	1.823367e-01	9.196793e-01	-4.7093863	FALSE	FALSE
P28715	ERCC5	3.653667e-01	4.031992	1.648744e+00	1.466954e-01	9.196793e-01	-4.7099574	FALSE	FALSE
Q2TBE0	CWF19L2	2.665812e-01	4.046444	1.740469e+00	1.288250e-01	9.196793e-01	-4.7101650	FALSE	FALSE
Q8WUU5	GATAD1	-3.249910e-01	4.037320	-1.434367e+00	1.979858e-01	9.196793e-01	-4.7126631	FALSE	FALSE
Q9Y2G2	CARD8	6.351804e-01	3.930273	1.210735e+00	2.683641e-01	9.196793e-01	-4.7127322	FALSE	FALSE
Q12834	CDC20	1.315404e-01	4.056887	2.092352e+00	7.796621e-02	9.196793e-01	-4.7135017	FALSE	FALSE
Q9Y487	ATP6V0A2	1.497164e-01	4.056440	1.897422e+00	1.030146e-01	9.196793e-01	-4.7147219	FALSE	FALSE
Q68DK7	MSL1	1.740818e-01	4.055080	1.817444e+00	1.154638e-01	9.196793e-01	-4.7150137	FALSE	FALSE
A3KN83	SBNO1	1.656447e-01	4.055473	1.864544e+00	1.079644e-01	9.196793e-01	-4.7154128	FALSE	FALSE
Q9NQW6	ANLN	1.992929e-01	4.053297	1.747711e+00	1.275068e-01	9.196793e-01	-4.7156366	FALSE	FALSE
P14649	MYL6B	1.856446e-01	4.054441	2.982787e+00	2.242646e-02	9.196793e-01	-4.7159619	FALSE	FALSE
Q9Y5J1	UTP18	2.277116e-01	4.050524	2.116720e+00	7.529846e-02	9.196793e-01	-4.7212678	FALSE	FALSE
Q6P1R4	DUS1L	1.943760e-01	4.053719	1.736809e+00	1.294962e-01	9.196793e-01	-4.7223626	FALSE	FALSE
Q8NB14	USP38	2.982258e-01	4.041353	1.525784e+00	1.743587e-01	9.196793e-01	-4.7233631	FALSE	FALSE
P49641	MAN2A2	2.929900e-01	4.042829	1.372537e+00	2.155811e-01	9.196793e-01	-4.7248336	FALSE	FALSE
Q96BZ9	TBC1D20	3.835926e-01	4.024831	1.443003e+00	1.956348e-01	9.196793e-01	-4.7296786	FALSE	FALSE
P10914	IRF1	-2.152115e-01	4.051252	-1.819213e+00	1.151732e-01	9.196793e-01	-4.7312054	FALSE	FALSE
Q9UNA1	ARHGAP26	2.530379e-01	4.048175	1.560304e+00	1.661356e-01	9.196793e-01	-4.7330174	FALSE	FALSE
Q6DN90	IQSEC1	3.011089e-01	4.041876	1.350654e+00	2.221371e-01	9.196793e-01	-4.7331423	FALSE	FALSE
O95081	AGFG2	5.605842e-01	3.996481	1.729028e+00	1.309344e-01	9.196793e-01	-4.7354898	FALSE	FALSE
O60313	OPA1	1.186415e-01	4.057663	2.001820e+00	8.873786e-02	9.196793e-01	-4.7372087	FALSE	FALSE
Q9BZQ6	EDEM3	-2.074138e-01	4.052773	-1.688634e+00	1.386504e-01	9.196793e-01	-4.7376363	FALSE	FALSE
Q5SVZ6	ZMYM1	-2.958999e-01	4.041136	-1.425406e+00	2.004529e-01	9.196793e-01	-4.7390519	FALSE	FALSE
Q6IBS0	TWF2	-9.973073e-02	4.057844	-2.288292e+00	5.895997e-02	9.196793e-01	-4.7393006	FALSE	FALSE
Q3L8U1	CHD9	1.851546e-01	4.054099	1.793851e+00	1.194092e-01	9.196793e-01	-4.7404321	FALSE	FALSE
Q13395	TARBP1	2.328803e-01	4.049805	1.713556e+00	1.338399e-01	9.196793e-01	-4.7413277	FALSE	FALSE
Q7Z2W4	ZC3HAV1	1.160669e-01	4.057191	2.344916e+00	5.440407e-02	9.196793e-01	-4.7419699	FALSE	FALSE
Q2KHR3	QSER1	2.875642e-01	4.042976	1.570541e+00	1.637675e-01	9.196793e-01	-4.7444410	FALSE	FALSE
P35813	PPM1A	1.815101e-01	4.053879	2.076718e+00	7.972788e-02	9.196793e-01	-4.7460058	FALSE	FALSE
Q15070	OXA1L	1.682297e-01	4.054941	1.936220e+00	9.746078e-02	9.196793e-01	-4.7461735	FALSE	FALSE
Q07065	CKAP4	2.975508e-01	4.041749	1.385305e+00	2.118365e-01	9.196793e-01	-4.7481566	FALSE	FALSE
Q9BWH6	RPAP1	2.034938e-01	4.052777	1.701156e+00	1.362130e-01	9.196793e-01	-4.7489632	FALSE	FALSE
O15297	PPM1D	2.350927e-01	4.053195	1.329442e+00	2.286609e-01	9.196793e-01	-4.7490675	FALSE	FALSE
Q8NBN3	TMEM87A	3.394803e-01	4.036515	1.755451e+00	1.261123e-01	9.196793e-01	-4.7517282	FALSE	FALSE
Q6VN20	RANBP10	2.508065e-01	4.047782	1.793425e+00	1.194817e-01	9.196793e-01	-4.7531047	FALSE	FALSE
Q9NQG6	MIEF1	3.985397e-01	4.025512	1.619587e+00	1.528542e-01	9.196793e-01	-4.7532360	FALSE	FALSE
Q9Y333	LSM2	3.706279e-01	4.038584	2.478232e+00	4.505827e-02	9.196793e-01	-4.7555701	FALSE	FALSE
Q5H8A4	PIGG	3.168252e-01	4.037365	1.327009e+00	2.294200e-01	9.196793e-01	-4.7557363	FALSE	FALSE
Q7Z7H8	MRPL10	2.912136e-01	4.044738	2.127974e+00	7.409778e-02	9.196793e-01	-4.7565804	FALSE	FALSE
Q9UPS6	SETD1B	-4.469744e-01	3.999858	-1.219526e+00	2.652322e-01	9.196793e-01	-4.7581248	FALSE	FALSE
Q96CM3	RPUSD4	2.471805e-01	4.048826	1.463099e+00	1.902615e-01	9.196793e-01	-4.7607478	FALSE	FALSE
Q9Y6V7	DDX49	1.385792e-01	4.056754	1.919254e+00	9.985202e-02	9.196793e-01	-4.7610283	FALSE	FALSE
Q14781	CBX2	-1.495598e-01	4.056302	-1.867397e+00	1.075257e-01	9.196793e-01	-4.7621436	FALSE	FALSE
Q66K74	MAP1S	1.534300e-01	4.055774	1.956736e+00	9.464500e-02	9.196793e-01	-4.7626021	FALSE	FALSE
Q9H8Y8	GORASP2	2.365969e-01	4.050389	2.397136e+00	5.052431e-02	9.196793e-01	-4.7638310	FALSE	FALSE
Q9NX00	TMEM160	1.120580e-01	4.057728	2.051899e+00	8.260695e-02	9.196793e-01	-4.7656323	FALSE	FALSE
Q3B7T1	EDRF1	3.497976e-01	4.031525	1.398154e+00	2.081271e-01	9.196793e-01	-4.7679233	FALSE	FALSE
Q9BR61	ACBD6	2.041126e-01	4.052177	2.046473e+00	8.325023e-02	9.196793e-01	-4.7699392	FALSE	FALSE
Q08257	CRYZ	-8.912284e-02	4.058177	-2.266893e+00	6.078218e-02	9.196793e-01	-4.7704259	FALSE	FALSE
O95147	DUSP14	-2.826674e-01	4.042905	-1.413029e+00	2.039060e-01	9.196793e-01	-4.7706699	FALSE	FALSE
Q8N4S0	CCDC82	-3.313505e-01	4.035058	-1.643275e+00	1.478324e-01	9.196793e-01	-4.7706768	FALSE	FALSE
Q9UHB7	AFF4	3.649290e-01	4.028735	1.542774e+00	1.702652e-01	9.196793e-01	-4.7711323	FALSE	FALSE
Q8WWI1	LMO7	3.165967e-01	4.038340	1.579678e+00	1.616805e-01	9.196793e-01	-4.7720580	FALSE	FALSE
O43808	SLC25A17	2.251775e-01	4.050291	1.729178e+00	1.309065e-01	9.196793e-01	-4.7729439	FALSE	FALSE
Q12772	SREBF2	4.029069e-01	4.015204	1.340854e+00	2.251302e-01	9.196793e-01	-4.7735425	FALSE	FALSE
Q9H7Z3	NRDE2	1.928046e-01	4.052940	1.816390e+00	1.156374e-01	9.196793e-01	-4.7738640	FALSE	FALSE
Q16526	CRY1	4.516644e-01	4.008416	1.435610e+00	1.976460e-01	9.196793e-01	-4.7752967	FALSE	FALSE
P61218	POLR2F	1.094701e-01	4.057622	2.145798e+00	7.223551e-02	9.196793e-01	-4.7755209	FALSE	FALSE
Q9HCK8	CHD8	2.258968e-01	4.050421	2.036469e+00	8.444941e-02	9.196793e-01	-4.7756686	FALSE	FALSE
A0JNW5	UHRF1BP1L	3.111824e-01	4.037275	1.203580e+00	2.709365e-01	9.196793e-01	-4.7765386	FALSE	FALSE
Q9BQE4	SELENOS	2.954124e-01	4.040925	1.337110e+00	2.262832e-01	9.196793e-01	-4.7804924	FALSE	FALSE
Q6ZN04	MEX3B	2.277828e-01	4.051761	1.407741e+00	2.053977e-01	9.196793e-01	-4.7828827	FALSE	FALSE
Q7L590	MCM10	-2.629380e-01	4.047067	-1.306945e+00	2.357643e-01	9.196793e-01	-4.7838452	FALSE	FALSE
Q9NUL3	STAU2	2.977287e-01	4.043776	2.057104e+00	8.199466e-02	9.196793e-01	-4.7857767	FALSE	FALSE
Q02446	SP4	4.673029e-01	3.992171	1.211547e+00	2.680735e-01	9.196793e-01	-4.7861342	FALSE	FALSE
Q5U5Q3	MEX3C	2.990972e-01	4.039139	1.512677e+00	1.775788e-01	9.196793e-01	-4.7864516	FALSE	FALSE
Q9Y222	DMTF1	-4.529315e-01	3.986020	-1.161430e+00	2.865193e-01	9.196793e-01	-4.7868089	FALSE	FALSE
Q9NS56	TOPORS	2.343202e-01	4.051957	1.309368e+00	2.349901e-01	9.196793e-01	-4.7874312	FALSE	FALSE
Q8NEZ3	WDR19	-2.510800e-01	4.048710	-1.315582e+00	2.330145e-01	9.196793e-01	-4.7877529	FALSE	FALSE
Q14457	BECN1	2.627778e-01	4.046037	1.588711e+00	1.596417e-01	9.196793e-01	-4.7885666	FALSE	FALSE
O14672	ADAM10	2.643539e-01	4.047284	2.124866e+00	7.442743e-02	9.196793e-01	-4.7887788	FALSE	FALSE
P28799	GRN	2.905108e-01	4.041520	1.323666e+00	2.304663e-01	9.196793e-01	-4.7890822	FALSE	FALSE
Q6IA69	NADSYN1	2.477808e-01	4.047660	1.541740e+00	1.705119e-01	9.196793e-01	-4.7900939	FALSE	FALSE
Q567V2	MPV17L2	4.787007e-01	4.004888	1.492203e+00	1.827188e-01	9.196793e-01	-4.7905785	FALSE	FALSE
Q9Y3D0	CIAO2B	3.243516e-01	4.035660	1.600610e+00	1.569929e-01	9.196793e-01	-4.7930741	FALSE	FALSE
Q9Y4X4	KLF12	-2.801945e-01	4.043965	-1.314863e+00	2.332424e-01	9.196793e-01	-4.7935325	FALSE	FALSE
Q05D32	CTDSPL2	2.551898e-01	4.047363	1.966441e+00	9.334111e-02	9.196793e-01	-4.7952854	FALSE	FALSE
O15439	ABCC4	3.560401e-01	4.027953	1.266636e+00	2.489781e-01	9.196793e-01	-4.7971070	FALSE	FALSE
O14656	TOR1A	2.553126e-01	4.047039	1.771291e+00	1.233042e-01	9.196793e-01	-4.7976608	FALSE	FALSE
Q9H5X1	CIAO2A	2.404088e-01	4.048403	1.780460e+00	1.217066e-01	9.196793e-01	-4.7977288	FALSE	FALSE
Q5VSY0	GKAP1	2.655331e-01	4.045785	1.339635e+00	2.255052e-01	9.196793e-01	-4.7982533	FALSE	FALSE
O43422	THAP12	1.930625e-01	4.053050	1.793921e+00	1.193973e-01	9.196793e-01	-4.7988844	FALSE	FALSE
O43633	CHMP2A	2.193383e-01	4.051225	2.226183e+00	6.440989e-02	9.196793e-01	-4.7992554	FALSE	FALSE
Q13322	GRB10	2.817792e-01	4.042757	1.281059e+00	2.441775e-01	9.196793e-01	-4.7992741	FALSE	FALSE
P23458	JAK1	-2.397651e-01	4.048576	-1.518644e+00	1.761061e-01	9.196793e-01	-4.7994686	FALSE	FALSE
Q9BTL3	RAMAC	1.382209e-01	4.056602	1.931424e+00	9.813101e-02	9.196793e-01	-4.8000676	FALSE	FALSE
Q9Y252	RNF6	6.996003e-01	3.946748	1.474050e+00	1.873905e-01	9.196793e-01	-4.8015831	FALSE	FALSE
Q6IQ20	NAPEPLD	-2.236432e-01	4.051986	-1.374579e+00	2.149783e-01	9.196793e-01	-4.8020074	FALSE	FALSE
Q9NPG3	UBN1	3.159133e-01	4.037009	1.361539e+00	2.188541e-01	9.196793e-01	-4.8038566	FALSE	FALSE
Q8TDY2	RB1CC1	2.995793e-01	4.039972	1.362394e+00	2.185982e-01	9.196793e-01	-4.8054366	FALSE	FALSE
P54619	PRKAG1	-1.528452e-01	4.055484	-2.066132e+00	8.094332e-02	9.196793e-01	-4.8128779	FALSE	FALSE
P52739	ZNF131	-1.777190e-01	4.055861	-1.512977e+00	1.775044e-01	9.196793e-01	-4.8162638	FALSE	FALSE
Q9H6R7	WDCP	2.709530e-01	4.044831	1.664574e+00	1.434510e-01	9.196793e-01	-4.8169203	FALSE	FALSE
O14733	MAP2K7	3.921415e-01	4.025163	1.581840e+00	1.611904e-01	9.196793e-01	-4.8226553	FALSE	FALSE
Q14142	TRIM14	1.636939e-01	4.055305	1.772740e+00	1.230504e-01	9.196793e-01	-4.8226828	FALSE	FALSE
P48382	RFX5	1.882534e-01	4.053399	1.736520e+00	1.295494e-01	9.196793e-01	-4.8240374	FALSE	FALSE
P07602	PSAP	1.288386e-01	4.056603	2.502107e+00	4.356908e-02	9.196793e-01	-4.8245429	FALSE	FALSE
P14921	ETS1	-1.847915e-01	4.053978	-1.663515e+00	1.436658e-01	9.196793e-01	-4.8245534	FALSE	FALSE
Q8IX01	SUGP2	1.765317e-01	4.054217	1.843352e+00	1.112778e-01	9.196793e-01	-4.8247258	FALSE	FALSE
Q9NRH1	YAE1	3.518458e-01	4.024127	1.245874e+00	2.560323e-01	9.196793e-01	-4.8254070	FALSE	FALSE
O43426	SYNJ1	3.259149e-01	4.035972	1.535764e+00	1.719434e-01	9.196793e-01	-4.8264172	FALSE	FALSE
Q9UI26	IPO11	1.415316e-01	4.056512	1.840995e+00	1.116524e-01	9.196793e-01	-4.8276296	FALSE	FALSE
Q9NPF0	CD320	2.182036e-01	4.050461	1.671666e+00	1.420196e-01	9.196793e-01	-4.8278785	FALSE	FALSE
Q96QR8	PURB	5.752942e-01	3.988944	1.764385e+00	1.245209e-01	9.196793e-01	-4.8285876	FALSE	FALSE
Q96K58	ZNF668	2.150263e-01	4.051949	1.430724e+00	1.989853e-01	9.196793e-01	-4.8293067	FALSE	FALSE
Q8N2F6	ARMC10	1.771152e-01	4.054023	1.982973e+00	9.116119e-02	9.196793e-01	-4.8320938	FALSE	FALSE
Q9NPH0	ACP6	2.891463e-01	4.040778	1.342042e+00	2.247656e-01	9.196793e-01	-4.8322039	FALSE	FALSE
O75581	LRP6	2.909560e-01	4.039100	1.175331e+00	2.812986e-01	9.196793e-01	-4.8324118	FALSE	FALSE
Q8WVM0	TFB1M	2.445176e-01	4.047556	1.698282e+00	1.367687e-01	9.196793e-01	-4.8371458	FALSE	FALSE
Q96TC7	RMDN3	1.435038e-01	4.056024	2.021934e+00	8.622251e-02	9.196793e-01	-4.8380761	FALSE	FALSE
Q93075	TATDN2	-2.024684e-01	4.055033	-1.312114e+00	2.341153e-01	9.196793e-01	-4.8385331	FALSE	FALSE
Q8N128	FAM177A1	-2.160813e-01	4.052656	-1.336875e+00	2.263557e-01	9.196793e-01	-4.8386376	FALSE	FALSE
Q8N0W3	FCSK	3.628749e-01	4.022584	1.240872e+00	2.577571e-01	9.196793e-01	-4.8397505	FALSE	FALSE
P07992	ERCC1	-1.792772e-01	4.054598	-1.601141e+00	1.568758e-01	9.196793e-01	-4.8397957	FALSE	FALSE
Q9UHJ3	SFMBT1	2.513254e-01	4.046971	1.349728e+00	2.224184e-01	9.196793e-01	-4.8407348	FALSE	FALSE
P04632	CAPNS1	1.293208e-01	4.056632	2.115936e+00	7.538283e-02	9.196793e-01	-4.8407924	FALSE	FALSE
Q6P1M9	ARMCX5	-2.628612e-01	4.045863	-1.155314e+00	2.888419e-01	9.196793e-01	-4.8411316	FALSE	FALSE
Q9H668	STN1	2.323115e-01	4.049857	1.349894e+00	2.223679e-01	9.196793e-01	-4.8426355	FALSE	FALSE
Q9H6P5	TASP1	1.832274e-01	4.054997	1.490418e+00	1.831734e-01	9.196793e-01	-4.8431477	FALSE	FALSE
Q96JG6	VPS50	2.990232e-01	4.038615	1.400792e+00	2.073728e-01	9.196793e-01	-4.8477732	FALSE	FALSE
Q53HC5	KLHL26	3.340405e-01	4.029482	1.292241e+00	2.405116e-01	9.196793e-01	-4.8491054	FALSE	FALSE
Q8NCE0	TSEN2	3.337724e-01	4.031701	1.417204e+00	2.027352e-01	9.196793e-01	-4.8494567	FALSE	FALSE
Q8IUW5	RELL1	2.706258e-01	4.041994	1.321444e+00	2.311642e-01	9.196793e-01	-4.8512804	FALSE	FALSE
Q96SZ6	CDK5RAP1	1.713929e-01	4.054583	1.748792e+00	1.273111e-01	9.196793e-01	-4.8515497	FALSE	FALSE
Q9ULM6	CNOT6	2.301960e-01	4.049489	1.414155e+00	2.035897e-01	9.196793e-01	-4.8536345	FALSE	FALSE
Q8TC05	MDM1	-2.541577e-01	4.046831	-1.195654e+00	2.738108e-01	9.196793e-01	-4.8554574	FALSE	FALSE
Q9NRX2	MRPL17	1.016345e-01	4.057883	2.078802e+00	7.949073e-02	9.196793e-01	-4.8560536	FALSE	FALSE
Q9BRJ6	C7orf50	2.889928e-01	4.041208	1.667908e+00	1.427765e-01	9.196793e-01	-4.8583505	FALSE	FALSE
Q9UFF9	CNOT8	-1.940236e-01	4.053920	-1.447373e+00	1.944547e-01	9.196793e-01	-4.8599986	FALSE	FALSE
O75449	KATNA1	1.445935e-01	4.056167	1.869056e+00	1.072715e-01	9.196793e-01	-4.8607281	FALSE	FALSE
Q9NYA4	MTMR4	2.288098e-01	4.049358	1.486269e+00	1.842339e-01	9.196793e-01	-4.8612286	FALSE	FALSE
P08648	ITGA5	2.589367e-01	4.044616	1.308742e+00	2.351899e-01	9.196793e-01	-4.8648029	FALSE	FALSE
Q9NQ86	TRIM36	-3.566989e-01	4.014810	-1.031882e+00	3.391515e-01	9.196793e-01	-4.8665020	FALSE	FALSE
Q8TAD8	SNIP1	1.354359e-01	4.056690	1.856357e+00	1.092328e-01	9.196793e-01	-4.8667418	FALSE	FALSE
Q9Y2S2	CRYL1	2.932649e-01	4.038359	1.365380e+00	2.177062e-01	9.196793e-01	-4.8692703	FALSE	FALSE
Q5T2T1	MPP7	7.119180e-01	3.913211	1.215887e+00	2.665247e-01	9.196793e-01	-4.8699367	FALSE	FALSE
Q5THK1	PRR14L	2.402285e-01	4.048909	1.175661e+00	2.811755e-01	9.196793e-01	-4.8713765	FALSE	FALSE
Q9UKU7	ACAD8	-1.482833e-01	4.056069	-1.813754e+00	1.160724e-01	9.196793e-01	-4.8724200	FALSE	FALSE
Q9BT40	INPP5K	-2.512446e-01	4.045256	-1.433689e+00	1.981717e-01	9.196793e-01	-4.8747225	FALSE	FALSE
Q86X55	CARM1	-9.813812e-02	4.058056	-2.043460e+00	8.360958e-02	9.196793e-01	-4.8749452	FALSE	FALSE
Q9HCM7	FBRSL1	-1.714451e-01	4.054897	-1.627923e+00	1.510689e-01	9.196793e-01	-4.8756583	FALSE	FALSE
Q9H0E2	TOLLIP	-1.738917e-01	4.054016	-1.855115e+00	1.094265e-01	9.196793e-01	-4.8767915	FALSE	FALSE
Q9UL42	PNMA2	2.520276e-01	4.045900	1.490050e+00	1.832672e-01	9.196793e-01	-4.8768762	FALSE	FALSE
Q7Z401	DENND4A	-2.687090e-01	4.041548	-1.123241e+00	3.012818e-01	9.196793e-01	-4.8777948	FALSE	FALSE
Q9HCH0	NCKAP5L	1.730091e-01	4.056219	1.421203e+00	2.016194e-01	9.196793e-01	-4.8781456	FALSE	FALSE
Q6UW63	POGLUT2	3.393012e-01	4.029426	1.341285e+00	2.249978e-01	9.196793e-01	-4.8789072	FALSE	FALSE
Q5T5X7	BEND3	1.472824e-01	4.056373	1.719230e+00	1.327673e-01	9.196793e-01	-4.8794184	FALSE	FALSE
Q5T0N5	FNBP1L	-2.245581e-01	4.049750	-1.451549e+00	1.933328e-01	9.196793e-01	-4.8825048	FALSE	FALSE
P49005	POLD2	-8.109301e-02	4.058314	-2.227313e+00	6.430622e-02	9.196793e-01	-4.8846389	FALSE	FALSE
Q8NFV4	ABHD11	3.741130e-01	4.022041	1.327311e+00	2.293255e-01	9.196793e-01	-4.8847646	FALSE	FALSE
Q9H2J4	PDCL3	1.014291e-01	4.057641	2.243799e+00	6.281363e-02	9.196793e-01	-4.8873040	FALSE	FALSE
Q9BYD1	MRPL13	1.877525e-01	4.053051	1.885872e+00	1.047275e-01	9.196793e-01	-4.8879232	FALSE	FALSE
Q5BKX5	C19orf54	-2.482525e-01	4.045674	-1.516154e+00	1.767193e-01	9.196793e-01	-4.8881567	FALSE	FALSE
P16278	GLB1	1.704509e-01	4.054441	1.787601e+00	1.204761e-01	9.196793e-01	-4.8898047	FALSE	FALSE
Q9NZB8	MOCS1	5.195769e-01	3.991392	1.491569e+00	1.828801e-01	9.196793e-01	-4.8907263	FALSE	FALSE
O94761	RECQL4	3.542386e-01	4.024377	1.258801e+00	2.516200e-01	9.196793e-01	-4.8908747	FALSE	FALSE
Q96S19	METTL26	2.092840e-01	4.051327	1.930295e+00	9.828945e-02	9.196793e-01	-4.8917390	FALSE	FALSE
P54274	TERF1	2.551877e-01	4.045221	1.228925e+00	2.619182e-01	9.196793e-01	-4.8924914	FALSE	FALSE
Q16134	ETFDH	1.241893e-01	4.057515	1.781458e+00	1.215339e-01	9.196793e-01	-4.8925929	FALSE	FALSE
Q96E09	FAM122A	3.976497e-01	4.011810	1.260107e+00	2.511780e-01	9.196793e-01	-4.8928236	FALSE	FALSE
Q96G01	BICD1	2.697909e-01	4.041119	1.186166e+00	2.772852e-01	9.196793e-01	-4.8934861	FALSE	FALSE
Q8NEJ9	NGDN	2.781056e-01	4.042354	1.502368e+00	1.801500e-01	9.196793e-01	-4.8969478	FALSE	FALSE
Q8TBP6	SLC25A40	1.393095e-01	4.056780	1.728293e+00	1.310710e-01	9.196793e-01	-4.8977835	FALSE	FALSE
P15121	AKR1B1	-8.486108e-02	4.057996	-2.941118e+00	2.372981e-02	9.196793e-01	-4.8984846	FALSE	FALSE
Q16773	KYAT1	-1.830684e-01	4.055259	-1.365142e+00	2.177770e-01	9.196793e-01	-4.8995182	FALSE	FALSE
Q9H8U3	ZFAND3	2.742218e-01	4.041507	1.407896e+00	2.053536e-01	9.196793e-01	-4.9009125	FALSE	FALSE
Q86VZ1	P2RY8	2.779536e-01	4.039771	1.119431e+00	3.027885e-01	9.196793e-01	-4.9011031	FALSE	FALSE
Q13127	REST	3.131263e-01	4.028707	1.095778e+00	3.122830e-01	9.196793e-01	-4.9017153	FALSE	FALSE
Q6PI26	SHQ1	2.307576e-01	4.049108	1.234097e+00	2.601100e-01	9.196793e-01	-4.9034616	FALSE	FALSE
Q5VT52	RPRD2	1.657978e-01	4.054632	1.807502e+00	1.171108e-01	9.196793e-01	-4.9038069	FALSE	FALSE
Q14156	EFR3A	4.181553e-01	4.019335	1.560597e+00	1.660674e-01	9.196793e-01	-4.9039360	FALSE	FALSE
Q9UGP8	SEC63	1.738847e-01	4.054100	1.766455e+00	1.241551e-01	9.196793e-01	-4.9040985	FALSE	FALSE
P57764	GSDMD	1.911323e-01	4.053176	2.278305e+00	5.980329e-02	9.196793e-01	-4.9047346	FALSE	FALSE
Q14681	KCTD2	-2.736745e-01	4.039600	-1.285088e+00	2.428510e-01	9.196793e-01	-4.9062904	FALSE	FALSE
Q8N5Y2	MSL3	2.428081e-01	4.046971	1.388114e+00	2.110206e-01	9.196793e-01	-4.9063032	FALSE	FALSE
Q96Q45	TMEM237	-2.325135e-01	4.047638	-1.410387e+00	2.046499e-01	9.196793e-01	-4.9067042	FALSE	FALSE
P06454	PTMA	8.142025e-01	3.975247	2.998563e+00	2.195318e-02	9.196793e-01	-4.9072655	FALSE	FALSE
Q9C0F1	CEP44	-2.096739e-01	4.050804	-1.514097e+00	1.772273e-01	9.196793e-01	-4.9114924	FALSE	FALSE
Q5SZL2	CEP85L	3.921049e-01	4.011891	1.199091e+00	2.725612e-01	9.196793e-01	-4.9122187	FALSE	FALSE
O75880	SCO1	1.458675e-01	4.055862	1.873824e+00	1.065441e-01	9.196793e-01	-4.9122258	FALSE	FALSE
Q96H35	RBM18	3.736007e-01	4.018680	1.237166e+00	2.590417e-01	9.196793e-01	-4.9152614	FALSE	FALSE
Q9BZ29	DOCK9	1.925739e-01	4.053111	1.400155e+00	2.075546e-01	9.196793e-01	-4.9168289	FALSE	FALSE
Q96A08	H2BC1	5.909052e-01	4.010885	2.734591e+00	3.149779e-02	9.196793e-01	-4.9178923	FALSE	FALSE
Q7Z5J4	RAI1	4.315139e-01	3.996578	1.117861e+00	3.034111e-01	9.196793e-01	-4.9179721	FALSE	FALSE
O43505	B4GAT1	5.266245e-01	3.976074	1.250156e+00	2.545632e-01	9.196793e-01	-4.9212791	FALSE	FALSE
Q86YS6	RAB43	-3.559679e-01	4.021832	-1.303976e+00	2.367164e-01	9.196793e-01	-4.9224751	FALSE	FALSE
O95372	LYPLA2	-1.808268e-01	4.053409	-1.884520e+00	1.049298e-01	9.196793e-01	-4.9242407	FALSE	FALSE
P50750	CDK9	3.501442e-01	4.036281	1.951821e+00	9.531209e-02	9.196793e-01	-4.9251243	FALSE	FALSE
Q7Z6I8	C5orf24	5.262635e-01	3.971754	1.194683e+00	2.741643e-01	9.196793e-01	-4.9260832	FALSE	FALSE
P83111	LACTB	3.019349e-01	4.037287	1.411874e+00	2.042310e-01	9.196793e-01	-4.9268848	FALSE	FALSE
Q15696	ZRSR2	-2.606937e-01	4.041036	-1.173232e+00	2.820816e-01	9.196793e-01	-4.9283392	FALSE	FALSE
P31629	HIVEP2	-3.380012e-01	4.028840	-1.471524e+00	1.880492e-01	9.196793e-01	-4.9285301	FALSE	FALSE
Q9UET6	FTSJ1	2.002320e-01	4.051757	1.578875e+00	1.618629e-01	9.196793e-01	-4.9297998	FALSE	FALSE
Q6NVV7	CDPF1	2.396851e-01	4.046602	1.409522e+00	2.048941e-01	9.196793e-01	-4.9299904	FALSE	FALSE
P61968	LMO4	-2.576078e-01	4.042990	-1.344856e+00	2.239036e-01	9.196793e-01	-4.9304960	FALSE	FALSE
Q7Z628	NET1	2.118237e-01	4.051953	1.140329e+00	2.945998e-01	9.196793e-01	-4.9327893	FALSE	FALSE
Q9NW13	RBM28	2.284118e-01	4.050486	2.272761e+00	6.027678e-02	9.196793e-01	-4.9334050	FALSE	FALSE
Q5SW79	CEP170	1.450719e-01	4.056092	1.734632e+00	1.298970e-01	9.196793e-01	-4.9339418	FALSE	FALSE
Q96RS0	TGS1	1.209384e-01	4.057610	1.749996e+00	1.270935e-01	9.196793e-01	-4.9342736	FALSE	FALSE
Q15311	RALBP1	2.226857e-01	4.050191	1.964102e+00	9.365380e-02	9.196793e-01	-4.9348298	FALSE	FALSE
Q9H6S0	YTHDC2	2.176228e-01	4.050234	1.775670e+00	1.225387e-01	9.196793e-01	-4.9348775	FALSE	FALSE
Q9H9A7	RMI1	1.497938e-01	4.056700	1.533487e+00	1.724917e-01	9.196793e-01	-4.9357923	FALSE	FALSE
Q8NCG7	DAGLB	1.925403e-01	4.053337	1.338367e+00	2.258954e-01	9.196793e-01	-4.9362681	FALSE	FALSE
Q06945	SOX4	-1.743699e-01	4.054915	-1.439746e+00	1.965185e-01	9.196793e-01	-4.9363487	FALSE	FALSE
A6NDU8	C5orf51	4.183849e-01	4.017261	1.596891e+00	1.578164e-01	9.196793e-01	-4.9374211	FALSE	FALSE
Q9NVA1	UQCC1	4.260121e-01	4.016644	1.593735e+00	1.585183e-01	9.196793e-01	-4.9377003	FALSE	FALSE
O95297	MPZL1	2.043656e-01	4.051323	1.750890e+00	1.269322e-01	9.196793e-01	-4.9378812	FALSE	FALSE
Q96HY7	DHTKD1	-1.720289e-01	4.055500	-1.396002e+00	2.087442e-01	9.196793e-01	-4.9382384	FALSE	FALSE
Q9Y697	NFS1	1.641628e-01	4.054683	1.751140e+00	1.268871e-01	9.196793e-01	-4.9391906	FALSE	FALSE
Q9BS16	CENPK	-2.477009e-01	4.044349	-1.410106e+00	2.047293e-01	9.196793e-01	-4.9396921	FALSE	FALSE
Q16854	DGUOK	-2.950529e-01	4.037526	-1.553485e+00	1.677307e-01	9.196793e-01	-4.9403218	FALSE	FALSE
Q2TB10	ZNF800	-2.960736e-01	4.031772	-1.158740e+00	2.875389e-01	9.196793e-01	-4.9409405	FALSE	FALSE
Q01804	OTUD4	1.453080e-01	4.056501	1.623156e+00	1.520873e-01	9.196793e-01	-4.9438135	FALSE	FALSE
Q9UL03	INTS6	3.408767e-01	4.022243	1.184219e+00	2.780027e-01	9.196793e-01	-4.9457586	FALSE	FALSE
A6QL63	BTBD11	-1.918174e-01	4.054403	-1.204939e+00	2.704462e-01	9.196793e-01	-4.9459412	FALSE	FALSE
P29966	MARCKS	1.497516e-01	4.056469	1.554441e+00	1.675063e-01	9.196793e-01	-4.9464757	FALSE	FALSE
Q96FV2	SCRN2	2.186568e-01	4.049566	1.598466e+00	1.574672e-01	9.196793e-01	-4.9478920	FALSE	FALSE
O00311	CDC7	3.042314e-01	4.032982	1.252335e+00	2.538187e-01	9.196793e-01	-4.9483954	FALSE	FALSE
Q7Z7K0	CMC1	3.224122e-01	4.032412	1.341146e+00	2.250406e-01	9.196793e-01	-4.9500464	FALSE	FALSE
Q9UKV5	AMFR	3.401937e-01	4.030070	1.450467e+00	1.936229e-01	9.196793e-01	-4.9504652	FALSE	FALSE
Q3MII6	TBC1D25	2.407277e-01	4.045802	1.359363e+00	2.195070e-01	9.196793e-01	-4.9513279	FALSE	FALSE
Q96CV9	OPTN	-2.774394e-01	4.031381	-9.160272e-01	3.925175e-01	9.196793e-01	-4.9517979	FALSE	FALSE
Q5JY77	GPRASP1	2.597085e-01	4.038802	9.318475e-01	3.848720e-01	9.196793e-01	-4.9519148	FALSE	FALSE
P78559	MAP1A	1.954252e-01	4.052455	2.012832e+00	8.735184e-02	9.196793e-01	-4.9524739	FALSE	FALSE
Q9BVV7	TIMM21	-2.168308e-01	4.049108	-1.466820e+00	1.892815e-01	9.196793e-01	-4.9528623	FALSE	FALSE
O14548	COX7A2L	-1.899638e-01	4.052362	-1.778657e+00	1.220191e-01	9.196793e-01	-4.9533946	FALSE	FALSE
Q00577	PURA	1.360836e-01	4.056421	1.823226e+00	1.145164e-01	9.196793e-01	-4.9551426	FALSE	FALSE
Q8TDR0	TRAF3IP1	3.071102e-01	4.016456	9.033577e-01	3.987225e-01	9.196793e-01	-4.9565413	FALSE	FALSE
Q9NPJ3	ACOT13	-1.897516e-01	4.053041	-2.151049e+00	7.169596e-02	9.196793e-01	-4.9582228	FALSE	FALSE
Q9BTV5	FSD1	2.211902e-01	4.048927	1.156044e+00	2.885642e-01	9.196793e-01	-4.9596069	FALSE	FALSE
P0DJD0	RGPD1	-3.032567e-01	4.016458	-8.542013e-01	4.234910e-01	9.196793e-01	-4.9602121	FALSE	FALSE
Q9NVR5	DNAAF2	-2.827442e-01	4.024376	-8.427927e-01	4.293973e-01	9.196793e-01	-4.9609759	FALSE	FALSE
P20226	TBP	2.422665e-01	4.047384	1.705826e+00	1.353145e-01	9.196793e-01	-4.9615295	FALSE	FALSE
P52429	DGKE	3.457342e-01	4.029634	1.474191e+00	1.873538e-01	9.196793e-01	-4.9618771	FALSE	FALSE
Q9H9Y2	RPF1	4.330196e-01	4.014208	1.522090e+00	1.752606e-01	9.196793e-01	-4.9625704	FALSE	FALSE
Q8WVM7	STAG1	2.314782e-01	4.048437	1.701547e+00	1.361375e-01	9.196793e-01	-4.9659656	FALSE	FALSE
Q92766	RREB1	-2.483333e-01	4.034986	-8.012910e-01	4.513831e-01	9.196793e-01	-4.9673914	FALSE	FALSE
O15037	KHNYN	3.057371e-01	4.027656	1.086703e+00	3.159903e-01	9.196793e-01	-4.9674919	FALSE	FALSE
Q9BVS4	RIOK2	1.670954e-01	4.054363	1.724255e+00	1.318242e-01	9.196793e-01	-4.9677166	FALSE	FALSE
O14744	PRMT5	-1.113961e-01	4.057153	-2.465010e+00	4.590565e-02	9.196793e-01	-4.9683695	FALSE	FALSE
Q7Z624	CAMKMT	-3.617522e-01	4.025656	-1.448326e+00	1.941980e-01	9.196793e-01	-4.9687328	FALSE	FALSE
Q15785	TOMM34	7.720295e-02	4.058327	2.223253e+00	6.467938e-02	9.196793e-01	-4.9687986	FALSE	FALSE
Q8N5I2	ARRDC1	3.069820e-01	4.031188	1.171677e+00	2.826632e-01	9.196793e-01	-4.9688878	FALSE	FALSE
Q9NX07	TRNAU1AP	-2.235955e-01	4.048374	-1.517799e+00	1.763139e-01	9.196793e-01	-4.9702203	FALSE	FALSE
Q7Z7G8	VPS13B	-2.333448e-01	4.045936	-1.173960e+00	2.818099e-01	9.196793e-01	-4.9709193	FALSE	FALSE
Q9BVJ7	DUSP23	3.850725e-01	4.011083	1.243083e+00	2.569935e-01	9.196793e-01	-4.9721861	FALSE	FALSE
Q5VT25	CDC42BPA	2.045490e-01	4.051649	1.226707e+00	2.626971e-01	9.196793e-01	-4.9727846	FALSE	FALSE
Q8TB96	ITFG1	2.710417e-01	4.036788	1.086705e+00	3.159894e-01	9.196793e-01	-4.9727961	FALSE	FALSE
O94913	PCF11	1.785514e-01	4.053342	1.638682e+00	1.487937e-01	9.196793e-01	-4.9741176	FALSE	FALSE
Q8WUJ0	STYX	3.321177e-01	4.027265	1.283711e+00	2.433037e-01	9.196793e-01	-4.9745893	FALSE	FALSE
A4D1P6	WDR91	2.874187e-01	4.040144	1.505937e+00	1.792559e-01	9.196793e-01	-4.9749955	FALSE	FALSE
O14802	POLR3A	1.287316e-01	4.057330	1.648451e+00	1.467561e-01	9.196793e-01	-4.9757998	FALSE	FALSE
P00519	ABL1	-3.523200e-01	4.018756	-1.233755e+00	2.602289e-01	9.196793e-01	-4.9759690	FALSE	FALSE
Q9UII4	HERC5	1.787910e-01	4.053378	1.685414e+00	1.392838e-01	9.196793e-01	-4.9763578	FALSE	FALSE
Q9UBS8	RNF14	1.766075e-01	4.054167	1.415143e+00	2.033123e-01	9.196793e-01	-4.9763934	FALSE	FALSE
Q5XUX1	FBXW9	1.764562e-01	4.055202	1.258147e+00	2.518418e-01	9.196793e-01	-4.9786058	FALSE	FALSE
Q9BX10	GTPBP2	-2.159598e-01	4.049269	-1.254371e+00	2.531245e-01	9.196793e-01	-4.9788971	FALSE	FALSE
Q14191	WRN	1.491807e-01	4.056217	1.549697e+00	1.686231e-01	9.196793e-01	-4.9820834	FALSE	FALSE
Q9UJA3	MCM8	2.626920e-01	4.035937	9.571823e-01	3.728656e-01	9.196793e-01	-4.9821194	FALSE	FALSE
O00182	LGALS9	1.702779e-01	4.054279	2.246571e+00	6.256622e-02	9.196793e-01	-4.9826023	FALSE	FALSE
Q9UGM6	WARS2	2.023478e-01	4.051048	1.358073e+00	2.198949e-01	9.196793e-01	-4.9828787	FALSE	FALSE
Q96FZ2	HMCES	1.536779e-01	4.055286	1.744410e+00	1.281060e-01	9.196793e-01	-4.9835156	FALSE	FALSE
Q9BVI0	PHF20	2.426635e-01	4.045235	1.258463e+00	2.517346e-01	9.196793e-01	-4.9856747	FALSE	FALSE
P62820	RAB1A	8.754733e-02	4.057892	2.569800e+00	3.961998e-02	9.196793e-01	-4.9864473	FALSE	FALSE
Q92626	PXDN	-2.100807e-01	4.049930	-8.811159e-01	4.097928e-01	9.196793e-01	-4.9865829	FALSE	FALSE
Q15628	TRADD	-2.864534e-01	4.039072	-1.427479e+00	1.998796e-01	9.196793e-01	-4.9882953	FALSE	FALSE
Q99570	PIK3R4	1.672660e-01	4.054393	1.654218e+00	1.455657e-01	9.196793e-01	-4.9909769	FALSE	FALSE
Q9NUQ7	UFSP2	2.114532e-01	4.050017	1.622173e+00	1.522981e-01	9.196793e-01	-4.9944416	FALSE	FALSE
Q8TBC5	ZSCAN18	4.230224e-01	4.006150	1.311016e+00	2.344649e-01	9.196793e-01	-4.9950756	FALSE	FALSE
Q8WVK2	SNRNP27	1.862876e-01	4.052620	1.721914e+00	1.322627e-01	9.196793e-01	-4.9951491	FALSE	FALSE
Q96FC9	DDX11	1.799761e-01	4.054007	1.315333e+00	2.330933e-01	9.196793e-01	-4.9965886	FALSE	FALSE
P52747	ZNF143	2.579214e-01	4.043551	1.499617e+00	1.808419e-01	9.196793e-01	-4.9980635	FALSE	FALSE
Q9NY74	ETAA1	2.392638e-01	4.041536	9.560247e-01	3.734078e-01	9.196793e-01	-4.9981606	FALSE	FALSE
Q9NR19	ACSS2	2.274004e-01	4.046765	1.088047e+00	3.154386e-01	9.196793e-01	-5.0001475	FALSE	FALSE
Q15554	TERF2	2.216518e-01	4.049159	1.717262e+00	1.331382e-01	9.196793e-01	-5.0005150	FALSE	FALSE
Q969H0	FBXW7	3.242410e-01	3.989640	7.066589e-01	5.044243e-01	9.196793e-01	-5.0026877	FALSE	FALSE
Q9NV06	DCAF13	1.482169e-01	4.055616	1.707290e+00	1.350340e-01	9.196793e-01	-5.0032714	FALSE	FALSE
O43663	PRC1	1.852459e-01	4.052709	1.633054e+00	1.499796e-01	9.196793e-01	-5.0034312	FALSE	FALSE
Q5XPI4	RNF123	1.735470e-01	4.055655	1.185393e+00	2.775697e-01	9.196793e-01	-5.0051857	FALSE	FALSE
Q5SQI0	ATAT1	1.725618e-01	4.054658	1.346886e+00	2.232838e-01	9.196793e-01	-5.0066029	FALSE	FALSE
O75354	ENTPD6	3.178824e-01	4.025968	1.112529e+00	3.055342e-01	9.196793e-01	-5.0078371	FALSE	FALSE
Q9Y4W2	LAS1L	1.742341e-01	4.053634	1.868897e+00	1.072958e-01	9.196793e-01	-5.0082405	FALSE	FALSE
Q9Y5Z7	HCFC2	2.312351e-01	4.044633	1.056195e+00	3.287162e-01	9.196793e-01	-5.0109838	FALSE	FALSE
Q96RR4	CAMKK2	2.806433e-01	4.036473	1.276545e+00	2.456711e-01	9.196793e-01	-5.0113804	FALSE	FALSE
P30305	CDC25B	2.880182e-01	4.038108	1.420669e+00	2.017680e-01	9.196793e-01	-5.0114179	FALSE	FALSE
O75420	GIGYF1	2.172726e-01	4.048120	1.341263e+00	2.250047e-01	9.196793e-01	-5.0119708	FALSE	FALSE
P53621	COPA	7.387630e-02	4.058270	2.400341e+00	5.029575e-02	9.196793e-01	-5.0121323	FALSE	FALSE
Q8N2W9	PIAS4	1.348228e-01	4.056741	1.631562e+00	1.502955e-01	9.196793e-01	-5.0128888	FALSE	FALSE
P07686	HEXB	1.332818e-01	4.056670	1.691767e+00	1.380367e-01	9.196793e-01	-5.0133018	FALSE	FALSE
Q86Y56	DNAAF5	2.292189e-01	4.048244	1.618415e+00	1.531068e-01	9.196793e-01	-5.0149612	FALSE	FALSE
Q6IN84	MRM1	-2.186859e-01	4.048488	-1.469667e+00	1.885347e-01	9.196793e-01	-5.0151805	FALSE	FALSE
Q6UW02	CYP20A1	1.938119e-01	4.051852	1.494204e+00	1.822106e-01	9.196793e-01	-5.0161871	FALSE	FALSE
Q15438	CYTH1	1.404926e-01	4.056048	1.705957e+00	1.352893e-01	9.196793e-01	-5.0177323	FALSE	FALSE
P56645	PER3	6.906846e-01	3.928923	1.335394e+00	2.268134e-01	9.196793e-01	-5.0180734	FALSE	FALSE
Q9UGK8	SERGEF	1.561820e-01	4.055937	1.403529e+00	2.065927e-01	9.196793e-01	-5.0212274	FALSE	FALSE
O95433	AHSA1	-7.731243e-02	4.058131	-2.661787e+00	3.484547e-02	9.196793e-01	-5.0213432	FALSE	FALSE
Q4J6C6	PREPL	-1.854594e-01	4.052510	-1.698858e+00	1.366572e-01	9.196793e-01	-5.0215863	FALSE	FALSE
Q9H8V3	ECT2	2.604332e-01	4.041784	1.341227e+00	2.250156e-01	9.196793e-01	-5.0218552	FALSE	FALSE
Q6P0N0	MIS18BP1	3.284273e-01	4.025987	1.256461e+00	2.524139e-01	9.196793e-01	-5.0226736	FALSE	FALSE
O75874	IDH1	8.977842e-02	4.057867	2.926028e+00	2.422162e-02	9.196793e-01	-5.0229707	FALSE	FALSE
Q96DU3	SLAMF6	-2.263463e-01	4.046658	-1.389724e+00	2.105540e-01	9.196793e-01	-5.0234518	FALSE	FALSE
Q9NZK5	ADA2	1.058955e-01	4.057794	1.830332e+00	1.133626e-01	9.196793e-01	-5.0242157	FALSE	FALSE
P52209	PGD	7.958737e-02	4.058085	2.594350e+00	3.828200e-02	9.196793e-01	-5.0242952	FALSE	FALSE
Q9NYJ8	TAB2	-2.141576e-01	4.048804	-1.411907e+00	2.042215e-01	9.196793e-01	-5.0245452	FALSE	FALSE
Q6P1J9	CDC73	1.155225e-01	4.057057	2.033152e+00	8.485077e-02	9.196793e-01	-5.0247109	FALSE	FALSE
Q96B23	C18orf25	3.615129e-01	4.027340	1.535565e+00	1.719910e-01	9.196793e-01	-5.0252073	FALSE	FALSE
P25686	DNAJB2	2.028454e-01	4.050701	1.131594e+00	2.979997e-01	9.196793e-01	-5.0254729	FALSE	FALSE
P20963	CD247	5.970630e-01	3.949473	1.207002e+00	2.697037e-01	9.196793e-01	-5.0258644	FALSE	FALSE
Q9NP80	PNPLA8	2.284340e-01	4.047215	1.371277e+00	2.159538e-01	9.196793e-01	-5.0272104	FALSE	FALSE
Q8IUH5	ZDHHC17	2.469207e-01	4.044474	1.465954e+00	1.895090e-01	9.196793e-01	-5.0273073	FALSE	FALSE
Q96PE3	INPP4A	1.840843e-01	4.052739	1.575306e+00	1.626760e-01	9.196793e-01	-5.0278164	FALSE	FALSE
Q6P1M0	SLC27A4	2.833542e-01	4.040235	1.534256e+00	1.723062e-01	9.196793e-01	-5.0303696	FALSE	FALSE
O95749	GGPS1	3.121534e-01	4.033227	1.351405e+00	2.219091e-01	9.196793e-01	-5.0322893	FALSE	FALSE
Q13505	MTX1	2.530349e-01	4.047040	1.937605e+00	9.726822e-02	9.196793e-01	-5.0338832	FALSE	FALSE
P20592	MX2	2.676144e-01	4.019293	7.499961e-01	4.796358e-01	9.196793e-01	-5.0339619	FALSE	FALSE
Q9H0P0	NT5C3A	1.590798e-01	4.055379	1.413316e+00	2.038252e-01	9.196793e-01	-5.0344649	FALSE	FALSE
Q9UIL8	PHF11	-2.533367e-01	4.040152	-1.116093e+00	3.041137e-01	9.196793e-01	-5.0352496	FALSE	FALSE
Q9Y5Y5	PEX16	2.440439e-01	4.043368	1.299520e+00	2.381512e-01	9.196793e-01	-5.0352798	FALSE	FALSE
Q13415	ORC1	2.800981e-01	4.033016	1.118821e+00	3.030305e-01	9.196793e-01	-5.0353668	FALSE	FALSE
P98194	ATP2C1	1.738944e-01	4.054259	1.270787e+00	2.475881e-01	9.196793e-01	-5.0373875	FALSE	FALSE
Q66K14	TBC1D9B	1.668432e-01	4.054506	1.399262e+00	2.078098e-01	9.196793e-01	-5.0373932	FALSE	FALSE
Q9BTA9	WAC	1.681220e-01	4.053971	1.688100e+00	1.387551e-01	9.196793e-01	-5.0375657	FALSE	FALSE
Q96M89	CCDC138	2.490711e-01	4.039595	1.062538e+00	3.260365e-01	9.196793e-01	-5.0408558	FALSE	FALSE
Q8N2K0	ABHD12	1.483116e-01	4.055744	1.549004e+00	1.687867e-01	9.196793e-01	-5.0414511	FALSE	FALSE
P06126	CD1A	1.528731e-01	4.055105	1.982398e+00	9.123624e-02	9.196793e-01	-5.0429339	FALSE	FALSE
Q96EA4	SPDL1	2.001463e-01	4.051120	1.623432e+00	1.520281e-01	9.196793e-01	-5.0430000	FALSE	FALSE
Q8IXB1	DNAJC10	1.195698e-01	4.057569	1.634234e+00	1.497304e-01	9.196793e-01	-5.0444685	FALSE	FALSE
Q9H334	FOXP1	-2.199760e-01	4.047776	-1.432619e+00	1.984650e-01	9.196793e-01	-5.0464100	FALSE	FALSE
Q7Z7F0	KHDC4	-2.731872e-01	4.040952	-1.458809e+00	1.913971e-01	9.196793e-01	-5.0469344	FALSE	FALSE
Q9UHV7	MED13	2.498076e-01	4.042950	1.278661e+00	2.449702e-01	9.196793e-01	-5.0474016	FALSE	FALSE
Q6IC98	GRAMD4	-1.948010e-01	4.051516	-1.143208e+00	2.934860e-01	9.196793e-01	-5.0478212	FALSE	FALSE
Q92544	TM9SF4	1.172217e-01	4.056906	2.022482e+00	8.615502e-02	9.196793e-01	-5.0490151	FALSE	FALSE
Q6ZW49	PAXIP1	-1.351427e-01	4.056918	-1.521344e+00	1.754434e-01	9.196793e-01	-5.0504416	FALSE	FALSE
Q96GW9	MARS2	2.198021e-01	4.048371	1.485477e+00	1.844372e-01	9.196793e-01	-5.0509558	FALSE	FALSE
Q96DB5	RMDN1	-1.461912e-01	4.055482	-1.713171e+00	1.339129e-01	9.196793e-01	-5.0511661	FALSE	FALSE
Q15650	TRIP4	1.531076e-01	4.055767	1.430278e+00	1.991080e-01	9.196793e-01	-5.0514786	FALSE	FALSE
Q9C0C2	TNKS1BP1	1.933923e-01	4.051556	1.504426e+00	1.796339e-01	9.196793e-01	-5.0519686	FALSE	FALSE
Q8N3X1	FNBP4	1.770307e-01	4.053366	1.825101e+00	1.142110e-01	9.196793e-01	-5.0521668	FALSE	FALSE
Q5VVJ2	MYSM1	2.114930e-01	4.047096	1.056990e+00	3.283793e-01	9.196793e-01	-5.0522346	FALSE	FALSE
Q9UG01	IFT172	2.178903e-01	4.046193	1.036735e+00	3.370474e-01	9.196793e-01	-5.0524386	FALSE	FALSE
P34059	GALNS	2.104276e-01	4.046938	9.599787e-01	3.715582e-01	9.196793e-01	-5.0527304	FALSE	FALSE
Q9BT22	ALG1	2.550772e-01	4.040636	1.272172e+00	2.471260e-01	9.196793e-01	-5.0542856	FALSE	FALSE
P15260	IFNGR1	3.564770e-01	4.004359	1.056924e+00	3.284070e-01	9.196793e-01	-5.0545256	FALSE	FALSE
Q8N201	INTS1	1.278377e-01	4.057204	1.574145e+00	1.629411e-01	9.196793e-01	-5.0547279	FALSE	FALSE
Q9HBM6	TAF9B	2.857859e-01	4.035987	1.401725e+00	2.071066e-01	9.196793e-01	-5.0549469	FALSE	FALSE
O75864	PPP1R37	-2.260715e-01	4.026649	-6.629294e-01	5.302755e-01	9.207227e-01	-5.0553383	FALSE	FALSE
Q96BD5	PHF21A	2.974528e-01	4.026984	1.031452e+00	3.393383e-01	9.196793e-01	-5.0570788	FALSE	FALSE
Q9BUK6	MSTO1	1.495684e-01	4.055509	1.589638e+00	1.594338e-01	9.196793e-01	-5.0571257	FALSE	FALSE
Q9NQR4	NIT2	-6.845359e-02	4.058477	-2.221277e+00	6.486172e-02	9.196793e-01	-5.0575375	FALSE	FALSE
Q99933	BAG1	-1.402231e-01	4.056181	-1.603261e+00	1.564085e-01	9.196793e-01	-5.0577042	FALSE	FALSE
Q8TBC3	SHKBP1	2.094430e-01	4.048813	1.217902e+00	2.658083e-01	9.196793e-01	-5.0579400	FALSE	FALSE
P35711	SOX5	1.980323e-01	4.049081	9.040090e-01	3.984017e-01	9.196793e-01	-5.0585897	FALSE	FALSE
Q9Y2Z2	MTO1	1.700928e-01	4.054946	1.168997e+00	2.836675e-01	9.196793e-01	-5.0593699	FALSE	FALSE
Q96C19	EFHD2	1.395525e-01	4.055825	2.092473e+00	7.795281e-02	9.196793e-01	-5.0598043	FALSE	FALSE
O15360	FANCA	-2.506936e-01	4.028593	-8.494613e-01	4.259377e-01	9.196793e-01	-5.0610042	FALSE	FALSE
O14545	TRAFD1	1.487207e-01	4.055425	1.609392e+00	1.550647e-01	9.196793e-01	-5.0621733	FALSE	FALSE
Q8NA72	POC5	4.007946e-01	4.005524	1.163798e+00	2.856244e-01	9.196793e-01	-5.0624222	FALSE	FALSE
Q15428	SF3A2	-8.788668e-02	4.057876	-2.348333e+00	5.414104e-02	9.196793e-01	-5.0633871	FALSE	FALSE
Q9NVI1	FANCI	1.312386e-01	4.056292	1.924545e+00	9.910016e-02	9.196793e-01	-5.0634306	FALSE	FALSE
Q7L8J4	SH3BP5L	-2.520509e-01	4.018050	-7.414884e-01	4.844361e-01	9.196793e-01	-5.0640246	FALSE	FALSE
Q9NSK0	KLC4	1.644566e-01	4.054181	1.765959e+00	1.242428e-01	9.196793e-01	-5.0644874	FALSE	FALSE
Q9NUP1	BLOC1S4	3.051138e-01	4.030098	1.221176e+00	2.646479e-01	9.196793e-01	-5.0645611	FALSE	FALSE
O60244	MED14	1.348390e-01	4.056631	1.574657e+00	1.628243e-01	9.196793e-01	-5.0657646	FALSE	FALSE
Q9NWT6	HIF1AN	-1.450503e-01	4.056668	-1.376395e+00	2.144433e-01	9.196793e-01	-5.0662618	FALSE	FALSE
Q8IWT3	CUL9	2.215220e-01	4.043611	9.764834e-01	3.639138e-01	9.196793e-01	-5.0673825	FALSE	FALSE
P30046	DDT	9.638830e-02	4.057640	2.259200e+00	6.145135e-02	9.196793e-01	-5.0681271	FALSE	FALSE
O60287	URB1	1.240958e-01	4.056725	1.842159e+00	1.114671e-01	9.196793e-01	-5.0697186	FALSE	FALSE
Q9Y680	FKBP7	-2.572852e-01	4.039024	-1.153396e+00	2.895738e-01	9.196793e-01	-5.0710808	FALSE	FALSE
P46459	NSF	7.549674e-02	4.058266	2.244238e+00	6.277438e-02	9.196793e-01	-5.0711017	FALSE	FALSE
Q719H9	KCTD1	2.117669e-01	4.048910	1.401416e+00	2.071947e-01	9.196793e-01	-5.0719886	FALSE	FALSE
Q7Z4G1	COMMD6	1.832063e-01	4.052516	1.603389e+00	1.563804e-01	9.196793e-01	-5.0720330	FALSE	FALSE
Q9NWQ4	GPATCH2L	-2.031462e-01	4.045878	-9.000843e-01	4.003376e-01	9.196793e-01	-5.0722136	FALSE	FALSE
P78527	PRKDC	7.246537e-02	4.058229	2.793787e+00	2.902702e-02	9.196793e-01	-5.0730838	FALSE	FALSE
O60930	RNASEH1	1.898473e-01	4.051953	1.601105e+00	1.568837e-01	9.196793e-01	-5.0733578	FALSE	FALSE
P27540	ARNT	1.826326e-01	4.052514	1.268095e+00	2.484886e-01	9.196793e-01	-5.0740882	FALSE	FALSE
Q7L4I2	RSRC2	1.468401e-01	4.055250	1.926689e+00	9.879704e-02	9.196793e-01	-5.0746530	FALSE	FALSE
Q14188	TFDP2	1.656438e-01	4.054790	1.253983e+00	2.532567e-01	9.196793e-01	-5.0768989	FALSE	FALSE
Q9NVW2	RLIM	-2.261889e-01	4.045933	-1.199038e+00	2.725804e-01	9.196793e-01	-5.0772191	FALSE	FALSE
P31949	S100A11	1.745487e-01	4.053249	1.510988e+00	1.779976e-01	9.196793e-01	-5.0774692	FALSE	FALSE
Q9NVF7	FBXO28	2.037629e-01	4.049471	1.341443e+00	2.249493e-01	9.196793e-01	-5.0784559	FALSE	FALSE
P18206	VCL	1.703990e-01	4.053818	1.390570e+00	2.103095e-01	9.196793e-01	-5.0785703	FALSE	FALSE
P46940	IQGAP1	9.696726e-02	4.057620	2.206599e+00	6.623309e-02	9.196793e-01	-5.0802363	FALSE	FALSE
Q9HC52	CBX8	1.549503e-01	4.055173	1.466352e+00	1.894044e-01	9.196793e-01	-5.0803493	FALSE	FALSE
Q9Y224	RTRAF	-8.629498e-02	4.057955	-2.248509e+00	6.239377e-02	9.196793e-01	-5.0809739	FALSE	FALSE
Q8NBM8	PCYOX1L	3.531773e-01	4.018051	1.281473e+00	2.440411e-01	9.196793e-01	-5.0811022	FALSE	FALSE
P05165	PCCA	-1.573277e-02	4.046284	-4.755550e-02	9.635049e-01	9.937116e-01	-5.0815162	FALSE	FALSE
O95155	UBE4B	1.384948e-01	4.056489	1.501230e+00	1.804358e-01	9.196793e-01	-5.0819857	FALSE	FALSE
Q6NTE8	MRNIP	2.874372e-01	4.025889	9.673720e-01	3.681186e-01	9.196793e-01	-5.0828790	FALSE	FALSE
Q9Y2L5	TRAPPC8	1.391752e-01	4.056753	1.424098e+00	2.008152e-01	9.196793e-01	-5.0832413	FALSE	FALSE
Q5QJE6	DNTTIP2	9.894561e-02	4.057653	2.016100e+00	8.694463e-02	9.196793e-01	-5.0833999	FALSE	FALSE
P52564	MAP2K6	1.631389e-01	4.054313	1.954097e+00	9.500258e-02	9.196793e-01	-5.0834611	FALSE	FALSE
Q7Z5Y7	KCTD20	2.011185e-01	4.048574	1.017818e+00	3.453077e-01	9.196793e-01	-5.0836438	FALSE	FALSE
O14602	EIF1AY	1.048555e-01	4.057369	2.574122e+00	3.938095e-02	9.196793e-01	-5.0836642	FALSE	FALSE
Q14562	DHX8	1.107804e-01	4.057647	1.712068e+00	1.341225e-01	9.196793e-01	-5.0838013	FALSE	FALSE
Q86UV5	USP48	1.518070e-01	4.055049	1.686395e+00	1.390905e-01	9.196793e-01	-5.0843826	FALSE	FALSE
O94985	CLSTN1	2.608583e-01	4.033155	9.800078e-01	3.622974e-01	9.196793e-01	-5.0851444	FALSE	FALSE
Q9UIW2	PLXNA1	2.100094e-01	4.047724	1.118856e+00	3.030166e-01	9.196793e-01	-5.0869801	FALSE	FALSE
Q9NRX1	PNO1	-1.385116e-01	4.055793	-1.870236e+00	1.070910e-01	9.196793e-01	-5.0878851	FALSE	FALSE
Q86UY6	NAA40	2.937791e-01	4.035180	1.332538e+00	2.276982e-01	9.196793e-01	-5.0879490	FALSE	FALSE
P37275	ZEB1	1.883928e-01	4.051721	1.498420e+00	1.811438e-01	9.196793e-01	-5.0887412	FALSE	FALSE
Q9H2K0	MTIF3	1.751160e-01	4.053676	1.063715e+00	3.255414e-01	9.196793e-01	-5.0887760	FALSE	FALSE
Q9BSK2	SLC25A33	3.104384e-01	4.032892	1.375123e+00	2.148181e-01	9.196793e-01	-5.0897551	FALSE	FALSE
Q9H7X7	IFT22	2.169492e-01	4.048005	1.402056e+00	2.070122e-01	9.196793e-01	-5.0900745	FALSE	FALSE
Q9NZD2	GLTP	2.527283e-01	4.044392	1.538844e+00	1.712041e-01	9.196793e-01	-5.0925087	FALSE	FALSE
Q9H0A8	COMMD4	-1.506145e-01	4.055003	-1.709509e+00	1.346100e-01	9.196793e-01	-5.0935998	FALSE	FALSE
Q15904	ATP6AP1	1.779018e-01	4.052759	1.579138e+00	1.618031e-01	9.196793e-01	-5.0936900	FALSE	FALSE
Q9UBU7	DBF4	2.566912e-01	4.031862	9.129433e-01	3.940211e-01	9.196793e-01	-5.0938413	FALSE	FALSE
Q53GQ0	HSD17B12	1.142773e-01	4.057193	1.818967e+00	1.152136e-01	9.196793e-01	-5.0943205	FALSE	FALSE
Q9H0H0	INTS2	1.263477e-01	4.056544	1.801025e+00	1.181959e-01	9.196793e-01	-5.0961157	FALSE	FALSE
Q9P215	POGK	2.041552e-01	4.049898	1.477491e+00	1.864966e-01	9.196793e-01	-5.0965413	FALSE	FALSE
Q9HD45	TM9SF3	1.962082e-01	4.051448	1.773254e+00	1.229605e-01	9.196793e-01	-5.0970909	FALSE	FALSE
Q2KHR2	RFX7	1.425725e-01	4.057152	1.259945e+00	2.512326e-01	9.196793e-01	-5.0981578	FALSE	FALSE
Q92620	DHX38	2.145443e-01	4.049597	1.683200e+00	1.397209e-01	9.196793e-01	-5.0990917	FALSE	FALSE
P21675	TAF1	2.407416e-01	4.043749	1.298880e+00	2.383579e-01	9.196793e-01	-5.0994679	FALSE	FALSE
Q00341	HDLBP	-9.074559e-02	4.057963	-2.014944e+00	8.708846e-02	9.196793e-01	-5.1007662	FALSE	FALSE
Q9NVE7	PANK4	1.356043e-01	4.056679	1.467133e+00	1.891993e-01	9.196793e-01	-5.1017648	FALSE	FALSE
Q13257	MAD2L1	-7.088089e-02	4.058318	-2.330724e+00	5.551075e-02	9.196793e-01	-5.1018258	FALSE	FALSE
P82930	MRPS34	2.893774e-01	4.039496	1.579880e+00	1.616346e-01	9.196793e-01	-5.1023844	FALSE	FALSE
Q9NYV4	CDK12	1.500243e-01	4.055306	1.515893e+00	1.767835e-01	9.196793e-01	-5.1032025	FALSE	FALSE
P30414	NKTR	2.888843e-01	4.037098	1.399553e+00	2.077268e-01	9.196793e-01	-5.1054396	FALSE	FALSE
Q9P2D3	HEATR5B	2.655436e-01	4.038865	1.239486e+00	2.582370e-01	9.196793e-01	-5.1079759	FALSE	FALSE
Q99676	ZNF184	1.860513e-01	4.050026	9.079208e-01	3.964792e-01	9.196793e-01	-5.1084714	FALSE	FALSE
Q13371	PDCL	3.070054e-01	4.036923	1.571207e+00	1.636145e-01	9.196793e-01	-5.1094609	FALSE	FALSE
Q9NX04	C1orf109	-1.404891e-01	4.056878	-1.321587e+00	2.311195e-01	9.196793e-01	-5.1097010	FALSE	FALSE
Q96EY1	DNAJA3	-7.451594e-02	4.058337	-2.143145e+00	7.250970e-02	9.196793e-01	-5.1098791	FALSE	FALSE
Q9BXW6	OSBPL1A	1.759989e-01	4.052744	1.045853e+00	3.331230e-01	9.196793e-01	-5.1106258	FALSE	FALSE
Q8IYS2	KIAA2013	-1.860189e-01	4.051490	-1.311373e+00	2.343509e-01	9.196793e-01	-5.1107045	FALSE	FALSE
Q7Z3J2	VPS35L	1.588838e-01	4.054869	1.332472e+00	2.277186e-01	9.196793e-01	-5.1115616	FALSE	FALSE
Q9UKV8	AGO2	1.799639e-01	4.052506	1.537810e+00	1.714520e-01	9.196793e-01	-5.1122918	FALSE	FALSE
Q92562	FIG4	-1.661584e-01	4.054192	-9.080654e-01	3.964083e-01	9.196793e-01	-5.1126253	FALSE	FALSE
Q9P2S5	WRAP73	1.884371e-01	4.051436	1.458895e+00	1.913742e-01	9.196793e-01	-5.1132488	FALSE	FALSE
Q9BY12	SCAPER	1.906403e-01	4.050293	1.062357e+00	3.261126e-01	9.196793e-01	-5.1141083	FALSE	FALSE
O15446	CD3EAP	1.516722e-01	4.055059	1.569202e+00	1.640754e-01	9.196793e-01	-5.1146832	FALSE	FALSE
Q56VL3	OCIAD2	8.974236e-02	4.057905	2.081050e+00	7.923579e-02	9.196793e-01	-5.1146983	FALSE	FALSE
Q68DK2	ZFYVE26	1.606337e-01	4.052940	7.340530e-01	4.886580e-01	9.196793e-01	-5.1147836	FALSE	FALSE
Q03468	ERCC6	2.694864e-01	4.031796	1.078575e+00	3.193407e-01	9.196793e-01	-5.1156863	FALSE	FALSE
Q15131	CDK10	-1.742951e-01	4.045458	-6.783526e-01	5.210629e-01	9.196793e-01	-5.1163603	FALSE	FALSE
O95429	BAG4	2.117295e-01	4.047511	1.400282e+00	2.075183e-01	9.196793e-01	-5.1166556	FALSE	FALSE
Q5HYJ3	FAM76B	2.533893e-01	4.044447	1.601611e+00	1.567722e-01	9.196793e-01	-5.1170544	FALSE	FALSE
O00203	AP3B1	2.075640e-01	4.051413	2.065339e+00	8.103514e-02	9.196793e-01	-5.1177302	FALSE	FALSE
Q6QNY0	BLOC1S3	1.613056e-01	4.054601	1.300980e+00	2.376803e-01	9.196793e-01	-5.1177507	FALSE	FALSE
Q15648	MED1	1.413722e-01	4.055749	2.213724e+00	6.556377e-02	9.196793e-01	-5.1177628	FALSE	FALSE
O43752	STX6	2.328660e-01	4.045959	1.415094e+00	2.033260e-01	9.196793e-01	-5.1181269	FALSE	FALSE
Q13459	MYO9B	1.645395e-01	4.053901	1.485338e+00	1.844729e-01	9.196793e-01	-5.1184881	FALSE	FALSE
P56134	ATP5MF	2.077531e-01	4.052325	2.434927e+00	4.789611e-02	9.196793e-01	-5.1186145	FALSE	FALSE
P01008	SERPINC1	-2.232551e-01	4.041088	-9.717430e-01	3.660968e-01	9.196793e-01	-5.1202415	FALSE	FALSE
Q9NV66	TYW1	2.040510e-01	4.036529	7.262180e-01	4.931333e-01	9.196793e-01	-5.1211332	FALSE	FALSE
O75165	DNAJC13	1.474959e-01	4.055236	1.960977e+00	9.407305e-02	9.196793e-01	-5.1211474	FALSE	FALSE
Q12841	FSTL1	4.095105e-01	3.990885	1.104888e+00	3.085975e-01	9.196793e-01	-5.1232318	FALSE	FALSE
Q13490	BIRC2	2.078524e-01	4.048313	1.259518e+00	2.513771e-01	9.196793e-01	-5.1237112	FALSE	FALSE
Q15111	PLCL1	1.432819e-01	4.056990	1.206193e+00	2.699947e-01	9.196793e-01	-5.1239815	FALSE	FALSE
P37108	SRP14	6.172738e-01	4.005417	2.563069e+00	3.999531e-02	9.196793e-01	-5.1243119	FALSE	FALSE
Q96BW9	TAMM41	2.618258e-01	4.039559	1.276557e+00	2.456673e-01	9.196793e-01	-5.1250065	FALSE	FALSE
Q15006	EMC2	2.595594e-01	4.044779	1.719147e+00	1.327828e-01	9.196793e-01	-5.1264055	FALSE	FALSE
O15400	STX7	1.975220e-01	4.050628	1.541555e+00	1.705560e-01	9.196793e-01	-5.1267974	FALSE	FALSE
P27816	MAP4	1.278417e-01	4.056375	2.255950e+00	6.173626e-02	9.196793e-01	-5.1275574	FALSE	FALSE
Q86VQ1	GLCCI1	2.088895e-01	4.044963	1.019080e+00	3.447517e-01	9.196793e-01	-5.1291944	FALSE	FALSE
Q7Z2W9	MRPL21	2.994935e-01	4.041035	1.855762e+00	1.093256e-01	9.196793e-01	-5.1292518	FALSE	FALSE
P21283	ATP6V1C1	1.184492e-01	4.057010	1.729550e+00	1.308375e-01	9.196793e-01	-5.1297447	FALSE	FALSE
Q3MIT2	PUS10	3.146050e-01	4.020860	1.035927e+00	3.373974e-01	9.196793e-01	-5.1302988	FALSE	FALSE
Q9HA65	TBC1D17	-2.293384e-01	4.042532	-1.208934e+00	2.690098e-01	9.196793e-01	-5.1306863	FALSE	FALSE
Q9GZY4	COA1	2.589130e-01	4.024718	8.708766e-01	4.149652e-01	9.196793e-01	-5.1330206	FALSE	FALSE
Q02086	SP2	1.695514e-01	4.053191	1.203150e+00	2.710919e-01	9.196793e-01	-5.1333596	FALSE	FALSE
Q9UKT5	FBXO4	-1.625588e-01	4.054108	-1.395429e+00	2.089089e-01	9.196793e-01	-5.1334587	FALSE	FALSE
O14757	CHEK1	1.005099e-01	4.057626	1.910634e+00	1.010891e-01	9.196793e-01	-5.1336845	FALSE	FALSE
Q5T5U3	ARHGAP21	-1.891713e-01	4.047847	-9.352144e-01	3.832596e-01	9.196793e-01	-5.1348987	FALSE	FALSE
Q15390	MTFR1	3.452696e-01	3.979298	8.466985e-01	4.273686e-01	9.196793e-01	-5.1359129	FALSE	FALSE
Q9Y4G6	TLN2	-1.867818e-01	4.045112	-7.745623e-01	4.659568e-01	9.196793e-01	-5.1370654	FALSE	FALSE
O60762	DPM1	1.737123e-01	4.053447	1.957570e+00	9.453222e-02	9.196793e-01	-5.1371914	FALSE	FALSE
Q9UDR5	AASS	2.029014e-01	4.049223	1.303791e+00	2.367757e-01	9.196793e-01	-5.1379634	FALSE	FALSE
Q96HN2	AHCYL2	2.748151e-01	4.037942	1.375118e+00	2.148195e-01	9.196793e-01	-5.1387952	FALSE	FALSE
Q96JM3	CHAMP1	8.938657e-02	4.058193	1.835884e+00	1.124690e-01	9.196793e-01	-5.1388698	FALSE	FALSE
P22681	CBL	1.358494e-01	4.056095	1.601712e+00	1.567498e-01	9.196793e-01	-5.1391121	FALSE	FALSE
Q7Z4L5	TTC21B	1.618224e-01	4.052461	7.835629e-01	4.610132e-01	9.196793e-01	-5.1392072	FALSE	FALSE
Q9H0X4	FAM234A	-2.149217e-01	4.038514	-8.603589e-01	4.203280e-01	9.196793e-01	-5.1394064	FALSE	FALSE
Q99418	CYTH2	2.221226e-01	4.044207	1.133764e+00	2.971521e-01	9.196793e-01	-5.1401555	FALSE	FALSE
O94972	TRIM37	9.527239e-02	3.996749	2.170774e-01	8.348336e-01	9.745743e-01	-5.1403764	FALSE	FALSE
Q9P2D0	IBTK	2.506942e-01	4.034466	9.699814e-01	3.669106e-01	9.196793e-01	-5.1419327	FALSE	FALSE
P16930	FAH	9.886768e-02	4.057607	1.983633e+00	9.107526e-02	9.196793e-01	-5.1446325	FALSE	FALSE
Q9BPX7	C7orf25	1.563607e-01	4.055250	9.180026e-01	3.915566e-01	9.196793e-01	-5.1459135	FALSE	FALSE
P28290	ITPRID2	1.980760e-01	4.046959	9.800183e-01	3.622926e-01	9.196793e-01	-5.1461409	FALSE	FALSE
Q9Y5X2	SNX8	-1.645155e-01	4.043927	-6.215107e-01	5.555197e-01	9.223286e-01	-5.1461939	FALSE	FALSE
Q9Y399	MRPS2	-1.201549e-01	4.056789	-1.778146e+00	1.221079e-01	9.196793e-01	-5.1468092	FALSE	FALSE
Q70UQ0	IKBIP	4.235558e-01	3.993961	1.175892e+00	2.810895e-01	9.196793e-01	-5.1473464	FALSE	FALSE
P55347	PKNOX1	1.920320e-01	4.048878	1.057558e+00	3.281388e-01	9.196793e-01	-5.1515268	FALSE	FALSE
Q5T011	SZT2	2.341015e-01	4.002509	5.717372e-01	5.868036e-01	9.231528e-01	-5.1520800	FALSE	FALSE
P56378	ATP5MPL	1.565896e-01	4.054566	1.922070e+00	9.945115e-02	9.196793e-01	-5.1527672	FALSE	FALSE
O43795	MYO1B	1.379992e-01	4.055751	1.801653e+00	1.180903e-01	9.196793e-01	-5.1531656	FALSE	FALSE
Q9P281	BAHCC1	2.816744e-01	4.009312	8.237835e-01	4.393702e-01	9.196793e-01	-5.1531968	FALSE	FALSE
Q9BTD8	RBM42	1.408174e-01	4.055477	1.856082e+00	1.092757e-01	9.196793e-01	-5.1542656	FALSE	FALSE
Q8WYQ5	DGCR8	2.306308e-01	4.045681	1.400255e+00	2.075260e-01	9.196793e-01	-5.1548286	FALSE	FALSE
Q86SX6	GLRX5	2.991113e-01	4.036629	1.539306e+00	1.710936e-01	9.196793e-01	-5.1549483	FALSE	FALSE
Q86XP1	DGKH	1.640110e-01	4.050108	7.466309e-01	4.815307e-01	9.196793e-01	-5.1563863	FALSE	FALSE
Q9Y592	CEP83	-2.044612e-01	4.037820	-7.606482e-01	4.736712e-01	9.196793e-01	-5.1567335	FALSE	FALSE
Q9BVW5	TIPIN	2.255910e-01	4.046590	1.455671e+00	1.922316e-01	9.196793e-01	-5.1583885	FALSE	FALSE
P51513	NOVA1	1.925527e-01	4.047832	9.983573e-01	3.539721e-01	9.196793e-01	-5.1585506	FALSE	FALSE
Q9BUA3	SPINDOC	-1.638880e-01	4.053873	-1.539776e+00	1.709810e-01	9.196793e-01	-5.1589099	FALSE	FALSE
Q96QF0	RAB3IP	2.059064e-01	4.046015	1.066547e+00	3.243521e-01	9.196793e-01	-5.1589115	FALSE	FALSE
Q6PI78	TMEM65	2.182015e-01	4.037990	8.773001e-01	4.117148e-01	9.196793e-01	-5.1597993	FALSE	FALSE
Q6ZU35	CRACD	1.836566e-01	4.042615	7.362406e-01	4.874133e-01	9.196793e-01	-5.1604370	FALSE	FALSE
Q9BQ90	KLHDC3	1.914299e-01	4.049418	1.130301e+00	2.985057e-01	9.196793e-01	-5.1614903	FALSE	FALSE
Q9NPD8	UBE2T	-7.712572e-02	4.058185	-2.187674e+00	6.804492e-02	9.196793e-01	-5.1622785	FALSE	FALSE
Q53T59	HS1BP3	1.816199e-01	4.050808	1.121990e+00	3.017759e-01	9.196793e-01	-5.1627931	FALSE	FALSE
P62341	SELENOT	2.257323e-01	4.045389	1.342289e+00	2.246898e-01	9.196793e-01	-5.1630325	FALSE	FALSE
Q96G28	CFAP36	2.215424e-01	4.040327	9.599489e-01	3.715720e-01	9.196793e-01	-5.1642059	FALSE	FALSE
Q96DX4	RSPRY1	4.854059e-01	3.957461	9.883166e-01	3.585088e-01	9.196793e-01	-5.1659208	FALSE	FALSE
Q9BT09	CNPY3	1.413729e-01	4.055348	1.813512e+00	1.161125e-01	9.196793e-01	-5.1668034	FALSE	FALSE
Q9H0F7	ARL6	1.607992e-01	4.027702	4.845332e-01	6.439779e-01	9.361608e-01	-5.1676488	FALSE	FALSE
Q96NE9	FRMD6	-8.971497e-02	4.029107	-2.607621e-01	8.023796e-01	9.701884e-01	-5.1678114	FALSE	FALSE
Q9Y3S2	ZNF330	-1.086205e-01	4.057276	-1.848621e+00	1.104448e-01	9.196793e-01	-5.1681885	FALSE	FALSE
Q6PI47	KCTD18	3.999074e-01	3.990201	1.029942e+00	3.399955e-01	9.196793e-01	-5.1682390	FALSE	FALSE
Q9BQF6	SENP7	3.852313e-01	4.004150	1.163298e+00	2.858133e-01	9.196793e-01	-5.1687876	FALSE	FALSE
Q86XK3	SFR1	1.632727e-01	4.024320	4.816804e-01	6.458967e-01	9.375182e-01	-5.1696901	FALSE	FALSE
O43708	GSTZ1	-1.609728e-01	4.054137	-1.321097e+00	2.312735e-01	9.196793e-01	-5.1702432	FALSE	FALSE
Q7LG56	RRM2B	1.874709e-01	4.050244	1.185941e+00	2.773679e-01	9.196793e-01	-5.1703943	FALSE	FALSE
P83369	LSM11	1.967052e-01	4.037134	7.321585e-01	4.897376e-01	9.196793e-01	-5.1712066	FALSE	FALSE
Q8ND24	RNF214	1.241710e-01	4.056557	1.700931e+00	1.362564e-01	9.196793e-01	-5.1739057	FALSE	FALSE
P04150	NR3C1	1.827376e-01	4.050442	1.137664e+00	2.956334e-01	9.196793e-01	-5.1740001	FALSE	FALSE
Q96J84	KIRREL1	-2.622588e-01	4.016180	-8.171034e-01	4.429139e-01	9.196793e-01	-5.1745273	FALSE	FALSE
O75061	DNAJC6	2.200012e-01	4.008184	5.604437e-01	5.940418e-01	9.231528e-01	-5.1746604	FALSE	FALSE
O14920	IKBKB	1.663357e-01	4.053132	1.282214e+00	2.437966e-01	9.196793e-01	-5.1771352	FALSE	FALSE
Q5SNT2	TMEM201	1.725184e-01	4.052228	1.129922e+00	2.986542e-01	9.196793e-01	-5.1775601	FALSE	FALSE
Q15418	RPS6KA1	2.809276e-01	4.027340	1.000400e+00	3.530545e-01	9.196793e-01	-5.1781960	FALSE	FALSE
Q9NZC7	WWOX	2.070743e-01	4.048691	1.398125e+00	2.081353e-01	9.196793e-01	-5.1788746	FALSE	FALSE
O94953	KDM4B	1.658322e-01	4.052484	9.454696e-01	3.783801e-01	9.196793e-01	-5.1798336	FALSE	FALSE
P49748	ACADVL	1.721891e-01	4.052711	1.404442e+00	2.063330e-01	9.196793e-01	-5.1801401	FALSE	FALSE
Q9H0E3	SAP130	2.036527e-01	4.050281	1.704690e+00	1.355326e-01	9.196793e-01	-5.1803337	FALSE	FALSE
Q9BXM9	FSD1L	2.238339e-01	4.028954	7.763415e-01	4.649767e-01	9.196793e-01	-5.1813992	FALSE	FALSE
Q99808	SLC29A1	3.615587e-01	4.024785	1.559419e+00	1.663418e-01	9.196793e-01	-5.1829821	FALSE	FALSE
Q9Y287	ITM2B	2.457754e-01	4.038411	1.120690e+00	3.022898e-01	9.196793e-01	-5.1833536	FALSE	FALSE
Q8NBI6	XXYLT1	2.703257e-01	4.026062	9.583199e-01	3.723332e-01	9.196793e-01	-5.1833960	FALSE	FALSE
Q8WUA7	TBC1D22A	2.060558e-01	4.048139	1.309988e+00	2.347924e-01	9.196793e-01	-5.1838211	FALSE	FALSE
Q96DY7	MTBP	2.462407e-01	4.024597	7.811501e-01	4.623349e-01	9.196793e-01	-5.1850926	FALSE	FALSE
Q9Y4E1	WASHC2C	2.681185e-01	4.018868	8.881321e-01	4.062763e-01	9.196793e-01	-5.1854674	FALSE	FALSE
Q99653	CHP1	1.651547e-01	4.053148	1.174986e+00	2.814271e-01	9.196793e-01	-5.1857944	FALSE	FALSE
Q92871	PMM1	1.754755e-01	4.050214	9.299416e-01	3.857870e-01	9.196793e-01	-5.1876707	FALSE	FALSE
Q9H6U6	BCAS3	1.941289e-01	4.049217	1.190898e+00	2.755475e-01	9.196793e-01	-5.1883806	FALSE	FALSE
O60427	FADS1	1.905632e-01	4.049627	1.217084e+00	2.660991e-01	9.196793e-01	-5.1888529	FALSE	FALSE
Q96EU6	RRP36	-1.241420e-01	4.057006	-1.454757e+00	1.924754e-01	9.196793e-01	-5.1890716	FALSE	FALSE
O15066	KIF3B	2.354653e-01	3.997930	5.660202e-01	5.904614e-01	9.231528e-01	-5.1910369	FALSE	FALSE
P52758	RIDA	1.559741e-01	4.054071	1.450379e+00	1.936465e-01	9.196793e-01	-5.1915455	FALSE	FALSE
Q9UI09	NDUFA12	2.895875e-01	4.037771	1.477680e+00	1.864475e-01	9.196793e-01	-5.1916234	FALSE	FALSE
Q969V5	MUL1	2.097454e-01	4.044969	1.077554e+00	3.197636e-01	9.196793e-01	-5.1916605	FALSE	FALSE
Q01970	PLCB3	1.774961e-01	4.049727	9.506355e-01	3.759402e-01	9.196793e-01	-5.1921866	FALSE	FALSE
Q8IXJ9	ASXL1	1.816555e-01	4.048297	9.213481e-01	3.899333e-01	9.196793e-01	-5.1923284	FALSE	FALSE
Q9Y2U8	LEMD3	4.781249e-01	3.974164	1.104052e+00	3.089344e-01	9.196793e-01	-5.1923685	FALSE	FALSE
O75787	ATP6AP2	2.081472e-01	4.046098	1.156099e+00	2.885433e-01	9.196793e-01	-5.1933157	FALSE	FALSE
Q9HBG6	IFT122	1.831531e-01	4.050517	1.191110e+00	2.754702e-01	9.196793e-01	-5.1937054	FALSE	FALSE
P03915	MT-ND5	-4.558031e-01	4.007043	-1.487347e+00	1.839580e-01	9.196793e-01	-5.1939455	FALSE	FALSE
Q9P209	CEP72	-1.852094e-01	4.047899	-9.986672e-01	3.538327e-01	9.196793e-01	-5.1940764	FALSE	FALSE
Q53G59	KLHL12	2.302503e-01	4.039918	1.016964e+00	3.456843e-01	9.196793e-01	-5.1952649	FALSE	FALSE
Q96HQ2	CDKN2AIPNL	2.164275e-01	4.044221	1.124835e+00	3.006531e-01	9.196793e-01	-5.1954863	FALSE	FALSE
Q13620	CUL4B	9.238208e-02	4.058114	1.738971e+00	1.290993e-01	9.196793e-01	-5.1966841	FALSE	FALSE
Q9HDC5	JPH1	2.805176e-01	4.034290	1.238865e+00	2.584521e-01	9.196793e-01	-5.1969237	FALSE	FALSE
Q9UBT6	POLK	1.742076e-01	4.049676	9.143236e-01	3.933475e-01	9.196793e-01	-5.1969569	FALSE	FALSE
A7KAX9	ARHGAP32	2.007909e-01	4.047754	1.161253e+00	2.865864e-01	9.196793e-01	-5.1979670	FALSE	FALSE
Q13905	RAPGEF1	1.742372e-01	4.051946	1.201149e+00	2.718152e-01	9.196793e-01	-5.1988019	FALSE	FALSE
Q9NX74	DUS2	1.513618e-01	4.054776	1.306613e+00	2.358708e-01	9.196793e-01	-5.1993133	FALSE	FALSE
P17568	NDUFB7	2.952500e-01	4.024320	1.096502e+00	3.119888e-01	9.196793e-01	-5.2000969	FALSE	FALSE
P36542	ATP5F1C	1.001697e-01	4.057444	2.348523e+00	5.412640e-02	9.196793e-01	-5.2006139	FALSE	FALSE
Q9NZ71	RTEL1	1.953607e-01	4.047413	1.054987e+00	3.292285e-01	9.196793e-01	-5.2011939	FALSE	FALSE
Q9BRR9	ARHGAP9	2.130986e-01	4.036633	8.372718e-01	4.322768e-01	9.196793e-01	-5.2016627	FALSE	FALSE
Q96M94	KLHL15	2.174598e-01	3.898233	3.751548e-01	7.195395e-01	9.554370e-01	-5.2017935	FALSE	FALSE
P50452	SERPINB8	2.555753e-01	4.033236	1.002590e+00	3.520731e-01	9.196793e-01	-5.2025358	FALSE	FALSE
Q9UJT1	TUBD1	1.833113e-01	4.009625	4.860141e-01	6.429831e-01	9.361608e-01	-5.2030334	FALSE	FALSE
O75386	TULP3	2.009181e-01	4.044979	1.001983e+00	3.523450e-01	9.196793e-01	-5.2030342	FALSE	FALSE
Q9HCE1	MOV10	1.341458e-01	4.055919	1.547069e+00	1.692446e-01	9.196793e-01	-5.2031700	FALSE	FALSE
Q9UBI9	HECA	1.822484e-01	4.049127	1.009954e+00	3.487884e-01	9.196793e-01	-5.2033561	FALSE	FALSE
Q9BV23	ABHD6	-1.927064e-01	4.036858	-7.185175e-01	4.975584e-01	9.196793e-01	-5.2036459	FALSE	FALSE
Q9BUB5	MKNK1	-1.616133e-01	4.046794	-7.108478e-01	5.019920e-01	9.196793e-01	-5.2044243	FALSE	FALSE
Q9H6Q4	CIAO3	2.888489e-01	4.032020	1.203275e+00	2.710468e-01	9.196793e-01	-5.2049277	FALSE	FALSE
Q96EK7	FAM120B	2.693430e-01	4.036325	1.211675e+00	2.680279e-01	9.196793e-01	-5.2052975	FALSE	FALSE
Q96HI0	SENP5	2.592532e-01	3.979218	5.448200e-01	6.041387e-01	9.247752e-01	-5.2062427	FALSE	FALSE
P48651	PTDSS1	2.595374e-01	4.038864	1.282796e+00	2.436050e-01	9.196793e-01	-5.2075291	FALSE	FALSE
Q9NP90	RAB9B	-2.839441e-01	3.999198	-7.598174e-01	4.741345e-01	9.196793e-01	-5.2078969	FALSE	FALSE
P80404	ABAT	2.073937e-01	4.046120	1.161940e+00	2.863265e-01	9.196793e-01	-5.2090769	FALSE	FALSE
O96000	NDUFB10	9.107098e-02	4.057741	2.168570e+00	6.992521e-02	9.196793e-01	-5.2095466	FALSE	FALSE
Q96A65	EXOC4	1.422774e-01	4.055356	1.760217e+00	1.252609e-01	9.196793e-01	-5.2097433	FALSE	FALSE
Q99442	SEC62	1.505996e-01	4.054600	1.296302e+00	2.391921e-01	9.196793e-01	-5.2102930	FALSE	FALSE
P04053	DNTT	1.053802e-01	4.057247	2.009518e+00	8.776664e-02	9.196793e-01	-5.2105019	FALSE	FALSE
Q96LL9	DNAJC30	-2.205721e-01	4.042390	-1.055092e+00	3.291839e-01	9.196793e-01	-5.2109795	FALSE	FALSE
Q9Y259	CHKB	2.709519e-01	4.009524	7.505451e-01	4.793271e-01	9.196793e-01	-5.2117947	FALSE	FALSE
Q5PSV4	BRMS1L	2.356793e-01	4.033264	9.499914e-01	3.762438e-01	9.196793e-01	-5.2125891	FALSE	FALSE
Q96T23	RSF1	1.105077e-01	4.057587	1.533673e+00	1.724466e-01	9.196793e-01	-5.2144625	FALSE	FALSE
Q5HYI8	RABL3	-1.900830e-01	4.050393	-1.403835e+00	2.065056e-01	9.196793e-01	-5.2149160	FALSE	FALSE
O94952	FBXO21	2.283760e-01	4.037790	9.459856e-01	3.781359e-01	9.196793e-01	-5.2157153	FALSE	FALSE
Q7Z449	CYP2U1	1.825536e-01	4.000765	4.710837e-01	6.530493e-01	9.400103e-01	-5.2160728	FALSE	FALSE
Q9H6X2	ANTXR1	1.559622e-01	4.053168	9.143992e-01	3.933107e-01	9.196793e-01	-5.2163670	FALSE	FALSE
Q8IYN0	ZNF100	3.262419e-01	4.002899	8.982504e-01	4.012446e-01	9.196793e-01	-5.2164803	FALSE	FALSE
Q8NBZ7	UXS1	-1.372323e-01	4.046968	-5.638572e-01	5.918487e-01	9.231528e-01	-5.2168828	FALSE	FALSE
Q8TB37	NUBPL	-1.393892e-01	4.055879	-8.359259e-01	4.329809e-01	9.196793e-01	-5.2187797	FALSE	FALSE
P42677	RPS27	1.266671e-01	4.056689	2.766745e+00	3.012917e-02	9.196793e-01	-5.2192432	FALSE	FALSE
Q9H2C0	GAN	1.816265e-01	4.049974	1.167007e+00	2.844152e-01	9.196793e-01	-5.2197215	FALSE	FALSE
Q6P9B9	INTS5	-1.402581e-01	4.055754	-1.268899e+00	2.482194e-01	9.196793e-01	-5.2203670	FALSE	FALSE
O14936	CASK	9.925666e-02	4.056102	4.534103e-01	6.650674e-01	9.432100e-01	-5.2211751	FALSE	FALSE
Q9BVS5	TRMT61B	3.040817e-01	3.994590	7.639353e-01	4.718409e-01	9.196793e-01	-5.2222521	FALSE	FALSE
O75884	RBBP9	3.092552e-01	4.040096	1.891162e+00	1.039395e-01	9.196793e-01	-5.2240717	FALSE	FALSE
Q9H1Y0	ATG5	2.684310e-01	4.038481	1.339784e+00	2.254594e-01	9.196793e-01	-5.2244202	FALSE	FALSE
Q6P1A2	LPCAT3	1.610841e-01	4.053041	1.144702e+00	2.929097e-01	9.196793e-01	-5.2248688	FALSE	FALSE
Q9UNI6	DUSP12	-1.510303e-01	4.054515	-1.430550e+00	1.990334e-01	9.196793e-01	-5.2252176	FALSE	FALSE
Q96HA7	TONSL	1.871263e-01	4.050721	1.362956e+00	2.184300e-01	9.196793e-01	-5.2256157	FALSE	FALSE
Q8NCJ5	SPRYD3	1.571071e-01	4.052676	9.277531e-01	3.868398e-01	9.196793e-01	-5.2259937	FALSE	FALSE
Q9Y3E7	CHMP3	-1.178826e-01	4.056951	-1.571447e+00	1.635594e-01	9.196793e-01	-5.2263442	FALSE	FALSE
P36954	POLR2I	3.918309e-01	4.023102	1.663773e+00	1.436134e-01	9.196793e-01	-5.2274961	FALSE	FALSE
Q05823	RNASEL	2.713661e-01	4.015188	8.167497e-01	4.431021e-01	9.196793e-01	-5.2279560	FALSE	FALSE
Q9P2Y5	UVRAG	2.958133e-01	4.032992	1.336972e+00	2.263259e-01	9.196793e-01	-5.2282775	FALSE	FALSE
Q02952	AKAP12	-9.868132e-02	4.040289	-3.423403e-01	7.429452e-01	9.592931e-01	-5.2288777	FALSE	FALSE
P41134	ID1	-1.598970e-01	4.048125	-7.418202e-01	4.842483e-01	9.196793e-01	-5.2291254	FALSE	FALSE
Q92995	USP13	1.436932e-01	4.055173	1.526110e+00	1.742792e-01	9.196793e-01	-5.2292830	FALSE	FALSE
O76024	WFS1	1.352790e-01	3.998542	3.162674e-01	7.617573e-01	9.619728e-01	-5.2295757	FALSE	FALSE
P43403	ZAP70	8.059416e-02	4.058007	2.401292e+00	5.022812e-02	9.196793e-01	-5.2297599	FALSE	FALSE
Q9UK58	CCNL1	2.659180e-01	4.029771	1.015014e+00	3.465457e-01	9.196793e-01	-5.2309918	FALSE	FALSE
Q12888	TP53BP1	8.938290e-02	4.058032	1.808908e+00	1.168765e-01	9.196793e-01	-5.2310072	FALSE	FALSE
Q8N960	CEP120	-1.625692e-01	4.042258	-6.576353e-01	5.334614e-01	9.216547e-01	-5.2321131	FALSE	FALSE
Q9BSY4	CHCHD5	1.608930e-01	4.052193	9.645463e-01	3.694303e-01	9.196793e-01	-5.2331410	FALSE	FALSE
Q13136	PPFIA1	1.478167e-01	4.054664	1.540926e+00	1.707062e-01	9.196793e-01	-5.2333387	FALSE	FALSE
P01732	CD8A	-2.977508e-01	3.979883	-6.819519e-01	5.189278e-01	9.196793e-01	-5.2348883	FALSE	FALSE
Q96RT8	TUBGCP5	2.028495e-01	4.045299	1.037588e+00	3.366790e-01	9.196793e-01	-5.2353145	FALSE	FALSE
Q8NCB2	CAMKV	5.602765e-01	3.850803	7.392684e-01	4.856941e-01	9.196793e-01	-5.2364161	FALSE	FALSE
Q93008	USP9X	1.753897e-01	4.052477	1.596243e+00	1.579603e-01	9.196793e-01	-5.2377292	FALSE	FALSE
Q7Z7A1	CNTRL	1.428656e-01	4.054087	8.086815e-01	4.474106e-01	9.196793e-01	-5.2395166	FALSE	FALSE
P15153	RAC2	5.542450e-02	4.058518	2.630484e+00	3.639844e-02	9.196793e-01	-5.2412616	FALSE	FALSE
Q86X27	RALGPS2	2.467312e-01	4.029599	8.859418e-01	4.073717e-01	9.196793e-01	-5.2417360	FALSE	FALSE
P50213	IDH3A	-6.926833e-02	4.058321	-2.219618e+00	6.501523e-02	9.196793e-01	-5.2420844	FALSE	FALSE
O15213	WDR46	-1.347352e-01	4.056122	-1.313308e+00	2.337359e-01	9.196793e-01	-5.2420865	FALSE	FALSE
Q13144	EIF2B5	1.049743e-01	4.057234	1.871068e+00	1.069639e-01	9.196793e-01	-5.2432355	FALSE	FALSE
P21281	ATP6V1B2	-9.111542e-02	4.057746	-2.019280e+00	8.655035e-02	9.196793e-01	-5.2442005	FALSE	FALSE
P78417	GSTO1	-9.801879e-02	4.057542	-2.665026e+00	3.468880e-02	9.196793e-01	-5.2442629	FALSE	FALSE
Q8WY54	PPM1E	2.242654e-01	4.044039	1.247243e+00	2.555619e-01	9.196793e-01	-5.2454516	FALSE	FALSE
Q9BZ67	FRMD8	1.872125e-01	4.047142	9.997256e-01	3.533573e-01	9.196793e-01	-5.2454986	FALSE	FALSE
Q9Y6N5	SQOR	1.337311e-01	4.055876	1.519348e+00	1.759331e-01	9.196793e-01	-5.2457572	FALSE	FALSE
Q8WVB6	CHTF18	1.335295e-01	4.055836	1.546275e+00	1.694329e-01	9.196793e-01	-5.2461970	FALSE	FALSE
P26641	EEF1G	5.788445e-02	4.058473	2.791758e+00	2.910822e-02	9.196793e-01	-5.2468596	FALSE	FALSE
Q9Y496	KIF3A	1.713797e-01	4.052324	1.368993e+00	2.166311e-01	9.196793e-01	-5.2476489	FALSE	FALSE
Q14CB8	ARHGAP19	2.531770e-01	4.040467	1.305257e+00	2.363052e-01	9.196793e-01	-5.2477605	FALSE	FALSE
Q9Y2K2	SIK3	1.967792e-01	4.044792	1.022009e+00	3.434640e-01	9.196793e-01	-5.2479663	FALSE	FALSE
O75063	FAM20B	1.733561e-01	4.049887	1.026308e+00	3.415809e-01	9.196793e-01	-5.2482063	FALSE	FALSE
Q9HCL2	GPAM	1.883960e-01	4.045108	9.246084e-01	3.883563e-01	9.196793e-01	-5.2494842	FALSE	FALSE
O94829	IPO13	2.629606e-01	4.027909	9.770387e-01	3.636587e-01	9.196793e-01	-5.2497300	FALSE	FALSE
P29728	OAS2	2.862808e-01	4.017907	9.045503e-01	3.981353e-01	9.196793e-01	-5.2498588	FALSE	FALSE
Q96MW5	COG8	1.817065e-01	4.050174	1.240799e+00	2.577826e-01	9.196793e-01	-5.2499111	FALSE	FALSE
Q6PJ61	FBXO46	1.853677e-01	3.980022	3.876345e-01	7.107218e-01	9.528149e-01	-5.2504966	FALSE	FALSE
Q8N5M4	TTC9C	1.766097e-01	4.051878	1.434328e+00	1.979967e-01	9.196793e-01	-5.2511653	FALSE	FALSE
Q9UQ49	NEU3	2.097045e-01	4.034174	7.698115e-01	4.685810e-01	9.196793e-01	-5.2512831	FALSE	FALSE
Q9Y4B4	RAD54L2	1.829552e-01	4.050698	1.293237e+00	2.401873e-01	9.196793e-01	-5.2521059	FALSE	FALSE
Q68EM7	ARHGAP17	1.142177e-01	4.056915	1.713179e+00	1.339114e-01	9.196793e-01	-5.2529127	FALSE	FALSE
Q14004	CDK13	1.706446e-01	4.052837	1.592289e+00	1.588408e-01	9.196793e-01	-5.2532527	FALSE	FALSE
Q9UPZ3	HPS5	2.032441e-01	4.029630	7.245713e-01	4.940774e-01	9.196793e-01	-5.2534067	FALSE	FALSE
P61225	RAP2B	-2.177983e-01	4.046993	-1.495733e+00	1.818230e-01	9.196793e-01	-5.2537796	FALSE	FALSE
Q9NSU2	TREX1	1.348508e-01	4.042610	5.172943e-01	6.221582e-01	9.307782e-01	-5.2539894	FALSE	FALSE
Q3T8J9	GON4L	1.642309e-01	4.051867	1.025468e+00	3.419484e-01	9.196793e-01	-5.2541920	FALSE	FALSE
Q96FZ7	CHMP6	1.829816e-01	4.050739	1.334073e+00	2.272221e-01	9.196793e-01	-5.2543485	FALSE	FALSE
Q8N3C7	CLIP4	1.655457e-01	3.981323	3.558048e-01	7.333037e-01	9.591207e-01	-5.2544493	FALSE	FALSE
Q8TEH3	DENND1A	9.496480e-02	4.053476	4.217301e-01	6.868791e-01	9.496075e-01	-5.2558006	FALSE	FALSE
Q9UEY8	ADD3	1.532341e-01	4.054138	1.477894e+00	1.863921e-01	9.196793e-01	-5.2558433	FALSE	FALSE
P08651	NFIC	-1.994184e-01	4.043079	-9.543164e-01	3.742091e-01	9.196793e-01	-5.2564788	FALSE	FALSE
Q4VC31	CCDC58	1.525032e-01	4.054419	1.682022e+00	1.399542e-01	9.196793e-01	-5.2565578	FALSE	FALSE
Q8NC56	LEMD2	1.696725e-01	4.052459	1.449524e+00	1.938761e-01	9.196793e-01	-5.2569637	FALSE	FALSE
P27987	ITPKB	1.587121e-01	4.052089	9.635710e-01	3.698838e-01	9.196793e-01	-5.2581918	FALSE	FALSE
Q13769	THOC5	1.716548e-01	4.052755	1.594900e+00	1.582588e-01	9.196793e-01	-5.2599794	FALSE	FALSE
Q15555	MAPRE2	-1.242967e-01	4.056329	-2.044261e+00	8.351389e-02	9.196793e-01	-5.2607235	FALSE	FALSE
Q96RG2	PASK	1.819513e-01	4.050600	1.271417e+00	2.473778e-01	9.196793e-01	-5.2608679	FALSE	FALSE
Q14008	CKAP5	1.123438e-01	4.056904	1.985240e+00	9.086627e-02	9.196793e-01	-5.2613932	FALSE	FALSE
Q7Z7F7	MRPL55	3.757489e-01	4.029434	1.787892e+00	1.204263e-01	9.196793e-01	-5.2616819	FALSE	FALSE
Q9Y2L1	DIS3	1.045727e-01	4.057379	1.738060e+00	1.292665e-01	9.196793e-01	-5.2625493	FALSE	FALSE
Q8NEL9	DDHD1	1.710216e-01	4.050774	1.060264e+00	3.269951e-01	9.196793e-01	-5.2626356	FALSE	FALSE
Q8IV48	ERI1	1.021373e-01	4.057485	1.744391e+00	1.281096e-01	9.196793e-01	-5.2627169	FALSE	FALSE
O95613	PCNT	1.581110e-01	4.053549	1.315486e+00	2.330449e-01	9.196793e-01	-5.2633035	FALSE	FALSE
Q5T6F2	UBAP2	1.574200e-01	4.054549	2.017875e+00	8.672438e-02	9.196793e-01	-5.2652050	FALSE	FALSE
Q8N3R9	MPP5	-1.549071e-01	4.050910	-8.499487e-01	4.256857e-01	9.196793e-01	-5.2658647	FALSE	FALSE
Q14BN4	SLMAP	1.384761e-01	4.055626	1.071290e+00	3.223682e-01	9.196793e-01	-5.2665633	FALSE	FALSE
Q08209	PPP3CA	1.224930e-01	4.056438	1.639110e+00	1.487039e-01	9.196793e-01	-5.2667228	FALSE	FALSE
Q8IYT2	CMTR2	-1.378723e-01	4.055190	-8.975143e-01	4.016090e-01	9.196793e-01	-5.2667763	FALSE	FALSE
P78345	RPP38	2.290444e-01	4.040449	1.119428e+00	3.027897e-01	9.196793e-01	-5.2675260	FALSE	FALSE
Q9Y2Q0	ATP8A1	7.107830e-02	4.044680	2.625770e-01	8.010400e-01	9.701884e-01	-5.2680595	FALSE	FALSE
Q9ULL5	PRR12	1.580959e-01	4.051001	8.746699e-01	4.130434e-01	9.196793e-01	-5.2686609	FALSE	FALSE
Q9HBD1	RC3H2	-1.163544e-01	4.054152	-5.789851e-01	5.821852e-01	9.231528e-01	-5.2689695	FALSE	FALSE
O15265	ATXN7	-2.362152e-01	3.863423	-3.285584e-01	7.528663e-01	9.610454e-01	-5.2703890	FALSE	FALSE
Q14108	SCARB2	2.871070e-01	4.018917	9.148119e-01	3.931095e-01	9.196793e-01	-5.2707002	FALSE	FALSE
Q6QNY1	BLOC1S2	4.298354e-01	3.998123	1.234141e+00	2.600946e-01	9.196793e-01	-5.2715640	FALSE	FALSE
Q9UP95	SLC12A4	2.165036e-01	4.025502	7.385462e-01	4.861038e-01	9.196793e-01	-5.2725861	FALSE	FALSE
Q5PRF9	SAMD4B	1.886234e-01	4.046427	1.019800e+00	3.444346e-01	9.196793e-01	-5.2748024	FALSE	FALSE
Q01650	SLC7A5	2.098895e-01	4.049362	1.705804e+00	1.353187e-01	9.196793e-01	-5.2752876	FALSE	FALSE
Q9NRL2	BAZ1A	2.077861e-01	4.047954	1.400346e+00	2.075001e-01	9.196793e-01	-5.2757897	FALSE	FALSE
Q9ULD0	OGDHL	-1.795731e-01	4.038347	-7.094320e-01	5.028132e-01	9.196793e-01	-5.2762915	FALSE	FALSE
Q504Q3	PAN2	-1.313888e-01	4.055511	-8.118367e-01	4.457222e-01	9.196793e-01	-5.2774170	FALSE	FALSE
Q8WXD5	GEMIN6	1.638006e-01	4.053015	1.469578e+00	1.885580e-01	9.196793e-01	-5.2774200	FALSE	FALSE
Q99707	MTR	1.351084e-01	4.055857	1.220121e+00	2.650213e-01	9.196793e-01	-5.2775442	FALSE	FALSE
Q5GLZ8	HERC4	1.991742e-01	4.049725	1.576732e+00	1.623505e-01	9.196793e-01	-5.2780307	FALSE	FALSE
P51532	SMARCA4	1.146193e-01	4.056759	1.815127e+00	1.158456e-01	9.196793e-01	-5.2784026	FALSE	FALSE
Q9NNW7	TXNRD2	-1.525238e-01	4.054019	-1.558817e+00	1.664823e-01	9.196793e-01	-5.2788352	FALSE	FALSE
Q96SB3	PPP1R9B	1.312283e-01	4.054767	7.672397e-01	4.700058e-01	9.196793e-01	-5.2790340	FALSE	FALSE
Q9BXK5	BCL2L13	1.683416e-01	4.052038	1.352723e+00	2.215099e-01	9.196793e-01	-5.2790401	FALSE	FALSE
O75882	ATRN	-1.497337e-01	4.047678	-7.139502e-01	5.001955e-01	9.196793e-01	-5.2792733	FALSE	FALSE
Q9Y241	HIGD1A	1.810739e-01	4.045384	8.702324e-01	4.152922e-01	9.196793e-01	-5.2796723	FALSE	FALSE
Q8IWB9	TEX2	2.244149e-02	4.052049	9.107231e-02	9.301902e-01	9.883445e-01	-5.2797526	FALSE	FALSE
Q8IXQ3	C9orf40	2.448286e-01	4.020911	7.688899e-01	4.690912e-01	9.196793e-01	-5.2797970	FALSE	FALSE
Q9BQA9	CYBC1	2.850049e-01	4.034988	1.312567e+00	2.339711e-01	9.196793e-01	-5.2800587	FALSE	FALSE
Q96SD1	DCLRE1C	-1.544150e-01	4.029224	-5.069861e-01	6.289807e-01	9.311456e-01	-5.2808092	FALSE	FALSE
Q86YH6	PDSS2	2.600488e-01	4.031158	1.073861e+00	3.212974e-01	9.196793e-01	-5.2811274	FALSE	FALSE
Q9HB58	SP110	1.582286e-01	4.050856	8.892401e-01	4.057230e-01	9.196793e-01	-5.2812806	FALSE	FALSE
Q9BVG9	PTDSS2	-1.959628e-01	4.047358	-1.153991e+00	2.893466e-01	9.196793e-01	-5.2822698	FALSE	FALSE
O95980	RECK	1.710800e-02	4.016310	4.580333e-02	9.648485e-01	9.937116e-01	-5.2826847	FALSE	FALSE
Q9UIF7	MUTYH	1.523300e-01	4.052453	9.521103e-01	3.752459e-01	9.196793e-01	-5.2830095	FALSE	FALSE
Q8IUX7	AEBP1	2.313558e-01	4.004645	6.501924e-01	5.379608e-01	9.216547e-01	-5.2839507	FALSE	FALSE
Q92925	SMARCD2	1.223871e-01	4.056350	1.814268e+00	1.159875e-01	9.196793e-01	-5.2844446	FALSE	FALSE
Q12768	WASHC5	1.783180e-01	4.051551	1.450932e+00	1.934983e-01	9.196793e-01	-5.2848503	FALSE	FALSE
Q5TGY3	AHDC1	8.345601e-02	4.054534	3.849857e-01	7.125894e-01	9.528149e-01	-5.2849471	FALSE	FALSE
Q86W92	PPFIBP1	1.561979e-01	4.048871	8.019076e-01	4.510507e-01	9.196793e-01	-5.2856843	FALSE	FALSE
O15056	SYNJ2	1.440092e-01	4.054420	1.027221e+00	3.411818e-01	9.196793e-01	-5.2858754	FALSE	FALSE
Q96CN5	LRRC45	1.538073e-01	4.052609	1.032524e+00	3.388728e-01	9.196793e-01	-5.2863738	FALSE	FALSE
Q9Y2K1	ZBTB1	3.086759e-01	4.018339	1.032479e+00	3.388922e-01	9.196793e-01	-5.2865676	FALSE	FALSE
Q92560	BAP1	1.201222e-01	4.057432	1.169606e+00	2.834391e-01	9.196793e-01	-5.2866212	FALSE	FALSE
Q9Y3P8	SIT1	6.110568e-02	4.038837	2.090015e-01	8.408740e-01	9.775756e-01	-5.2867690	FALSE	FALSE
Q8WV16	DCAF4	-1.251962e-01	4.053107	-6.426263e-01	5.425589e-01	9.216547e-01	-5.2871847	FALSE	FALSE
O75478	TADA2A	-1.748502e-01	4.028140	-5.899552e-01	5.752354e-01	9.231528e-01	-5.2874733	FALSE	FALSE
P17542	TAL1	2.406399e-01	4.033436	9.578423e-01	3.725567e-01	9.196793e-01	-5.2875613	FALSE	FALSE
Q9BZX2	UCK2	-8.358618e-02	4.058087	-1.867811e+00	1.074622e-01	9.196793e-01	-5.2875842	FALSE	FALSE
Q13772	NCOA4	2.993515e-02	4.050430	1.200287e-01	9.081021e-01	9.841106e-01	-5.2881482	FALSE	FALSE
Q9NP87	POLM	1.144864e-01	4.040940	4.312436e-01	6.802936e-01	9.480638e-01	-5.2883205	FALSE	FALSE
Q9NVX0	HAUS2	1.796345e-01	4.049567	1.121091e+00	3.021312e-01	9.196793e-01	-5.2885548	FALSE	FALSE
Q9ULG1	INO80	-1.479208e-01	4.043406	-6.227795e-01	5.547356e-01	9.220605e-01	-5.2888506	FALSE	FALSE
Q5TF21	SOGA3	1.731205e-01	4.032677	6.105325e-01	5.623320e-01	9.227761e-01	-5.2892186	FALSE	FALSE
Q96ED9	HOOK2	1.105751e-02	4.031906	3.495514e-02	9.731693e-01	9.940195e-01	-5.2905552	FALSE	FALSE
Q9P2G9	KLHL8	1.321622e-01	4.052703	6.956113e-01	5.108764e-01	9.196793e-01	-5.2907861	FALSE	FALSE
Q9Y692	GMEB1	-1.443725e-01	4.054616	-1.497337e+00	1.814172e-01	9.196793e-01	-5.2908781	FALSE	FALSE
Q9UHJ6	SHPK	1.652439e-01	4.051325	1.084792e+00	3.167751e-01	9.196793e-01	-5.2928310	FALSE	FALSE
Q96EB6	SIRT1	2.796800e-01	4.035020	1.265446e+00	2.493776e-01	9.196793e-01	-5.2930787	FALSE	FALSE
Q9UNW1	MINPP1	-1.174321e-01	4.039559	-4.444386e-01	6.712098e-01	9.441554e-01	-5.2935311	FALSE	FALSE
P23610	F8A1	2.632438e-01	4.025402	9.673610e-01	3.681237e-01	9.196793e-01	-5.2936219	FALSE	FALSE
Q8IUH3	RBM45	1.003467e-01	4.057999	1.471140e+00	1.881495e-01	9.196793e-01	-5.2951184	FALSE	FALSE
Q149N8	SHPRH	2.701245e-01	4.035097	1.196084e+00	2.736542e-01	9.196793e-01	-5.2960735	FALSE	FALSE
O15523	DDX3Y	-1.080633e-01	4.057217	-1.648621e+00	1.467208e-01	9.196793e-01	-5.2980649	FALSE	FALSE
Q9BYD6	MRPL1	-8.759215e-02	4.058190	-1.670988e+00	1.421559e-01	9.196793e-01	-5.2983180	FALSE	FALSE
Q5SQN1	SNAP47	1.387450e-01	4.046586	6.134431e-01	5.605210e-01	9.227761e-01	-5.3005390	FALSE	FALSE
Q9BQG0	MYBBP1A	9.858138e-02	4.057410	1.973512e+00	9.240247e-02	9.196793e-01	-5.3009513	FALSE	FALSE
O15254	ACOX3	-1.458537e-01	4.053944	-1.058542e+00	3.277228e-01	9.196793e-01	-5.3012316	FALSE	FALSE
Q9NVG8	TBC1D13	1.369047e-01	4.055324	1.505920e+00	1.792602e-01	9.196793e-01	-5.3014776	FALSE	FALSE
Q9P2K2	TXNDC16	1.393370e-01	4.048900	6.582905e-01	5.330665e-01	9.216547e-01	-5.3020731	FALSE	FALSE
Q6P6B7	ANKRD16	-5.281121e-02	4.003146	-1.352599e-01	8.965177e-01	9.824012e-01	-5.3024204	FALSE	FALSE
Q8WYN0	ATG4A	1.114295e-01	4.023857	3.356196e-01	7.477766e-01	9.606907e-01	-5.3025854	FALSE	FALSE
Q9C035	TRIM5	-1.409049e-01	4.054365	-9.656170e-01	3.689329e-01	9.196793e-01	-5.3042279	FALSE	FALSE
Q9BSF8	BTBD10	1.809848e-01	4.043251	8.552838e-01	4.229337e-01	9.196793e-01	-5.3051034	FALSE	FALSE
Q7L775	EPM2AIP1	1.517417e-01	4.050255	8.147662e-01	4.441586e-01	9.196793e-01	-5.3051581	FALSE	FALSE
Q2TB18	ASTE1	-1.502638e-02	4.036369	-4.985010e-02	9.617456e-01	9.937116e-01	-5.3052173	FALSE	FALSE
Q96C12	ARMC5	1.975206e-01	4.031404	7.345173e-01	4.883936e-01	9.196793e-01	-5.3063158	FALSE	FALSE
Q13303	KCNAB2	1.580772e-01	4.053839	1.708489e+00	1.348047e-01	9.196793e-01	-5.3069608	FALSE	FALSE
Q86YC3	NRROS	-1.373160e-01	4.054125	-8.746422e-01	4.130574e-01	9.196793e-01	-5.3070058	FALSE	FALSE
P31641	SLC6A6	2.296122e-01	4.037481	1.087507e+00	3.156604e-01	9.196793e-01	-5.3075450	FALSE	FALSE
Q16514	TAF12	4.205419e-01	4.012405	1.475215e+00	1.870874e-01	9.196793e-01	-5.3081546	FALSE	FALSE
Q58WW2	DCAF6	1.464350e-01	4.051868	8.433921e-01	4.290855e-01	9.196793e-01	-5.3086909	FALSE	FALSE
P29084	GTF2E2	1.768895e-01	4.051387	1.422740e+00	2.011920e-01	9.196793e-01	-5.3096602	FALSE	FALSE
Q96CB9	NSUN4	3.085478e-01	4.032816	1.401557e+00	2.071544e-01	9.196793e-01	-5.3098946	FALSE	FALSE
Q03933	HSF2	-2.010859e-01	4.031537	-7.599284e-01	4.740726e-01	9.196793e-01	-5.3103912	FALSE	FALSE
Q8WTV0	SCARB1	-1.547061e-01	4.041713	-6.525191e-01	5.365517e-01	9.216547e-01	-5.3107727	FALSE	FALSE
Q07864	POLE	1.347165e-01	4.055529	1.407483e+00	2.054706e-01	9.196793e-01	-5.3113925	FALSE	FALSE
Q9H875	PRKRIP1	1.522913e-01	4.054233	1.677604e+00	1.408318e-01	9.196793e-01	-5.3114908	FALSE	FALSE
Q9BT92	TCHP	1.183103e-01	4.046234	4.954190e-01	6.366837e-01	9.331898e-01	-5.3134580	FALSE	FALSE
Q96RR1	TWNK	2.215457e-01	4.036853	9.268812e-01	3.872598e-01	9.196793e-01	-5.3134676	FALSE	FALSE
Q9UDY8	MALT1	1.467526e-01	4.052657	9.090202e-01	3.959402e-01	9.196793e-01	-5.3141821	FALSE	FALSE
Q8WUY1	THEM6	2.677284e-01	4.034930	1.250205e+00	2.545464e-01	9.196793e-01	-5.3143319	FALSE	FALSE
Q96RY5	CRAMP1	1.190622e-01	4.051470	5.792654e-01	5.820070e-01	9.231528e-01	-5.3143375	FALSE	FALSE
Q9H4B0	OSGEPL1	-1.411630e-01	4.050113	-7.234545e-01	4.947184e-01	9.196793e-01	-5.3155049	FALSE	FALSE
Q9P0K1	ADAM22	-1.776426e-01	4.039299	-7.438950e-01	4.830749e-01	9.196793e-01	-5.3157194	FALSE	FALSE
Q9BTE0	NAT9	1.780529e-01	3.982450	4.114060e-01	6.940593e-01	9.498167e-01	-5.3167437	FALSE	FALSE
Q9Y3R5	DOP1B	1.782969e-01	4.046357	9.083218e-01	3.962825e-01	9.196793e-01	-5.3171825	FALSE	FALSE
Q14159	SPIDR	6.618256e-02	4.048508	2.701206e-01	7.954795e-01	9.701884e-01	-5.3172206	FALSE	FALSE
P09874	PARP1	1.311663e-01	4.056318	2.458668e+00	4.631800e-02	9.196793e-01	-5.3174456	FALSE	FALSE
Q8NB91	FANCB	2.005711e-01	4.026182	6.775774e-01	5.215235e-01	9.196793e-01	-5.3176121	FALSE	FALSE
Q9HAV0	GNB4	-1.239417e-01	4.056306	-1.429900e+00	1.992121e-01	9.196793e-01	-5.3178300	FALSE	FALSE
Q6IN85	PPP4R3A	1.352637e-01	4.055535	1.781428e+00	1.215390e-01	9.196793e-01	-5.3186098	FALSE	FALSE
O60518	RANBP6	-1.734283e-01	4.050574	-1.252307e+00	2.538284e-01	9.196793e-01	-5.3188871	FALSE	FALSE
Q8NEF9	SRFBP1	2.936599e-01	4.027896	1.145194e+00	2.927198e-01	9.196793e-01	-5.3197142	FALSE	FALSE
Q7L592	NDUFAF7	1.898054e-01	4.048149	1.207082e+00	2.696750e-01	9.196793e-01	-5.3198038	FALSE	FALSE
O95425	SVIL	1.583457e-01	4.051039	9.594756e-01	3.717931e-01	9.196793e-01	-5.3204321	FALSE	FALSE
Q99807	COQ7	2.004114e-01	4.031043	7.425092e-01	4.838585e-01	9.196793e-01	-5.3209220	FALSE	FALSE
O00635	TRIM38	2.681969e-01	4.023015	9.075981e-01	3.966376e-01	9.196793e-01	-5.3215705	FALSE	FALSE
Q9H8M7	MINDY3	2.164157e-01	4.044602	1.240443e+00	2.579056e-01	9.196793e-01	-5.3216426	FALSE	FALSE
Q03001	DST	-1.470298e-01	4.031611	-5.089050e-01	6.277077e-01	9.311456e-01	-5.3216627	FALSE	FALSE
Q96JN8	NEURL4	1.464328e-01	4.052056	8.651944e-01	4.178562e-01	9.196793e-01	-5.3221702	FALSE	FALSE
Q96L73	NSD1	-1.556696e-01	4.023059	-5.031682e-01	6.315177e-01	9.312953e-01	-5.3228955	FALSE	FALSE
P13994	CCDC130	1.437017e-01	4.052839	8.924580e-01	4.041194e-01	9.196793e-01	-5.3260052	FALSE	FALSE
O43324	EEF1E1	-9.884596e-02	4.057388	-2.005464e+00	8.827686e-02	9.196793e-01	-5.3265633	FALSE	FALSE
Q8N3J9	ZNF664	1.204281e-01	4.012341	3.290461e-01	7.525143e-01	9.610454e-01	-5.3266852	FALSE	FALSE
Q9NXW2	DNAJB12	1.644482e-01	4.051717	1.163928e+00	2.855753e-01	9.196793e-01	-5.3273801	FALSE	FALSE
Q9HC44	GPBP1L1	1.669285e-01	4.048115	8.988163e-01	4.009645e-01	9.196793e-01	-5.3274451	FALSE	FALSE
Q6PGP7	TTC37	1.437478e-01	4.054680	1.406069e+00	2.058712e-01	9.196793e-01	-5.3279124	FALSE	FALSE
O60568	PLOD3	1.166213e-01	4.055249	6.828441e-01	5.183994e-01	9.196793e-01	-5.3292099	FALSE	FALSE
Q96ME1	FBXL18	2.259923e-01	4.037495	1.053626e+00	3.298066e-01	9.196793e-01	-5.3299855	FALSE	FALSE
Q3SXY8	ARL13B	1.880491e-01	4.028840	6.552211e-01	5.349183e-01	9.216547e-01	-5.3299963	FALSE	FALSE
Q9BUB4	ADAT1	1.060192e-01	4.002032	2.637844e-01	8.001491e-01	9.701884e-01	-5.3309198	FALSE	FALSE
Q92834	RPGR	1.734816e-01	4.043155	7.954694e-01	4.545297e-01	9.196793e-01	-5.3311879	FALSE	FALSE
O15091	PRORP	-8.035621e-02	4.051007	-3.580863e-01	7.316751e-01	9.588327e-01	-5.3315932	FALSE	FALSE
P48729	CSNK1A1	9.024257e-02	4.058012	1.648397e+00	1.467672e-01	9.196793e-01	-5.3316361	FALSE	FALSE
O94992	HEXIM1	-1.782157e-01	4.050692	-1.384544e+00	2.120581e-01	9.196793e-01	-5.3317682	FALSE	FALSE
Q9H8K7	PAAT	-1.674552e-01	4.052763	-1.648829e+00	1.466778e-01	9.196793e-01	-5.3320885	FALSE	FALSE
Q9BVL4	SELENOO	1.493212e-01	3.991688	3.523550e-01	7.357691e-01	9.591207e-01	-5.3325165	FALSE	FALSE
Q07617	SPAG1	-1.210087e-01	4.048195	-5.540428e-01	5.981668e-01	9.231528e-01	-5.3330834	FALSE	FALSE
Q86SQ9	DHDDS	9.319106e-02	4.014478	2.636960e-01	8.002143e-01	9.701884e-01	-5.3335513	FALSE	FALSE
Q8WXG6	MADD	1.066300e-01	4.056455	6.260384e-01	5.527247e-01	9.216547e-01	-5.3345258	FALSE	FALSE
O15357	INPPL1	2.096920e-01	4.042777	1.059067e+00	3.275008e-01	9.196793e-01	-5.3356206	FALSE	FALSE
Q8WUA4	GTF3C2	1.365033e-01	4.055228	1.412185e+00	2.041434e-01	9.196793e-01	-5.3358726	FALSE	FALSE
Q96JY6	PDLIM2	1.632907e-01	4.048827	9.147432e-01	3.931430e-01	9.196793e-01	-5.3360306	FALSE	FALSE
O75037	KIF21B	7.551300e-03	4.047801	2.986194e-02	9.770773e-01	9.941121e-01	-5.3362139	FALSE	FALSE
Q52LR7	EPC2	1.732690e-01	4.046899	9.336620e-01	3.840024e-01	9.196793e-01	-5.3362701	FALSE	FALSE
P20023	CR2	4.725267e-02	3.937776	8.107935e-02	9.378296e-01	9.886703e-01	-5.3364825	FALSE	FALSE
O94915	FRYL	1.373817e-01	4.055240	1.524752e+00	1.746103e-01	9.196793e-01	-5.3377939	FALSE	FALSE
Q9UJ41	RABGEF1	1.286021e-01	4.055903	1.309548e+00	2.349325e-01	9.196793e-01	-5.3379776	FALSE	FALSE
Q9BWJ5	SF3B5	-3.514293e-01	4.023913	-1.527852e+00	1.738557e-01	9.196793e-01	-5.3382386	FALSE	FALSE
Q8WV22	NSMCE1	-1.738985e-01	4.051798	-1.489260e+00	1.834689e-01	9.196793e-01	-5.3384652	FALSE	FALSE
Q96AQ6	PBXIP1	2.281629e-01	4.011726	6.383080e-01	5.451942e-01	9.216547e-01	-5.3408152	FALSE	FALSE
Q9P1Z2	CALCOCO1	1.362561e-01	4.054486	9.837615e-01	3.605820e-01	9.196793e-01	-5.3409642	FALSE	FALSE
Q96T21	SECISBP2	2.364923e-02	4.053313	1.050505e-01	9.195178e-01	9.865727e-01	-5.3413555	FALSE	FALSE
Q9BYI3	FAM126A	-1.897000e-01	4.047677	-1.160825e+00	2.867485e-01	9.196793e-01	-5.3422189	FALSE	FALSE
Q96PE7	MCEE	3.121005e-01	3.966253	6.504947e-01	5.377776e-01	9.216547e-01	-5.3425223	FALSE	FALSE
Q08AF3	SLFN5	1.531263e-01	4.053579	1.343228e+00	2.244019e-01	9.196793e-01	-5.3425501	FALSE	FALSE
O60318	MCM3AP	2.626171e-01	4.035339	1.164569e+00	2.853333e-01	9.196793e-01	-5.3431471	FALSE	FALSE
Q9Y3B1	PRELID3B	1.574528e-01	4.033552	5.799825e-01	5.815513e-01	9.231528e-01	-5.3431518	FALSE	FALSE
Q96AE7	TTC17	1.892991e-01	4.034986	7.450950e-01	4.823972e-01	9.196793e-01	-5.3433341	FALSE	FALSE
Q86TP1	PRUNE1	1.311144e-01	4.055665	1.230581e+00	2.613381e-01	9.196793e-01	-5.3433986	FALSE	FALSE
Q6P1X6	C8orf82	-2.367725e-01	4.043655	-1.483072e+00	1.850551e-01	9.196793e-01	-5.3438246	FALSE	FALSE
Q8WWP7	GIMAP1	1.250004e-01	4.056170	1.324848e+00	2.300960e-01	9.196793e-01	-5.3438273	FALSE	FALSE
Q68D10	SPTY2D1	-2.272181e-01	4.042147	-1.259438e+00	2.514042e-01	9.196793e-01	-5.3438312	FALSE	FALSE
O95625	ZBTB11	1.588534e-01	4.047709	8.122647e-01	4.454935e-01	9.196793e-01	-5.3440584	FALSE	FALSE
Q8WYH8	ING5	-1.760068e-01	4.050578	-1.285816e+00	2.426121e-01	9.196793e-01	-5.3441053	FALSE	FALSE
Q9Y5K5	UCHL5	7.251200e-02	4.058269	2.008893e+00	8.784517e-02	9.196793e-01	-5.3443107	FALSE	FALSE
Q8IYU2	HACE1	2.573981e-01	4.032107	1.109272e+00	3.068367e-01	9.196793e-01	-5.3446344	FALSE	FALSE
Q96RY7	IFT140	1.435738e-01	4.051938	8.601379e-01	4.204412e-01	9.196793e-01	-5.3451034	FALSE	FALSE
Q02447	SP3	1.325758e-01	4.055526	1.308183e+00	2.353684e-01	9.196793e-01	-5.3453209	FALSE	FALSE
Q5QJ74	TBCEL	1.482622e-01	4.024284	4.623485e-01	6.589756e-01	9.416153e-01	-5.3460225	FALSE	FALSE
O43464	HTRA2	-1.206009e-01	4.056661	-1.229493e+00	2.617191e-01	9.196793e-01	-5.3467997	FALSE	FALSE
P55197	MLLT10	1.113304e-01	4.055898	6.700330e-01	5.260196e-01	9.206095e-01	-5.3469604	FALSE	FALSE
O95707	POP4	3.899107e-01	3.998537	1.075454e+00	3.206349e-01	9.196793e-01	-5.3471616	FALSE	FALSE
Q8N9V3	WDSUB1	-1.636070e-01	4.034050	-6.159555e-01	5.589606e-01	9.227761e-01	-5.3475047	FALSE	FALSE
Q9P031	CCDC59	-2.122774e-01	4.040734	-1.053341e+00	3.299277e-01	9.196793e-01	-5.3490574	FALSE	FALSE
Q9BXL8	CDCA4	-2.759448e-01	4.010593	-8.367770e-01	4.325355e-01	9.196793e-01	-5.3491050	FALSE	FALSE
P33552	CKS2	-5.248619e-01	3.991404	-1.683592e+00	1.396435e-01	9.196793e-01	-5.3494109	FALSE	FALSE
P43378	PTPN9	-1.194698e-01	4.057006	-1.051304e+00	3.307942e-01	9.196793e-01	-5.3497818	FALSE	FALSE
Q6ZNB6	NFXL1	2.224181e-01	4.038063	1.008199e+00	3.495691e-01	9.196793e-01	-5.3513088	FALSE	FALSE
Q9NPB6	PARD6A	-8.959959e-03	4.047977	-3.622371e-02	9.721961e-01	9.940195e-01	-5.3513977	FALSE	FALSE
Q9Y4F9	RIPOR2	1.233053e-02	4.021783	3.586030e-02	9.724749e-01	9.940195e-01	-5.3518338	FALSE	FALSE
Q16611	BAK1	-1.445325e-01	4.054574	-1.558016e+00	1.666693e-01	9.196793e-01	-5.3532455	FALSE	FALSE
Q99638	RAD9A	1.532964e-01	4.052745	1.163298e+00	2.858131e-01	9.196793e-01	-5.3535711	FALSE	FALSE
O43482	OIP5	-1.711018e-01	4.051526	-1.397694e+00	2.082589e-01	9.196793e-01	-5.3536887	FALSE	FALSE
Q96PP9	GBP4	-1.731695e-01	4.044855	-8.574040e-01	4.218437e-01	9.196793e-01	-5.3537724	FALSE	FALSE
Q9BQ95	ECSIT	2.081008e-01	4.043193	1.127222e+00	2.997139e-01	9.196793e-01	-5.3544837	FALSE	FALSE
Q16512	PKN1	9.596720e-02	4.057654	1.675643e+00	1.412230e-01	9.196793e-01	-5.3545723	FALSE	FALSE
Q6IA17	SIGIRR	1.294738e-01	4.039507	5.009443e-01	6.329980e-01	9.313513e-01	-5.3547100	FALSE	FALSE
O00507	USP9Y	1.387451e-01	4.055047	1.542439e+00	1.703451e-01	9.196793e-01	-5.3548921	FALSE	FALSE
Q9Y4K1	CRYBG1	1.080347e-01	4.057937	1.165954e+00	2.848113e-01	9.196793e-01	-5.3553243	FALSE	FALSE
Q8NFW8	CMAS	2.044901e-01	4.049091	1.562469e+00	1.656322e-01	9.196793e-01	-5.3557386	FALSE	FALSE
Q5VWJ9	SNX30	3.150735e-02	4.032787	1.029968e-01	9.210847e-01	9.869082e-01	-5.3561260	FALSE	FALSE
P05166	PCCB	2.156112e-01	4.041678	1.085844e+00	3.163427e-01	9.196793e-01	-5.3566083	FALSE	FALSE
Q9BY41	HDAC8	1.092405e-01	4.001570	2.675643e-01	7.973624e-01	9.701884e-01	-5.3568485	FALSE	FALSE
Q9UPM8	AP4E1	-1.247511e-01	4.055954	-9.466533e-01	3.778200e-01	9.196793e-01	-5.3569691	FALSE	FALSE
Q8NBF6	AVL9	1.708842e-01	4.050535	1.178259e+00	2.802094e-01	9.196793e-01	-5.3570511	FALSE	FALSE
Q92564	DCUN1D4	2.105470e-01	4.048023	1.562458e+00	1.656348e-01	9.196793e-01	-5.3571755	FALSE	FALSE
Q8NDI1	EHBP1	1.921040e-01	4.038767	8.117740e-01	4.457557e-01	9.196793e-01	-5.3587326	FALSE	FALSE
Q12979	ABR	2.719556e-01	4.026614	9.924203e-01	3.566492e-01	9.196793e-01	-5.3588859	FALSE	FALSE
Q9P0K7	RAI14	1.733375e-01	4.033173	6.359459e-01	5.466390e-01	9.216547e-01	-5.3603641	FALSE	FALSE
P12236	SLC25A6	-1.876477e-01	4.053020	-2.298417e+00	5.811738e-02	9.196793e-01	-5.3604142	FALSE	FALSE
Q9H0E9	BRD8	1.192601e-01	4.056386	1.567856e+00	1.643855e-01	9.196793e-01	-5.3604929	FALSE	FALSE
P30793	GCH1	1.257727e-01	4.056067	1.248255e+00	2.552146e-01	9.196793e-01	-5.3605901	FALSE	FALSE
Q9P2R6	RERE	1.421729e-01	4.050917	7.907684e-01	4.570819e-01	9.196793e-01	-5.3608754	FALSE	FALSE
Q06609	RAD51	1.385781e-01	4.054809	1.335954e+00	2.266402e-01	9.196793e-01	-5.3620352	FALSE	FALSE
Q96JI7	SPG11	1.604822e-01	4.036913	6.253604e-01	5.531427e-01	9.216547e-01	-5.3626253	FALSE	FALSE
Q8IWT6	LRRC8A	-1.172276e-01	4.054460	-6.922724e-01	5.128369e-01	9.196793e-01	-5.3627145	FALSE	FALSE
Q13129	RLF	2.001973e-01	4.032436	7.583898e-01	4.749315e-01	9.196793e-01	-5.3632998	FALSE	FALSE
O15318	POLR3G	-1.618388e-01	4.051503	-1.200780e+00	2.719488e-01	9.196793e-01	-5.3633605	FALSE	FALSE
Q86W42	THOC6	8.970631e-02	4.058140	1.545150e+00	1.696999e-01	9.196793e-01	-5.3633969	FALSE	FALSE
P28702	RXRB	2.436964e-01	4.046142	1.747403e+00	1.275625e-01	9.196793e-01	-5.3647878	FALSE	FALSE
Q15119	PDK2	-9.360281e-02	4.053232	-4.702827e-01	6.535917e-01	9.400103e-01	-5.3648421	FALSE	FALSE
O95059	RPP14	-1.628449e-01	4.046172	-8.313029e-01	4.354056e-01	9.196793e-01	-5.3653184	FALSE	FALSE
Q13823	GNL2	1.601168e-01	4.052931	1.402893e+00	2.067737e-01	9.196793e-01	-5.3654260	FALSE	FALSE
Q86U28	ISCA2	2.787321e-01	4.030843	1.163539e+00	2.857220e-01	9.196793e-01	-5.3656867	FALSE	FALSE
Q68CZ1	RPGRIP1L	-7.597828e-02	4.043949	-3.039448e-01	7.707107e-01	9.654130e-01	-5.3661908	FALSE	FALSE
Q9H267	VPS33B	1.021395e-01	4.057673	1.419488e+00	2.020973e-01	9.196793e-01	-5.3664857	FALSE	FALSE
Q3KQU3	MAP7D1	1.597481e-01	4.052311	1.217994e+00	2.657757e-01	9.196793e-01	-5.3665660	FALSE	FALSE
Q7Z3E5	ARMC9	1.355352e-01	4.046995	6.265317e-01	5.524208e-01	9.216547e-01	-5.3665789	FALSE	FALSE
Q9H2D1	SLC25A32	1.904109e-01	4.045841	1.079829e+00	3.188219e-01	9.196793e-01	-5.3676760	FALSE	FALSE
Q96NB2	SFXN2	-2.021162e-01	4.046702	-1.330497e+00	2.283323e-01	9.196793e-01	-5.3685590	FALSE	FALSE
Q6NW34	NEPRO	4.979641e-01	3.935490	9.169856e-01	3.920511e-01	9.196793e-01	-5.3689121	FALSE	FALSE
Q16656	NRF1	-1.006063e-01	4.057270	-1.821952e+00	1.147247e-01	9.196793e-01	-5.3693280	FALSE	FALSE
Q6P1Q0	LETMD1	1.292149e-01	4.043820	5.508472e-01	6.002322e-01	9.231528e-01	-5.3693311	FALSE	FALSE
Q6PHR2	ULK3	1.312074e-01	4.009531	3.687858e-01	7.240578e-01	9.560464e-01	-5.3695688	FALSE	FALSE
Q7RTP6	MICAL3	1.650716e-01	4.045366	8.013276e-01	4.513634e-01	9.196793e-01	-5.3696582	FALSE	FALSE
Q9BUR4	WRAP53	1.915354e-01	4.046769	1.199034e+00	2.725819e-01	9.196793e-01	-5.3700289	FALSE	FALSE
Q16566	CAMK4	1.264222e-01	4.055242	8.982867e-01	4.012266e-01	9.196793e-01	-5.3701935	FALSE	FALSE
Q10713	PMPCA	-8.009463e-02	4.058206	-1.757731e+00	1.257044e-01	9.196793e-01	-5.3701991	FALSE	FALSE
Q13191	CBLB	-7.305664e-02	4.041155	-2.767818e-01	7.905802e-01	9.701884e-01	-5.3702356	FALSE	FALSE
Q9H0R1	AP5M1	1.816913e-01	4.047086	1.026286e+00	3.415905e-01	9.196793e-01	-5.3707803	FALSE	FALSE
Q9H5K3	POMK	1.160105e-01	4.052730	6.270866e-01	5.520789e-01	9.216547e-01	-5.3715176	FALSE	FALSE
Q99704	DOK1	2.926879e-01	4.019391	9.659236e-01	3.687905e-01	9.196793e-01	-5.3719235	FALSE	FALSE
P49023	PXN	2.378052e-01	4.031048	9.394877e-01	3.812205e-01	9.196793e-01	-5.3719387	FALSE	FALSE
Q92673	SORL1	1.588162e-01	4.051120	1.028199e+00	3.407552e-01	9.196793e-01	-5.3720556	FALSE	FALSE
P36894	BMPR1A	-1.375139e-02	4.043750	-5.301689e-02	9.593180e-01	9.932167e-01	-5.3721330	FALSE	FALSE
O60825	PFKFB2	1.252838e-01	4.055954	1.209637e+00	2.687575e-01	9.196793e-01	-5.3723991	FALSE	FALSE
P82673	MRPS35	-1.505028e-01	4.054104	-1.588869e+00	1.596062e-01	9.196793e-01	-5.3725652	FALSE	FALSE
Q5T1V6	DDX59	1.195736e-01	4.056642	1.018194e+00	3.451422e-01	9.196793e-01	-5.3745209	FALSE	FALSE
Q9GZY8	MFF	1.775734e-01	4.049125	1.154548e+00	2.891340e-01	9.196793e-01	-5.3746507	FALSE	FALSE
Q96NL6	SCLT1	-5.167657e-02	4.051000	-2.304147e-01	8.248844e-01	9.725919e-01	-5.3748206	FALSE	FALSE
Q9BRA0	NAA38	-1.858276e-01	4.047596	-1.171631e+00	2.826802e-01	9.196793e-01	-5.3771918	FALSE	FALSE
Q14671	PUM1	8.055280e-02	4.058205	1.728875e+00	1.309627e-01	9.196793e-01	-5.3782667	FALSE	FALSE
Q9Y3Y2	CHTOP	3.939203e-01	4.014674	1.436224e+00	1.974781e-01	9.196793e-01	-5.3783006	FALSE	FALSE
Q96CU9	FOXRED1	1.170294e-01	4.056807	1.179333e+00	2.798107e-01	9.196793e-01	-5.3783817	FALSE	FALSE
Q99590	SCAF11	2.243970e-01	4.046761	1.550584e+00	1.684137e-01	9.196793e-01	-5.3788321	FALSE	FALSE
Q8WTW4	NPRL2	-4.850986e-03	4.045581	-1.921146e-02	9.852514e-01	9.946462e-01	-5.3791810	FALSE	FALSE
O60583	CCNT2	7.349373e-02	4.046848	3.071419e-01	7.683841e-01	9.651883e-01	-5.3794214	FALSE	FALSE
Q86YT6	MIB1	1.349689e-01	4.050762	7.502021e-01	4.795199e-01	9.196793e-01	-5.3796363	FALSE	FALSE
O75616	ERAL1	-1.564957e-01	4.052265	-1.275760e+00	2.459319e-01	9.196793e-01	-5.3799699	FALSE	FALSE
Q93052	LPP	2.341567e-01	4.043435	1.378845e+00	2.137238e-01	9.196793e-01	-5.3809205	FALSE	FALSE
Q9HCI6	KIAA1586	2.523743e-02	4.039906	9.275656e-02	9.289034e-01	9.883445e-01	-5.3814731	FALSE	FALSE
Q9HCG8	CWC22	1.589109e-01	4.052707	1.378971e+00	2.136869e-01	9.196793e-01	-5.3815710	FALSE	FALSE
Q9H7P9	PLEKHG2	-1.012736e-01	4.049473	-4.756625e-01	6.499537e-01	9.385338e-01	-5.3816217	FALSE	FALSE
Q9P2J9	PDP2	1.543091e-01	4.037783	6.208201e-01	5.559467e-01	9.223286e-01	-5.3819675	FALSE	FALSE
A6NKF1	SAC3D1	9.763105e-02	4.057960	1.388302e+00	2.109661e-01	9.196793e-01	-5.3820093	FALSE	FALSE
Q9Y6K1	DNMT3A	2.275457e-01	4.042608	1.231246e+00	2.611052e-01	9.196793e-01	-5.3821502	FALSE	FALSE
Q9BYC5	FUT8	-1.376682e-01	4.054576	-1.235704e+00	2.595502e-01	9.196793e-01	-5.3825029	FALSE	FALSE
Q9P260	RELCH	-7.301158e-02	4.050511	-3.372004e-01	7.466391e-01	9.605670e-01	-5.3830209	FALSE	FALSE
Q9NUJ3	TCP11L1	-1.171602e-01	4.056429	-8.826047e-01	4.090448e-01	9.196793e-01	-5.3832890	FALSE	FALSE
P54652	HSPA2	5.770513e-01	3.960867	1.321859e+00	2.310340e-01	9.196793e-01	-5.3855104	FALSE	FALSE
Q9H9P8	L2HGDH	-1.155054e-01	4.056764	-1.292474e+00	2.404357e-01	9.196793e-01	-5.3856348	FALSE	FALSE
O95793	STAU1	2.566532e-01	4.044262	1.677732e+00	1.408063e-01	9.196793e-01	-5.3857184	FALSE	FALSE
Q8IYU8	MICU2	3.219225e-01	4.016049	1.087912e+00	3.154943e-01	9.196793e-01	-5.3857709	FALSE	FALSE
Q8WWW0	RASSF5	-1.794362e-01	4.046541	-1.044055e+00	3.338939e-01	9.196793e-01	-5.3871978	FALSE	FALSE
Q9H1E5	TMX4	-1.220710e-01	4.037503	-4.625031e-01	6.588706e-01	9.416153e-01	-5.3872952	FALSE	FALSE
P25054	APC	1.260260e-02	4.053848	5.899078e-02	9.547398e-01	9.932167e-01	-5.3873682	FALSE	FALSE
Q7Z4H7	HAUS6	1.662945e-01	4.051871	1.351991e+00	2.217317e-01	9.196793e-01	-5.3879217	FALSE	FALSE
Q6NUQ4	TMEM214	1.056016e-01	4.056730	6.955721e-01	5.108994e-01	9.196793e-01	-5.3890181	FALSE	FALSE
Q8TCB0	IFI44	1.723442e-01	4.046943	9.645022e-01	3.694508e-01	9.196793e-01	-5.3891401	FALSE	FALSE
Q92859	NEO1	1.832597e-01	4.048602	1.246477e+00	2.558249e-01	9.196793e-01	-5.3910425	FALSE	FALSE
Q9NXU5	ARL15	1.585897e-01	4.028099	5.625955e-01	5.926587e-01	9.231528e-01	-5.3910874	FALSE	FALSE
Q96RD7	PANX1	-1.598925e-01	4.047546	-8.497737e-01	4.257762e-01	9.196793e-01	-5.3913161	FALSE	FALSE
Q9UKL6	PCTP	-2.621464e-01	4.032498	-1.160778e+00	2.867663e-01	9.196793e-01	-5.3913257	FALSE	FALSE
Q13114	TRAF3	-1.700301e-01	4.013351	-4.892194e-01	6.408326e-01	9.344249e-01	-5.3917023	FALSE	FALSE
Q9NPL8	TIMMDC1	1.267100e-01	4.054900	9.197100e-01	3.907275e-01	9.196793e-01	-5.3924584	FALSE	FALSE
Q9NTW7	ZFP64	2.226888e-01	3.905379	3.404244e-01	7.443212e-01	9.598911e-01	-5.3925376	FALSE	FALSE
Q9Y2H6	FNDC3A	1.140287e-01	4.049254	5.542439e-01	5.980370e-01	9.231528e-01	-5.3930061	FALSE	FALSE
Q9Y639	NPTN	3.175124e-01	4.026942	1.315528e+00	2.330318e-01	9.196793e-01	-5.3930610	FALSE	FALSE
P09972	ALDOC	6.939977e-02	4.058297	2.038004e+00	8.426423e-02	9.196793e-01	-5.3931515	FALSE	FALSE
O60333	KIF1B	1.738098e-01	4.050212	1.199865e+00	2.722805e-01	9.196793e-01	-5.3931930	FALSE	FALSE
Q8TD26	CHD6	1.392914e-01	4.052601	8.878948e-01	4.063949e-01	9.196793e-01	-5.3935370	FALSE	FALSE
Q86XZ4	SPATS2	1.420022e-01	4.052139	9.184309e-01	3.913485e-01	9.196793e-01	-5.3936898	FALSE	FALSE
P17029	ZKSCAN1	1.650032e-01	4.045660	8.303535e-01	4.359047e-01	9.196793e-01	-5.3940267	FALSE	FALSE
P35221	CTNNA1	1.671530e-01	4.048454	9.777795e-01	3.633187e-01	9.196793e-01	-5.3944143	FALSE	FALSE
O15078	CEP290	-6.830205e-02	4.054599	-3.469518e-01	7.396373e-01	9.591207e-01	-5.3944235	FALSE	FALSE
Q99439	CNN2	-7.617616e-02	4.053131	-3.799224e-01	7.161653e-01	9.539564e-01	-5.3946210	FALSE	FALSE
Q5TCQ9	MAGI3	5.191385e-02	4.037678	1.887350e-01	8.560833e-01	9.811614e-01	-5.3952489	FALSE	FALSE
Q16594	TAF9	1.057222e-01	4.057199	1.510377e+00	1.781496e-01	9.196793e-01	-5.3957997	FALSE	FALSE
Q9HD40	SEPSECS	1.512012e-01	4.053290	1.293359e+00	2.401479e-01	9.196793e-01	-5.3965216	FALSE	FALSE
Q9BVA0	KATNB1	1.310311e-01	4.055339	1.309388e+00	2.349839e-01	9.196793e-01	-5.3976439	FALSE	FALSE
O43167	ZBTB24	1.286925e-02	4.045737	5.213353e-02	9.599952e-01	9.932167e-01	-5.3984079	FALSE	FALSE
Q9H814	PHAX	1.432862e-01	4.054590	1.638106e+00	1.489146e-01	9.196793e-01	-5.3986258	FALSE	FALSE
Q6JBY9	RCSD1	3.014166e-01	4.035783	1.553740e+00	1.676709e-01	9.196793e-01	-5.3988047	FALSE	FALSE
Q8IVG5	SAMD9L	1.372769e-01	4.048226	6.872130e-01	5.158171e-01	9.196793e-01	-5.3989307	FALSE	FALSE
Q9HAU5	UPF2	1.169750e-01	4.056424	1.558585e+00	1.665364e-01	9.196793e-01	-5.3990890	FALSE	FALSE
O00330	PDHX	2.488103e-01	4.037352	1.162965e+00	2.859391e-01	9.196793e-01	-5.3993132	FALSE	FALSE
O00257	CBX4	2.341911e-01	4.038757	1.118283e+00	3.032436e-01	9.196793e-01	-5.3993772	FALSE	FALSE
Q9HBH0	RHOF	1.072899e-01	4.057468	8.220538e-01	4.402858e-01	9.196793e-01	-5.3998882	FALSE	FALSE
P19022	CDH2	3.096921e-02	4.042946	1.214342e-01	9.070320e-01	9.840043e-01	-5.4005927	FALSE	FALSE
Q9Y5R8	TRAPPC1	2.117177e-01	4.047311	1.461520e+00	1.906786e-01	9.196793e-01	-5.4011463	FALSE	FALSE
Q6IPR3	TYW3	3.665124e-01	4.006650	1.089855e+00	3.146984e-01	9.196793e-01	-5.4015542	FALSE	FALSE
Q96Q07	BTBD9	-9.683896e-02	4.053060	-5.099795e-01	6.269954e-01	9.311456e-01	-5.4019507	FALSE	FALSE
P13747	HLA-E	1.929801e-01	4.031371	7.102059e-01	5.023642e-01	9.196793e-01	-5.4024950	FALSE	FALSE
Q8N2K1	UBE2J2	-6.414137e-04	4.051368	-2.878001e-03	9.977904e-01	9.987201e-01	-5.4029550	FALSE	FALSE
Q49AM3	TTC31	1.667191e-01	4.030502	5.964072e-01	5.711708e-01	9.231528e-01	-5.4034599	FALSE	FALSE
Q14839	CHD4	1.251806e-01	4.056244	2.095769e+00	7.758652e-02	9.196793e-01	-5.4040985	FALSE	FALSE
Q96EV8	DTNBP1	4.708823e-01	3.992712	1.312793e+00	2.338996e-01	9.196793e-01	-5.4042420	FALSE	FALSE
O00418	EEF2K	-9.908693e-02	4.041771	-4.048882e-01	6.986102e-01	9.499121e-01	-5.4045155	FALSE	FALSE
Q9BRQ3	NUDT22	1.343688e-01	4.041658	5.792673e-01	5.820058e-01	9.231528e-01	-5.4051610	FALSE	FALSE
Q86WA6	BPHL	1.382410e-01	4.054158	1.125736e+00	3.002980e-01	9.196793e-01	-5.4056215	FALSE	FALSE
Q6SPF0	SAMD1	1.521284e-01	4.052936	1.278040e+00	2.451756e-01	9.196793e-01	-5.4058345	FALSE	FALSE
Q99547	MPHOSPH6	1.552592e-01	4.053312	1.441621e+00	1.960091e-01	9.196793e-01	-5.4059023	FALSE	FALSE
O43164	PJA2	2.514623e-01	4.026888	9.075030e-01	3.966842e-01	9.196793e-01	-5.4061657	FALSE	FALSE
Q9BUE6	ISCA1	1.567060e-01	4.050911	1.048252e+00	3.320967e-01	9.196793e-01	-5.4061915	FALSE	FALSE
Q9H2V7	SPNS1	3.128873e-01	4.028488	1.342533e+00	2.246149e-01	9.196793e-01	-5.4074133	FALSE	FALSE
O95376	ARIH2	1.044659e-01	4.057653	1.237553e+00	2.589075e-01	9.196793e-01	-5.4074214	FALSE	FALSE
Q9NTJ4	MAN2C1	6.852515e-03	4.015155	1.893084e-02	9.854668e-01	9.946462e-01	-5.4078840	FALSE	FALSE
Q14789	GOLGB1	1.630002e-01	4.051796	1.249476e+00	2.547962e-01	9.196793e-01	-5.4082642	FALSE	FALSE
Q9UKG9	CROT	2.519227e-01	3.982141	5.821483e-01	5.801762e-01	9.231528e-01	-5.4086430	FALSE	FALSE
Q8WVS4	WDR60	-6.962412e-02	4.055017	-3.669273e-01	7.253785e-01	9.566220e-01	-5.4089094	FALSE	FALSE
Q9UM82	SPATA2	3.692354e-01	3.992961	9.711381e-01	3.663760e-01	9.196793e-01	-5.4090108	FALSE	FALSE
Q9HCM1	RESF1	-5.225067e-02	4.050961	-2.403562e-01	8.174911e-01	9.709040e-01	-5.4096379	FALSE	FALSE
Q8TF42	UBASH3B	1.393303e-01	4.054266	1.218686e+00	2.655302e-01	9.196793e-01	-5.4097874	FALSE	FALSE
O94768	STK17B	-1.621287e-01	4.051738	-1.278436e+00	2.450446e-01	9.196793e-01	-5.4099152	FALSE	FALSE
Q16595	FXN	2.590188e-01	4.032605	1.137740e+00	2.956039e-01	9.196793e-01	-5.4102246	FALSE	FALSE
Q9UKD2	MRTO4	1.239364e-01	4.056209	2.004077e+00	8.845208e-02	9.196793e-01	-5.4102401	FALSE	FALSE
Q9Y4E5	ZNF451	1.865554e-01	4.039216	8.137036e-01	4.447253e-01	9.196793e-01	-5.4105691	FALSE	FALSE
Q9UG56	PISD	1.477864e-01	4.049765	8.662213e-01	4.173326e-01	9.196793e-01	-5.4108240	FALSE	FALSE
Q8TBM8	DNAJB14	1.748831e-01	4.048615	1.111698e+00	3.058661e-01	9.196793e-01	-5.4116374	FALSE	FALSE
Q8IZM8	ZNF654	1.741164e-01	4.025323	5.695798e-01	5.881824e-01	9.231528e-01	-5.4120777	FALSE	FALSE
O75326	SEMA7A	1.765106e-01	4.027975	6.266492e-01	5.523484e-01	9.216547e-01	-5.4128701	FALSE	FALSE
Q99519	NEU1	1.683530e-01	4.046883	9.301791e-01	3.856729e-01	9.196793e-01	-5.4129051	FALSE	FALSE
O14593	RFXANK	-1.174369e-01	4.051458	-6.493299e-01	5.384837e-01	9.216547e-01	-5.4133212	FALSE	FALSE
Q9UNK9	ANGEL1	-7.947464e-02	4.017050	-2.325600e-01	8.232874e-01	9.719392e-01	-5.4137003	FALSE	FALSE
Q9BZI7	UPF3B	1.246235e-01	4.055189	9.939410e-01	3.559619e-01	9.196793e-01	-5.4140966	FALSE	FALSE
Q9HC62	SENP2	-6.804328e-02	4.042452	-2.695799e-01	7.958776e-01	9.701884e-01	-5.4141316	FALSE	FALSE
Q9P246	STIM2	5.725824e-02	4.046264	2.392213e-01	8.183341e-01	9.710119e-01	-5.4143447	FALSE	FALSE
Q14554	PDIA5	2.680414e-01	4.032023	1.151759e+00	2.901994e-01	9.196793e-01	-5.4145046	FALSE	FALSE
Q13330	MTA1	1.278439e-01	4.055721	1.614959e+00	1.538539e-01	9.196793e-01	-5.4145102	FALSE	FALSE
O43824	GTPBP6	1.385460e-01	4.053296	9.878719e-01	3.587108e-01	9.196793e-01	-5.4159959	FALSE	FALSE
P26367	PAX6	-6.104203e-02	4.054560	-3.132907e-01	7.639166e-01	9.632770e-01	-5.4166331	FALSE	FALSE
Q96P53	WDFY2	6.152817e-02	4.051783	2.928296e-01	7.788198e-01	9.688735e-01	-5.4180123	FALSE	FALSE
Q9P0R6	GSKIP	2.040101e-01	4.017102	6.176554e-01	5.579063e-01	9.225218e-01	-5.4190177	FALSE	FALSE
O14713	ITGB1BP1	1.108640e-01	4.042141	4.593425e-01	6.610212e-01	9.419093e-01	-5.4192615	FALSE	FALSE
P07203	GPX1	1.415537e-01	4.054171	1.307346e+00	2.356362e-01	9.196793e-01	-5.4193889	FALSE	FALSE
Q9BYW2	SETD2	1.891877e-01	4.048911	1.303876e+00	2.367485e-01	9.196793e-01	-5.4194445	FALSE	FALSE
Q9NVR0	KLHL11	1.886194e-01	4.040540	8.463716e-01	4.275381e-01	9.196793e-01	-5.4201478	FALSE	FALSE
Q8IWY9	CDAN1	1.987195e-01	4.037647	8.410746e-01	4.302919e-01	9.196793e-01	-5.4202601	FALSE	FALSE
Q8N8K9	KIAA1958	6.530294e-02	4.031070	2.201315e-01	8.325523e-01	9.740947e-01	-5.4202609	FALSE	FALSE
Q8NDN9	RCBTB1	-6.923645e-02	4.040854	-2.704166e-01	7.952616e-01	9.701884e-01	-5.4205536	FALSE	FALSE
Q9H1U4	MEGF9	1.723497e-01	4.024405	5.959904e-01	5.714329e-01	9.231528e-01	-5.4206351	FALSE	FALSE
Q8TF74	WIPF2	2.161920e-01	4.009835	6.440210e-01	5.417095e-01	9.216547e-01	-5.4208861	FALSE	FALSE
Q9BTT4	MED10	-2.702863e-01	4.024723	-1.033701e+00	3.383619e-01	9.196793e-01	-5.4213618	FALSE	FALSE
P13637	ATP1A3	-1.575382e-01	4.050977	-1.094396e+00	3.128451e-01	9.196793e-01	-5.4213659	FALSE	FALSE
P46736	BRCC3	-1.040268e-01	4.057352	-1.381022e+00	2.130860e-01	9.196793e-01	-5.4214053	FALSE	FALSE
P47974	ZFP36L2	-1.022744e-01	4.057633	-1.296148e+00	2.392422e-01	9.196793e-01	-5.4218212	FALSE	FALSE
Q9Y4G8	RAPGEF2	1.079405e-01	4.050663	5.464975e-01	6.030500e-01	9.246466e-01	-5.4223737	FALSE	FALSE
P52630	STAT2	1.499238e-01	4.035929	5.807057e-01	5.810919e-01	9.231528e-01	-5.4224347	FALSE	FALSE
Q49A88	CCDC14	6.313132e-02	4.038015	2.345804e-01	8.217841e-01	9.715150e-01	-5.4230910	FALSE	FALSE
Q13425	SNTB2	1.789782e-01	4.045171	9.528944e-01	3.748771e-01	9.196793e-01	-5.4238170	FALSE	FALSE
Q02818	NUCB1	1.001940e-01	4.041823	4.079617e-01	6.964625e-01	9.498167e-01	-5.4240597	FALSE	FALSE
P13807	GYS1	1.098587e-01	4.056861	1.393600e+00	2.094349e-01	9.196793e-01	-5.4243929	FALSE	FALSE
Q9UPW5	AGTPBP1	1.105870e-01	4.054439	6.822789e-01	5.187341e-01	9.196793e-01	-5.4254153	FALSE	FALSE
Q9NSV4	DIAPH3	1.064009e-01	4.057608	1.040866e+00	3.352648e-01	9.196793e-01	-5.4255158	FALSE	FALSE
Q9P2E9	RRBP1	2.037024e-01	4.046061	1.247754e+00	2.553862e-01	9.196793e-01	-5.4263423	FALSE	FALSE
Q9H936	SLC25A22	1.233325e-01	4.055954	1.479224e+00	1.860480e-01	9.196793e-01	-5.4264379	FALSE	FALSE
Q02108	GUCY1A1	7.411801e-02	4.037577	2.778789e-01	7.897742e-01	9.701884e-01	-5.4267859	FALSE	FALSE
Q96RT7	TUBGCP6	1.453352e-01	4.049036	8.133567e-01	4.449104e-01	9.196793e-01	-5.4269714	FALSE	FALSE
A6NKD9	CCDC85C	1.140178e-01	4.055441	7.940984e-01	4.552730e-01	9.196793e-01	-5.4272348	FALSE	FALSE
Q8NEN9	PDZD8	-1.039170e-01	4.051330	-5.432322e-01	6.051702e-01	9.248998e-01	-5.4285678	FALSE	FALSE
Q96KR1	ZFR	1.683827e-01	4.053024	1.723079e+00	1.320443e-01	9.196793e-01	-5.4286828	FALSE	FALSE
Q92664	GTF3A	1.465612e-01	4.036582	5.909544e-01	5.746048e-01	9.231528e-01	-5.4290936	FALSE	FALSE
O43414	ERI3	1.162221e-01	4.056393	1.511378e+00	1.779010e-01	9.196793e-01	-5.4293113	FALSE	FALSE
Q9NXF1	TEX10	1.361829e-01	4.054090	1.093811e+00	3.130833e-01	9.196793e-01	-5.4293899	FALSE	FALSE
Q7L1W4	LRRC8D	1.170259e-01	4.048384	5.696561e-01	5.881335e-01	9.231528e-01	-5.4296843	FALSE	FALSE
Q04656	ATP7A	9.653530e-02	4.050386	4.790683e-01	6.476560e-01	9.382861e-01	-5.4297755	FALSE	FALSE
Q2TAA2	IAH1	1.808345e-01	4.050740	1.455942e+00	1.921594e-01	9.196793e-01	-5.4299715	FALSE	FALSE
P51531	SMARCA2	1.199522e-01	4.056255	1.823508e+00	1.144705e-01	9.196793e-01	-5.4302307	FALSE	FALSE
O75330	HMMR	-1.197013e-01	4.056166	-1.288213e+00	2.418267e-01	9.196793e-01	-5.4312349	FALSE	FALSE
O60671	RAD1	-1.735315e-01	4.051363	-1.489038e+00	1.835256e-01	9.196793e-01	-5.4315086	FALSE	FALSE
O00443	PIK3C2A	2.015781e-01	4.047126	1.357532e+00	2.200578e-01	9.196793e-01	-5.4319804	FALSE	FALSE
Q9Y217	MTMR6	1.276270e-01	4.055323	1.186009e+00	2.773430e-01	9.196793e-01	-5.4331915	FALSE	FALSE
Q99623	PHB2	1.395660e-01	4.055901	2.460799e+00	4.617902e-02	9.196793e-01	-5.4334456	FALSE	FALSE
Q00653	NFKB2	9.750172e-02	4.056643	6.436118e-01	5.419586e-01	9.216547e-01	-5.4334582	FALSE	FALSE
O15062	ZBTB5	-2.336807e-02	4.041967	-9.080507e-02	9.303944e-01	9.883445e-01	-5.4338883	FALSE	FALSE
Q9NXK8	FBXL12	1.408173e-01	4.054000	1.242008e+00	2.573645e-01	9.196793e-01	-5.4345560	FALSE	FALSE
Q9H6E4	CCDC134	2.939718e-01	4.036883	1.523659e+00	1.748771e-01	9.196793e-01	-5.4353233	FALSE	FALSE
Q9BPZ7	MAPKAP1	-1.250137e-01	4.049777	-6.721165e-01	5.247754e-01	9.202274e-01	-5.4358892	FALSE	FALSE
P05161	ISG15	1.528131e-01	4.052746	1.290051e+00	2.412259e-01	9.196793e-01	-5.4359159	FALSE	FALSE
Q8NFA0	USP32	1.046325e-01	4.055768	6.897133e-01	5.143429e-01	9.196793e-01	-5.4368846	FALSE	FALSE
Q8TEV9	SMCR8	1.621406e-03	4.017563	4.746365e-03	9.963560e-01	9.981875e-01	-5.4374493	FALSE	FALSE
Q08623	PUDP	1.575144e-01	4.052093	1.267111e+00	2.488187e-01	9.196793e-01	-5.4376113	FALSE	FALSE
P54098	POLG	2.795807e-01	4.028094	1.087388e+00	3.157092e-01	9.196793e-01	-5.4381016	FALSE	FALSE
Q9Y3Q8	TSC22D4	9.987943e-02	4.057653	1.314358e+00	2.334025e-01	9.196793e-01	-5.4384252	FALSE	FALSE
Q9Y575	ASB3	1.004167e-01	4.052334	5.438264e-01	6.047841e-01	9.248998e-01	-5.4384990	FALSE	FALSE
O95361	TRIM16	8.936396e-02	4.037351	3.324829e-01	7.500359e-01	9.610454e-01	-5.4387997	FALSE	FALSE
Q7L576	CYFIP1	8.307675e-02	4.057921	1.847517e+00	1.106188e-01	9.196793e-01	-5.4389141	FALSE	FALSE
Q9Y4C8	RBM19	1.551192e-01	4.052116	1.183860e+00	2.781354e-01	9.196793e-01	-5.4397098	FALSE	FALSE
Q8NHM5	KDM2B	1.122943e-01	4.053370	6.646418e-01	5.292475e-01	9.207227e-01	-5.4399080	FALSE	FALSE
Q15572	TAF1C	-1.657862e-01	4.036694	-6.779871e-01	5.212800e-01	9.196793e-01	-5.4400662	FALSE	FALSE
Q9ULH0	KIDINS220	-6.309764e-02	4.044144	-2.638018e-01	8.001363e-01	9.701884e-01	-5.4400944	FALSE	FALSE
Q8IY17	PNPLA6	-3.923843e-02	4.030777	-1.335723e-01	8.977999e-01	9.824012e-01	-5.4401925	FALSE	FALSE
Q8IXH7	NELFCD	9.712461e-02	4.057462	1.600145e+00	1.570956e-01	9.196793e-01	-5.4409190	FALSE	FALSE
Q9BYV8	CEP41	1.564696e-01	4.053643	1.636818e+00	1.491856e-01	9.196793e-01	-5.4419487	FALSE	FALSE
Q86VP1	TAX1BP1	-1.214128e-01	4.055685	-1.060680e+00	3.268197e-01	9.196793e-01	-5.4420156	FALSE	FALSE
Q96IQ9	ZNF414	-7.741101e-02	4.043254	-3.242883e-01	7.559506e-01	9.610454e-01	-5.4422539	FALSE	FALSE
Q8N4C6	NIN	1.241373e-01	4.055033	9.725398e-01	3.657291e-01	9.196793e-01	-5.4434231	FALSE	FALSE
Q96BT3	CENPT	4.094156e-01	4.010694	1.405301e+00	2.060891e-01	9.196793e-01	-5.4435882	FALSE	FALSE
O94806	PRKD3	2.072225e-01	4.035417	8.910328e-01	4.048291e-01	9.196793e-01	-5.4443163	FALSE	FALSE
Q14677	CLINT1	1.063436e-01	4.056947	1.753316e+00	1.264954e-01	9.196793e-01	-5.4444288	FALSE	FALSE
Q9Y613	FHOD1	7.773289e-02	4.043478	3.209725e-01	7.583490e-01	9.616686e-01	-5.4451637	FALSE	FALSE
Q9NYK6	EURL	2.463215e-01	4.019321	7.976897e-01	4.533278e-01	9.196793e-01	-5.4452778	FALSE	FALSE
Q7Z4W1	DCXR	1.611660e-01	4.053727	1.811907e+00	1.163782e-01	9.196793e-01	-5.4454307	FALSE	FALSE
P49711	CTCF	2.491905e-01	4.037537	1.216163e+00	2.664265e-01	9.196793e-01	-5.4458935	FALSE	FALSE
Q86WT1	TTC30A	-8.579841e-02	4.054904	-4.911278e-01	6.395539e-01	9.334810e-01	-5.4462433	FALSE	FALSE
Q12986	NFX1	2.164005e-01	4.033745	8.938552e-01	4.034245e-01	9.196793e-01	-5.4472407	FALSE	FALSE
Q9UIF9	BAZ2A	1.815530e-01	4.036227	7.371839e-01	4.868772e-01	9.196793e-01	-5.4473954	FALSE	FALSE
O43586	PSTPIP1	-6.284402e-02	4.055631	-3.475126e-01	7.392354e-01	9.591207e-01	-5.4479741	FALSE	FALSE
Q96F15	GIMAP5	2.487178e-01	4.032321	1.032273e+00	3.389817e-01	9.196793e-01	-5.4482743	FALSE	FALSE
O43766	LIAS	-2.197601e-01	3.988988	-5.889995e-01	5.758389e-01	9.231528e-01	-5.4488973	FALSE	FALSE
Q8IWZ3	ANKHD1	1.037472e-01	4.057120	1.537391e+00	1.715525e-01	9.196793e-01	-5.4491753	FALSE	FALSE
Q8TD55	PLEKHO2	-1.315482e-01	4.034903	-4.939164e-01	6.376880e-01	9.331898e-01	-5.4491807	FALSE	FALSE
P42226	STAT6	3.233995e-01	3.991207	8.006085e-01	4.517512e-01	9.196793e-01	-5.4493214	FALSE	FALSE
Q6NSI4	RADX	1.196548e-01	4.055127	9.159638e-01	3.925483e-01	9.196793e-01	-5.4495658	FALSE	FALSE
Q92698	RAD54L	7.445898e-02	4.046165	3.300160e-01	7.518146e-01	9.610454e-01	-5.4505279	FALSE	FALSE
Q96JC9	EAF1	-7.786229e-02	4.052903	-4.073713e-01	6.968748e-01	9.498167e-01	-5.4517517	FALSE	FALSE
O15173	PGRMC2	1.300975e-01	4.055546	1.721176e+00	1.324012e-01	9.196793e-01	-5.4518361	FALSE	FALSE
P12694	BCKDHA	1.294496e-01	4.055097	1.304440e+00	2.365672e-01	9.196793e-01	-5.4518719	FALSE	FALSE
Q9H6U8	ALG9	2.549736e-01	4.033760	1.110515e+00	3.063391e-01	9.196793e-01	-5.4518831	FALSE	FALSE
Q9Y6J0	CABIN1	1.197435e-01	4.055657	1.009690e+00	3.489058e-01	9.196793e-01	-5.4519180	FALSE	FALSE
Q92754	TFAP2C	2.591636e-01	4.032514	1.104957e+00	3.085699e-01	9.196793e-01	-5.4522578	FALSE	FALSE
O00623	PEX12	1.216750e-01	4.037464	4.656582e-01	6.567270e-01	9.416153e-01	-5.4526809	FALSE	FALSE
Q9Y276	BCS1L	1.203548e-01	4.050030	6.351546e-01	5.471235e-01	9.216547e-01	-5.4530427	FALSE	FALSE
Q96QD9	FYTTD1	6.937003e-02	4.034865	2.521040e-01	8.087806e-01	9.709024e-01	-5.4542708	FALSE	FALSE
Q14643	ITPR1	-3.747191e-02	4.037944	-1.399549e-01	8.929522e-01	9.824012e-01	-5.4545058	FALSE	FALSE
Q53ET0	CRTC2	1.806094e-01	4.040862	8.562147e-01	4.224549e-01	9.196793e-01	-5.4545581	FALSE	FALSE
P55198	MLLT6	1.871976e-01	3.951628	3.450527e-01	7.409988e-01	9.591232e-01	-5.4558728	FALSE	FALSE
O75182	SIN3B	1.435466e-01	4.039347	5.849982e-01	5.783697e-01	9.231528e-01	-5.4569153	FALSE	FALSE
Q14114	LRP8	1.615449e-01	4.034348	6.297956e-01	5.504120e-01	9.216547e-01	-5.4585839	FALSE	FALSE
O75385	ULK1	2.757412e-01	4.011187	8.163411e-01	4.433196e-01	9.196793e-01	-5.4586234	FALSE	FALSE
Q8N0Z3	SPICE1	-5.414824e-02	4.057611	-3.189244e-01	7.598319e-01	9.619728e-01	-5.4586586	FALSE	FALSE
Q9GZR1	SENP6	1.587365e-01	4.028149	5.413791e-01	6.063753e-01	9.250449e-01	-5.4588337	FALSE	FALSE
Q96DA2	RAB39B	-1.171098e-01	4.051896	-6.763793e-01	5.222358e-01	9.196793e-01	-5.4592575	FALSE	FALSE
O14775	GNB5	1.330387e-01	4.037541	5.283089e-01	6.149127e-01	9.300819e-01	-5.4597849	FALSE	FALSE
Q96F86	EDC3	7.832215e-02	4.058206	1.679373e+00	1.404798e-01	9.196793e-01	-5.4600078	FALSE	FALSE
Q9Y4U1	MMACHC	-1.487673e-01	4.002713	-4.020551e-01	7.005925e-01	9.503369e-01	-5.4603988	FALSE	FALSE
Q9H8W4	PLEKHF2	1.339139e-01	4.054733	1.407992e+00	2.053266e-01	9.196793e-01	-5.4604658	FALSE	FALSE
Q96Q89	KIF20B	1.753941e-01	4.047321	1.020569e+00	3.440968e-01	9.196793e-01	-5.4605162	FALSE	FALSE
Q9UKL3	CASP8AP2	1.686265e-01	4.036109	6.886943e-01	5.149434e-01	9.196793e-01	-5.4605265	FALSE	FALSE
Q8N4J0	CARNMT1	2.120758e-01	4.039348	9.856694e-01	3.597125e-01	9.196793e-01	-5.4611622	FALSE	FALSE
Q96F44	TRIM11	1.858434e-01	4.047455	1.145536e+00	2.925882e-01	9.196793e-01	-5.4618643	FALSE	FALSE
Q6N043	ZNF280D	1.857188e-01	4.047349	1.164569e+00	2.853333e-01	9.196793e-01	-5.4620841	FALSE	FALSE
Q96KP1	EXOC2	1.096245e-01	4.056747	1.416886e+00	2.028242e-01	9.196793e-01	-5.4621623	FALSE	FALSE
Q96QT6	PHF12	9.788746e-02	4.056292	6.629279e-01	5.302764e-01	9.207227e-01	-5.4624586	FALSE	FALSE
O75132	ZBED4	4.224304e-02	4.056222	2.323675e-01	8.234306e-01	9.719392e-01	-5.4625563	FALSE	FALSE
Q86U38	NOP9	1.416668e-01	4.054369	1.463727e+00	1.900958e-01	9.196793e-01	-5.4628270	FALSE	FALSE
Q9BRK5	SDF4	-5.438993e-02	4.047121	-2.404354e-01	8.174323e-01	9.709040e-01	-5.4630297	FALSE	FALSE
Q8IZH2	XRN1	1.439215e-01	4.053141	1.145241e+00	2.927018e-01	9.196793e-01	-5.4635726	FALSE	FALSE
Q08AM6	VAC14	1.173450e-01	4.056082	1.126090e+00	3.001588e-01	9.196793e-01	-5.4636948	FALSE	FALSE
O95396	MOCS3	1.278099e-01	4.055088	1.187659e+00	2.767359e-01	9.196793e-01	-5.4637314	FALSE	FALSE
Q8TBF4	ZCRB1	1.652124e-01	4.050121	1.176171e+00	2.809857e-01	9.196793e-01	-5.4638785	FALSE	FALSE
Q86UB9	TMEM135	2.040238e-01	4.040048	9.646530e-01	3.693807e-01	9.196793e-01	-5.4639435	FALSE	FALSE
P25445	FAS	-1.351672e-01	4.046831	-6.855288e-01	5.168116e-01	9.196793e-01	-5.4639940	FALSE	FALSE
Q15027	ACAP1	1.785673e-01	4.046314	1.007787e+00	3.497528e-01	9.196793e-01	-5.4641775	FALSE	FALSE
Q86V21	AACS	1.423291e-01	4.052738	1.048594e+00	3.319505e-01	9.196793e-01	-5.4645341	FALSE	FALSE
Q9HAW4	CLSPN	1.086898e-01	4.056923	1.248443e+00	2.551499e-01	9.196793e-01	-5.4646166	FALSE	FALSE
Q86TB9	PATL1	1.261358e-01	4.055521	1.416886e+00	2.028241e-01	9.196793e-01	-5.4651277	FALSE	FALSE
Q9H9H4	VPS37B	-8.434632e-03	4.042362	-3.356129e-02	9.742387e-01	9.941121e-01	-5.4651368	FALSE	FALSE
Q96QU8	XPO6	1.634371e-01	4.050995	1.221495e+00	2.645350e-01	9.196793e-01	-5.4658944	FALSE	FALSE
Q13574	DGKZ	2.578328e-01	4.017484	8.261239e-01	4.381335e-01	9.196793e-01	-5.4662792	FALSE	FALSE
P42695	NCAPD3	1.275451e-01	4.055305	1.321949e+00	2.310055e-01	9.196793e-01	-5.4663973	FALSE	FALSE
Q8NI08	NCOA7	-1.138579e-01	4.056315	-1.069181e+00	3.232493e-01	9.196793e-01	-5.4665178	FALSE	FALSE
Q9H582	ZNF644	-4.717193e-02	4.048810	-2.148268e-01	8.365157e-01	9.756442e-01	-5.4666970	FALSE	FALSE
O00478	BTN3A3	1.494156e-01	4.027358	5.131631e-01	6.248877e-01	9.307782e-01	-5.4671398	FALSE	FALSE
Q8WUD1	RAB2B	1.923735e-01	4.035765	7.898418e-01	4.575861e-01	9.196793e-01	-5.4678008	FALSE	FALSE
Q9H0C5	BTBD1	9.234179e-02	4.042637	3.855488e-01	7.121921e-01	9.528149e-01	-5.4680851	FALSE	FALSE
Q9Y2R5	MRPS17	2.422017e-01	4.033050	1.011109e+00	3.482757e-01	9.196793e-01	-5.4682218	FALSE	FALSE
O43819	SCO2	-1.276217e-01	4.054205	-9.941512e-01	3.558670e-01	9.196793e-01	-5.4683122	FALSE	FALSE
Q9UKK3	PARP4	-1.447473e-01	4.031438	-5.334838e-01	6.115246e-01	9.276951e-01	-5.4689792	FALSE	FALSE
Q13164	MAPK7	1.495786e-01	4.013566	4.293239e-01	6.816200e-01	9.483329e-01	-5.4693178	FALSE	FALSE
Q6UB99	ANKRD11	-8.972119e-02	4.057275	-6.249429e-01	5.534002e-01	9.217189e-01	-5.4705578	FALSE	FALSE
Q96D09	GPRASP2	1.204384e-01	4.045602	5.601656e-01	5.942207e-01	9.231528e-01	-5.4707290	FALSE	FALSE
Q8NFH4	NUP37	1.155437e-01	4.056340	1.609348e+00	1.550743e-01	9.196793e-01	-5.4717472	FALSE	FALSE
Q8NDZ2	SIMC1	2.830234e-02	4.052070	1.382847e-01	8.942203e-01	9.824012e-01	-5.4720926	FALSE	FALSE
Q7Z3B3	KANSL1	1.127713e-01	4.056500	1.280657e+00	2.443102e-01	9.196793e-01	-5.4731409	FALSE	FALSE
O75391	SPAG7	2.666317e-01	4.043115	1.694600e+00	1.374840e-01	9.196793e-01	-5.4731965	FALSE	FALSE
Q6UWZ7	ABRAXAS1	9.738954e-02	4.055480	6.307484e-01	5.498264e-01	9.216547e-01	-5.4735987	FALSE	FALSE
P30043	BLVRB	1.164765e-01	4.051358	6.711258e-01	5.253668e-01	9.206095e-01	-5.4742893	FALSE	FALSE
Q9ULI0	ATAD2B	1.256356e-01	4.054664	1.016100e+00	3.460660e-01	9.196793e-01	-5.4745278	FALSE	FALSE
Q9Y605	MRFAP1	-1.443583e-01	4.054236	-1.579930e+00	1.616232e-01	9.196793e-01	-5.4745920	FALSE	FALSE
Q9HD26	GOPC	-9.852030e-02	4.057726	-1.214471e+00	2.670291e-01	9.196793e-01	-5.4746484	FALSE	FALSE
O94916	NFAT5	-3.559005e-02	4.046307	-1.541483e-01	8.821902e-01	9.824012e-01	-5.4755209	FALSE	FALSE
Q8N6N7	ACBD7	1.587185e-01	4.035308	6.489629e-01	5.387063e-01	9.216547e-01	-5.4762601	FALSE	FALSE
O15014	ZNF609	1.332257e-01	4.053777	1.066194e+00	3.245001e-01	9.196793e-01	-5.4764174	FALSE	FALSE
Q9UPQ9	TNRC6B	1.383879e-01	4.052334	9.778048e-01	3.633071e-01	9.196793e-01	-5.4767231	FALSE	FALSE
O60563	CCNT1	1.361908e-01	4.053238	1.036403e+00	3.371910e-01	9.196793e-01	-5.4767577	FALSE	FALSE
O15270	SPTLC2	1.637028e-01	4.051149	1.234263e+00	2.600519e-01	9.196793e-01	-5.4777425	FALSE	FALSE
Q15047	SETDB1	1.274644e-01	4.054606	1.048788e+00	3.318674e-01	9.196793e-01	-5.4779230	FALSE	FALSE
O75691	UTP20	1.644485e-01	4.049483	1.085129e+00	3.166368e-01	9.196793e-01	-5.4784719	FALSE	FALSE
P22830	FECH	1.694133e-01	4.048017	1.013289e+00	3.473091e-01	9.196793e-01	-5.4787827	FALSE	FALSE
Q9BX59	TAPBPL	3.352676e-01	4.030932	1.624137e+00	1.518771e-01	9.196793e-01	-5.4788428	FALSE	FALSE
Q14254	FLOT2	1.816317e-01	4.042092	8.665192e-01	4.171808e-01	9.196793e-01	-5.4788717	FALSE	FALSE
O94782	USP1	1.726107e-01	4.047934	1.043957e+00	3.339359e-01	9.196793e-01	-5.4790120	FALSE	FALSE
Q06481	APLP2	-5.485918e-02	4.047396	-2.453169e-01	8.138094e-01	9.709040e-01	-5.4792722	FALSE	FALSE
Q9UBI1	COMMD3	-8.813779e-02	4.057962	-1.483989e+00	1.848194e-01	9.196793e-01	-5.4794547	FALSE	FALSE
Q14644	RASA3	1.224023e-01	4.054018	8.626515e-01	4.191547e-01	9.196793e-01	-5.4794692	FALSE	FALSE
P62699	YPEL5	1.943471e-01	4.040091	9.094108e-01	3.957488e-01	9.196793e-01	-5.4797087	FALSE	FALSE
Q9NVU7	SDAD1	1.376470e-01	4.054034	1.242048e+00	2.573508e-01	9.196793e-01	-5.4799107	FALSE	FALSE
O43524	FOXO3	1.246386e-01	4.052150	7.809572e-01	4.624406e-01	9.196793e-01	-5.4802051	FALSE	FALSE
Q2M389	WASHC4	1.655748e-01	4.051106	1.252816e+00	2.536545e-01	9.196793e-01	-5.4810742	FALSE	FALSE
Q5TAX3	TUT4	1.612357e-01	4.050948	1.162118e+00	2.862591e-01	9.196793e-01	-5.4810974	FALSE	FALSE
Q6PGN9	PSRC1	3.861618e-02	4.027438	1.270867e-01	9.027307e-01	9.825868e-01	-5.4819193	FALSE	FALSE
Q32M88	PGGHG	9.604538e-02	4.010276	2.692451e-01	7.961242e-01	9.701884e-01	-5.4822648	FALSE	FALSE
Q8IUI8	CRLF3	9.686650e-02	4.057611	1.355291e+00	2.207333e-01	9.196793e-01	-5.4823669	FALSE	FALSE
Q6UXV4	APOOL	1.331641e-01	4.046872	6.674366e-01	5.275726e-01	9.206095e-01	-5.4826754	FALSE	FALSE
P04062	GBA	-1.477232e-01	4.051049	-1.016905e+00	3.457104e-01	9.196793e-01	-5.4830048	FALSE	FALSE
P40855	PEX19	2.985204e-01	4.018112	1.062886e+00	3.258901e-01	9.196793e-01	-5.4831446	FALSE	FALSE
Q9BYX4	IFIH1	8.497100e-02	4.040383	3.469530e-01	7.396364e-01	9.591207e-01	-5.4832764	FALSE	FALSE
P52597	HNRNPF	-8.157418e-02	4.057893	-2.382938e+00	5.155002e-02	9.196793e-01	-5.4833741	FALSE	FALSE
Q6ZTW0	TPGS1	4.070026e-02	4.044115	1.696491e-01	8.704679e-01	9.818179e-01	-5.4835173	FALSE	FALSE
P18085	ARF4	-7.269829e-02	4.058129	-2.399557e+00	5.035159e-02	9.196793e-01	-5.4840843	FALSE	FALSE
P35611	ADD1	9.785865e-02	4.057409	1.458479e+00	1.914848e-01	9.196793e-01	-5.4841698	FALSE	FALSE
O14773	TPP1	1.048449e-01	4.057086	1.305981e+00	2.360732e-01	9.196793e-01	-5.4843150	FALSE	FALSE
Q8N2M8	CLASRP	1.756866e-01	4.044861	9.459086e-01	3.781723e-01	9.196793e-01	-5.4849015	FALSE	FALSE
Q99487	PAFAH2	-3.642582e-02	3.990844	-8.645505e-02	9.337190e-01	9.883445e-01	-5.4851777	FALSE	FALSE
Q02833	RASSF7	2.117141e-01	3.989286	4.935952e-01	6.379027e-01	9.331898e-01	-5.4858441	FALSE	FALSE
Q8N0X7	SPART	1.162072e-01	4.053758	7.817082e-01	4.620289e-01	9.196793e-01	-5.4860309	FALSE	FALSE
Q6PML9	SLC30A9	1.057910e-01	4.056460	8.454096e-01	4.280373e-01	9.196793e-01	-5.4860911	FALSE	FALSE
Q9HC36	MRM3	1.216978e-01	4.055485	1.164732e+00	2.852720e-01	9.196793e-01	-5.4865567	FALSE	FALSE
Q8IXQ6	PARP9	1.076549e-01	4.056663	9.517218e-01	3.754287e-01	9.196793e-01	-5.4865645	FALSE	FALSE
O15287	FANCG	1.120038e-01	4.054315	7.522815e-01	4.783518e-01	9.196793e-01	-5.4874762	FALSE	FALSE
Q9HAB8	PPCS	1.386880e-01	4.052788	1.034069e+00	3.382019e-01	9.196793e-01	-5.4876394	FALSE	FALSE
Q9NS73	MBIP	2.013551e-01	4.040712	9.660470e-01	3.687332e-01	9.196793e-01	-5.4877745	FALSE	FALSE
Q9UK41	VPS28	1.986409e-01	4.045467	1.219883e+00	2.651055e-01	9.196793e-01	-5.4882333	FALSE	FALSE
P51570	GALK1	1.394610e-01	4.054651	1.547967e+00	1.690322e-01	9.196793e-01	-5.4885481	FALSE	FALSE
P35244	RPA3	7.401652e-02	4.058109	2.004169e+00	8.844044e-02	9.196793e-01	-5.4887041	FALSE	FALSE
Q5TCZ1	SH3PXD2A	1.550243e-02	4.051363	7.507548e-02	9.424229e-01	9.904137e-01	-5.4887364	FALSE	FALSE
Q8WWI5	SLC44A1	1.383684e-01	4.053844	1.236352e+00	2.593247e-01	9.196793e-01	-5.4888777	FALSE	FALSE
Q01094	E2F1	-7.551169e-02	4.045049	-3.336964e-01	7.491615e-01	9.610454e-01	-5.4889602	FALSE	FALSE
Q8WXE9	STON2	-1.872197e-02	4.045917	-8.081585e-02	9.380311e-01	9.886703e-01	-5.4889901	FALSE	FALSE
O14686	KMT2D	1.197527e-01	4.051948	7.348599e-01	4.881986e-01	9.196793e-01	-5.4889937	FALSE	FALSE
Q86U44	METTL3	1.401516e-01	4.053990	1.318072e+00	2.322270e-01	9.196793e-01	-5.4897702	FALSE	FALSE
Q969V6	MRTFA	1.489250e-01	4.050562	9.582076e-01	3.723858e-01	9.196793e-01	-5.4898208	FALSE	FALSE
Q9Y3A2	UTP11	-1.511022e-01	4.036961	-6.398406e-01	5.442580e-01	9.216547e-01	-5.4901346	FALSE	FALSE
Q9HD23	MRS2	1.317315e-01	4.031653	4.685132e-01	6.547905e-01	9.404394e-01	-5.4902461	FALSE	FALSE
Q9P1U1	ACTR3B	-1.446292e-01	3.996427	-3.685353e-01	7.242358e-01	9.560464e-01	-5.4909400	FALSE	FALSE
Q9NVV0	TMEM38B	9.082040e-02	4.048987	4.510556e-01	6.666768e-01	9.432100e-01	-5.4912723	FALSE	FALSE
Q9H4I3	TRABD	1.439990e-01	4.051253	9.929796e-01	3.563963e-01	9.196793e-01	-5.4915424	FALSE	FALSE
Q5U5X0	LYRM7	-1.875634e-01	4.050938	-1.727440e+00	1.312298e-01	9.196793e-01	-5.4916703	FALSE	FALSE
Q9NP64	ZCCHC17	1.406513e-01	4.049908	8.518170e-01	4.247205e-01	9.196793e-01	-5.4917787	FALSE	FALSE
Q5T0D9	TPRG1L	9.035668e-02	4.057877	7.044710e-01	5.056979e-01	9.196793e-01	-5.4919249	FALSE	FALSE
Q96S15	WDR24	4.983559e-02	4.033534	1.751415e-01	8.663227e-01	9.818179e-01	-5.4920148	FALSE	FALSE
Q8NI37	PPTC7	1.323040e-01	4.002347	3.456320e-01	7.405834e-01	9.591207e-01	-5.4920694	FALSE	FALSE
Q15051	IQCB1	6.320966e-02	4.049252	2.979741e-01	7.750628e-01	9.676485e-01	-5.4923589	FALSE	FALSE
Q9NWW6	NMRK1	-1.339282e-02	4.051520	-6.546737e-02	9.497785e-01	9.920411e-01	-5.4925207	FALSE	FALSE
P13056	NR2C1	5.395993e-02	4.053765	2.884168e-01	7.820475e-01	9.689918e-01	-5.4937507	FALSE	FALSE
Q5VYV7	SLX4IP	1.350509e-01	4.015125	4.056951e-01	6.980460e-01	9.499121e-01	-5.4939089	FALSE	FALSE
Q6ZMK1	CYHR1	2.005568e-01	4.040938	9.647832e-01	3.693202e-01	9.196793e-01	-5.4942764	FALSE	FALSE
O95864	FADS2	1.487280e-01	4.051423	1.057414e+00	3.281998e-01	9.196793e-01	-5.4950605	FALSE	FALSE
Q86XN7	PROSER1	1.760868e-01	4.035394	7.217448e-01	4.957006e-01	9.196793e-01	-5.4954239	FALSE	FALSE
Q9Y394	DHRS7	1.515292e-01	4.051152	1.111003e+00	3.061441e-01	9.196793e-01	-5.4957349	FALSE	FALSE
Q6P4Q7	CNNM4	-1.246696e-01	4.052222	-8.083681e-01	4.475785e-01	9.196793e-01	-5.4962434	FALSE	FALSE
Q9NXC5	MIOS	9.928408e-02	4.054526	6.317754e-01	5.491957e-01	9.216547e-01	-5.4963674	FALSE	FALSE
Q92945	KHSRP	7.177444e-02	4.058160	2.454157e+00	4.661369e-02	9.196793e-01	-5.4973029	FALSE	FALSE
Q9NP72	RAB18	8.549107e-02	4.057818	1.718500e+00	1.329048e-01	9.196793e-01	-5.4976260	FALSE	FALSE
Q8WX93	PALLD	9.037188e-02	4.058061	1.297451e+00	2.388202e-01	9.196793e-01	-5.4977699	FALSE	FALSE
Q6MZP7	LIN54	1.294402e-01	4.054823	1.239118e+00	2.583646e-01	9.196793e-01	-5.4981089	FALSE	FALSE
P33121	ACSL1	-4.216827e-02	4.020569	-1.341545e-01	8.973575e-01	9.824012e-01	-5.4983374	FALSE	FALSE
Q69YQ0	SPECC1L	1.105134e-01	4.047638	5.395099e-01	6.075922e-01	9.252476e-01	-5.4984814	FALSE	FALSE
Q92547	TOPBP1	1.539823e-01	4.051876	1.191081e+00	2.754807e-01	9.196793e-01	-5.4988289	FALSE	FALSE
O14727	APAF1	-1.020393e-01	4.055606	-7.243704e-01	4.941927e-01	9.196793e-01	-5.4991366	FALSE	FALSE
P48553	TRAPPC10	-7.074339e-02	4.054723	-4.099164e-01	6.950982e-01	9.498167e-01	-5.4992349	FALSE	FALSE
Q9H477	RBKS	1.304685e-02	4.021106	4.098575e-02	9.685432e-01	9.940195e-01	-5.4996493	FALSE	FALSE
P10253	GAA	9.893207e-02	4.054141	6.200843e-01	5.564020e-01	9.225142e-01	-5.5008265	FALSE	FALSE
Q9H5I1	SUV39H2	1.653129e-01	4.025022	5.786594e-01	5.823922e-01	9.231528e-01	-5.5008712	FALSE	FALSE
Q96DU7	ITPKC	-4.741615e-02	4.054678	-2.599712e-01	8.029637e-01	9.702226e-01	-5.5009210	FALSE	FALSE
P41236	PPP1R2	2.223829e-01	4.041632	1.178750e+00	2.800268e-01	9.196793e-01	-5.5009691	FALSE	FALSE
Q9H2F5	EPC1	9.422833e-02	4.056671	6.838573e-01	5.177998e-01	9.196793e-01	-5.5011060	FALSE	FALSE
Q7Z4G4	TRMT11	5.694851e-03	4.052548	2.855819e-02	9.780777e-01	9.941121e-01	-5.5012592	FALSE	FALSE
Q7LGA3	HS2ST1	1.536401e-01	4.051922	1.211388e+00	2.681302e-01	9.196793e-01	-5.5013563	FALSE	FALSE
Q8NHP6	MOSPD2	1.030281e-01	4.042288	4.478912e-01	6.688427e-01	9.432100e-01	-5.5018779	FALSE	FALSE
Q2TAZ0	ATG2A	1.149677e-01	4.047622	5.788258e-01	5.822864e-01	9.231528e-01	-5.5021167	FALSE	FALSE
Q14686	NCOA6	2.540876e-01	4.016100	7.880711e-01	4.585508e-01	9.196793e-01	-5.5021413	FALSE	FALSE
Q9UPR0	PLCL2	6.550153e-02	4.054032	3.632966e-01	7.279615e-01	9.574345e-01	-5.5022019	FALSE	FALSE
Q2YD98	UVSSA	9.070267e-02	4.056469	6.297506e-01	5.504396e-01	9.216547e-01	-5.5025848	FALSE	FALSE
Q96SL8	FIZ1	1.128111e-01	4.032087	4.091380e-01	6.956413e-01	9.498167e-01	-5.5026500	FALSE	FALSE
O43670	ZNF207	-1.197644e-01	4.056578	-2.357690e+00	5.342741e-02	9.196793e-01	-5.5027384	FALSE	FALSE
Q9BTV6	DPH7	1.282214e-01	4.034805	4.936456e-01	6.378690e-01	9.331898e-01	-5.5028684	FALSE	FALSE
Q96HW7	INTS4	1.905896e-01	4.042264	9.438952e-01	3.791261e-01	9.196793e-01	-5.5036914	FALSE	FALSE
Q7L273	KCTD9	-8.519420e-03	4.038357	-3.225161e-02	9.752436e-01	9.941121e-01	-5.5040022	FALSE	FALSE
O15047	SETD1A	1.002186e-01	4.057339	1.288939e+00	2.415891e-01	9.196793e-01	-5.5040208	FALSE	FALSE
Q01850	CDR2	1.520655e-01	4.028260	5.266677e-01	6.159893e-01	9.302875e-01	-5.5042455	FALSE	FALSE
Q9HB40	SCPEP1	1.563505e-01	4.050309	1.043877e+00	3.339706e-01	9.196793e-01	-5.5043235	FALSE	FALSE
Q96K80	ZC3H10	-1.368600e-01	4.035323	-5.409823e-01	6.066335e-01	9.250449e-01	-5.5045536	FALSE	FALSE
Q96Q15	SMG1	1.457226e-01	4.050618	9.319842e-01	3.848064e-01	9.196793e-01	-5.5045865	FALSE	FALSE
P51159	RAB27A	1.285200e-01	4.053487	9.417218e-01	3.801578e-01	9.196793e-01	-5.5071660	FALSE	FALSE
O95997	PTTG1	1.692335e-01	4.049901	1.230942e+00	2.612115e-01	9.196793e-01	-5.5079676	FALSE	FALSE
Q6UWP2	DHRS11	1.207637e-01	4.051375	7.225337e-01	4.952472e-01	9.196793e-01	-5.5079862	FALSE	FALSE
Q9C0B7	TANGO6	1.301523e-01	4.053181	9.508715e-01	3.758291e-01	9.196793e-01	-5.5081033	FALSE	FALSE
Q8IYR2	SMYD4	-1.074885e-01	4.034689	-4.103386e-01	6.948037e-01	9.498167e-01	-5.5087909	FALSE	FALSE
Q0VDG4	SCRN3	1.762613e-01	4.048597	1.220202e+00	2.649927e-01	9.196793e-01	-5.5089867	FALSE	FALSE
Q6P1Q9	METTL2B	1.757526e-01	4.049737	1.312153e+00	2.341028e-01	9.196793e-01	-5.5094824	FALSE	FALSE
Q9BZM5	ULBP2	1.331310e-01	4.049721	7.735152e-01	4.665343e-01	9.196793e-01	-5.5106136	FALSE	FALSE
O75995	SASH3	1.242985e-01	4.056116	1.975874e+00	9.209109e-02	9.196793e-01	-5.5110351	FALSE	FALSE
Q8NCL4	GALNT6	1.146018e-01	4.055423	9.451514e-01	3.785308e-01	9.196793e-01	-5.5112438	FALSE	FALSE
Q8IUX1	TMEM126B	-1.492548e-01	4.046994	-8.170925e-01	4.429197e-01	9.196793e-01	-5.5112882	FALSE	FALSE
A2VDJ0	TMEM131L	2.082355e-01	4.031533	8.063602e-01	4.486556e-01	9.196793e-01	-5.5114248	FALSE	FALSE
Q9H173	SIL1	-6.878681e-02	4.054232	-3.919231e-01	7.077026e-01	9.520723e-01	-5.5117106	FALSE	FALSE
Q9H3R0	KDM4C	-6.432536e-03	4.022689	-2.039806e-02	9.843405e-01	9.946462e-01	-5.5117741	FALSE	FALSE
Q969K3	RNF34	1.276546e-01	4.050157	7.522959e-01	4.783437e-01	9.196793e-01	-5.5123550	FALSE	FALSE
Q8TCN5	ZNF507	-1.064188e-01	4.052955	-6.486005e-01	5.389262e-01	9.216547e-01	-5.5128829	FALSE	FALSE
P98155	VLDLR	1.062507e-01	4.055157	7.563891e-01	4.760499e-01	9.196793e-01	-5.5136059	FALSE	FALSE
Q86XK2	FBXO11	1.272659e-01	4.041496	5.609417e-01	5.937216e-01	9.231528e-01	-5.5141161	FALSE	FALSE
Q4G148	GXYLT1	-9.939853e-02	4.030016	-3.511534e-01	7.366286e-01	9.591207e-01	-5.5142172	FALSE	FALSE
O75151	PHF2	1.993534e-01	4.040837	9.639806e-01	3.696933e-01	9.196793e-01	-5.5144005	FALSE	FALSE
Q6P3W7	SCYL2	1.388019e-01	4.054303	1.417475e+00	2.026594e-01	9.196793e-01	-5.5146221	FALSE	FALSE
P09914	IFIT1	1.287853e-01	4.046003	6.388422e-01	5.448677e-01	9.216547e-01	-5.5152313	FALSE	FALSE
Q96GE4	CEP95	5.612219e-02	4.046846	2.540869e-01	8.073131e-01	9.705980e-01	-5.5157470	FALSE	FALSE
Q96G74	OTUD5	-1.081479e-01	4.056648	-1.301718e+00	2.374426e-01	9.196793e-01	-5.5157788	FALSE	FALSE
Q86TU7	SETD3	1.381704e-01	4.054565	1.512778e+00	1.775538e-01	9.196793e-01	-5.5158648	FALSE	FALSE
O60645	EXOC3	1.406201e-01	4.054060	1.371790e+00	2.158022e-01	9.196793e-01	-5.5170170	FALSE	FALSE
Q15120	PDK3	1.753621e-01	4.045196	9.732392e-01	3.654067e-01	9.196793e-01	-5.5170309	FALSE	FALSE
Q8IWZ6	BBS7	4.739539e-02	4.056039	2.775171e-01	7.900400e-01	9.701884e-01	-5.5179876	FALSE	FALSE
Q6NS38	ALKBH2	1.240323e-01	4.009528	3.491004e-01	7.380981e-01	9.591207e-01	-5.5188427	FALSE	FALSE
Q8IZ73	RPUSD2	1.747342e-01	4.050283	1.313406e+00	2.337046e-01	9.196793e-01	-5.5193084	FALSE	FALSE
Q9Y6K5	OAS3	1.545493e-01	4.052115	1.244681e+00	2.564427e-01	9.196793e-01	-5.5193524	FALSE	FALSE
Q8IZD2	KMT2E	-2.722944e-02	4.052957	-1.421268e-01	8.913038e-01	9.824012e-01	-5.5197478	FALSE	FALSE
P36405	ARL3	1.292828e-01	4.055591	1.768142e+00	1.238576e-01	9.196793e-01	-5.5217859	FALSE	FALSE
Q9H3S7	PTPN23	1.342479e-01	4.053597	1.092747e+00	3.135172e-01	9.196793e-01	-5.5224190	FALSE	FALSE
Q8IVW6	ARID3B	-9.504115e-02	4.055375	-6.506648e-01	5.376745e-01	9.216547e-01	-5.5225184	FALSE	FALSE
Q7Z7L7	ZER1	6.482581e-02	4.053952	3.667884e-01	7.254772e-01	9.566220e-01	-5.5226330	FALSE	FALSE
O95803	NDST3	-1.993577e-02	4.049437	-9.454654e-02	9.275361e-01	9.883445e-01	-5.5227871	FALSE	FALSE
Q92540	SMG7	9.134604e-02	4.057604	7.478051e-01	4.808689e-01	9.196793e-01	-5.5230163	FALSE	FALSE
P11117	ACP2	1.537216e-01	4.050378	1.072011e+00	3.220679e-01	9.196793e-01	-5.5232405	FALSE	FALSE
P49815	TSC2	1.874733e-01	4.043048	9.647643e-01	3.693289e-01	9.196793e-01	-5.5233117	FALSE	FALSE
O43299	AP5Z1	-6.530960e-02	4.048493	-3.128261e-01	7.642538e-01	9.632770e-01	-5.5234066	FALSE	FALSE
O00291	HIP1	1.880842e-02	4.045991	8.268940e-02	9.365982e-01	9.886703e-01	-5.5237115	FALSE	FALSE
Q13948	CUX1	1.160179e-01	4.040059	4.796412e-01	6.472700e-01	9.382861e-01	-5.5237331	FALSE	FALSE
Q9H6H4	REEP4	-1.104241e-01	4.039595	-4.658736e-01	6.565808e-01	9.416153e-01	-5.5238359	FALSE	FALSE
O00165	HAX1	1.398230e-01	4.053822	1.288878e+00	2.416091e-01	9.196793e-01	-5.5238406	FALSE	FALSE
Q8N5K1	CISD2	2.548593e-01	4.043384	1.600513e+00	1.570144e-01	9.196793e-01	-5.5239567	FALSE	FALSE
Q96N46	TTC14	1.158759e-01	4.046186	5.720461e-01	5.866063e-01	9.231528e-01	-5.5245989	FALSE	FALSE
P35914	HMGCL	1.536788e-01	4.049860	9.848603e-01	3.600810e-01	9.196793e-01	-5.5261540	FALSE	FALSE
Q14147	DHX34	1.499449e-01	4.051364	1.092907e+00	3.134518e-01	9.196793e-01	-5.5267403	FALSE	FALSE
Q86X52	CHSY1	-5.635432e-02	4.020062	-1.785371e-01	8.637622e-01	9.818179e-01	-5.5267784	FALSE	FALSE
P47897	QARS1	9.577021e-02	4.057338	1.850004e+00	1.102271e-01	9.196793e-01	-5.5268813	FALSE	FALSE
Q6PJ69	TRIM65	1.493823e-01	4.046253	7.910900e-01	4.569070e-01	9.196793e-01	-5.5272144	FALSE	FALSE
A6NHX0	CASTOR2	6.037014e-03	3.994957	1.493266e-02	9.885359e-01	9.953183e-01	-5.5272508	FALSE	FALSE
Q96MN5	TCEANC2	4.909731e-02	4.056098	2.918646e-01	7.795252e-01	9.688735e-01	-5.5276500	FALSE	FALSE
Q8N8A2	ANKRD44	1.162420e-01	4.054811	9.119963e-01	3.944837e-01	9.196793e-01	-5.5277022	FALSE	FALSE
O43402	EMC8	1.823775e-01	4.050082	1.497919e+00	1.812701e-01	9.196793e-01	-5.5280235	FALSE	FALSE
Q96JN0	LCOR	6.715115e-02	4.056327	4.226537e-01	6.862384e-01	9.496075e-01	-5.5286956	FALSE	FALSE
Q8TBE0	BAHD1	1.318119e-01	4.047480	6.937643e-01	5.119603e-01	9.196793e-01	-5.5287402	FALSE	FALSE
Q16254	E2F4	9.818939e-02	4.057459	1.182092e+00	2.787885e-01	9.196793e-01	-5.5287998	FALSE	FALSE
O00628	PEX7	-3.241085e-02	3.997770	-8.390113e-02	9.356716e-01	9.886703e-01	-5.5292233	FALSE	FALSE
Q9BV19	C1orf50	1.441784e-01	4.027511	4.916733e-01	6.391887e-01	9.332883e-01	-5.5299867	FALSE	FALSE
O94919	ENDOD1	2.768617e-02	4.044165	1.187073e-01	9.091082e-01	9.842100e-01	-5.5301409	FALSE	FALSE
Q6KCM7	SLC25A25	1.618175e-01	4.039657	7.357525e-01	4.876908e-01	9.196793e-01	-5.5322806	FALSE	FALSE
Q14669	TRIP12	1.581088e-01	4.049049	1.003903e+00	3.514855e-01	9.196793e-01	-5.5325467	FALSE	FALSE
Q9BYJ9	YTHDF1	1.726849e-01	4.049561	1.221616e+00	2.644922e-01	9.196793e-01	-5.5337476	FALSE	FALSE
P57768	SNX16	-4.775323e-02	4.042386	-2.025456e-01	8.457113e-01	9.783343e-01	-5.5342656	FALSE	FALSE
P42575	CASP2	6.463099e-02	4.058462	1.795447e+00	1.191382e-01	9.196793e-01	-5.5344703	FALSE	FALSE
Q1MSJ5	CSPP1	-1.079137e-01	4.041890	-4.692197e-01	6.543117e-01	9.400103e-01	-5.5352897	FALSE	FALSE
Q7Z6M4	MTERF4	1.026812e-01	4.052005	6.030284e-01	5.670174e-01	9.227761e-01	-5.5357402	FALSE	FALSE
Q8IXU6	SLC35F2	1.049914e-02	4.051099	5.248320e-02	9.597271e-01	9.932167e-01	-5.5362341	FALSE	FALSE
Q6Q0C0	TRAF7	1.128724e-02	4.038165	4.410318e-02	9.661522e-01	9.937116e-01	-5.5364206	FALSE	FALSE
Q12912	LRMP	1.266945e-01	4.048465	6.974216e-01	5.098155e-01	9.196793e-01	-5.5365235	FALSE	FALSE
Q9Y6Q9	NCOA3	1.450409e-01	4.049534	8.826725e-01	4.090108e-01	9.196793e-01	-5.5382397	FALSE	FALSE
Q8WZ42	TTN	2.001131e-01	4.035843	8.804900e-01	4.101076e-01	9.196793e-01	-5.5385030	FALSE	FALSE
Q9Y624	F11R	6.568570e-02	4.022485	2.135163e-01	8.374957e-01	9.758618e-01	-5.5387041	FALSE	FALSE
O15144	ARPC2	-7.715289e-02	4.057989	-2.227270e+00	6.431014e-02	9.196793e-01	-5.5387605	FALSE	FALSE
P56937	HSD17B7	1.135266e-01	4.055998	1.176175e+00	2.809843e-01	9.196793e-01	-5.5390284	FALSE	FALSE
Q9NQT8	KIF13B	2.380464e-01	4.039125	1.191074e+00	2.754830e-01	9.196793e-01	-5.5399103	FALSE	FALSE
Q9NRH2	SNRK	-3.287458e-02	4.054938	-1.846361e-01	8.591677e-01	9.818179e-01	-5.5400523	FALSE	FALSE
O15344	MID1	-3.096942e-02	4.058425	-1.981687e-01	8.489949e-01	9.788749e-01	-5.5401291	FALSE	FALSE
P54277	PMS1	1.072712e-01	4.055944	9.229473e-01	3.891592e-01	9.196793e-01	-5.5406128	FALSE	FALSE
Q9P2W1	PSMC3IP	-9.368120e-02	4.057860	-1.062260e+00	3.261538e-01	9.196793e-01	-5.5408650	FALSE	FALSE
Q8IWF2	FOXRED2	1.215293e-01	4.050206	7.159301e-01	4.990512e-01	9.196793e-01	-5.5410645	FALSE	FALSE
Q9Y679	AUP1	2.440821e-01	3.982228	5.517542e-01	5.996456e-01	9.231528e-01	-5.5410782	FALSE	FALSE
Q9UJJ9	GNPTG	1.783206e-01	4.022945	6.071797e-01	5.644226e-01	9.227761e-01	-5.5411479	FALSE	FALSE
Q16644	MAPKAPK3	1.783769e-01	4.037255	7.558967e-01	4.763255e-01	9.196793e-01	-5.5414165	FALSE	FALSE
Q86T82	USP37	1.122108e-01	4.041486	4.956567e-01	6.365249e-01	9.331898e-01	-5.5415818	FALSE	FALSE
O95870	ABHD16A	2.092699e-01	4.038575	9.869827e-01	3.591149e-01	9.196793e-01	-5.5430195	FALSE	FALSE
Q8IY22	CMIP	-9.172991e-03	4.046287	-4.103003e-02	9.685092e-01	9.940195e-01	-5.5435955	FALSE	FALSE
Q9H967	WDR76	1.984317e-01	4.044338	1.110720e+00	3.062570e-01	9.196793e-01	-5.5436160	FALSE	FALSE
Q9H8M2	BRD9	3.048088e-01	4.012182	9.580563e-01	3.724565e-01	9.196793e-01	-5.5439428	FALSE	FALSE
A4D161	FAM221A	1.889413e-01	4.045664	1.106202e+00	3.080691e-01	9.196793e-01	-5.5441613	FALSE	FALSE
G9CGD6	CNK3/IPCEF1	2.194440e-01	4.024412	7.615406e-01	4.731738e-01	9.196793e-01	-5.5442999	FALSE	FALSE
Q8NFF5	FLAD1	-1.064148e-01	4.054973	-7.918045e-01	4.565186e-01	9.196793e-01	-5.5444364	FALSE	FALSE
Q8TAA9	VANGL1	1.057260e-01	4.046908	5.325492e-01	6.121357e-01	9.281644e-01	-5.5445391	FALSE	FALSE
O95900	TRUB2	5.528281e-03	4.051386	2.798629e-02	9.785166e-01	9.941121e-01	-5.5449037	FALSE	FALSE
Q8TDH9	BLOC1S5	2.142417e-01	4.041857	1.156252e+00	2.884847e-01	9.196793e-01	-5.5451378	FALSE	FALSE
Q8TEK3	DOT1L	1.343575e-01	4.040670	5.780986e-01	5.827489e-01	9.231528e-01	-5.5451989	FALSE	FALSE
Q86VV8	RTTN	8.189570e-02	4.052273	4.619523e-01	6.592451e-01	9.416153e-01	-5.5451998	FALSE	FALSE
Q9H4L4	SENP3	2.331080e-01	4.041995	1.287745e+00	2.419798e-01	9.196793e-01	-5.5455722	FALSE	FALSE
P48454	PPP3CC	1.608556e-01	4.048811	1.020828e+00	3.439826e-01	9.196793e-01	-5.5457358	FALSE	FALSE
Q9H777	ELAC1	8.633698e-03	4.046593	3.884166e-02	9.701878e-01	9.940195e-01	-5.5457642	FALSE	FALSE
Q9UJY4	GGA2	1.220183e-01	4.054290	9.975305e-01	3.543439e-01	9.196793e-01	-5.5460513	FALSE	FALSE
Q15596	NCOA2	9.762270e-02	4.055082	6.803573e-01	5.198730e-01	9.196793e-01	-5.5460913	FALSE	FALSE
Q8N3C0	ASCC3	1.298475e-01	4.055052	1.460870e+00	1.908506e-01	9.196793e-01	-5.5461339	FALSE	FALSE
Q96PY6	NEK1	1.326340e-01	4.044444	6.300172e-01	5.502758e-01	9.216547e-01	-5.5461382	FALSE	FALSE
Q9HCJ3	RAVER2	1.157952e-01	4.054508	9.015884e-01	3.995948e-01	9.196793e-01	-5.5464978	FALSE	FALSE
O75368	SH3BGRL	2.012704e-01	4.051534	2.110796e+00	7.593847e-02	9.196793e-01	-5.5466040	FALSE	FALSE
Q16658	FSCN1	-1.056097e-02	4.020815	-3.285289e-02	9.747823e-01	9.941121e-01	-5.5466239	FALSE	FALSE
Q8TCU4	ALMS1	8.119768e-02	4.046265	3.788680e-01	7.169110e-01	9.542831e-01	-5.5467553	FALSE	FALSE
Q86VW0	SESTD1	-5.832666e-02	4.043582	-2.503186e-01	8.101025e-01	9.709040e-01	-5.5471014	FALSE	FALSE
Q13686	ALKBH1	-1.143521e-01	4.011143	-3.391548e-01	7.452337e-01	9.602319e-01	-5.5478714	FALSE	FALSE
Q04759	PRKCQ	1.809381e-01	4.048473	1.238238e+00	2.586698e-01	9.196793e-01	-5.5486753	FALSE	FALSE
Q9NQY0	BIN3	1.751166e-02	4.056608	1.038010e-01	9.204712e-01	9.867331e-01	-5.5497636	FALSE	FALSE
O00232	PSMD12	-7.652598e-02	4.058060	-1.788211e+00	1.203717e-01	9.196793e-01	-5.5500254	FALSE	FALSE
Q8TAG9	EXOC6	1.281958e-01	4.054615	1.230792e+00	2.612640e-01	9.196793e-01	-5.5500607	FALSE	FALSE
Q7L2Z9	CENPQ	2.900944e-01	4.024329	1.071658e+00	3.222148e-01	9.196793e-01	-5.5500921	FALSE	FALSE
Q5T5Y3	CAMSAP1	8.212609e-02	4.056237	5.651625e-01	5.910113e-01	9.231528e-01	-5.5501991	FALSE	FALSE
O75592	MYCBP2	1.111495e-01	4.055446	9.332673e-01	3.841914e-01	9.196793e-01	-5.5502629	FALSE	FALSE
Q9C026	TRIM9	1.594391e-01	4.039249	7.083617e-01	5.034346e-01	9.196793e-01	-5.5504253	FALSE	FALSE
Q14571	ITPR2	1.071488e-01	4.052694	6.759408e-01	5.224967e-01	9.196793e-01	-5.5505036	FALSE	FALSE
Q96IY1	NSL1	1.472615e-01	4.052772	1.271185e+00	2.474552e-01	9.196793e-01	-5.5505623	FALSE	FALSE
Q96CG8	CTHRC1	1.059548e-01	4.053238	6.825651e-01	5.185646e-01	9.196793e-01	-5.5507450	FALSE	FALSE
Q14118	DAG1	-1.014426e-01	4.052649	-6.232726e-01	5.544310e-01	9.220605e-01	-5.5509718	FALSE	FALSE
Q9UBT7	CTNNAL1	1.059797e-01	4.050913	6.140382e-01	5.601512e-01	9.227761e-01	-5.5509761	FALSE	FALSE
P35219	CA8	1.767021e-01	4.044461	9.903549e-01	3.575842e-01	9.196793e-01	-5.5510631	FALSE	FALSE
Q99550	MPHOSPH9	3.196610e-02	4.045713	1.428608e-01	8.907467e-01	9.824012e-01	-5.5512449	FALSE	FALSE
Q02809	PLOD1	1.324716e-01	4.045168	6.554231e-01	5.347962e-01	9.216547e-01	-5.5518933	FALSE	FALSE
Q7Z3E2	CCDC186	1.879944e-02	4.048318	8.879449e-02	9.319309e-01	9.883445e-01	-5.5521550	FALSE	FALSE
Q5VTE6	ANGEL2	-2.597800e-02	4.052109	-1.352824e-01	8.965006e-01	9.824012e-01	-5.5521923	FALSE	FALSE
Q9P2B7	CFAP97	-6.852845e-02	4.018205	-2.079938e-01	8.416286e-01	9.780831e-01	-5.5522463	FALSE	FALSE
Q8N442	GUF1	-3.568163e-02	4.054318	-1.992823e-01	8.481592e-01	9.783343e-01	-5.5525903	FALSE	FALSE
Q8TEP8	CEP192	-7.080661e-02	4.052102	-3.892017e-01	7.096178e-01	9.523913e-01	-5.5527336	FALSE	FALSE
Q8N9Z2	CCDC71L	4.734358e-02	4.043206	2.016168e-01	8.464079e-01	9.783343e-01	-5.5530310	FALSE	FALSE
Q14207	NPAT	1.489827e-01	4.037180	6.044628e-01	5.661200e-01	9.227761e-01	-5.5532741	FALSE	FALSE
Q03164	KMT2A	-1.159151e-01	4.048056	-6.327302e-01	5.486097e-01	9.216547e-01	-5.5533321	FALSE	FALSE
Q7L1V2	MON1B	9.938993e-02	4.056355	8.125116e-01	4.453616e-01	9.196793e-01	-5.5539033	FALSE	FALSE
Q9UBQ7	GRHPR	1.220136e-01	4.055697	1.559333e+00	1.663620e-01	9.196793e-01	-5.5543555	FALSE	FALSE
Q8IX15	HOMEZ	3.879573e-02	4.049924	1.921248e-01	8.535346e-01	9.800668e-01	-5.5544509	FALSE	FALSE
O95983	MBD3	3.655330e-01	4.030318	1.742461e+00	1.284612e-01	9.196793e-01	-5.5555155	FALSE	FALSE
Q8N7R7	CCNYL1	2.904604e-02	4.040394	1.183315e-01	9.093944e-01	9.842100e-01	-5.5557836	FALSE	FALSE
Q5T6F0	DCAF12	9.316247e-02	4.034641	3.497088e-01	7.376625e-01	9.591207e-01	-5.5558762	FALSE	FALSE
O43166	SIPA1L1	8.908256e-02	4.050553	4.828240e-01	6.451272e-01	9.366685e-01	-5.5560193	FALSE	FALSE
Q6FIF0	ZFAND6	1.416801e-01	4.053216	1.285609e+00	2.426801e-01	9.196793e-01	-5.5561593	FALSE	FALSE
Q86TI2	DPP9	-1.109768e-01	4.056219	-1.204820e+00	2.704892e-01	9.196793e-01	-5.5562793	FALSE	FALSE
Q6NXT4	SLC30A6	1.215912e-01	4.038459	5.098100e-01	6.271078e-01	9.311456e-01	-5.5564782	FALSE	FALSE
Q9HB20	PLEKHA3	9.122765e-02	4.027539	3.146938e-01	7.628985e-01	9.630184e-01	-5.5565056	FALSE	FALSE
Q9NPE2	NGRN	-7.674420e-02	4.053843	-4.609018e-01	6.599598e-01	9.416153e-01	-5.5580462	FALSE	FALSE
P22059	OSBP	1.274563e-01	4.055329	1.526216e+00	1.742535e-01	9.196793e-01	-5.5587004	FALSE	FALSE
P62875	POLR2L	-1.802834e-01	4.050613	-1.558586e+00	1.665361e-01	9.196793e-01	-5.5600098	FALSE	FALSE
Q9UBF8	PI4KB	1.604035e-01	4.048365	9.923093e-01	3.566993e-01	9.196793e-01	-5.5602398	FALSE	FALSE
O95260	ATE1	2.186752e-01	4.038748	1.044736e+00	3.336018e-01	9.196793e-01	-5.5602783	FALSE	FALSE
O00522	KRIT1	7.238972e-02	4.043731	3.200977e-01	7.589823e-01	9.616686e-01	-5.5607956	FALSE	FALSE
Q9H9C1	VIPAS39	1.074451e-01	4.056571	1.356099e+00	2.204895e-01	9.196793e-01	-5.5610061	FALSE	FALSE
P48380	RFX3	1.071928e-01	4.032830	3.934099e-01	7.066572e-01	9.519681e-01	-5.5610764	FALSE	FALSE
Q96CW6	SLC7A6OS	-1.133529e-01	4.056031	-1.322164e+00	2.309380e-01	9.196793e-01	-5.5614808	FALSE	FALSE
Q14247	CTTN	2.511211e-01	4.018624	8.476165e-01	4.268928e-01	9.196793e-01	-5.5615189	FALSE	FALSE
O95985	TOP3B	1.093684e-01	4.056067	1.044467e+00	3.337170e-01	9.196793e-01	-5.5624993	FALSE	FALSE
P22415	USF1	1.348891e-01	4.054609	1.452348e+00	1.931189e-01	9.196793e-01	-5.5630511	FALSE	FALSE
Q96G21	IMP4	8.355918e-02	4.057928	1.519525e+00	1.758896e-01	9.196793e-01	-5.5634420	FALSE	FALSE
Q9UJX4	ANAPC5	9.729763e-02	4.057340	1.168112e+00	2.839998e-01	9.196793e-01	-5.5636577	FALSE	FALSE
O60934	NBN	1.652863e-01	4.052206	1.497494e+00	1.813776e-01	9.196793e-01	-5.5640931	FALSE	FALSE
Q5JTW2	CEP78	1.572668e-01	4.043773	7.810686e-01	4.623795e-01	9.196793e-01	-5.5650896	FALSE	FALSE
O43303	CCP110	2.207992e-01	4.035817	9.725310e-01	3.657332e-01	9.196793e-01	-5.5653513	FALSE	FALSE
Q5JSL3	DOCK11	-9.150390e-02	4.057318	-7.952051e-01	4.546730e-01	9.196793e-01	-5.5654993	FALSE	FALSE
Q8N9M5	TMEM102	2.289763e-02	4.042391	9.630110e-02	9.261960e-01	9.883445e-01	-5.5666321	FALSE	FALSE
Q71F56	MED13L	1.079702e-01	4.053817	7.557622e-01	4.764007e-01	9.196793e-01	-5.5667215	FALSE	FALSE
Q96JB5	CDK5RAP3	9.548689e-02	4.057331	1.389245e+00	2.106928e-01	9.196793e-01	-5.5668298	FALSE	FALSE
Q9UPP1	PHF8	2.010022e-01	4.036673	8.722308e-01	4.142783e-01	9.196793e-01	-5.5672398	FALSE	FALSE
Q86W50	METTL16	1.931518e-01	4.047388	1.272430e+00	2.470398e-01	9.196793e-01	-5.5673439	FALSE	FALSE
Q8NB16	MLKL	5.974259e-02	4.048726	2.920060e-01	7.794218e-01	9.688735e-01	-5.5676021	FALSE	FALSE
O95628	CNOT4	-9.497360e-02	4.057418	-9.450177e-01	3.785941e-01	9.196793e-01	-5.5676958	FALSE	FALSE
P78411	IRX5	-1.012421e-01	4.042757	-4.569920e-01	6.626230e-01	9.426629e-01	-5.5688221	FALSE	FALSE
Q96BQ5	CCDC127	1.014308e-01	4.050570	5.760589e-01	5.840472e-01	9.231528e-01	-5.5697208	FALSE	FALSE
Q92574	TSC1	-1.028119e-01	4.024713	-3.600340e-01	7.302860e-01	9.585655e-01	-5.5702552	FALSE	FALSE
Q9NWR8	MCUB	-7.330967e-02	4.045355	-3.372844e-01	7.465787e-01	9.605670e-01	-5.5709003	FALSE	FALSE
P32780	GTF2H1	-9.862356e-02	4.055146	-7.224346e-01	4.953042e-01	9.196793e-01	-5.5709390	FALSE	FALSE
Q8IYA6	CKAP2L	1.618052e-01	4.013417	4.765946e-01	6.493245e-01	9.382861e-01	-5.5717256	FALSE	FALSE
Q9H2Y7	ZNF106	2.207172e-01	4.033093	9.028240e-01	3.989855e-01	9.196793e-01	-5.5723683	FALSE	FALSE
Q6XZF7	DNMBP	6.793176e-02	4.054509	4.134589e-01	6.926288e-01	9.498167e-01	-5.5727321	FALSE	FALSE
Q8TDW0	LRRC8C	-6.482076e-02	4.030696	-2.349133e-01	8.215364e-01	9.715150e-01	-5.5736289	FALSE	FALSE
Q6PCB8	EMB	2.659513e-01	3.987527	6.352621e-01	5.470577e-01	9.216547e-01	-5.5743989	FALSE	FALSE
Q99755	PIP5K1A	1.260270e-01	4.050330	7.724204e-01	4.671387e-01	9.196793e-01	-5.5746523	FALSE	FALSE
Q9UIM3	FKBPL	9.367177e-02	4.056799	7.897615e-01	4.576298e-01	9.196793e-01	-5.5749385	FALSE	FALSE
Q9NZE8	MRPL35	-1.634521e-01	4.050331	-1.241782e+00	2.574427e-01	9.196793e-01	-5.5749776	FALSE	FALSE
Q8TCT9	HM13	1.191301e-01	4.055582	1.362131e+00	2.186769e-01	9.196793e-01	-5.5750276	FALSE	FALSE
Q6AI08	HEATR6	8.974254e-02	4.057090	7.488281e-01	4.802929e-01	9.196793e-01	-5.5757279	FALSE	FALSE
Q64LD2	WDR25	-1.101191e-02	4.035170	-4.071283e-02	9.687525e-01	9.940195e-01	-5.5760638	FALSE	FALSE
Q8IZ07	ANKRD13A	1.113208e-01	4.054456	8.463131e-01	4.275685e-01	9.196793e-01	-5.5764051	FALSE	FALSE
Q96EQ0	SGTB	2.010965e-01	4.037080	9.363432e-01	3.827201e-01	9.196793e-01	-5.5764293	FALSE	FALSE
Q8IUD2	ERC1	1.357950e-01	4.052638	1.085238e+00	3.165917e-01	9.196793e-01	-5.5774277	FALSE	FALSE
Q9P032	NDUFAF4	1.618630e-01	4.048832	1.079158e+00	3.190996e-01	9.196793e-01	-5.5774885	FALSE	FALSE
O95573	ACSL3	1.577356e-01	4.054357	2.052987e+00	8.247862e-02	9.196793e-01	-5.5776656	FALSE	FALSE
Q8N8Q8	COX18	-3.326498e-02	4.052457	-1.789200e-01	8.634736e-01	9.818179e-01	-5.5781508	FALSE	FALSE
Q9GZN1	ACTR6	-1.205269e-01	4.054346	-9.989285e-01	3.537153e-01	9.196793e-01	-5.5783869	FALSE	FALSE
Q9NRW3	APOBEC3C	-1.172476e-01	4.054876	-1.059099e+00	3.274871e-01	9.196793e-01	-5.5784777	FALSE	FALSE
O95394	PGM3	-8.896742e-02	4.057811	-8.526087e-01	4.243120e-01	9.196793e-01	-5.5794285	FALSE	FALSE
Q9UHP3	USP25	2.028966e-01	4.043719	1.171852e+00	2.825976e-01	9.196793e-01	-5.5794767	FALSE	FALSE
Q99633	PRPF18	1.583477e-01	4.048266	9.809441e-01	3.618689e-01	9.196793e-01	-5.5795339	FALSE	FALSE
Q8NHP8	PLBD2	1.575955e-01	4.046448	8.695462e-01	4.156407e-01	9.196793e-01	-5.5797716	FALSE	FALSE
Q68CZ6	HAUS3	-9.226607e-02	4.057635	-9.594335e-01	3.718128e-01	9.196793e-01	-5.5799338	FALSE	FALSE
Q03393	PTS	-1.126758e-01	4.043295	-5.191176e-01	6.209557e-01	9.307782e-01	-5.5804035	FALSE	FALSE
P09326	CD48	1.340713e-01	4.052498	1.034740e+00	3.379111e-01	9.196793e-01	-5.5804121	FALSE	FALSE
Q8TA86	RP9	2.049900e-01	4.041317	1.054544e+00	3.294163e-01	9.196793e-01	-5.5807761	FALSE	FALSE
Q99504	EYA3	4.874632e-01	3.972014	1.134950e+00	2.966898e-01	9.196793e-01	-5.5813123	FALSE	FALSE
P17535	JUND	3.795843e-01	3.931473	6.649386e-01	5.290695e-01	9.207227e-01	-5.5818807	FALSE	FALSE
Q0VG06	FAAP100	6.845374e-02	4.053265	3.977691e-01	7.035963e-01	9.510154e-01	-5.5819140	FALSE	FALSE
Q8NB46	ANKRD52	1.669414e-01	4.043966	8.605814e-01	4.202140e-01	9.196793e-01	-5.5820253	FALSE	FALSE
Q8WWV3	RTN4IP1	-2.737015e-02	4.015023	-7.928170e-02	9.392046e-01	9.889699e-01	-5.5820834	FALSE	FALSE
Q5T8D3	ACBD5	1.008911e-01	4.050851	5.821044e-01	5.802041e-01	9.231528e-01	-5.5831712	FALSE	FALSE
Q14596	NBR1	2.786835e-01	4.033710	1.302638e+00	2.371464e-01	9.196793e-01	-5.5832453	FALSE	FALSE
Q8NCP5	ZBTB44	3.707775e-02	4.052739	2.030439e-01	8.453376e-01	9.783343e-01	-5.5832621	FALSE	FALSE
[truncated: 4,151 more rows]
