# Supplementary material for: A Type II CDK6 Degrader Enables Cellular Targeting beyond the Limits of Type II Inhibition
Source: J Am Chem Soc. 2026 Jun 26;148(26):27951–64. doi: 10.1021/jacs.6c10277 (PMC13352627; doi:10.1021/jacs.6c10277)
Supplement: Supplementary file 3 [file ja6c10277_si_003.zip › Raw proteomics data _ IP and WP 2026 05/wp-esf_564_esf4_diann_directdia_20240626v3_rs12k_3c4r_20251021_Limma_output_JHK.02.078.3_vs_DMSO.csv]

Accession	Gene.Symbol	logFC	AveExpr	t	P.Value	adj.P.Val	B	Control.Fully.Imputed	Contrast.Fully.Imputed
Q00534	CDK6	-2.055238e+00	3.794403	-6.345814e+01	2.684951e-10	1.651245e-06	11.9874415	FALSE	FALSE
P06493	CDK1	-8.613234e-01	4.005618	-2.968695e+01	3.623831e-08	1.114328e-04	9.6535725	FALSE	FALSE
P06239	LCK	-6.243973e-01	4.030067	-1.777650e+01	9.680727e-07	1.488412e-03	6.3455784	FALSE	FALSE
O43924	PDE6D	-1.755718e+00	3.858322	-2.580793e+01	8.916698e-08	1.827923e-04	5.0383168	FALSE	FALSE
Q9HBL8	NMRAL1	-1.025712e+00	3.984469	-1.629960e+01	1.679675e-06	2.066001e-03	4.1189307	FALSE	FALSE
P69905	HBA1	-6.810147e-01	4.023615	-1.153743e+01	1.473370e-05	1.510204e-02	3.8965316	FALSE	FALSE
Q00535	CDK5	-9.660341e-01	3.989330	-1.048441e+01	2.663659e-05	2.047688e-02	2.9411369	FALSE	FALSE
P24941	CDK2	-6.641999e-01	4.024395	-8.935607e+00	7.069934e-05	4.348009e-02	2.3537826	FALSE	FALSE
O14976	GAK	-6.420720e-01	4.027822	-9.557611e+00	4.697718e-05	3.210107e-02	2.3477593	FALSE	FALSE
P11802	CDK4	-1.382818e+00	3.925040	-1.118140e+01	1.789685e-05	1.572366e-02	1.7777434	FALSE	FALSE
Q01581	HMGCS1	2.756792e-01	4.052498	7.443908e+00	2.102858e-04	1.052286e-01	1.1525047	FALSE	FALSE
P61586	RHOA	5.645621e-01	4.030828	7.280430e+00	2.395449e-04	1.052286e-01	1.0964330	FALSE	FALSE
P62269	RPS18	3.252112e-01	4.049792	7.709899e+00	1.709588e-04	9.558150e-02	0.9234730	FALSE	FALSE
O60664	PLIN3	2.290894e-01	4.054526	6.842481e+00	3.436838e-04	1.321035e-01	0.6891977	FALSE	FALSE
O43318	MAP3K7	-1.111080e+00	3.964697	-7.350517e+00	2.264675e-04	1.052286e-01	0.2078751	FALSE	FALSE
Q99081	TCF12	3.313493e-01	4.049700	5.745394e+00	9.248181e-04	2.472883e-01	-0.1221969	FALSE	FALSE
Q9H307	PNN	2.829385e-01	4.051820	6.003505e+00	7.239910e-04	2.222727e-01	-0.1378137	FALSE	FALSE
Q9Y2V2	CARHSP1	6.360518e-01	4.021774	5.931693e+00	7.744190e-04	2.222727e-01	-0.1857333	FALSE	FALSE
P27348	YWHAQ	1.773569e-01	4.056150	6.895615e+00	3.286399e-04	1.321035e-01	-0.1879337	FALSE	FALSE
P08621	SNRNP70	1.415426e-01	4.057182	6.201389e+00	6.032066e-04	1.952484e-01	-0.3138241	FALSE	FALSE
P62701	RPS4X	3.223460e-01	4.049432	5.903727e+00	7.951218e-04	2.222727e-01	-0.4198700	FALSE	FALSE
P12259	F5	-4.858433e-01	4.038155	-5.403524e+00	1.294933e-03	3.185536e-01	-0.4416020	FALSE	FALSE
P49759	CLK1	1.224204e+00	3.928458	6.762849e+00	3.677186e-04	1.325924e-01	-0.4586770	FALSE	FALSE
Q16667	CDKN3	-1.043171e+00	3.975779	-6.699896e+00	3.880753e-04	1.325924e-01	-0.5010834	FALSE	FALSE
Q13907	IDI1	2.610608e-01	4.052900	5.459744e+00	1.223975e-03	3.136435e-01	-0.5060331	FALSE	FALSE
P01893	HLA-H	4.226534e-01	4.042738	5.151304e+00	1.675818e-03	3.680814e-01	-0.6852391	FALSE	FALSE
Q7RTV0	PHF5A	5.479025e-01	4.029898	5.092566e+00	1.781669e-03	3.688007e-01	-1.0003578	FALSE	FALSE
Q9H2K8	TAOK3	-3.450424e-01	4.049396	-4.792338e+00	2.454544e-03	4.012688e-01	-1.0557166	FALSE	FALSE
P30046	DDT	2.157317e-01	4.054705	4.999464e+00	1.965178e-03	3.832031e-01	-1.1078533	FALSE	FALSE
Q13409	DYNC1I2	1.562108e-01	4.056888	4.971224e+00	2.024963e-03	3.832031e-01	-1.1089976	FALSE	FALSE
Q8N0Z6	TTC5	2.371040e-01	4.053763	4.956833e+00	2.056212e-03	3.832031e-01	-1.1282318	FALSE	FALSE
P17480	UBTF	4.167488e-01	4.042174	4.792886e+00	2.453080e-03	4.012688e-01	-1.1284073	FALSE	FALSE
O95139	NDUFB6	3.392444e-01	4.048093	4.767495e+00	2.521898e-03	4.012688e-01	-1.1892768	FALSE	FALSE
P09661	SNRPA1	1.893546e-01	4.055606	5.232764e+00	1.540516e-03	3.643913e-01	-1.2029715	FALSE	FALSE
O75251	NDUFS7	2.279058e-01	4.054538	4.679899e+00	2.776417e-03	4.012688e-01	-1.2118660	FALSE	FALSE
Q15382	RHEB	3.872825e-01	4.045259	4.569173e+00	3.140144e-03	4.012688e-01	-1.2651281	FALSE	FALSE
O00767	SCD	5.719477e-01	4.028648	4.651917e+00	2.863677e-03	4.012688e-01	-1.2775985	FALSE	FALSE
P0DTU4	P0DTU4	-1.931211e-01	4.055573	-4.925936e+00	2.125143e-03	3.844009e-01	-1.3098242	FALSE	FALSE
Q9BWK5	CYREN	-4.224973e-01	4.044643	-4.600275e+00	3.032875e-03	4.012688e-01	-1.3372688	FALSE	FALSE
Q5VTL8	PRPF38B	2.706007e-01	4.052309	4.522479e+00	3.309227e-03	4.070349e-01	-1.3853843	FALSE	FALSE
Q7Z2W4	ZC3HAV1	2.187093e-01	4.054610	4.617817e+00	2.974180e-03	4.012688e-01	-1.4043233	FALSE	FALSE
P04234	CD3D	-2.769782e-01	4.051785	-4.675587e+00	2.789668e-03	4.012688e-01	-1.4458265	FALSE	FALSE
O95249	GOSR1	2.676352e-01	4.052972	4.390684e+00	3.843803e-03	4.319430e-01	-1.4557429	FALSE	FALSE
Q6P6C2	ALKBH5	3.584567e-01	4.046944	4.386359e+00	3.862904e-03	4.319430e-01	-1.4564547	FALSE	FALSE
O00399	DCTN6	-1.854511e-01	4.055970	-4.592867e+00	3.058048e-03	4.012688e-01	-1.4640186	FALSE	FALSE
Q86VM9	ZC3H18	3.540725e-01	4.047055	4.323202e+00	4.154234e-03	4.538838e-01	-1.5509266	FALSE	FALSE
Q9NPD8	UBE2T	-1.641246e-01	4.056579	-4.569082e+00	3.140464e-03	4.012688e-01	-1.5831764	FALSE	FALSE
Q7Z422	SZRD1	5.203421e-01	4.033296	4.292311e+00	4.305556e-03	4.538838e-01	-1.5959895	FALSE	FALSE
P48426	PIP4K2A	2.755739e-01	4.052571	4.243141e+00	4.559208e-03	4.596579e-01	-1.6090416	FALSE	FALSE
P53602	MVD	2.097533e-01	4.054912	4.396079e+00	3.820120e-03	4.319430e-01	-1.6356304	FALSE	FALSE
Q8WW12	PCNP	1.582893e-01	4.056689	4.553137e+00	3.197101e-03	4.012688e-01	-1.6382433	FALSE	FALSE
Q9HB90	RRAGC	2.433812e-01	4.053828	4.214889e+00	4.712427e-03	4.674423e-01	-1.6778020	FALSE	FALSE
Q8N490	PNKD	7.817072e-01	3.996704	4.181071e+00	4.903391e-03	4.711852e-01	-1.6835563	FALSE	FALSE
Q15750	TAB1	-2.953405e-01	4.051359	-4.096961e+00	5.416622e-03	4.898857e-01	-1.7714810	FALSE	FALSE
P58004	SESN2	7.608393e-01	4.002031	4.282610e+00	4.354332e-03	4.538838e-01	-1.7851346	FALSE	FALSE
Q96AT9	RPE	3.174028e-01	4.049202	4.122018e+00	5.257757e-03	4.883075e-01	-1.7998161	FALSE	FALSE
Q9NYP9	MIS18A	3.337916e-01	4.048377	4.064345e+00	5.631419e-03	4.950490e-01	-1.8050765	FALSE	FALSE
Q6P5R6	RPL22L1	7.012524e-01	4.007509	4.112138e+00	5.319773e-03	4.883075e-01	-1.8790879	FALSE	FALSE
Q14534	SQLE	5.864925e-01	4.023065	4.018290e+00	5.950939e-03	5.031385e-01	-1.9165198	FALSE	FALSE
P14649	MYL6B	2.980672e-01	4.050180	4.798669e+00	2.437701e-03	4.012688e-01	-1.9459882	FALSE	FALSE
Q8WYA6	CTNNBL1	1.458494e-01	4.056907	4.423865e+00	3.700696e-03	4.319430e-01	-1.9949926	FALSE	FALSE
Q9H074	PAIP1	1.913374e-01	4.055599	4.063857e+00	5.634704e-03	4.950490e-01	-2.0121915	FALSE	FALSE
Q02040	AKAP17A	2.920534e-01	4.051425	3.858902e+00	7.221289e-03	5.335247e-01	-2.0245122	FALSE	FALSE
Q9BWT3	PAPOLG	4.054528e-01	4.043047	3.822916e+00	7.547776e-03	5.335247e-01	-2.0592546	FALSE	FALSE
Q9UHB6	LIMA1	2.150251e-01	4.054588	3.981893e+00	6.217646e-03	5.031385e-01	-2.0650807	FALSE	FALSE
P84101	SERF2	-3.209962e-01	4.049449	-3.824530e+00	7.532786e-03	5.335247e-01	-2.0689701	FALSE	FALSE
Q6PIZ9	TRAT1	5.219506e-01	4.031840	3.829758e+00	7.484467e-03	5.335247e-01	-2.0794492	FALSE	FALSE
P01130	LDLR	4.414739e-01	4.040556	3.823630e+00	7.541141e-03	5.335247e-01	-2.0824151	FALSE	FALSE
Q9NXR7	BABAM2	2.641927e-01	4.052789	3.793037e+00	7.831220e-03	5.335247e-01	-2.1122227	FALSE	FALSE
Q9NQA3	WASH6P	4.829718e-01	4.034828	3.758708e+00	8.171416e-03	5.346192e-01	-2.1387267	FALSE	FALSE
P09012	SNRPA	2.696408e-01	4.051438	4.246853e+00	4.539491e-03	4.596579e-01	-2.1563032	FALSE	FALSE
Q16850	CYP51A1	6.208706e-01	4.017025	3.724985e+00	8.521479e-03	5.392548e-01	-2.1672925	FALSE	FALSE
Q9UBK8	MTRR	2.477638e-01	4.053645	3.703142e+00	8.757000e-03	5.392548e-01	-2.2139745	FALSE	FALSE
Q9BW61	DDA1	-1.788390e-01	4.056026	-3.918270e+00	6.716137e-03	5.228385e-01	-2.2141968	FALSE	FALSE
P42684	ABL2	-1.163004e+00	3.951393	-4.660072e+00	2.837935e-03	4.012688e-01	-2.2279340	FALSE	FALSE
Q96B54	ZNF428	3.919343e-01	4.042597	3.990268e+00	6.155127e-03	5.031385e-01	-2.2581654	FALSE	FALSE
Q96GN5	CDCA7L	-2.277384e-01	4.053858	-3.850041e+00	7.300213e-03	5.335247e-01	-2.2669825	FALSE	FALSE
O14646	CHD1	3.388766e-01	4.046903	3.740740e+00	8.355925e-03	5.392548e-01	-2.2818124	FALSE	FALSE
Q96FW1	OTUB1	1.213187e-01	4.057561	4.150264e+00	5.084838e-03	4.811039e-01	-2.2865126	FALSE	FALSE
O15391	YY2	-2.348956e-01	4.053691	-3.772447e+00	8.033351e-03	5.346192e-01	-2.2865481	FALSE	FALSE
O00221	NFKBIE	7.356934e-01	4.005277	3.788145e+00	7.878736e-03	5.335247e-01	-2.2876125	FALSE	FALSE
Q9HBU6	ETNK1	3.187864e-01	4.049854	3.613400e+00	9.802380e-03	5.596424e-01	-2.2894488	FALSE	FALSE
P09651	HNRNPA1	8.301787e-02	4.058247	5.162242e+00	1.656896e-03	3.680814e-01	-2.3182531	FALSE	FALSE
Q9UNF1	MAGED2	2.641199e-01	4.052308	3.629933e+00	9.599944e-03	5.596424e-01	-2.3295994	FALSE	FALSE
Q13505	MTX1	4.734691e-01	4.034952	3.707898e+00	8.705114e-03	5.392548e-01	-2.3364696	FALSE	FALSE
P82921	MRPS21	5.896683e-01	4.023000	3.564738e+00	1.042582e-02	5.596424e-01	-2.3612782	FALSE	FALSE
P27701	CD82	-2.288748e-01	4.054230	-3.630558e+00	9.592382e-03	5.596424e-01	-2.3647069	FALSE	FALSE
P06729	CD2	-5.110169e-01	4.033758	-3.545156e+00	1.068881e-02	5.596424e-01	-2.3768702	FALSE	FALSE
Q9H7E9	C8orf33	2.455972e-01	4.053477	3.569720e+00	1.036004e-02	5.596424e-01	-2.3859192	FALSE	FALSE
P04035	HMGCR	1.280629e+00	3.888722	3.620903e+00	9.709941e-03	5.596424e-01	-2.3888488	FALSE	FALSE
Q9Y6I9	TEX264	1.092779e+00	3.932965	3.556339e+00	1.053775e-02	5.596424e-01	-2.3895455	FALSE	FALSE
Q9BR76	CORO1B	2.030615e-01	4.055347	3.607578e+00	9.874765e-03	5.596424e-01	-2.3931009	FALSE	FALSE
Q9UIB8	CD84	5.309260e-01	4.030875	3.566040e+00	1.040858e-02	5.596424e-01	-2.3964407	FALSE	FALSE
Q6PID6	TTC33	2.643541e-01	4.052593	3.508658e+00	1.119858e-02	5.596424e-01	-2.4306343	FALSE	FALSE
Q15717	ELAVL1	1.278627e-01	4.057317	4.197958e+00	4.806981e-03	4.692529e-01	-2.4372081	FALSE	FALSE
Q9UKM7	MAN1B1	9.691117e-01	3.964365	3.870258e+00	7.121507e-03	5.335247e-01	-2.4422657	FALSE	FALSE
P34931	HSPA1L	-1.442124e-01	4.056908	-3.986158e+00	6.185722e-03	5.031385e-01	-2.4600362	FALSE	FALSE
Q6PIY7	TENT2	4.374351e-01	4.042737	3.542064e+00	1.073101e-02	5.596424e-01	-2.5023616	FALSE	FALSE
Q96P11	NSUN5	3.766443e-01	4.044062	3.433320e+00	1.233677e-02	5.974104e-01	-2.5091562	FALSE	FALSE
Q96S82	UBL7	6.210343e-01	4.019919	3.503162e+00	1.127761e-02	5.596424e-01	-2.5235677	FALSE	FALSE
Q13569	TDG	5.971389e-01	4.023172	3.502730e+00	1.128385e-02	5.596424e-01	-2.5325799	FALSE	FALSE
Q00537	CDK17	-9.559910e-01	3.976427	-3.982282e+00	6.214727e-03	5.031385e-01	-2.5437097	FALSE	FALSE
P04406	GAPDH	8.142433e-02	4.058266	5.083308e+00	1.799028e-03	3.688007e-01	-2.5491784	FALSE	FALSE
Q9Y3S2	ZNF330	-1.824784e-01	4.056035	-3.518124e+00	1.106387e-02	5.596424e-01	-2.5630208	FALSE	FALSE
Q15287	RNPS1	2.057660e-01	4.054519	4.044673e+00	5.765514e-03	4.994072e-01	-2.5873506	FALSE	FALSE
Q99543	DNAJC2	2.074286e-01	4.054473	3.673082e+00	9.092879e-03	5.536753e-01	-2.5996363	FALSE	FALSE
O00422	SAP18	1.526045e-01	4.056561	3.955585e+00	6.418635e-03	5.060847e-01	-2.6066291	FALSE	FALSE
Q9UPU7	TBC1D2B	-3.648691e-01	4.048508	-3.372646e+00	1.334518e-02	6.162967e-01	-2.6095967	FALSE	FALSE
P09429	HMGB1	1.115426e-01	4.057677	4.717569e+00	2.663603e-03	4.012688e-01	-2.6321172	FALSE	FALSE
P57721	PCBP3	6.741914e-02	4.058471	4.471680e+00	3.504795e-03	4.226371e-01	-2.6837989	FALSE	FALSE
P54252	ATXN3	2.890817e-01	4.050252	3.312036e+00	1.444263e-02	6.390083e-01	-2.7063035	FALSE	FALSE
Q96J01	THOC3	1.980585e-01	4.054923	3.522337e+00	1.100448e-02	5.596424e-01	-2.7145319	FALSE	FALSE
O96020	CCNE2	-4.078761e-01	4.043695	-3.252510e+00	1.561636e-02	6.578126e-01	-2.7169311	FALSE	FALSE
Q92688	ANP32B	1.521973e-01	4.056539	4.301861e+00	4.258129e-03	4.538838e-01	-2.7259273	FALSE	FALSE
P99999	CYCS	3.531113e-01	4.045126	3.794599e+00	7.816116e-03	5.335247e-01	-2.7389441	FALSE	FALSE
P09972	ALDOC	1.122378e-01	4.057806	3.656558e+00	9.283507e-03	5.596424e-01	-2.7611898	FALSE	FALSE
O00629	KPNA4	2.578792e-01	4.051738	3.438278e+00	1.225811e-02	5.974104e-01	-2.7697257	FALSE	FALSE
Q9BWU1	CDK19	-7.620510e-01	4.009792	-3.702104e+00	8.768370e-03	5.392548e-01	-2.7738297	FALSE	FALSE
Q9UBM7	DHCR7	2.340324e-01	4.053209	3.359856e+00	1.356898e-02	6.181424e-01	-2.7779607	FALSE	FALSE
Q9NW81	DMAC2	3.517291e-01	4.047501	3.179248e+00	1.720470e-02	6.700892e-01	-2.7823178	FALSE	FALSE
Q9BVW5	TIPIN	4.948125e-01	4.031169	3.175113e+00	1.729941e-02	6.700892e-01	-2.7855943	FALSE	FALSE
P31350	RRM2	-9.791661e-02	4.058012	-3.877839e+00	7.055748e-03	5.335247e-01	-2.7933144	FALSE	FALSE
P31641	SLC6A6	5.053344e-01	4.032047	3.180345e+00	1.717968e-02	6.700892e-01	-2.8006244	FALSE	FALSE
Q3KRA6	C2orf76	3.829437e-01	4.042693	3.151698e+00	1.784646e-02	6.700892e-01	-2.8164487	FALSE	FALSE
Q96C57	CUSTOS	2.019498e-01	4.054948	3.282321e+00	1.501612e-02	6.418455e-01	-2.8323230	FALSE	FALSE
Q8N4H5	TOMM5	5.161339e-01	4.028122	3.328884e+00	1.412805e-02	6.343305e-01	-2.8723115	FALSE	FALSE
Q9UI08	EVL	1.739292e-01	4.055933	3.379340e+00	1.322964e-02	6.162967e-01	-2.8728533	FALSE	FALSE
Q9C0B5	ZDHHC5	7.259392e-01	4.000178	3.144473e+00	1.801898e-02	6.700892e-01	-2.8859051	FALSE	FALSE
Q8N5I9	C12orf45	2.047198e-01	4.055434	3.141647e+00	1.808696e-02	6.700892e-01	-2.8860556	FALSE	FALSE
Q9H1P3	OSBPL2	-4.756502e-01	4.035386	-3.094305e+00	1.926781e-02	6.810174e-01	-2.8956463	FALSE	FALSE
O95997	PTTG1	4.179672e-01	4.038700	3.096519e+00	1.921077e-02	6.810174e-01	-2.9012796	FALSE	FALSE
P62875	POLR2L	-3.457169e-01	4.044946	-3.246390e+00	1.574277e-02	6.586263e-01	-2.9150627	FALSE	FALSE
O14735	CDIPT	4.369390e-01	4.037627	3.041563e+00	2.068182e-02	6.833391e-01	-2.9277088	FALSE	FALSE
Q9Y4F3	MARF1	2.531410e-01	4.051969	3.165582e+00	1.751987e-02	6.700892e-01	-2.9360032	FALSE	FALSE
Q9UKS7	IKZF2	3.538517e-01	4.044854	3.064344e+00	2.005781e-02	6.833391e-01	-2.9409499	FALSE	FALSE
P46108	CRK	2.986971e-01	4.049079	3.144587e+00	1.801626e-02	6.700892e-01	-2.9439711	FALSE	FALSE
Q9UL54	TAOK2	-4.524188e-01	4.038204	-3.043042e+00	2.064067e-02	6.833391e-01	-2.9501182	FALSE	FALSE
P0DPD7	EEF1AKMT4	-4.630044e-01	4.040620	-3.123485e+00	1.853049e-02	6.758555e-01	-2.9609501	FALSE	FALSE
Q969V5	MUL1	5.917993e-01	4.020916	3.065967e+00	2.001414e-02	6.833391e-01	-2.9624934	FALSE	FALSE
O75976	CPD	2.301522e-01	4.053544	3.121797e+00	1.857229e-02	6.758555e-01	-2.9793849	FALSE	FALSE
Q9NRR5	UBQLN4	2.524009e-01	4.051813	3.786536e+00	7.894430e-03	5.335247e-01	-2.9836849	FALSE	FALSE
Q8N0T1	RBIS	-3.107616e-01	4.049763	-2.981030e+00	2.244337e-02	7.000221e-01	-3.0009196	FALSE	FALSE
Q8NI27	THOC2	1.523547e-01	4.056847	3.207485e+00	1.657274e-02	6.700892e-01	-3.0112147	FALSE	FALSE
Q8IY67	RAVER1	1.200918e-01	4.057491	3.542459e+00	1.072560e-02	5.596424e-01	-3.0151161	FALSE	FALSE
Q9BWH2	FUNDC2	2.607056e-01	4.051144	3.283832e+00	1.498637e-02	6.418455e-01	-3.0439737	FALSE	FALSE
Q96S44	TP53RK	2.239312e-01	4.053153	3.391372e+00	1.302471e-02	6.162967e-01	-3.0462976	FALSE	FALSE
P00519	ABL1	-9.129346e-01	3.964628	-3.081075e+00	1.961244e-02	6.833391e-01	-3.0558645	FALSE	FALSE
Q92802	N4BP2L2	-5.331831e-01	4.032488	-3.005960e+00	2.169913e-02	6.843571e-01	-3.0886214	FALSE	FALSE
O95140	MFN2	2.632997e-01	4.051559	2.974228e+00	2.265112e-02	7.000221e-01	-3.0963702	FALSE	FALSE
Q16539	MAPK14	-4.000207e-01	4.039447	-3.105537e+00	1.898032e-02	6.810174e-01	-3.1089238	FALSE	FALSE
Q05D32	CTDSPL2	4.355459e-01	4.035165	3.010143e+00	2.157686e-02	6.843571e-01	-3.1091979	FALSE	FALSE
O94967	WDR47	3.730864e-01	4.045383	2.885918e+00	2.554371e-02	7.255687e-01	-3.1148272	FALSE	FALSE
Q9UID6	ZNF639	3.930203e-01	4.043357	2.871500e+00	2.605228e-02	7.255687e-01	-3.1251075	FALSE	FALSE
Q16643	DBN1	1.706384e-01	4.055726	3.524722e+00	1.097101e-02	5.596424e-01	-3.1267666	FALSE	FALSE
Q96I15	SCLY	2.636348e-01	4.052046	2.884084e+00	2.560779e-02	7.255687e-01	-3.1443685	FALSE	FALSE
P50552	VASP	1.787232e-01	4.056357	2.950712e+00	2.338548e-02	7.084764e-01	-3.1465458	FALSE	FALSE
P10746	UROS	3.064703e-01	4.049253	2.860074e+00	2.646299e-02	7.255687e-01	-3.1474221	FALSE	FALSE
P57764	GSDMD	2.651131e-01	4.050832	3.281689e+00	1.502858e-02	6.418455e-01	-3.1486054	FALSE	FALSE
Q15366	PCBP2	2.537695e-01	4.051920	3.959075e+00	6.391570e-03	5.060847e-01	-3.1546257	FALSE	FALSE
Q14814	MEF2D	3.507154e-01	4.047334	2.829195e+00	2.760784e-02	7.255687e-01	-3.1688122	FALSE	FALSE
Q03426	MVK	2.790409e-01	4.051925	2.804549e+00	2.855938e-02	7.255687e-01	-3.1949442	FALSE	FALSE
Q86TP1	PRUNE1	2.984835e-01	4.049987	2.812574e+00	2.824578e-02	7.255687e-01	-3.1954420	FALSE	FALSE
O14562	UBFD1	4.803221e-01	4.030922	3.020640e+00	2.127329e-02	6.843571e-01	-3.1963832	FALSE	FALSE
Q9H814	PHAX	2.407905e-01	4.052339	3.017697e+00	2.135794e-02	6.843571e-01	-3.1983043	FALSE	FALSE
O00182	LGALS9	2.472284e-01	4.051782	3.258817e+00	1.548723e-02	6.568722e-01	-3.2080554	FALSE	FALSE
O60551	NMT2	4.438015e-01	4.034299	2.796626e+00	2.887261e-02	7.255687e-01	-3.2086770	FALSE	FALSE
Q92597	NDRG1	3.151464e-01	4.049395	2.782802e+00	2.942796e-02	7.255687e-01	-3.2153184	FALSE	FALSE
Q9H7Z3	NRDE2	2.481290e-01	4.052943	2.817483e+00	2.805573e-02	7.255687e-01	-3.2297063	FALSE	FALSE
P49593	PPM1F	2.615711e-01	4.053204	2.766706e+00	3.008886e-02	7.255687e-01	-3.2388510	FALSE	FALSE
P49761	CLK3	2.743995e-01	4.050750	2.811886e+00	2.827252e-02	7.255687e-01	-3.2477174	FALSE	FALSE
Q8NCG7	DAGLB	3.761114e-01	4.046114	2.776672e+00	2.967783e-02	7.255687e-01	-3.2494597	FALSE	FALSE
Q03013	GSTM4	3.200614e-01	4.046017	3.103868e+00	1.902274e-02	6.810174e-01	-3.2540986	FALSE	FALSE
Q9UIS9	MBD1	6.549409e-01	4.010900	2.848999e+00	2.686768e-02	7.255687e-01	-3.2553249	FALSE	FALSE
Q92551	IP6K1	4.228691e-01	4.043144	2.816786e+00	2.808263e-02	7.255687e-01	-3.2564176	FALSE	FALSE
Q6FIF0	ZFAND6	2.714234e-01	4.050577	2.841038e+00	2.716263e-02	7.255687e-01	-3.2625075	FALSE	FALSE
Q8IV48	ERI1	1.808162e-01	4.055591	2.965190e+00	2.293041e-02	7.003090e-01	-3.2707459	FALSE	FALSE
Q99547	MPHOSPH6	3.053551e-01	4.047970	2.846800e+00	2.694880e-02	7.255687e-01	-3.2750920	FALSE	FALSE
Q96HQ2	CDKN2AIPNL	5.580777e-01	4.020310	2.732595e+00	3.154203e-02	7.292611e-01	-3.2776437	FALSE	FALSE
P16591	FER	-5.662187e-01	4.018651	-2.738982e+00	3.126434e-02	7.255687e-01	-3.2813248	FALSE	FALSE
Q9H944	MED20	2.226545e-01	4.053472	2.898175e+00	2.511967e-02	7.255687e-01	-3.2933698	FALSE	FALSE
Q96JK2	DCAF5	3.078416e-01	4.049432	2.709105e+00	3.258580e-02	7.382446e-01	-3.3006729	FALSE	FALSE
O95429	BAG4	2.872174e-01	4.050936	2.713999e+00	3.236533e-02	7.372104e-01	-3.3010754	FALSE	FALSE
O43822	CFAP410	6.413566e-01	4.013208	2.788890e+00	2.918200e-02	7.255687e-01	-3.3060090	FALSE	FALSE
Q8N128	FAM177A1	-4.469271e-01	4.042200	-2.800581e+00	2.871581e-02	7.255687e-01	-3.3063468	FALSE	FALSE
Q8WU76	SCFD2	3.305606e-01	4.047040	2.706209e+00	3.271695e-02	7.382446e-01	-3.3067976	FALSE	FALSE
Q9NYL2	MAP3K20	-3.428924e-01	4.045315	-2.715351e+00	3.230474e-02	7.372104e-01	-3.3171549	FALSE	FALSE
Q8NBJ5	COLGALT1	1.712531e-01	4.056077	2.907994e+00	2.478541e-02	7.255687e-01	-3.3224154	FALSE	FALSE
Q92664	GTF3A	5.662318e-01	4.021005	2.750354e+00	3.077641e-02	7.255687e-01	-3.3237586	FALSE	FALSE
Q96J42	TXNDC15	4.656450e-01	4.030247	2.679185e+00	3.396839e-02	7.398176e-01	-3.3299587	FALSE	FALSE
Q9UMX0	UBQLN1	2.110184e-01	4.053776	3.018238e+00	2.134235e-02	6.843571e-01	-3.3361270	FALSE	FALSE
Q10469	MGAT2	3.661686e-01	4.043138	2.687294e+00	3.358768e-02	7.382446e-01	-3.3384463	FALSE	FALSE
P16383	GCFC2	2.577051e-01	4.051577	2.771851e+00	2.987592e-02	7.255687e-01	-3.3415024	FALSE	FALSE
P41252	IARS1	8.845147e-02	4.058208	3.314120e+00	1.440329e-02	6.390083e-01	-3.3418266	FALSE	FALSE
Q9UGJ1	TUBGCP4	2.120655e-01	4.053750	2.974383e+00	2.264637e-02	7.000221e-01	-3.3470016	FALSE	FALSE
Q9H999	PANK3	4.828619e-01	4.029444	2.662516e+00	3.476541e-02	7.398176e-01	-3.3471743	FALSE	FALSE
Q99496	RNF2	2.022568e-01	4.054741	2.822921e+00	2.784684e-02	7.255687e-01	-3.3490193	FALSE	FALSE
Q92733	PRCC	1.912687e-01	4.055715	2.762442e+00	3.026656e-02	7.255687e-01	-3.3537223	FALSE	FALSE
Q8TDP1	RNASEH2C	1.140922e-01	4.057546	3.367871e+00	1.342825e-02	6.162967e-01	-3.3549237	FALSE	FALSE
Q9NW64	RBM22	1.712665e-01	4.055737	3.007798e+00	2.164531e-02	6.843571e-01	-3.3641116	FALSE	FALSE
P49458	SRP9	-1.430909e-01	4.056646	-3.643774e+00	9.433993e-03	5.596424e-01	-3.3654783	FALSE	FALSE
Q96BR5	COA7	5.237010e-01	4.022441	2.724131e+00	3.191399e-02	7.323546e-01	-3.3695885	FALSE	FALSE
Q6ZNJ1	NBEAL2	2.483832e-01	4.051921	2.788056e+00	2.921556e-02	7.255687e-01	-3.3725190	FALSE	FALSE
O75330	HMMR	-2.198986e-01	4.054621	-2.698801e+00	3.305510e-02	7.382446e-01	-3.3733667	FALSE	FALSE
Q14135	VGLL4	8.176217e-01	3.981535	2.786403e+00	2.928219e-02	7.255687e-01	-3.3746249	FALSE	FALSE
Q8TAP6	CEP76	2.831484e-01	4.049418	2.744318e+00	3.103437e-02	7.255687e-01	-3.3770324	FALSE	FALSE
Q9P258	RCC2	1.284769e-01	4.057097	3.523054e+00	1.099441e-02	5.596424e-01	-3.3831310	FALSE	FALSE
Q15424	SAFB	1.240098e-01	4.057209	3.503451e+00	1.127344e-02	5.596424e-01	-3.4088040	FALSE	FALSE
Q9H6X2	ANTXR1	4.387277e-01	4.040320	2.657226e+00	3.502247e-02	7.399588e-01	-3.4102497	FALSE	FALSE
P13716	ALAD	2.601601e-01	4.050889	2.740255e+00	3.120932e-02	7.255687e-01	-3.4186957	FALSE	FALSE
Q9NPF0	CD320	3.236316e-01	4.046954	2.623212e+00	3.672373e-02	7.506608e-01	-3.4195536	FALSE	FALSE
P22681	CBL	2.247435e-01	4.053718	2.697032e+00	3.313641e-02	7.382446e-01	-3.4271377	FALSE	FALSE
P20290	BTF3	2.239493e-01	4.053012	3.222914e+00	1.623805e-02	6.700892e-01	-3.4286126	FALSE	FALSE
P27816	MAP4	1.739563e-01	4.055426	3.193981e+00	1.687177e-02	6.700892e-01	-3.4353993	FALSE	FALSE
P36542	ATP5F1C	1.421529e-01	4.056654	3.328745e+00	1.413061e-02	6.343305e-01	-3.4380853	FALSE	FALSE
Q9UDW3	ZMAT5	9.166400e-01	3.960506	2.799799e+00	2.874673e-02	7.255687e-01	-3.4419523	FALSE	FALSE
Q9Y3T6	R3HCC1	-3.924150e-01	4.043136	-2.573264e+00	3.938114e-02	7.603899e-01	-3.4484265	FALSE	FALSE
Q8TF42	UBASH3B	2.843452e-01	4.050091	2.614081e+00	3.719510e-02	7.542993e-01	-3.4491778	FALSE	FALSE
Q9BQE5	APOL2	-1.818327e-01	4.055558	-2.784797e+00	2.934711e-02	7.255687e-01	-3.4518388	FALSE	FALSE
Q9NV31	IMP3	2.500883e-01	4.051355	2.793822e+00	2.898438e-02	7.255687e-01	-3.4527749	FALSE	FALSE
Q9NW13	RBM28	2.980958e-01	4.048024	3.074190e+00	1.979442e-02	6.833391e-01	-3.4533025	FALSE	FALSE
Q9BT09	CNPY3	2.042532e-01	4.054075	2.825026e+00	2.776639e-02	7.255687e-01	-3.4571245	FALSE	FALSE
O60762	DPM1	2.804019e-01	4.048939	2.922627e+00	2.429602e-02	7.149308e-01	-3.4598939	FALSE	FALSE
Q9P0K8	FOXJ2	5.029398e-01	4.030863	2.612340e+00	3.728569e-02	7.542993e-01	-3.4653574	FALSE	FALSE
O00161	SNAP23	2.598504e-01	4.050752	2.763485e+00	3.022298e-02	7.255687e-01	-3.4658791	FALSE	FALSE
Q99708	RBBP8	3.832297e-01	4.045075	2.575942e+00	3.923367e-02	7.603899e-01	-3.4680656	FALSE	FALSE
P47974	ZFP36L2	-2.047713e-01	4.055414	-2.622901e+00	3.673966e-02	7.506608e-01	-3.4682131	FALSE	FALSE
Q6QNY0	BLOC1S3	3.323341e-01	4.046922	2.553046e+00	4.051351e-02	7.603973e-01	-3.4697478	FALSE	FALSE
P50613	CDK7	-2.491279e-01	4.052385	-2.625854e+00	3.658854e-02	7.506608e-01	-3.4731975	FALSE	FALSE
Q3B726	TWISTNB	3.423003e-01	4.044009	2.675107e+00	3.416158e-02	7.398176e-01	-3.4785975	FALSE	FALSE
O75874	IDH1	1.164744e-01	4.057431	3.758769e+00	8.170794e-03	5.346192e-01	-3.4835886	FALSE	FALSE
Q9Y5U2	TSSC4	1.516821e-01	4.056866	2.771977e+00	2.987069e-02	7.255687e-01	-3.4856040	FALSE	FALSE
Q9NVA1	UQCC1	6.790498e-01	3.996553	2.571386e+00	3.948496e-02	7.603899e-01	-3.4936316	FALSE	FALSE
Q9BU64	CENPO	4.590265e-01	4.031923	2.527410e+00	4.199853e-02	7.603973e-01	-3.4965288	FALSE	FALSE
Q9BQ70	TCF25	3.463119e-01	4.045741	2.520132e+00	4.243041e-02	7.607785e-01	-3.5034589	FALSE	FALSE
P22694	PRKACB	3.635517e-01	4.044099	2.514509e+00	4.276728e-02	7.625714e-01	-3.5095525	FALSE	FALSE
Q96FZ7	CHMP6	3.480382e-01	4.043965	2.551306e+00	4.061252e-02	7.603973e-01	-3.5165407	FALSE	FALSE
P57075	UBASH3A	2.077327e-01	4.054903	2.592390e+00	3.834048e-02	7.603899e-01	-3.5218280	FALSE	FALSE
Q5SRI9	MANEA	4.924391e-01	4.024409	2.666126e+00	3.459112e-02	7.398176e-01	-3.5232395	FALSE	FALSE
Q8IUX1	TMEM126B	-3.968717e-01	4.040928	-2.497356e+00	4.381218e-02	7.651149e-01	-3.5259139	FALSE	FALSE
P02792	FTL	6.110303e-01	4.008226	2.532577e+00	4.169467e-02	7.603973e-01	-3.5297036	FALSE	FALSE
Q96BS2	TESC	2.035395e-01	4.055150	2.583233e+00	3.883510e-02	7.603899e-01	-3.5313158	FALSE	FALSE
Q96CB8	INTS12	3.234182e-01	4.046367	2.533368e+00	4.164840e-02	7.603973e-01	-3.5327022	FALSE	FALSE
Q52LR7	EPC2	4.251600e-01	4.037759	2.487797e+00	4.440601e-02	7.651149e-01	-3.5375325	FALSE	FALSE
Q96AT1	KIAA1143	-2.483086e-01	4.052023	-2.592872e+00	3.831464e-02	7.603899e-01	-3.5399792	FALSE	FALSE
P55197	MLLT10	3.946157e-01	4.045587	2.526738e+00	4.203822e-02	7.603973e-01	-3.5474764	FALSE	FALSE
Q6UWP7	LCLAT1	4.287413e-01	4.035412	2.490690e+00	4.422544e-02	7.651149e-01	-3.5487138	FALSE	FALSE
Q9UEE9	CFDP1	1.996041e-01	4.054252	2.739206e+00	3.125469e-02	7.255687e-01	-3.5555491	FALSE	FALSE
Q5SW79	CEP170	2.005457e-01	4.055095	2.577575e+00	3.914404e-02	7.603899e-01	-3.5595472	FALSE	FALSE
O75663	TIPRL	1.493025e-01	4.056435	2.935090e+00	2.388736e-02	7.106322e-01	-3.5597987	FALSE	FALSE
P61224	RAP1B	1.923379e-01	4.054572	3.294042e+00	1.478700e-02	6.418455e-01	-3.5602435	FALSE	FALSE
Q15629	TRAM1	3.319495e-01	4.044761	2.568088e+00	3.966788e-02	7.603899e-01	-3.5604094	FALSE	FALSE
P81877	SSBP2	4.543739e-01	4.032337	2.852880e+00	2.672512e-02	7.255687e-01	-3.5607570	FALSE	FALSE
Q96RD7	PANX1	3.389246e-01	4.047392	2.461644e+00	4.607399e-02	7.774480e-01	-3.5642723	FALSE	FALSE
Q7LG56	RRM2B	3.872593e-01	4.041240	2.458748e+00	4.626265e-02	7.774480e-01	-3.5678570	FALSE	FALSE
O95674	CDS2	5.595164e-01	4.015886	2.474833e+00	4.522482e-02	7.703163e-01	-3.5688751	FALSE	FALSE
Q9Y6I8	PXMP4	3.657187e-01	4.046920	2.472995e+00	4.534220e-02	7.703163e-01	-3.5723004	FALSE	FALSE
P49760	CLK2	3.918676e-01	4.040622	2.453422e+00	4.661175e-02	7.774480e-01	-3.5736297	FALSE	FALSE
Q9HC21	SLC25A19	3.221150e-01	4.046643	2.486360e+00	4.449604e-02	7.651149e-01	-3.5742474	FALSE	FALSE
Q13144	EIF2B5	1.245803e-01	4.057520	2.823903e+00	2.780927e-02	7.255687e-01	-3.5762128	FALSE	FALSE
Q8IUH3	RBM45	1.796867e-01	4.056141	2.577804e+00	3.913147e-02	7.603899e-01	-3.5768534	FALSE	FALSE
P04150	NR3C1	3.728303e-01	4.043184	2.446740e+00	4.705357e-02	7.774480e-01	-3.5795818	FALSE	FALSE
Q9H2J4	PDCL3	1.303810e-01	4.057153	2.924755e+00	2.422572e-02	7.149308e-01	-3.5807003	FALSE	FALSE
P42785	PRCP	4.316409e-01	4.035790	2.447676e+00	4.699146e-02	7.774480e-01	-3.5812605	FALSE	FALSE
P25440	BRD2	3.658873e-01	4.041244	2.665554e+00	3.461868e-02	7.398176e-01	-3.5817227	FALSE	FALSE
Q9UIM3	FKBPL	2.760165e-01	4.052053	2.448579e+00	4.693154e-02	7.774480e-01	-3.5837684	FALSE	FALSE
O95835	LATS1	4.165195e-01	4.037312	2.435279e+00	4.782161e-02	7.779308e-01	-3.5917164	FALSE	FALSE
Q9Y6V7	DDX49	1.672035e-01	4.056634	2.585245e+00	3.872586e-02	7.603899e-01	-3.5917914	FALSE	FALSE
Q96G23	CERS2	3.502193e-01	4.042620	2.538598e+00	4.134358e-02	7.603973e-01	-3.5975699	FALSE	FALSE
P35610	SOAT1	4.143474e-01	4.036498	2.439945e+00	4.750738e-02	7.774480e-01	-3.5988493	FALSE	FALSE
P35236	PTPN7	3.873921e-01	4.040420	2.433518e+00	4.794077e-02	7.779308e-01	-3.6007531	FALSE	FALSE
Q8N9B5	JMY	5.330622e-01	4.022343	2.427050e+00	4.838106e-02	7.789098e-01	-3.6040339	FALSE	FALSE
Q9BWH6	RPAP1	2.924848e-01	4.049369	2.454431e+00	4.654539e-02	7.774480e-01	-3.6060273	FALSE	FALSE
Q9BUR4	WRAP53	3.506998e-01	4.042661	2.465577e+00	4.581904e-02	7.762730e-01	-3.6077131	FALSE	FALSE
Q9H875	PRKRIP1	2.291659e-01	4.052494	2.692461e+00	3.334743e-02	7.382446e-01	-3.6112026	FALSE	FALSE
P11166	SLC2A1	6.563843e-01	3.999278	2.528431e+00	4.193830e-02	7.603973e-01	-3.6128394	FALSE	FALSE
Q7L4I2	RSRC2	1.786507e-01	4.055287	2.743589e+00	3.106571e-02	7.255687e-01	-3.6143230	FALSE	FALSE
Q8NEB9	PIK3C3	2.138784e-01	4.053921	2.567502e+00	3.970044e-02	7.603899e-01	-3.6179654	FALSE	FALSE
Q6PJI9	WDR59	3.918790e-01	4.040699	2.405467e+00	4.988089e-02	7.821917e-01	-3.6231636	FALSE	FALSE
Q9UDY2	TJP2	3.444050e-01	4.044763	2.423235e+00	4.864271e-02	7.800135e-01	-3.6235122	FALSE	FALSE
O75368	SH3BGRL	2.953439e-01	4.048219	3.198349e+00	1.677440e-02	6.700892e-01	-3.6289783	FALSE	FALSE
P35579	MYH9	5.417251e-02	4.058622	3.558733e+00	1.050570e-02	5.596424e-01	-3.6298795	FALSE	FALSE
Q16864	ATP6V1F	3.036481e-01	4.046843	2.654537e+00	3.515389e-02	7.399588e-01	-3.6302903	FALSE	FALSE
P13995	MTHFD2	4.088807e-01	4.036029	2.690672e+00	3.343039e-02	7.382446e-01	-3.6311452	FALSE	FALSE
Q6UN15	FIP1L1	9.119272e-02	4.058121	3.062327e+00	2.011225e-02	6.833391e-01	-3.6321864	FALSE	FALSE
Q99608	NDN	-6.971779e-01	3.994426	-2.434961e+00	4.784306e-02	7.779308e-01	-3.6438771	FALSE	FALSE
Q13637	RAB32	1.944538e-01	4.054601	2.651283e+00	3.531362e-02	7.399588e-01	-3.6469611	FALSE	FALSE
P98179	RBM3	2.236284e-01	4.052808	3.127297e+00	1.843643e-02	6.758555e-01	-3.6493670	FALSE	FALSE
P09693	CD3G	-1.899820e-01	4.054900	-2.620136e+00	3.688182e-02	7.510701e-01	-3.6565688	FALSE	FALSE
O15067	PFAS	1.249616e-01	4.057214	2.965991e+00	2.290550e-02	7.003090e-01	-3.6587888	FALSE	FALSE
Q3KQU3	MAP7D1	3.305319e-01	4.044994	2.428771e+00	4.826349e-02	7.789098e-01	-3.6599041	FALSE	FALSE
Q96K37	SLC35E1	4.639932e-01	4.030226	2.369634e+00	5.247820e-02	7.869802e-01	-3.6607518	FALSE	FALSE
Q9UHJ3	SFMBT1	4.378648e-01	4.037116	2.380374e+00	5.168536e-02	7.842522e-01	-3.6611658	FALSE	FALSE
P51991	HNRNPA3	1.987082e-01	4.054498	3.708988e+00	8.693278e-03	5.392548e-01	-3.6630446	FALSE	FALSE
Q8NBL1	POGLUT1	2.969156e-01	4.050062	2.370558e+00	5.240953e-02	7.869802e-01	-3.6665966	FALSE	FALSE
Q8NEC7	GSTCD	3.222019e-01	4.047054	2.377437e+00	5.190092e-02	7.842522e-01	-3.6689221	FALSE	FALSE
Q92966	SNAPC3	-3.964404e-01	4.044569	-2.388163e+00	5.111814e-02	7.821917e-01	-3.6690209	FALSE	FALSE
O94880	PHF14	2.242656e-01	4.052762	2.637967e+00	3.597530e-02	7.449430e-01	-3.6700736	FALSE	FALSE
Q9UIV1	CNOT7	1.535771e-01	4.056881	2.571938e+00	3.945438e-02	7.603899e-01	-3.6770819	FALSE	FALSE
Q9NPB6	PARD6A	-6.785642e-01	4.013465	-2.624147e+00	3.667581e-02	7.506608e-01	-3.6777057	FALSE	FALSE
Q86WQ0	NR2C2AP	-3.802620e-01	4.040544	-2.364910e+00	5.283095e-02	7.869802e-01	-3.6792842	FALSE	FALSE
Q9H981	ACTR8	2.285851e-01	4.054437	2.383492e+00	5.145752e-02	7.833261e-01	-3.6855766	FALSE	FALSE
A0A0B4J2D5	GATD3B	-1.468980e-01	4.056554	-2.804243e+00	2.857140e-02	7.255687e-01	-3.6863077	FALSE	FALSE
Q8NBA8	DTWD2	5.477191e-01	4.019547	2.344798e+00	5.436013e-02	7.876786e-01	-3.6901909	FALSE	FALSE
Q9NUL7	DDX28	3.204790e-01	4.049107	2.331001e+00	5.543557e-02	7.876786e-01	-3.7007582	FALSE	FALSE
Q9HD26	GOPC	-2.115184e-01	4.054703	-2.422355e+00	4.870328e-02	7.800135e-01	-3.7015591	FALSE	FALSE
P15260	IFNGR1	6.601013e-01	4.000749	2.355367e+00	5.355093e-02	7.869802e-01	-3.7018139	FALSE	FALSE
Q8TEL6	TRPC4AP	4.459314e-01	4.032265	2.329745e+00	5.553456e-02	7.876786e-01	-3.7022753	FALSE	FALSE
Q9BQ90	KLHDC3	3.944089e-01	4.039928	2.327381e+00	5.572136e-02	7.876786e-01	-3.7049232	FALSE	FALSE
Q8WZ60	KLHL6	2.985148e-01	4.046583	2.781159e+00	2.949469e-02	7.255687e-01	-3.7087676	FALSE	FALSE
Q9BTV5	FSD1	4.391940e-01	4.037967	2.350014e+00	5.395919e-02	7.876786e-01	-3.7109259	FALSE	FALSE
Q96MW1	CCDC43	2.253431e-01	4.052566	2.598838e+00	3.799618e-02	7.603899e-01	-3.7167740	FALSE	FALSE
Q9GZN8	C20orf27	1.708845e-01	4.055539	2.686791e+00	3.361114e-02	7.382446e-01	-3.7217708	FALSE	FALSE
P53621	COPA	9.380984e-02	4.058013	3.046936e+00	2.053278e-02	6.833391e-01	-3.7262406	FALSE	FALSE
Q9BY32	ITPA	1.122395e-01	4.057547	2.962891e+00	2.300202e-02	7.003090e-01	-3.7284564	FALSE	FALSE
Q8WVX9	FAR1	2.316718e-01	4.052852	2.416521e+00	4.910676e-02	7.803788e-01	-3.7335939	FALSE	FALSE
P40939	HADHA	8.829170e-02	4.058214	2.934122e+00	2.391884e-02	7.106322e-01	-3.7358063	FALSE	FALSE
Q8IU81	IRF2BP1	-1.364443e-01	4.057159	-2.641928e+00	3.577712e-02	7.433422e-01	-3.7377343	FALSE	FALSE
P05455	SSB	7.696890e-02	4.058320	3.172425e+00	1.736127e-02	6.700892e-01	-3.7390221	FALSE	FALSE
O95067	CCNB2	2.692940e-01	4.050368	2.359357e+00	5.324863e-02	7.869802e-01	-3.7495714	FALSE	FALSE
Q9UKZ1	CNOT11	5.540260e-01	4.017598	2.295603e+00	5.829608e-02	7.905403e-01	-3.7526338	FALSE	FALSE
Q8NCW5	NAXE	1.148007e-01	4.057812	2.675463e+00	3.414465e-02	7.398176e-01	-3.7558029	FALSE	FALSE
O95825	CRYZL1	5.769582e-01	4.010889	2.359365e+00	5.324805e-02	7.869802e-01	-3.7630759	FALSE	FALSE
Q5JSJ4	INTS6L	5.676451e-01	4.015442	2.279747e+00	5.962620e-02	7.990781e-01	-3.7654421	FALSE	FALSE
Q92667	AKAP1	2.793165e-01	4.048581	2.544200e+00	4.101965e-02	7.603973e-01	-3.7665594	FALSE	FALSE
Q8WVC6	DCAKD	2.718548e-01	4.050253	2.311997e+00	5.695286e-02	7.876786e-01	-3.7754061	FALSE	FALSE
Q9UQ35	SRRM2	1.772722e-01	4.055092	3.098756e+00	1.915333e-02	6.810174e-01	-3.7758907	FALSE	FALSE
Q9Y3Q8	TSC22D4	1.719074e-01	4.056452	2.399061e+00	5.033525e-02	7.821917e-01	-3.7824859	FALSE	FALSE
P22830	FECH	3.837648e-01	4.038879	2.297707e+00	5.812184e-02	7.905403e-01	-3.7826088	FALSE	FALSE
Q9Y5L4	TIMM13	2.444937e-01	4.051394	3.177735e+00	1.723929e-02	6.700892e-01	-3.7836093	FALSE	FALSE
Q8TCJ2	STT3B	2.419923e-01	4.051119	2.531179e+00	4.177668e-02	7.603973e-01	-3.7920040	FALSE	FALSE
Q8N5C6	SRBD1	3.263512e-01	4.044786	2.322862e+00	5.608025e-02	7.876786e-01	-3.7972091	FALSE	FALSE
Q9H974	QTRT2	-2.055975e-01	4.054787	-2.355305e+00	5.355559e-02	7.869802e-01	-3.7982155	FALSE	FALSE
O60333	KIF1B	3.352897e-01	4.043848	2.315466e+00	5.667270e-02	7.876786e-01	-3.8013167	FALSE	FALSE
P15848	ARSB	-2.817282e-01	4.050754	-2.247197e+00	6.245506e-02	8.026949e-01	-3.8041126	FALSE	FALSE
Q9NP61	ARFGAP3	1.136192e-01	4.057733	2.686962e+00	3.360317e-02	7.382446e-01	-3.8044972	FALSE	FALSE
Q9BZL6	PRKD2	2.767293e-01	4.049674	2.287551e+00	5.896768e-02	7.937315e-01	-3.8057554	FALSE	FALSE
P62714	PPP2CB	1.769111e-01	4.054978	3.163476e+00	1.756899e-02	6.700892e-01	-3.8060908	FALSE	FALSE
O43292	GPAA1	-2.508704e-01	4.051035	-2.354497e+00	5.361702e-02	7.869802e-01	-3.8078320	FALSE	FALSE
Q9UN37	VPS4A	1.493200e-01	4.056396	2.662901e+00	3.474679e-02	7.398176e-01	-3.8079654	FALSE	FALSE
A6NDU8	C5orf51	5.826473e-01	4.007877	2.311265e+00	5.701214e-02	7.876786e-01	-3.8090587	FALSE	FALSE
Q9BW27	NUP85	1.612450e-01	4.055820	2.654394e+00	3.516090e-02	7.399588e-01	-3.8107738	FALSE	FALSE
P12694	BCKDHA	2.233710e-01	4.053028	2.375512e+00	5.204277e-02	7.844682e-01	-3.8156724	FALSE	FALSE
Q9BY42	RTF2	3.410716e-01	4.043260	2.750719e+00	3.076086e-02	7.255687e-01	-3.8158353	FALSE	FALSE
Q96M89	CCDC138	4.998476e-01	4.026934	2.229168e+00	6.408067e-02	8.026949e-01	-3.8189207	FALSE	FALSE
Q15637	SF1	1.009966e-01	4.057746	3.384216e+00	1.314616e-02	6.162967e-01	-3.8233172	FALSE	FALSE
Q8WUI4	HDAC7	3.435692e-01	4.043618	2.233447e+00	6.369098e-02	8.026949e-01	-3.8240992	FALSE	FALSE
Q96CP2	FLYWCH2	2.540348e-01	4.050358	2.502685e+00	4.348472e-02	7.651149e-01	-3.8245777	FALSE	FALSE
Q16595	FXN	5.151001e-01	4.018206	2.276773e+00	5.987912e-02	8.005459e-01	-3.8319313	FALSE	FALSE
Q9NX00	TMEM160	1.943566e-01	4.054102	2.510037e+00	4.303713e-02	7.649663e-01	-3.8326335	FALSE	FALSE
Q9H5X1	CIAO2A	3.051345e-01	4.046262	2.327788e+00	5.568912e-02	7.876786e-01	-3.8342948	FALSE	FALSE
Q6PK04	CCDC137	2.011786e-01	4.054753	2.334303e+00	5.517617e-02	7.876786e-01	-3.8403117	FALSE	FALSE
Q6VN20	RANBP10	3.181907e-01	4.045139	2.309024e+00	5.719402e-02	7.876786e-01	-3.8416039	FALSE	FALSE
P46940	IQGAP1	1.165701e-01	4.057419	2.825832e+00	2.773568e-02	7.255687e-01	-3.8439584	FALSE	FALSE
Q96B23	C18orf25	5.395887e-01	4.014794	2.287388e+00	5.898135e-02	7.937315e-01	-3.8463139	FALSE	FALSE
Q9Y3D0	CIAO2B	4.904674e-01	4.020285	2.225698e+00	6.439856e-02	8.026949e-01	-3.8485801	FALSE	FALSE
Q16181	SEPTIN7	9.290906e-02	4.057970	3.046034e+00	2.055772e-02	6.833391e-01	-3.8489816	FALSE	FALSE
Q9NRP2	CMC2	1.157110e+00	3.855794	2.507750e+00	4.317584e-02	7.651149e-01	-3.8518910	FALSE	FALSE
P55072	VCP	5.276923e-02	4.058629	3.399075e+00	1.289531e-02	6.162967e-01	-3.8628933	FALSE	FALSE
Q96SZ5	ADO	2.873307e-01	4.047370	2.397195e+00	5.046841e-02	7.821917e-01	-3.8640090	FALSE	FALSE
Q9H5U6	ZCCHC4	2.751723e-01	4.051192	2.187151e+00	6.803899e-02	8.026949e-01	-3.8659482	FALSE	FALSE
Q9BZ29	DOCK9	2.677705e-01	4.052409	2.177720e+00	6.896124e-02	8.026949e-01	-3.8666870	FALSE	FALSE
Q13033	STRN3	1.654528e-01	4.056245	2.393108e+00	5.076133e-02	7.821917e-01	-3.8669836	FALSE	FALSE
Q9NZN4	EHD2	-3.518417e-01	4.043856	-2.162355e+00	7.049088e-02	8.026949e-01	-3.8741588	FALSE	FALSE
Q15006	EMC2	3.659360e-01	4.039724	2.427248e+00	4.836750e-02	7.789098e-01	-3.8766577	FALSE	FALSE
Q86Y79	PTRH1	3.403199e-01	4.047089	2.153439e+00	7.139435e-02	8.026949e-01	-3.8805796	FALSE	FALSE
O94919	ENDOD1	4.584852e-01	4.032010	2.159007e+00	7.082881e-02	8.026949e-01	-3.8810985	FALSE	FALSE
Q14978	NOLC1	2.627429e-01	4.049825	2.827797e+00	2.766088e-02	7.255687e-01	-3.8827297	FALSE	FALSE
P51553	IDH3G	1.383388e-01	4.057066	2.494686e+00	4.397723e-02	7.651149e-01	-3.8831028	FALSE	FALSE
Q9BRQ0	PYGO2	5.015893e-01	4.018048	2.195386e+00	6.724403e-02	8.026949e-01	-3.8840495	FALSE	FALSE
P62244	RPS15A	1.705598e-01	4.055412	3.375637e+00	1.329342e-02	6.162967e-01	-3.8879158	FALSE	FALSE
P62820	RAB1A	1.009290e-01	4.057743	3.078998e+00	1.966715e-02	6.833391e-01	-3.8900003	FALSE	FALSE
Q9H2C0	GAN	2.911599e-01	4.049246	2.169749e+00	6.975055e-02	8.026949e-01	-3.8900829	FALSE	FALSE
P28799	GRN	4.594623e-01	4.032838	2.152348e+00	7.150569e-02	8.026949e-01	-3.8920537	FALSE	FALSE
Q86W42	THOC6	1.403827e-01	4.057236	2.417491e+00	4.903946e-02	7.803788e-01	-3.8934176	FALSE	FALSE
Q92859	NEO1	3.371388e-01	4.041640	2.260691e+00	6.126599e-02	8.005459e-01	-3.8935290	FALSE	FALSE
Q9H3Z4	DNAJC5	2.452299e-01	4.051715	2.240762e+00	6.303036e-02	8.026949e-01	-3.8943822	FALSE	FALSE
O43524	FOXO3	3.449559e-01	4.043432	2.143012e+00	7.246577e-02	8.026949e-01	-3.9032110	FALSE	FALSE
Q96GC5	MRPL48	3.829509e-01	4.036914	2.332319e+00	5.533188e-02	7.876786e-01	-3.9119658	FALSE	FALSE
Q9UKT8	FBXW2	7.248180e-01	3.985096	2.208322e+00	6.601429e-02	8.026949e-01	-3.9168648	FALSE	FALSE
Q9BPX3	NCAPG	1.638756e-01	4.055679	2.557953e+00	4.023561e-02	7.603973e-01	-3.9179196	FALSE	FALSE
Q9NUB1	ACSS1	1.494476e-01	4.056405	2.491911e+00	4.414944e-02	7.651149e-01	-3.9189500	FALSE	FALSE
Q96G03	PGM2	8.121750e-02	4.058210	3.038119e+00	2.077795e-02	6.833391e-01	-3.9191196	FALSE	FALSE
Q9P253	VPS18	2.071902e-01	4.055226	2.187387e+00	6.801615e-02	8.026949e-01	-3.9208411	FALSE	FALSE
O14593	RFXANK	-4.125962e-01	4.037835	-2.107626e+00	7.622471e-02	8.026949e-01	-3.9273584	FALSE	FALSE
Q9BZK7	TBL1XR1	-1.173548e-01	4.057328	-2.802840e+00	2.862666e-02	7.255687e-01	-3.9332422	FALSE	FALSE
Q9BQ75	CMSS1	2.570220e-01	4.049580	2.308327e+00	5.725079e-02	7.876786e-01	-3.9337183	FALSE	FALSE
P31321	PRKAR1B	1.979591e-01	4.054667	2.264534e+00	6.093161e-02	8.005459e-01	-3.9350382	FALSE	FALSE
Q96ES7	SGF29	2.410403e-01	4.050963	2.318227e+00	5.645080e-02	7.876786e-01	-3.9365587	FALSE	FALSE
Q9Y2Z4	YARS2	1.697838e-01	4.056049	2.313511e+00	5.683046e-02	7.876786e-01	-3.9373541	FALSE	FALSE
Q15398	DLGAP5	2.879195e-01	4.047417	2.250379e+00	6.217258e-02	8.026949e-01	-3.9401102	FALSE	FALSE
Q2TAZ0	ATG2A	4.565793e-01	4.026471	2.093132e+00	7.782072e-02	8.026949e-01	-3.9417989	FALSE	FALSE
P61970	NUTF2	3.254343e-01	4.045932	3.157110e+00	1.771836e-02	6.700892e-01	-3.9434625	FALSE	FALSE
P22090	RPS4Y1	2.356332e-01	4.052229	3.283164e+00	1.499951e-02	6.418455e-01	-3.9463242	FALSE	FALSE
Q96GM8	TOE1	-2.243863e-01	4.052514	-2.319286e+00	5.636593e-02	7.876786e-01	-3.9463271	FALSE	FALSE
Q8IXS8	FAM126B	2.749782e-01	4.049286	2.156061e+00	7.112743e-02	8.026949e-01	-3.9475619	FALSE	FALSE
Q96S90	LYSMD1	5.283187e-01	4.015516	2.133477e+00	7.345983e-02	8.026949e-01	-3.9492036	FALSE	FALSE
Q4VCS5	AMOT	6.375739e-01	4.002907	2.117256e+00	7.518269e-02	8.026949e-01	-3.9512918	FALSE	FALSE
Q7Z3K6	MIER3	2.110525e-01	4.054079	2.206617e+00	6.617508e-02	8.026949e-01	-3.9548119	FALSE	FALSE
Q9H8W3	FAM204A	5.040528e-01	4.021736	2.078332e+00	7.948517e-02	8.026949e-01	-3.9548254	FALSE	FALSE
Q08623	PUDP	2.471787e-01	4.051028	2.239669e+00	6.312864e-02	8.026949e-01	-3.9552490	FALSE	FALSE
Q16526	CRY1	6.442934e-01	3.994195	2.077551e+00	7.957406e-02	8.026949e-01	-3.9563996	FALSE	FALSE
Q9C073	FAM117A	5.543703e-01	4.011875	2.072919e+00	8.010291e-02	8.026949e-01	-3.9589001	FALSE	FALSE
Q8IXQ5	KLHL7	2.789027e-01	4.050134	2.099172e+00	7.715163e-02	8.026949e-01	-3.9635506	FALSE	FALSE
Q96EP5	DAZAP1	2.058739e-01	4.053389	2.879947e+00	2.575303e-02	7.255687e-01	-3.9684624	FALSE	FALSE
Q96P47	AGAP3	6.174351e-01	3.996902	2.062090e+00	8.135303e-02	8.026949e-01	-3.9703656	FALSE	FALSE
P07199	CENPB	5.690965e-01	4.008082	2.133822e+00	7.342357e-02	8.026949e-01	-3.9713530	FALSE	FALSE
Q14088	RAB33A	2.368157e-01	4.051956	2.172579e+00	6.946926e-02	8.026949e-01	-3.9725304	FALSE	FALSE
Q86SX6	GLRX5	4.327921e-01	4.029312	2.245087e+00	6.264310e-02	8.026949e-01	-3.9771219	FALSE	FALSE
Q8NCP5	ZBTB44	3.723638e-01	4.041678	2.050595e+00	8.270160e-02	8.026949e-01	-3.9798770	FALSE	FALSE
P07858	CTSB	2.249642e-01	4.052608	2.206424e+00	6.619329e-02	8.026949e-01	-3.9855105	FALSE	FALSE
O96017	CHEK2	-1.386841e-01	4.057226	-2.351658e+00	5.383348e-02	7.876786e-01	-3.9882845	FALSE	FALSE
Q92896	GLG1	1.613376e-01	4.056170	2.319382e+00	5.635824e-02	7.876786e-01	-3.9938802	FALSE	FALSE
Q2KHR2	RFX7	2.395614e-01	4.053835	2.068652e+00	8.059318e-02	8.026949e-01	-3.9941112	FALSE	FALSE
Q15084	PDIA6	9.522131e-02	4.057854	3.046112e+00	2.055555e-02	6.833391e-01	-3.9996475	FALSE	FALSE
Q06945	SOX4	-2.511834e-01	4.052555	-2.066394e+00	8.085386e-02	8.026949e-01	-4.0032550	FALSE	FALSE
P09960	LTA4H	9.389513e-02	4.057909	2.937542e+00	2.380784e-02	7.106322e-01	-4.0037785	FALSE	FALSE
A3KN83	SBNO1	1.894691e-01	4.055107	2.203342e+00	6.648502e-02	8.026949e-01	-4.0077439	FALSE	FALSE
Q8TAV0	FAM76A	2.721491e-01	4.050067	2.070058e+00	8.043131e-02	8.026949e-01	-4.0084033	FALSE	FALSE
Q9P032	NDUFAF4	3.281342e-01	4.042338	2.173613e+00	6.936679e-02	8.026949e-01	-4.0090422	FALSE	FALSE
Q2KHT3	CLEC16A	5.116092e-01	4.018353	2.019406e+00	8.647475e-02	8.026949e-01	-4.0091704	FALSE	FALSE
Q9BQC3	DPH2	2.684473e-01	4.050711	2.063672e+00	8.116919e-02	8.026949e-01	-4.0092310	FALSE	FALSE
Q8N344	MIER2	5.412131e-01	4.019080	2.044869e+00	8.338178e-02	8.026949e-01	-4.0094033	FALSE	FALSE
Q15361	TTF1	5.088089e-01	4.019501	2.027019e+00	8.553811e-02	8.026949e-01	-4.0107225	FALSE	FALSE
Q8IUH5	ZDHHC17	3.151694e-01	4.044874	2.109050e+00	7.606973e-02	8.026949e-01	-4.0132124	FALSE	FALSE
Q8WVB6	CHTF18	1.962665e-01	4.054201	2.264375e+00	6.094544e-02	8.005459e-01	-4.0145833	FALSE	FALSE
O60645	EXOC3	2.352320e-01	4.051331	2.296967e+00	5.818311e-02	7.905403e-01	-4.0154999	FALSE	FALSE
P0DPB6	POLR1D	3.754671e-01	4.038631	2.485684e+00	4.453840e-02	7.651149e-01	-4.0158369	FALSE	FALSE
Q8NB14	USP38	3.901045e-01	4.037080	2.025492e+00	8.572512e-02	8.026949e-01	-4.0160156	FALSE	FALSE
Q01968	OCRL	4.101420e-01	4.036841	2.009279e+00	8.773653e-02	8.026949e-01	-4.0190634	FALSE	FALSE
Q9H4A3	WNK1	1.205877e-01	4.057349	2.548226e+00	4.078849e-02	7.603973e-01	-4.0235955	FALSE	FALSE
O43736	ITM2A	2.259242e-01	4.051794	2.356194e+00	5.348815e-02	7.869802e-01	-4.0269507	FALSE	FALSE
Q6P3W7	SCYL2	2.151585e-01	4.052700	2.309058e+00	5.719131e-02	7.876786e-01	-4.0364874	FALSE	FALSE
Q684P5	RAP1GAP2	3.027614e-01	4.047620	2.011032e+00	8.751676e-02	8.026949e-01	-4.0429930	FALSE	FALSE
P25054	APC	4.068040e-01	4.041738	1.994953e+00	8.955290e-02	8.026949e-01	-4.0487708	FALSE	FALSE
O75503	CLN5	2.572437e-01	4.051047	2.043094e+00	8.359376e-02	8.026949e-01	-4.0489569	FALSE	FALSE
P45985	MAP2K4	1.962011e-01	4.054606	2.143338e+00	7.243204e-02	8.026949e-01	-4.0566750	FALSE	FALSE
P37108	SRP14	7.354158e-01	3.993209	3.059051e+00	2.020096e-02	6.833391e-01	-4.0575385	FALSE	FALSE
Q6IA69	NADSYN1	3.174853e-01	4.045082	2.010733e+00	8.755424e-02	8.026949e-01	-4.0585514	FALSE	FALSE
Q8N9N7	LRRC57	3.591029e-01	4.038129	2.083894e+00	7.885552e-02	8.026949e-01	-4.0613263	FALSE	FALSE
Q8TB72	PUM2	1.714121e-01	4.055498	2.269477e+00	6.050429e-02	8.005459e-01	-4.0615781	FALSE	FALSE
Q13127	REST	5.930516e-01	4.003111	1.975802e+00	9.203985e-02	8.026949e-01	-4.0627808	FALSE	FALSE
P09132	SRP19	1.625337e-01	4.055456	2.576120e+00	3.922392e-02	7.603899e-01	-4.0639307	FALSE	FALSE
Q96GX5	MASTL	4.147972e-01	4.032762	1.985418e+00	9.078263e-02	8.026949e-01	-4.0654727	FALSE	FALSE
O75386	TULP3	3.856578e-01	4.037474	1.968475e+00	9.300936e-02	8.026949e-01	-4.0656852	FALSE	FALSE
Q9UJU2	LEF1	-2.518941e-01	4.049580	-2.550061e+00	4.068356e-02	7.603973e-01	-4.0702849	FALSE	FALSE
Q96BK5	PINX1	-2.693614e-01	4.049876	-2.013624e+00	8.719286e-02	8.026949e-01	-4.0722354	FALSE	FALSE
Q9Y6I7	WSB1	-2.430699e-01	4.050172	-2.538010e+00	4.137773e-02	7.603973e-01	-4.0772517	FALSE	FALSE
Q99805	TM9SF2	1.409325e-01	4.056450	2.535227e+00	4.153977e-02	7.603973e-01	-4.0804025	FALSE	FALSE
Q9Y5K5	UCHL5	9.668552e-02	4.057939	2.646991e+00	3.552546e-02	7.406156e-01	-4.0828213	FALSE	FALSE
Q92541	RTF1	1.098651e-01	4.057742	2.475083e+00	4.520888e-02	7.703163e-01	-4.0841992	FALSE	FALSE
Q6P1Q0	LETMD1	5.045306e-01	4.016440	1.936990e+00	9.729239e-02	8.026949e-01	-4.0846281	FALSE	FALSE
P48382	RFX5	2.310814e-01	4.051901	2.112008e+00	7.574873e-02	8.026949e-01	-4.0853660	FALSE	FALSE
Q68D85	NCR3LG1	5.523236e-01	4.008566	1.939680e+00	9.691895e-02	8.026949e-01	-4.0868230	FALSE	FALSE
Q9BV19	C1orf50	5.541530e-01	4.008975	1.946125e+00	9.602994e-02	8.026949e-01	-4.0882067	FALSE	FALSE
P31323	PRKAR2B	2.288174e-01	4.052227	2.096965e+00	7.739541e-02	8.026949e-01	-4.0912131	FALSE	FALSE
Q9UHD9	UBQLN2	1.638232e-01	4.055349	2.540232e+00	4.124877e-02	7.603973e-01	-4.0936344	FALSE	FALSE
Q6DKI1	RPL7L1	-2.470777e-01	4.051560	-2.015738e+00	8.692957e-02	8.026949e-01	-4.0938616	FALSE	FALSE
Q9ULJ3	ZBTB21	3.428457e-01	4.045465	1.923711e+00	9.915696e-02	8.026949e-01	-4.0970786	FALSE	FALSE
O43808	SLC25A17	2.730899e-01	4.048219	2.070724e+00	8.035471e-02	8.026949e-01	-4.0978566	FALSE	FALSE
Q6P1R3	MSANTD2	4.665037e-01	4.027356	1.920954e+00	9.954846e-02	8.026949e-01	-4.1012053	FALSE	FALSE
O15400	STX7	2.718448e-01	4.048007	2.128340e+00	7.400107e-02	8.026949e-01	-4.1048283	FALSE	FALSE
Q8WUQ7	CACTIN	1.565842e-01	4.056580	2.175631e+00	6.916717e-02	8.026949e-01	-4.1054950	FALSE	FALSE
Q9BRJ6	C7orf50	3.315754e-01	4.041607	2.067482e+00	8.072816e-02	8.026949e-01	-4.1060741	FALSE	FALSE
P38935	IGHMBP2	5.544611e-01	4.002540	1.930207e+00	9.824050e-02	8.026949e-01	-4.1064225	FALSE	FALSE
O95563	MPC2	-1.751832e-01	4.055054	-2.287793e+00	5.894738e-02	7.937315e-01	-4.1091340	FALSE	FALSE
Q6NZ67	MZT2B	4.400459e-01	4.027044	2.056007e+00	8.206390e-02	8.026949e-01	-4.1094793	FALSE	FALSE
Q99426	TBCB	-8.293669e-02	4.058246	-2.688679e+00	3.352311e-02	7.382446e-01	-4.1113699	FALSE	FALSE
Q15696	ZRSR2	4.067947e-01	4.035003	1.903758e+00	1.020251e-01	8.026949e-01	-4.1165750	FALSE	FALSE
P48506	GCLC	1.313290e-01	4.056866	2.443238e+00	4.728687e-02	7.774480e-01	-4.1169189	FALSE	FALSE
Q9Y6I4	USP3	3.703865e-01	4.037078	2.112560e+00	7.568904e-02	8.026949e-01	-4.1184314	FALSE	FALSE
Q9NP50	SINHCAF	-2.506045e-01	4.050818	-2.000696e+00	8.882033e-02	8.026949e-01	-4.1198825	FALSE	FALSE
Q5T447	HECTD3	3.211201e-01	4.043302	2.004207e+00	8.837537e-02	8.026949e-01	-4.1200075	FALSE	FALSE
P07602	PSAP	1.415608e-01	4.056333	2.743518e+00	3.106877e-02	7.255687e-01	-4.1218733	FALSE	FALSE
O94817	ATG12	-2.714947e-01	4.048035	-2.082550e+00	7.900720e-02	8.026949e-01	-4.1224397	FALSE	FALSE
Q96MW5	COG8	2.778361e-01	4.047921	2.001700e+00	8.869280e-02	8.026949e-01	-4.1260246	FALSE	FALSE
Q16560	SNRNP35	7.255466e-01	3.973799	1.890745e+00	1.039396e-01	8.026949e-01	-4.1290109	FALSE	FALSE
Q86U38	NOP9	2.172048e-01	4.052273	2.241704e+00	6.294587e-02	8.026949e-01	-4.1308633	FALSE	FALSE
P35813	PPM1A	1.946219e-01	4.053753	2.294849e+00	5.835858e-02	7.905403e-01	-4.1322342	FALSE	FALSE
P52566	ARHGDIB	1.622149e-01	4.055813	3.461947e+00	1.189006e-02	5.849911e-01	-4.1421908	FALSE	FALSE
Q15438	CYTH1	1.566102e-01	4.056480	2.148574e+00	7.189224e-02	8.026949e-01	-4.1448420	FALSE	FALSE
Q9NQC8	IFT46	4.308538e-01	4.030083	1.868130e+00	1.073512e-01	8.026949e-01	-4.1470576	FALSE	FALSE
Q4J6C6	PREPL	-2.162974e-01	4.052390	-2.140327e+00	7.274425e-02	8.026949e-01	-4.1482207	FALSE	FALSE
Q9Y5J6	TIMM10B	2.504697e-01	4.049455	2.149748e+00	7.177181e-02	8.026949e-01	-4.1515306	FALSE	FALSE
P15498	VAV1	1.168698e-01	4.057472	2.409036e+00	4.962959e-02	7.821917e-01	-4.1549570	FALSE	FALSE
O95372	LYPLA2	-2.098507e-01	4.052715	-2.220463e+00	6.488103e-02	8.026949e-01	-4.1581393	FALSE	FALSE
Q6PI26	SHQ1	3.527143e-01	4.042688	1.855574e+00	1.092926e-01	8.026949e-01	-4.1601519	FALSE	FALSE
Q9NP87	POLM	4.485035e-01	4.031987	1.857184e+00	1.090418e-01	8.026949e-01	-4.1612839	FALSE	FALSE
Q9BZF2	OSBPL7	4.949510e-01	4.027092	1.887976e+00	1.043515e-01	8.026949e-01	-4.1622341	FALSE	FALSE
Q3T8J9	GON4L	2.992398e-01	4.047209	1.888514e+00	1.042714e-01	8.026949e-01	-4.1647766	FALSE	FALSE
P52209	PGD	9.609074e-02	4.057794	2.934810e+00	2.389647e-02	7.106322e-01	-4.1680771	FALSE	FALSE
O43683	BUB1	-2.223474e-01	4.052548	-2.009780e+00	8.767361e-02	8.026949e-01	-4.1692151	FALSE	FALSE
Q8WVY7	UBLCP1	2.611216e-01	4.048400	2.256960e+00	6.159239e-02	8.015269e-01	-4.1706032	FALSE	FALSE
Q14693	LPIN1	4.071825e-01	4.031820	1.843881e+00	1.111316e-01	8.026949e-01	-4.1714909	FALSE	FALSE
Q12772	SREBF2	5.335062e-01	4.009490	1.837514e+00	1.121456e-01	8.026949e-01	-4.1735996	FALSE	FALSE
Q6WCQ1	MPRIP	1.599863e-01	4.056590	2.070512e+00	8.037908e-02	8.026949e-01	-4.1762037	FALSE	FALSE
Q9C086	INO80B	4.407130e-01	4.027349	1.844359e+00	1.110558e-01	8.026949e-01	-4.1791850	FALSE	FALSE
P08651	NFIC	3.926189e-01	4.034060	1.869112e+00	1.072009e-01	8.026949e-01	-4.1794063	FALSE	FALSE
Q9H0H0	INTS2	1.702938e-01	4.055086	2.244347e+00	6.270922e-02	8.026949e-01	-4.1802657	FALSE	FALSE
Q9NW82	WDR70	1.141182e-01	4.057522	2.409723e+00	4.958132e-02	7.821917e-01	-4.1831645	FALSE	FALSE
Q13813	SPTAN1	6.786704e-02	4.058397	3.030772e+00	2.098463e-02	6.843571e-01	-4.1851977	FALSE	FALSE
O75718	CRTAP	2.774326e-01	4.048162	1.906235e+00	1.016647e-01	8.026949e-01	-4.1916701	FALSE	FALSE
Q2TB10	ZNF800	-4.570089e-01	4.023983	-1.813068e+00	1.161235e-01	8.026949e-01	-4.1931491	FALSE	FALSE
Q9H4Z2	ZNF335	4.126161e-01	4.035198	1.810909e+00	1.164813e-01	8.026949e-01	-4.1941687	FALSE	FALSE
O95613	PCNT	2.374358e-01	4.051211	1.988159e+00	9.042746e-02	8.026949e-01	-4.1952066	FALSE	FALSE
Q9P0S2	COX16	3.575421e-01	4.037093	1.979194e+00	9.159439e-02	8.026949e-01	-4.1974904	FALSE	FALSE
P17706	PTPN2	2.106401e-01	4.052557	2.146184e+00	7.213812e-02	8.026949e-01	-4.2027408	FALSE	FALSE
O00178	GTPBP1	1.430285e-01	4.056623	2.209669e+00	6.588760e-02	8.026949e-01	-4.2063218	FALSE	FALSE
Q5GLZ8	HERC4	2.510336e-01	4.049225	2.156056e+00	7.112800e-02	8.026949e-01	-4.2095886	FALSE	FALSE
Q6P2C8	MED27	2.439555e-01	4.049842	2.177172e+00	6.901514e-02	8.026949e-01	-4.2119424	FALSE	FALSE
Q96DR7	ARHGEF26	6.070864e-01	4.002991	1.830503e+00	1.132725e-01	8.026949e-01	-4.2132159	FALSE	FALSE
O00409	FOXN3	5.625710e-01	4.006236	1.790828e+00	1.198615e-01	8.026949e-01	-4.2138347	FALSE	FALSE
P51531	SMARCA2	1.441248e-01	4.056214	2.444449e+00	4.720605e-02	7.774480e-01	-4.2144793	FALSE	FALSE
Q8WUH2	TGFBRAP1	4.235027e-01	4.029506	1.805790e+00	1.173340e-01	8.026949e-01	-4.2147061	FALSE	FALSE
Q0ZGT2	NEXN	2.105240e-01	4.053686	1.944701e+00	9.622573e-02	8.026949e-01	-4.2156422	FALSE	FALSE
O75037	KIF21B	4.261046e-01	4.036200	1.790148e+00	1.199776e-01	8.026949e-01	-4.2156992	FALSE	FALSE
Q6PII3	CCDC174	2.072340e-01	4.053682	1.972458e+00	9.248113e-02	8.026949e-01	-4.2157164	FALSE	FALSE
O00257	CBX4	3.991337e-01	4.031680	1.939295e+00	9.697235e-02	8.026949e-01	-4.2158432	FALSE	FALSE
Q9UFF9	CNOT8	-2.382720e-01	4.053226	-1.845926e+00	1.108078e-01	8.026949e-01	-4.2168020	FALSE	FALSE
O15355	PPM1G	9.523890e-02	4.057809	2.882235e+00	2.567261e-02	7.255687e-01	-4.2174016	FALSE	FALSE
P05165	PCCA	5.728207e-01	4.025271	1.904395e+00	1.019323e-01	8.026949e-01	-4.2180120	FALSE	FALSE
Q8NCE0	TSEN2	3.947286e-01	4.033436	1.828373e+00	1.136172e-01	8.026949e-01	-4.2204027	FALSE	FALSE
O43572	AKAP10	3.207777e-01	4.044207	1.819123e+00	1.151254e-01	8.026949e-01	-4.2204195	FALSE	FALSE
P30305	CDC25B	3.669380e-01	4.036361	1.901227e+00	1.023948e-01	8.026949e-01	-4.2208375	FALSE	FALSE
Q96EQ0	SGTB	3.882024e-01	4.032089	1.937178e+00	9.726635e-02	8.026949e-01	-4.2215135	FALSE	FALSE
Q14168	MPP2	3.334149e-01	4.040574	2.080984e+00	7.918435e-02	8.026949e-01	-4.2225410	FALSE	FALSE
Q9Y639	NPTN	4.817580e-01	4.018656	2.039152e+00	8.406646e-02	8.026949e-01	-4.2235787	FALSE	FALSE
P42898	MTHFR	1.980795e-01	4.054501	1.954854e+00	9.483888e-02	8.026949e-01	-4.2245636	FALSE	FALSE
Q3SXY8	ARL13B	5.268976e-01	4.007156	1.782633e+00	1.212682e-01	8.026949e-01	-4.2254272	FALSE	FALSE
O60504	SORBS3	2.375165e-01	4.051401	1.912560e+00	1.007499e-01	8.026949e-01	-4.2259692	FALSE	FALSE
P30626	SRI	1.243104e-01	4.056942	2.889317e+00	2.542536e-02	7.255687e-01	-4.2262640	FALSE	FALSE
P82930	MRPS34	3.649427e-01	4.036727	2.045779e+00	8.327325e-02	8.026949e-01	-4.2265876	FALSE	FALSE
Q08AM6	VAC14	2.042973e-01	4.053891	1.960071e+00	9.413395e-02	8.026949e-01	-4.2277007	FALSE	FALSE
P02768	ALB	-8.269712e-01	3.951137	-2.378705e+00	5.180776e-02	7.842522e-01	-4.2278927	FALSE	FALSE
Q6P6B7	ANKRD16	5.511622e-01	4.007665	1.775063e+00	1.225818e-01	8.026949e-01	-4.2284769	FALSE	FALSE
P82914	MRPS15	2.626352e-01	4.047972	2.106358e+00	7.636300e-02	8.026949e-01	-4.2296592	FALSE	FALSE
Q9P281	BAHCC1	4.745073e-01	4.022991	1.767309e+00	1.239415e-01	8.026949e-01	-4.2303962	FALSE	FALSE
Q13588	GRAP	2.518110e-01	4.051333	1.843887e+00	1.111305e-01	8.026949e-01	-4.2307451	FALSE	FALSE
P50750	CDK9	4.027746e-01	4.032973	2.228093e+00	6.417899e-02	8.026949e-01	-4.2326199	FALSE	FALSE
Q9NZ09	UBAP1	3.369148e-01	4.041102	1.817669e+00	1.153644e-01	8.026949e-01	-4.2345288	FALSE	FALSE
P51946	CCNH	-1.611671e-01	4.056565	-2.005591e+00	8.820062e-02	8.026949e-01	-4.2350584	FALSE	FALSE
O43716	GATC	5.087126e-01	4.009394	1.830390e+00	1.132908e-01	8.026949e-01	-4.2406018	FALSE	FALSE
Q9HCE1	MOV10	1.663714e-01	4.055718	2.063428e+00	8.119750e-02	8.026949e-01	-4.2439673	FALSE	FALSE
O15315	RAD51B	-4.860739e-01	4.020280	-1.760897e+00	1.250772e-01	8.026949e-01	-4.2467518	FALSE	FALSE
Q9Y3P8	SIT1	4.916410e-01	4.022541	1.749904e+00	1.270472e-01	8.026949e-01	-4.2484868	FALSE	FALSE
Q7Z4G4	TRMT11	3.444218e-01	4.043169	1.751849e+00	1.266965e-01	8.026949e-01	-4.2485644	FALSE	FALSE
P04632	CAPNS1	1.562564e-01	4.055576	2.305240e+00	5.750257e-02	7.893769e-01	-4.2491361	FALSE	FALSE
P55347	PKNOX1	3.289408e-01	4.042617	1.781924e+00	1.213907e-01	8.026949e-01	-4.2497593	FALSE	FALSE
P08579	SNRPB2	2.702778e-01	4.048775	2.664788e+00	3.465564e-02	7.398176e-01	-4.2508754	FALSE	FALSE
Q92574	TSC1	-5.088465e-01	4.003567	-1.759689e+00	1.252922e-01	8.026949e-01	-4.2510795	FALSE	FALSE
Q15131	CDK10	4.373267e-01	4.032408	1.743356e+00	1.282350e-01	8.026949e-01	-4.2515648	FALSE	FALSE
Q15800	MSMO1	3.647388e-01	4.036214	1.836024e+00	1.123841e-01	8.026949e-01	-4.2531305	FALSE	FALSE
Q69YQ0	SPECC1L	3.639683e-01	4.038008	1.770109e+00	1.234489e-01	8.026949e-01	-4.2566465	FALSE	FALSE
Q5VW38	GPR107	1.816671e-01	4.055266	1.964890e+00	9.348749e-02	8.026949e-01	-4.2578865	FALSE	FALSE
Q96I51	RCC1L	4.954738e-01	4.007485	1.762627e+00	1.247698e-01	8.026949e-01	-4.2620382	FALSE	FALSE
Q8IXJ9	ASXL1	3.378614e-01	4.042492	1.743143e+00	1.282738e-01	8.026949e-01	-4.2669202	FALSE	FALSE
Q86V21	AACS	2.516271e-01	4.049754	1.887941e+00	1.043568e-01	8.026949e-01	-4.2704496	FALSE	FALSE
O00462	MANBA	1.505822e-01	4.056217	2.127667e+00	7.407227e-02	8.026949e-01	-4.2718572	FALSE	FALSE
P49795	RGS19	-2.526369e-01	4.049031	-2.051878e+00	8.255005e-02	8.026949e-01	-4.2741687	FALSE	FALSE
P06132	UROD	2.312005e-01	4.050751	2.256351e+00	6.164589e-02	8.015269e-01	-4.2770909	FALSE	FALSE
Q7Z7K0	CMC1	4.302401e-01	4.025993	1.782272e+00	1.213306e-01	8.026949e-01	-4.2784362	FALSE	FALSE
Q3SXM5	HSDL1	1.354931e-01	4.056876	2.168565e+00	6.986860e-02	8.026949e-01	-4.2789733	FALSE	FALSE
O43299	AP5Z1	-3.083542e-01	4.048057	-1.716125e+00	1.332901e-01	8.026949e-01	-4.2815289	FALSE	FALSE
Q9NX38	ABITRAM	2.954010e-01	4.044494	1.853885e+00	1.095565e-01	8.026949e-01	-4.2819159	FALSE	FALSE
Q8IXI1	RHOT2	1.619122e-01	4.055792	2.064049e+00	8.112552e-02	8.026949e-01	-4.2828850	FALSE	FALSE
Q6V1X1	DPP8	2.495401e-01	4.052563	1.747914e+00	1.274071e-01	8.026949e-01	-4.2862005	FALSE	FALSE
Q9NYL4	FKBP11	3.056868e-01	4.042709	1.850704e+00	1.100549e-01	8.026949e-01	-4.2897367	FALSE	FALSE
Q9H1K0	RBSN	-5.314565e-01	4.023776	-1.740864e+00	1.286899e-01	8.026949e-01	-4.2902927	FALSE	FALSE
Q9Y2H1	STK38L	2.306811e-01	4.051238	1.912180e+00	1.008046e-01	8.026949e-01	-4.2917915	FALSE	FALSE
Q8N5M4	TTC9C	2.543210e-01	4.048519	1.977736e+00	9.178562e-02	8.026949e-01	-4.2919490	FALSE	FALSE
Q8WY54	PPM1E	3.192391e-01	4.041691	1.860015e+00	1.086022e-01	8.026949e-01	-4.2928328	FALSE	FALSE
Q8IYU8	MICU2	5.357484e-01	4.005213	1.854866e+00	1.094031e-01	8.026949e-01	-4.2932314	FALSE	FALSE
Q01804	OTUD4	1.827560e-01	4.055048	1.930301e+00	9.822726e-02	8.026949e-01	-4.2939350	FALSE	FALSE
Q5QJE6	DNTTIP2	1.264283e-01	4.056901	2.337822e+00	5.490120e-02	7.876786e-01	-4.2945451	FALSE	FALSE
Q14CW9	ATXN7L3	4.899297e-01	4.015495	1.683567e+00	1.395855e-01	8.026949e-01	-4.2965707	FALSE	FALSE
Q00536	CDK16	-1.035996e+00	3.862079	-1.684682e+00	1.393651e-01	8.026949e-01	-4.2972130	FALSE	FALSE
Q9HB40	SCPEP1	2.790296e-01	4.046449	1.882297e+00	1.052014e-01	8.026949e-01	-4.2987054	FALSE	FALSE
Q8IZD2	KMT2E	3.304589e-01	4.043150	1.698685e+00	1.366276e-01	8.026949e-01	-4.3005823	FALSE	FALSE
Q6P0Q8	MAST2	4.110970e-01	4.035631	1.676732e+00	1.409427e-01	8.026949e-01	-4.3014378	FALSE	FALSE
Q5VT52	RPRD2	1.802864e-01	4.054584	2.038056e+00	8.419830e-02	8.026949e-01	-4.3040217	FALSE	FALSE
Q9HCM4	EPB41L5	4.639891e-01	4.024633	1.672230e+00	1.418433e-01	8.026949e-01	-4.3043945	FALSE	FALSE
Q15427	SF3B4	1.822433e-01	4.054017	2.443728e+00	4.725418e-02	7.774480e-01	-4.3045318	FALSE	FALSE
Q6PGP7	TTC37	2.028681e-01	4.053138	1.989970e+00	9.019352e-02	8.026949e-01	-4.3057956	FALSE	FALSE
O15056	SYNJ2	2.398536e-01	4.052129	1.763623e+00	1.245932e-01	8.026949e-01	-4.3073238	FALSE	FALSE
Q8WTV0	SCARB1	3.778210e-01	4.035426	1.690031e+00	1.383133e-01	8.026949e-01	-4.3075512	FALSE	FALSE
Q9BXM9	FSD1L	4.558304e-01	4.021206	1.674749e+00	1.413388e-01	8.026949e-01	-4.3075692	FALSE	FALSE
Q9H8Y5	ANKZF1	1.556389e-01	4.056731	1.936657e+00	9.733871e-02	8.026949e-01	-4.3126660	FALSE	FALSE
Q5VT06	CEP350	3.729176e-01	4.034702	1.710178e+00	1.344194e-01	8.026949e-01	-4.3132017	FALSE	FALSE
O94953	KDM4B	2.888505e-01	4.048881	1.693154e+00	1.377027e-01	8.026949e-01	-4.3141178	FALSE	FALSE
B7ZAQ6	GPR89A	-2.632479e-01	4.050738	-1.715711e+00	1.333684e-01	8.026949e-01	-4.3146962	FALSE	FALSE
A0A0K0K1G6	TRBV10-3	2.608060e-01	4.047858	1.951200e+00	9.533575e-02	8.026949e-01	-4.3148464	FALSE	FALSE
Q9Y241	HIGD1A	4.218588e-01	4.023295	1.709799e+00	1.344917e-01	8.026949e-01	-4.3151554	FALSE	FALSE
P36405	ARL3	1.874678e-01	4.053725	2.386353e+00	5.124934e-02	7.821917e-01	-4.3151726	FALSE	FALSE
Q13576	IQGAP2	1.771613e-01	4.054645	2.074501e+00	7.992186e-02	8.026949e-01	-4.3161632	FALSE	FALSE
Q9Y6K5	OAS3	2.533293e-01	4.048566	1.987354e+00	9.053160e-02	8.026949e-01	-4.3166775	FALSE	FALSE
Q15560	TCEA2	2.915911e-01	4.044800	1.801313e+00	1.180849e-01	8.026949e-01	-4.3166899	FALSE	FALSE
Q9BQE4	SELENOS	3.684432e-01	4.037284	1.670326e+00	1.422261e-01	8.026949e-01	-4.3218521	FALSE	FALSE
Q96BH1	RNF25	1.411269e-01	4.056511	2.128774e+00	7.395521e-02	8.026949e-01	-4.3242572	FALSE	FALSE
P49590	HARS2	1.423386e-01	4.056141	2.408637e+00	4.965758e-02	7.821917e-01	-4.3254289	FALSE	FALSE
Q53H12	AGK	1.401973e-01	4.056246	2.439581e+00	4.753178e-02	7.774480e-01	-4.3271426	FALSE	FALSE
Q9Y4P1	ATG4B	1.604957e-01	4.055247	2.299840e+00	5.794579e-02	7.905403e-01	-4.3277629	FALSE	FALSE
Q9UKV8	AGO2	2.176654e-01	4.051916	1.932710e+00	9.788961e-02	8.026949e-01	-4.3354569	FALSE	FALSE
Q9NZ52	GGA3	1.881929e-01	4.053931	2.005141e+00	8.825739e-02	8.026949e-01	-4.3360413	FALSE	FALSE
Q96BW9	TAMM41	3.826044e-01	4.031128	1.776485e+00	1.223339e-01	8.026949e-01	-4.3391142	FALSE	FALSE
Q6ZN04	MEX3B	2.916727e-01	4.046828	1.676404e+00	1.410082e-01	8.026949e-01	-4.3413914	FALSE	FALSE
P98155	VLDLR	2.420773e-01	4.051530	1.734560e+00	1.298475e-01	8.026949e-01	-4.3420105	FALSE	FALSE
O95260	ATE1	3.906345e-01	4.031275	1.877714e+00	1.058921e-01	8.026949e-01	-4.3436345	FALSE	FALSE
Q9Y333	LSM2	3.773510e-01	4.038155	2.520334e+00	4.241837e-02	7.607785e-01	-4.3438613	FALSE	FALSE
Q14118	DAG1	2.564186e-01	4.050064	1.719313e+00	1.326886e-01	8.026949e-01	-4.3451073	FALSE	FALSE
P01008	SERPINC1	-3.416790e-01	4.040551	-1.637912e+00	1.488924e-01	8.026949e-01	-4.3484361	FALSE	FALSE
Q7KZN9	COX15	2.448997e-01	4.050464	1.758807e+00	1.254494e-01	8.026949e-01	-4.3485739	FALSE	FALSE
Q9Y2H2	INPP5F	-3.552146e-01	4.038162	-1.633226e+00	1.498804e-01	8.026949e-01	-4.3491935	FALSE	FALSE
Q5T6F0	DCAF12	4.387826e-01	4.022095	1.667836e+00	1.427280e-01	8.026949e-01	-4.3509863	FALSE	FALSE
Q8N5Y2	MSL3	3.461089e-01	4.036328	1.715703e+00	1.333700e-01	8.026949e-01	-4.3513899	FALSE	FALSE
O14920	IKBKB	2.192542e-01	4.052541	1.789624e+00	1.200671e-01	8.026949e-01	-4.3530140	FALSE	FALSE
Q8TDY2	RB1CC1	3.714957e-01	4.034991	1.652438e+00	1.458692e-01	8.026949e-01	-4.3545586	FALSE	FALSE
P55199	ELL	2.005818e-01	4.052892	1.925602e+00	9.888928e-02	8.026949e-01	-4.3566966	FALSE	FALSE
O15530	PDPK1	2.086635e-01	4.053761	1.775597e+00	1.224886e-01	8.026949e-01	-4.3575723	FALSE	FALSE
Q96FV2	SCRN2	2.545097e-01	4.048297	1.861395e+00	1.083884e-01	8.026949e-01	-4.3589310	FALSE	FALSE
Q9BRF8	CPPED1	4.966375e-01	4.007709	1.686887e+00	1.389306e-01	8.026949e-01	-4.3590951	FALSE	FALSE
Q96AA3	RFT1	2.835243e-01	4.045516	1.757029e+00	1.257669e-01	8.026949e-01	-4.3595878	FALSE	FALSE
Q96JC9	EAF1	-4.003632e-01	4.031752	-1.617821e+00	1.531720e-01	8.026949e-01	-4.3596778	FALSE	FALSE
Q9NWZ3	IRAK4	-2.163488e-01	4.051692	-1.906067e+00	1.016891e-01	8.026949e-01	-4.3627418	FALSE	FALSE
Q86V97	KBTBD6	5.886710e-01	3.988630	1.662452e+00	1.438189e-01	8.026949e-01	-4.3633597	FALSE	FALSE
O94913	PCF11	1.847480e-01	4.054519	1.900744e+00	1.024653e-01	8.026949e-01	-4.3636100	FALSE	FALSE
Q9GZY4	COA1	4.193966e-01	4.027681	1.607894e+00	1.553292e-01	8.026949e-01	-4.3644742	FALSE	FALSE
Q8WZA1	POMGNT1	3.018225e-01	4.044264	1.657490e+00	1.448314e-01	8.026949e-01	-4.3662482	FALSE	FALSE
P51532	SMARCA4	1.464936e-01	4.055947	2.233507e+00	6.368558e-02	8.026949e-01	-4.3664453	FALSE	FALSE
P46019	PHKA2	2.496084e-01	4.048688	1.922796e+00	9.928667e-02	8.026949e-01	-4.3676300	FALSE	FALSE
O14548	COX7A2L	-2.154228e-01	4.051486	-1.993587e+00	8.972814e-02	8.026949e-01	-4.3679351	FALSE	FALSE
P43403	ZAP70	9.811565e-02	4.057687	2.744470e+00	3.102788e-02	7.255687e-01	-4.3688717	FALSE	FALSE
Q96BJ3	AIDA	2.051375e-01	4.053633	1.783734e+00	1.210783e-01	8.026949e-01	-4.3691666	FALSE	FALSE
Q5VYV7	SLX4IP	5.216853e-01	4.002257	1.636022e+00	1.492902e-01	8.026949e-01	-4.3695010	FALSE	FALSE
Q15048	LRRC14	2.629906e-01	4.048280	1.721555e+00	1.322671e-01	8.026949e-01	-4.3695710	FALSE	FALSE
Q9UGU5	HMGXB4	3.954619e-01	4.029569	1.744921e+00	1.279501e-01	8.026949e-01	-4.3697127	FALSE	FALSE
Q8NE86	MCU	2.236562e-01	4.051040	1.984839e+00	9.085780e-02	8.026949e-01	-4.3698474	FALSE	FALSE
Q9Y4C8	RBM19	2.390678e-01	4.049929	1.860784e+00	1.084830e-01	8.026949e-01	-4.3711308	FALSE	FALSE
Q5HYI8	RABL3	-2.417880e-01	4.049462	-1.860176e+00	1.085772e-01	8.026949e-01	-4.3768972	FALSE	FALSE
Q6NS38	ALKBH2	4.863260e-01	4.012774	1.626388e+00	1.513332e-01	8.026949e-01	-4.3775666	FALSE	FALSE
Q53RE8	ANKRD39	2.456045e-01	4.049823	1.749804e+00	1.270653e-01	8.026949e-01	-4.3821849	FALSE	FALSE
Q14108	SCARB2	5.282927e-01	4.002176	1.650357e+00	1.462987e-01	8.026949e-01	-4.3822586	FALSE	FALSE
Q4VC44	FLYWCH1	4.043593e-01	4.031001	2.165072e+00	7.021793e-02	8.026949e-01	-4.3832738	FALSE	FALSE
Q5THK1	PRR14L	3.562813e-01	4.037799	1.578441e+00	1.618989e-01	8.026949e-01	-4.3855413	FALSE	FALSE
Q9GZR7	DDX24	1.658031e-01	4.054947	2.095094e+00	7.760271e-02	8.026949e-01	-4.3859875	FALSE	FALSE
Q9BU89	DOHH	3.027937e-01	4.042949	1.993824e+00	8.969769e-02	8.026949e-01	-4.3860429	FALSE	FALSE
O14772	FPGT	-3.035912e-01	4.044904	-1.610033e+00	1.548620e-01	8.026949e-01	-4.3864706	FALSE	FALSE
Q9Y6J0	CABIN1	2.059267e-01	4.053656	1.760283e+00	1.251864e-01	8.026949e-01	-4.3877227	FALSE	FALSE
Q9P0K1	ADAM22	3.524195e-01	4.036381	1.618690e+00	1.529845e-01	8.026949e-01	-4.3900445	FALSE	FALSE
P51812	RPS6KA3	1.570494e-01	4.055517	2.128295e+00	7.400577e-02	8.026949e-01	-4.3907909	FALSE	FALSE
Q9BZE2	PUS3	-2.448074e-01	4.048885	-1.846349e+00	1.107409e-01	8.026949e-01	-4.3918830	FALSE	FALSE
Q9NZJ0	DTL	2.131154e-01	4.051700	2.023001e+00	8.603113e-02	8.026949e-01	-4.3925946	FALSE	FALSE
Q9H8W4	PLEKHF2	1.883329e-01	4.053440	2.001114e+00	8.876727e-02	8.026949e-01	-4.3939320	FALSE	FALSE
Q8TEA7	TBCK	-2.370147e-01	4.051071	-1.709393e+00	1.345692e-01	8.026949e-01	-4.3948350	FALSE	FALSE
Q8NBJ7	SUMF2	1.667744e-01	4.055163	1.979367e+00	9.157173e-02	8.026949e-01	-4.3967200	FALSE	FALSE
Q96N46	TTC14	3.264192e-01	4.039759	1.638249e+00	1.488216e-01	8.026949e-01	-4.3986933	FALSE	FALSE
Q9Y315	DERA	1.713207e-01	4.055072	1.916959e+00	1.001185e-01	8.026949e-01	-4.4023015	FALSE	FALSE
Q92698	RAD54L	3.529260e-01	4.036563	1.573796e+00	1.629584e-01	8.026949e-01	-4.4027926	FALSE	FALSE
Q99797	MIPEP	1.597138e-01	4.056089	1.881377e+00	1.053397e-01	8.026949e-01	-4.4054138	FALSE	FALSE
Q9NY74	ETAA1	3.807982e-01	4.035061	1.536754e+00	1.716430e-01	8.026949e-01	-4.4077172	FALSE	FALSE
P55273	CDKN2D	-3.037074e-01	4.041009	-1.739940e+00	1.288589e-01	8.026949e-01	-4.4080436	FALSE	FALSE
Q8ND24	RNF214	1.551933e-01	4.055643	2.038929e+00	8.409325e-02	8.026949e-01	-4.4098750	FALSE	FALSE
Q8TB37	NUBPL	-3.064105e-01	4.046296	-1.563599e+00	1.653074e-01	8.026949e-01	-4.4104310	FALSE	FALSE
Q92766	RREB1	-4.738045e-01	4.024314	-1.522246e+00	1.751603e-01	8.026949e-01	-4.4106098	FALSE	FALSE
Q7Z6I8	C5orf24	6.891062e-01	3.959019	1.570968e+00	1.636067e-01	8.026949e-01	-4.4152456	FALSE	FALSE
Q9Y4P8	WIPI2	2.020445e-01	4.052408	1.979521e+00	9.155155e-02	8.026949e-01	-4.4163359	FALSE	FALSE
Q8WWV3	RTN4IP1	5.411818e-01	3.998144	1.595674e+00	1.580240e-01	8.026949e-01	-4.4167111	FALSE	FALSE
Q13425	SNTB2	3.242818e-01	4.038848	1.694417e+00	1.374565e-01	8.026949e-01	-4.4199054	FALSE	FALSE
Q9Y2L1	DIS3	1.260597e-01	4.057046	2.116996e+00	7.521060e-02	8.026949e-01	-4.4209732	FALSE	FALSE
P62191	PSMC1	1.308918e-01	4.056547	2.570961e+00	3.950844e-02	7.603899e-01	-4.4232307	FALSE	FALSE
Q9BXL8	CDCA4	-3.929044e-01	4.025960	-1.597315e+00	1.576595e-01	8.026949e-01	-4.4234621	FALSE	FALSE
O00193	SMAP	2.934071e-01	4.044488	2.100432e+00	7.701277e-02	8.026949e-01	-4.4278581	FALSE	FALSE
Q14790	CASP8	1.585840e-01	4.055612	1.970605e+00	9.272650e-02	8.026949e-01	-4.4281004	FALSE	FALSE
Q99611	SEPHS2	3.993987e-01	4.027339	1.692825e+00	1.377671e-01	8.026949e-01	-4.4292535	FALSE	FALSE
Q5VWZ2	LYPLAL1	1.523711e-01	4.055911	1.966119e+00	9.332331e-02	8.026949e-01	-4.4325236	FALSE	FALSE
Q9NXR1	NDE1	2.520245e-01	4.047633	1.746421e+00	1.276777e-01	8.026949e-01	-4.4325751	FALSE	FALSE
P21675	TAF1	3.073346e-01	4.041623	1.686251e+00	1.390559e-01	8.026949e-01	-4.4335309	FALSE	FALSE
Q9H0K6	PUS7L	1.903495e-01	4.054146	1.787758e+00	1.203867e-01	8.026949e-01	-4.4344376	FALSE	FALSE
Q53HC9	EIPR1	2.227058e-01	4.050697	2.039287e+00	8.405019e-02	8.026949e-01	-4.4355224	FALSE	FALSE
Q9NY97	B3GNT2	2.982077e-01	4.042238	1.711508e+00	1.341661e-01	8.026949e-01	-4.4361626	FALSE	FALSE
Q9BRR8	GPATCH1	1.934097e-01	4.053628	1.801054e+00	1.181285e-01	8.026949e-01	-4.4374561	FALSE	FALSE
O95376	ARIH2	1.566406e-01	4.056438	1.817488e+00	1.153941e-01	8.026949e-01	-4.4389286	FALSE	FALSE
Q8N6H7	ARFGAP2	1.118782e-01	4.057418	2.226513e+00	6.432368e-02	8.026949e-01	-4.4406185	FALSE	FALSE
Q6AI08	HEATR6	1.912867e-01	4.055426	1.666021e+00	1.430948e-01	8.026949e-01	-4.4407143	FALSE	FALSE
Q8N0U4	FAM185A	3.743658e-01	4.033548	1.503075e+00	1.799105e-01	8.026949e-01	-4.4429662	FALSE	FALSE
Q15363	TMED2	1.771121e-01	4.054293	1.957806e+00	9.443934e-02	8.026949e-01	-4.4453287	FALSE	FALSE
P25686	DNAJB2	-2.848192e-01	4.047461	-1.530286e+00	1.732030e-01	8.026949e-01	-4.4464741	FALSE	FALSE
Q8WUA4	GTF3C2	1.818339e-01	4.054125	1.882551e+00	1.051633e-01	8.026949e-01	-4.4525481	FALSE	FALSE
Q9NXN4	GDAP2	2.445563e-01	4.048951	1.725445e+00	1.315388e-01	8.026949e-01	-4.4538673	FALSE	FALSE
Q9NVK5	FGFR1OP2	2.923493e-01	4.042853	1.720921e+00	1.323862e-01	8.026949e-01	-4.4541849	FALSE	FALSE
Q9UBQ7	GRHPR	1.687342e-01	4.054568	2.130445e+00	7.377874e-02	8.026949e-01	-4.4550939	FALSE	FALSE
Q12841	FSTL1	5.931455e-01	3.976140	1.581052e+00	1.613061e-01	8.026949e-01	-4.4559195	FALSE	FALSE
Q9H4B0	OSGEPL1	2.687444e-01	4.049019	1.536361e+00	1.717375e-01	8.026949e-01	-4.4564647	FALSE	FALSE
Q9P107	GMIP	2.234035e-01	4.052563	1.616084e+00	1.535473e-01	8.026949e-01	-4.4568664	FALSE	FALSE
Q96CD2	PPCDC	2.581006e-01	4.047532	1.652670e+00	1.458214e-01	8.026949e-01	-4.4576318	FALSE	FALSE
Q04726	TLE3	1.421586e-01	4.056478	1.961693e+00	9.391591e-02	8.026949e-01	-4.4584383	FALSE	FALSE
Q9H9T3	ELP3	1.979982e-01	4.052677	2.016043e+00	8.689176e-02	8.026949e-01	-4.4606669	FALSE	FALSE
Q9NWQ8	PAG1	2.426834e-01	4.048576	1.899117e+00	1.027039e-01	8.026949e-01	-4.4612666	FALSE	FALSE
Q5VVJ2	MYSM1	2.684348e-01	4.049711	1.513615e+00	1.772845e-01	8.026949e-01	-4.4618963	FALSE	FALSE
Q5W0B1	OBI1	1.729315e-01	4.055382	1.769585e+00	1.235410e-01	8.026949e-01	-4.4624860	FALSE	FALSE
Q9H5I1	SUV39H2	3.324168e-01	4.038056	1.559318e+00	1.663030e-01	8.026949e-01	-4.4629756	FALSE	FALSE
Q5VT25	CDC42BPA	2.672312e-01	4.048271	1.550035e+00	1.684809e-01	8.026949e-01	-4.4630599	FALSE	FALSE
P50914	RPL14	2.925805e-01	4.046466	2.795182e+00	2.893012e-02	7.255687e-01	-4.4634538	FALSE	FALSE
Q8TC05	MDM1	-2.938943e-01	4.048008	-1.476918e+00	1.865837e-01	8.026949e-01	-4.4636157	FALSE	FALSE
Q9NZB8	MOCS1	5.695464e-01	3.989806	1.661723e+00	1.439673e-01	8.026949e-01	-4.4637488	FALSE	FALSE
A5PLN9	TRAPPC13	3.587294e-01	4.034218	1.774621e+00	1.226590e-01	8.026949e-01	-4.4644361	FALSE	FALSE
Q9UGM6	WARS2	2.446563e-01	4.049337	1.626418e+00	1.513268e-01	8.026949e-01	-4.4648477	FALSE	FALSE
O95391	SLU7	2.171901e-01	4.051405	1.750740e+00	1.268965e-01	8.026949e-01	-4.4666399	FALSE	FALSE
Q96RR4	CAMKK2	3.184430e-01	4.039432	1.589542e+00	1.593927e-01	8.026949e-01	-4.4684476	FALSE	FALSE
Q9Y487	ATP6V0A2	1.834341e-01	4.053710	1.865421e+00	1.077673e-01	8.026949e-01	-4.4716818	FALSE	FALSE
Q6UXV4	APOOL	3.061906e-01	4.041829	1.566072e+00	1.647349e-01	8.026949e-01	-4.4741328	FALSE	FALSE
O75132	ZBED4	2.579821e-01	4.052025	1.482195e+00	1.852192e-01	8.026949e-01	-4.4743326	FALSE	FALSE
P28288	ABCD3	1.408788e-01	4.056082	2.362577e+00	5.300603e-02	7.869802e-01	-4.4748089	FALSE	FALSE
Q13322	GRB10	3.251978e-01	4.040652	1.473957e+00	1.873532e-01	8.026949e-01	-4.4762014	FALSE	FALSE
O75608	LYPLA1	1.937622e-01	4.053133	2.299621e+00	5.796386e-02	7.905403e-01	-4.4765620	FALSE	FALSE
Q13469	NFATC2	2.214420e-01	4.050756	1.806209e+00	1.172640e-01	8.026949e-01	-4.4775923	FALSE	FALSE
O60930	RNASEH1	2.304423e-01	4.049791	1.843272e+00	1.112281e-01	8.026949e-01	-4.4781506	FALSE	FALSE
Q96FZ2	HMCES	1.688655e-01	4.054857	1.900445e+00	1.025092e-01	8.026949e-01	-4.4793321	FALSE	FALSE
Q96RU3	FNBP1	-6.796869e-02	4.058438	-2.537765e+00	4.139197e-02	7.603973e-01	-4.4802909	FALSE	FALSE
O95749	GGPS1	3.777087e-01	4.029965	1.637449e+00	1.489899e-01	8.026949e-01	-4.4804190	FALSE	FALSE
P04004	VTN	-4.275391e-01	4.026762	-2.279602e+00	5.963851e-02	7.990781e-01	-4.4821351	FALSE	FALSE
Q9H900	ZWILCH	-2.157425e-01	4.051523	-1.723586e+00	1.318864e-01	8.026949e-01	-4.4823903	FALSE	FALSE
Q92673	SORL1	2.549555e-01	4.047884	1.639903e+00	1.484745e-01	8.026949e-01	-4.4852253	FALSE	FALSE
Q9H3M7	TXNIP	-3.268806e-01	4.038613	-1.488629e+00	1.835683e-01	8.026949e-01	-4.4884131	FALSE	FALSE
P52564	MAP2K6	1.815873e-01	4.053716	2.142305e+00	7.253901e-02	8.026949e-01	-4.4885990	FALSE	FALSE
Q7Z6K3	PTAR1	3.663126e-01	4.031086	1.647814e+00	1.468252e-01	8.026949e-01	-4.4902876	FALSE	FALSE
P20339	RAB5A	1.423696e-01	4.056035	2.493673e+00	4.404000e-02	7.651149e-01	-4.4907118	FALSE	FALSE
Q86XP1	DGKH	-3.224240e-01	4.044059	-1.411800e+00	2.041914e-01	8.026949e-01	-4.4924502	FALSE	FALSE
A2RTX5	TARS3	9.951902e-02	4.057617	2.514324e+00	4.277840e-02	7.625714e-01	-4.4930879	FALSE	FALSE
O60563	CCNT1	2.307491e-01	4.049827	1.695182e+00	1.373076e-01	8.026949e-01	-4.4935005	FALSE	FALSE
P55010	EIF5	8.772435e-02	4.057943	2.565495e+00	3.981228e-02	7.603899e-01	-4.4937899	FALSE	FALSE
Q07020	RPL18	9.197482e-02	4.057840	2.990580e+00	2.215507e-02	6.951717e-01	-4.4947447	FALSE	FALSE
P17029	ZKSCAN1	3.080328e-01	4.040589	1.553602e+00	1.676408e-01	8.026949e-01	-4.4974433	FALSE	FALSE
O96000	NDUFB10	1.016286e-01	4.057585	2.416680e+00	4.909573e-02	7.803788e-01	-4.4986857	FALSE	FALSE
O60711	LPXN	1.679149e-01	4.054649	1.993202e+00	8.977756e-02	8.026949e-01	-4.4987985	FALSE	FALSE
Q99567	NUP88	1.472681e-01	4.055719	2.223540e+00	6.459702e-02	8.026949e-01	-4.4995093	FALSE	FALSE
Q9Y2R5	MRPS17	3.981460e-01	4.026148	1.671955e+00	1.418987e-01	8.026949e-01	-4.5035928	FALSE	FALSE
Q96PE3	INPP4A	2.063151e-01	4.052152	1.771569e+00	1.231927e-01	8.026949e-01	-4.5043402	FALSE	FALSE
P40855	PEX19	4.812900e-01	4.007875	1.709696e+00	1.345114e-01	8.026949e-01	-4.5053106	FALSE	FALSE
Q96BT3	CENPT	5.231418e-01	4.008569	1.907284e+00	1.015123e-01	8.026949e-01	-4.5054283	FALSE	FALSE
O15235	MRPS12	3.061636e-01	4.040122	1.890310e+00	1.040042e-01	8.026949e-01	-4.5057031	FALSE	FALSE
Q96C23	GALM	1.300792e-01	4.056947	1.947453e+00	9.584788e-02	8.026949e-01	-4.5064594	FALSE	FALSE
Q6ZSS7	MFSD6	2.732353e-01	4.045412	1.544568e+00	1.697760e-01	8.026949e-01	-4.5079691	FALSE	FALSE
P60983	GMFB	-1.659516e-01	4.054821	-1.955389e+00	9.476638e-02	8.026949e-01	-4.5104352	FALSE	FALSE
Q14137	BOP1	1.484089e-01	4.055665	2.273312e+00	6.017484e-02	8.005459e-01	-4.5107672	FALSE	FALSE
O00458	IFRD1	6.814361e-01	3.937989	1.357984e+00	2.198621e-01	8.061940e-01	-4.5129720	FALSE	FALSE
Q9C099	LRRCC1	3.000329e-01	4.043652	1.446194e+00	1.947113e-01	8.026949e-01	-4.5136796	FALSE	FALSE
Q9BT92	TCHP	3.235437e-01	4.041187	1.410157e+00	2.046543e-01	8.026949e-01	-4.5141018	FALSE	FALSE
Q9Y2K2	SIK3	2.590419e-01	4.047342	1.538761e+00	1.711618e-01	8.026949e-01	-4.5144352	FALSE	FALSE
Q9P2B4	CTTNBP2NL	3.172175e-01	4.038855	1.467467e+00	1.890501e-01	8.026949e-01	-4.5172986	FALSE	FALSE
O75953	DNAJB5	5.315709e-01	3.993069	1.385316e+00	2.117734e-01	8.026949e-01	-4.5184620	FALSE	FALSE
Q96RT7	TUBGCP6	2.761134e-01	4.044680	1.541620e+00	1.704780e-01	8.026949e-01	-4.5187817	FALSE	FALSE
Q6P4A7	SFXN4	3.917922e-01	4.026120	1.613304e+00	1.541501e-01	8.026949e-01	-4.5187922	FALSE	FALSE
Q8IXJ6	SIRT2	2.220904e-01	4.050932	1.631885e+00	1.501642e-01	8.026949e-01	-4.5205561	FALSE	FALSE
Q9HC36	MRM3	1.826746e-01	4.054074	1.750439e+00	1.269508e-01	8.026949e-01	-4.5214009	FALSE	FALSE
Q8WX93	PALLD	1.282560e-01	4.057433	1.842433e+00	1.113614e-01	8.026949e-01	-4.5242174	FALSE	FALSE
Q9P1Z2	CALCOCO1	2.003012e-01	4.054246	1.560324e+00	1.660684e-01	8.026949e-01	-4.5254619	FALSE	FALSE
O00746	NME4	3.547047e-01	4.030574	1.520530e+00	1.755807e-01	8.026949e-01	-4.5261438	FALSE	FALSE
O15047	SETD1A	1.441264e-01	4.056459	1.838482e+00	1.119908e-01	8.026949e-01	-4.5270704	FALSE	FALSE
P53367	ARFIP1	1.987231e-01	4.052348	1.974862e+00	9.216371e-02	8.026949e-01	-4.5273938	FALSE	FALSE
Q9UL46	PSME2	-5.285046e-02	4.058596	-2.856307e+00	2.659990e-02	7.255687e-01	-4.5300844	FALSE	FALSE
O94972	TRIM37	5.188936e-01	3.994881	1.310371e+00	2.346121e-01	8.075998e-01	-4.5310279	FALSE	FALSE
P04114	APOB	4.772447e-01	4.010594	1.701568e+00	1.360706e-01	8.026949e-01	-4.5311947	FALSE	FALSE
P63092	GNAS	1.890754e-01	4.053308	2.232831e+00	6.374697e-02	8.026949e-01	-4.5329189	FALSE	FALSE
Q8TEK3	DOT1L	3.483192e-01	4.033451	1.510411e+00	1.780789e-01	8.026949e-01	-4.5348412	FALSE	FALSE
Q96G46	DUS3L	2.029177e-01	4.051916	2.005178e+00	8.825267e-02	8.026949e-01	-4.5369802	FALSE	FALSE
Q9Y2G2	CARD8	6.552194e-01	3.945558	1.314148e+00	2.334109e-01	8.075998e-01	-4.5377664	FALSE	FALSE
Q9NVA2	SEPTIN11	-1.390920e-01	4.056160	-2.059914e+00	8.160665e-02	8.026949e-01	-4.5379730	FALSE	FALSE
Q96GE4	CEP95	3.220831e-01	4.037901	1.431843e+00	1.986170e-01	8.026949e-01	-4.5388195	FALSE	FALSE
Q8TDQ7	GNPDA2	3.440894e-01	4.033702	1.547310e+00	1.691252e-01	8.026949e-01	-4.5390161	FALSE	FALSE
Q9H9A7	RMI1	1.633450e-01	4.056285	1.649871e+00	1.463991e-01	8.026949e-01	-4.5396642	FALSE	FALSE
Q9Y3A3	MOB4	1.526334e-01	4.055309	2.218365e+00	6.507542e-02	8.026949e-01	-4.5397904	FALSE	FALSE
Q8NBI6	XXYLT1	3.891339e-01	4.024468	1.450624e+00	1.935198e-01	8.026949e-01	-4.5405297	FALSE	FALSE
Q8IWE5	PLEKHM2	2.391324e-01	4.050403	1.481854e+00	1.853074e-01	8.026949e-01	-4.5418001	FALSE	FALSE
Q13099	IFT88	2.715635e-01	4.044302	1.487149e+00	1.839470e-01	8.026949e-01	-4.5426561	FALSE	FALSE
Q6ZU80	CEP128	2.654228e-01	4.046951	1.453323e+00	1.927971e-01	8.026949e-01	-4.5429078	FALSE	FALSE
Q9H0E9	BRD8	1.365436e-01	4.056516	1.946419e+00	9.598960e-02	8.026949e-01	-4.5432619	FALSE	FALSE
Q6Y288	B3GLCT	-1.933859e-01	4.052759	-1.778494e+00	1.219847e-01	8.026949e-01	-4.5435283	FALSE	FALSE
P47224	RABIF	-1.078066e-01	4.057513	-2.138016e+00	7.298485e-02	8.026949e-01	-4.5451499	FALSE	FALSE
Q9Y2X0	MED16	1.624927e-01	4.055321	1.776743e+00	1.222890e-01	8.026949e-01	-4.5469692	FALSE	FALSE
P40938	RFC3	9.765174e-02	4.057750	2.269947e+00	6.046380e-02	8.005459e-01	-4.5481016	FALSE	FALSE
Q66K14	TBC1D9B	1.779536e-01	4.055301	1.603906e+00	1.562039e-01	8.026949e-01	-4.5514781	FALSE	FALSE
Q8N9I9	DTX3	4.916127e-01	3.992349	1.418126e+00	2.024168e-01	8.026949e-01	-4.5536728	FALSE	FALSE
P56589	PEX3	3.538818e-01	4.033503	1.752644e+00	1.265534e-01	8.026949e-01	-4.5547845	FALSE	FALSE
Q8N3P4	VPS8	3.530429e-01	4.031223	1.494474e+00	1.820801e-01	8.026949e-01	-4.5547959	FALSE	FALSE
Q96EL2	MRPS24	2.579731e-01	4.046911	1.924837e+00	9.899752e-02	8.026949e-01	-4.5548797	FALSE	FALSE
Q00987	MDM2	-3.865069e-01	4.028533	-1.275250e+00	2.460440e-01	8.075998e-01	-4.5597062	FALSE	FALSE
Q13352	ITGB3BP	2.799713e-01	4.044165	1.459223e+00	1.912260e-01	8.026949e-01	-4.5599573	FALSE	FALSE
Q9HA64	FN3KRP	6.202132e-01	3.990231	1.923165e+00	9.923433e-02	8.026949e-01	-4.5605471	FALSE	FALSE
P31751	AKT2	1.711324e-01	4.054494	1.793393e+00	1.194245e-01	8.026949e-01	-4.5622758	FALSE	FALSE
Q9BYD3	MRPL4	1.134715e-01	4.057675	1.927650e+00	9.860025e-02	8.026949e-01	-4.5623072	FALSE	FALSE
Q9C0I1	MTMR12	2.174622e-01	4.051473	1.559311e+00	1.663046e-01	8.026949e-01	-4.5638736	FALSE	FALSE
Q9Y259	CHKB	4.813227e-01	4.001492	1.363391e+00	2.182404e-01	8.061822e-01	-4.5640863	FALSE	FALSE
Q9BXP5	SRRT	1.174595e-01	4.057014	2.595832e+00	3.815630e-02	7.603899e-01	-4.5640926	FALSE	FALSE
O14733	MAP2K7	3.991998e-01	4.023858	1.589945e+00	1.593024e-01	8.026949e-01	-4.5658495	FALSE	FALSE
Q15050	RRS1	-1.167174e-01	4.057075	-2.167597e+00	6.996518e-02	8.026949e-01	-4.5660541	FALSE	FALSE
Q9H2M9	RAB3GAP2	1.330458e-01	4.056662	1.929249e+00	9.837504e-02	8.026949e-01	-4.5661157	FALSE	FALSE
Q9Y2Q0	ATP8A1	-3.552934e-01	4.034277	-1.268992e+00	2.481312e-01	8.075998e-01	-4.5669106	FALSE	FALSE
Q8N0U8	VKORC1L1	2.118930e-01	4.050759	1.774361e+00	1.227043e-01	8.026949e-01	-4.5685767	FALSE	FALSE
Q9NV06	DCAF13	1.494383e-01	4.056006	1.810067e+00	1.166212e-01	8.026949e-01	-4.5693035	FALSE	FALSE
Q9UET6	FTSJ1	2.246935e-01	4.049713	1.656333e+00	1.450684e-01	8.026949e-01	-4.5697905	FALSE	FALSE
Q99755	PIP5K1A	2.610312e-01	4.045440	1.555302e+00	1.672420e-01	8.026949e-01	-4.5705419	FALSE	FALSE
Q13888	GTF2H2	-1.736646e-01	4.054763	-1.680987e+00	1.400963e-01	8.026949e-01	-4.5711503	FALSE	FALSE
Q9H2H8	PPIL3	1.965026e-01	4.052005	2.037647e+00	8.424760e-02	8.026949e-01	-4.5714147	FALSE	FALSE
Q13131	PRKAA1	1.415961e-01	4.055995	2.040377e+00	8.391929e-02	8.026949e-01	-4.5736479	FALSE	FALSE
Q9H1Y0	ATG5	3.390932e-01	4.034466	1.663620e+00	1.435816e-01	8.026949e-01	-4.5742181	FALSE	FALSE
Q7L7X3	TAOK1	-1.776269e-01	4.053898	-1.769760e+00	1.235103e-01	8.026949e-01	-4.5757443	FALSE	FALSE
Q9BQ95	ECSIT	2.634094e-01	4.045030	1.599051e+00	1.572748e-01	8.026949e-01	-4.5762408	FALSE	FALSE
Q9Y4U1	MMACHC	4.479801e-01	4.007349	1.397082e+00	2.083742e-01	8.026949e-01	-4.5768149	FALSE	FALSE
P78330	PSPH	1.034665e-01	4.057521	2.260186e+00	6.131010e-02	8.005459e-01	-4.5770229	FALSE	FALSE
P55201	BRPF1	2.243883e-01	4.049586	1.662379e+00	1.438337e-01	8.026949e-01	-4.5772406	FALSE	FALSE
Q9H992	MARCHF7	3.180916e-01	4.037367	1.304409e+00	2.365192e-01	8.075998e-01	-4.5792671	FALSE	FALSE
Q9UP95	SLC12A4	-3.636083e-01	4.025477	-1.335321e+00	2.267772e-01	8.075998e-01	-4.5792985	FALSE	FALSE
O75688	PPM1B	2.005052e-01	4.051918	1.949724e+00	9.553707e-02	8.026949e-01	-4.5794317	FALSE	FALSE
Q9NYL9	TMOD3	1.021978e-01	4.057587	2.206629e+00	6.617392e-02	8.026949e-01	-4.5814700	FALSE	FALSE
Q9UII4	HERC5	1.848237e-01	4.053392	1.764112e+00	1.245065e-01	8.026949e-01	-4.5816713	FALSE	FALSE
Q16204	CCDC6	1.365908e-01	4.056384	1.927789e+00	9.858064e-02	8.026949e-01	-4.5818888	FALSE	FALSE
P78549	NTHL1	3.339245e-01	4.032299	1.458526e+00	1.914107e-01	8.026949e-01	-4.5819595	FALSE	FALSE
Q96T23	RSF1	1.428031e-01	4.056363	1.795462e+00	1.190731e-01	8.026949e-01	-4.5825768	FALSE	FALSE
Q9Y653	ADGRG1	2.157843e-01	4.053424	1.416377e+00	2.029060e-01	8.026949e-01	-4.5832435	FALSE	FALSE
Q9ULM6	CNOT6	2.377111e-01	4.049404	1.464082e+00	1.899406e-01	8.026949e-01	-4.5844068	FALSE	FALSE
Q8IV38	ANKMY2	3.797503e-01	4.025973	1.474614e+00	1.871821e-01	8.026949e-01	-4.5860259	FALSE	FALSE
Q8TEH3	DENND1A	2.755853e-01	4.049732	1.272870e+00	2.468360e-01	8.075998e-01	-4.5864025	FALSE	FALSE
O75362	ZNF217	1.857442e-01	4.054034	1.607080e+00	1.555074e-01	8.026949e-01	-4.5866519	FALSE	FALSE
Q9HD20	ATP13A1	2.333518e-01	4.048787	1.518267e+00	1.761368e-01	8.026949e-01	-4.5873110	FALSE	FALSE
P18065	IGFBP2	2.287815e-01	4.049026	1.821014e+00	1.148155e-01	8.026949e-01	-4.5882676	FALSE	FALSE
P60604	UBE2G2	-1.959145e-01	4.052086	-1.822462e+00	1.145789e-01	8.026949e-01	-4.5897411	FALSE	FALSE
Q9H993	ARMT1	1.427153e-01	4.056043	1.890188e+00	1.040223e-01	8.026949e-01	-4.5903489	FALSE	FALSE
P51617	IRAK1	-2.402926e-01	4.047979	-1.507074e+00	1.789100e-01	8.026949e-01	-4.5905705	FALSE	FALSE
Q9C0C2	TNKS1BP1	2.101310e-01	4.051318	1.656951e+00	1.449418e-01	8.026949e-01	-4.5923806	FALSE	FALSE
P11717	IGF2R	1.321516e-01	4.056460	2.035653e+00	8.448817e-02	8.026949e-01	-4.5931182	FALSE	FALSE
Q9Y6J9	TAF6L	3.242176e-01	4.035272	1.529480e+00	1.733984e-01	8.026949e-01	-4.5936292	FALSE	FALSE
Q9BR61	ACBD6	1.928564e-01	4.052578	1.940339e+00	9.682772e-02	8.026949e-01	-4.5937346	FALSE	FALSE
P42892	ECE1	2.173065e-01	4.051204	1.504182e+00	1.796332e-01	8.026949e-01	-4.5939721	FALSE	FALSE
O43298	ZBTB43	-2.167211e-01	4.052010	-1.448214e+00	1.941672e-01	8.026949e-01	-4.5948164	FALSE	FALSE
Q9NUI1	DECR2	3.159977e-01	4.037016	1.414356e+00	2.034726e-01	8.026949e-01	-4.5950815	FALSE	FALSE
Q9Y6Q9	NCOA3	2.629565e-01	4.045098	1.560910e+00	1.659320e-01	8.026949e-01	-4.5952059	FALSE	FALSE
P39748	FEN1	1.682103e-01	4.054989	2.727725e+00	3.175546e-02	7.314461e-01	-4.5960974	FALSE	FALSE
Q9NPF4	OSGEP	1.153847e-01	4.057076	2.223853e+00	6.456811e-02	8.026949e-01	-4.5967925	FALSE	FALSE
Q2TAA5	ALG11	4.554700e-01	4.006044	1.402553e+00	2.068104e-01	8.026949e-01	-4.5979173	FALSE	FALSE
Q13451	FKBP5	-5.872258e-02	4.058579	-2.494000e+00	4.401971e-02	7.651149e-01	-4.5999409	FALSE	FALSE
O43427	FIBP	-1.258022e-01	4.057079	-1.863566e+00	1.080530e-01	8.026949e-01	-4.6014129	FALSE	FALSE
O60318	MCM3AP	3.608706e-01	4.030694	1.596334e+00	1.578774e-01	8.026949e-01	-4.6018772	FALSE	FALSE
Q99807	COQ7	3.651579e-01	4.025020	1.369753e+00	2.163459e-01	8.054702e-01	-4.6023846	FALSE	FALSE
Q9ULJ7	ANKRD50	2.030894e-01	4.052418	1.534975e+00	1.720709e-01	8.026949e-01	-4.6042941	FALSE	FALSE
Q9NVX2	NLE1	1.999162e-01	4.052419	2.225324e+00	6.443283e-02	8.026949e-01	-4.6048508	FALSE	FALSE
Q9BUK6	MSTO1	1.823993e-01	4.053390	1.720083e+00	1.325436e-01	8.026949e-01	-4.6052001	FALSE	FALSE
Q9BSK2	SLC25A33	3.537121e-01	4.030967	1.571380e+00	1.635123e-01	8.026949e-01	-4.6074672	FALSE	FALSE
Q8NE71	ABCF1	1.749145e-01	4.053943	2.028569e+00	8.534865e-02	8.026949e-01	-4.6075482	FALSE	FALSE
O75143	ATG13	2.723008e-01	4.047864	2.530915e+00	4.179215e-02	7.603973e-01	-4.6085711	FALSE	FALSE
P19544	WT1	-4.911289e-01	3.987193	-1.218287e+00	2.656162e-01	8.115658e-01	-4.6091801	FALSE	FALSE
Q9H2D1	SLC25A32	2.547022e-01	4.045883	1.548377e+00	1.688726e-01	8.026949e-01	-4.6099889	FALSE	FALSE
Q99590	SCAF11	2.746317e-01	4.044831	1.895696e+00	1.032071e-01	8.026949e-01	-4.6107146	FALSE	FALSE
Q8WY22	BRI3BP	2.216072e-01	4.049806	1.860242e+00	1.085669e-01	8.026949e-01	-4.6113212	FALSE	FALSE
Q9NUL3	STAU2	2.818602e-01	4.044482	1.947106e+00	9.589543e-02	8.026949e-01	-4.6118275	FALSE	FALSE
Q9H4I3	TRABD	2.408653e-01	4.046864	1.574483e+00	1.628014e-01	8.026949e-01	-4.6124041	FALSE	FALSE
Q9H6R4	NOL6	1.530561e-01	4.055354	1.914399e+00	1.004854e-01	8.026949e-01	-4.6125398	FALSE	FALSE
Q02108	GUCY1A1	3.419226e-01	4.030209	1.301852e+00	2.373414e-01	8.075998e-01	-4.6128388	FALSE	FALSE
Q96H35	RBM18	4.075721e-01	4.016989	1.351873e+00	2.217082e-01	8.075998e-01	-4.6144330	FALSE	FALSE
P08865	RPSA	6.913945e-02	4.058318	3.222721e+00	1.624219e-02	6.700892e-01	-4.6151477	FALSE	FALSE
Q12802	AKAP13	1.854407e-01	4.053512	1.632316e+00	1.500730e-01	8.026949e-01	-4.6154792	FALSE	FALSE
Q6PCE3	PGM2L1	1.066047e-01	4.057804	1.926465e+00	9.876732e-02	8.026949e-01	-4.6162222	FALSE	FALSE
Q9H8V3	ECT2	3.131344e-01	4.035989	1.494338e+00	1.821147e-01	8.026949e-01	-4.6167847	FALSE	FALSE
O43149	ZZEF1	1.554183e-01	4.056135	1.629912e+00	1.505828e-01	8.026949e-01	-4.6186690	FALSE	FALSE
Q9NYV4	CDK12	1.706553e-01	4.054529	1.677670e+00	1.407556e-01	8.026949e-01	-4.6190383	FALSE	FALSE
Q6DN90	IQSEC1	3.030316e-01	4.039016	1.293034e+00	2.401958e-01	8.075998e-01	-4.6190981	FALSE	FALSE
Q8TBA6	GOLGA5	1.940279e-01	4.054378	1.441576e+00	1.959604e-01	8.026949e-01	-4.6198936	FALSE	FALSE
O43741	PRKAB2	-2.647408e-01	4.043527	-1.452801e+00	1.929367e-01	8.026949e-01	-4.6199033	FALSE	FALSE
Q14761	PTPRCAP	1.866108e-01	4.052908	1.961115e+00	9.399359e-02	8.026949e-01	-4.6199452	FALSE	FALSE
Q13557	CAMK2D	1.564733e-01	4.055660	1.686644e+00	1.389785e-01	8.026949e-01	-4.6208499	FALSE	FALSE
Q6NUQ4	TMEM214	2.048560e-01	4.054527	1.365503e+00	2.176097e-01	8.054702e-01	-4.6208890	FALSE	FALSE
A6NC98	CCDC88B	2.762670e-01	4.043019	1.537137e+00	1.715511e-01	8.026949e-01	-4.6223944	FALSE	FALSE
O95872	GPANK1	-4.017116e-01	4.015015	-1.378959e+00	2.136304e-01	8.033802e-01	-4.6229206	FALSE	FALSE
Q9H4G4	GLIPR2	2.141125e-01	4.050526	1.836360e+00	1.123304e-01	8.026949e-01	-4.6254400	FALSE	FALSE
Q10567	AP1B1	8.560354e-02	4.058085	2.221165e+00	6.481610e-02	8.026949e-01	-4.6276498	FALSE	FALSE
Q9HCH0	NCKAP5L	1.965056e-01	4.053572	1.443112e+00	1.955441e-01	8.026949e-01	-4.6276994	FALSE	FALSE
Q5XUX1	FBXW9	2.041346e-01	4.053445	1.392771e+00	2.096138e-01	8.026949e-01	-4.6283986	FALSE	FALSE
Q5QJ74	TBCEL	3.851071e-01	4.020494	1.269309e+00	2.480251e-01	8.075998e-01	-4.6289714	FALSE	FALSE
Q53T59	HS1BP3	2.323875e-01	4.049039	1.425969e+00	2.002364e-01	8.026949e-01	-4.6292658	FALSE	FALSE
Q13472	TOP3A	2.306705e-01	4.048338	1.698170e+00	1.367274e-01	8.026949e-01	-4.6297302	FALSE	FALSE
P10253	GAA	2.244975e-01	4.050489	1.393013e+00	2.095440e-01	8.026949e-01	-4.6312137	FALSE	FALSE
O95199	RCBTB2	3.272615e-01	4.034062	1.379718e+00	2.134081e-01	8.033802e-01	-4.6313832	FALSE	FALSE
Q15596	NCOA2	2.136440e-01	4.051389	1.439358e+00	1.965631e-01	8.026949e-01	-4.6326856	FALSE	FALSE
Q7L211	ABHD13	-1.909525e-01	4.055589	-1.373028e+00	2.153764e-01	8.054702e-01	-4.6352617	FALSE	FALSE
Q12912	LRMP	2.806840e-01	4.040626	1.439261e+00	1.965893e-01	8.026949e-01	-4.6367541	FALSE	FALSE
Q96SD1	DCLRE1C	3.440337e-01	4.029824	1.243312e+00	2.568581e-01	8.080523e-01	-4.6382908	FALSE	FALSE
Q02446	SP4	4.671040e-01	3.991940	1.207670e+00	2.694082e-01	8.115658e-01	-4.6385404	FALSE	FALSE
O60502	OGA	1.794573e-01	4.053612	2.069591e+00	8.048502e-02	8.026949e-01	-4.6396362	FALSE	FALSE
Q16186	ADRM1	1.697318e-01	4.054381	2.263464e+00	6.102448e-02	8.005459e-01	-4.6398538	FALSE	FALSE
P27540	ARNT	2.096295e-01	4.051698	1.451564e+00	1.932679e-01	8.026949e-01	-4.6401647	FALSE	FALSE
Q9NWW6	NMRK1	-2.695933e-01	4.044628	-1.255077e+00	2.528275e-01	8.075998e-01	-4.6410628	FALSE	FALSE
Q8N4C6	NIN	2.026560e-01	4.052039	1.505220e+00	1.793732e-01	8.026949e-01	-4.6412088	FALSE	FALSE
Q9H936	SLC25A22	1.783892e-01	4.053381	1.844893e+00	1.109712e-01	8.026949e-01	-4.6420490	FALSE	FALSE
P51003	PAPOLA	9.976611e-02	4.057749	2.063010e+00	8.124607e-02	8.026949e-01	-4.6440340	FALSE	FALSE
Q96DA2	RAB39B	2.214227e-01	4.050795	1.386757e+00	2.113542e-01	8.026949e-01	-4.6442497	FALSE	FALSE
Q96PU4	UHRF2	3.895200e-01	4.027160	1.710150e+00	1.344247e-01	8.026949e-01	-4.6444269	FALSE	FALSE
Q8NAT1	POMGNT2	-2.525367e-01	4.045994	-1.513772e+00	1.772455e-01	8.026949e-01	-4.6468171	FALSE	FALSE
Q9BR77	CCDC77	2.382038e-01	4.048452	1.363329e+00	2.182591e-01	8.061822e-01	-4.6484140	FALSE	FALSE
P41250	GARS1	8.556851e-02	4.057952	2.473258e+00	4.532539e-02	7.703163e-01	-4.6487431	FALSE	FALSE
P32455	GBP1	1.076133e-01	4.057698	1.911503e+00	1.009021e-01	8.026949e-01	-4.6490259	FALSE	FALSE
Q86SX3	TEDC1	3.325881e-01	4.034424	1.575180e+00	1.626422e-01	8.026949e-01	-4.6494969	FALSE	FALSE
Q12815	TROAP	2.940389e-01	4.038500	1.406164e+00	2.057840e-01	8.026949e-01	-4.6495053	FALSE	FALSE
Q9HCD6	TANC2	4.423784e-01	3.993747	1.144047e+00	2.931092e-01	8.115658e-01	-4.6495880	FALSE	FALSE
Q96QR8	PURB	5.476986e-01	3.990706	1.674495e+00	1.413896e-01	8.026949e-01	-4.6501138	FALSE	FALSE
Q5T6F2	UBAP2	1.677075e-01	4.054456	2.204675e+00	6.635864e-02	8.026949e-01	-4.6508505	FALSE	FALSE
Q8TBZ3	WDR20	2.082927e-01	4.052233	1.395812e+00	2.087387e-01	8.026949e-01	-4.6527100	FALSE	FALSE
Q8IW45	NAXD	2.019331e-01	4.053197	1.382872e+00	2.124857e-01	8.026949e-01	-4.6566717	FALSE	FALSE
Q16514	TAF12	5.016313e-01	4.006702	1.754072e+00	1.262967e-01	8.026949e-01	-4.6576070	FALSE	FALSE
Q8IUR7	ARMC8	1.666384e-01	4.054352	1.788484e+00	1.202622e-01	8.026949e-01	-4.6614425	FALSE	FALSE
Q13485	SMAD4	1.163920e-01	4.057349	1.853998e+00	1.095388e-01	8.026949e-01	-4.6615402	FALSE	FALSE
Q5D1E8	ZC3H12A	2.382211e-01	4.049904	1.251350e+00	2.540985e-01	8.075998e-01	-4.6626769	FALSE	FALSE
Q9ULT0	TTC7A	2.107287e-01	4.050443	1.551153e+00	1.682172e-01	8.026949e-01	-4.6628968	FALSE	FALSE
Q9UNN5	FAF1	8.602184e-02	4.058122	2.129456e+00	7.388308e-02	8.026949e-01	-4.6637224	FALSE	FALSE
O43818	RRP9	1.455212e-01	4.055468	2.072956e+00	8.009864e-02	8.026949e-01	-4.6656684	FALSE	FALSE
Q9UG56	PISD	2.380441e-01	4.047295	1.404130e+00	2.063614e-01	8.026949e-01	-4.6660697	FALSE	FALSE
Q86X55	CARM1	-1.007777e-01	4.057865	-1.954392e+00	9.490150e-02	8.026949e-01	-4.6674275	FALSE	FALSE
Q96FX7	TRMT61A	1.789862e-01	4.053438	1.906019e+00	1.016960e-01	8.026949e-01	-4.6680002	FALSE	FALSE
P49757	NUMB	1.196265e-01	4.057287	1.818305e+00	1.152599e-01	8.026949e-01	-4.6693453	FALSE	FALSE
Q96BD5	PHF21A	3.580822e-01	4.025175	1.255546e+00	2.526682e-01	8.075998e-01	-4.6695594	FALSE	FALSE
Q96LI5	CNOT6L	1.310251e-01	4.056603	1.833039e+00	1.128636e-01	8.026949e-01	-4.6697083	FALSE	FALSE
P30304	CDC25A	4.350307e-01	3.998294	1.051543e+00	3.306435e-01	8.166410e-01	-4.6698547	FALSE	FALSE
Q9BSF8	BTBD10	2.529850e-01	4.045324	1.325397e+00	2.298654e-01	8.075998e-01	-4.6699589	FALSE	FALSE
Q6PD62	CTR9	1.250108e-01	4.056783	1.913027e+00	1.006826e-01	8.026949e-01	-4.6707243	FALSE	FALSE
O14672	ADAM10	2.447294e-01	4.048070	1.968723e+00	9.297641e-02	8.026949e-01	-4.6720797	FALSE	FALSE
Q3B7T1	EDRF1	3.296327e-01	4.031223	1.290571e+00	2.409983e-01	8.075998e-01	-4.6724636	FALSE	FALSE
P52429	DGKE	3.569994e-01	4.028134	1.499882e+00	1.807133e-01	8.026949e-01	-4.6725698	FALSE	FALSE
Q8N697	SLC15A4	2.699540e-01	4.042572	1.442833e+00	1.956196e-01	8.026949e-01	-4.6728457	FALSE	FALSE
Q86UY6	NAA40	3.414066e-01	4.030156	1.476372e+00	1.867253e-01	8.026949e-01	-4.6750442	FALSE	FALSE
Q13233	MAP3K1	-3.155608e-01	4.032394	-1.112275e+00	3.055838e-01	8.115658e-01	-4.6775753	FALSE	FALSE
Q9Y6E2	BZW2	-1.091621e-01	4.057252	-2.117192e+00	7.518958e-02	8.026949e-01	-4.6775827	FALSE	FALSE
Q9NVR5	DNAAF2	-3.494195e-01	4.023101	-1.058520e+00	3.276822e-01	8.166410e-01	-4.6780778	FALSE	FALSE
Q96HI0	SENP5	5.458099e-01	3.962550	1.140986e+00	2.942925e-01	8.115658e-01	-4.6784972	FALSE	FALSE
Q8N3D4	EHBP1L1	-2.390835e-01	4.047366	-1.385165e+00	2.118171e-01	8.026949e-01	-4.6786298	FALSE	FALSE
Q9Y6K1	DNMT3A	2.969009e-01	4.039681	1.596937e+00	1.577435e-01	8.026949e-01	-4.6791731	FALSE	FALSE
Q6BDS2	UHRF1BP1	2.237389e-01	4.048328	1.515563e+00	1.768030e-01	8.026949e-01	-4.6803715	FALSE	FALSE
P55957	BID	3.110805e-01	4.042294	2.166892e+00	7.003566e-02	8.026949e-01	-4.6805518	FALSE	FALSE
Q8NFH5	NUP35	1.385028e-01	4.055925	2.017567e+00	8.670244e-02	8.026949e-01	-4.6809208	FALSE	FALSE
Q5VWQ8	DAB2IP	1.992060e-01	4.052851	1.378681e+00	2.137122e-01	8.033802e-01	-4.6816961	FALSE	FALSE
Q9H1Z4	WDR13	2.829588e-01	4.040130	1.404694e+00	2.062012e-01	8.026949e-01	-4.6822312	FALSE	FALSE
Q8TBC5	ZSCAN18	4.582315e-01	4.000836	1.385343e+00	2.117655e-01	8.026949e-01	-4.6836082	FALSE	FALSE
Q08379	GOLGA2	1.269639e-01	4.056877	1.788691e+00	1.202268e-01	8.026949e-01	-4.6854118	FALSE	FALSE
Q49AM3	TTC31	3.643364e-01	4.020474	1.269460e+00	2.479747e-01	8.075998e-01	-4.6857654	FALSE	FALSE
Q7L576	CYFIP1	9.797897e-02	4.057676	2.137111e+00	7.307932e-02	8.026949e-01	-4.6863934	FALSE	FALSE
P34059	GALNS	2.636895e-01	4.044386	1.187988e+00	2.765606e-01	8.115658e-01	-4.6864363	FALSE	FALSE
Q86UA1	PRPF39	1.550743e-01	4.055093	1.749815e+00	1.270633e-01	8.026949e-01	-4.6873146	FALSE	FALSE
Q8IYH5	ZZZ3	2.158103e-01	4.050188	1.448397e+00	1.941179e-01	8.026949e-01	-4.6882890	FALSE	FALSE
Q9P2W9	STX18	3.166529e-01	4.034435	1.432893e+00	1.983289e-01	8.026949e-01	-4.6886805	FALSE	FALSE
Q86U06	RBM23	-1.887300e-01	4.052391	-1.607478e+00	1.554201e-01	8.026949e-01	-4.6893520	FALSE	FALSE
E9PRG8	C11orf98	-2.210392e-01	4.050088	-2.064159e+00	8.111275e-02	8.026949e-01	-4.6893653	FALSE	FALSE
P51784	USP11	8.427312e-02	4.058080	2.190728e+00	6.769254e-02	8.026949e-01	-4.6902838	FALSE	FALSE
O60583	CCNT2	-3.043326e-01	4.034524	-1.136697e+00	2.959569e-01	8.115658e-01	-4.6919458	FALSE	FALSE
O15498	YKT6	1.095679e-01	4.057421	1.936248e+00	9.739575e-02	8.026949e-01	-4.6936699	FALSE	FALSE
Q12986	NFX1	3.225272e-01	4.033076	1.413439e+00	2.037302e-01	8.026949e-01	-4.6949327	FALSE	FALSE
Q9UBS8	RNF14	1.683153e-01	4.055513	1.438486e+00	1.968004e-01	8.026949e-01	-4.6952565	FALSE	FALSE
Q93084	ATP2A3	2.511349e-01	4.047204	1.946756e+00	9.594346e-02	8.026949e-01	-4.6954727	FALSE	FALSE
P61619	SEC61A1	2.470261e-01	4.046561	1.819277e+00	1.151001e-01	8.026949e-01	-4.6965622	FALSE	FALSE
Q8NC60	NOA1	1.763349e-01	4.053603	1.614092e+00	1.539790e-01	8.026949e-01	-4.6971987	FALSE	FALSE
O60331	PIP5K1C	-1.683024e-01	4.054446	-1.581009e+00	1.613157e-01	8.026949e-01	-4.6974692	FALSE	FALSE
Q99575	POP1	2.069335e-01	4.050606	1.606631e+00	1.556056e-01	8.026949e-01	-4.6980346	FALSE	FALSE
Q9NRG4	SMYD2	-1.171716e-01	4.057644	-1.719082e+00	1.327320e-01	8.026949e-01	-4.6984363	FALSE	FALSE
O00512	BCL9	2.398121e-01	4.046504	1.411526e+00	2.042684e-01	8.026949e-01	-4.6992668	FALSE	FALSE
Q92796	DLG3	5.194601e-01	4.002990	1.704646e+00	1.354780e-01	8.026949e-01	-4.6998698	FALSE	FALSE
P18440	NAT1	1.701586e-01	4.055792	1.386844e+00	2.113291e-01	8.026949e-01	-4.7007020	FALSE	FALSE
Q13501	SQSTM1	2.048361e-01	4.050692	1.434856e+00	1.977913e-01	8.026949e-01	-4.7011741	FALSE	FALSE
Q9C0C7	AMBRA1	1.761273e-01	4.053702	1.587270e+00	1.599025e-01	8.026949e-01	-4.7013014	FALSE	FALSE
Q9HCI6	KIAA1586	2.880287e-01	4.037937	1.133745e+00	2.971071e-01	8.115658e-01	-4.7018830	FALSE	FALSE
Q9P2D3	HEATR5B	2.983382e-01	4.037526	1.392012e+00	2.098329e-01	8.026949e-01	-4.7026827	FALSE	FALSE
Q12980	NPRL3	2.334343e-01	4.047607	1.402743e+00	2.067562e-01	8.026949e-01	-4.7048807	FALSE	FALSE
Q8N0X7	SPART	2.076503e-01	4.050857	1.370017e+00	2.162677e-01	8.054702e-01	-4.7053955	FALSE	FALSE
Q9NZD8	SPG21	1.956557e-01	4.051695	1.593977e+00	1.584016e-01	8.026949e-01	-4.7061793	FALSE	FALSE
Q9BWT6	MND1	-1.567371e-01	4.054883	-1.721986e+00	1.321862e-01	8.026949e-01	-4.7062253	FALSE	FALSE
Q8NB15	ZNF511	3.895627e-01	4.017632	1.364356e+00	2.179522e-01	8.060168e-01	-4.7064591	FALSE	FALSE
Q9Y6X8	ZHX2	2.159346e-01	4.051032	1.261080e+00	2.507923e-01	8.075998e-01	-4.7082043	FALSE	FALSE
Q3L8U1	CHD9	1.647429e-01	4.054677	1.590409e+00	1.591985e-01	8.026949e-01	-4.7084446	FALSE	FALSE
Q6MZP7	LIN54	1.713110e-01	4.053958	1.652203e+00	1.459175e-01	8.026949e-01	-4.7085983	FALSE	FALSE
Q8NCE2	MTMR14	2.800842e-01	4.040430	1.384505e+00	2.120094e-01	8.026949e-01	-4.7087670	FALSE	FALSE
A4D1E9	GTPBP10	1.736011e-01	4.053833	1.556236e+00	1.670230e-01	8.026949e-01	-4.7097967	FALSE	FALSE
O95602	POLR1A	1.764794e-01	4.053482	1.844285e+00	1.110675e-01	8.026949e-01	-4.7100570	FALSE	FALSE
P50542	PEX5	2.190184e-01	4.049792	1.799890e+00	1.183245e-01	8.026949e-01	-4.7105903	FALSE	FALSE
O15260	SURF4	1.893272e-01	4.052817	2.123276e+00	7.453855e-02	8.026949e-01	-4.7105990	FALSE	FALSE
Q92871	PMM1	2.321635e-01	4.048705	1.237557e+00	2.588500e-01	8.089706e-01	-4.7107561	FALSE	FALSE
Q96G74	OTUD5	-1.465189e-01	4.055710	-1.703176e+00	1.357607e-01	8.026949e-01	-4.7109301	FALSE	FALSE
Q9BVL4	SELENOO	4.561858e-01	3.987244	1.122867e+00	3.013769e-01	8.115658e-01	-4.7128915	FALSE	FALSE
Q9BQ69	MACROD1	1.651356e-01	4.054149	1.844009e+00	1.111113e-01	8.026949e-01	-4.7150587	FALSE	FALSE
Q6PJG2	MIDEAS	2.673383e-01	4.042667	1.437256e+00	1.971356e-01	8.026949e-01	-4.7154501	FALSE	FALSE
P41208	CETN2	1.327695e-01	4.056509	1.741530e+00	1.285681e-01	8.026949e-01	-4.7156554	FALSE	FALSE
Q9BYD1	MRPL13	1.767016e-01	4.053392	1.775597e+00	1.224886e-01	8.026949e-01	-4.7173769	FALSE	FALSE
Q9Y253	POLH	-2.304568e-01	4.047427	-1.260028e+00	2.511478e-01	8.075998e-01	-4.7174384	FALSE	FALSE
Q9BTC8	MTA3	1.676495e-01	4.054003	1.844273e+00	1.110695e-01	8.026949e-01	-4.7181772	FALSE	FALSE
O94761	RECQL4	3.346781e-01	4.027859	1.220203e+00	2.649365e-01	8.115658e-01	-4.7184267	FALSE	FALSE
Q9BYC5	FUT8	1.841041e-01	4.052746	1.582861e+00	1.608965e-01	8.026949e-01	-4.7191706	FALSE	FALSE
Q9NZZ3	CHMP5	3.684365e-01	4.032527	1.965384e+00	9.342139e-02	8.026949e-01	-4.7201647	FALSE	FALSE
Q9NTJ4	MAN2C1	3.884320e-01	4.011514	1.129577e+00	2.987370e-01	8.115658e-01	-4.7201984	FALSE	FALSE
Q9BQ39	DDX50	1.664855e-01	4.054332	2.081044e+00	7.917750e-02	8.026949e-01	-4.7214676	FALSE	FALSE
O95707	POP4	5.151059e-01	3.991949	1.432248e+00	1.985060e-01	8.026949e-01	-4.7215569	FALSE	FALSE
Q9Y2U5	MAP3K2	3.483521e-01	4.024469	1.258367e+00	2.517102e-01	8.075998e-01	-4.7224499	FALSE	FALSE
Q96HA7	TONSL	2.129984e-01	4.049942	1.549489e+00	1.686097e-01	8.026949e-01	-4.7226866	FALSE	FALSE
O95248	SBF1	1.544217e-01	4.055772	1.519057e+00	1.759426e-01	8.026949e-01	-4.7230676	FALSE	FALSE
P17026	ZNF22	2.399986e-01	4.045791	1.403318e+00	2.065924e-01	8.026949e-01	-4.7231600	FALSE	FALSE
O43752	STX6	2.614447e-01	4.043452	1.516659e+00	1.765325e-01	8.026949e-01	-4.7231717	FALSE	FALSE
O95425	SVIL	2.187095e-01	4.049495	1.332889e+00	2.275306e-01	8.075998e-01	-4.7243889	FALSE	FALSE
Q96KP1	EXOC2	1.297264e-01	4.056652	1.750468e+00	1.269455e-01	8.026949e-01	-4.7251614	FALSE	FALSE
Q7Z7H5	TMED4	9.376642e-02	4.057832	2.059727e+00	8.162853e-02	8.026949e-01	-4.7254796	FALSE	FALSE
Q92747	ARPC1A	1.777476e-01	4.053412	1.983014e+00	9.109528e-02	8.026949e-01	-4.7279878	FALSE	FALSE
Q9Y366	IFT52	1.621581e-01	4.055794	1.408582e+00	2.050993e-01	8.026949e-01	-4.7296177	FALSE	FALSE
P17900	GM2A	-1.807842e-01	4.052741	-1.641610e+00	1.481171e-01	8.026949e-01	-4.7316646	FALSE	FALSE
Q9BTE0	NAT9	-4.410277e-01	3.969722	-1.038886e+00	3.360699e-01	8.185366e-01	-4.7318937	FALSE	FALSE
Q12888	TP53BP1	9.803624e-02	4.057846	1.929129e+00	9.839192e-02	8.026949e-01	-4.7321268	FALSE	FALSE
O43521	BCL2L11	2.001463e-01	4.053182	1.215599e+00	2.665720e-01	8.115658e-01	-4.7337560	FALSE	FALSE
O43502	RAD51C	1.898040e-01	4.052024	1.659375e+00	1.444459e-01	8.026949e-01	-4.7342099	FALSE	FALSE
Q93008	USP9X	1.998754e-01	4.051186	1.741482e+00	1.285769e-01	8.026949e-01	-4.7361729	FALSE	FALSE
O14656	TOR1A	2.343353e-01	4.047285	1.585794e+00	1.602347e-01	8.026949e-01	-4.7378341	FALSE	FALSE
Q86SQ9	DHDDS	3.470233e-01	4.013708	1.057812e+00	3.279820e-01	8.166410e-01	-4.7418105	FALSE	FALSE
Q6NTE8	MRNIP	3.612919e-01	4.015731	1.143144e+00	2.934580e-01	8.115658e-01	-4.7418901	FALSE	FALSE
Q8N5G2	MACO1	-2.393495e-01	4.045759	-1.275479e+00	2.459678e-01	8.075998e-01	-4.7420484	FALSE	FALSE
Q6PL24	TMED8	1.433798e-01	4.055753	1.699784e+00	1.364150e-01	8.026949e-01	-4.7444560	FALSE	FALSE
Q8ND76	CCNY	2.241757e-01	4.047990	1.472631e+00	1.876987e-01	8.026949e-01	-4.7452282	FALSE	FALSE
Q13772	NCOA4	2.399976e-01	4.047432	9.929243e-01	3.563746e-01	8.185366e-01	-4.7464978	FALSE	FALSE
Q96DX4	RSPRY1	5.987606e-01	3.949201	1.217008e+00	2.660706e-01	8.115658e-01	-4.7480132	FALSE	FALSE
Q8TBM8	DNAJB14	2.537716e-01	4.043169	1.472019e+00	1.878584e-01	8.026949e-01	-4.7487181	FALSE	FALSE
Q13257	MAD2L1	-7.134847e-02	4.058309	-2.326414e+00	5.579793e-02	7.876786e-01	-4.7489654	FALSE	FALSE
O95361	TRIM16	2.935559e-01	4.034195	1.132384e+00	2.976386e-01	8.115658e-01	-4.7508274	FALSE	FALSE
P06454	PTMA	8.664272e-01	3.955689	2.859737e+00	2.647522e-02	7.255687e-01	-4.7508596	FALSE	FALSE
Q96NW7	LRRC7	3.078531e-01	4.033994	1.398814e+00	2.078778e-01	8.026949e-01	-4.7515553	FALSE	FALSE
O75122	CLASP2	9.087351e-02	4.058137	1.904136e+00	1.019699e-01	8.026949e-01	-4.7519824	FALSE	FALSE
A4D1U4	DENND11	2.817078e-01	4.037888	1.243185e+00	2.569019e-01	8.080523e-01	-4.7549829	FALSE	FALSE
Q6ZSJ8	C1orf122	-2.078625e-01	4.049995	-1.671128e+00	1.420648e-01	8.026949e-01	-4.7553142	FALSE	FALSE
Q9BVS4	RIOK2	1.591360e-01	4.054651	1.650336e+00	1.463030e-01	8.026949e-01	-4.7556316	FALSE	FALSE
Q9Y617	PSAT1	6.822287e-02	4.058385	2.311918e+00	5.695927e-02	7.876786e-01	-4.7568281	FALSE	FALSE
Q5VSY0	GKAP1	2.260011e-01	4.048174	1.155715e+00	2.886361e-01	8.115658e-01	-4.7594139	FALSE	FALSE
Q92560	BAP1	1.510475e-01	4.056319	1.410357e+00	2.045979e-01	8.026949e-01	-4.7607116	FALSE	FALSE
Q9Y4F9	RIPOR2	3.294134e-01	4.019699	1.022256e+00	3.433075e-01	8.185366e-01	-4.7610423	FALSE	FALSE
P15923	TCF3	1.322328e-01	4.056681	1.620680e+00	1.525560e-01	8.026949e-01	-4.7618629	FALSE	FALSE
O43505	B4GAT1	5.144708e-01	3.970633	1.186465e+00	2.771208e-01	8.115658e-01	-4.7627407	FALSE	FALSE
O75157	TSC22D2	1.580832e-01	4.055710	1.406879e+00	2.055814e-01	8.026949e-01	-4.7628035	FALSE	FALSE
P49748	ACADVL	1.897707e-01	4.051903	1.514724e+00	1.770103e-01	8.026949e-01	-4.7635795	FALSE	FALSE
Q9NUP9	LIN7C	1.668977e-01	4.053921	1.732474e+00	1.302326e-01	8.026949e-01	-4.7639453	FALSE	FALSE
Q6IA17	SIGIRR	2.623222e-01	4.040446	1.093862e+00	3.130119e-01	8.122460e-01	-4.7644441	FALSE	FALSE
P17066	HSPA6	-1.213311e-01	4.056932	-2.892175e+00	2.532629e-02	7.255687e-01	-4.7668534	FALSE	FALSE
Q9H6S0	YTHDC2	2.038010e-01	4.050735	1.665291e+00	1.432427e-01	8.026949e-01	-4.7669211	FALSE	FALSE
Q9UKL3	CASP8AP2	-3.138086e-01	4.026159	-1.203289e+00	2.709867e-01	8.115658e-01	-4.7679697	FALSE	FALSE
Q8WZ64	ARAP2	2.343146e-01	4.046106	8.575478e-01	4.217297e-01	8.266535e-01	-4.7680950	FALSE	FALSE
Q969H0	FBXW7	3.928956e-01	3.982480	8.425616e-01	4.294781e-01	8.278078e-01	-4.7702056	FALSE	FALSE
O75787	ATP6AP2	2.618166e-01	4.040512	1.325548e+00	2.298180e-01	8.075998e-01	-4.7702450	FALSE	FALSE
Q93075	TATDN2	-2.435081e-01	4.044712	-1.156309e+00	2.884099e-01	8.115658e-01	-4.7704189	FALSE	FALSE
Q6P996	PDXDC1	1.346919e-01	4.056041	1.843087e+00	1.112576e-01	8.026949e-01	-4.7709523	FALSE	FALSE
Q6PJ69	TRIM65	2.531869e-01	4.042829	1.335813e+00	2.266249e-01	8.075998e-01	-4.7710114	FALSE	FALSE
Q68DK2	ZFYVE26	2.549131e-01	4.038821	9.850317e-01	3.599566e-01	8.185366e-01	-4.7715312	FALSE	FALSE
Q9ULF5	SLC39A10	3.828608e-01	4.010159	1.220231e+00	2.649269e-01	8.115658e-01	-4.7725767	FALSE	FALSE
Q8IVW6	ARID3B	-1.846943e-01	4.053442	-1.249297e+00	2.548009e-01	8.080523e-01	-4.7728963	FALSE	FALSE
Q9BZD4	NUF2	1.604713e-01	4.054522	1.578386e+00	1.619114e-01	8.026949e-01	-4.7731316	FALSE	FALSE
Q5T8I9	HENMT1	-1.656569e-01	4.054425	-1.449473e+00	1.938286e-01	8.026949e-01	-4.7736940	FALSE	FALSE
O75191	XYLB	1.817119e-01	4.052738	1.485535e+00	1.843606e-01	8.026949e-01	-4.7750620	FALSE	FALSE
Q9H078	CLPB	1.238669e-01	4.056540	1.982666e+00	9.114064e-02	8.026949e-01	-4.7751013	FALSE	FALSE
Q9BVJ7	DUSP23	3.753484e-01	4.011350	1.207759e+00	2.693763e-01	8.115658e-01	-4.7756533	FALSE	FALSE
Q86YT6	MIB1	1.953816e-01	4.052375	1.200461e+00	2.720096e-01	8.115658e-01	-4.7757225	FALSE	FALSE
Q9HCM7	FBRSL1	-2.220413e-01	4.048270	-1.473776e+00	1.874002e-01	8.026949e-01	-4.7766160	FALSE	FALSE
Q7Z449	CYP2U1	2.510842e-01	4.040768	9.313489e-01	3.850674e-01	8.246353e-01	-4.7774346	FALSE	FALSE
Q9Y5Z7	HCFC2	2.361189e-01	4.045086	1.087193e+00	3.157383e-01	8.134859e-01	-4.7782534	FALSE	FALSE
P62316	SNRPD2	2.345505e-01	4.051346	2.764951e+00	3.016186e-02	7.255687e-01	-4.7798524	FALSE	FALSE
P28715	ERCC5	3.110635e-01	4.032924	1.357726e+00	2.199400e-01	8.061940e-01	-4.7799538	FALSE	FALSE
Q5SWX8	ODR4	3.271446e-01	4.028890	1.300178e+00	2.378809e-01	8.075998e-01	-4.7801718	FALSE	FALSE
O60292	SIPA1L3	2.995603e-01	4.026211	9.527475e-01	3.749014e-01	8.246353e-01	-4.7809000	FALSE	FALSE
Q9H4E7	DEF6	1.346479e-01	4.055976	2.056144e+00	8.204787e-02	8.026949e-01	-4.7845881	FALSE	FALSE
Q9UGU0	TCF20	2.209829e-01	4.048058	1.498700e+00	1.810111e-01	8.026949e-01	-4.7858808	FALSE	FALSE
Q08881	ITK	2.536640e-01	4.043437	1.391645e+00	2.099387e-01	8.026949e-01	-4.7860016	FALSE	FALSE
Q7Z5J4	RAI1	4.023194e-01	3.997040	1.033511e+00	3.383955e-01	8.185366e-01	-4.7860571	FALSE	FALSE
Q9UIC8	LCMT1	1.318327e-01	4.056265	1.736678e+00	1.294574e-01	8.026949e-01	-4.7880040	FALSE	FALSE
Q9BSL1	UBAC1	-1.784189e-01	4.053073	-1.394463e+00	2.091266e-01	8.026949e-01	-4.7883496	FALSE	FALSE
O15297	PPM1D	2.167054e-01	4.048206	1.057464e+00	3.281290e-01	8.166410e-01	-4.7884039	FALSE	FALSE
Q13303	KCNAB2	1.575676e-01	4.054545	1.845386e+00	1.108932e-01	8.026949e-01	-4.7895292	FALSE	FALSE
Q9Y520	PRRC2C	2.332730e-01	4.048585	1.878090e+00	1.058354e-01	8.026949e-01	-4.7897915	FALSE	FALSE
Q8N4T8	CBR4	1.559550e-01	4.055023	1.476852e+00	1.866007e-01	8.026949e-01	-4.7898797	FALSE	FALSE
O75326	SEMA7A	3.667883e-01	4.008470	1.161455e+00	2.864565e-01	8.115658e-01	-4.7908024	FALSE	FALSE
Q9NXU5	ARL15	2.531859e-01	4.038971	1.102805e+00	3.093856e-01	8.122460e-01	-4.7917992	FALSE	FALSE
Q9BZM5	ULBP2	2.153946e-01	4.048489	1.291278e+00	2.407677e-01	8.075998e-01	-4.7919280	FALSE	FALSE
Q7L1V2	MON1B	2.148015e-01	4.047629	1.344267e+00	2.240249e-01	8.075998e-01	-4.7942820	FALSE	FALSE
Q8IY18	SMC5	1.415556e-01	4.056027	1.564522e+00	1.650934e-01	8.026949e-01	-4.7943669	FALSE	FALSE
C4AMC7	WASH3P	-1.344147e-01	4.056249	-1.646335e+00	1.471321e-01	8.026949e-01	-4.7956940	FALSE	FALSE
Q9UM22	EPDR1	-2.117161e-01	4.048590	-1.167792e+00	2.840661e-01	8.115658e-01	-4.7960444	FALSE	FALSE
O75864	PPP1R37	-2.065750e-01	4.050914	-8.106610e-01	4.463129e-01	8.292806e-01	-4.7961413	FALSE	FALSE
Q96DX7	TRIM44	-2.236744e-01	4.046835	-1.193934e+00	2.743829e-01	8.115658e-01	-4.7961758	FALSE	FALSE
Q02338	BDH1	1.074964e-01	4.057399	1.857228e+00	1.090350e-01	8.026949e-01	-4.7963913	FALSE	FALSE
Q2KHR3	QSER1	2.388761e-01	4.044663	1.290240e+00	2.411065e-01	8.075998e-01	-4.7976030	FALSE	FALSE
O15344	MID1	1.785382e-01	4.055026	1.119070e+00	3.028796e-01	8.115658e-01	-4.7978337	FALSE	FALSE
Q96I99	SUCLG2	9.588217e-02	4.057841	1.904659e+00	1.018939e-01	8.026949e-01	-4.7983008	FALSE	FALSE
Q8IZT6	ASPM	1.882182e-01	4.052415	1.247872e+00	2.552894e-01	8.080523e-01	-4.7988602	FALSE	FALSE
Q53R41	FASTKD1	1.914429e-01	4.052667	1.108096e+00	3.072568e-01	8.115658e-01	-4.7996314	FALSE	FALSE
Q9Y303	AMDHD2	1.570713e-01	4.055578	1.350687e+00	2.220680e-01	8.075998e-01	-4.8007064	FALSE	FALSE
Q8NB16	MLKL	2.309090e-01	4.045651	1.148592e+00	2.913601e-01	8.115658e-01	-4.8013705	FALSE	FALSE
Q96SB3	PPP1R9B	1.761453e-01	4.055607	1.097664e+00	3.114659e-01	8.122460e-01	-4.8015962	FALSE	FALSE
Q9Y4E6	WDR7	1.870747e-01	4.052215	1.347576e+00	2.230143e-01	8.075998e-01	-4.8027330	FALSE	FALSE
Q8NDZ4	DIPK2A	3.215569e-01	4.028511	1.301958e+00	2.373072e-01	8.075998e-01	-4.8039952	FALSE	FALSE
Q15032	R3HDM1	2.169650e-01	4.048956	1.654292e+00	1.454875e-01	8.026949e-01	-4.8043873	FALSE	FALSE
Q5TKA1	LIN9	2.048555e-01	4.049810	1.228560e+00	2.619903e-01	8.092065e-01	-4.8050504	FALSE	FALSE
P28290	ITPRID2	2.234948e-01	4.046650	1.115510e+00	3.042941e-01	8.115658e-01	-4.8057413	FALSE	FALSE
Q96A08	H2BC1	6.534036e-01	3.993083	2.568946e+00	3.962018e-02	7.603899e-01	-4.8062891	FALSE	FALSE
Q9P2S5	WRAP73	1.897416e-01	4.051496	1.472897e+00	1.876294e-01	8.026949e-01	-4.8068349	FALSE	FALSE
Q9UPQ4	TRIM35	3.061398e-01	4.016493	9.420276e-01	3.799682e-01	8.246353e-01	-4.8074829	FALSE	FALSE
P63172	DYNLT1	-3.852781e-01	4.017226	-1.391064e+00	2.101066e-01	8.026949e-01	-4.8075983	FALSE	FALSE
P19022	CDH2	2.387642e-01	4.041223	9.813394e-01	3.616420e-01	8.185366e-01	-4.8097752	FALSE	FALSE
Q9ULL5	PRR12	2.247614e-01	4.045792	1.144218e+00	2.930434e-01	8.115658e-01	-4.8112858	FALSE	FALSE
Q9Y2I1	NISCH	-1.179352e-01	4.057325	-1.628976e+00	1.507817e-01	8.026949e-01	-4.8113143	FALSE	FALSE
P53671	LIMK2	-1.835732e-01	4.052092	-1.408298e+00	2.051797e-01	8.026949e-01	-4.8124672	FALSE	FALSE
Q86YV0	RASAL3	1.946469e-01	4.051076	1.325402e+00	2.298639e-01	8.075998e-01	-4.8140921	FALSE	FALSE
Q9Y6K9	IKBKG	1.389457e-01	4.055752	1.708860e+00	1.346709e-01	8.026949e-01	-4.8146740	FALSE	FALSE
P42336	PIK3CA	2.611025e-01	4.040528	1.257510e+00	2.520010e-01	8.075998e-01	-4.8167570	FALSE	FALSE
Q8TDX7	NEK7	1.601818e-01	4.054292	1.676598e+00	1.409694e-01	8.026949e-01	-4.8168767	FALSE	FALSE
Q9NUX5	POT1	2.248062e-01	4.047384	1.446360e+00	1.946665e-01	8.026949e-01	-4.8175460	FALSE	FALSE
Q6ZMK1	CYHR1	2.849378e-01	4.037794	1.366153e+00	2.174160e-01	8.054702e-01	-4.8181282	FALSE	FALSE
Q9UKI8	TLK1	2.272172e-01	4.047134	1.472991e+00	1.876049e-01	8.026949e-01	-4.8186327	FALSE	FALSE
O96011	PEX11B	2.427663e-01	4.045879	1.651005e+00	1.461648e-01	8.026949e-01	-4.8187746	FALSE	FALSE
Q9BW62	KATNAL1	2.647471e-01	4.040113	1.406785e+00	2.056080e-01	8.026949e-01	-4.8197314	FALSE	FALSE
Q9C0B0	UNK	1.153205e-01	4.057297	1.665332e+00	1.432343e-01	8.026949e-01	-4.8198796	FALSE	FALSE
P53350	PLK1	1.877663e-01	4.051764	1.479807e+00	1.858357e-01	8.026949e-01	-4.8208073	FALSE	FALSE
Q6P4Q7	CNNM4	1.894903e-01	4.051461	1.285035e+00	2.428110e-01	8.075998e-01	-4.8218171	FALSE	FALSE
O43447	PPIH	-6.818583e-02	4.058323	-2.405160e+00	4.990257e-02	7.821917e-01	-4.8218465	FALSE	FALSE
Q7L3T8	PARS2	1.992217e-01	4.050058	1.261660e+00	2.505964e-01	8.075998e-01	-4.8222398	FALSE	FALSE
Q96E11	MRRF	1.660971e-01	4.053690	1.726281e+00	1.313828e-01	8.026949e-01	-4.8226188	FALSE	FALSE
Q5TF21	SOGA3	2.694253e-01	4.033374	9.968992e-01	3.545812e-01	8.185366e-01	-4.8227846	FALSE	FALSE
Q9H0F7	ARL6	2.519544e-01	4.031548	8.048965e-01	4.494044e-01	8.292806e-01	-4.8231593	FALSE	FALSE
Q6P1A2	LPCAT3	2.044518e-01	4.048788	1.284420e+00	2.430132e-01	8.075998e-01	-4.8237859	FALSE	FALSE
O95980	RECK	-2.877688e-01	4.012326	-7.866418e-01	4.592939e-01	8.331614e-01	-4.8240765	FALSE	FALSE
Q9Y2H6	FNDC3A	2.127490e-01	4.047819	1.060105e+00	3.270125e-01	8.166410e-01	-4.8240927	FALSE	FALSE
Q96RN5	MED15	3.786488e-01	4.025042	1.566557e+00	1.646228e-01	8.026949e-01	-4.8241493	FALSE	FALSE
Q8IVG5	SAMD9L	2.310227e-01	4.044366	1.126467e+00	2.999582e-01	8.115658e-01	-4.8250477	FALSE	FALSE
Q9NSK0	KLC4	1.586296e-01	4.054339	1.701400e+00	1.361030e-01	8.026949e-01	-4.8264312	FALSE	FALSE
P14209	CD99	5.749094e-01	3.978027	1.645867e+00	1.472295e-01	8.026949e-01	-4.8268890	FALSE	FALSE
Q9NPG3	UBN1	2.571897e-01	4.039021	1.094199e+00	3.128744e-01	8.122460e-01	-4.8272731	FALSE	FALSE
Q96CU9	FOXRED1	1.389632e-01	4.056552	1.419792e+00	2.019518e-01	8.026949e-01	-4.8277074	FALSE	FALSE
O43639	NCK2	1.228701e-01	4.057366	1.512029e+00	1.776773e-01	8.026949e-01	-4.8280609	FALSE	FALSE
O43678	NDUFA2	-1.182032e-01	4.056726	-2.199184e+00	6.688059e-02	8.026949e-01	-4.8283241	FALSE	FALSE
Q96NE9	FRMD6	2.602124e-01	4.020281	7.343326e-01	4.884649e-01	8.381249e-01	-4.8287305	FALSE	FALSE
Q9BXR0	QTRT1	1.840095e-01	4.052340	1.754001e+00	1.263096e-01	8.026949e-01	-4.8294850	FALSE	FALSE
Q99418	CYTH2	-2.323806e-01	4.043160	-1.163011e+00	2.858681e-01	8.115658e-01	-4.8300937	FALSE	FALSE
Q14643	ITPR1	-2.726600e-01	4.028565	-9.633302e-01	3.699506e-01	8.214230e-01	-4.8303738	FALSE	FALSE
Q68CZ1	RPGRIP1L	2.142972e-01	4.046407	9.547293e-01	3.739704e-01	8.240481e-01	-4.8307121	FALSE	FALSE
O14545	TRAFD1	1.468883e-01	4.055274	1.550140e+00	1.684561e-01	8.026949e-01	-4.8308058	FALSE	FALSE
P68366	TUBA4A	1.175062e-01	4.057165	3.197854e+00	1.678543e-02	6.700892e-01	-4.8312045	FALSE	FALSE
Q7Z7K6	CENPV	-2.237668e-01	4.049323	-1.825201e+00	1.141322e-01	8.026949e-01	-4.8318585	FALSE	FALSE
Q9H0X4	FAM234A	2.440180e-01	4.039663	1.019999e+00	3.442996e-01	8.185366e-01	-4.8324512	FALSE	FALSE
Q9P2K6	KLHL42	1.686734e-01	4.054876	1.161350e+00	2.864963e-01	8.115658e-01	-4.8340715	FALSE	FALSE
O95544	NADK	2.769911e-01	4.031815	1.108224e+00	3.072056e-01	8.115658e-01	-4.8345401	FALSE	FALSE
Q8IXU6	SLC35F2	2.000626e-01	4.049749	1.050131e+00	3.312453e-01	8.166410e-01	-4.8353721	FALSE	FALSE
Q5JTW2	CEP78	2.661376e-01	4.039308	1.291418e+00	2.407220e-01	8.075998e-01	-4.8359357	FALSE	FALSE
Q9BZX2	UCK2	-8.605097e-02	4.058088	-1.945018e+00	9.618210e-02	8.026949e-01	-4.8361114	FALSE	FALSE
Q86UB9	TMEM135	2.765010e-01	4.038114	1.323342e+00	2.305096e-01	8.075998e-01	-4.8380112	FALSE	FALSE
Q9H857	NT5DC2	2.080807e-01	4.048940	1.351992e+00	2.216721e-01	8.075998e-01	-4.8388704	FALSE	FALSE
Q86W50	METTL16	2.443167e-01	4.045860	1.618344e+00	1.530591e-01	8.026949e-01	-4.8388752	FALSE	FALSE
Q96C12	ARMC5	2.310724e-01	4.043346	1.047807e+00	3.322376e-01	8.166794e-01	-4.8392378	FALSE	FALSE
Q96G28	CFAP36	2.686295e-01	4.033601	1.076013e+00	3.203526e-01	8.166410e-01	-4.8393497	FALSE	FALSE
Q9BSF4	TIMM29	-2.244133e-01	4.046747	-1.518542e+00	1.760691e-01	8.026949e-01	-4.8395947	FALSE	FALSE
P30419	NMT1	-8.933051e-02	4.057812	-2.128250e+00	7.401060e-02	8.026949e-01	-4.8399102	FALSE	FALSE
Q15751	HERC1	2.226940e-01	4.046534	1.251814e+00	2.539399e-01	8.075998e-01	-4.8401334	FALSE	FALSE
Q6ULP2	AFTPH	1.374649e-01	4.056945	1.351345e+00	2.218683e-01	8.075998e-01	-4.8405876	FALSE	FALSE
O95267	RASGRP1	3.786291e-01	4.009023	1.257395e+00	2.520399e-01	8.075998e-01	-4.8409110	FALSE	FALSE
Q8N3X1	FNBP4	1.708645e-01	4.053395	1.735037e+00	1.297595e-01	8.026949e-01	-4.8440930	FALSE	FALSE
P17568	NDUFB7	3.184489e-01	4.024573	1.201602e+00	2.715966e-01	8.115658e-01	-4.8450450	FALSE	FALSE
Q96CT7	CCDC124	-8.261814e-02	4.057962	-2.331338e+00	5.540901e-02	7.876786e-01	-4.8451280	FALSE	FALSE
Q9Y448	KNSTRN	-1.484771e-01	4.054938	-1.744657e+00	1.279981e-01	8.026949e-01	-4.8461727	FALSE	FALSE
Q96PZ2	FAM111A	2.943990e-01	4.035143	1.352446e+00	2.215343e-01	8.075998e-01	-4.8462834	FALSE	FALSE
Q6P2E9	EDC4	8.305663e-02	4.058032	2.086846e+00	7.852339e-02	8.026949e-01	-4.8466287	FALSE	FALSE
Q8IXM6	NRM	-3.112082e-01	4.027838	-1.252463e+00	2.537183e-01	8.075998e-01	-4.8475419	FALSE	FALSE
P78559	MAP1A	1.804906e-01	4.052810	1.843151e+00	1.112474e-01	8.026949e-01	-4.8476526	FALSE	FALSE
Q9HD45	TM9SF3	1.913530e-01	4.051495	1.714629e+00	1.335733e-01	8.026949e-01	-4.8479265	FALSE	FALSE
Q9BS34	ZNF670	2.299634e-01	4.043859	1.147963e+00	2.916016e-01	8.115658e-01	-4.8479811	FALSE	FALSE
Q9UMZ2	SYNRG	1.598611e-01	4.054220	1.558671e+00	1.664538e-01	8.026949e-01	-4.8492517	FALSE	FALSE
Q7Z434	MAVS	1.616036e-01	4.054258	1.959362e+00	9.422940e-02	8.026949e-01	-4.8501647	FALSE	FALSE
Q96JC1	VPS39	1.882403e-01	4.051320	1.312522e+00	2.339274e-01	8.075998e-01	-4.8502005	FALSE	FALSE
Q5TGY3	AHDC1	-1.787820e-01	4.053472	-8.118865e-01	4.456577e-01	8.292806e-01	-4.8504337	FALSE	FALSE
Q9Y2S2	CRYL1	2.395712e-01	4.041699	1.135262e+00	2.965155e-01	8.115658e-01	-4.8504460	FALSE	FALSE
Q05823	RNASEL	3.317455e-01	4.014970	1.016769e+00	3.457229e-01	8.185366e-01	-4.8508900	FALSE	FALSE
Q8NHY2	COP1	-2.638214e-01	4.038967	-1.361322e+00	2.188599e-01	8.061940e-01	-4.8515843	FALSE	FALSE
Q9NQZ5	STARD7	1.961327e-01	4.050398	1.547418e+00	1.690998e-01	8.026949e-01	-4.8523413	FALSE	FALSE
Q99439	CNN2	-2.052471e-01	4.047293	-9.350951e-01	3.832727e-01	8.246353e-01	-4.8523737	FALSE	FALSE
Q9NV35	NUDT15	2.225580e-01	4.046460	1.343029e+00	2.244039e-01	8.075998e-01	-4.8524220	FALSE	FALSE
Q8NI77	KIF18A	2.539277e-01	4.038251	1.066244e+00	3.244294e-01	8.166410e-01	-4.8525410	FALSE	FALSE
Q8TAA9	VANGL1	2.228882e-01	4.044559	1.137972e+00	2.954613e-01	8.115658e-01	-4.8527721	FALSE	FALSE
Q14008	CKAP5	1.156563e-01	4.056825	2.026971e+00	8.554404e-02	8.026949e-01	-4.8529168	FALSE	FALSE
Q14562	DHX8	1.165577e-01	4.057127	1.643546e+00	1.477128e-01	8.026949e-01	-4.8538140	FALSE	FALSE
Q5BJF6	ODF2	1.957297e-01	4.050342	1.302842e+00	2.370227e-01	8.075998e-01	-4.8549159	FALSE	FALSE
Q9UKV3	ACIN1	1.228088e-01	4.056589	2.308375e+00	5.724687e-02	7.876786e-01	-4.8555396	FALSE	FALSE
Q9UL03	INTS6	2.824177e-01	4.028867	1.021038e+00	3.438426e-01	8.185366e-01	-4.8559099	FALSE	FALSE
O60568	PLOD3	1.787695e-01	4.052900	1.019934e+00	3.443281e-01	8.185366e-01	-4.8569217	FALSE	FALSE
Q9P2D0	IBTK	2.655147e-01	4.034460	1.033244e+00	3.385118e-01	8.185366e-01	-4.8582235	FALSE	FALSE
P29320	EPHA3	-1.586148e-01	4.054346	-1.388284e+00	2.109112e-01	8.026949e-01	-4.8584049	FALSE	FALSE
Q96EP0	RNF31	1.901937e-01	4.050815	1.464548e+00	1.898180e-01	8.026949e-01	-4.8585249	FALSE	FALSE
Q8N6N7	ACBD7	2.101028e-01	4.047121	1.120427e+00	3.023418e-01	8.115658e-01	-4.8590764	FALSE	FALSE
Q8NDN9	RCBTB1	-2.284320e-01	4.039442	-9.115864e-01	3.946412e-01	8.246353e-01	-4.8601844	FALSE	FALSE
Q92932	PTPRN2	1.839069e-01	4.051432	1.338534e+00	2.257853e-01	8.075998e-01	-4.8604008	FALSE	FALSE
Q9NUP1	BLOC1S4	2.923860e-01	4.030670	1.168801e+00	2.836873e-01	8.115658e-01	-4.8614879	FALSE	FALSE
Q9Y624	F11R	2.437597e-01	4.037858	1.025690e+00	3.418032e-01	8.185366e-01	-4.8635531	FALSE	FALSE
P09914	IFIT1	2.305947e-01	4.043455	1.147803e+00	2.916631e-01	8.115658e-01	-4.8641774	FALSE	FALSE
Q5T2T1	MPP7	5.544146e-01	3.924554	9.451325e-01	3.784953e-01	8.246353e-01	-4.8645402	FALSE	FALSE
P31483	TIA1	2.579501e-01	4.048558	2.386264e+00	5.125581e-02	7.821917e-01	-4.8649954	FALSE	FALSE
Q9Y252	RNF6	5.610081e-01	3.952837	1.158921e+00	2.874169e-01	8.115658e-01	-4.8657561	FALSE	FALSE
Q9UNK9	ANGEL1	-2.827214e-01	4.019264	-8.813371e-01	4.096403e-01	8.257252e-01	-4.8658799	FALSE	FALSE
Q9P260	RELCH	-1.993546e-01	4.046684	-8.870105e-01	4.067953e-01	8.255250e-01	-4.8659513	FALSE	FALSE
Q719H9	KCTD1	1.999911e-01	4.049540	1.333372e+00	2.273808e-01	8.075998e-01	-4.8662084	FALSE	FALSE
Q14789	GOLGB1	1.921773e-01	4.050899	1.462226e+00	1.904308e-01	8.026949e-01	-4.8663547	FALSE	FALSE
A1L0T0	ILVBL	1.439967e-01	4.055272	1.645149e+00	1.473789e-01	8.026949e-01	-4.8667953	FALSE	FALSE
Q9ULT8	HECTD1	1.452412e-01	4.055419	1.484816e+00	1.845452e-01	8.026949e-01	-4.8668381	FALSE	FALSE
P82912	MRPS11	2.156982e-01	4.047972	1.524858e+00	1.745222e-01	8.026949e-01	-4.8680913	FALSE	FALSE
P07900	HSP90AA1	8.380730e-02	4.058027	3.172112e+00	1.736851e-02	6.700892e-01	-4.8685633	FALSE	FALSE
Q9HBM1	SPC25	1.347203e-01	4.056156	1.518038e+00	1.761930e-01	8.026949e-01	-4.8693914	FALSE	FALSE
Q96DU7	ITPKC	-1.743725e-01	4.053538	-9.720064e-01	3.659295e-01	8.201325e-01	-4.8695670	FALSE	FALSE
Q6NXT4	SLC30A6	2.931717e-01	4.026871	1.123527e+00	3.011168e-01	8.115658e-01	-4.8703648	FALSE	FALSE
Q96T21	SECISBP2	1.919399e-01	4.047148	8.125096e-01	4.453248e-01	8.292806e-01	-4.8707407	FALSE	FALSE
P26232	CTNNA2	3.177590e-01	4.023870	1.112203e+00	3.056126e-01	8.115658e-01	-4.8715373	FALSE	FALSE
Q92930	RAB8B	1.941520e-01	4.050929	1.674444e+00	1.413999e-01	8.026949e-01	-4.8718593	FALSE	FALSE
Q8WTW4	NPRL2	2.352279e-01	4.033871	8.555790e-01	4.227418e-01	8.266535e-01	-4.8719629	FALSE	FALSE
Q16254	E2F4	1.255819e-01	4.056901	1.490155e+00	1.831787e-01	8.026949e-01	-4.8732522	FALSE	FALSE
Q9Y4G6	TLN2	-1.836512e-01	4.050501	-8.459801e-01	4.277016e-01	8.267942e-01	-4.8736017	FALSE	FALSE
Q9NZJ6	COQ3	1.310356e-01	4.056975	1.377148e+00	2.141624e-01	8.045807e-01	-4.8739167	FALSE	FALSE
Q86VQ1	GLCCI1	1.967321e-01	4.048820	1.036151e+00	3.372516e-01	8.185366e-01	-4.8743074	FALSE	FALSE
Q6P1N0	CC2D1A	1.167184e-01	4.057546	1.488985e+00	1.834773e-01	8.026949e-01	-4.8744610	FALSE	FALSE
Q9P0W2	HMG20B	2.436271e-01	4.042951	1.347775e+00	2.229535e-01	8.075998e-01	-4.8745684	FALSE	FALSE
Q8WUU5	GATAD1	-2.062666e-01	4.046576	-1.024998e+00	3.421059e-01	8.185366e-01	-4.8747617	FALSE	FALSE
P51790	CLCN3	-2.162599e-01	4.046095	-1.187897e+00	2.765939e-01	8.115658e-01	-4.8751916	FALSE	FALSE
Q53HC5	KLHL26	2.556764e-01	4.034219	9.987706e-01	3.537394e-01	8.185366e-01	-4.8763362	FALSE	FALSE
Q9BQA9	CYBC1	3.018528e-01	4.034982	1.408826e+00	2.050304e-01	8.026949e-01	-4.8767612	FALSE	FALSE
Q99676	ZNF184	1.950353e-01	4.048326	9.194946e-01	3.907888e-01	8.246353e-01	-4.8768541	FALSE	FALSE
Q96IU2	ZBED3	2.776620e-01	4.036469	1.301776e+00	2.373657e-01	8.075998e-01	-4.8768781	FALSE	FALSE
Q96EK7	FAM120B	2.803437e-01	4.036082	1.264457e+00	2.496535e-01	8.075998e-01	-4.8771964	FALSE	FALSE
P62699	YPEL5	2.875950e-01	4.033221	1.260247e+00	2.510739e-01	8.075998e-01	-4.8786590	FALSE	FALSE
P26367	PAX6	2.094887e-01	4.043649	9.297567e-01	3.858322e-01	8.246353e-01	-4.8794497	FALSE	FALSE
Q8WVM7	STAG1	2.147304e-01	4.048288	1.522903e+00	1.749998e-01	8.026949e-01	-4.8804851	FALSE	FALSE
Q5BKZ1	ZNF326	2.317019e-01	4.049196	2.014124e+00	8.713058e-02	8.026949e-01	-4.8820052	FALSE	FALSE
Q8WWI1	LMO7	2.518085e-01	4.040416	1.233857e+00	2.601375e-01	8.091486e-01	-4.8824497	FALSE	FALSE
Q9NQ86	TRIM36	2.385154e-01	4.026186	7.523259e-01	4.782920e-01	8.348630e-01	-4.8825640	FALSE	FALSE
Q8NEM7	SUPT20H	1.669329e-01	4.053595	1.245213e+00	2.562030e-01	8.080523e-01	-4.8828848	FALSE	FALSE
Q96T51	RUFY1	1.169779e-01	4.056870	1.736479e+00	1.294940e-01	8.026949e-01	-4.8831074	FALSE	FALSE
Q8WXE1	ATRIP	-1.587034e-01	4.055073	-1.142245e+00	2.938053e-01	8.115658e-01	-4.8832072	FALSE	FALSE
P49756	RBM25	8.814836e-02	4.057853	2.060450e+00	8.154413e-02	8.026949e-01	-4.8844956	FALSE	FALSE
Q2M1P5	KIF7	1.762345e-01	4.052433	1.196451e+00	2.734656e-01	8.115658e-01	-4.8846354	FALSE	FALSE
Q96JN8	NEURL4	1.820770e-01	4.051603	1.088949e+00	3.150184e-01	8.131091e-01	-4.8847066	FALSE	FALSE
P46020	PHKA1	1.856833e-01	4.049653	8.628236e-01	4.190262e-01	8.266535e-01	-4.8856703	FALSE	FALSE
Q01780	EXOSC10	1.345336e-01	4.055833	1.922952e+00	9.926459e-02	8.026949e-01	-4.8859547	FALSE	FALSE
Q6JBY9	RCSD1	3.439950e-01	4.031818	1.699751e+00	1.364215e-01	8.026949e-01	-4.8862384	FALSE	FALSE
Q8WY91	THAP4	-2.278860e-01	4.018428	-6.540027e-01	5.356247e-01	8.542033e-01	-4.8864579	FALSE	FALSE
A9UHW6	MIF4GD	2.336191e-01	4.043187	1.258654e+00	2.516130e-01	8.075998e-01	-4.8868379	FALSE	FALSE
Q9NQ88	TIGAR	1.670242e-01	4.053131	1.519617e+00	1.758048e-01	8.026949e-01	-4.8870556	FALSE	FALSE
Q8NCB2	CAMKV	6.962666e-01	3.847638	9.254775e-01	3.878932e-01	8.246353e-01	-4.8874857	FALSE	FALSE
P29728	OAS2	3.286597e-01	4.017200	1.048373e+00	3.319956e-01	8.166794e-01	-4.8877716	FALSE	FALSE
Q9NUJ3	TCP11L1	-1.547976e-01	4.055481	-1.143724e+00	2.932341e-01	8.115658e-01	-4.8877917	FALSE	FALSE
P11171	EPB41	1.378818e-01	4.055634	1.871536e+00	1.068305e-01	8.026949e-01	-4.8892170	FALSE	FALSE
Q9HBH0	RHOF	1.551562e-01	4.055396	1.122361e+00	3.015770e-01	8.115658e-01	-4.8898194	FALSE	FALSE
Q9NWR8	MCUB	2.413747e-01	4.038841	1.062682e+00	3.259264e-01	8.166410e-01	-4.8899228	FALSE	FALSE
Q9Y4W2	LAS1L	1.543825e-01	4.054444	1.708881e+00	1.346669e-01	8.026949e-01	-4.8903652	FALSE	FALSE
Q15418	RPS6KA1	2.956183e-01	4.026572	1.049495e+00	3.315166e-01	8.166410e-01	-4.8909300	FALSE	FALSE
Q8TB96	ITFG1	2.158876e-01	4.041624	8.961586e-01	4.022389e-01	8.246353e-01	-4.8928818	FALSE	FALSE
Q9Y676	MRPS18B	1.209654e-01	4.056533	1.858527e+00	1.088330e-01	8.026949e-01	-4.8933737	FALSE	FALSE
Q6R327	RICTOR	1.481043e-01	4.055829	1.214451e+00	2.669809e-01	8.115658e-01	-4.8934333	FALSE	FALSE
Q9UNI6	DUSP12	-1.677251e-01	4.053149	-1.452496e+00	1.930183e-01	8.026949e-01	-4.8942836	FALSE	FALSE
O43861	ATP9B	2.378254e-01	4.031644	8.475142e-01	4.269061e-01	8.267867e-01	-4.8948794	FALSE	FALSE
Q96GD4	AURKB	-2.083640e-01	4.048891	-1.557905e+00	1.666328e-01	8.026949e-01	-4.8951256	FALSE	FALSE
Q96M94	KLHL15	4.130801e-01	3.863681	6.591010e-01	5.325481e-01	8.534207e-01	-4.8952094	FALSE	FALSE
Q9UH65	SWAP70	1.355383e-01	4.056153	1.432419e+00	1.984589e-01	8.026949e-01	-4.8961125	FALSE	FALSE
Q9UH62	ARMCX3	1.325044e-01	4.056342	1.432828e+00	1.983467e-01	8.026949e-01	-4.8970194	FALSE	FALSE
O75822	EIF3J	6.302746e-02	4.058407	2.397411e+00	5.045298e-02	7.821917e-01	-4.8990496	FALSE	FALSE
Q6ICG6	KIAA0930	2.624498e-01	4.037971	1.223467e+00	2.637824e-01	8.115658e-01	-4.8993573	FALSE	FALSE
Q9UGR2	ZC3H7B	1.582272e-01	4.054092	1.570557e+00	1.637012e-01	8.026949e-01	-4.8993902	FALSE	FALSE
Q9NWQ4	GPATCH2L	1.925615e-01	4.046550	8.671415e-01	4.168232e-01	8.266535e-01	-4.8999424	FALSE	FALSE
Q9H5K3	POMK	-2.052810e-01	4.044791	-9.336646e-01	3.839573e-01	8.246353e-01	-4.9001337	FALSE	FALSE
Q8IWB9	TEX2	1.849053e-01	4.039509	6.633003e-01	5.300225e-01	8.517476e-01	-4.9024166	FALSE	FALSE
Q8WVK2	SNRNP27	1.670657e-01	4.053189	1.545534e+00	1.695465e-01	8.026949e-01	-4.9029367	FALSE	FALSE
Q96HE7	ERO1A	9.262179e-02	4.057771	1.912165e+00	1.008068e-01	8.026949e-01	-4.9032033	FALSE	FALSE
Q96G01	BICD1	-2.142350e-01	4.038836	-8.487799e-01	4.262505e-01	8.266922e-01	-4.9041283	FALSE	FALSE
P08648	ITGA5	2.004682e-01	4.046392	9.991845e-01	3.535534e-01	8.185366e-01	-4.9046799	FALSE	FALSE
Q3YEC7	RABL6	1.165550e-01	4.056711	1.908937e+00	1.012729e-01	8.026949e-01	-4.9052699	FALSE	FALSE
Q8N6M0	OTUD6B	9.263723e-02	4.057890	1.800757e+00	1.181784e-01	8.026949e-01	-4.9056540	FALSE	FALSE
L0R8F8	MIEF1	1.627235e-01	4.053759	1.688276e+00	1.386576e-01	8.026949e-01	-4.9061265	FALSE	FALSE
O14879	IFIT3	-2.100862e-01	4.046444	-1.232097e+00	2.607519e-01	8.091486e-01	-4.9063698	FALSE	FALSE
P20585	MSH3	1.534773e-01	4.054718	1.305615e+00	2.361325e-01	8.075998e-01	-4.9066443	FALSE	FALSE
Q9Y294	ASF1A	1.683847e-01	4.053758	1.956348e+00	9.463641e-02	8.026949e-01	-4.9067460	FALSE	FALSE
Q9UHV7	MED13	2.318510e-01	4.042540	1.154992e+00	2.889114e-01	8.115658e-01	-4.9067694	FALSE	FALSE
Q16342	PDCD2	-1.017426e-01	4.057550	-1.754939e+00	1.261413e-01	8.026949e-01	-4.9071660	FALSE	FALSE
O94916	NFAT5	1.993575e-01	4.044887	9.020781e-01	3.993109e-01	8.246353e-01	-4.9082418	FALSE	FALSE
Q9Y6X3	MAU2	9.318573e-02	4.057925	1.766173e+00	1.241420e-01	8.026949e-01	-4.9084816	FALSE	FALSE
Q8NEJ9	NGDN	2.434343e-01	4.041456	1.240314e+00	2.578942e-01	8.081982e-01	-4.9086381	FALSE	FALSE
Q86XN7	PROSER1	2.655681e-01	4.034431	1.120945e+00	3.021369e-01	8.115658e-01	-4.9097802	FALSE	FALSE
O95402	MED26	2.281452e-01	4.043697	1.192122e+00	2.750449e-01	8.115658e-01	-4.9101545	FALSE	FALSE
O43586	PSTPIP1	1.619062e-01	4.054257	9.161267e-01	3.924260e-01	8.246353e-01	-4.9105371	FALSE	FALSE
Q6UW63	POGLUT2	2.728690e-01	4.030243	1.043923e+00	3.339018e-01	8.178866e-01	-4.9106656	FALSE	FALSE
Q9UJY4	GGA2	1.611884e-01	4.053655	1.333404e+00	2.273709e-01	8.075998e-01	-4.9108506	FALSE	FALSE
Q9P0R6	GSKIP	3.280219e-01	4.013166	9.975961e-01	3.542675e-01	8.185366e-01	-4.9110298	FALSE	FALSE
P51957	NEK4	-2.108795e-01	4.005056	-5.251684e-01	6.169506e-01	8.830902e-01	-4.9117970	FALSE	FALSE
O75808	CAPN15	1.781307e-01	4.051101	1.120464e+00	3.023274e-01	8.115658e-01	-4.9120113	FALSE	FALSE
Q86UL3	GPAT4	1.991799e-01	4.046539	1.002084e+00	3.522527e-01	8.185366e-01	-4.9120736	FALSE	FALSE
P13747	HLA-E	2.786559e-01	4.028857	1.028817e+00	3.404374e-01	8.185366e-01	-4.9132269	FALSE	FALSE
Q9BX10	GTPBP2	-1.812757e-01	4.050560	-1.059649e+00	3.272054e-01	8.166410e-01	-4.9141051	FALSE	FALSE
Q53FT3	HIKESHI	-1.092776e-01	4.057643	-1.531405e+00	1.729322e-01	8.026949e-01	-4.9147922	FALSE	FALSE
Q9NTW7	ZFP64	5.603945e-01	3.897443	8.614722e-01	4.197175e-01	8.266535e-01	-4.9151972	FALSE	FALSE
Q86TN4	TRPT1	-1.794830e-01	4.051701	-1.400939e+00	2.072707e-01	8.026949e-01	-4.9158450	FALSE	FALSE
P17036	ZNF3	-1.499978e-01	4.055710	-1.106903e+00	3.077358e-01	8.115658e-01	-4.9159124	FALSE	FALSE
Q6QNY1	BLOC1S2	4.669843e-01	3.991385	1.301328e+00	2.375100e-01	8.075998e-01	-4.9161622	FALSE	FALSE
Q9HBM6	TAF9B	1.992449e-01	4.048722	1.260168e+00	2.511005e-01	8.075998e-01	-4.9175230	FALSE	FALSE
O14617	AP3D1	1.303283e-01	4.056194	1.519367e+00	1.758664e-01	8.026949e-01	-4.9193231	FALSE	FALSE
Q15390	MTFR1	3.396192e-01	3.977878	8.248459e-01	4.387700e-01	8.292806e-01	-4.9200979	FALSE	FALSE
Q10471	GALNT2	2.456911e-01	4.048318	2.108535e+00	7.612575e-02	8.026949e-01	-4.9202489	FALSE	FALSE
O75449	KATNA1	1.280616e-01	4.056231	1.577040e+00	1.622177e-01	8.026949e-01	-4.9205078	FALSE	FALSE
Q66K64	DCAF15	1.803527e-01	4.051553	1.368965e+00	2.165798e-01	8.054702e-01	-4.9206880	FALSE	FALSE
Q8N4P3	HDDC3	1.859529e-01	4.049869	1.279517e+00	2.446297e-01	8.075998e-01	-4.9210130	FALSE	FALSE
Q8NG11	TSPAN14	1.600729e-01	4.053997	1.080003e+00	3.186997e-01	8.166410e-01	-4.9210678	FALSE	FALSE
Q15119	PDK2	1.664236e-01	4.052187	8.645317e-01	4.181538e-01	8.266535e-01	-4.9211375	FALSE	FALSE
Q9Y613	FHOD1	1.918301e-01	4.046668	8.757126e-01	4.124752e-01	8.266535e-01	-4.9212780	FALSE	FALSE
Q8N1G0	ZNF687	1.680606e-01	4.052514	1.169854e+00	2.832920e-01	8.115658e-01	-4.9229395	FALSE	FALSE
O15541	RNF113A	4.256503e-01	4.011931	1.458680e+00	1.913700e-01	8.026949e-01	-4.9236107	FALSE	FALSE
P83369	LSM11	-1.804153e-01	4.043534	-7.167177e-01	4.985635e-01	8.430480e-01	-4.9236794	FALSE	FALSE
O15265	ATXN7	4.843668e-01	3.897080	7.177642e-01	4.979597e-01	8.427221e-01	-4.9241061	FALSE	FALSE
O75061	DNAJC6	2.611487e-01	3.997565	6.306944e-01	5.498311e-01	8.603907e-01	-4.9248228	FALSE	FALSE
A4D1P6	WDR91	2.479718e-01	4.041612	1.293120e+00	2.401677e-01	8.075998e-01	-4.9261201	FALSE	FALSE
Q9UKY1	ZHX1	1.592911e-01	4.053750	1.237498e+00	2.588706e-01	8.089706e-01	-4.9270525	FALSE	FALSE
Q14457	BECN1	2.076182e-01	4.047083	1.212982e+00	2.675052e-01	8.115658e-01	-4.9271521	FALSE	FALSE
Q9BVJ6	UTP14A	1.196742e-01	4.056963	1.501098e+00	1.804072e-01	8.026949e-01	-4.9274454	FALSE	FALSE
Q67FW5	B3GNTL1	-1.537660e-01	4.051317	-6.829192e-01	5.183237e-01	8.472841e-01	-4.9285651	FALSE	FALSE
Q6ZVM7	TOM1L2	3.246884e-01	3.971236	7.292098e-01	4.913876e-01	8.396870e-01	-4.9287032	FALSE	FALSE
O15066	KIF3B	2.709631e-01	3.996110	6.481024e-01	5.391990e-01	8.554233e-01	-4.9293452	FALSE	FALSE
Q96HW7	INTS4	2.513620e-01	4.040368	1.245832e+00	2.559903e-01	8.080523e-01	-4.9302079	FALSE	FALSE
Q96G25	MED8	2.133906e-01	4.047577	1.486952e+00	1.839972e-01	8.026949e-01	-4.9309391	FALSE	FALSE
Q8IW35	CEP97	1.124128e-01	4.057012	1.703578e+00	1.356833e-01	8.026949e-01	-4.9313556	FALSE	FALSE
Q96KA5	CLPTM1L	2.474986e-01	4.042593	1.393689e+00	2.093493e-01	8.026949e-01	-4.9314628	FALSE	FALSE
Q9UBV2	SEL1L	-2.044446e-01	4.046980	-1.259150e+00	2.514449e-01	8.075998e-01	-4.9316784	FALSE	FALSE
P16150	SPN	1.864266e-01	4.052626	2.051480e+00	8.259706e-02	8.026949e-01	-4.9319186	FALSE	FALSE
Q5T1V6	DDX59	-1.587512e-01	4.053980	-1.165094e+00	2.850818e-01	8.115658e-01	-4.9331442	FALSE	FALSE
O43167	ZBTB24	1.526738e-01	4.053466	7.476205e-01	4.809383e-01	8.348957e-01	-4.9334046	FALSE	FALSE
O95757	HSPA4L	1.048472e-01	4.057259	2.394719e+00	5.064563e-02	7.821917e-01	-4.9334839	FALSE	FALSE
Q96EA4	SPDL1	1.830374e-01	4.051376	1.459426e+00	1.911720e-01	8.026949e-01	-4.9337910	FALSE	FALSE
Q99638	RAD9A	1.949266e-01	4.048675	1.289703e+00	2.412818e-01	8.075998e-01	-4.9338278	FALSE	FALSE
Q86X27	RALGPS2	2.765629e-01	4.025787	9.624584e-01	3.703565e-01	8.216220e-01	-4.9345447	FALSE	FALSE
Q6PKG0	LARP1	1.406430e-01	4.055428	2.004882e+00	8.829002e-02	8.026949e-01	-4.9351138	FALSE	FALSE
Q9UHI6	DDX20	2.052456e-01	4.050001	1.683597e+00	1.395796e-01	8.026949e-01	-4.9352867	FALSE	FALSE
P36954	POLR2I	3.974115e-01	4.020693	1.636027e+00	1.492892e-01	8.026949e-01	-4.9363496	FALSE	FALSE
Q9Y2X3	NOP58	2.786773e-01	4.045066	2.067323e+00	8.074654e-02	8.026949e-01	-4.9367452	FALSE	FALSE
Q6PHR2	ULK3	2.395686e-01	4.023211	7.760108e-01	4.651227e-01	8.337233e-01	-4.9369431	FALSE	FALSE
O15062	ZBTB5	2.038602e-01	4.039436	8.007396e-01	4.516431e-01	8.301271e-01	-4.9369978	FALSE	FALSE
Q8IUX7	AEBP1	2.789004e-01	4.009823	8.254980e-01	4.384254e-01	8.292806e-01	-4.9370891	FALSE	FALSE
Q15648	MED1	1.329245e-01	4.055950	2.090147e+00	7.815355e-02	8.026949e-01	-4.9373132	FALSE	FALSE
O75478	TADA2A	-2.204328e-01	4.030380	-7.785293e-01	4.637372e-01	8.334867e-01	-4.9374748	FALSE	FALSE
Q96AQ6	PBXIP1	3.174591e-01	4.008771	8.888923e-01	4.058549e-01	8.246353e-01	-4.9375522	FALSE	FALSE
P49641	MAN2A2	1.729636e-01	4.049439	8.369626e-01	4.323993e-01	8.287497e-01	-4.9385226	FALSE	FALSE
Q13948	CUX1	2.353850e-01	4.037944	9.891542e-01	3.580822e-01	8.185366e-01	-4.9388470	FALSE	FALSE
Q9NV66	TYW1	1.690600e-01	4.042885	6.389262e-01	5.447875e-01	8.577683e-01	-4.9391216	FALSE	FALSE
Q9H444	CHMP4B	1.092241e-01	4.056988	1.923965e+00	9.912092e-02	8.026949e-01	-4.9391457	FALSE	FALSE
Q9ULH1	ASAP1	1.927844e-01	4.048738	1.257382e+00	2.520444e-01	8.075998e-01	-4.9394946	FALSE	FALSE
O15213	WDR46	-1.216580e-01	4.057371	-1.319481e+00	2.317242e-01	8.075998e-01	-4.9408882	FALSE	FALSE
Q8NFZ0	FBH1	1.814099e-01	4.044429	7.683452e-01	4.693573e-01	8.348630e-01	-4.9410832	FALSE	FALSE
Q8NB46	ANKRD52	2.399203e-01	4.041954	1.241185e+00	2.575928e-01	8.081982e-01	-4.9411179	FALSE	FALSE
Q5T2E6	ARMH3	-2.057040e-01	4.045491	-1.107824e+00	3.073659e-01	8.115658e-01	-4.9423865	FALSE	FALSE
Q9NYB9	ABI2	1.384088e-01	4.055800	1.329729e+00	2.285127e-01	8.075998e-01	-4.9428441	FALSE	FALSE
Q96AQ8	MCUR1	-1.865237e-01	4.049478	-1.230447e+00	2.613291e-01	8.091486e-01	-4.9429550	FALSE	FALSE
Q8TA86	RP9	2.512625e-01	4.042065	1.370977e+00	2.159831e-01	8.054702e-01	-4.9429815	FALSE	FALSE
Q99570	PIK3R4	1.585591e-01	4.053656	1.442026e+00	1.958384e-01	8.026949e-01	-4.9431787	FALSE	FALSE
Q9UK73	FEM1B	1.358491e-01	4.056875	1.120260e+00	3.024081e-01	8.115658e-01	-4.9440858	FALSE	FALSE
Q9Y287	ITM2B	2.414373e-01	4.038164	1.090591e+00	3.143467e-01	8.131091e-01	-4.9446578	FALSE	FALSE
Q86WJ1	CHD1L	1.387175e-01	4.055352	1.608763e+00	1.551393e-01	8.026949e-01	-4.9451510	FALSE	FALSE
Q2TBE0	CWF19L2	2.004019e-01	4.048580	1.292341e+00	2.404213e-01	8.075998e-01	-4.9452074	FALSE	FALSE
O96006	ZBED1	-1.667055e-01	4.052315	-1.092926e+00	3.133934e-01	8.126568e-01	-4.9454091	FALSE	FALSE
Q96CM3	RPUSD4	1.713884e-01	4.051405	1.009245e+00	3.490564e-01	8.185366e-01	-4.9466027	FALSE	FALSE
Q8IY17	PNPLA6	2.184863e-01	4.033305	7.976964e-01	4.532870e-01	8.304905e-01	-4.9467951	FALSE	FALSE
Q00059	TFAM	2.059967e-01	4.050173	1.918212e+00	9.993930e-02	8.026949e-01	-4.9470610	FALSE	FALSE
Q8N3J9	ZNF664	2.462139e-01	4.012070	6.877894e-01	5.154455e-01	8.470012e-01	-4.9473802	FALSE	FALSE
Q8IZ07	ANKRD13A	1.606352e-01	4.053418	1.218350e+00	2.655937e-01	8.115658e-01	-4.9478775	FALSE	FALSE
Q99550	MPHOSPH9	1.994817e-01	4.043683	9.072619e-01	3.967599e-01	8.246353e-01	-4.9489954	FALSE	FALSE
Q9Y3C0	WASHC3	-1.498987e-01	4.054300	-1.546004e+00	1.694348e-01	8.026949e-01	-4.9491556	FALSE	FALSE
P20963	CD247	5.232151e-01	3.939943	1.007836e+00	3.496833e-01	8.185366e-01	-4.9492134	FALSE	FALSE
Q7RTP6	MICAL3	2.044784e-01	4.044952	1.005985e+00	3.505084e-01	8.185366e-01	-4.9494046	FALSE	FALSE
Q2TB18	ASTE1	1.828523e-01	4.030124	5.859518e-01	5.777397e-01	8.710711e-01	-4.9494521	FALSE	FALSE
Q7Z591	AKNA	1.712738e-01	4.051613	1.110208e+00	3.064103e-01	8.115658e-01	-4.9495325	FALSE	FALSE
O60921	HUS1	-1.558841e-01	4.053639	-1.390178e+00	2.103626e-01	8.026949e-01	-4.9495896	FALSE	FALSE
O75882	ATRN	1.823391e-01	4.046981	8.762170e-01	4.122204e-01	8.266535e-01	-4.9497436	FALSE	FALSE
Q01970	PLCB3	-1.803926e-01	4.047920	-9.041932e-01	3.982686e-01	8.246353e-01	-4.9505836	FALSE	FALSE
Q9HCM1	RESF1	-1.700227e-01	4.046467	-7.345595e-01	4.883357e-01	8.381249e-01	-4.9507689	FALSE	FALSE
Q9P270	SLAIN2	1.297070e-01	4.055920	1.694911e+00	1.373604e-01	8.026949e-01	-4.9509413	FALSE	FALSE
Q9P246	STIM2	1.818486e-01	4.044522	7.668986e-01	4.701594e-01	8.348630e-01	-4.9513299	FALSE	FALSE
Q9Y222	DMTF1	-2.198250e-01	4.003939	-5.872603e-01	5.769118e-01	8.707664e-01	-4.9515732	FALSE	FALSE
Q9NYA4	MTMR4	1.917616e-01	4.048275	1.142998e+00	2.935142e-01	8.115658e-01	-4.9518978	FALSE	FALSE
Q13200	PSMD2	5.664812e-02	4.058615	2.135526e+00	7.324503e-02	8.026949e-01	-4.9532653	FALSE	FALSE
Q96CV9	OPTN	-1.474867e-01	4.040810	-5.212537e-01	6.195254e-01	8.836269e-01	-4.9533252	FALSE	FALSE
Q6NUM9	RETSAT	2.908481e-01	3.997261	7.475441e-01	4.809814e-01	8.348957e-01	-4.9536541	FALSE	FALSE
P13994	CCDC130	1.681101e-01	4.051771	1.023431e+00	3.427922e-01	8.185366e-01	-4.9549792	FALSE	FALSE
Q9Y2Q3	GSTK1	1.262131e-01	4.056255	1.557082e+00	1.668250e-01	8.026949e-01	-4.9553086	FALSE	FALSE
Q86VV8	RTTN	1.863057e-01	4.047499	9.786508e-01	3.628731e-01	8.186608e-01	-4.9554291	FALSE	FALSE
Q9BVG4	PBDC1	1.551472e-01	4.054540	1.954044e+00	9.494876e-02	8.026949e-01	-4.9564083	FALSE	FALSE
Q8NEZ3	WDR19	-1.618361e-01	4.051281	-8.418208e-01	4.298638e-01	8.278078e-01	-4.9567149	FALSE	FALSE
Q9ULH0	KIDINS220	1.942632e-01	4.041473	8.101044e-01	4.466108e-01	8.292806e-01	-4.9569625	FALSE	FALSE
Q9NXC5	MIOS	1.575161e-01	4.053578	1.009059e+00	3.491389e-01	8.185366e-01	-4.9575645	FALSE	FALSE
Q9BZ23	PANK2	1.812317e-01	4.050398	1.203085e+00	2.710601e-01	8.115658e-01	-4.9577978	FALSE	FALSE
P07910	HNRNPC	-9.536528e-02	4.057735	-3.013278e+00	2.148572e-02	6.843571e-01	-4.9579589	FALSE	FALSE
Q7Z589	EMSY	1.627140e-01	4.052885	1.227353e+00	2.624142e-01	8.097578e-01	-4.9585177	FALSE	FALSE
Q15034	HERC3	1.792620e-01	4.049915	1.058052e+00	3.278805e-01	8.166410e-01	-4.9597757	FALSE	FALSE
Q5TCZ1	SH3PXD2A	-1.633180e-01	4.049453	-7.772356e-01	4.644486e-01	8.334867e-01	-4.9598569	FALSE	FALSE
Q7L5D6	GET4	1.379127e-01	4.055395	1.463259e+00	1.901578e-01	8.026949e-01	-4.9602806	FALSE	FALSE
Q5T011	SZT2	1.851331e-01	4.010688	4.690193e-01	6.544271e-01	8.955074e-01	-4.9603934	FALSE	FALSE
A7KAX9	ARHGAP32	1.967881e-01	4.047530	1.122979e+00	3.013329e-01	8.115658e-01	-4.9604389	FALSE	FALSE
Q96RE7	NACC1	1.096874e-01	4.057094	1.701644e+00	1.360559e-01	8.026949e-01	-4.9604733	FALSE	FALSE
Q86X10	RALGAPB	1.390734e-01	4.055567	1.305970e+00	2.360185e-01	8.075998e-01	-4.9609095	FALSE	FALSE
Q5H8A4	PIGG	2.010845e-01	4.037106	7.774545e-01	4.643282e-01	8.334867e-01	-4.9613280	FALSE	FALSE
P54098	POLG	3.250843e-01	4.026358	1.267862e+00	2.485099e-01	8.075998e-01	-4.9620112	FALSE	FALSE
Q86U44	METTL3	1.600638e-01	4.053473	1.495260e+00	1.818810e-01	8.026949e-01	-4.9620440	FALSE	FALSE
Q9UBB9	TFIP11	1.850121e-01	4.051593	1.664537e+00	1.433954e-01	8.026949e-01	-4.9620589	FALSE	FALSE
Q96AE7	TTC17	2.236505e-01	4.036929	9.203353e-01	3.903809e-01	8.246353e-01	-4.9622580	FALSE	FALSE
Q5JY77	GPRASP1	-1.186190e-01	4.042904	-4.174479e-01	6.898352e-01	9.066473e-01	-4.9648742	FALSE	FALSE
Q8WXW3	PIBF1	1.766287e-01	4.050704	1.114071e+00	3.048672e-01	8.115658e-01	-4.9659037	FALSE	FALSE
Q5JSP0	FGD3	1.100515e-01	4.057139	1.628602e+00	1.508614e-01	8.026949e-01	-4.9660542	FALSE	FALSE
Q9BZE1	MRPL37	9.110672e-02	4.057889	1.756617e+00	1.258406e-01	8.026949e-01	-4.9661850	FALSE	FALSE
Q6AI12	ANKRD40	2.010395e-01	4.047114	1.246056e+00	2.559131e-01	8.080523e-01	-4.9662227	FALSE	FALSE
B0I1T2	MYO1G	8.847039e-02	4.057918	1.820863e+00	1.148403e-01	8.026949e-01	-4.9680049	FALSE	FALSE
Q9Y5R8	TRAPPC1	2.182460e-01	4.047739	1.549267e+00	1.686623e-01	8.026949e-01	-4.9683495	FALSE	FALSE
P28161	GSTM2	9.314523e-02	4.057665	1.892527e+00	1.036754e-01	8.026949e-01	-4.9690420	FALSE	FALSE
Q96DF8	ESS2	1.614625e-01	4.053180	1.384976e+00	2.118721e-01	8.026949e-01	-4.9696724	FALSE	FALSE
O00754	MAN2B1	1.550783e-01	4.053755	1.329059e+00	2.287215e-01	8.075998e-01	-4.9697378	FALSE	FALSE
P33121	ACSL1	-3.577605e-01	3.964492	-7.792365e-01	4.633487e-01	8.334867e-01	-4.9707623	FALSE	FALSE
Q9NVE7	PANK4	1.200567e-01	4.057198	1.319264e+00	2.317924e-01	8.075998e-01	-4.9710589	FALSE	FALSE
Q7L8L6	FASTKD5	1.552220e-01	4.053601	1.333607e+00	2.273079e-01	8.075998e-01	-4.9711333	FALSE	FALSE
Q96RY7	IFT140	1.712560e-01	4.050414	9.959896e-01	3.549910e-01	8.185366e-01	-4.9716142	FALSE	FALSE
Q9NYY8	FASTKD2	1.096512e-01	4.057327	1.518821e+00	1.760005e-01	8.026949e-01	-4.9718384	FALSE	FALSE
Q9UBT7	CTNNAL1	1.709613e-01	4.050718	1.030983e+00	3.394941e-01	8.185366e-01	-4.9724137	FALSE	FALSE
Q9BRK5	SDF4	1.728236e-01	4.047053	7.974685e-01	4.534103e-01	8.304905e-01	-4.9737306	FALSE	FALSE
Q8NEZ5	FBXO22	-1.738991e-01	4.048722	-9.073295e-01	3.967268e-01	8.246353e-01	-4.9757432	FALSE	FALSE
P52333	JAK3	1.234959e-01	4.057141	1.242901e+00	2.570000e-01	8.080523e-01	-4.9765141	FALSE	FALSE
Q9P2G9	KLHL8	-1.696452e-01	4.046455	-7.636987e-01	4.719370e-01	8.348630e-01	-4.9767174	FALSE	FALSE
Q9NZC7	WWOX	1.934412e-01	4.049242	1.310546e+00	2.345562e-01	8.075998e-01	-4.9768222	FALSE	FALSE
Q96RF0	SNX18	1.525510e-01	4.053943	1.056356e+00	3.285986e-01	8.166410e-01	-4.9770127	FALSE	FALSE
Q9NX20	MRPL16	2.223667e-01	4.047941	1.635705e+00	1.493571e-01	8.026949e-01	-4.9773945	FALSE	FALSE
Q6PJG6	BRAT1	1.476482e-01	4.054566	1.395646e+00	2.087864e-01	8.026949e-01	-4.9775176	FALSE	FALSE
Q9NP66	HMG20A	1.399600e-01	4.055201	1.604729e+00	1.560230e-01	8.026949e-01	-4.9777750	FALSE	FALSE
Q9GZU8	PSME3IP1	2.439735e-01	4.045770	1.664540e+00	1.433948e-01	8.026949e-01	-4.9790711	FALSE	FALSE
Q4G176	ACSF3	1.566489e-01	4.053706	1.490943e+00	1.829778e-01	8.026949e-01	-4.9792201	FALSE	FALSE
Q9HBF4	ZFYVE1	2.089842e-01	4.044998	1.122225e+00	3.016309e-01	8.115658e-01	-4.9792387	FALSE	FALSE
Q9H0L4	CSTF2T	1.704367e-01	4.052795	1.611417e+00	1.545603e-01	8.026949e-01	-4.9802095	FALSE	FALSE
P47897	QARS1	1.023046e-01	4.057260	1.987468e+00	9.051686e-02	8.026949e-01	-4.9814076	FALSE	FALSE
Q92994	BRF1	2.791725e-01	4.026533	1.041791e+00	3.348182e-01	8.185255e-01	-4.9817012	FALSE	FALSE
Q14839	CHD4	1.262195e-01	4.056272	2.139102e+00	7.287170e-02	8.026949e-01	-4.9820961	FALSE	FALSE
Q8NEN9	PDZD8	-1.574331e-01	4.051318	-8.430610e-01	4.292183e-01	8.278078e-01	-4.9821353	FALSE	FALSE
Q8N720	ZNF655	-1.075899e-01	4.042617	-3.815645e-01	7.149885e-01	9.166492e-01	-4.9824679	FALSE	FALSE
Q96N67	DOCK7	1.331924e-01	4.055802	1.383505e+00	2.123008e-01	8.026949e-01	-4.9826365	FALSE	FALSE
Q8TDR0	TRAF3IP1	1.086110e-01	4.026063	3.263316e-01	7.544605e-01	9.288707e-01	-4.9829218	FALSE	FALSE
O60291	MGRN1	-2.143889e-01	4.030570	-7.525257e-01	4.781799e-01	8.348630e-01	-4.9837151	FALSE	FALSE
Q03393	PTS	1.844915e-01	4.047304	1.014472e+00	3.467377e-01	8.185366e-01	-4.9845445	FALSE	FALSE
Q8IXQ3	C9orf40	2.712805e-01	4.017490	8.328047e-01	4.345779e-01	8.292274e-01	-4.9849495	FALSE	FALSE
Q9UGY1	NOL12	2.632443e-01	4.038780	1.318488e+00	2.320372e-01	8.075998e-01	-4.9860958	FALSE	FALSE
O00308	WWP2	1.347771e-01	4.055521	1.487454e+00	1.838688e-01	8.026949e-01	-4.9863572	FALSE	FALSE
Q02833	RASSF7	3.855634e-01	3.982642	8.962416e-01	4.021977e-01	8.246353e-01	-4.9877111	FALSE	FALSE
Q8N612	FAM160A2	1.335467e-01	4.029353	4.127241e-01	6.931230e-01	9.092804e-01	-4.9881030	FALSE	FALSE
P51148	RAB5C	1.589941e-01	4.054424	2.065852e+00	8.091660e-02	8.026949e-01	-4.9883702	FALSE	FALSE
Q13163	MAP2K5	7.680745e-02	4.044320	2.707697e-01	7.949904e-01	9.388649e-01	-4.9884761	FALSE	FALSE
Q9UJT1	TUBD1	1.572050e-01	4.009746	4.147628e-01	6.917032e-01	9.078050e-01	-4.9893551	FALSE	FALSE
Q8NHQ9	DDX55	1.992413e-01	4.048861	1.400563e+00	2.073778e-01	8.026949e-01	-4.9894010	FALSE	FALSE
P35711	SOX5	1.380701e-01	4.050450	6.222700e-01	5.550223e-01	8.619664e-01	-4.9897378	FALSE	FALSE
P06126	CD1A	1.632036e-01	4.053503	1.772178e+00	1.230860e-01	8.026949e-01	-4.9903984	FALSE	FALSE
Q8NFV4	ABHD11	2.603998e-01	4.027170	9.204570e-01	3.903219e-01	8.246353e-01	-4.9908800	FALSE	FALSE
O94985	CLSTN1	2.041382e-01	4.034891	7.624921e-01	4.726085e-01	8.348630e-01	-4.9912242	FALSE	FALSE
Q9NWU1	OXSM	-1.517809e-01	4.053835	-1.230116e+00	2.614450e-01	8.091486e-01	-4.9914636	FALSE	FALSE
Q6P1M9	ARMCX5	1.513038e-01	4.046589	6.474313e-01	5.396065e-01	8.554233e-01	-4.9916746	FALSE	FALSE
Q16644	MAPKAPK3	2.859223e-01	4.026266	1.089165e+00	3.149302e-01	8.131091e-01	-4.9927051	FALSE	FALSE
A6NKD9	CCDC85C	1.461598e-01	4.054412	9.987458e-01	3.537505e-01	8.185366e-01	-4.9938021	FALSE	FALSE
O00628	PEX7	3.091156e-01	3.998035	8.242947e-01	4.390613e-01	8.292806e-01	-4.9941552	FALSE	FALSE
Q8WVM0	TFB1M	1.887368e-01	4.049447	1.309681e+00	2.348322e-01	8.075998e-01	-4.9954834	FALSE	FALSE
P56645	PER3	5.361655e-01	3.949792	1.064980e+00	3.249600e-01	8.166410e-01	-4.9961100	FALSE	FALSE
P46459	NSF	6.920756e-02	4.058337	2.046830e+00	8.314828e-02	8.026949e-01	-4.9961340	FALSE	FALSE
O15550	KDM6A	2.443708e-01	4.033217	9.688517e-01	3.673877e-01	8.201517e-01	-4.9963074	FALSE	FALSE
Q7L8J4	SH3BP5L	-1.276434e-01	4.024036	-3.823517e-01	7.144324e-01	9.166492e-01	-4.9964501	FALSE	FALSE
P20592	MX2	-1.540260e-02	4.015791	-4.036993e-02	9.690139e-01	9.931857e-01	-4.9970271	FALSE	FALSE
Q96K58	ZNF668	1.469048e-01	4.054275	9.832826e-01	3.607542e-01	8.185366e-01	-4.9976761	FALSE	FALSE
Q6ZU35	CRACD	1.776532e-01	4.028498	5.953465e-01	5.718111e-01	8.682595e-01	-4.9985804	FALSE	FALSE
Q92544	TM9SF4	9.169570e-02	4.057749	1.806942e+00	1.171416e-01	8.026949e-01	-4.9987543	FALSE	FALSE
Q9NX70	MED29	1.636633e-01	4.052414	1.296193e+00	2.391697e-01	8.075998e-01	-4.9990775	FALSE	FALSE
O14497	ARID1A	2.032295e-01	4.050093	1.694548e+00	1.374310e-01	8.026949e-01	-4.9991434	FALSE	FALSE
Q504Q3	PAN2	1.371979e-01	4.055559	8.675355e-01	4.166226e-01	8.266535e-01	-5.0000664	FALSE	FALSE
Q01094	E2F1	1.938400e-01	4.039292	8.194491e-01	4.416290e-01	8.292806e-01	-5.0007155	FALSE	FALSE
Q96RT8	TUBGCP5	1.948008e-01	4.045595	9.948491e-01	3.555053e-01	8.185366e-01	-5.0014884	FALSE	FALSE
P26640	VARS1	9.470611e-02	4.057528	2.062374e+00	8.132008e-02	8.026949e-01	-5.0015050	FALSE	FALSE
Q14191	WRN	1.222457e-01	4.056883	1.271770e+00	2.472028e-01	8.075998e-01	-5.0017753	FALSE	FALSE
Q9NUY8	TBC1D23	1.051665e-01	4.057820	1.397719e+00	2.081915e-01	8.026949e-01	-5.0019947	FALSE	FALSE
Q99808	SLC29A1	3.225612e-01	4.029015	1.443301e+00	1.954929e-01	8.026949e-01	-5.0023065	FALSE	FALSE
P48730	CSNK1D	2.038950e-01	4.048666	1.459069e+00	1.912667e-01	8.026949e-01	-5.0030922	FALSE	FALSE
Q99704	DOK1	3.243833e-01	4.017681	1.066267e+00	3.244197e-01	8.166410e-01	-5.0045131	FALSE	FALSE
P38571	LIPA	1.879742e-01	4.050754	1.610872e+00	1.546792e-01	8.026949e-01	-5.0050355	FALSE	FALSE
Q9Y592	CEP83	-1.315976e-01	4.050744	-6.016036e-01	5.678826e-01	8.682595e-01	-5.0051815	FALSE	FALSE
Q9NPE2	NGRN	1.494688e-01	4.053279	9.334706e-01	3.840501e-01	8.246353e-01	-5.0052156	FALSE	FALSE
Q92794	KAT6A	1.334369e-01	4.055481	1.473630e+00	1.874382e-01	8.026949e-01	-5.0052571	FALSE	FALSE
Q32P44	EML3	2.783381e-01	4.037369	1.392653e+00	2.096480e-01	8.026949e-01	-5.0054585	FALSE	FALSE
O43396	TXNL1	-6.224118e-02	4.058480	-2.093920e+00	7.773310e-02	8.026949e-01	-5.0054681	FALSE	FALSE
O95881	TXNDC12	1.125580e-01	4.056766	1.943666e+00	9.636825e-02	8.026949e-01	-5.0055166	FALSE	FALSE
Q03468	ERCC6	2.155242e-01	4.036225	8.919953e-01	4.043078e-01	8.246353e-01	-5.0056477	FALSE	FALSE
O75394	MRPL33	2.402647e-01	4.037965	1.096404e+00	3.119777e-01	8.122460e-01	-5.0058340	FALSE	FALSE
P17858	PFKL	1.254066e-01	4.056073	1.696807e+00	1.369918e-01	8.026949e-01	-5.0060658	FALSE	FALSE
Q92995	USP13	1.365167e-01	4.055342	1.446448e+00	1.946426e-01	8.026949e-01	-5.0069596	FALSE	FALSE
P0DJD0	RGPD1	1.122438e-01	4.006844	2.827200e-01	7.862096e-01	9.388649e-01	-5.0071184	FALSE	FALSE
O43933	PEX1	1.381704e-01	4.055188	1.332522e+00	2.276444e-01	8.075998e-01	-5.0071807	FALSE	FALSE
Q8TBP6	SLC25A40	1.160212e-01	4.057024	1.384897e+00	2.118954e-01	8.026949e-01	-5.0078479	FALSE	FALSE
Q9NPI1	BRD7	1.720473e-01	4.053174	1.847666e+00	1.105331e-01	8.026949e-01	-5.0080219	FALSE	FALSE
Q96RU2	USP28	1.581957e-01	4.052444	1.061289e+00	3.265132e-01	8.166410e-01	-5.0081731	FALSE	FALSE
Q9H9V9	JMJD4	2.145070e-01	4.040131	9.602290e-01	3.713961e-01	8.219253e-01	-5.0082965	FALSE	FALSE
Q9Y3A2	UTP11	-2.078710e-01	4.037992	-9.278701e-01	3.867398e-01	8.246353e-01	-5.0088429	FALSE	FALSE
Q86XK3	SFR1	-4.373152e-03	4.023233	-1.254624e-02	9.903674e-01	9.977064e-01	-5.0089926	FALSE	FALSE
Q9BRQ6	CHCHD6	1.920599e-01	4.046446	1.051957e+00	3.304669e-01	8.166410e-01	-5.0090658	FALSE	FALSE
P49005	POLD2	-7.235953e-02	4.058357	-1.891643e+00	1.038064e-01	8.026949e-01	-5.0093630	FALSE	FALSE
Q04864	REL	1.381632e-01	4.055248	1.665444e+00	1.432117e-01	8.026949e-01	-5.0094465	FALSE	FALSE
Q9ULI0	ATAD2B	1.504202e-01	4.053829	1.190763e+00	2.755424e-01	8.115658e-01	-5.0099927	FALSE	FALSE
P50583	NUDT2	-9.867940e-02	4.057685	-1.598456e+00	1.574067e-01	8.026949e-01	-5.0100943	FALSE	FALSE
O76024	WFS1	-6.272068e-02	3.974514	-1.295255e-01	9.008708e-01	9.715786e-01	-5.0102833	FALSE	FALSE
Q5SNT2	TMEM201	-2.055311e-01	4.042510	-9.815157e-01	3.615614e-01	8.185366e-01	-5.0103822	FALSE	FALSE
Q15111	PLCL1	1.315959e-01	4.056301	1.036350e+00	3.371655e-01	8.185366e-01	-5.0103849	FALSE	FALSE
Q96ED9	HOOK2	7.757230e-02	4.047775	2.977584e-01	7.752078e-01	9.371983e-01	-5.0104058	FALSE	FALSE
Q9UJA3	MCM8	1.305183e-01	4.038691	4.656661e-01	6.567015e-01	8.955297e-01	-5.0109449	FALSE	FALSE
Q8NFH4	NUP37	1.186775e-01	4.056448	1.701045e+00	1.361715e-01	8.026949e-01	-5.0113049	FALSE	FALSE
P31689	DNAJA1	-5.131454e-02	4.058632	-2.252237e+00	6.200818e-02	8.026949e-01	-5.0114211	FALSE	FALSE
Q86U28	ISCA2	2.931320e-01	4.030038	1.219130e+00	2.653170e-01	8.115658e-01	-5.0119656	FALSE	FALSE
Q8NCL4	GALNT6	1.427793e-01	4.054733	1.164182e+00	2.854257e-01	8.115658e-01	-5.0127884	FALSE	FALSE
P55198	MLLT6	4.082997e-01	3.947608	7.565701e-01	4.759136e-01	8.348630e-01	-5.0131608	FALSE	FALSE
Q96M27	PRRC1	1.043115e-01	4.057174	1.801868e+00	1.179915e-01	8.026949e-01	-5.0132936	FALSE	FALSE
Q8TAK5	GABPB2	2.249108e-01	4.034509	9.460693e-01	3.780517e-01	8.246353e-01	-5.0146342	FALSE	FALSE
Q5JS54	PSMG4	1.865957e-01	4.049690	1.285150e+00	2.427732e-01	8.075998e-01	-5.0153028	FALSE	FALSE
Q8WYN0	ATG4A	1.534650e-01	4.023217	4.615650e-01	6.594885e-01	8.955297e-01	-5.0154746	FALSE	FALSE
O60294	LCMT2	1.538305e-01	4.052339	9.439023e-01	3.790784e-01	8.246353e-01	-5.0159785	FALSE	FALSE
Q9Y2G5	POFUT2	2.029533e-01	4.034957	8.051723e-01	4.492562e-01	8.292806e-01	-5.0165365	FALSE	FALSE
O15439	ABCC4	1.781093e-01	4.034494	6.264599e-01	5.524367e-01	8.603907e-01	-5.0166296	FALSE	FALSE
A6NHX0	CASTOR2	3.288376e-01	3.982734	7.824291e-01	4.615976e-01	8.332330e-01	-5.0170893	FALSE	FALSE
Q14156	EFR3A	3.214152e-01	4.023905	1.190355e+00	2.756920e-01	8.115658e-01	-5.0179786	FALSE	FALSE
Q96KR1	ZFR	1.748829e-01	4.052759	1.772179e+00	1.230858e-01	8.026949e-01	-5.0181866	FALSE	FALSE
O95793	STAU1	2.598543e-01	4.044135	1.698356e+00	1.366914e-01	8.026949e-01	-5.0182390	FALSE	FALSE
Q15555	MAPRE2	-1.048357e-01	4.057077	-1.965843e+00	9.336021e-02	8.026949e-01	-5.0185446	FALSE	FALSE
Q01167	FOXK2	1.488493e-01	4.054538	1.711441e+00	1.341788e-01	8.026949e-01	-5.0185588	FALSE	FALSE
Q9Y5X2	SNX8	-9.911336e-02	4.038407	-3.412443e-01	7.437179e-01	9.268820e-01	-5.0192326	FALSE	FALSE
Q96BZ9	TBC1D20	2.230488e-01	4.030826	8.241325e-01	4.391472e-01	8.292806e-01	-5.0194880	FALSE	FALSE
Q96AV8	E2F7	-1.128010e-01	4.045253	-4.434392e-01	6.718766e-01	8.992473e-01	-5.0201240	FALSE	FALSE
Q8TCD5	NT5C	1.709622e-01	4.049390	1.002624e+00	3.520106e-01	8.185366e-01	-5.0227483	FALSE	FALSE
Q53GL0	PLEKHO1	1.902797e-01	4.045765	9.772407e-01	3.635201e-01	8.186983e-01	-5.0229420	FALSE	FALSE
Q9Y5K8	ATP6V1D	1.592701e-01	4.052951	1.389651e+00	2.105153e-01	8.026949e-01	-5.0229713	FALSE	FALSE
Q99733	NAP1L4	8.860803e-02	4.057741	2.398704e+00	5.036068e-02	7.821917e-01	-5.0230849	FALSE	FALSE
Q8IZ73	RPUSD2	1.940436e-01	4.049797	1.460891e+00	1.907838e-01	8.026949e-01	-5.0235784	FALSE	FALSE
Q9UKT7	FBXL3	-1.580744e-01	4.050646	-9.105418e-01	3.951522e-01	8.246353e-01	-5.0236811	FALSE	FALSE
Q96D09	GPRASP2	-1.718038e-01	4.045349	-8.095771e-01	4.468931e-01	8.292806e-01	-5.0236880	FALSE	FALSE
O43766	LIAS	-3.156585e-01	3.981459	-8.267374e-01	4.377710e-01	8.292806e-01	-5.0238765	FALSE	FALSE
Q58WW2	DCAF6	1.591538e-01	4.049824	8.678844e-01	4.164450e-01	8.266535e-01	-5.0251014	FALSE	FALSE
Q15542	TAF5	1.977684e-01	4.049901	1.566021e+00	1.647467e-01	8.026949e-01	-5.0256997	FALSE	FALSE
O75607	NPM3	3.375109e-01	4.036818	1.938252e+00	9.711704e-02	8.026949e-01	-5.0261828	FALSE	FALSE
Q8NI37	PPTC7	2.945508e-01	3.999059	7.713973e-01	4.676681e-01	8.348630e-01	-5.0268134	FALSE	FALSE
Q9UHB7	AFF4	2.260029e-01	4.038910	1.016173e+00	3.459859e-01	8.185366e-01	-5.0275588	FALSE	FALSE
Q8TF74	WIPF2	2.324309e-01	4.028004	8.294136e-01	4.363605e-01	8.292806e-01	-5.0276580	FALSE	FALSE
Q9BUB4	ADAT1	1.641406e-01	4.011593	4.362698e-01	6.768077e-01	9.010462e-01	-5.0294124	FALSE	FALSE
Q6PJ61	FBXO46	1.382546e-01	3.973171	2.801117e-01	7.881233e-01	9.388649e-01	-5.0295223	FALSE	FALSE
O14936	CASK	7.189262e-02	4.043652	2.654360e-01	7.989201e-01	9.389983e-01	-5.0300674	FALSE	FALSE
P41134	ID1	1.449586e-01	4.048881	6.903593e-01	5.139309e-01	8.470012e-01	-5.0304329	FALSE	FALSE
Q96BM9	ARL8A	-1.005866e-01	4.057256	-2.045626e+00	8.329153e-02	8.026949e-01	-5.0305675	FALSE	FALSE
O94829	IPO13	2.331720e-01	4.032860	9.098904e-01	3.954711e-01	8.246353e-01	-5.0309107	FALSE	FALSE
O75376	NCOR1	1.545616e-01	4.053868	1.564942e+00	1.649962e-01	8.026949e-01	-5.0311506	FALSE	FALSE
P21953	BCKDHB	1.176565e-01	4.056543	1.492616e+00	1.825521e-01	8.026949e-01	-5.0311541	FALSE	FALSE
Q9Y2Z2	MTO1	1.396510e-01	4.054158	8.938701e-01	4.033751e-01	8.246353e-01	-5.0313787	FALSE	FALSE
Q5FWF4	ZRANB3	-1.087400e-01	4.050226	-4.767424e-01	6.492040e-01	8.953184e-01	-5.0315039	FALSE	FALSE
Q9H0U3	MAGT1	2.445324e-01	4.043939	1.523263e+00	1.749117e-01	8.026949e-01	-5.0315347	FALSE	FALSE
Q13191	CBLB	1.281291e-01	4.047205	5.505655e-01	6.003901e-01	8.798980e-01	-5.0315448	FALSE	FALSE
Q8ND25	ZNRF1	2.015811e-01	4.036584	8.326982e-01	4.346338e-01	8.292274e-01	-5.0320404	FALSE	FALSE
Q8NBZ7	UXS1	1.109908e-01	4.047224	4.589371e-01	6.612775e-01	8.963536e-01	-5.0324926	FALSE	FALSE
O75581	LRP6	1.118152e-01	4.046968	4.610689e-01	6.598260e-01	8.956203e-01	-5.0327713	FALSE	FALSE
Q9NXD2	MTMR10	2.084415e-01	4.039873	9.109430e-01	3.949559e-01	8.246353e-01	-5.0328597	FALSE	FALSE
Q52LW3	ARHGAP29	1.313766e-01	4.008354	3.578395e-01	7.318361e-01	9.239529e-01	-5.0332554	FALSE	FALSE
Q9UPR0	PLCL2	1.389802e-01	4.052792	7.683311e-01	4.693651e-01	8.348630e-01	-5.0337472	FALSE	FALSE
Q9Y5P8	PPP2R3B	1.631312e-01	4.049035	9.074795e-01	3.966531e-01	8.246353e-01	-5.0338901	FALSE	FALSE
Q32NB8	PGS1	-1.398189e-01	4.054919	-1.134121e+00	2.969604e-01	8.115658e-01	-5.0340235	FALSE	FALSE
O14647	CHD2	1.373338e-01	4.054388	8.531010e-01	4.240181e-01	8.266535e-01	-5.0341898	FALSE	FALSE
Q9NRH1	YAE1	-1.465925e-01	4.038856	-5.517899e-01	5.995980e-01	8.798980e-01	-5.0344178	FALSE	FALSE
P40200	CD96	-2.271502e-01	4.035871	-9.756927e-01	3.642313e-01	8.196205e-01	-5.0346711	FALSE	FALSE
Q8NHP6	MOSPD2	1.796773e-01	4.042195	8.050064e-01	4.493454e-01	8.292806e-01	-5.0356898	FALSE	FALSE
Q9Y3D2	MSRB2	-2.954784e-01	4.014705	-1.007720e+00	3.497350e-01	8.185366e-01	-5.0357377	FALSE	FALSE
Q02952	AKAP12	-5.003635e-03	4.038968	-1.694831e-02	9.869879e-01	9.976338e-01	-5.0358264	FALSE	FALSE
Q8TAT6	NPLOC4	9.736074e-02	4.057414	1.844719e+00	1.109987e-01	8.026949e-01	-5.0361782	FALSE	FALSE
Q9Y5Y5	PEX16	-1.879865e-01	4.044000	-9.723900e-01	3.657525e-01	8.200991e-01	-5.0366521	FALSE	FALSE
P36894	BMPR1A	1.139707e-01	4.045552	4.583192e-01	6.616985e-01	8.963536e-01	-5.0370750	FALSE	FALSE
Q9ULD4	BRPF3	1.525896e-01	4.044460	6.641844e-01	5.294917e-01	8.517476e-01	-5.0371167	FALSE	FALSE
P30519	HMOX2	1.621608e-01	4.052821	1.531805e+00	1.728354e-01	8.026949e-01	-5.0371476	FALSE	FALSE
Q9UBT6	POLK	1.547403e-01	4.048369	7.732098e-01	4.666670e-01	8.348630e-01	-5.0371692	FALSE	FALSE
Q9BY41	HDAC8	1.900515e-01	4.005830	4.807058e-01	6.465319e-01	8.947066e-01	-5.0378646	FALSE	FALSE
P12955	PEPD	7.358036e-02	4.058412	1.770715e+00	1.233425e-01	8.026949e-01	-5.0380316	FALSE	FALSE
Q01543	FLI1	1.220009e-01	4.056851	1.144689e+00	2.928617e-01	8.115658e-01	-5.0384836	FALSE	FALSE
Q4AC94	C2CD3	2.265382e-03	4.056802	1.003799e-02	9.922930e-01	9.977649e-01	-5.0385298	FALSE	FALSE
Q8WVZ9	KBTBD7	1.410155e-01	4.053775	8.829281e-01	4.088409e-01	8.255250e-01	-5.0386182	FALSE	FALSE
Q9UI10	EIF2B4	2.507740e-01	4.042687	1.461687e+00	1.905732e-01	8.026949e-01	-5.0387718	FALSE	FALSE
Q86SF2	GALNT7	9.605055e-02	4.057836	1.529937e+00	1.732876e-01	8.026949e-01	-5.0393000	FALSE	FALSE
Q9P2W1	PSMC3IP	-1.192591e-01	4.056880	-1.248785e+00	2.549762e-01	8.080523e-01	-5.0396494	FALSE	FALSE
P52630	STAT2	1.985128e-01	4.035607	7.775339e-01	4.642845e-01	8.334867e-01	-5.0397492	FALSE	FALSE
Q13129	RLF	2.145524e-01	4.034180	8.357336e-01	4.330424e-01	8.288539e-01	-5.0400087	FALSE	FALSE
O60313	OPA1	8.971079e-02	4.058190	1.521432e+00	1.753598e-01	8.026949e-01	-5.0404557	FALSE	FALSE
Q8N3C7	CLIP4	2.755829e-02	3.991159	6.140748e-02	9.528858e-01	9.899067e-01	-5.0405499	FALSE	FALSE
Q53G59	KLHL12	1.983538e-01	4.040882	8.729660e-01	4.138649e-01	8.266535e-01	-5.0414752	FALSE	FALSE
Q9UKD2	MRTO4	1.243052e-01	4.056210	2.011842e+00	8.741538e-02	8.026949e-01	-5.0417357	FALSE	FALSE
Q7Z5K2	WAPL	1.220995e-01	4.056175	1.576791e+00	1.622746e-01	8.026949e-01	-5.0421755	FALSE	FALSE
P56181	NDUFV3	1.626492e-01	4.052885	1.476015e+00	1.868181e-01	8.026949e-01	-5.0422665	FALSE	FALSE
Q8IX01	SUGP2	1.370792e-01	4.055120	1.416926e+00	2.027524e-01	8.026949e-01	-5.0424755	FALSE	FALSE
P40337	VHL	3.264322e-01	4.022843	1.196488e+00	2.734523e-01	8.115658e-01	-5.0434233	FALSE	FALSE
Q92626	PXDN	-5.267578e-02	4.047685	-2.048040e-01	8.440099e-01	9.541656e-01	-5.0447695	FALSE	FALSE
Q9BRQ3	NUDT22	1.423695e-01	4.050410	7.367374e-01	4.870969e-01	8.378028e-01	-5.0449303	FALSE	FALSE
Q01082	SPTBN1	6.826669e-02	4.058266	2.260846e+00	6.125244e-02	8.005459e-01	-5.0450082	FALSE	FALSE
Q86X52	CHSY1	-1.992614e-01	4.024069	-6.851314e-01	5.170150e-01	8.470012e-01	-5.0459282	FALSE	FALSE
O00311	CDC7	2.016338e-01	4.036558	8.242556e-01	4.390820e-01	8.292806e-01	-5.0461056	FALSE	FALSE
A0JNW5	UHRF1BP1L	5.350170e-02	4.052141	2.250612e-01	8.288646e-01	9.476436e-01	-5.0474109	FALSE	FALSE
Q14573	ITPR3	1.991950e-01	4.045130	1.089399e+00	3.148343e-01	8.131091e-01	-5.0483227	FALSE	FALSE
Q9NRH2	SNRK	-1.407004e-01	4.050163	-7.071476e-01	5.041077e-01	8.444134e-01	-5.0490451	FALSE	FALSE
Q9NXV6	CDKN2AIP	1.129272e-01	4.056686	1.781494e+00	1.214650e-01	8.026949e-01	-5.0497788	FALSE	FALSE
Q9Y5V3	MAGED1	1.881143e-01	4.044683	9.313288e-01	3.850771e-01	8.246353e-01	-5.0503025	FALSE	FALSE
P82673	MRPS35	-1.199984e-01	4.056239	-1.580811e+00	1.613607e-01	8.026949e-01	-5.0505067	FALSE	FALSE
Q9BZL4	PPP1R12C	1.369460e-01	4.054853	1.041404e+00	3.349848e-01	8.185255e-01	-5.0506859	FALSE	FALSE
Q9NWB7	IFT57	7.632882e-02	4.037193	2.591381e-01	8.035683e-01	9.400695e-01	-5.0521500	FALSE	FALSE
Q7Z401	DENND4A	-1.123741e-01	4.046522	-4.737903e-01	6.511980e-01	8.953184e-01	-5.0535254	FALSE	FALSE
Q9P215	POGK	1.714698e-01	4.050964	1.244560e+00	2.564279e-01	8.080523e-01	-5.0535959	FALSE	FALSE
Q9BTD8	RBM42	1.275147e-01	4.055752	1.675329e+00	1.412227e-01	8.026949e-01	-5.0543729	FALSE	FALSE
Q01432	AMPD3	2.219503e-01	4.028158	7.895157e-01	4.577269e-01	8.323395e-01	-5.0556289	FALSE	FALSE
P17050	NAGA	1.213999e-01	4.056898	1.033619e+00	3.383489e-01	8.185366e-01	-5.0559763	FALSE	FALSE
Q6NW34	NEPRO	5.226999e-01	3.932242	9.576852e-01	3.725851e-01	8.236515e-01	-5.0565120	FALSE	FALSE
Q9Y4C1	KDM3A	1.551791e-01	4.053004	1.239445e+00	2.581951e-01	8.081982e-01	-5.0566135	FALSE	FALSE
Q9BYD2	MRPL9	1.374157e-01	4.055062	1.634006e+00	1.497155e-01	8.026949e-01	-5.0568781	FALSE	FALSE
Q8N5P1	ZC3H8	1.634798e-01	4.052290	1.359586e+00	2.193805e-01	8.061940e-01	-5.0569397	FALSE	FALSE
Q96DY7	MTBP	1.710836e-01	4.026688	5.409986e-01	6.065989e-01	8.817378e-01	-5.0571345	FALSE	FALSE
P26641	EEF1G	5.596312e-02	4.058486	2.666903e+00	3.455377e-02	7.398176e-01	-5.0580695	FALSE	FALSE
P20810	CAST	3.558884e-01	4.018387	1.255733e+00	2.526045e-01	8.075998e-01	-5.0582234	FALSE	FALSE
Q15326	ZMYND11	-1.618946e-01	4.047858	-8.467070e-01	4.273245e-01	8.267867e-01	-5.0582969	FALSE	FALSE
Q14686	NCOA6	3.202942e-01	4.013200	9.897292e-01	3.578213e-01	8.185366e-01	-5.0588765	FALSE	FALSE
Q9H0V9	LMAN2L	1.651979e-01	4.050562	1.069917e+00	3.228915e-01	8.166410e-01	-5.0594266	FALSE	FALSE
Q8TC12	RDH11	2.171755e-01	4.046542	1.452516e+00	1.930129e-01	8.026949e-01	-5.0595139	FALSE	FALSE
Q9UH99	SUN2	1.584419e-01	4.051466	1.083160e+00	3.173965e-01	8.152454e-01	-5.0595342	FALSE	FALSE
Q9C0D3	ZYG11B	1.553005e-01	4.050003	8.925432e-01	4.040351e-01	8.246353e-01	-5.0597074	FALSE	FALSE
Q13454	TUSC3	2.751027e-01	4.029964	1.115985e+00	3.041051e-01	8.115658e-01	-5.0597989	FALSE	FALSE
Q9UIQ6	LNPEP	6.792968e-02	4.058528	1.796628e+00	1.188755e-01	8.026949e-01	-5.0598510	FALSE	FALSE
Q9UKJ3	GPATCH8	1.185583e-01	4.056606	1.313619e+00	2.335788e-01	8.075998e-01	-5.0599565	FALSE	FALSE
O94905	ERLIN2	-1.461849e-01	4.054292	-1.555012e+00	1.673098e-01	8.026949e-01	-5.0603583	FALSE	FALSE
Q9BRZ2	TRIM56	1.289020e-01	4.055646	1.348976e+00	2.225881e-01	8.075998e-01	-5.0607763	FALSE	FALSE
Q4G148	GXYLT1	2.133064e-01	4.029019	7.615881e-01	4.731120e-01	8.348630e-01	-5.0607870	FALSE	FALSE
Q9H6R7	WDCP	1.965143e-01	4.047066	1.187215e+00	2.768447e-01	8.115658e-01	-5.0608207	FALSE	FALSE
Q13586	STIM1	1.942464e-01	4.045723	1.131026e+00	2.981695e-01	8.115658e-01	-5.0610703	FALSE	FALSE
P48380	RFX3	2.150484e-01	4.032487	8.096957e-01	4.468296e-01	8.292806e-01	-5.0625855	FALSE	FALSE
Q9H6Q4	CIAO3	2.653975e-01	4.029730	1.052570e+00	3.302063e-01	8.166410e-01	-5.0626510	FALSE	FALSE
Q7Z3K3	POGZ	1.301974e-01	4.055729	1.762756e+00	1.247468e-01	8.026949e-01	-5.0627151	FALSE	FALSE
Q7Z7A1	CNTRL	1.241698e-01	4.053158	6.717760e-01	5.249480e-01	8.496237e-01	-5.0631731	FALSE	FALSE
A0A1B0GTU1	ZC3H11B	2.238836e-01	4.043559	1.261199e+00	2.507520e-01	8.075998e-01	-5.0632921	FALSE	FALSE
Q6IN85	PPP4R3A	1.236957e-01	4.056074	1.713919e+00	1.337079e-01	8.026949e-01	-5.0633830	FALSE	FALSE
Q14653	IRF3	1.390359e-01	4.054757	1.275938e+00	2.458154e-01	8.075998e-01	-5.0638616	FALSE	FALSE
O75179	ANKRD17	1.012961e-01	4.057334	1.620059e+00	1.526896e-01	8.026949e-01	-5.0648892	FALSE	FALSE
Q8TD26	CHD6	-1.494648e-01	4.051678	-9.144435e-01	3.932461e-01	8.246353e-01	-5.0649505	FALSE	FALSE
Q5VWJ9	SNX30	-6.990668e-02	4.037555	-2.411258e-01	8.169097e-01	9.438277e-01	-5.0652296	FALSE	FALSE
Q9NQG6	MIEF1	2.602525e-01	4.032079	1.054074e+00	3.295669e-01	8.166410e-01	-5.0654756	FALSE	FALSE
P20023	CR2	1.276284e-01	3.938864	2.192324e-01	8.332148e-01	9.492927e-01	-5.0655740	FALSE	FALSE
P54274	TERF1	1.379279e-01	4.048805	6.585299e-01	5.328922e-01	8.534602e-01	-5.0662425	FALSE	FALSE
Q86Y56	DNAAF5	1.864422e-01	4.049543	1.310403e+00	2.346019e-01	8.075998e-01	-5.0663872	FALSE	FALSE
Q9BUB5	MKNK1	1.129586e-01	4.050075	5.246825e-01	6.172699e-01	8.830902e-01	-5.0664867	FALSE	FALSE
Q92562	FIG4	1.117075e-01	4.054916	6.133973e-01	5.605218e-01	8.658619e-01	-5.0666130	FALSE	FALSE
Q9UKU7	ACAD8	-9.819411e-02	4.057869	-1.409491e+00	2.048423e-01	8.026949e-01	-5.0669717	FALSE	FALSE
Q96AG3	SLC25A46	2.019685e-01	4.041009	9.562312e-01	3.732661e-01	8.238040e-01	-5.0671174	FALSE	FALSE
A0AVF1	TTC26	1.687126e-01	4.048750	9.772200e-01	3.635296e-01	8.186983e-01	-5.0672021	FALSE	FALSE
Q9Y2U8	LEMD3	4.027732e-01	3.976204	9.211434e-01	3.899892e-01	8.246353e-01	-5.0682909	FALSE	FALSE
Q9UHJ6	SHPK	1.564668e-01	4.051360	1.015778e+00	3.461606e-01	8.185366e-01	-5.0686215	FALSE	FALSE
Q96GW9	MARS2	1.684301e-01	4.051101	1.195433e+00	2.738365e-01	8.115658e-01	-5.0686778	FALSE	FALSE
Q15120	PDK3	2.023227e-01	4.044741	1.130900e+00	2.982187e-01	8.115658e-01	-5.0693625	FALSE	FALSE
Q9NVI1	FANCI	1.163151e-01	4.056475	1.665328e+00	1.432351e-01	8.026949e-01	-5.0702827	FALSE	FALSE
Q96NL6	SCLT1	-8.702887e-02	4.049665	-3.775959e-01	7.177950e-01	9.178665e-01	-5.0703198	FALSE	FALSE
Q8N960	CEP120	-1.201161e-01	4.040471	-4.633379e-01	6.582829e-01	8.955297e-01	-5.0704896	FALSE	FALSE
Q9NW38	FANCL	-8.447458e-02	4.039900	-3.090682e-01	7.669705e-01	9.343328e-01	-5.0709327	FALSE	FALSE
Q9NQ89	C12orf4	7.571582e-02	4.049246	3.199434e-01	7.590806e-01	9.305641e-01	-5.0710586	FALSE	FALSE
Q8NBF2	NHLRC2	-1.116126e-01	4.057145	-1.297362e+00	2.387909e-01	8.075998e-01	-5.0719195	FALSE	FALSE
Q9BVS5	TRMT61B	2.224211e-01	3.996607	5.566514e-01	5.964590e-01	8.784059e-01	-5.0719368	FALSE	FALSE
Q5F1R6	DNAJC21	2.491420e-01	4.040858	1.360808e+00	2.190139e-01	8.061940e-01	-5.0719723	FALSE	FALSE
O15091	PRORP	-8.449425e-02	4.047843	-3.528103e-01	7.354286e-01	9.245608e-01	-5.0722936	FALSE	FALSE
Q9BRP4	PAAF1	1.230590e-01	4.056081	1.467106e+00	1.891450e-01	8.026949e-01	-5.0730249	FALSE	FALSE
Q8TD19	NEK9	8.537467e-02	4.057999	1.689856e+00	1.383477e-01	8.026949e-01	-5.0732110	FALSE	FALSE
Q8WTS6	SETD7	-1.542308e-01	4.052151	-1.136121e+00	2.961810e-01	8.115658e-01	-5.0741832	FALSE	FALSE
Q9HAU0	PLEKHA5	1.670766e-01	4.046639	8.599632e-01	4.204904e-01	8.266535e-01	-5.0742971	FALSE	FALSE
Q92835	INPP5D	1.833179e-01	4.050281	1.379864e+00	2.133651e-01	8.033802e-01	-5.0744933	FALSE	FALSE
Q9NUT2	ABCB8	1.816541e-01	4.045641	9.855712e-01	3.597109e-01	8.185366e-01	-5.0751775	FALSE	FALSE
Q9NX58	LYAR	1.950199e-01	4.047403	1.255149e+00	2.528031e-01	8.075998e-01	-5.0753509	FALSE	FALSE
Q14192	FHL2	1.674582e-01	4.049926	1.098583e+00	3.110932e-01	8.122460e-01	-5.0757035	FALSE	FALSE
Q7L273	KCTD9	1.606169e-01	4.037476	6.144659e-01	5.598577e-01	8.657593e-01	-5.0766238	FALSE	FALSE
Q9UIL8	PHF11	-1.446994e-01	4.048787	-7.329875e-01	4.892311e-01	8.381249e-01	-5.0770910	FALSE	FALSE
P08047	SP1	2.575929e-01	4.041693	1.572477e+00	1.632606e-01	8.026949e-01	-5.0773330	FALSE	FALSE
O43795	MYO1B	1.236558e-01	4.056011	1.601879e+00	1.566503e-01	8.026949e-01	-5.0773390	FALSE	FALSE
Q96PE7	MCEE	3.069519e-01	3.967953	6.435691e-01	5.419554e-01	8.561586e-01	-5.0777278	FALSE	FALSE
Q969R5	L3MBTL2	1.466631e-01	4.053441	1.118553e+00	3.030845e-01	8.115658e-01	-5.0777773	FALSE	FALSE
Q6ZTW0	TPGS1	1.419890e-01	4.042583	5.896943e-01	5.753736e-01	8.704915e-01	-5.0779078	FALSE	FALSE
O14908	GIPC1	1.863461e-01	4.048061	1.162840e+00	2.859326e-01	8.115658e-01	-5.0780615	FALSE	FALSE
Q58EX7	PLEKHG4	1.750638e-01	4.047031	9.523863e-01	3.750713e-01	8.246353e-01	-5.0781345	FALSE	FALSE
Q2YD98	UVSSA	1.300581e-01	4.054345	8.470980e-01	4.271218e-01	8.267867e-01	-5.0784819	FALSE	FALSE
Q9HCK8	CHD8	1.704201e-01	4.052292	1.554906e+00	1.673348e-01	8.026949e-01	-5.0789624	FALSE	FALSE
Q99490	AGAP2	-1.394203e-01	4.053458	-9.382422e-01	3.817698e-01	8.246353e-01	-5.0792741	FALSE	FALSE
O95870	ABHD16A	2.553058e-01	4.034935	1.155715e+00	2.886359e-01	8.115658e-01	-5.0804429	FALSE	FALSE
Q9UKV5	AMFR	2.419864e-01	4.034821	1.039255e+00	3.359105e-01	8.185366e-01	-5.0804881	FALSE	FALSE
Q5QP82	DCAF10	-2.106938e-01	4.027846	-7.757614e-01	4.652601e-01	8.337265e-01	-5.0808836	FALSE	FALSE
P20936	RASA1	1.192885e-01	4.056740	1.031420e+00	3.393039e-01	8.185366e-01	-5.0810309	FALSE	FALSE
Q14159	SPIDR	1.598818e-02	4.045504	6.153860e-02	9.527854e-01	9.899067e-01	-5.0812252	FALSE	FALSE
Q6PI47	KCTD18	3.042972e-01	3.994723	7.841604e-01	4.606498e-01	8.332330e-01	-5.0812361	FALSE	FALSE
Q8NEZ4	KMT2C	1.574558e-01	4.048304	8.214318e-01	4.405771e-01	8.292806e-01	-5.0812736	FALSE	FALSE
Q9Y4K3	TRAF6	1.333113e-01	4.055003	1.127291e+00	2.996344e-01	8.115658e-01	-5.0817500	FALSE	FALSE
Q9BYW2	SETD2	1.944616e-01	4.048470	1.321890e+00	2.309656e-01	8.075998e-01	-5.0819385	FALSE	FALSE
Q9Y547	HSPB11	1.342057e-01	4.055570	1.996686e+00	8.933119e-02	8.026949e-01	-5.0823460	FALSE	FALSE
Q9NRV9	HEBP1	-1.046727e-01	4.057470	-1.362078e+00	2.186333e-01	8.061940e-01	-5.0824923	FALSE	FALSE
O95081	AGFG2	3.742181e-01	4.008568	1.151802e+00	2.901296e-01	8.115658e-01	-5.0825310	FALSE	FALSE
Q9NQW6	ANLN	1.348564e-01	4.054910	1.168940e+00	2.836350e-01	8.115658e-01	-5.0827650	FALSE	FALSE
P23610	F8A1	2.235185e-01	4.031829	8.752738e-01	4.126970e-01	8.266535e-01	-5.0839720	FALSE	FALSE
Q15468	STIL	1.565457e-01	4.049407	8.775817e-01	4.115315e-01	8.261083e-01	-5.0843418	FALSE	FALSE
Q7Z6Z7	HUWE1	1.690828e-01	4.052818	1.671566e+00	1.419768e-01	8.026949e-01	-5.0843796	FALSE	FALSE
P49711	CTCF	2.463882e-01	4.039736	1.259936e+00	2.511789e-01	8.075998e-01	-5.0843958	FALSE	FALSE
Q86VZ1	P2RY8	1.272864e-01	4.020932	3.887924e-01	7.098895e-01	9.148827e-01	-5.0848909	FALSE	FALSE
Q8NFG4	FLCN	-1.267307e-01	4.055389	-9.248823e-01	3.881806e-01	8.246353e-01	-5.0848924	FALSE	FALSE
Q9NQC7	CYLD	2.134440e-01	4.034365	8.639057e-01	4.184734e-01	8.266535e-01	-5.0853702	FALSE	FALSE
Q9UGK8	SERGEF	1.211521e-01	4.056441	1.058701e+00	3.276059e-01	8.166410e-01	-5.0855229	FALSE	FALSE
Q7Z4L5	TTC21B	7.820647e-02	4.048793	3.366893e-01	7.469927e-01	9.269129e-01	-5.0855532	FALSE	FALSE
Q8N954	GPATCH11	1.138746e-01	4.056632	1.468562e+00	1.887628e-01	8.026949e-01	-5.0857377	FALSE	FALSE
P50748	KNTC1	1.464090e-01	4.053651	1.228236e+00	2.621040e-01	8.092065e-01	-5.0871555	FALSE	FALSE
Q9UQ84	EXO1	1.284574e-01	4.052856	7.402215e-01	4.851195e-01	8.372993e-01	-5.0879706	FALSE	FALSE
Q8N3C0	ASCC3	1.333787e-01	4.055299	1.557820e+00	1.666527e-01	8.026949e-01	-5.0880660	FALSE	FALSE
Q04724	TLE1	1.338083e-01	4.055187	1.510826e+00	1.779758e-01	8.026949e-01	-5.0880662	FALSE	FALSE
Q9NSU2	TREX1	4.107039e-02	4.043509	1.551011e-01	8.814624e-01	9.659647e-01	-5.0882968	FALSE	FALSE
Q8N5I2	ARRDC1	1.720345e-01	4.036165	6.548507e-01	5.351122e-01	8.541240e-01	-5.0883637	FALSE	FALSE
Q15738	NSDHL	1.000776e-01	4.057230	1.785160e+00	1.208327e-01	8.026949e-01	-5.0884573	FALSE	FALSE
P18206	VCL	1.333312e-01	4.054923	1.096685e+00	3.118632e-01	8.122460e-01	-5.0896081	FALSE	FALSE
Q9H8Y8	GORASP2	1.975690e-01	4.051216	1.916952e+00	1.001195e-01	8.026949e-01	-5.0897636	FALSE	FALSE
Q8N8K9	KIAA1958	1.239050e-01	4.034968	4.403670e-01	6.739875e-01	9.010462e-01	-5.0906628	FALSE	FALSE
Q9UBL0	ARPP21	1.569967e-01	4.043471	7.294255e-01	4.912643e-01	8.396870e-01	-5.0908178	FALSE	FALSE
Q13618	CUL3	1.041874e-01	4.057069	1.801068e+00	1.181260e-01	8.026949e-01	-5.0911977	FALSE	FALSE
Q8IWT3	CUL9	1.123623e-01	4.047894	5.045819e-01	6.305555e-01	8.901417e-01	-5.0913870	FALSE	FALSE
P46736	BRCC3	-1.012196e-01	4.057587	-1.386037e+00	2.115637e-01	8.026949e-01	-5.0915828	FALSE	FALSE
Q7Z3T8	ZFYVE16	-1.174100e-01	4.055488	-7.373121e-01	4.867703e-01	8.377073e-01	-5.0915921	FALSE	FALSE
Q96RK0	CIC	1.308405e-01	4.055083	1.051009e+00	3.308708e-01	8.166410e-01	-5.0916403	FALSE	FALSE
Q9UQ13	SHOC2	1.450457e-01	4.054275	1.468046e+00	1.888982e-01	8.026949e-01	-5.0924741	FALSE	FALSE
Q96LL9	DNAJC30	1.262893e-01	4.055170	8.970062e-01	4.018186e-01	8.246353e-01	-5.0932434	FALSE	FALSE
Q8WV16	DCAF4	1.002398e-01	4.054616	5.374912e-01	6.088841e-01	8.821953e-01	-5.0939786	FALSE	FALSE
P07902	GALT	1.431241e-01	4.053901	1.242921e+00	2.569931e-01	8.080523e-01	-5.0945114	FALSE	FALSE
Q96QU8	XPO6	1.747715e-01	4.050224	1.272653e+00	2.469083e-01	8.075998e-01	-5.0956166	FALSE	FALSE
Q8N2K1	UBE2J2	6.364416e-02	4.055335	3.134304e-01	7.638021e-01	9.327607e-01	-5.0956446	FALSE	FALSE
Q8WUJ0	STYX	2.141336e-01	4.032126	8.278016e-01	4.372098e-01	8.292806e-01	-5.0958522	FALSE	FALSE
Q15813	TBCE	1.497913e-01	4.053882	1.503707e+00	1.797522e-01	8.026949e-01	-5.0961660	FALSE	FALSE
Q6ZU65	UBN2	-1.502339e-01	4.053841	-1.578269e+00	1.619380e-01	8.026949e-01	-5.0967525	FALSE	FALSE
Q9P2D1	CHD7	1.959381e-01	4.046196	1.145906e+00	2.923926e-01	8.115658e-01	-5.0968174	FALSE	FALSE
Q5JSZ5	PRRC2B	1.340833e-01	4.054687	1.101307e+00	3.099907e-01	8.122460e-01	-5.0970783	FALSE	FALSE
Q8IZH2	XRN1	1.517480e-01	4.052911	1.200365e+00	2.720442e-01	8.115658e-01	-5.0971526	FALSE	FALSE
P10644	PRKAR1A	7.238202e-02	4.058193	1.980930e+00	9.136728e-02	8.026949e-01	-5.0975163	FALSE	FALSE
Q9H4I2	ZHX3	1.451816e-01	4.050332	8.017165e-01	4.511163e-01	8.296547e-01	-5.0976812	FALSE	FALSE
Q14114	LRP8	-1.820378e-01	4.033545	-7.141932e-01	5.000221e-01	8.436449e-01	-5.0978708	FALSE	FALSE
Q8WWP7	GIMAP1	1.370153e-01	4.054448	1.263854e+00	2.498565e-01	8.075998e-01	-5.0993744	FALSE	FALSE
Q03001	DST	1.330494e-01	4.032383	4.591075e-01	6.611614e-01	8.963536e-01	-5.0995012	FALSE	FALSE
P35221	CTNNA1	1.683207e-01	4.048407	9.814127e-01	3.616085e-01	8.185366e-01	-5.0996126	FALSE	FALSE
Q86XZ4	SPATS2	1.338058e-01	4.054007	9.245474e-01	3.883423e-01	8.246353e-01	-5.0996291	FALSE	FALSE
Q9UPS6	SETD1B	-3.424517e-02	4.028047	-1.061374e-01	9.186845e-01	9.771549e-01	-5.1002516	FALSE	FALSE
Q9UKB1	FBXW11	1.171858e-01	4.056602	1.171085e+00	2.828307e-01	8.115658e-01	-5.1003330	FALSE	FALSE
Q86UV5	USP48	1.424893e-01	4.054183	1.411669e+00	2.042282e-01	8.026949e-01	-5.1012917	FALSE	FALSE
Q96SY0	INTS14	-1.158166e-01	4.056708	-1.173278e+00	2.820105e-01	8.115658e-01	-5.1026080	FALSE	FALSE
Q01433	AMPD2	1.132221e-01	4.056575	1.571640e+00	1.634524e-01	8.026949e-01	-5.1034528	FALSE	FALSE
Q9NP90	RAB9B	1.922370e-01	4.011001	5.382086e-01	6.084164e-01	8.818667e-01	-5.1037064	FALSE	FALSE
Q14669	TRIP12	1.786105e-01	4.048527	1.132646e+00	2.975361e-01	8.115658e-01	-5.1039823	FALSE	FALSE
P13056	NR2C1	1.121127e-01	4.052240	5.863858e-01	5.774650e-01	8.710007e-01	-5.1041758	FALSE	FALSE
O00488	ZNF593	1.772609e-01	4.047008	9.931486e-01	3.562733e-01	8.185366e-01	-5.1042149	FALSE	FALSE
Q9NVX0	HAUS2	1.703824e-01	4.048227	1.004224e+00	3.512949e-01	8.185366e-01	-5.1051818	FALSE	FALSE
Q8NBM8	PCYOX1L	2.282453e-01	4.033338	9.410423e-01	3.804365e-01	8.246353e-01	-5.1053872	FALSE	FALSE
Q7Z628	NET1	-8.192905e-02	4.055710	-4.363645e-01	6.767424e-01	9.010462e-01	-5.1059441	FALSE	FALSE
Q14966	ZNF638	2.358973e-01	4.040440	1.200326e+00	2.720583e-01	8.115658e-01	-5.1059744	FALSE	FALSE
Q9BQF6	SENP7	2.729209e-01	4.019988	9.018321e-01	3.994322e-01	8.246353e-01	-5.1061254	FALSE	FALSE
Q9UHY1	NRBP1	1.894148e-01	4.049557	1.409515e+00	2.048357e-01	8.026949e-01	-5.1067495	FALSE	FALSE
Q8IWV8	UBR2	1.147208e-01	4.056961	9.993647e-01	3.534724e-01	8.185366e-01	-5.1076749	FALSE	FALSE
Q92900	UPF1	9.332703e-02	4.057517	2.108645e+00	7.611375e-02	8.026949e-01	-5.1078210	FALSE	FALSE
Q9Y2D8	SSX2IP	-1.224736e-01	4.055180	-8.396262e-01	4.310078e-01	8.283431e-01	-5.1078498	FALSE	FALSE
Q8TBF2	PRXL2B	-1.552576e-01	4.051090	-1.060509e+00	3.268423e-01	8.166410e-01	-5.1081434	FALSE	FALSE
Q6ZMI0	PPP1R21	1.688731e-01	4.048944	1.011417e+00	3.480915e-01	8.185366e-01	-5.1088072	FALSE	FALSE
Q9NS56	TOPORS	8.854067e-02	4.056118	4.914889e-01	6.392907e-01	8.929974e-01	-5.1088535	FALSE	FALSE
O14730	RIOK3	1.874810e-01	4.043732	9.846185e-01	3.601449e-01	8.185366e-01	-5.1088582	FALSE	FALSE
Q8N122	RPTOR	1.977600e-01	4.046163	1.171717e+00	2.825943e-01	8.115658e-01	-5.1093641	FALSE	FALSE
Q9HBI0	PARVG	9.336056e-02	4.057834	1.465276e+00	1.896262e-01	8.026949e-01	-5.1095136	FALSE	FALSE
P08134	RHOC	5.941888e-02	4.058417	2.521652e+00	4.233982e-02	7.607785e-01	-5.1095733	FALSE	FALSE
Q01650	SLC7A5	1.911889e-01	4.050120	1.570729e+00	1.636616e-01	8.026949e-01	-5.1100800	FALSE	FALSE
Q96J84	KIRREL1	1.756345e-01	4.018052	5.324811e-01	6.121567e-01	8.830902e-01	-5.1102222	FALSE	FALSE
P23468	PTPRD	1.319762e-01	4.054394	9.876986e-01	3.587432e-01	8.185366e-01	-5.1107926	FALSE	FALSE
Q49A88	CCDC14	1.116189e-01	4.033650	3.945753e-01	7.058215e-01	9.134685e-01	-5.1109445	FALSE	FALSE
Q96E09	FAM122A	2.181535e-01	4.007290	6.233521e-01	5.543538e-01	8.616819e-01	-5.1111884	FALSE	FALSE
P45984	MAPK9	-1.248191e-01	4.055759	-1.248431e+00	2.550978e-01	8.080523e-01	-5.1112927	FALSE	FALSE
Q8NEY8	PPHLN1	1.899736e-01	4.050897	1.669152e+00	1.424626e-01	8.026949e-01	-5.1113232	FALSE	FALSE
Q96KG9	SCYL1	1.061265e-01	4.056977	1.592540e+00	1.587221e-01	8.026949e-01	-5.1117092	FALSE	FALSE
Q8IYN0	ZNF100	3.186820e-01	3.951565	6.734948e-01	5.239227e-01	8.489659e-01	-5.1117163	FALSE	FALSE
Q9UPQ9	TNRC6B	1.322032e-01	4.054720	1.047153e+00	3.325176e-01	8.168770e-01	-5.1117653	FALSE	FALSE
Q8IWZ6	BBS7	1.038548e-01	4.055180	6.044133e-01	5.661237e-01	8.673794e-01	-5.1119606	FALSE	FALSE
P15529	CD46	1.096372e-01	4.056946	1.356931e+00	2.201794e-01	8.061940e-01	-5.1127775	FALSE	FALSE
P16885	PLCG2	1.173018e-01	4.053097	6.563267e-01	5.342209e-01	8.538093e-01	-5.1129432	FALSE	FALSE
Q99504	EYA3	5.495966e-01	3.967900	1.280049e+00	2.444538e-01	8.075998e-01	-5.1134607	FALSE	FALSE
O15360	FANCA	-2.602138e-02	4.031339	-8.597458e-02	9.340829e-01	9.820366e-01	-5.1136631	FALSE	FALSE
P11233	RALA	-1.079862e-01	4.056817	-1.647561e+00	1.468776e-01	8.026949e-01	-5.1140123	FALSE	FALSE
Q3V6T2	CCDC88A	1.708182e-01	4.047300	9.474114e-01	3.774170e-01	8.246353e-01	-5.1140810	FALSE	FALSE
Q96KB5	PBK	7.550188e-02	4.058134	1.870598e+00	1.069737e-01	8.026949e-01	-5.1141189	FALSE	FALSE
Q15057	ACAP2	1.891480e-01	4.048811	1.310938e+00	2.344313e-01	8.075998e-01	-5.1144947	FALSE	FALSE
O43422	THAP12	1.389890e-01	4.054311	1.272151e+00	2.470758e-01	8.075998e-01	-5.1151639	FALSE	FALSE
A2RU67	FAM234B	1.869785e-01	4.020040	5.699227e-01	5.879376e-01	8.746525e-01	-5.1158402	FALSE	FALSE
Q8IWZ3	ANKHD1	1.037843e-01	4.057128	1.534138e+00	1.722724e-01	8.026949e-01	-5.1160274	FALSE	FALSE
Q9H668	STN1	1.327763e-01	4.049600	6.995000e-01	5.085671e-01	8.470012e-01	-5.1162399	FALSE	FALSE
P60981	DSTN	-1.061771e-01	4.056967	-1.991966e+00	8.993643e-02	8.026949e-01	-5.1169319	FALSE	FALSE
Q5TZA2	CROCC	2.111125e-01	4.043847	1.154025e+00	2.892804e-01	8.115658e-01	-5.1171665	FALSE	FALSE
O60476	MAN1A2	1.201335e-01	4.056151	1.057606e+00	3.280689e-01	8.166410e-01	-5.1178895	FALSE	FALSE
P15170	GSPT1	8.892097e-02	4.057652	2.069364e+00	8.051120e-02	8.026949e-01	-5.1182516	FALSE	FALSE
Q9BV23	ABHD6	8.427553e-02	4.048933	3.759826e-01	7.189373e-01	9.180967e-01	-5.1189768	FALSE	FALSE
Q99541	PLIN2	2.649691e-01	4.030458	1.069050e+00	3.232540e-01	8.166410e-01	-5.1190073	FALSE	FALSE
P06746	POLB	1.579956e-01	4.052696	1.390733e+00	2.102023e-01	8.026949e-01	-5.1192303	FALSE	FALSE
Q9NP80	PNPLA8	-1.661569e-01	4.047788	-9.503009e-01	3.760532e-01	8.246353e-01	-5.1192889	FALSE	FALSE
Q15067	ACOX1	9.810207e-02	4.057441	1.533482e+00	1.724305e-01	8.026949e-01	-5.1197052	FALSE	FALSE
Q5SZL2	CEP85L	1.649138e-01	4.019949	4.996011e-01	6.338710e-01	8.916530e-01	-5.1203725	FALSE	FALSE
G9CGD6	CNK3/IPCEF1	2.684575e-01	4.022992	9.329229e-01	3.843126e-01	8.246353e-01	-5.1203913	FALSE	FALSE
Q9UNW1	MINPP1	2.652089e-02	4.034835	9.282966e-02	9.288438e-01	9.804994e-01	-5.1203991	FALSE	FALSE
Q149N8	SHPRH	2.448996e-01	4.035250	1.068588e+00	3.234475e-01	8.166410e-01	-5.1204005	FALSE	FALSE
Q6PGN9	PSRC1	1.510850e-01	4.021745	4.754144e-01	6.501006e-01	8.953184e-01	-5.1208853	FALSE	FALSE
Q8WVV9	HNRNPLL	1.060104e-01	4.056982	1.946282e+00	9.600844e-02	8.026949e-01	-5.1209136	FALSE	FALSE
Q8N680	ZBTB2	1.582973e-01	4.049275	9.382049e-01	3.817876e-01	8.246353e-01	-5.1215095	FALSE	FALSE
P11308	ERG	1.595192e-01	4.053085	1.557073e+00	1.668272e-01	8.026949e-01	-5.1215418	FALSE	FALSE
Q12894	IFRD2	1.250722e-01	4.055367	1.037527e+00	3.366567e-01	8.185366e-01	-5.1217801	FALSE	FALSE
Q1MSJ5	CSPP1	1.651892e-01	4.042084	7.424004e-01	4.838857e-01	8.367578e-01	-5.1219856	FALSE	FALSE
Q14571	ITPR2	1.480129e-01	4.049974	8.726624e-01	4.140187e-01	8.266535e-01	-5.1220910	FALSE	FALSE
O95059	RPP14	-1.486746e-01	4.047457	-7.775699e-01	4.642647e-01	8.334867e-01	-5.1226611	FALSE	FALSE
O75943	RAD17	3.580487e-01	4.025200	1.475855e+00	1.868594e-01	8.026949e-01	-5.1230374	FALSE	FALSE
Q14157	UBAP2L	2.284863e-01	4.046951	1.700490e+00	1.362786e-01	8.026949e-01	-5.1246781	FALSE	FALSE
Q9H3L0	MMADHC	1.342937e-01	4.054328	1.177081e+00	2.805930e-01	8.115658e-01	-5.1249977	FALSE	FALSE
Q8N2W9	PIAS4	1.034847e-01	4.057474	1.267773e+00	2.485394e-01	8.075998e-01	-5.1267154	FALSE	FALSE
Q9UK58	CCNL1	2.047245e-01	4.032146	7.836277e-01	4.609413e-01	8.332330e-01	-5.1277867	FALSE	FALSE
Q86YS7	C2CD5	1.535932e-01	4.053400	1.500077e+00	1.806641e-01	8.026949e-01	-5.1285438	FALSE	FALSE
Q96EZ8	MCRS1	1.647877e-01	4.045010	8.382092e-01	4.317477e-01	8.286318e-01	-5.1289000	FALSE	FALSE
Q96P53	WDFY2	-6.359261e-02	4.051989	-2.999394e-01	7.736168e-01	9.368995e-01	-5.1295693	FALSE	FALSE
Q7Z5Y7	KCTD20	1.087725e-01	4.049384	5.283186e-01	6.148830e-01	8.830902e-01	-5.1308428	FALSE	FALSE
Q9BXB4	OSBPL11	1.070010e-01	4.056884	1.495523e+00	1.818142e-01	8.026949e-01	-5.1313716	FALSE	FALSE
Q8IUW5	RELL1	-1.398803e-01	4.040982	-5.831832e-01	5.794937e-01	8.713337e-01	-5.1317413	FALSE	FALSE
Q5TCQ9	MAGI3	2.452205e-02	4.033279	8.403193e-02	9.355682e-01	9.820366e-01	-5.1320707	FALSE	FALSE
Q9NPH2	ISYNA1	-1.455280e-01	4.051714	-9.631264e-01	3.700455e-01	8.214230e-01	-5.1325139	FALSE	FALSE
Q8NDX1	PSD4	1.272829e-01	4.055079	1.043841e+00	3.339371e-01	8.178866e-01	-5.1326687	FALSE	FALSE
P43490	NAMPT	-6.940060e-02	4.058291	-1.910932e+00	1.009845e-01	8.026949e-01	-5.1331510	FALSE	FALSE
Q96RY5	CRAMP1	8.246127e-02	4.045862	3.525852e-01	7.355896e-01	9.245608e-01	-5.1333330	FALSE	FALSE
Q96AB6	NTAN1	1.389829e-01	4.051638	8.508477e-01	4.251812e-01	8.266535e-01	-5.1337925	FALSE	FALSE
Q6SJ93	FAM111B	1.385053e-01	4.052629	9.295954e-01	3.859097e-01	8.246353e-01	-5.1344447	FALSE	FALSE
Q96QF0	RAB3IP	1.466537e-01	4.046581	7.376227e-01	4.865939e-01	8.377073e-01	-5.1345038	FALSE	FALSE
P33981	TTK	1.723535e-01	4.046090	9.190679e-01	3.909959e-01	8.246353e-01	-5.1345247	FALSE	FALSE
Q8NDZ2	SIMC1	8.272759e-02	4.051213	3.996412e-01	7.022665e-01	9.131330e-01	-5.1346395	FALSE	FALSE
Q9BPX7	C7orf25	9.200149e-02	4.052948	4.813662e-01	6.460872e-01	8.947066e-01	-5.1351547	FALSE	FALSE
Q7Z7A4	PXK	2.198854e-01	4.032334	8.708767e-01	4.149243e-01	8.266535e-01	-5.1352940	FALSE	FALSE
Q9HBL7	PLGRKT	5.263484e-01	3.988646	1.476820e+00	1.866092e-01	8.026949e-01	-5.1358040	FALSE	FALSE
Q6P0N0	MIS18BP1	2.095250e-01	4.030142	7.961571e-01	4.541201e-01	8.304905e-01	-5.1358322	FALSE	FALSE
Q969S9	GFM2	1.289782e-01	4.055113	1.275779e+00	2.458682e-01	8.075998e-01	-5.1363560	FALSE	FALSE
Q8IYT2	CMTR2	1.141258e-01	4.054562	7.213273e-01	4.959075e-01	8.422556e-01	-5.1364540	FALSE	FALSE
Q567V2	MPV17L2	2.638116e-01	4.014860	8.132427e-01	4.449333e-01	8.292806e-01	-5.1364821	FALSE	FALSE
Q96F44	TRIM11	2.030996e-01	4.044660	1.161061e+00	2.866054e-01	8.115658e-01	-5.1365250	FALSE	FALSE
Q9HB58	SP110	1.430407e-01	4.045897	6.985776e-01	5.091067e-01	8.470012e-01	-5.1365866	FALSE	FALSE
O75127	PTCD1	1.205713e-01	4.055206	8.745548e-01	4.130606e-01	8.266535e-01	-5.1368281	FALSE	FALSE
Q92674	CENPI	1.327765e-01	4.051786	8.031069e-01	4.503673e-01	8.292806e-01	-5.1369209	FALSE	FALSE
Q5SQN1	SNAP47	7.429133e-02	4.049049	3.350781e-01	7.481524e-01	9.269294e-01	-5.1378911	FALSE	FALSE
Q9UBU7	DBF4	7.335202e-02	4.033794	2.523273e-01	8.086049e-01	9.408952e-01	-5.1381611	FALSE	FALSE
P80404	ABAT	1.726833e-01	4.045366	9.178142e-01	3.916050e-01	8.246353e-01	-5.1387414	FALSE	FALSE
Q96T76	MMS19	9.164907e-02	4.057855	1.452151e+00	1.931107e-01	8.026949e-01	-5.1392562	FALSE	FALSE
P62829	RPL23	1.697195e-01	4.054330	2.392340e+00	5.081659e-02	7.821917e-01	-5.1393033	FALSE	FALSE
O00507	USP9Y	1.339171e-01	4.054919	1.446594e+00	1.946034e-01	8.026949e-01	-5.1401724	FALSE	FALSE
Q9NX55	HYPK	3.456510e-01	4.024943	1.448438e+00	1.941069e-01	8.026949e-01	-5.1404027	FALSE	FALSE
P82094	TMF1	1.123022e-01	4.056752	9.629924e-01	3.701078e-01	8.214230e-01	-5.1406115	FALSE	FALSE
O75771	RAD51D	1.791077e-01	4.041975	8.226516e-01	4.399308e-01	8.292806e-01	-5.1406421	FALSE	FALSE
P62140	PPP1CB	1.055189e-01	4.056948	1.867477e+00	1.074513e-01	8.026949e-01	-5.1409572	FALSE	FALSE
Q9UG01	IFT172	1.191167e-01	4.038474	4.697325e-01	6.539439e-01	8.954646e-01	-5.1410398	FALSE	FALSE
Q9H7H0	METTL17	1.507834e-01	4.048977	8.824895e-01	4.090612e-01	8.255250e-01	-5.1413117	FALSE	FALSE
O15254	ACOX3	1.322953e-01	4.053575	9.375486e-01	3.821006e-01	8.246353e-01	-5.1416352	FALSE	FALSE
P54652	HSPA2	5.496968e-01	3.961357	1.251716e+00	2.539733e-01	8.075998e-01	-5.1421279	FALSE	FALSE
Q9P265	DIP2B	1.665360e-01	4.050736	1.202305e+00	2.713420e-01	8.115658e-01	-5.1423081	FALSE	FALSE
O95235	KIF20A	1.193349e-01	4.055967	1.058062e+00	3.278762e-01	8.166410e-01	-5.1429526	FALSE	FALSE
P51452	DUSP3	2.380552e-01	4.042280	1.350435e+00	2.221445e-01	8.075998e-01	-5.1431698	FALSE	FALSE
Q9Y680	FKBP7	-1.277553e-01	4.051327	-7.326686e-01	4.894129e-01	8.381249e-01	-5.1436262	FALSE	FALSE
Q9UPW5	AGTPBP1	1.073342e-01	4.055272	6.775413e-01	5.215139e-01	8.482100e-01	-5.1440027	FALSE	FALSE
Q9H7P9	PLEKHG2	9.080551e-02	4.048378	4.202461e-01	6.878910e-01	9.058084e-01	-5.1441795	FALSE	FALSE
Q8WY36	BBX	2.137894e-01	4.042795	1.140307e+00	2.945555e-01	8.115658e-01	-5.1447015	FALSE	FALSE
Q567U6	CCDC93	1.086923e-01	4.057146	1.091144e+00	3.141206e-01	8.131091e-01	-5.1447514	FALSE	FALSE
P14373	TRIM27	1.403954e-01	4.054053	1.319143e+00	2.318305e-01	8.075998e-01	-5.1451309	FALSE	FALSE
Q9HAT8	PELI2	-1.080957e-01	4.057137	-1.137176e+00	2.957707e-01	8.115658e-01	-5.1453062	FALSE	FALSE
Q96CW6	SLC7A6OS	-1.237290e-01	4.055622	-1.394068e+00	2.092400e-01	8.026949e-01	-5.1453062	FALSE	FALSE
Q9Y673	ALG5	2.343743e-01	4.040278	1.277309e+00	2.453606e-01	8.075998e-01	-5.1457141	FALSE	FALSE
Q9H1E5	TMX4	-1.038972e-01	4.034073	-3.720834e-01	7.217012e-01	9.185879e-01	-5.1463370	FALSE	FALSE
P42338	PIK3CB	1.245736e-01	4.050951	6.930294e-01	5.123603e-01	8.470012e-01	-5.1466894	FALSE	FALSE
O43426	SYNJ1	1.975339e-01	4.040853	9.262982e-01	3.874973e-01	8.246353e-01	-5.1470969	FALSE	FALSE
Q9HBD1	RC3H2	2.859979e-02	4.053685	1.383345e-01	8.941769e-01	9.697034e-01	-5.1471132	FALSE	FALSE
Q9Y2G8	DNAJC16	-2.490730e-02	4.044653	-1.006805e-01	9.228485e-01	9.780936e-01	-5.1473337	FALSE	FALSE
Q9P2K2	TXNDC16	8.068731e-02	4.050770	3.855681e-01	7.121621e-01	9.166492e-01	-5.1476833	FALSE	FALSE
P30414	NKTR	2.207343e-01	4.039570	1.066271e+00	3.244181e-01	8.166410e-01	-5.1480690	FALSE	FALSE
O95822	MLYCD	1.144222e-01	4.053235	6.803580e-01	5.198415e-01	8.480405e-01	-5.1481698	FALSE	FALSE
Q9Y620	RAD54B	1.166864e-01	4.056200	1.067668e+00	3.238326e-01	8.166410e-01	-5.1484771	FALSE	FALSE
Q9Y5W9	SNX11	2.613939e-01	4.020891	8.852788e-01	4.076621e-01	8.255250e-01	-5.1488722	FALSE	FALSE
Q6PCB5	RSBN1L	1.454650e-01	4.053621	1.330566e+00	2.282522e-01	8.075998e-01	-5.1489600	FALSE	FALSE
Q13530	SERINC3	3.172535e-01	4.005651	9.769382e-01	3.636590e-01	8.186983e-01	-5.1491534	FALSE	FALSE
Q9Y512	SAMM50	7.589751e-02	4.058093	1.876416e+00	1.060887e-01	8.026949e-01	-5.1495025	FALSE	FALSE
Q9H3H1	TRIT1	1.435154e-01	4.032906	5.184465e-01	6.213753e-01	8.848016e-01	-5.1502668	FALSE	FALSE
Q96JG6	VPS50	1.584102e-01	4.043156	7.346221e-01	4.883000e-01	8.381249e-01	-5.1507263	FALSE	FALSE
Q12789	GTF3C1	1.421041e-01	4.054187	1.398691e+00	2.079130e-01	8.026949e-01	-5.1508788	FALSE	FALSE
O94766	B3GAT3	1.685698e-01	4.047378	9.635608e-01	3.698433e-01	8.214230e-01	-5.1509404	FALSE	FALSE
P40121	CAPG	1.027322e-01	4.057034	1.802266e+00	1.179246e-01	8.026949e-01	-5.1513752	FALSE	FALSE
Q96EB6	SIRT1	2.485310e-01	4.035180	1.102867e+00	3.093608e-01	8.122460e-01	-5.1514182	FALSE	FALSE
Q8N7R7	CCNYL1	1.018071e-01	4.051214	5.252957e-01	6.168670e-01	8.830902e-01	-5.1517839	FALSE	FALSE
Q9ULU4	ZMYND8	1.365746e-01	4.051813	8.503307e-01	4.254484e-01	8.266535e-01	-5.1520156	FALSE	FALSE
Q9NQT8	KIF13B	2.505700e-01	4.038691	1.253496e+00	2.533662e-01	8.075998e-01	-5.1521130	FALSE	FALSE
Q6XQN6	NAPRT	1.049052e-01	4.052826	5.816283e-01	5.804802e-01	8.717834e-01	-5.1532819	FALSE	FALSE
Q8TEV9	SMCR8	2.080942e-02	4.029868	6.852504e-02	9.474343e-01	9.875798e-01	-5.1538528	FALSE	FALSE
Q7L0J3	SV2A	2.727803e-01	4.028181	1.083648e+00	3.171954e-01	8.152454e-01	-5.1542074	FALSE	FALSE
Q96JB5	CDK5RAP3	9.012199e-02	4.057889	1.452266e+00	1.930799e-01	8.026949e-01	-5.1543736	FALSE	FALSE
Q8N9V3	WDSUB1	1.281772e-01	4.036913	4.949538e-01	6.369729e-01	8.917642e-01	-5.1544539	FALSE	FALSE
Q8N0W3	FCSK	7.192211e-02	4.028621	2.369199e-01	8.200346e-01	9.452534e-01	-5.1557930	FALSE	FALSE
Q9H9Y2	RPF1	3.049747e-01	4.019176	1.052149e+00	3.303855e-01	8.166410e-01	-5.1558809	FALSE	FALSE
Q13555	CAMK2G	9.005526e-02	4.057905	1.436521e+00	1.973362e-01	8.026949e-01	-5.1560039	FALSE	FALSE
Q8NBF6	AVL9	1.572801e-01	4.050669	1.071434e+00	3.222583e-01	8.166410e-01	-5.1560507	FALSE	FALSE
Q9HC62	SENP2	-3.326291e-02	4.053066	-1.609938e-01	8.770027e-01	9.636531e-01	-5.1560838	FALSE	FALSE
Q9UJT0	TUBE1	2.769477e-01	4.018695	9.019203e-01	3.993887e-01	8.246353e-01	-5.1561116	FALSE	FALSE
Q96NB2	SFXN2	-2.000312e-01	4.045374	-1.235459e+00	2.595794e-01	8.091486e-01	-5.1561155	FALSE	FALSE
Q9Y4B4	RAD54L2	1.564698e-01	4.051099	1.088276e+00	3.152944e-01	8.131091e-01	-5.1561391	FALSE	FALSE
Q9NR19	ACSS2	8.468033e-02	4.047771	3.817062e-01	7.148884e-01	9.166492e-01	-5.1573175	FALSE	FALSE
Q5JSL3	DOCK11	1.072315e-01	4.057146	9.501179e-01	3.761395e-01	8.246353e-01	-5.1574128	FALSE	FALSE
P20839	IMPDH1	8.745619e-02	4.057822	1.594890e+00	1.581983e-01	8.026949e-01	-5.1576669	FALSE	FALSE
P19784	CSNK2A2	1.158849e-01	4.056269	1.607234e+00	1.554737e-01	8.026949e-01	-5.1581586	FALSE	FALSE
P62995	TRA2B	1.223200e-01	4.056496	2.324758e+00	5.592933e-02	7.876786e-01	-5.1584455	FALSE	FALSE
Q9Y6N5	SQOR	1.166139e-01	4.056206	1.318397e+00	2.320661e-01	8.075998e-01	-5.1585456	FALSE	FALSE
Q9NQG7	HPS4	-1.075899e-01	4.054241	-6.615121e-01	5.310971e-01	8.526234e-01	-5.1589271	FALSE	FALSE
Q99487	PAFAH2	1.551881e-01	3.992952	3.720480e-01	7.217263e-01	9.185879e-01	-5.1590604	FALSE	FALSE
Q14204	DYNC1H1	5.589987e-02	4.058573	2.003292e+00	8.849112e-02	8.026949e-01	-5.1592963	FALSE	FALSE
Q9NZM3	ITSN2	1.222388e-01	4.055573	1.188395e+00	2.764110e-01	8.115658e-01	-5.1596279	FALSE	FALSE
Q9NZR1	TMOD2	1.635248e-01	4.045909	8.563608e-01	4.223397e-01	8.266535e-01	-5.1597581	FALSE	FALSE
O43303	CCP110	2.444882e-01	4.035061	1.076675e+00	3.200779e-01	8.166410e-01	-5.1598465	FALSE	FALSE
Q9BWU0	SLC4A1AP	1.016405e-01	4.057117	1.601337e+00	1.567697e-01	8.026949e-01	-5.1598591	FALSE	FALSE
P29084	GTF2E2	1.665248e-01	4.050799	1.272466e+00	2.469705e-01	8.075998e-01	-5.1601792	FALSE	FALSE
Q9BVI0	PHF20	1.411910e-01	4.047005	7.072512e-01	5.040475e-01	8.444134e-01	-5.1601896	FALSE	FALSE
Q96Q07	BTBD9	8.386110e-02	4.054190	4.567644e-01	6.627584e-01	8.965336e-01	-5.1603197	FALSE	FALSE
O00522	KRIT1	1.421393e-01	4.039938	5.980892e-01	5.700872e-01	8.682595e-01	-5.1604866	FALSE	FALSE
Q9UPZ3	HPS5	7.244307e-02	4.038975	2.796802e-01	7.884401e-01	9.388649e-01	-5.1611448	FALSE	FALSE
Q9HA65	TBC1D17	-1.625568e-01	4.044819	-8.610571e-01	4.199300e-01	8.266535e-01	-5.1612755	FALSE	FALSE
Q9UKG9	CROT	2.183784e-01	3.983297	5.048854e-01	6.303538e-01	8.901417e-01	-5.1613758	FALSE	FALSE
Q969X5	ERGIC1	1.694205e-01	4.051574	1.430745e+00	1.989189e-01	8.026949e-01	-5.1618375	FALSE	FALSE
Q8WUF8	FAM172A	1.124826e-01	4.054824	7.520725e-01	4.784343e-01	8.348630e-01	-5.1623509	FALSE	FALSE
O43809	NUDT21	1.732269e-01	4.053954	2.325060e+00	5.590539e-02	7.876786e-01	-5.1628599	FALSE	FALSE
P04062	GBA	-1.944447e-01	4.043244	-1.029109e+00	3.403102e-01	8.185366e-01	-5.1630571	FALSE	FALSE
Q96LB3	IFT74	1.314051e-01	4.054553	1.164690e+00	2.852342e-01	8.115658e-01	-5.1632327	FALSE	FALSE
P15882	CHN1	1.980421e-01	4.029512	7.192185e-01	4.971214e-01	8.422912e-01	-5.1636550	FALSE	FALSE
Q04656	ATP7A	8.737156e-02	4.051070	4.371698e-01	6.761877e-01	9.010462e-01	-5.1639091	FALSE	FALSE
O00418	EEF2K	8.081215e-02	4.042613	3.320072e-01	7.503648e-01	9.279527e-01	-5.1641181	FALSE	FALSE
O75391	SPAG7	2.762452e-01	4.041191	1.666297e+00	1.430391e-01	8.026949e-01	-5.1643549	FALSE	FALSE
P17612	PRKACA	2.579173e-01	4.045607	1.879798e+00	1.055775e-01	8.026949e-01	-5.1655445	FALSE	FALSE
P28340	POLD1	9.765988e-02	4.057276	1.713027e+00	1.338773e-01	8.026949e-01	-5.1655643	FALSE	FALSE
Q9P2Y5	UVRAG	2.505576e-01	4.033207	1.100317e+00	3.103910e-01	8.122460e-01	-5.1659633	FALSE	FALSE
Q9HAB8	PPCS	1.421824e-01	4.052554	1.048109e+00	3.321086e-01	8.166794e-01	-5.1666646	FALSE	FALSE
O75592	MYCBP2	1.232318e-01	4.055064	1.019569e+00	3.444888e-01	8.185366e-01	-5.1667457	FALSE	FALSE
Q8WXG6	MADD	6.406794e-02	4.056636	3.670128e-01	7.253022e-01	9.214229e-01	-5.1669001	FALSE	FALSE
O15037	KHNYN	1.356410e-02	4.030684	4.604272e-02	9.646630e-01	9.928535e-01	-5.1669676	FALSE	FALSE
O94804	STK10	-1.064032e-01	4.057157	-1.108647e+00	3.070357e-01	8.115658e-01	-5.1672400	FALSE	FALSE
O75865	TRAPPC6A	1.480902e-01	4.050693	9.434196e-01	3.793073e-01	8.246353e-01	-5.1672755	FALSE	FALSE
O00203	AP3B1	1.848343e-01	4.051690	1.774137e+00	1.227435e-01	8.026949e-01	-5.1673017	FALSE	FALSE
Q9NVN3	RIC8B	1.683841e-01	4.049717	1.154663e+00	2.890369e-01	8.115658e-01	-5.1676851	FALSE	FALSE
O14727	APAF1	1.372949e-01	4.049996	8.102403e-01	4.465381e-01	8.292806e-01	-5.1677218	FALSE	FALSE
Q96L73	NSD1	3.239915e-02	4.027726	1.074069e-01	9.177161e-01	9.765795e-01	-5.1677561	FALSE	FALSE
Q96JI7	SPG11	1.184008e-01	4.034238	4.380847e-01	6.755578e-01	9.010462e-01	-5.1685623	FALSE	FALSE
Q8IXK2	GALNT12	2.222924e-01	4.020381	7.615657e-01	4.731245e-01	8.348630e-01	-5.1687077	FALSE	FALSE
Q9H9H4	VPS37B	4.094632e-02	4.049460	1.855757e-01	8.584529e-01	9.581643e-01	-5.1690999	FALSE	FALSE
Q8WVS4	WDR60	5.555685e-02	4.050899	2.647224e-01	7.994464e-01	9.389983e-01	-5.1691492	FALSE	FALSE
O95777	LSM8	1.578403e-01	4.054307	1.997015e+00	8.928920e-02	8.026949e-01	-5.1695252	FALSE	FALSE
Q06136	KDSR	1.287161e-01	4.048168	6.560698e-01	5.343759e-01	8.538353e-01	-5.1698816	FALSE	FALSE
Q9H8M2	BRD9	3.278010e-01	4.011482	1.032575e+00	3.388018e-01	8.185366e-01	-5.1699115	FALSE	FALSE
O15078	CEP290	2.810272e-02	4.049464	1.271125e-01	9.027060e-01	9.720262e-01	-5.1705379	FALSE	FALSE
Q9UHL4	DPP7	2.055632e-01	4.040871	1.003428e+00	3.516509e-01	8.185366e-01	-5.1711353	FALSE	FALSE
Q9ULA0	DNPEP	2.165880e-01	4.049516	1.871626e+00	1.068167e-01	8.026949e-01	-5.1712793	FALSE	FALSE
Q8N183	NDUFAF2	-1.470369e-01	4.054179	-1.707864e+00	1.348613e-01	8.026949e-01	-5.1716310	FALSE	FALSE
Q07617	SPAG1	5.596322e-02	4.052150	2.763055e-01	7.909187e-01	9.388649e-01	-5.1717047	FALSE	FALSE
O95999	BCL10	1.235445e-01	4.055506	1.318088e+00	2.321637e-01	8.075998e-01	-5.1717287	FALSE	FALSE
Q9H0K1	SIK2	4.328459e-02	4.053810	2.192300e-01	8.332166e-01	9.492927e-01	-5.1722093	FALSE	FALSE
Q96QD9	FYTTD1	-4.131405e-02	4.046462	-1.770915e-01	8.648449e-01	9.597838e-01	-5.1722362	FALSE	FALSE
Q8NFQ8	TOR1AIP2	1.196165e-01	4.053873	7.978225e-01	4.532188e-01	8.304905e-01	-5.1723288	FALSE	FALSE
Q96IQ9	ZNF414	7.653051e-02	4.044085	3.248481e-01	7.555324e-01	9.288707e-01	-5.1725373	FALSE	FALSE
Q16658	FSCN1	1.287479e-01	4.031335	4.536486e-01	6.648850e-01	8.968364e-01	-5.1731457	FALSE	FALSE
Q8NHP8	PLBD2	1.789888e-01	4.045973	9.875655e-01	3.588036e-01	8.185366e-01	-5.1736160	FALSE	FALSE
Q8TBF4	ZCRB1	2.130974e-01	4.040991	1.158441e+00	2.875993e-01	8.115658e-01	-5.1736823	FALSE	FALSE
P42773	CDKN2C	2.527146e-01	4.033207	1.068308e+00	3.235644e-01	8.166410e-01	-5.1741875	FALSE	FALSE
Q9H582	ZNF644	5.892503e-02	4.051707	2.885366e-01	7.819478e-01	9.382521e-01	-5.1742193	FALSE	FALSE
Q15572	TAF1C	1.444802e-01	4.043795	6.834788e-01	5.179925e-01	8.472561e-01	-5.1742785	FALSE	FALSE
Q06481	APLP2	8.637410e-02	4.043815	3.652179e-01	7.265787e-01	9.217118e-01	-5.1743803	FALSE	FALSE
Q8TCN5	ZNF507	9.826124e-02	4.057359	7.457581e-01	4.819885e-01	8.359360e-01	-5.1745130	FALSE	FALSE
P01732	CD8A	1.051872e-01	3.980453	2.291964e-01	8.257824e-01	9.473122e-01	-5.1745574	FALSE	FALSE
P49189	ALDH9A1	6.005197e-02	4.058551	1.859488e+00	1.086838e-01	8.026949e-01	-5.1747148	FALSE	FALSE
Q8IX18	DHX40	1.085237e-01	4.056867	1.075308e+00	3.206454e-01	8.166410e-01	-5.1747466	FALSE	FALSE
Q9NXE8	CWC25	2.337134e-01	4.043274	1.379117e+00	2.135841e-01	8.033802e-01	-5.1754138	FALSE	FALSE
P24863	CCNC	2.312870e-01	4.013919	6.970735e-01	5.099874e-01	8.470012e-01	-5.1757724	FALSE	FALSE
Q27J81	INF2	1.380643e-01	4.053077	1.026473e+00	3.414606e-01	8.185366e-01	-5.1770182	FALSE	FALSE
Q9UMX5	NENF	3.677305e-01	4.018206	1.393423e+00	2.094258e-01	8.026949e-01	-5.1774765	FALSE	FALSE
Q5VTE6	ANGEL2	9.082085e-02	4.051623	4.739432e-01	6.510946e-01	8.953184e-01	-5.1776688	FALSE	FALSE
Q2PPJ7	RALGAPA2	-1.149265e-01	4.050457	-6.183089e-01	5.574734e-01	8.635308e-01	-5.1779413	FALSE	FALSE
Q9BTX7	TTPAL	-1.178183e-01	4.054604	-8.530026e-01	4.240689e-01	8.266535e-01	-5.1781366	FALSE	FALSE
Q7L590	MCM10	6.875557e-02	4.054577	3.751191e-01	7.195490e-01	9.180967e-01	-5.1781724	FALSE	FALSE
Q9Y2K1	ZBTB1	2.377692e-01	4.021723	8.008661e-01	4.515749e-01	8.301271e-01	-5.1781725	FALSE	FALSE
Q15072	ZNF146	5.315359e-02	4.047740	2.378242e-01	8.193625e-01	9.452409e-01	-5.1783295	FALSE	FALSE
P29372	MPG	1.785232e-01	4.048992	1.215174e+00	2.667231e-01	8.115658e-01	-5.1786918	FALSE	FALSE
Q9Y4K4	MAP4K5	-1.136633e-01	4.051585	-6.491612e-01	5.385565e-01	8.552769e-01	-5.1789402	FALSE	FALSE
Q7LGA3	HS2ST1	1.726965e-01	4.049259	1.214784e+00	2.668623e-01	8.115658e-01	-5.1791794	FALSE	FALSE
Q9P2J9	PDP2	1.020128e-01	4.043372	4.407366e-01	6.737334e-01	9.010462e-01	-5.1792614	FALSE	FALSE
Q92576	PHF3	1.550044e-01	4.051200	1.123783e+00	3.010157e-01	8.115658e-01	-5.1793930	FALSE	FALSE
P62424	RPL7A	1.555347e-01	4.055040	2.503089e+00	4.346003e-02	7.651149e-01	-5.1794362	FALSE	FALSE
Q9UQ49	NEU3	8.711834e-02	4.036236	3.168266e-01	7.613387e-01	9.317045e-01	-5.1797279	FALSE	FALSE
Q9NWS6	FAM118A	1.781950e-01	4.046281	1.022382e+00	3.432524e-01	8.185366e-01	-5.1797961	FALSE	FALSE
Q96MG7	NSMCE3	1.361339e-01	4.054370	1.322234e+00	2.308574e-01	8.075998e-01	-5.1803135	FALSE	FALSE
Q4VC31	CCDC58	1.293920e-01	4.055222	1.474921e+00	1.871022e-01	8.026949e-01	-5.1803675	FALSE	FALSE
O75385	ULK1	2.667382e-01	4.011871	7.917502e-01	4.565112e-01	8.316111e-01	-5.1808057	FALSE	FALSE
O00189	AP4M1	1.097985e-01	4.056407	9.265617e-01	3.873702e-01	8.246353e-01	-5.1814381	FALSE	FALSE
Q9UJX5	ANAPC4	1.010803e-01	4.057147	1.438580e+00	1.967747e-01	8.026949e-01	-5.1817343	FALSE	FALSE
Q8NF91	SYNE1	-1.544955e-01	4.048956	-9.561511e-01	3.733036e-01	8.238040e-01	-5.1817459	FALSE	FALSE
Q9UNA1	ARHGAP26	1.374799e-01	4.049825	7.915089e-01	4.566424e-01	8.316111e-01	-5.1818801	FALSE	FALSE
P45844	ABCG1	-1.192199e-01	4.044664	-5.590285e-01	5.949276e-01	8.774667e-01	-5.1821459	FALSE	FALSE
Q9Y4E1	WASHC2C	1.119892e-01	4.021280	3.626249e-01	7.284245e-01	9.223140e-01	-5.1824672	FALSE	FALSE
Q9NUM4	TMEM106B	1.170727e-01	4.055205	9.001417e-01	4.002670e-01	8.246353e-01	-5.1826378	FALSE	FALSE
[truncated: 4,151 more rows]
