# Supplementary material for: A Type II CDK6 Degrader Enables Cellular Targeting beyond the Limits of Type II Inhibition
Source: J Am Chem Soc. 2026 Jun 26;148(26):27951–64. doi: 10.1021/jacs.6c10277 (PMC13352627; doi:10.1021/jacs.6c10277)
Supplement: Supplementary file 3 [file ja6c10277_si_003.zip › Raw proteomics data _ IP and WP 2026 05/wp-esf_573_esf4_diann_directdia_library_20240604v3_rs14k_3c4r_20251021_Limma_output_JHK.02.063.1_vs_DMSO.csv]

Accession	Gene.Symbol	logFC	AveExpr	t	P.Value	adj.P.Val	B	Control.Fully.Imputed	Contrast.Fully.Imputed
P06493	CDK1	-1.2776856424	3.947232	-34.204820614	2.204160e-07	0.001284143	6.03338975	FALSE	FALSE
P06239	LCK	-2.7173981113	3.629676	-18.806488426	5.007259e-06	0.009724096	5.10907829	FALSE	FALSE
Q00535	CDK5	-2.2491721290	3.747027	-22.258290443	2.083435e-06	0.006069045	2.35841163	FALSE	FALSE
Q00534	CDK6	-1.8028038455	3.844841	-10.142157702	1.190261e-04	0.138689223	1.94760103	FALSE	FALSE
O43924	PDE6D	-1.8901273439	3.823551	-11.762841592	5.615270e-05	0.081786413	1.34360700	FALSE	FALSE
P24941	CDK2	-1.4042618452	3.918605	-7.939225270	4.028937e-04	0.335322630	0.76555549	FALSE	FALSE
O43760	SYNGR2	0.9418911805	3.983293	8.052859758	3.757145e-04	0.335322630	0.47445765	FALSE	FALSE
P62829	RPL23	-0.5572556000	4.034303	-7.161681454	6.658709e-04	0.336451645	0.17918135	FALSE	FALSE
Q9Y333	LSM2	-0.6022754922	4.029304	-6.693998423	9.214373e-04	0.336451645	-0.02389936	FALSE	FALSE
P18124	RPL7	-0.6547917894	4.024371	-6.629847088	9.648225e-04	0.336451645	-0.39506497	FALSE	FALSE
Q6IAA8	LAMTOR1	0.3443392592	4.048997	6.039055638	1.500428e-03	0.336451645	-0.45582170	FALSE	FALSE
Q13526	PIN1	0.3546141363	4.048293	5.969019837	1.584620e-03	0.336451645	-0.51106095	FALSE	FALSE
P62841	RPS15	-0.6264644791	4.027307	-6.243083081	1.283384e-03	0.336451645	-0.51719472	FALSE	FALSE
P62191	PSMC1	-0.6122047693	4.027387	-5.912275766	1.656896e-03	0.336451645	-0.59108269	FALSE	FALSE
P14209	CD99	1.9125815075	3.693407	6.362652980	1.173286e-03	0.336451645	-0.69119008	FALSE	FALSE
Q16539	MAPK14	-0.7747528937	4.011869	-5.843374693	1.749887e-03	0.336451645	-0.71391308	FALSE	FALSE
Q9H0S4	DDX47	-0.8242808786	4.002558	-5.457364888	2.398704e-03	0.336451645	-0.91317014	FALSE	FALSE
O14976	GAK	-1.3040402223	3.932056	-5.567056627	2.189417e-03	0.336451645	-0.94075592	FALSE	FALSE
P33552	CKS2	-0.6578434215	4.021970	-5.214972578	2.949374e-03	0.336451645	-1.12340650	FALSE	FALSE
Q9NUL3	STAU2	-0.4057452437	4.045379	-5.094097051	3.278132e-03	0.336451645	-1.20401451	FALSE	FALSE
Q9NX55	HYPK	1.7454845784	3.726706	5.168709115	3.070470e-03	0.336451645	-1.26713671	FALSE	FALSE
P30281	CCND3	-1.0520420246	3.978085	-6.951181167	7.689696e-04	0.336451645	-1.28667917	FALSE	FALSE
P05161	ISG15	-0.7267156208	4.017557	-5.382824976	2.554227e-03	0.336451645	-1.33507243	FALSE	FALSE
P11802	CDK4	-0.7468060216	4.013621	-5.305738005	2.727531e-03	0.336451645	-1.35701754	FALSE	FALSE
Q53H12	AGK	-0.5822942081	4.030080	-4.907326888	3.873391e-03	0.336451645	-1.38000672	FALSE	FALSE
P62269	RPS18	-0.8297522331	4.003086	-5.570948857	2.182391e-03	0.336451645	-1.44053711	FALSE	FALSE
Q16666	IFI16	-0.7095909649	4.016714	-4.734451008	4.538334e-03	0.336451645	-1.50534720	FALSE	FALSE
P25440	BRD2	-0.6424904676	4.024301	-4.713614893	4.627054e-03	0.336451645	-1.55008876	FALSE	FALSE
Q96NC0	ZMAT2	0.5039483017	4.034999	4.564376978	5.324370e-03	0.336451645	-1.67259081	FALSE	FALSE
P23528	CFL1	0.2436111910	4.053625	6.134528082	1.393925e-03	0.336451645	-1.68425905	FALSE	FALSE
P61160	ACTR2	-0.2349762224	4.054008	-4.997560567	3.571440e-03	0.336451645	-1.70685350	FALSE	FALSE
P61803	DAD1	-0.5647097711	4.031222	-4.498182350	5.671937e-03	0.336451645	-1.75649649	FALSE	FALSE
Q9H2K8	TAOK3	-1.0873341970	3.963090	-4.377446764	6.375372e-03	0.336451645	-1.83428185	FALSE	FALSE
O00483	NDUFA4	-1.1813660461	3.945319	-4.362169290	6.471336e-03	0.336451645	-1.84228244	FALSE	FALSE
Q9NSP4	CENPM	-0.7539432601	4.007716	-4.288222224	6.959917e-03	0.336451645	-1.89421777	FALSE	FALSE
Q9GZS3	WDR61	0.2553333043	4.052999	4.360607444	6.481239e-03	0.336451645	-1.95312165	FALSE	FALSE
Q9BSM1	PCGF1	-0.8671880474	3.994028	-4.513300650	5.590310e-03	0.336451645	-1.97164640	FALSE	FALSE
P63208	SKP1	1.3875541471	3.838997	4.492544734	5.702726e-03	0.336451645	-1.98941510	FALSE	FALSE
Q9Y6W5	WASF2	0.2916268931	4.050947	4.269183433	7.092474e-03	0.336451645	-2.01899175	FALSE	FALSE
Q9H8M7	MINDY3	-1.1120029630	3.960734	-4.766676735	4.404956e-03	0.336451645	-2.02931119	FALSE	FALSE
P62244	RPS15A	-0.6561775592	4.021714	-4.840343673	4.116708e-03	0.336451645	-2.04529884	FALSE	FALSE
Q8N5P1	ZC3H8	0.7527228789	4.000199	4.123466742	8.208581e-03	0.336451645	-2.04853666	FALSE	FALSE
P31689	DNAJA1	-0.2323107190	4.054016	-4.568636842	5.302856e-03	0.336451645	-2.06611772	FALSE	FALSE
O43633	CHMP2A	-0.7387457182	4.010694	-4.113385050	8.292959e-03	0.336451645	-2.07542492	FALSE	FALSE
Q9UPN6	SCAF8	0.3331519572	4.048501	4.067296332	8.691542e-03	0.336451645	-2.11876181	FALSE	FALSE
O43156	TTI1	-0.3408690362	4.049801	-4.051988417	8.828738e-03	0.336451645	-2.12235546	FALSE	FALSE
O95299	NDUFA10	-0.3128389136	4.050008	-4.210456329	7.519963e-03	0.336451645	-2.12766522	FALSE	FALSE
P32969	RPL9	-0.8983524812	3.990550	-4.556060326	5.366663e-03	0.336451645	-2.14188714	FALSE	FALSE
Q32MZ4	LRRFIP1	0.7378195791	3.998514	4.102470682	8.385425e-03	0.336451645	-2.14378320	FALSE	FALSE
P49585	PCYT1A	0.3470366627	4.048753	4.010950382	9.208912e-03	0.336451645	-2.15622288	FALSE	FALSE
O96020	CCNE2	-1.7679108854	3.839668	-5.360090550	2.603972e-03	0.336451645	-2.18334839	FALSE	FALSE
Q9NPF0	CD320	0.6782564631	4.012369	4.007133925	9.245207e-03	0.336451645	-2.18583404	FALSE	FALSE
Q9BVW5	TIPIN	1.4467824976	3.823128	4.328410718	6.689328e-03	0.336451645	-2.21508279	FALSE	FALSE
Q96GY3	LIN37	1.0426688486	3.947267	4.415522634	6.143233e-03	0.336451645	-2.22034068	FALSE	FALSE
P29966	MARCKS	1.9250061399	3.598886	4.149092102	7.998498e-03	0.336451645	-2.24995638	FALSE	FALSE
Q6L8Q7	PDE12	-0.3352629288	4.048659	-3.993858041	9.372742e-03	0.336451645	-2.25994003	FALSE	FALSE
O76080	ZFAND5	0.9031436407	3.971756	4.044097022	8.900430e-03	0.336451645	-2.27129536	FALSE	FALSE
P36954	POLR2I	0.8257322443	3.986876	3.874035642	1.061922e-02	0.336451645	-2.27246311	FALSE	FALSE
Q5VW38	GPR107	-0.6294754617	4.025663	-4.154793775	7.952595e-03	0.336451645	-2.28351007	FALSE	FALSE
O43676	NDUFB3	0.5380004828	4.029488	3.905470717	1.027484e-02	0.336451645	-2.30175897	FALSE	FALSE
Q6JBY9	RCSD1	1.6934197609	3.691805	3.920445320	1.011527e-02	0.336451645	-2.30651682	FALSE	FALSE
Q9H081	MIS12	-0.4563140715	4.039738	-3.812346528	1.133394e-02	0.336451645	-2.33337012	FALSE	FALSE
P17480	UBTF	-0.5500803376	4.028995	-3.792340768	1.157736e-02	0.336451645	-2.35753156	FALSE	FALSE
Q16540	MRPL23	-0.4695273601	4.038569	-3.777725670	1.175894e-02	0.336451645	-2.36790178	FALSE	FALSE
P16150	SPN	0.5172744370	4.030741	3.867872346	1.068827e-02	0.336451645	-2.40051303	FALSE	FALSE
O43318	MAP3K7	-0.8286803102	3.998670	-3.912903888	1.019528e-02	0.336451645	-2.42424653	FALSE	FALSE
Q9BYD2	MRPL9	-0.4707079227	4.037712	-3.681607834	1.303694e-02	0.336451645	-2.45631222	FALSE	FALSE
O00115	DNASE2	0.4462733981	4.040196	3.646297409	1.354544e-02	0.336451645	-2.50407937	FALSE	FALSE
O94992	HEXIM1	1.3986946898	3.809932	3.601818988	1.421822e-02	0.336451645	-2.53068385	FALSE	FALSE
A0A075B6N2	TRBV20-1	-0.7292194020	4.009573	-3.855338470	1.083028e-02	0.336451645	-2.55752092	FALSE	FALSE
Q8N108	MIER1	0.3171412861	4.049315	3.588103217	1.443326e-02	0.336451645	-2.56652637	FALSE	FALSE
Q00537	CDK17	1.6372507165	3.817576	5.731171139	1.914675e-03	0.336451645	-2.56654503	FALSE	TRUE
Q9Y6V7	DDX49	-0.5332916511	4.033662	-3.604050091	1.418359e-02	0.336451645	-2.56688701	FALSE	FALSE
Q9Y5J1	UTP18	-0.8685020819	3.987721	-3.568024494	1.475471e-02	0.336451645	-2.57105540	FALSE	FALSE
O94864	SUPT7L	0.7890576202	3.999608	4.006731709	9.249042e-03	0.336451645	-2.59562779	FALSE	FALSE
Q9NP97	DYNLRB1	0.9966524099	3.933763	3.603603450	1.419051e-02	0.336451645	-2.61519960	FALSE	FALSE
P09497	CLTB	2.3006644605	3.294814	3.631162023	1.377025e-02	0.336451645	-2.61577802	FALSE	FALSE
P62277	RPS13	-0.8026838487	4.001465	-4.093265660	8.464327e-03	0.336451645	-2.64629234	FALSE	FALSE
P62304	SNRPE	-0.7948763078	4.002894	-4.168185754	7.845960e-03	0.336451645	-2.64676241	FALSE	FALSE
Q7Z6J9	TSEN54	0.4562609332	4.038863	3.491586869	1.605465e-02	0.336451645	-2.64872034	FALSE	FALSE
P33241	LSP1	1.0708761893	3.912602	3.550235162	1.504629e-02	0.336451645	-2.65182405	FALSE	FALSE
Q9H6Z4	RANBP3	0.2258233059	4.054073	3.706059360	1.269749e-02	0.336451645	-2.65248949	FALSE	FALSE
P62249	RPS16	-0.6060867516	4.025759	-4.356648375	6.506422e-03	0.336451645	-2.65936167	FALSE	FALSE
P80303	NUCB2	1.9181413305	3.545893	3.490349272	1.607674e-02	0.336451645	-2.66640639	FALSE	FALSE
P06241	FYN	-0.6764299701	4.016169	-3.454191412	1.673734e-02	0.336451645	-2.67360297	FALSE	FALSE
P04114	APOB	0.3618959479	4.047135	3.454599985	1.672971e-02	0.336451645	-2.67536876	FALSE	FALSE
Q96G23	CERS2	-0.5526234412	4.029399	-3.447887461	1.685562e-02	0.336451645	-2.68130181	FALSE	FALSE
Q16543	CDC37	-0.1622577026	4.056444	-4.060519746	8.751974e-03	0.336451645	-2.68311093	FALSE	FALSE
Q8NEZ2	VPS37A	0.5420779104	4.029721	3.517903215	1.559304e-02	0.336451645	-2.68618434	FALSE	FALSE
Q9BYD6	MRPL1	-0.5784953915	4.025315	-3.488248450	1.611430e-02	0.336451645	-2.68860496	FALSE	FALSE
P05026	ATP1B1	-0.7649142406	4.010631	-3.944596369	9.863833e-03	0.336451645	-2.68926166	FALSE	FALSE
Q9UL18	AGO1	0.3941235001	4.045654	3.484696087	1.617805e-02	0.336451645	-2.69005562	FALSE	FALSE
P02794	FTH1	0.9935390509	3.950245	3.705099067	1.271063e-02	0.336451645	-2.71359340	FALSE	FALSE
P40855	PEX19	1.2995968443	3.882483	4.180006878	7.753192e-03	0.336451645	-2.71492605	FALSE	FALSE
Q8TAP9	MPLKIP	0.7372012747	4.005504	3.594173374	1.433764e-02	0.336451645	-2.72869123	FALSE	FALSE
A0A096LP01	SMIM26	-0.7018795819	4.016129	-3.767193221	1.189181e-02	0.336451645	-2.72908679	FALSE	FALSE
Q14814	MEF2D	0.7239004689	4.008426	3.776675062	1.177212e-02	0.336451645	-2.72998159	FALSE	FALSE
Q9UMX5	NENF	2.4814681419	3.134207	3.467909659	1.648317e-02	0.336451645	-2.73607886	FALSE	FALSE
P15374	UCHL3	0.5613822844	4.022890	3.636332132	1.369298e-02	0.336451645	-2.74021422	FALSE	FALSE
Q9H4I3	TRABD	-0.8277056852	3.994689	-3.406839772	1.764919e-02	0.336451645	-2.74570406	FALSE	FALSE
Q9P032	NDUFAF4	-1.1969484910	3.941210	-3.701727475	1.275689e-02	0.336451645	-2.75152072	FALSE	FALSE
Q9BS26	ERP44	0.2162768428	4.054513	3.557548301	1.492564e-02	0.336451645	-2.76792639	FALSE	FALSE
O15392	BIRC5	0.7809500383	3.988116	3.366330105	1.847379e-02	0.336451645	-2.77932333	FALSE	FALSE
Q96JP5	ZFP91	0.6212569616	4.022321	3.543482279	1.515867e-02	0.336451645	-2.78248767	FALSE	FALSE
Q96DA6	DNAJC19	-0.3660400516	4.045657	-3.393231626	1.792148e-02	0.336451645	-2.78883469	FALSE	FALSE
Q9Y291	MRPS33	1.7402196892	3.792781	5.460837531	2.391732e-03	0.336451645	-2.78900785	FALSE	TRUE
Q9Y478	PRKAB1	-0.3672632072	4.045843	-3.360402844	1.859804e-02	0.336451645	-2.79932416	FALSE	FALSE
Q7Z5L2	R3HCC1L	1.0619640399	3.954023	4.276470536	7.041399e-03	0.336451645	-2.80598457	FALSE	FALSE
Q9UPN7	PPP6R1	-0.3585922452	4.046497	-3.374871096	1.829639e-02	0.336451645	-2.80648780	FALSE	FALSE
P19784	CSNK2A2	-0.3618527738	4.046155	-3.425749483	1.727850e-02	0.336451645	-2.82402893	FALSE	FALSE
P53680	AP2S1	-0.4194429128	4.041377	-3.613367180	1.403998e-02	0.336451645	-2.84082379	FALSE	FALSE
P16591	FER	0.9704138461	3.974792	4.130871510	8.147234e-03	0.336451645	-2.84788913	FALSE	TRUE
Q15392	DHCR24	-0.7931126275	3.999093	-3.332678648	1.919179e-02	0.336451645	-2.84917717	FALSE	FALSE
P62701	RPS4X	-0.7102122869	4.011405	-3.809224199	1.137155e-02	0.336451645	-2.85384442	FALSE	FALSE
Q7Z6I6	ARHGAP30	0.4493905950	4.038221	3.266728817	2.069158e-02	0.336451645	-2.85566758	FALSE	FALSE
Q9NZZ3	CHMP5	1.3078724567	3.824263	3.251352385	2.105986e-02	0.336451645	-2.88067061	FALSE	FALSE
P49759	CLK1	1.0895426510	3.945798	4.068708977	8.679004e-03	0.336451645	-2.88261374	FALSE	FALSE
P51397	DAP	1.4053919357	3.788639	3.239925661	2.133830e-02	0.336451645	-2.88645918	FALSE	FALSE
Q9NUP1	BLOC1S4	-0.7683569110	4.009776	-3.767305536	1.189038e-02	0.336451645	-2.90675269	FALSE	FALSE
Q9Y4P3	TBL2	-0.6116799093	4.027787	-3.449114724	1.683252e-02	0.336451645	-2.91438958	FALSE	FALSE
Q96BS2	TESC	0.5793702024	4.022183	3.210343679	2.207845e-02	0.336451645	-2.91447240	FALSE	FALSE
Q9NYL2	MAP3K20	-0.3622735416	4.047175	-3.205373227	2.220561e-02	0.336451645	-2.91552479	FALSE	FALSE
Q9Y3A4	RRP7A	-0.4700717805	4.037597	-3.202104374	2.228968e-02	0.336451645	-2.91984814	FALSE	FALSE
Q9UBV2	SEL1L	-1.1509976323	3.961054	-4.812901404	4.221461e-03	0.336451645	-2.93512491	FALSE	FALSE
P46781	RPS9	-0.8383271835	3.993360	-3.904140103	1.028916e-02	0.336451645	-2.95400174	FALSE	FALSE
O75436	VPS26A	-0.7281479601	4.008165	-3.412589290	1.753554e-02	0.336451645	-2.95442864	FALSE	FALSE
O95782	AP2A1	-0.2792458487	4.051378	-3.310810398	1.967516e-02	0.336451645	-2.95557601	FALSE	FALSE
Q6PML9	SLC30A9	0.6847246608	4.015480	3.549556831	1.505753e-02	0.336451645	-2.95768827	FALSE	FALSE
P11177	PDHB	0.3880612599	4.041964	3.573350866	1.466866e-02	0.336451645	-2.95864240	FALSE	FALSE
Q15293	RCN1	1.5965743677	3.689093	3.357597003	1.865718e-02	0.336451645	-2.96557277	FALSE	FALSE
P55061	TMBIM6	-1.1801305215	3.943734	-3.846073249	1.093664e-02	0.336451645	-2.97358833	FALSE	FALSE
Q96CD2	PPCDC	-0.7461835804	4.015342	-3.793540419	1.156260e-02	0.336451645	-2.97895771	FALSE	FALSE
Q8WV44	TRIM41	0.6965646728	4.013216	3.511266894	1.570802e-02	0.336451645	-2.99568956	FALSE	FALSE
Q9BYM8	RBCK1	0.6211403746	4.015024	3.170757606	2.311420e-02	0.336451645	-2.99635527	FALSE	FALSE
Q8ND24	RNF214	0.2747542875	4.051849	3.155966810	2.351503e-02	0.336451645	-3.00023546	FALSE	FALSE
P03928	MT-ATP8	-0.9357744560	3.976473	-3.251671786	2.105214e-02	0.336451645	-3.00693526	FALSE	FALSE
P36404	ARL2	-0.5158596362	4.030457	-3.134136869	2.412086e-02	0.336451645	-3.00746122	FALSE	FALSE
O95059	RPP14	0.6073212825	4.024588	3.339007035	1.905441e-02	0.336451645	-3.01114870	FALSE	FALSE
P62072	TIMM10	1.1603830641	3.884364	3.108276279	2.486117e-02	0.336451645	-3.01453631	FALSE	FALSE
O43716	GATC	2.0543964296	3.407631	3.175930922	2.297581e-02	0.336451645	-3.02060038	FALSE	FALSE
Q96AA3	RFT1	-0.4059193949	4.045122	-3.147178864	2.375685e-02	0.336451645	-3.02197549	FALSE	FALSE
P63027	VAMP2	-0.6282047691	4.018762	-3.155862607	2.351788e-02	0.336451645	-3.03024818	FALSE	FALSE
Q9BY32	ITPA	0.6756029625	4.004926	3.570915627	1.470793e-02	0.336451645	-3.03073835	FALSE	FALSE
P30048	PRDX3	0.2745706422	4.051150	3.837388174	1.103741e-02	0.336451645	-3.03360417	FALSE	FALSE
P62070	RRAS2	0.9042879702	3.950353	3.102113495	2.504130e-02	0.336451645	-3.03577595	FALSE	FALSE
Q13151	HNRNPA0	-0.6125671473	4.023301	-3.806322163	1.140663e-02	0.336451645	-3.03753390	FALSE	FALSE
Q96DT6	ATG4C	-0.5245641191	4.035247	-3.245934216	2.119138e-02	0.336451645	-3.04001941	FALSE	FALSE
Q8NEY8	PPHLN1	0.7511787140	3.985774	3.215381144	2.195041e-02	0.336451645	-3.04699602	FALSE	FALSE
O75937	DNAJC8	0.1073997019	4.057917	3.648862587	1.350775e-02	0.336451645	-3.04890666	FALSE	FALSE
Q9H4A3	WNK1	0.2681677532	4.051204	3.263516294	2.076792e-02	0.336451645	-3.05051916	FALSE	FALSE
Q9NQX3	GPHN	0.2601087537	4.052286	3.141723873	2.390835e-02	0.336451645	-3.05722592	FALSE	FALSE
P08708	RPS17	-0.4214228309	4.041522	-3.902481019	1.030704e-02	0.336451645	-3.05828295	FALSE	FALSE
O95456	PSMG1	-0.3816073627	4.044179	-3.348133071	1.885823e-02	0.336451645	-3.05876774	FALSE	FALSE
Q9BTL3	RAMAC	1.9211200509	3.470210	3.135474542	2.408324e-02	0.336451645	-3.06615351	FALSE	FALSE
Q16644	MAPKAPK3	-0.5375613808	4.032143	-3.127734427	2.430182e-02	0.336451645	-3.07120813	FALSE	FALSE
Q96B23	C18orf25	1.0427271192	3.910462	3.049375609	2.664359e-02	0.336451645	-3.07720016	FALSE	FALSE
O95197	RTN3	-0.3720571469	4.044401	-3.299038482	1.994100e-02	0.336451645	-3.07806495	FALSE	FALSE
Q9UKS7	IKZF2	0.5614669453	4.023734	3.056436732	2.642259e-02	0.336451645	-3.07928165	FALSE	FALSE
Q13459	MYO9B	-0.3920948894	4.044415	-3.037148496	2.703114e-02	0.336451645	-3.08057837	FALSE	FALSE
Q9H773	DCTPP1	1.5047957100	3.760271	3.633385507	1.373696e-02	0.336451645	-3.08082209	FALSE	FALSE
Q9NV31	IMP3	-0.3966678775	4.042961	-3.052931345	2.653204e-02	0.336451645	-3.08221991	FALSE	FALSE
Q9BZM5	ULBP2	-0.7929966908	4.005013	-3.551355575	1.502773e-02	0.336451645	-3.08675004	FALSE	FALSE
O95707	POP4	-0.5735414463	4.028020	-3.143511567	2.385858e-02	0.336451645	-3.09537076	FALSE	FALSE
P07686	HEXB	0.4054025189	4.040324	3.050370427	2.661233e-02	0.336451645	-3.09652100	FALSE	FALSE
Q9NZG7	NINJ2	0.3031216774	4.049052	3.341233819	1.900633e-02	0.336451645	-3.09656405	FALSE	FALSE
P16035	TIMP2	1.1580262404	3.882248	3.160823648	2.338256e-02	0.336451645	-3.10699395	FALSE	FALSE
Q14318	FKBP8	-0.2916805630	4.050310	-3.201835347	2.229661e-02	0.336451645	-3.11753520	FALSE	FALSE
Q13158	FADD	0.8587975231	3.983393	3.192149618	2.254791e-02	0.336451645	-3.11880087	FALSE	FALSE
P27701	CD82	-0.9489634620	3.971314	-3.004600112	2.809366e-02	0.336451645	-3.11960852	FALSE	FALSE
P20248	CCNA2	-0.4404714713	4.038930	-3.046799637	2.672472e-02	0.336451645	-3.12338446	FALSE	FALSE
Q9NXR1	NDE1	0.9896566773	3.919877	2.982739389	2.883328e-02	0.336451645	-3.13388145	FALSE	FALSE
Q70IA6	MOB2	0.7105381864	4.001293	3.075699237	2.583001e-02	0.336451645	-3.14603935	FALSE	FALSE
Q9P270	SLAIN2	0.9152446533	3.942892	3.087003003	2.548915e-02	0.336451645	-3.15415976	FALSE	FALSE
Q12968	NFATC3	0.8241815237	3.972931	3.023510067	2.747083e-02	0.336451645	-3.15816955	FALSE	FALSE
P14373	TRIM27	0.3382451571	4.047943	2.948129049	3.004876e-02	0.336451645	-3.16790339	FALSE	FALSE
Q9Y394	DHRS7	-1.0075808563	3.959719	-2.951860748	2.991501e-02	0.336451645	-3.17210416	FALSE	FALSE
Q92599	SEPTIN8	-0.3939443226	4.043402	-2.947318085	3.007791e-02	0.336451645	-3.17266774	FALSE	FALSE
Q58FF6	HSP90AB4P	-0.8273400570	3.993892	-3.909589560	1.023066e-02	0.336451645	-3.17794356	FALSE	FALSE
Q8WUD1	RAB2B	-0.6869690564	4.015213	-3.132062001	2.417934e-02	0.336451645	-3.17875481	FALSE	FALSE
P13987	CD59	-0.5346532439	4.028924	-3.060624593	2.629248e-02	0.336451645	-3.18047743	FALSE	FALSE
Q9H6K1	ILRUN	0.8794161158	3.953038	2.935714388	3.049848e-02	0.336451645	-3.18139018	FALSE	FALSE
Q9NXF7	DCAF16	-1.0384557793	3.957211	-2.991153722	2.854607e-02	0.336451645	-3.18175212	FALSE	FALSE
O75208	COQ9	0.7201192702	3.994108	2.977298537	2.902069e-02	0.336451645	-3.18589573	FALSE	FALSE
Q8N6T7	SIRT6	-0.4009521760	4.045601	-2.977212605	2.902366e-02	0.336451645	-3.18940868	FALSE	FALSE
Q9NRP4	SDHAF3	-0.7975576072	3.998876	-3.258083895	2.089774e-02	0.336451645	-3.19049913	FALSE	FALSE
P43307	SSR1	-0.2923016185	4.049825	-3.132942289	2.415451e-02	0.336451645	-3.19339262	FALSE	FALSE
O95429	BAG4	1.1681998389	3.859044	2.938093225	3.041173e-02	0.336451645	-3.19875586	FALSE	FALSE
Q96FZ7	CHMP6	-0.3992479011	4.043219	-2.916815278	3.119745e-02	0.336451645	-3.19954149	FALSE	FALSE
O75419	CDC45	-0.5667225876	4.024142	-2.988039250	2.865200e-02	0.336451645	-3.20129880	FALSE	FALSE
Q9Y276	BCS1L	-0.7456231249	4.015454	-3.537345418	1.526162e-02	0.336451645	-3.20819133	FALSE	FALSE
Q7Z4H3	HDDC2	0.3148506206	4.047958	3.102390607	2.503317e-02	0.336451645	-3.21119232	FALSE	FALSE
Q9NWQ8	PAG1	1.1641502513	3.855769	2.935411493	3.050954e-02	0.336451645	-3.21599241	FALSE	FALSE
P23434	GCSH	1.1277762036	3.874540	3.004053740	2.811189e-02	0.336451645	-3.21960341	FALSE	FALSE
Q9H6E5	TUT1	-0.5990784859	4.023251	-2.909603151	3.146884e-02	0.336451645	-3.21973373	FALSE	FALSE
O43426	SYNJ1	0.7166471863	4.012597	3.357900373	1.865077e-02	0.336451645	-3.22065617	FALSE	FALSE
Q6QNY1	BLOC1S2	1.4147893537	3.766998	3.012091205	2.784508e-02	0.336451645	-3.23172261	FALSE	FALSE
Q9H5N1	RABEP2	0.4280756314	4.039412	2.872529885	3.290566e-02	0.336451645	-3.24236243	FALSE	FALSE
Q9NRN7	AASDHPPT	-0.3376769881	4.046866	-3.204353009	2.223181e-02	0.336451645	-3.24246595	FALSE	FALSE
Q12792	TWF1	-0.3116916025	4.048860	-3.010105018	2.791075e-02	0.336451645	-3.25088695	FALSE	FALSE
O00459	PIK3R2	0.4390407038	4.038869	2.863972962	3.324748e-02	0.336451645	-3.25272937	FALSE	FALSE
Q8N201	INTS1	-0.3565144101	4.048178	-2.870912654	3.296997e-02	0.336451645	-3.25392855	FALSE	FALSE
Q99417	MYCBP	1.8610782915	3.516550	2.865532114	3.318491e-02	0.336451645	-3.25865097	FALSE	FALSE
Q86TN4	TRPT1	-0.3375784621	4.050106	-2.872202340	3.291867e-02	0.336451645	-3.25992227	FALSE	FALSE
Q16595	FXN	1.4910855109	3.710696	2.847367566	3.392203e-02	0.336451645	-3.26879749	FALSE	FALSE
O43678	NDUFA2	0.2479491642	4.052241	3.128351335	2.428432e-02	0.336451645	-3.26969885	FALSE	FALSE
Q9Y2R4	DDX52	-0.5718969852	4.026296	-2.857077373	3.352578e-02	0.336451645	-3.27356213	FALSE	FALSE
Q96EI5	TCEAL4	1.6004122312	3.648191	2.840543002	3.420361e-02	0.336451645	-3.27368604	FALSE	FALSE
P09496	CLTA	1.8952085956	3.533832	3.427770094	1.723941e-02	0.336451645	-3.27661143	FALSE	FALSE
P62310	LSM3	1.3506645985	3.805407	3.277605584	2.043543e-02	0.336451645	-3.27725722	FALSE	FALSE
Q13371	PDCL	0.4006590559	4.041549	2.843040016	3.410029e-02	0.336451645	-3.27851498	FALSE	FALSE
Q6ZUT1	NKAPD1	0.9589422392	3.933208	2.876902770	3.273248e-02	0.336451645	-3.27969211	FALSE	FALSE
Q9H8K7	PAAT	-1.5243241972	3.865310	-4.119985184	8.237608e-03	0.336451645	-3.28075829	FALSE	FALSE
O95749	GGPS1	-0.3519557576	4.049456	-2.858823367	3.345507e-02	0.336451645	-3.28523757	FALSE	FALSE
O14880	MGST3	-0.9350070221	3.968279	-2.829295998	3.467330e-02	0.336451645	-3.28585856	FALSE	FALSE
Q9Y3D3	MRPS16	-0.3652470517	4.044143	-2.882571122	3.250948e-02	0.336451645	-3.29113453	FALSE	FALSE
Q92636	NSMAF	0.2957672259	4.051220	2.823739930	3.490795e-02	0.336451645	-3.29209044	FALSE	FALSE
P35232	PHB	-0.2155228860	4.054185	-3.724885411	1.244296e-02	0.336451645	-3.29413038	FALSE	FALSE
O95372	LYPLA2	-0.4739950547	4.033775	-2.915659113	3.124078e-02	0.336451645	-3.30240517	FALSE	FALSE
Q86SX6	GLRX5	0.4799821794	4.036314	2.866136612	3.316068e-02	0.336451645	-3.30401819	FALSE	FALSE
P37275	ZEB1	0.7728862558	3.973633	2.821058074	3.502183e-02	0.336451645	-3.30415914	FALSE	FALSE
O00764	PDXK	0.3243662565	4.047848	2.822664659	3.495356e-02	0.336451645	-3.30755645	FALSE	FALSE
Q9NX00	TMEM160	-0.6871552794	4.009010	-2.824279159	3.488510e-02	0.336451645	-3.30921143	FALSE	FALSE
Q9BUR5	APOO	-1.0872478078	3.942801	-2.860854073	3.337304e-02	0.336451645	-3.31055726	FALSE	FALSE
Q5T6F2	UBAP2	0.3051865917	4.048115	3.005826022	2.805282e-02	0.336451645	-3.31074481	FALSE	FALSE
A4D1P6	WDR91	-0.7553429578	4.006324	-2.992201466	2.851053e-02	0.336451645	-3.31173099	FALSE	FALSE
P67812	SEC11A	-0.3457836592	4.045825	-2.871124953	3.296152e-02	0.336451645	-3.31862762	FALSE	FALSE
L0R6Q1	SLC35A4	-0.2169113291	4.054334	-2.961658386	2.956699e-02	0.336451645	-3.32036257	FALSE	FALSE
Q8NB37	GATD1	0.8061295025	3.967474	2.952945511	2.987626e-02	0.336451645	-3.32464030	FALSE	FALSE
P29017	CD1C	0.6736312476	3.997610	2.809760925	3.550608e-02	0.336451645	-3.32997897	FALSE	FALSE
Q99547	MPHOSPH6	0.5709579729	4.015970	2.835192467	3.442618e-02	0.336451645	-3.33307928	FALSE	FALSE
P29083	GTF2E1	0.2412676347	4.053569	2.839502273	3.424678e-02	0.336451645	-3.33488626	FALSE	FALSE
O43829	ZBTB14	0.7018932743	4.008957	3.067571706	2.607822e-02	0.336451645	-3.34022365	FALSE	FALSE
Q6P1K2	PMF1	0.6874301620	3.992744	2.817447228	3.517582e-02	0.336451645	-3.34164086	FALSE	FALSE
Q9H2W6	MRPL46	-0.2230863656	4.054017	-2.949535118	2.999828e-02	0.336451645	-3.34550597	FALSE	FALSE
Q9BSY4	CHCHD5	0.8728136054	3.957592	2.879577412	3.262705e-02	0.336451645	-3.34633350	FALSE	FALSE
Q8IUF8	RIOX2	-0.7909174680	3.993461	-2.810229482	3.548585e-02	0.336451645	-3.34887135	FALSE	FALSE
Q9NUT2	ABCB8	0.6077969386	4.021277	2.876594835	3.274464e-02	0.336451645	-3.34915514	FALSE	FALSE
Q9NV06	DCAF13	-0.3750194277	4.044271	-2.784002868	3.663792e-02	0.336451645	-3.35181404	FALSE	FALSE
Q96DE5	ANAPC16	1.0709503162	3.884132	2.767087248	3.740274e-02	0.336451645	-3.35454818	FALSE	FALSE
Q5W0V3	FAM160B1	-0.5927907207	4.020965	-2.840746939	3.419516e-02	0.336451645	-3.35934046	FALSE	FALSE
Q7Z2W9	MRPL21	-0.7465731470	3.999899	-2.851055991	3.377090e-02	0.336451645	-3.35975826	FALSE	FALSE
Q86UK7	ZNF598	-0.2086921717	4.055453	-2.816188897	3.522965e-02	0.336451645	-3.36245689	FALSE	FALSE
Q9UNE7	STUB1	0.3216537624	4.047686	2.793631968	3.621023e-02	0.336451645	-3.36300650	FALSE	FALSE
Q9HAS0	C17orf75	0.6021146989	4.011907	2.752786699	3.806299e-02	0.336451645	-3.36363919	FALSE	FALSE
Q8NEM7	SUPT20H	-1.0512380881	3.961914	-3.134156348	2.412031e-02	0.336451645	-3.36450993	FALSE	FALSE
Q9BVG4	PBDC1	0.9147116073	3.946148	3.116589747	2.462045e-02	0.336451645	-3.36467584	FALSE	FALSE
P12931	SRC	-0.3927019091	4.043317	-2.743079056	3.851847e-02	0.336451645	-3.37063542	FALSE	FALSE
P32019	INPP5B	0.4941242948	4.031386	2.752861343	3.805951e-02	0.336451645	-3.37234175	FALSE	FALSE
Q96E14	RMI2	0.7770067714	3.970774	2.745303908	3.841355e-02	0.336451645	-3.37462014	FALSE	FALSE
P07203	GPX1	0.7766890294	3.970222	2.768115784	3.735574e-02	0.336451645	-3.37606471	FALSE	FALSE
P11166	SLC2A1	0.4577432683	4.034432	2.760824258	3.769034e-02	0.336451645	-3.38098890	FALSE	FALSE
Q9H2U1	DHX36	-0.3351002967	4.047652	-2.758282578	3.780775e-02	0.336451645	-3.38154110	FALSE	FALSE
Q9NNW5	WDR6	-0.3981186021	4.043639	-2.729808689	3.915079e-02	0.336451645	-3.38404971	FALSE	FALSE
Q92925	SMARCD2	-0.5661503767	4.024344	-2.874685468	3.282017e-02	0.336451645	-3.38564745	FALSE	FALSE
Q70Z53	FRA10AC1	0.4821206760	4.030816	2.725712301	3.934827e-02	0.336451645	-3.38624690	FALSE	FALSE
P61326	MAGOH	-1.4338726782	3.874316	-3.215172444	2.195570e-02	0.336451645	-3.38695164	FALSE	FALSE
Q969G6	RFK	-0.4822020232	4.033038	-2.940331881	3.033034e-02	0.336451645	-3.39026707	FALSE	FALSE
Q9UJ41	RABGEF1	0.5387417946	4.023571	2.732345976	3.902902e-02	0.336451645	-3.39288406	FALSE	FALSE
P02792	FTL	-0.6810032995	4.012095	-2.805942447	3.567141e-02	0.336451645	-3.39380155	FALSE	FALSE
Q8WUY1	THEM6	-0.4582697481	4.036618	-2.717778299	3.973386e-02	0.336451645	-3.39583660	FALSE	FALSE
P39748	FEN1	-0.8385008520	3.988787	-3.408310858	1.762003e-02	0.336451645	-3.40115298	FALSE	FALSE
P35221	CTNNA1	-0.4208352807	4.044604	-2.786116694	3.654356e-02	0.336451645	-3.40167345	FALSE	FALSE
Q02978	SLC25A11	-0.5830517336	4.022733	-2.995827105	2.838792e-02	0.336451645	-3.40176094	FALSE	FALSE
P51553	IDH3G	-0.5913915412	4.021176	-2.834562344	3.445250e-02	0.336451645	-3.40444852	FALSE	FALSE
Q9Y679	AUP1	-0.7537872303	4.002637	-2.844643765	3.403410e-02	0.336451645	-3.40499543	FALSE	FALSE
Q8WXW3	PIBF1	0.5344826815	4.027201	2.747217262	3.832358e-02	0.336451645	-3.41498862	FALSE	FALSE
Q99653	CHP1	0.8132489934	3.964493	2.695246696	4.085161e-02	0.336451645	-3.42260592	FALSE	FALSE
Q9UI10	EIF2B4	-0.9895705778	3.957931	-2.703948331	4.041592e-02	0.336451645	-3.42397612	FALSE	FALSE
Q9BQ52	ELAC2	-0.5143871113	4.029876	-2.790976315	3.632763e-02	0.336451645	-3.42492005	FALSE	FALSE
Q13094	LCP2	0.3167765417	4.046776	2.996980698	2.834904e-02	0.336451645	-3.42503499	FALSE	FALSE
P07199	CENPB	-0.3826544811	4.044820	-2.690065955	4.111345e-02	0.336451645	-3.42513039	FALSE	FALSE
Q9NWU2	GID8	0.6561566171	4.001090	2.922470301	3.098646e-02	0.336451645	-3.42714712	FALSE	FALSE
Q9UL40	ZNF346	-0.2682356811	4.052034	-2.728011125	3.923731e-02	0.336451645	-3.42784476	FALSE	FALSE
Q9GZU8	PSME3IP1	1.1465460979	3.855868	2.847539150	3.391498e-02	0.336451645	-3.42811388	FALSE	FALSE
Q9H5Q4	TFB2M	-0.3217722082	4.048904	-2.691692465	4.103105e-02	0.336451645	-3.42829722	FALSE	FALSE
P21964	COMT	-0.5656129258	4.023612	-2.712848007	3.997555e-02	0.336451645	-3.43167673	FALSE	FALSE
Q12765	SCRN1	0.5286930704	4.021508	2.711010072	4.006606e-02	0.336451645	-3.43188401	FALSE	FALSE
Q6PH81	C16orf87	-0.8793325775	3.973482	-2.675687325	4.184980e-02	0.336451645	-3.43504658	FALSE	FALSE
P30305	CDC25B	0.8059980613	3.967923	2.690471185	4.109290e-02	0.336451645	-3.43537597	FALSE	FALSE
Q9BRG1	VPS25	-0.4850546034	4.032925	-2.985700191	2.873185e-02	0.336451645	-3.43676684	FALSE	FALSE
Q8NBT2	SPC24	0.8678702625	3.947976	2.733566177	3.897060e-02	0.336451645	-3.43684898	FALSE	FALSE
Q96IY1	NSL1	0.2827393213	4.049537	2.909993843	3.145407e-02	0.336451645	-3.43716090	FALSE	FALSE
Q9UK76	JPT1	2.3873268493	3.197888	3.403300994	1.771954e-02	0.336451645	-3.43942041	FALSE	FALSE
Q92754	TFAP2C	0.6314635406	4.019196	2.859419514	3.343097e-02	0.336451645	-3.44154674	FALSE	FALSE
P22090	RPS4Y1	-0.7475866932	4.006074	-3.585897171	1.446819e-02	0.336451645	-3.44345717	FALSE	FALSE
Q9NRF9	POLE3	1.2913364560	3.830405	3.407893208	1.762830e-02	0.336451645	-3.44555462	FALSE	FALSE
Q9Y3D2	MSRB2	1.1692234121	3.834486	2.668616096	4.221721e-02	0.336451645	-3.44567705	FALSE	FALSE
P04183	TK1	0.4929893750	4.027803	2.669359274	4.217843e-02	0.336451645	-3.44634671	FALSE	FALSE
Q99741	CDC6	-0.4993152893	4.036823	-2.771525672	3.720038e-02	0.336451645	-3.44973355	FALSE	FALSE
Q969V3	NCLN	-0.5053822426	4.030622	-2.721478356	3.955353e-02	0.336451645	-3.45106091	FALSE	FALSE
P23634	ATP2B4	-0.9654217255	3.962240	-2.686263513	4.130679e-02	0.336451645	-3.45109385	FALSE	FALSE
P57105	SYNJ2BP	-0.2996302424	4.049561	-2.731691898	3.906037e-02	0.336451645	-3.45278597	FALSE	FALSE
Q96A37	RNF166	1.5250012807	3.791030	3.295134785	2.003005e-02	0.336451645	-3.45290412	FALSE	TRUE
Q9NSI8	SAMSN1	0.6373640455	4.012355	2.694125518	4.090812e-02	0.336451645	-3.45311317	FALSE	FALSE
Q7Z422	SZRD1	1.4877521471	3.684634	2.705820520	4.032284e-02	0.336451645	-3.45391275	FALSE	FALSE
Q66PJ3	ARL6IP4	0.4279726105	4.036467	3.102169663	2.503965e-02	0.336451645	-3.45394806	FALSE	FALSE
Q15629	TRAM1	-0.6587200764	4.008545	-2.656824875	4.283770e-02	0.336451645	-3.45845519	FALSE	FALSE
P40429	RPL13A	-1.0277285333	3.964433	-3.602646603	1.420536e-02	0.336451645	-3.46021598	FALSE	FALSE
O75928	PIAS2	0.6951522308	4.007625	2.874396471	3.283161e-02	0.336451645	-3.46176662	FALSE	FALSE
Q8WVK2	SNRNP27	0.3828018828	4.041469	2.733273845	3.898459e-02	0.336451645	-3.46207243	FALSE	FALSE
Q9NR77	PXMP2	-0.4625425424	4.035816	-2.651446736	4.312401e-02	0.336451645	-3.46281199	FALSE	FALSE
Q96NB3	ZNF830	0.6826599743	3.990097	2.689754867	4.112923e-02	0.336451645	-3.46992664	FALSE	FALSE
Q9Y605	MRFAP1	0.9259695460	3.927123	2.767415394	3.738773e-02	0.336451645	-3.47988528	FALSE	FALSE
Q8WV22	NSMCE1	-0.3132115116	4.049464	-2.634813305	4.402279e-02	0.336451645	-3.48239193	FALSE	FALSE
Q6EEV4	POLR2M	0.8622882108	3.953983	2.627841054	4.440558e-02	0.336451645	-3.48240679	FALSE	FALSE
Q9Y692	GMEB1	-0.6329597166	4.014673	-2.783919117	3.664166e-02	0.336451645	-3.48264210	FALSE	FALSE
Q92597	NDRG1	0.8592606875	3.947499	2.624665520	4.458112e-02	0.336451645	-3.48582779	FALSE	FALSE
P12829	MYL4	1.7896463734	3.514027	2.881716434	3.254300e-02	0.336451645	-3.48594285	FALSE	FALSE
Q5SXM8	DNLZ	1.0569924101	3.909681	2.678859348	4.168613e-02	0.336451645	-3.48739255	FALSE	FALSE
P15586	GNS	0.5951749359	4.009997	2.620191475	4.482973e-02	0.336451645	-3.48925222	FALSE	FALSE
Q9BZL1	UBL5	-0.7199844092	4.005210	-3.293074141	2.007723e-02	0.336451645	-3.49260058	FALSE	FALSE
Q99871	HAUS7	0.7733372234	3.969145	2.614007988	4.517582e-02	0.336451645	-3.49596959	FALSE	FALSE
Q5T8P6	RBM26	-0.3322540246	4.046741	-2.868992385	3.304650e-02	0.336451645	-3.49605371	FALSE	FALSE
Q9BQ75	CMSS1	-0.6915215572	4.004829	-2.613229968	4.521957e-02	0.336451645	-3.49934270	FALSE	FALSE
Q6ZN04	MEX3B	0.8688280995	3.966445	2.757472725	3.784524e-02	0.336451645	-3.50029617	FALSE	FALSE
O94763	URI1	0.6773575646	3.990850	2.627139574	4.444429e-02	0.336451645	-3.50267560	FALSE	FALSE
Q6ZRP7	QSOX2	0.7077170603	4.008859	2.846467810	3.395900e-02	0.336451645	-3.50738449	FALSE	FALSE
P57075	UBASH3A	0.9069578776	3.928410	2.648848765	4.326306e-02	0.336451645	-3.50931112	FALSE	FALSE
P41208	CETN2	1.5550680819	3.647736	2.780288347	3.680438e-02	0.336451645	-3.51194777	FALSE	FALSE
P10398	ARAF	0.5022256216	4.028996	2.609689710	4.541923e-02	0.336451645	-3.51235773	FALSE	FALSE
Q9BZE4	GTPBP4	-0.2232718484	4.054527	-2.668354160	4.223088e-02	0.336451645	-3.51507961	FALSE	FALSE
Q9UNQ2	DIMT1	-1.2319766422	3.905048	-2.609677830	4.541990e-02	0.336451645	-3.52873000	FALSE	FALSE
Q6P1A2	LPCAT3	-0.5186071015	4.032871	-2.639189946	4.378434e-02	0.336451645	-3.52968332	FALSE	FALSE
O43683	BUB1	-0.6676935632	4.009623	-2.581868137	4.702206e-02	0.336451645	-3.53496669	FALSE	FALSE
Q8WUY8	NAT14	-0.4735044023	4.038171	-2.646134421	4.340886e-02	0.336451645	-3.53510340	FALSE	FALSE
P53805	RCAN1	0.8838795510	3.943356	2.684455123	4.139909e-02	0.336451645	-3.53599417	FALSE	FALSE
Q15652	JMJD1C	0.5605212291	4.032042	2.829987487	3.464422e-02	0.336451645	-3.53728246	FALSE	FALSE
Q15424	SAFB	0.4182863711	4.037842	3.379225902	1.820668e-02	0.336451645	-3.54124817	FALSE	FALSE
O14773	TPP1	0.7612547444	3.969601	2.606261680	4.561348e-02	0.336451645	-3.54152123	FALSE	FALSE
Q9Y2K2	SIK3	0.4332247986	4.042674	2.640791045	4.369746e-02	0.336451645	-3.54729686	FALSE	FALSE
Q14690	PDCD11	-0.5141559495	4.028581	-2.624979478	4.456373e-02	0.336451645	-3.55386755	FALSE	FALSE
Q9P0M9	MRPL27	-1.2266786037	3.909323	-2.642235617	4.361923e-02	0.336451645	-3.55780309	FALSE	FALSE
Q969X0	RILPL2	0.8720056376	3.980224	3.030767270	2.723589e-02	0.336451645	-3.56044550	FALSE	FALSE
O00287	RFXAP	1.0918378583	3.876057	2.648652582	4.327358e-02	0.336451645	-3.56126807	FALSE	FALSE
Q99747	NAPG	0.6065976214	4.006670	2.656207355	4.287047e-02	0.336451645	-3.56417056	FALSE	FALSE
Q9BRR6	ADPGK	-0.5343985528	4.026823	-2.535490271	4.983206e-02	0.336451645	-3.57120739	FALSE	FALSE
Q9P253	VPS18	0.6899421935	3.988088	2.574530737	4.745494e-02	0.336451645	-3.57189922	FALSE	FALSE
P09326	CD48	-0.3625999108	4.045855	-2.534129230	4.991722e-02	0.336451645	-3.57347140	FALSE	FALSE
Q9C0B5	ZDHHC5	1.3739524066	3.720956	2.541497658	4.945803e-02	0.336451645	-3.57966745	FALSE	FALSE
Q9P0J7	KCMF1	1.0112338525	3.895023	2.524864458	5.050115e-02	0.336451645	-3.58312900	FALSE	FALSE
O60313	OPA1	-0.2916075212	4.049988	-2.610453420	4.537608e-02	0.336451645	-3.58854979	FALSE	FALSE
O43542	XRCC3	-0.3474242052	4.047518	-2.517005504	5.100227e-02	0.336451645	-3.58878278	FALSE	FALSE
Q9Y4I1	MYO5A	-0.7371904690	4.007788	-2.705296988	4.034884e-02	0.336451645	-3.58937003	FALSE	FALSE
Q9C0B0	UNK	0.5282978427	4.023111	2.526547060	5.039456e-02	0.336451645	-3.59001239	FALSE	FALSE
O43752	STX6	-0.4051834549	4.043292	-2.522981653	5.062072e-02	0.336451645	-3.59149551	FALSE	FALSE
Q05932	FPGS	0.5020563830	4.025344	2.515130103	5.112265e-02	0.336451645	-3.59173664	FALSE	FALSE
Q9Y366	IFT52	0.5675159494	4.017305	2.510732680	5.140612e-02	0.336451645	-3.59826348	FALSE	FALSE
Q56VL3	OCIAD2	-0.6305607079	4.014766	-2.791342863	3.631140e-02	0.336451645	-3.59837273	FALSE	FALSE
O15297	PPM1D	-0.9399846254	3.981404	-2.967679048	2.935536e-02	0.336451645	-3.60100425	FALSE	FALSE
O14545	TRAFD1	0.9188680820	3.918169	2.521959265	5.068578e-02	0.336451645	-3.60295484	FALSE	FALSE
Q16850	CYP51A1	0.4362639326	4.034857	2.549399476	4.897067e-02	0.336451645	-3.60593353	FALSE	FALSE
Q9Y3E5	PTRH2	-0.4063638579	4.041384	-2.499655625	5.212771e-02	0.336451645	-3.60675404	FALSE	FALSE
Q16512	PKN1	-0.3885189697	4.041719	-2.628410752	4.437417e-02	0.336451645	-3.60732074	FALSE	FALSE
P17535	JUND	0.9559394829	3.916951	2.528850542	5.024902e-02	0.336451645	-3.60740598	FALSE	FALSE
O75398	DEAF1	0.9269578519	3.937897	2.613259756	4.521789e-02	0.336451645	-3.61039842	FALSE	FALSE
Q9Y2X3	NOP58	-0.7741290802	3.995828	-2.901244405	3.178664e-02	0.336451645	-3.61479798	FALSE	FALSE
Q99633	PRPF18	-0.4245872218	4.039853	-2.488526080	5.286376e-02	0.336451645	-3.61615964	FALSE	FALSE
P06729	CD2	0.8486368079	3.945156	2.498038250	5.223399e-02	0.336451645	-3.61731893	FALSE	FALSE
P53794	SLC5A3	-0.8504597145	3.992910	-2.897359152	3.193557e-02	0.336451645	-3.61991799	FALSE	FALSE
P09874	PARP1	-0.4538531015	4.035980	-3.091758834	2.534724e-02	0.336451645	-3.62121987	FALSE	FALSE
Q92625	ANKS1A	0.4086657222	4.039175	2.481147639	5.335791e-02	0.336451645	-3.62321148	FALSE	FALSE
Q9UNX4	WDR3	-0.3830679329	4.041930	-2.595131109	4.625043e-02	0.336451645	-3.62558697	FALSE	FALSE
P09001	MRPL3	-0.5947426262	4.018085	-2.666020704	4.235294e-02	0.336451645	-3.62918660	FALSE	FALSE
Q8NCN4	RNF169	0.7803643958	3.963051	2.477844653	5.358073e-02	0.336451645	-3.63022941	FALSE	FALSE
O00257	CBX4	0.4545946971	4.032682	2.473372387	5.388403e-02	0.336451645	-3.63064395	FALSE	FALSE
Q3V6T2	CCDC88A	0.4092766436	4.037968	2.482130258	5.329181e-02	0.336451645	-3.63305083	FALSE	FALSE
Q9Y3D8	AK6	0.3809327853	4.039749	2.802129109	3.583737e-02	0.336451645	-3.63326691	FALSE	FALSE
O75157	TSC22D2	0.9800705591	3.895073	2.473690799	5.386237e-02	0.336451645	-3.63391220	FALSE	FALSE
Q16864	ATP6V1F	1.0029356575	3.895235	2.661873807	4.257080e-02	0.336451645	-3.63409184	FALSE	FALSE
Q9Y6Q9	NCOA3	0.8809140062	3.931198	2.468315658	5.422919e-02	0.336451645	-3.63748324	FALSE	FALSE
Q9HBL8	NMRAL1	-0.3235392039	4.047266	-2.536726408	4.975484e-02	0.336451645	-3.63771586	FALSE	FALSE
Q9NQZ2	UTP3	-0.5560920495	4.023767	-2.698509326	4.068765e-02	0.336451645	-3.63840382	FALSE	FALSE
P34949	MPI	-0.6475684460	4.011091	-2.604829675	4.569489e-02	0.336451645	-3.63854372	FALSE	FALSE
P04035	HMGCR	0.5201140367	4.019603	2.494084563	5.249476e-02	0.336451645	-3.63912461	FALSE	FALSE
O75688	PPM1B	-0.1674667663	4.056435	-2.693360856	4.094671e-02	0.336451645	-3.64230952	FALSE	FALSE
Q86UY8	NT5DC3	0.6391828074	3.996407	2.467579938	5.427961e-02	0.336451645	-3.64655482	FALSE	FALSE
O43795	MYO1B	-0.6040639204	4.017204	-2.596752076	4.615707e-02	0.336451645	-3.65391074	FALSE	FALSE
Q9UIG0	BAZ1B	0.4587340042	4.029978	2.502249947	5.195773e-02	0.336451645	-3.65482775	FALSE	FALSE
O43299	AP5Z1	0.8081142549	3.986062	2.696072568	4.081004e-02	0.336451645	-3.66379880	FALSE	FALSE
Q9BX10	GTPBP2	-0.7021374657	4.020163	-2.879393276	3.263429e-02	0.336451645	-3.66613059	FALSE	FALSE
Q8N2M8	CLASRP	0.3229659978	4.048794	2.436770968	5.643689e-02	0.336451645	-3.66621795	FALSE	FALSE
Q12996	CSTF3	-0.6553111365	4.010347	-2.650545746	4.317218e-02	0.336451645	-3.66838851	FALSE	FALSE
Q9Y324	FCF1	-1.2810408664	3.889223	-2.453877007	5.522794e-02	0.336451645	-3.66930116	FALSE	FALSE
P52434	POLR2H	-0.5156868471	4.028380	-2.732348068	3.902892e-02	0.336451645	-3.66971771	FALSE	FALSE
Q9NPA3	MID1IP1	1.1107107205	3.847601	2.432210061	5.676401e-02	0.336451645	-3.67041295	FALSE	FALSE
Q7Z7F0	KHDC4	-1.0799718851	3.934397	-2.432532262	5.674083e-02	0.336451645	-3.67234025	FALSE	FALSE
P35226	BMI1	-0.2930391444	4.050397	-2.447449591	5.567889e-02	0.336451645	-3.67474126	FALSE	FALSE
Q15057	ACAP2	0.4747094213	4.026998	2.481829722	5.331202e-02	0.336451645	-3.67489033	FALSE	FALSE
Q9UMS0	NFU1	1.3314963719	3.735144	2.466205667	5.437392e-02	0.336451645	-3.67582732	FALSE	FALSE
O00264	PGRMC1	0.5875919086	4.012407	2.973668945	2.914647e-02	0.336451645	-3.67737132	FALSE	FALSE
O00512	BCL9	1.2763740942	3.765568	2.425376155	5.725798e-02	0.336451645	-3.67737851	FALSE	FALSE
Q9HCU9	BRMS1	-0.3148263724	4.048615	-2.445184496	5.583875e-02	0.336451645	-3.67809579	FALSE	FALSE
Q9H875	PRKRIP1	0.3635949391	4.045161	2.423462887	5.739710e-02	0.336451645	-3.67837524	FALSE	FALSE
Q9NWT1	PAK1IP1	-0.6193113328	4.014227	-2.503727859	5.186117e-02	0.336451645	-3.67935516	FALSE	FALSE
Q8IYS1	PM20D2	0.2265815151	4.052866	2.747629726	3.830421e-02	0.336451645	-3.68231809	FALSE	FALSE
Q96EB6	SIRT1	0.5792578518	4.008541	2.425710391	5.723371e-02	0.336451645	-3.68265428	FALSE	FALSE
Q9HCU5	PREB	-0.4268457162	4.037639	-2.456240822	5.506308e-02	0.336451645	-3.68362539	FALSE	FALSE
O15511	ARPC5	0.3105818845	4.047423	3.257643993	2.090829e-02	0.336451645	-3.68460700	FALSE	FALSE
Q13501	SQSTM1	0.6771833366	3.992022	2.426954091	5.714351e-02	0.336451645	-3.68764195	FALSE	FALSE
Q8N6N3	C1orf52	2.1468187979	3.115418	2.427793110	5.708275e-02	0.336451645	-3.68798542	FALSE	FALSE
P53384	NUBP1	0.8214353522	3.951159	2.533950072	4.992844e-02	0.336451645	-3.68813975	FALSE	FALSE
Q9Y3L5	RAP2C	-0.6427893216	4.010139	-2.483992028	5.316683e-02	0.336451645	-3.68994818	FALSE	FALSE
Q86XR7	TICAM2	-0.8940290409	3.969213	-2.471717466	5.399673e-02	0.336451645	-3.69044723	FALSE	FALSE
Q9NX58	LYAR	-0.9705293958	3.951930	-2.428645719	5.702107e-02	0.336451645	-3.69308889	FALSE	FALSE
P07108	DBI	1.3554698202	3.761511	2.844982271	3.402015e-02	0.336451645	-3.69460910	FALSE	FALSE
Q68E01	INTS3	-0.6028106679	4.015916	-2.459012545	5.487045e-02	0.336451645	-3.69481402	FALSE	FALSE
P35711	SOX5	1.5739218576	3.594423	2.488155502	5.288846e-02	0.336451645	-3.69619495	FALSE	FALSE
Q9UPP1	PHF8	-0.4113067236	4.042678	-2.419597942	5.767924e-02	0.336451645	-3.69649074	FALSE	FALSE
O75496	GMNN	1.5715779412	3.631607	2.781077434	3.676895e-02	0.336451645	-3.69795884	FALSE	FALSE
Q8TCN5	ZNF507	0.5319253542	4.025013	2.449154784	5.555887e-02	0.336451645	-3.70147516	FALSE	FALSE
Q9BV68	RNF126	1.3755867396	3.717147	2.573941955	4.748987e-02	0.336451645	-3.70161880	FALSE	FALSE
Q9Y2L1	DIS3	-0.4136630317	4.038819	-2.579446768	4.716444e-02	0.336451645	-3.70339371	FALSE	FALSE
Q9BV86	NTMT1	-0.6176729330	4.013813	-2.470539559	5.407710e-02	0.336451645	-3.70485919	FALSE	FALSE
Q9BTX7	TTPAL	-1.1096164857	3.942874	-2.773583767	3.710695e-02	0.336451645	-3.70575630	FALSE	FALSE
Q9BRV8	SIKE1	0.6775934113	3.986730	2.399171311	5.919534e-02	0.336451645	-3.70702278	FALSE	FALSE
O14972	VPS26C	0.6555294329	4.000543	2.422249518	5.748552e-02	0.336451645	-3.70802821	FALSE	FALSE
Q13510	ASAH1	-0.6292340734	4.011568	-2.445624995	5.580762e-02	0.336451645	-3.70872410	FALSE	FALSE
Q8IVW6	ARID3B	0.6083977085	4.014750	2.449549895	5.553110e-02	0.336451645	-3.70881342	FALSE	FALSE
P46019	PHKA2	0.4252279860	4.038771	2.400877663	5.906707e-02	0.336451645	-3.71051433	FALSE	FALSE
Q9UPR3	SMG5	-0.5568781168	4.028583	-2.458729428	5.489010e-02	0.336451645	-3.71476606	FALSE	FALSE
Q6DKI1	RPL7L1	-0.4858797288	4.030509	-2.388190232	6.002799e-02	0.336451645	-3.71479201	FALSE	FALSE
Q8N983	MRPL43	-0.4906426288	4.030098	-2.611406263	4.532230e-02	0.336451645	-3.71546359	FALSE	FALSE
Q8TDH9	BLOC1S5	0.5618979935	4.010521	2.471364666	5.402079e-02	0.336451645	-3.71587960	FALSE	FALSE
O75376	NCOR1	0.7405669439	3.968813	2.420151504	5.763874e-02	0.336451645	-3.71635425	FALSE	FALSE
Q9NVK5	FGFR1OP2	0.4805056069	4.025580	2.437712729	5.636959e-02	0.336451645	-3.71643363	FALSE	FALSE
Q96BP3	PPWD1	-0.5390031174	4.024989	-2.576326576	4.734860e-02	0.336451645	-3.71924138	FALSE	FALSE
P01116	KRAS	0.5628743699	4.017278	2.387642020	6.006988e-02	0.336451645	-3.72329834	FALSE	FALSE
Q4VC05	BCL7A	1.2818455880	3.787118	2.783075617	3.667940e-02	0.336451645	-3.72504696	FALSE	FALSE
Q9C0E2	XPO4	-0.3808076514	4.042624	-2.397596273	5.931400e-02	0.336451645	-3.72623223	FALSE	FALSE
Q9BRD0	BUD13	0.4233326424	4.034185	2.586496676	4.675120e-02	0.336451645	-3.72647640	FALSE	FALSE
Q15653	NFKBIB	0.5667606865	4.010072	2.506204359	5.169979e-02	0.336451645	-3.72681869	FALSE	FALSE
Q9ULG1	INO80	1.0408981601	3.923417	2.702483800	4.048889e-02	0.336451645	-3.72727746	FALSE	FALSE
Q8TDY2	RB1CC1	0.5971091689	4.021151	2.499001804	5.217065e-02	0.336451645	-3.72877642	FALSE	FALSE
Q969J3	BORCS5	-0.3490666208	4.046779	-2.368262785	6.157122e-02	0.336451645	-3.73073508	FALSE	FALSE
O94905	ERLIN2	-0.7624377227	3.992741	-2.529743592	5.019272e-02	0.336451645	-3.73225639	FALSE	FALSE
Q969G3	SMARCE1	0.3332697179	4.044886	2.981278767	2.888346e-02	0.336451645	-3.73235668	FALSE	FALSE
A6NED2	RCCD1	-0.6084321858	4.022093	-2.462192631	5.465034e-02	0.336451645	-3.73273182	FALSE	FALSE
O60427	FADS1	-0.5195301847	4.027304	-2.366442209	6.171431e-02	0.336451645	-3.73310343	FALSE	FALSE
Q9NVT9	ARMC1	-0.8276099040	3.982425	-2.537568832	4.970230e-02	0.336451645	-3.73352615	FALSE	FALSE
P40337	VHL	1.1414268921	3.851213	2.398776049	5.922509e-02	0.336451645	-3.73482310	FALSE	FALSE
Q14257	RCN2	0.5861014590	4.010528	2.862966373	3.328795e-02	0.336451645	-3.73858522	FALSE	FALSE
O95298	NDUFC2	-0.5119393016	4.027415	-2.619581516	4.486374e-02	0.336451645	-3.73873920	FALSE	FALSE
O95361	TRIM16	-1.1889301286	3.918665	-2.555427985	4.860235e-02	0.336451645	-3.74152722	FALSE	FALSE
Q8TEU7	RAPGEF6	-0.6626544526	4.007865	-2.357065467	6.245695e-02	0.336451645	-3.74154724	FALSE	FALSE
Q93052	LPP	0.3739898347	4.041466	2.402000287	5.898284e-02	0.336451645	-3.74182635	FALSE	FALSE
P98194	ATP2C1	-1.1980135089	3.906742	-2.383258088	6.040605e-02	0.336451645	-3.74197409	FALSE	FALSE
P60866	RPS20	-0.4238700880	4.039419	-3.369677871	1.840403e-02	0.336451645	-3.74433159	FALSE	FALSE
Q8TBZ3	WDR20	0.7169959744	3.983736	2.396577558	5.939089e-02	0.336451645	-3.74445260	FALSE	FALSE
P53814	SMTN	1.0801918123	3.950339	3.203416338	2.225589e-02	0.336451645	-3.74445576	FALSE	FALSE
Q8IWT6	LRRC8A	0.5978720790	4.017308	2.440837731	5.614692e-02	0.336451645	-3.74581217	FALSE	FALSE
Q8NB46	ANKRD52	0.4365953273	4.035631	2.356742239	6.248272e-02	0.336451645	-3.74608205	FALSE	FALSE
Q9HD33	MRPL47	-0.3796949341	4.041343	-2.550463746	4.890543e-02	0.336451645	-3.74690207	FALSE	FALSE
P14927	UQCRB	0.7031352831	3.983174	2.602193699	4.584516e-02	0.336451645	-3.74741168	FALSE	FALSE
Q9H9P8	L2HGDH	0.5461755047	4.013176	2.427671782	5.709153e-02	0.336451645	-3.74808264	FALSE	FALSE
P18065	IGFBP2	0.9573946619	3.903194	2.512889023	5.126690e-02	0.336451645	-3.75059901	FALSE	FALSE
Q641Q2	WASHC2A	0.4497426284	4.029504	2.438640149	5.630341e-02	0.336451645	-3.75190796	FALSE	FALSE
Q8NI27	THOC2	-0.2985626253	4.048601	-2.607543478	4.554074e-02	0.336451645	-3.75203816	FALSE	FALSE
Q9BU89	DOHH	0.6151296088	4.001936	2.450511041	5.546360e-02	0.336451645	-3.75218176	FALSE	FALSE
Q9UMZ2	SYNRG	0.5220053549	4.018101	2.467684579	5.427244e-02	0.336451645	-3.75228527	FALSE	FALSE
A0FGR8	ESYT2	-0.7003683540	4.001638	-2.473554110	5.387167e-02	0.336451645	-3.75268078	FALSE	FALSE
Q8ND04	SMG8	0.5281183089	4.016263	2.408658270	5.848595e-02	0.336451645	-3.75403625	FALSE	FALSE
Q9H1P3	OSBPL2	-0.7891799389	3.991655	-2.445600323	5.580937e-02	0.336451645	-3.75415403	FALSE	FALSE
Q6P087	RPUSD3	-0.5591926015	4.029019	-2.483284464	5.321429e-02	0.336451645	-3.75419217	FALSE	FALSE
P25490	YY1	0.7366181406	3.974248	2.598495498	4.605689e-02	0.336451645	-3.75724658	FALSE	FALSE
Q6P1J9	CDC73	-0.3256406385	4.046414	-2.586118087	4.677329e-02	0.336451645	-3.75745204	FALSE	FALSE
P19447	ERCC3	-0.3891939547	4.041996	-2.352650390	6.280993e-02	0.336451645	-3.75813705	FALSE	FALSE
Q9NVA1	UQCC1	-0.7667809728	3.987589	-2.339019169	6.391324e-02	0.336451645	-3.75823084	FALSE	FALSE
Q13496	MTM1	-0.6043847852	4.014400	-2.357240389	6.244301e-02	0.336451645	-3.75909465	FALSE	FALSE
Q9UL63	MKLN1	0.4036329486	4.037069	2.353667070	6.272846e-02	0.336451645	-3.76082236	FALSE	FALSE
Q70J99	UNC13D	-0.6851024083	4.005467	-2.591482034	4.646135e-02	0.336451645	-3.76244896	FALSE	FALSE
Q96FK6	WDR89	0.5451135380	4.016341	2.377485948	6.085174e-02	0.336451645	-3.76263548	FALSE	FALSE
P80217	IFI35	0.2444399295	4.052300	2.462829871	5.460634e-02	0.336451645	-3.76485800	FALSE	FALSE
Q96DX7	TRIM44	0.6821492415	4.002151	2.373984805	6.112379e-02	0.336451645	-3.76535447	FALSE	FALSE
Q9H9E3	COG4	-0.3173584450	4.049893	-2.331082737	6.456513e-02	0.336451645	-3.76619166	FALSE	FALSE
Q9UH99	SUN2	0.3741352920	4.042070	2.337852394	6.400864e-02	0.336451645	-3.76697215	FALSE	FALSE
Q5T5U3	ARHGAP21	-1.1504494004	3.929073	-2.561749698	4.821934e-02	0.336451645	-3.77315663	FALSE	FALSE
O95644	NFATC1	-1.1269730924	3.927448	-2.460722638	5.475197e-02	0.336451645	-3.77452970	FALSE	FALSE
Q8IXQ4	GPALPP1	0.8880582502	3.925853	2.487225102	5.295053e-02	0.336451645	-3.77519582	FALSE	FALSE
Q9Y2D4	EXOC6B	-0.6783013450	4.005754	-2.324761237	6.508945e-02	0.336451645	-3.77562378	FALSE	FALSE
Q9NVX0	HAUS2	-0.4433365540	4.037767	-2.320061568	6.548219e-02	0.336451645	-3.77628555	FALSE	FALSE
Q96JM7	L3MBTL3	0.3003202713	4.047447	2.433009824	5.670650e-02	0.336451645	-3.77736503	FALSE	FALSE
P60660	MYL6	1.8874655271	3.530676	3.378967015	1.821200e-02	0.336451645	-3.77835701	FALSE	FALSE
O43395	PRPF3	-0.4894134036	4.030071	-2.504823476	5.178971e-02	0.336451645	-3.77848934	FALSE	FALSE
P51617	IRAK1	-0.5060242398	4.038359	-2.465610261	5.441484e-02	0.336451645	-3.78105871	FALSE	FALSE
P27448	MARK3	-0.4728196198	4.031792	-2.325295608	6.504495e-02	0.336451645	-3.78232772	FALSE	FALSE
Q969S9	GFM2	-0.9233328655	3.962736	-2.324820943	6.508448e-02	0.336451645	-3.78265354	FALSE	FALSE
Q9H845	ACAD9	-0.7591821933	3.994787	-2.644272236	4.350920e-02	0.336451645	-3.78389299	FALSE	FALSE
Q8NCL4	GALNT6	-1.1107851598	3.918882	-2.311108773	6.623736e-02	0.336451645	-3.78411628	FALSE	FALSE
Q15005	SPCS2	-0.6541999453	4.007433	-2.584619501	4.686085e-02	0.336451645	-3.78561327	FALSE	FALSE
Q6SPF0	SAMD1	0.2670112652	4.051827	2.348831390	6.311698e-02	0.336451645	-3.78712548	FALSE	FALSE
Q8IUR0	TRAPPC5	-0.9069722584	3.963354	-2.384019573	6.034751e-02	0.336451645	-3.78782201	FALSE	FALSE
Q15750	TAB1	-0.2412618729	4.052890	-2.404066050	5.882819e-02	0.336451645	-3.78878657	FALSE	FALSE
O94782	USP1	0.4442217571	4.031012	2.320904828	6.541154e-02	0.336451645	-3.79095891	FALSE	FALSE
Q9BWK5	CYREN	0.6955531200	3.989410	2.339022551	6.391297e-02	0.336451645	-3.79158851	FALSE	FALSE
Q14165	MLEC	-0.5951543591	4.017788	-2.656753986	4.284146e-02	0.336451645	-3.79177426	FALSE	FALSE
Q9NUJ3	TCP11L1	-0.7139184619	4.006560	-2.515118105	5.112342e-02	0.336451645	-3.79191189	FALSE	FALSE
O75330	HMMR	-0.6579877051	4.006585	-2.349841537	6.303561e-02	0.336451645	-3.79650201	FALSE	FALSE
Q9H977	WDR54	0.5488504267	4.018206	2.302871730	6.694035e-02	0.336451645	-3.79670694	FALSE	FALSE
P13473	LAMP2	0.9390192918	3.922725	2.724395041	3.941200e-02	0.336451645	-3.79739031	FALSE	FALSE
Q659A1	ICE2	0.8215377088	3.961064	2.408421329	5.850356e-02	0.336451645	-3.79743000	FALSE	FALSE
Q8TDN6	BRIX1	-0.4532393822	4.034705	-2.621319395	4.476692e-02	0.336451645	-3.80122915	FALSE	FALSE
Q8WYN0	ATG4A	-0.8093639998	4.001984	-2.693153634	4.095717e-02	0.336451645	-3.80537022	FALSE	FALSE
Q8WWC4	MAIP1	-1.0045299872	3.943540	-2.325108593	6.506052e-02	0.336451645	-3.80785236	FALSE	FALSE
O75391	SPAG7	0.9090418296	3.921158	2.581459598	4.704605e-02	0.336451645	-3.80801880	FALSE	FALSE
Q14137	BOP1	-0.8948979756	3.971973	-2.607600651	4.553750e-02	0.336451645	-3.80872041	FALSE	FALSE
Q99733	NAP1L4	0.1475288751	4.056468	3.245040380	2.121316e-02	0.336451645	-3.80915403	FALSE	FALSE
Q712K3	UBE2R2	0.6591506789	3.994026	2.646230406	4.340370e-02	0.336451645	-3.81032971	FALSE	FALSE
Q15363	TMED2	-0.7100723103	3.998836	-2.423325349	5.740711e-02	0.336451645	-3.81046245	FALSE	FALSE
A6NHQ2	FBLL1	-0.8826595864	3.978693	-3.235572779	2.144544e-02	0.336451645	-3.81190355	FALSE	FALSE
Q96S19	METTL26	0.3381447708	4.045743	2.303102614	6.692054e-02	0.336451645	-3.81205065	FALSE	FALSE
Q6P9H5	GIMAP6	0.5910546358	4.009576	2.278417074	6.907461e-02	0.336451645	-3.81712536	FALSE	FALSE
Q6P4F7	ARHGAP11A	-2.1222862970	3.711023	-3.949914752	9.809425e-03	0.336451645	-3.81878201	FALSE	FALSE
Q99426	TBCB	0.1878238350	4.054781	3.037843341	2.700895e-02	0.336451645	-3.81915541	FALSE	FALSE
Q9UKT9	IKZF3	0.3810399003	4.040297	2.287301144	6.829101e-02	0.336451645	-3.81972951	FALSE	FALSE
Q49A26	GLYR1	-0.4194168442	4.035698	-2.333631627	6.435500e-02	0.336451645	-3.82002266	FALSE	FALSE
Q01780	EXOSC10	-0.4934332407	4.029395	-2.513280043	5.124170e-02	0.336451645	-3.82033390	FALSE	FALSE
Q9Y253	POLH	0.5753672222	4.022665	2.360058581	6.221887e-02	0.336451645	-3.82055212	FALSE	FALSE
Q96S44	TP53RK	-1.4712601473	3.839173	-2.332663321	6.443474e-02	0.336451645	-3.82179006	FALSE	FALSE
Q96F24	NRBF2	0.2670822476	4.052534	2.285749201	6.842721e-02	0.336451645	-3.82220824	FALSE	FALSE
Q96PZ2	FAM111A	-0.4266056711	4.038929	-2.269642628	6.985793e-02	0.336451645	-3.82258836	FALSE	FALSE
P08047	SP1	1.3249028094	3.741142	2.536864921	4.974620e-02	0.336451645	-3.82285428	FALSE	FALSE
Q96CW1	AP2M1	-0.5626823448	4.021651	-2.570103925	4.771820e-02	0.336451645	-3.82385510	FALSE	FALSE
Q9GZP4	PITHD1	0.2048982203	4.054148	2.538370739	4.965233e-02	0.336451645	-3.82401761	FALSE	FALSE
Q9BYE7	PCGF6	-0.3548958650	4.044336	-2.300205483	6.716960e-02	0.336451645	-3.82553856	FALSE	FALSE
Q9BUL5	PHF23	1.1633777440	3.804018	2.395084358	5.950378e-02	0.336451645	-3.83014780	FALSE	FALSE
Q8IVS2	MCAT	-0.7440719914	3.992516	-2.333576957	6.435950e-02	0.336451645	-3.83058000	FALSE	FALSE
Q9BPY3	FAM118B	0.4471569519	4.030567	2.272126472	6.963524e-02	0.336451645	-3.83071793	FALSE	FALSE
O43708	GSTZ1	-1.4253045303	3.848273	-2.290059134	6.804968e-02	0.336451645	-3.83079093	FALSE	FALSE
Q14151	SAFB2	0.2558802342	4.051315	3.192740786	2.253248e-02	0.336451645	-3.83581424	FALSE	FALSE
P04234	CD3D	-0.5509110373	4.022584	-2.804705361	3.572516e-02	0.336451645	-3.83612621	FALSE	FALSE
Q9NVM6	DNAJC17	-0.5334054936	4.022002	-2.272818995	6.957328e-02	0.336451645	-3.83707133	FALSE	FALSE
Q9Y4B6	DCAF1	-0.7092920532	3.998694	-2.382300913	6.047971e-02	0.336451645	-3.83848028	FALSE	FALSE
Q8NHP8	PLBD2	0.3430777989	4.045091	2.269641355	6.985804e-02	0.336451645	-3.83931491	FALSE	FALSE
Q96KC2	ARL5B	0.4876184361	4.028478	2.256733508	7.102754e-02	0.336451645	-3.83963154	FALSE	FALSE
Q8NI37	PPTC7	1.3362320098	3.714593	2.267126323	7.008430e-02	0.336451645	-3.83991185	FALSE	FALSE
O14656	TOR1A	-0.3298369674	4.046031	-2.330164116	6.464105e-02	0.336451645	-3.84117600	FALSE	FALSE
Q9C073	FAM117A	0.6537895077	4.005513	2.352980085	6.278350e-02	0.336451645	-3.84130293	FALSE	FALSE
P04150	NR3C1	0.4131683277	4.039877	2.253786951	7.129740e-02	0.336451645	-3.84134263	FALSE	FALSE
Q9GZY4	COA1	-0.4783516883	4.036445	-2.295678724	6.756074e-02	0.336451645	-3.84222873	FALSE	FALSE
Q9NZ32	ACTR10	-0.8585286374	3.972124	-2.320180112	6.547225e-02	0.336451645	-3.84508339	FALSE	FALSE
Q8ND76	CCNY	0.5820267182	4.003840	2.260675694	7.066817e-02	0.336451645	-3.84518011	FALSE	FALSE
Q13889	GTF2H3	-1.2598381860	3.888798	-2.289597966	6.808997e-02	0.336451645	-3.84636721	FALSE	FALSE
Q66K64	DCAF15	0.4274406502	4.034780	2.244430820	7.216154e-02	0.336451645	-3.84655842	FALSE	FALSE
Q9C0D5	TANC1	-1.0354567594	3.944845	-2.357511449	6.242142e-02	0.336451645	-3.84669544	FALSE	FALSE
Q8N806	UBR7	0.5792300441	4.011019	2.738296327	3.874506e-02	0.336451645	-3.84713191	FALSE	FALSE
Q9HCE1	MOV10	-0.3510458366	4.044429	-2.317881601	6.566522e-02	0.336451645	-3.84715705	FALSE	FALSE
Q53GL0	PLEKHO1	-0.4715123174	4.036215	-2.290158679	6.804098e-02	0.336451645	-3.84727292	FALSE	FALSE
Q96E09	FAM122A	1.4635124999	3.707866	2.302315198	6.698814e-02	0.336451645	-3.84750839	FALSE	FALSE
O00189	AP4M1	0.6179419667	4.008868	2.288097960	6.822119e-02	0.336451645	-3.84870984	FALSE	FALSE
Q14683	SMC1A	-0.8007887766	3.992459	-2.920580744	3.105679e-02	0.336451645	-3.84934545	FALSE	FALSE
Q9UHQ9	CYB5R1	-0.9133922871	3.958240	-2.240509232	7.252703e-02	0.336451645	-3.84955778	FALSE	FALSE
Q8NBZ0	INO80E	1.5142778171	3.578684	2.241549064	7.242993e-02	0.336451645	-3.85064284	FALSE	FALSE
Q8IYU8	MICU2	-1.3804087428	3.864386	-2.314132224	6.598130e-02	0.336451645	-3.85074414	FALSE	FALSE
Q92834	RPGR	-1.4574499631	3.892740	-3.587400300	1.444438e-02	0.336451645	-3.85074745	FALSE	FALSE
Q9P1F3	ABRACL	0.8362236011	3.956893	2.506432325	5.168497e-02	0.336451645	-3.85106229	FALSE	FALSE
Q9H211	CDT1	-0.7571461191	3.996312	-2.349477148	6.306495e-02	0.336451645	-3.85123008	FALSE	FALSE
Q14667	KIAA0100	0.8795236877	3.981694	2.676245602	4.182095e-02	0.336451645	-3.85239167	FALSE	FALSE
Q6WKZ4	RAB11FIP1	0.3450953076	4.044957	2.248774379	7.175899e-02	0.336451645	-3.85361289	FALSE	FALSE
Q96MX6	WDR92	-0.4012064668	4.039180	-2.345600787	6.337797e-02	0.336451645	-3.85411759	FALSE	FALSE
O95475	SIX6	-0.3927116194	4.040437	-2.251034491	7.155048e-02	0.336451645	-3.85540481	FALSE	FALSE
Q6FIF0	ZFAND6	0.9438604398	3.910964	2.468603064	5.420951e-02	0.336451645	-3.85787031	FALSE	FALSE
Q8N3X1	FNBP4	0.6846796811	3.979634	2.365929627	6.175466e-02	0.336451645	-3.85856984	FALSE	FALSE
Q5JTH9	RRP12	-0.3494955087	4.043501	-2.387278574	6.009768e-02	0.336451645	-3.85992284	FALSE	FALSE
Q9H7C9	AAMDC	0.8360909223	3.938826	2.464662017	5.448007e-02	0.336451645	-3.86004739	FALSE	FALSE
Q86XK2	FBXO11	-0.5116718164	4.036204	-2.352388842	6.283091e-02	0.336451645	-3.86160698	FALSE	FALSE
P09488	GSTM1	-0.4950954294	4.029954	-2.681486540	4.155110e-02	0.336451645	-3.86402555	FALSE	FALSE
O75648	TRMU	-0.3691356559	4.046318	-2.231768354	7.334876e-02	0.336451645	-3.86403295	FALSE	FALSE
Q9BQC3	DPH2	0.3517396910	4.045227	2.225851799	7.391055e-02	0.336451645	-3.86461930	FALSE	FALSE
Q9H098	FAM107B	1.2615561398	3.738857	2.284369385	6.854855e-02	0.336451645	-3.86507764	FALSE	FALSE
P16615	ATP2A2	-0.7937297652	3.989686	-2.656457260	4.285720e-02	0.336451645	-3.86641203	FALSE	FALSE
Q9HCM1	RESF1	0.8169254757	3.958152	2.221600155	7.431707e-02	0.336451645	-3.86798358	FALSE	FALSE
P17858	PFKL	-0.6716390151	4.004753	-2.409480964	5.842486e-02	0.336451645	-3.86863399	FALSE	FALSE
O00567	NOP56	-0.4737615610	4.031601	-2.586111416	4.677368e-02	0.336451645	-3.87002533	FALSE	FALSE
Q96A65	EXOC4	-1.1513135137	3.915020	-2.381086985	6.057328e-02	0.336451645	-3.87101429	FALSE	FALSE
A0JLT2	MED19	1.0856196061	3.849942	2.293700156	6.773246e-02	0.336451645	-3.87258445	FALSE	FALSE
Q9H6Y2	WDR55	0.5671465889	4.008576	2.429324043	5.697206e-02	0.336451645	-3.87267901	FALSE	FALSE
P00387	CYB5R3	-0.4349206796	4.036888	-2.730192249	3.913236e-02	0.336451645	-3.87419509	FALSE	FALSE
Q9BUE0	MED18	-1.6818296376	3.786181	-2.336421129	6.412587e-02	0.336451645	-3.87587756	FALSE	FALSE
Q9NVG8	TBC1D13	-0.3279834346	4.046560	-2.275440355	6.933930e-02	0.336451645	-3.87598876	FALSE	FALSE
Q8N960	CEP120	0.7170708716	4.008910	2.534207833	4.991230e-02	0.336451645	-3.87612132	FALSE	FALSE
O43852	CALU	1.3564746192	3.768030	2.958632188	2.967400e-02	0.336451645	-3.87690179	FALSE	FALSE
Q96S82	UBL7	1.0535967083	3.850566	2.215647562	7.489020e-02	0.336451645	-3.87697194	FALSE	FALSE
Q08AF3	SLFN5	-0.2921917321	4.049709	-2.258093286	7.090336e-02	0.336451645	-3.87760216	FALSE	FALSE
Q8TEX9	IPO4	-0.3226387380	4.046358	-2.528368635	5.027943e-02	0.336451645	-3.88026077	FALSE	FALSE
Q9BZL4	PPP1R12C	0.6764223544	3.982298	2.205206379	7.590681e-02	0.336451645	-3.88163531	FALSE	FALSE
P55197	MLLT10	0.6407869193	4.008999	2.257107951	7.099332e-02	0.336451645	-3.88176422	FALSE	FALSE
Q9H9J4	USP42	-1.4919599647	3.821166	-2.210214324	7.541740e-02	0.336451645	-3.88198452	FALSE	FALSE
O43768	ENSA	2.2528159895	3.180995	2.929240287	3.073595e-02	0.336451645	-3.88246443	FALSE	FALSE
O95602	POLR1A	-0.6656933182	4.003400	-2.267008554	7.009491e-02	0.336451645	-3.88317206	FALSE	FALSE
Q9Y546	LRRC42	-0.3961367593	4.039426	-2.209067504	7.552918e-02	0.336451645	-3.88420028	FALSE	FALSE
Q96KR1	ZFR	-0.3497279853	4.043682	-2.380634739	6.060817e-02	0.336451645	-3.88447381	FALSE	FALSE
Q12846	STX4	-0.5531760977	4.018045	-2.215444542	7.490983e-02	0.336451645	-3.88455297	FALSE	FALSE
P28290	ITPRID2	0.9272960768	3.925739	2.306462379	6.663294e-02	0.336451645	-3.88506440	FALSE	FALSE
Q01804	OTUD4	0.2763215706	4.050529	2.246343073	7.198403e-02	0.336451645	-3.88581217	FALSE	FALSE
Q8WUH1	CHURC1	1.1762879046	3.815804	2.469795077	5.412796e-02	0.336451645	-3.88590435	FALSE	FALSE
Q13206	DDX10	-0.5116956187	4.025925	-2.232762001	7.325485e-02	0.336451645	-3.88835462	FALSE	FALSE
O43920	NDUFS5	-0.4402702393	4.035124	-2.490485783	5.273335e-02	0.336451645	-3.88937420	FALSE	FALSE
Q9BUK0	CHCHD7	0.3558404172	4.043281	2.208451215	7.558932e-02	0.336451645	-3.88987424	FALSE	FALSE
Q9Y3Q8	TSC22D4	1.1603577261	3.799239	2.341226432	6.373319e-02	0.336451645	-3.89092037	FALSE	FALSE
P54252	ATXN3	0.2290335899	4.053444	2.308815090	6.643232e-02	0.336451645	-3.89137954	FALSE	FALSE
Q96BW9	TAMM41	-0.6401194898	4.008690	-2.213221430	7.512513e-02	0.336451645	-3.89153042	FALSE	FALSE
Q15004	PCLAF	0.5999161622	4.008598	2.857554318	3.350645e-02	0.336451645	-3.89208983	FALSE	FALSE
P16278	GLB1	0.4878402925	4.022404	2.250150127	7.163199e-02	0.336451645	-3.89493746	FALSE	FALSE
Q96F15	GIMAP5	-0.7654019667	3.985774	-2.229256662	7.358670e-02	0.336451645	-3.89508602	FALSE	FALSE
Q49B96	COX19	1.0281721639	3.854744	2.277570173	6.914981e-02	0.336451645	-3.89534936	FALSE	FALSE
Q9NW68	BSDC1	1.2163856930	3.775533	2.385702684	6.021835e-02	0.336451645	-3.89564099	FALSE	FALSE
Q9P2R6	RERE	1.2486179327	3.750415	2.188555552	7.755827e-02	0.336451645	-3.89675403	FALSE	FALSE
Q9Y316	MEMO1	-0.5589801510	4.020140	-2.364693387	6.185210e-02	0.336451645	-3.89811177	FALSE	FALSE
Q9UGP4	LIMD1	0.7802777964	3.949738	2.271428553	6.969773e-02	0.336451645	-3.89828171	FALSE	FALSE
P29353	SHC1	0.4707004634	4.024675	2.224828635	7.400817e-02	0.336451645	-3.89979041	FALSE	FALSE
Q9Y2G3	ATP11B	-1.9068232719	3.714375	-2.186140254	7.780095e-02	0.336451645	-3.90051351	FALSE	FALSE
Q7KZI7	MARK2	-0.9354731971	3.954199	-2.214066371	7.504322e-02	0.336451645	-3.90138969	FALSE	FALSE
O15321	TM9SF1	-0.4396136103	4.041519	-2.229823856	7.353289e-02	0.336451645	-3.90171652	FALSE	FALSE
P48426	PIP4K2A	-0.2486509798	4.051841	-2.315201654	6.589098e-02	0.336451645	-3.90271068	FALSE	FALSE
P20810	CAST	1.3122138435	3.700592	2.185868220	7.782833e-02	0.336451645	-3.90399988	FALSE	FALSE
O95999	BCL10	0.9904187603	3.875661	2.260930985	7.064497e-02	0.336451645	-3.90449814	FALSE	FALSE
Q9BZF1	OSBPL8	-0.2196498455	4.053554	-2.384587646	6.030388e-02	0.336451645	-3.90521703	FALSE	FALSE
Q9GZR7	DDX24	-0.7740514630	3.986813	-2.392338229	5.971200e-02	0.336451645	-3.90689060	FALSE	FALSE
Q9H0J9	PARP12	-0.7075936542	3.996481	-2.269018127	6.991404e-02	0.336451645	-3.90851940	FALSE	FALSE
P20338	RAB4A	-0.6393899645	4.006970	-2.262642069	7.048964e-02	0.336451645	-3.90997691	FALSE	FALSE
O14757	CHEK1	-0.5561543466	4.020200	-2.391511859	5.977481e-02	0.336451645	-3.91090796	FALSE	FALSE
Q6PIJ6	FBXO38	-0.9903021328	3.944533	-2.205117207	7.591555e-02	0.336451645	-3.91127496	FALSE	FALSE
Q9NQH7	XPNPEP3	0.4182282047	4.035488	2.788282019	3.644717e-02	0.336451645	-3.91131574	FALSE	FALSE
Q86Y39	NDUFA11	-0.7120561146	3.997493	-2.421215840	5.756095e-02	0.336451645	-3.91173606	FALSE	FALSE
O15234	CASC3	1.3024594458	3.717712	2.312208103	6.614413e-02	0.336451645	-3.91192988	FALSE	FALSE
Q9BRP8	PYM1	0.9273551639	3.908053	2.449108701	5.556211e-02	0.336451645	-3.91438616	FALSE	FALSE
Q7Z417	NUFIP2	0.3940392633	4.036641	2.629210846	4.433009e-02	0.336451645	-3.91556028	FALSE	FALSE
O14717	TRDMT1	-0.4766438121	4.037919	-2.225401738	7.395347e-02	0.336451645	-3.91556194	FALSE	FALSE
Q9BQ95	ECSIT	0.4424050196	4.033264	2.170770411	7.936413e-02	0.336451645	-3.91657526	FALSE	FALSE
Q9BU76	MMTAG2	0.2955645103	4.047030	2.444545064	5.588397e-02	0.336451645	-3.91758284	FALSE	FALSE
Q0ZGT2	NEXN	1.1068084032	3.841429	2.254353156	7.124546e-02	0.336451645	-3.91759462	FALSE	FALSE
Q9UBL0	ARPP21	0.9158111290	3.910507	2.202572981	7.616550e-02	0.336451645	-3.91831022	FALSE	FALSE
O60921	HUS1	-1.0845252345	3.921262	-2.179254712	7.849719e-02	0.336451645	-3.91924498	FALSE	FALSE
O75251	NDUFS7	-1.0267161294	3.940715	-2.450382288	5.547264e-02	0.336451645	-3.92021019	FALSE	FALSE
Q92759	GTF2H4	-0.3424843524	4.046272	-2.165143502	7.994464e-02	0.336451645	-3.92192273	FALSE	FALSE
Q96BK5	PINX1	0.4455802322	4.029903	2.167577355	7.969300e-02	0.336451645	-3.92222749	FALSE	FALSE
Q9NW75	GPATCH2	1.4784773668	3.585309	2.168922734	7.955426e-02	0.336451645	-3.92242109	FALSE	FALSE
Q8NDF8	TENT4B	0.3707451701	4.041027	2.169882349	7.945545e-02	0.336451645	-3.92294734	FALSE	FALSE
P30825	SLC7A1	-0.8274243997	3.978465	-2.412419573	5.820723e-02	0.336451645	-3.92353298	FALSE	FALSE
P01130	LDLR	0.2599451577	4.051814	2.222578320	7.422334e-02	0.336451645	-3.92405656	FALSE	FALSE
Q7Z7C8	TAF8	-1.2680258576	3.878458	-2.158838988	8.060038e-02	0.336451645	-3.92418826	FALSE	FALSE
P53634	CTSC	0.2999352431	4.047313	2.681590545	4.154576e-02	0.336451645	-3.92449381	FALSE	FALSE
P23497	SP100	0.8848168496	3.916281	2.315754757	6.584432e-02	0.336451645	-3.92545808	FALSE	FALSE
Q8TED0	UTP15	-0.9958895785	3.943044	-2.269228820	6.989510e-02	0.336451645	-3.92802624	FALSE	FALSE
Q9NZN4	EHD2	-0.5121827512	4.030660	-2.176910132	7.873576e-02	0.336451645	-3.92813330	FALSE	FALSE
Q8N8S7	ENAH	-0.1916865295	4.055346	-2.342214036	6.365281e-02	0.336451645	-3.92823588	FALSE	FALSE
Q9NVN3	RIC8B	-0.3957683502	4.044674	-2.174790263	7.895212e-02	0.336451645	-3.92825657	FALSE	FALSE
Q96AC1	FERMT2	0.8616715770	3.970299	2.361408987	6.211176e-02	0.336451645	-3.92878927	FALSE	FALSE
Q9NWU5	MRPL22	-0.9306096021	3.959929	-2.402140855	5.897230e-02	0.336451645	-3.92916243	FALSE	FALSE
O75132	ZBED4	-1.1913419873	3.909516	-2.349049449	6.309940e-02	0.336451645	-3.92992654	FALSE	FALSE
Q8N302	AGGF1	1.1714275441	3.776000	2.188203314	7.759361e-02	0.336451645	-3.92996923	FALSE	FALSE
Q15326	ZMYND11	0.7452084620	3.990009	2.314703058	6.593307e-02	0.336451645	-3.93041792	FALSE	FALSE
P48960	CD97	0.8040904862	3.980334	2.396108939	5.942629e-02	0.336451645	-3.93164576	FALSE	FALSE
Q02078	MEF2A	0.7422418450	3.958361	2.150924052	8.143162e-02	0.336451645	-3.93266800	FALSE	FALSE
Q8IWU2	LMTK2	0.5856016165	4.011648	2.172420528	7.919473e-02	0.336451645	-3.93428503	FALSE	FALSE
Q9NWS8	RMND1	0.3609881593	4.042967	2.162092760	8.026125e-02	0.336451645	-3.93479592	FALSE	FALSE
P35219	CA8	-0.4397170472	4.035335	-2.148660229	8.167103e-02	0.336451645	-3.93565676	FALSE	FALSE
Q15345	LRRC41	-0.8139954615	3.974980	-2.146804889	8.186779e-02	0.336451645	-3.93585646	FALSE	FALSE
Q96PY6	NEK1	-0.6023257832	4.014914	-2.163386098	8.012687e-02	0.336451645	-3.93640641	FALSE	FALSE
P82912	MRPS11	-0.8348096508	3.970844	-2.227549036	7.374893e-02	0.336451645	-3.93700348	FALSE	FALSE
Q9H3S7	PTPN23	0.4099452883	4.033966	2.182042375	7.821452e-02	0.336451645	-3.93726112	FALSE	FALSE
Q9ULF5	SLC39A10	1.5929215265	3.487933	2.144334505	8.213054e-02	0.336451645	-3.93842662	FALSE	FALSE
Q92794	KAT6A	0.3637417512	4.041368	2.173223452	7.911244e-02	0.336451645	-3.93844312	FALSE	FALSE
Q9NR30	DDX21	-0.2799095943	4.049300	-2.636708181	4.391938e-02	0.336451645	-3.93862828	FALSE	FALSE
Q96BT3	CENPT	0.6166011533	4.006742	2.144342128	8.212973e-02	0.336451645	-3.93926090	FALSE	FALSE
Q86WX3	RPS19BP1	0.6454616636	3.995246	2.152031727	8.131475e-02	0.336451645	-3.93961577	FALSE	FALSE
Q5JUR7	TEX30	-0.5533788980	4.016043	-2.204818246	7.594488e-02	0.336451645	-3.93971642	FALSE	FALSE
Q0VDG4	SCRN3	0.4430291782	4.030129	2.142306864	8.234687e-02	0.336451645	-3.94466487	FALSE	FALSE
Q96IW7	SEC22A	-0.4121826949	4.041338	-2.146631741	8.188618e-02	0.336451645	-3.94504180	FALSE	FALSE
Q14596	NBR1	0.7287375038	3.970789	2.136937506	8.292261e-02	0.336451645	-3.94678443	FALSE	FALSE
Q9BSF4	TIMM29	-0.3357762661	4.045362	-2.180736360	7.834682e-02	0.336451645	-3.94817967	FALSE	FALSE
P10914	IRF1	1.0358696408	3.842266	2.186846521	7.772990e-02	0.336451645	-3.94828766	FALSE	FALSE
Q9BZL6	PRKD2	0.5823795610	4.001618	2.166326012	7.982228e-02	0.336451645	-3.94917327	FALSE	FALSE
P82094	TMF1	0.4567970087	4.025524	2.251091088	7.154526e-02	0.336451645	-3.94963652	FALSE	FALSE
Q8IV08	PLD3	-1.1449140847	3.905155	-2.134229135	8.321463e-02	0.336451645	-3.95027939	FALSE	FALSE
Q9NZI7	UBP1	-0.3919708799	4.039181	-2.179691900	7.845279e-02	0.336451645	-3.95070306	FALSE	FALSE
Q96KA5	CLPTM1L	-0.9538481579	3.949178	-2.210821910	7.535825e-02	0.336451645	-3.95150137	FALSE	FALSE
P16284	PECAM1	-0.3773454775	4.042437	-2.140032044	8.259028e-02	0.336451645	-3.95159113	FALSE	FALSE
P26358	DNMT1	-0.2406726892	4.052025	-2.447404110	5.568209e-02	0.336451645	-3.95461887	FALSE	FALSE
Q9BSJ2	TUBGCP2	-0.4831036464	4.028919	-2.247630497	7.186477e-02	0.336451645	-3.95489545	FALSE	FALSE
Q9UGY1	NOL12	-0.5766360217	4.014119	-2.157456162	8.074496e-02	0.336451645	-3.95642019	FALSE	FALSE
P23025	XPA	0.2162087312	4.054613	2.212737895	7.517205e-02	0.336451645	-3.95645328	FALSE	FALSE
Q9Y5M8	SRPRB	-0.8643190753	3.973118	-2.459958367	5.480489e-02	0.336451645	-3.95667554	FALSE	FALSE
Q9NX70	MED29	1.4189545380	3.639207	2.291410158	6.793179e-02	0.336451645	-3.95867927	FALSE	FALSE
Q9BS16	CENPK	0.6427268260	3.993408	2.118061819	8.498034e-02	0.336451645	-3.96036379	FALSE	FALSE
P19387	POLR2C	0.2158664754	4.053031	2.540356070	4.952887e-02	0.336451645	-3.96057862	FALSE	FALSE
Q9Y6R4	MAP3K4	-0.2778714394	4.051018	-2.159672259	8.051338e-02	0.336451645	-3.96158232	FALSE	FALSE
O15213	WDR46	-0.5062919743	4.025855	-2.141318592	8.245253e-02	0.336451645	-3.96225084	FALSE	FALSE
O15047	SETD1A	0.4686471992	4.023360	2.173200631	7.911478e-02	0.336451645	-3.96287136	FALSE	FALSE
Q15904	ATP6AP1	-0.4819536318	4.029749	-2.119651196	8.480503e-02	0.336451645	-3.96351346	FALSE	FALSE
Q5F1R6	DNAJC21	0.3798442663	4.037680	2.231231000	7.339959e-02	0.336451645	-3.96375748	FALSE	FALSE
Q9Y6A5	TACC3	0.9295286036	3.906157	2.447494706	5.567571e-02	0.336451645	-3.96464302	FALSE	FALSE
Q6NUK1	SLC25A24	-0.5262420974	4.023541	-2.295494160	6.757674e-02	0.336451645	-3.96518926	FALSE	FALSE
Q6AI12	ANKRD40	0.6440830733	3.985658	2.118689252	8.491108e-02	0.336451645	-3.96622247	FALSE	FALSE
Q2KHR2	RFX7	1.1225023976	3.792435	2.117134474	8.508280e-02	0.336451645	-3.96667068	FALSE	FALSE
Q9Y5Y5	PEX16	-0.8786182136	3.968199	-2.296020211	6.753115e-02	0.336451645	-3.96668596	FALSE	FALSE
P41212	ETV6	-0.2958447860	4.049476	-2.146141152	8.193830e-02	0.336451645	-3.96975985	FALSE	FALSE
Q9NVI1	FANCI	-0.3979474779	4.038695	-2.353547987	6.273800e-02	0.336451645	-3.97060470	FALSE	FALSE
Q03426	MVK	-0.3443045109	4.047681	-2.105961677	8.632749e-02	0.336451645	-3.97118456	FALSE	FALSE
Q9Y4E1	WASHC2C	0.6140382129	4.016207	2.202236720	7.619860e-02	0.336451645	-3.97245367	FALSE	FALSE
Q9UKK3	PARP4	0.4632393523	4.030487	2.102622671	8.670316e-02	0.336451645	-3.97366681	FALSE	FALSE
O94776	MTA2	-0.5624345072	4.022012	-2.680461775	4.160371e-02	0.336451645	-3.97368007	FALSE	FALSE
Q8TEK3	DOT1L	-0.8125779192	3.979330	-2.152919538	8.122121e-02	0.336451645	-3.97450548	FALSE	FALSE
O95980	RECK	0.7818314903	3.972612	2.240991974	7.248193e-02	0.336451645	-3.97517477	FALSE	FALSE
Q9H0G5	NSRP1	0.6335058718	3.987156	2.155585280	8.094101e-02	0.336451645	-3.97562705	FALSE	FALSE
P53985	SLC16A1	-0.9324398297	3.960896	-2.555201271	4.861615e-02	0.336451645	-3.97635617	FALSE	FALSE
P47985	UQCRFS1	-0.2207019032	4.053161	-2.748860440	3.824649e-02	0.336451645	-3.98060905	FALSE	FALSE
Q15025	TNIP1	-0.4368738419	4.041959	-2.138343376	8.277146e-02	0.336451645	-3.98073951	FALSE	FALSE
Q8WYH8	ING5	-0.5700698368	4.016091	-2.128678007	8.381652e-02	0.336451645	-3.98091292	FALSE	FALSE
Q92544	TM9SF4	-0.3640508188	4.042119	-2.453926918	5.522445e-02	0.336451645	-3.98111759	FALSE	FALSE
Q6P1N9	TATDN1	0.4025768114	4.033664	2.237179916	7.283886e-02	0.336451645	-3.98160028	FALSE	FALSE
Q8NI36	WDR36	-0.8680053947	3.966020	-2.236372128	7.291474e-02	0.336451645	-3.98213373	FALSE	FALSE
Q9P035	HACD3	-1.2867709724	3.882467	-2.359215745	6.228581e-02	0.336451645	-3.98258976	FALSE	FALSE
Q8NEB9	PIK3C3	0.2350032098	4.053669	2.158918617	8.059206e-02	0.336451645	-3.98313150	FALSE	FALSE
Q13330	MTA1	-0.5596327068	4.018333	-2.250045438	7.164165e-02	0.336451645	-3.98360531	FALSE	FALSE
Q9NY61	AATF	-0.3396761298	4.044380	-2.242514230	7.233992e-02	0.336451645	-3.98403081	FALSE	FALSE
P22830	FECH	-0.6396920282	4.004954	-2.090296579	8.810480e-02	0.336451645	-3.98577952	FALSE	FALSE
O15541	RNF113A	0.9949974173	3.864782	2.237751865	7.278519e-02	0.336451645	-3.98590175	FALSE	FALSE
Q8NDV7	TNRC6A	0.3237481658	4.046267	2.125115953	8.420514e-02	0.336451645	-3.98616239	FALSE	FALSE
Q9NV56	MRGBP	0.6546442511	3.982676	2.260615657	7.067363e-02	0.336451645	-3.98843337	FALSE	FALSE
Q8NE71	ABCF1	-0.7226795453	3.995251	-2.375216525	6.102793e-02	0.336451645	-3.98960166	FALSE	FALSE
Q9BRA2	TXNDC17	0.4151636344	4.035444	2.844156236	3.405421e-02	0.336451645	-3.99063321	FALSE	FALSE
Q8TBX8	PIP4K2C	-0.7725681834	3.981948	-2.083682230	8.886668e-02	0.336451645	-3.99315748	FALSE	FALSE
Q15418	RPS6KA1	-0.5575959943	4.026367	-2.136099088	8.301290e-02	0.336451645	-3.99419033	FALSE	FALSE
Q9H3R5	CENPH	-0.3273291130	4.045343	-2.231974735	7.332924e-02	0.336451645	-3.99454849	FALSE	FALSE
P15923	TCF3	0.6097452989	3.994418	2.219343619	7.453379e-02	0.336451645	-3.99520039	FALSE	FALSE
Q9H9Q2	COPS7B	-0.3589658023	4.042647	-2.440153418	5.619560e-02	0.336451645	-3.99590134	FALSE	FALSE
Q15051	IQCB1	0.5971769522	4.007357	2.088820313	8.827425e-02	0.336451645	-3.99625605	FALSE	FALSE
Q6NYC8	PPP1R18	0.6986065458	3.974314	2.346818019	6.327949e-02	0.336451645	-3.99638147	FALSE	FALSE
O75385	ULK1	-0.7723426935	3.987358	-2.110983011	8.576576e-02	0.336451645	-3.99665051	FALSE	FALSE
Q9NY27	PPP4R2	0.2669587012	4.049262	2.421029841	5.757454e-02	0.336451645	-3.99726025	FALSE	FALSE
P32121	ARRB2	-0.5263526900	4.023413	-2.312869528	6.608811e-02	0.336451645	-3.99745295	FALSE	FALSE
Q86VN1	VPS36	-0.4920181902	4.027565	-2.292092459	6.787233e-02	0.336451645	-3.99830666	FALSE	FALSE
Q5VTB9	RNF220	0.5611873328	4.006227	2.292353067	6.784964e-02	0.336451645	-3.99837539	FALSE	FALSE
Q5BKX5	C19orf54	0.4579290836	4.027988	2.086419197	8.855059e-02	0.336451645	-3.99860490	FALSE	FALSE
Q05BQ5	MBTD1	0.3197067268	4.048148	2.079195872	8.938735e-02	0.336451645	-4.00004879	FALSE	FALSE
Q53HL2	CDCA8	-0.5189343108	4.023464	-2.137480765	8.286417e-02	0.336451645	-4.00033256	FALSE	FALSE
Q96C57	CUSTOS	1.1084241178	3.835883	2.482226451	5.328535e-02	0.336451645	-4.00182157	FALSE	FALSE
Q8NHH9	ATL2	-0.7117844403	3.991259	-2.160734855	8.040260e-02	0.336451645	-4.00274997	FALSE	FALSE
P17028	ZNF24	0.5436650511	4.008274	2.181139618	7.830594e-02	0.336451645	-4.00279166	FALSE	FALSE
P10746	UROS	0.7578026831	3.948956	2.147252609	8.182026e-02	0.336451645	-4.00551049	FALSE	FALSE
P42695	NCAPD3	-1.0645225546	3.921255	-2.126854458	8.401523e-02	0.336451645	-4.00668050	FALSE	FALSE
Q13888	GTF2H2	-0.8618754495	3.961616	-2.094645076	8.760764e-02	0.336451645	-4.00711242	FALSE	FALSE
Q7Z6B0	CCDC91	0.4483372652	4.030722	2.067760342	9.072896e-02	0.336451645	-4.00724482	FALSE	FALSE
P60983	GMFB	0.6722845389	3.981000	2.358054933	6.237814e-02	0.336451645	-4.00726990	FALSE	FALSE
Q16667	CDKN3	-0.4113162403	4.039522	-2.064732693	9.108767e-02	0.336451645	-4.00756197	FALSE	FALSE
Q13190	STX5	-0.3404627625	4.046242	-2.070480667	9.040793e-02	0.336451645	-4.00778203	FALSE	FALSE
Q12912	LRMP	0.4789708041	4.026769	2.062686316	9.133095e-02	0.336451645	-4.00881130	FALSE	FALSE
P22307	SCP2	0.3339749482	4.044070	2.791272817	3.631450e-02	0.336451645	-4.00985796	FALSE	FALSE
Q9BSL1	UBAC1	-1.4545005247	3.822415	-2.059735558	9.168294e-02	0.336451645	-4.01146317	FALSE	FALSE
Q96E52	OMA1	0.5974364655	4.006532	2.072502480	9.017009e-02	0.336451645	-4.01240940	FALSE	FALSE
P10109	FDX1	1.1849625831	3.762478	2.182607675	7.815733e-02	0.336451645	-4.01273137	FALSE	FALSE
Q13084	MRPL28	-1.0684593471	3.920645	-2.136867475	8.293015e-02	0.336451645	-4.01283537	FALSE	FALSE
P40121	CAPG	0.1961247225	4.054123	2.539278611	4.959583e-02	0.336451645	-4.01394839	FALSE	FALSE
O95155	UBE4B	-1.2040172671	3.886692	-2.082256957	8.903175e-02	0.336451645	-4.01468693	FALSE	FALSE
Q96L73	NSD1	0.5242310330	4.023829	2.082463420	8.900782e-02	0.336451645	-4.01474770	FALSE	FALSE
Q9Y664	KPTN	-0.4623668727	4.031422	-2.078466708	8.947228e-02	0.336451645	-4.01551999	FALSE	FALSE
Q96B54	ZNF428	1.9410298349	3.400388	2.834969397	3.443549e-02	0.336451645	-4.01613315	FALSE	FALSE
Q9H078	CLPB	-0.5900836303	4.014810	-2.331065663	6.456654e-02	0.336451645	-4.01637347	FALSE	FALSE
Q6IEG0	SNRNP48	0.4505405877	4.027130	2.077987487	8.952814e-02	0.336451645	-4.01702550	FALSE	FALSE
Q9NVH2	INTS7	-0.2425424480	4.051912	-2.299203840	6.725594e-02	0.336451645	-4.01711258	FALSE	FALSE
Q15042	RAB3GAP1	-0.4178488592	4.036075	-2.202241762	7.619811e-02	0.336451645	-4.01744402	FALSE	FALSE
Q9C0C2	TNKS1BP1	0.8383136798	3.919091	2.112722098	8.557210e-02	0.336451645	-4.01937579	FALSE	FALSE
Q96LL9	DNAJC30	-0.5163397688	4.026836	-2.075122207	8.986289e-02	0.336451645	-4.02026809	FALSE	FALSE
O43463	SUV39H1	0.3975492535	4.034802	2.145880508	8.196600e-02	0.336451645	-4.02083476	FALSE	FALSE
Q93084	ATP2A3	-0.9569888556	3.954420	-2.391635336	5.976542e-02	0.336451645	-4.02094020	FALSE	FALSE
Q14247	CTTN	0.7977783149	3.936315	2.052354061	9.256967e-02	0.336451645	-4.02185018	FALSE	FALSE
Q9P2J9	PDP2	-0.7597213478	3.990859	-2.143331856	8.223744e-02	0.336451645	-4.02249786	FALSE	FALSE
Q8N6R0	EEF1AKNMT	-0.2695728578	4.051307	-2.089307337	8.821831e-02	0.336451645	-4.02570611	FALSE	FALSE
P61225	RAP2B	-1.0075979384	3.933420	-2.105401721	8.639037e-02	0.336451645	-4.02739821	FALSE	FALSE
O60504	SORBS3	0.7294542406	3.960165	2.125182065	8.419791e-02	0.336451645	-4.02763988	FALSE	FALSE
Q969R5	L3MBTL2	-0.3328466751	4.046450	-2.058787835	9.179630e-02	0.336451645	-4.02769346	FALSE	FALSE
Q92830	KAT2A	-0.6726854733	3.995051	-2.044875909	9.347710e-02	0.336451645	-4.02804896	FALSE	FALSE
Q9NX04	C1orf109	-0.5068329726	4.025130	-2.039201769	9.417180e-02	0.336451645	-4.02921223	FALSE	FALSE
Q14692	BMS1	-0.2565027475	4.051034	-2.224625231	7.402759e-02	0.336451645	-4.02928291	FALSE	FALSE
Q9NSG2	C1orf112	-0.3530572538	4.047406	-2.040768978	9.397939e-02	0.336451645	-4.02953506	FALSE	FALSE
P0DTU4	P0DTU4	-0.4916748305	4.031730	-2.879305958	3.263773e-02	0.336451645	-4.03159775	FALSE	FALSE
Q15397	PUM3	-1.1967563503	3.896004	-2.227530947	7.375065e-02	0.336451645	-4.03174374	FALSE	FALSE
P50402	EMD	0.4733058250	4.025989	2.619471697	4.486987e-02	0.336451645	-4.03218196	FALSE	FALSE
Q96BQ5	CCDC127	-0.4088661562	4.038762	-2.035564604	9.461992e-02	0.336451645	-4.03285311	FALSE	FALSE
Q96PP9	GBP4	-0.6099174261	4.013908	-2.067763826	9.072855e-02	0.336451645	-4.03313879	FALSE	FALSE
Q9BVJ7	DUSP23	-2.8078356128	3.430204	-2.069068445	9.057444e-02	0.336451645	-4.03430149	FALSE	FALSE
O14617	AP3D1	-0.6091166530	4.009519	-2.133828775	8.325789e-02	0.336451645	-4.03548824	FALSE	FALSE
Q8NBQ5	HSD17B11	-0.3427255582	4.046688	-2.032534936	9.499488e-02	0.336451645	-4.03566553	FALSE	FALSE
P53007	SLC25A1	-0.8031533048	3.981715	-2.349653833	6.305072e-02	0.336451645	-4.03586856	FALSE	FALSE
Q9NRW7	VPS45	-0.7284284798	3.988939	-2.099025639	8.710977e-02	0.336451645	-4.03674959	FALSE	FALSE
Q5TDH0	DDI2	0.3549980792	4.040444	2.348451634	6.314760e-02	0.336451645	-4.03767942	FALSE	FALSE
Q86XN7	PROSER1	0.4447084495	4.032795	2.029310957	9.539559e-02	0.336451645	-4.03782866	FALSE	FALSE
O75843	AP1G2	0.5217870924	4.011429	2.081298117	8.914298e-02	0.336451645	-4.03886443	FALSE	FALSE
O94762	RECQL5	0.6094871020	3.997034	2.028032152	9.555502e-02	0.336451645	-4.03898092	FALSE	FALSE
Q9Y3U8	RPL36	-0.3192897799	4.047207	-3.044341511	2.680240e-02	0.336451645	-4.04063521	FALSE	FALSE
O00244	ATOX1	1.1407678822	3.841871	2.525767932	5.044389e-02	0.336451645	-4.04132743	FALSE	FALSE
Q9UBC3	DNMT3B	0.6258844881	4.013636	2.147451244	8.179919e-02	0.336451645	-4.04180770	FALSE	FALSE
Q9Y2K6	USP20	-0.3636033013	4.043769	-2.035111223	9.467593e-02	0.336451645	-4.04203964	FALSE	FALSE
O00203	AP3B1	-0.6091047866	4.010494	-2.215298384	7.492396e-02	0.336451645	-4.04562551	FALSE	FALSE
Q9HD34	LYRM4	0.4076287382	4.034388	2.180679626	7.835257e-02	0.336451645	-4.04626564	FALSE	FALSE
Q7Z6V5	ADAT2	0.6951545024	3.967063	2.048390116	9.304953e-02	0.336451645	-4.04634804	FALSE	FALSE
Q06945	SOX4	0.6053679552	3.992002	2.057959317	9.189551e-02	0.336451645	-4.04637805	FALSE	FALSE
O14562	UBFD1	0.5704313461	4.003092	2.275878292	6.930029e-02	0.336451645	-4.04664055	FALSE	FALSE
Q15262	PTPRK	0.7294071937	3.954475	2.030898440	9.519806e-02	0.336451645	-4.04666269	FALSE	FALSE
Q92560	BAP1	-0.3779208417	4.042354	-2.020830007	9.645807e-02	0.336451645	-4.04762072	FALSE	FALSE
Q6P3S6	FBXO42	0.4656740461	4.024060	2.027547102	9.561556e-02	0.336451645	-4.04765153	FALSE	FALSE
Q9C0F1	CEP44	-0.7848289351	3.976334	-2.060649142	9.157381e-02	0.336451645	-4.04818828	FALSE	FALSE
Q63HN8	RNF213	-0.5434502122	4.021073	-2.308161917	6.648795e-02	0.336451645	-4.04903430	FALSE	FALSE
Q8NBM4	UBAC2	-0.3995905635	4.038629	-2.023445116	9.612915e-02	0.336451645	-4.04958735	FALSE	FALSE
Q9UHD9	UBQLN2	0.9283435763	3.914499	2.585720998	4.679648e-02	0.336451645	-4.05103710	FALSE	FALSE
Q8TE82	SH3TC1	0.5492361716	4.014677	2.033261368	9.490484e-02	0.336451645	-4.05149585	FALSE	FALSE
Q8IZT6	ASPM	0.5078345857	4.021715	2.017996954	9.681572e-02	0.336451645	-4.05187052	FALSE	FALSE
Q9H019	MTFR1L	0.7256223670	3.956922	2.068581128	9.063198e-02	0.336451645	-4.05245844	FALSE	FALSE
Q96DX4	RSPRY1	-1.5709313393	3.787037	-2.055148912	9.223288e-02	0.336451645	-4.05261931	FALSE	FALSE
Q03519	TAP2	-0.9181960975	3.952561	-2.120482913	8.471344e-02	0.336451645	-4.05348034	FALSE	FALSE
P29320	EPHA3	-0.6518043369	4.001158	-2.048479573	9.303867e-02	0.336451645	-4.05463872	FALSE	FALSE
Q9BZQ6	EDEM3	-0.4575332493	4.033514	-2.008211024	9.806172e-02	0.336451645	-4.05578954	FALSE	FALSE
Q9Y294	ASF1A	0.3182666212	4.044934	2.622310858	4.471178e-02	0.336451645	-4.05615860	FALSE	FALSE
Q9NSY1	BMP2K	-0.6081228157	4.009797	-2.014832121	9.721688e-02	0.336451645	-4.05618672	FALSE	FALSE
Q9Y6K5	OAS3	0.3688899490	4.038243	2.086347555	8.855885e-02	0.336451645	-4.05624575	FALSE	FALSE
Q99490	AGAP2	-0.4583639272	4.032183	-2.012478624	9.751632e-02	0.336451645	-4.05625726	FALSE	FALSE
Q9H930	SP140L	-0.4813080314	4.032301	-2.030481182	9.524994e-02	0.336451645	-4.05626550	FALSE	FALSE
Q09161	NCBP1	-0.4255487688	4.035577	-2.488855664	5.284180e-02	0.336451645	-4.05675434	FALSE	FALSE
P27695	APEX1	-0.4265642133	4.039209	-3.160235222	2.339856e-02	0.336451645	-4.05716172	FALSE	FALSE
Q9BWG6	SCNM1	0.7506117216	3.948718	2.105624479	8.636535e-02	0.336451645	-4.05839424	FALSE	FALSE
Q02338	BDH1	-0.7142261693	3.994007	-2.238543675	7.271096e-02	0.336451645	-4.05965150	FALSE	FALSE
Q15819	UBE2V2	-0.2867254619	4.048832	-2.726247956	3.932239e-02	0.336451645	-4.05983509	FALSE	FALSE
Q96JJ7	TMX3	0.2711648287	4.049381	2.204214699	7.600412e-02	0.336451645	-4.05990475	FALSE	FALSE
Q71UM5	RPS27L	-0.3303822337	4.045243	-2.737876587	3.876502e-02	0.336451645	-4.06063996	FALSE	FALSE
P14854	COX6B1	1.3362234429	3.758200	2.760485489	3.770597e-02	0.336451645	-4.06081158	FALSE	FALSE
O15014	ZNF609	0.5325841168	4.008571	2.040375804	9.402762e-02	0.336451645	-4.06198196	FALSE	FALSE
Q8NBM8	PCYOX1L	-0.5129416078	4.025102	-2.001841655	9.888161e-02	0.336451645	-4.06291745	FALSE	FALSE
P05166	PCCB	0.4196451748	4.041745	2.024509399	9.599562e-02	0.336451645	-4.06301939	FALSE	FALSE
Q9UHB6	LIMA1	0.6090037078	3.997596	2.415421155	5.798583e-02	0.336451645	-4.06352992	FALSE	FALSE
Q9BQS8	FYCO1	-0.3737977196	4.043604	-1.999056362	9.924237e-02	0.336451645	-4.06375408	FALSE	FALSE
Q9NXA8	SIRT5	-0.2885117112	4.048380	-2.150858656	8.143853e-02	0.336451645	-4.06435056	FALSE	FALSE
Q9Y4C8	RBM19	-0.3667792920	4.041595	-2.063353225	9.125159e-02	0.336451645	-4.06486261	FALSE	FALSE
Q9UQ13	SHOC2	-0.6401210986	4.003569	-2.033822606	9.483533e-02	0.336451645	-4.06625398	FALSE	FALSE
O14618	CCS	1.0744940930	3.820860	2.146102567	8.194240e-02	0.336451645	-4.06663630	FALSE	FALSE
O14641	DVL2	0.4580140144	4.023373	2.089805030	8.816119e-02	0.336451645	-4.06676695	FALSE	FALSE
O94855	SEC24D	0.4762836441	4.020324	2.180327361	7.838830e-02	0.336451645	-4.06823812	FALSE	FALSE
Q9NXW2	DNAJB12	-0.2425504718	4.053875	-2.036113080	9.455220e-02	0.336451645	-4.06847594	FALSE	FALSE
Q96PV6	LENG8	0.2904413181	4.048176	2.054774262	9.227796e-02	0.336451645	-4.07012785	FALSE	FALSE
Q6MZP7	LIN54	0.2353616924	4.052918	2.089562134	8.818906e-02	0.336451645	-4.07058700	FALSE	FALSE
Q9HC07	TMEM165	0.2052261165	4.053974	2.269026557	6.991328e-02	0.336451645	-4.07083504	FALSE	FALSE
Q9H3M7	TXNIP	-0.5773635206	4.018658	-2.045683294	9.337869e-02	0.336451645	-4.07106107	FALSE	FALSE
Q2M389	WASHC4	0.4517006219	4.024293	2.058328282	9.185131e-02	0.336451645	-4.07141319	FALSE	FALSE
Q7L266	ASRGL1	0.4662932946	4.024886	2.445434708	5.582107e-02	0.336451645	-4.07414192	FALSE	FALSE
Q9UJY5	GGA1	-1.0483574331	3.927970	-2.191914693	7.722207e-02	0.336451645	-4.07416904	FALSE	FALSE
Q9Y4X5	ARIH1	-0.8696777352	3.964821	-2.193297053	7.708417e-02	0.336451645	-4.07450843	FALSE	FALSE
Q14145	KEAP1	-0.4102095388	4.036327	-2.095565873	8.750274e-02	0.336451645	-4.07460848	FALSE	FALSE
Q96ES7	SGF29	0.3523431158	4.039917	2.101672261	8.681040e-02	0.336451645	-4.07520419	FALSE	FALSE
Q96JY6	PDLIM2	0.7132657300	3.963830	1.983768798	1.012468e-01	0.336451645	-4.07657836	FALSE	FALSE
Q8N8R5	C2orf69	0.4746107086	4.027314	1.984196682	1.011902e-01	0.336451645	-4.07732407	FALSE	FALSE
O43159	RRP8	-0.5412324854	4.014733	-2.007906972	9.810070e-02	0.336451645	-4.07739771	FALSE	FALSE
Q9Y312	AAR2	0.3000640133	4.045788	2.184127933	7.800375e-02	0.336451645	-4.07823048	FALSE	FALSE
P57772	EEFSEC	-0.9286730819	3.947771	-2.059370249	9.172662e-02	0.336451645	-4.07961044	FALSE	FALSE
A6QL63	BTBD11	0.5724924399	4.011314	2.008861909	9.797833e-02	0.336451645	-4.08047653	FALSE	FALSE
Q9H6F5	CCDC86	0.7279152880	3.964762	2.327990884	6.482101e-02	0.336451645	-4.08114141	FALSE	FALSE
Q9BW85	YJU2	0.8716075001	3.906751	2.136380831	8.298255e-02	0.336451645	-4.08194254	FALSE	FALSE
Q96T23	RSF1	0.2163773089	4.053315	2.189232597	7.749038e-02	0.336451645	-4.08206299	FALSE	FALSE
Q8TEQ6	GEMIN5	-0.4697668430	4.029481	-2.213646755	7.508389e-02	0.336451645	-4.08268313	FALSE	FALSE
Q9UDR5	AASS	-0.3434155643	4.045154	-1.999939110	9.912789e-02	0.336451645	-4.08322168	FALSE	FALSE
Q9Y680	FKBP7	1.1234644131	3.769382	1.985987974	1.009533e-01	0.336451645	-4.08349848	FALSE	FALSE
Q6ZRS2	SRCAP	-0.9568737779	3.943074	-2.083410626	8.889811e-02	0.336451645	-4.08374804	FALSE	FALSE
P17706	PTPN2	-0.2358255967	4.052454	-2.156725714	8.082144e-02	0.336451645	-4.08385937	FALSE	FALSE
Q9GZN2	TGIF2	0.4210995244	4.040534	1.989939945	1.004327e-01	0.336451645	-4.08444418	FALSE	FALSE
Q14554	PDIA5	0.4364369110	4.033581	1.976906926	1.021601e-01	0.336451645	-4.08478170	FALSE	FALSE
Q9HAH7	FBRS	-0.2497354662	4.053117	-2.018714825	9.672497e-02	0.336451645	-4.08563609	FALSE	FALSE
Q6ZMI0	PPP1R21	0.4084131157	4.035362	1.975689196	1.023230e-01	0.336451645	-4.08574219	FALSE	FALSE
Q9NRX1	PNO1	-0.8639578501	3.963968	-2.188122369	7.760173e-02	0.336451645	-4.08575332	FALSE	FALSE
Q9Y6J0	CABIN1	-1.4112080069	3.826684	-1.973455933	1.026226e-01	0.336451645	-4.08747544	FALSE	FALSE
Q96CW6	SLC7A6OS	1.0434218658	3.842213	2.241063170	7.247529e-02	0.336451645	-4.09008930	FALSE	FALSE
Q9NZ01	TECR	-1.0694921652	3.927155	-2.267907404	7.001395e-02	0.336451645	-4.09015799	FALSE	FALSE
Q9H0U3	MAGT1	-0.6564532593	4.003158	-2.226137829	7.388329e-02	0.336451645	-4.09103134	FALSE	FALSE
P53701	HCCS	-1.1658972351	3.897436	-2.106935693	8.621823e-02	0.336451645	-4.09196473	FALSE	FALSE
Q684P5	RAP1GAP2	0.3759350463	4.041553	1.969217104	1.031936e-01	0.336451645	-4.09362738	FALSE	FALSE
Q12899	TRIM26	-0.2184171511	4.053878	-2.106037032	8.631904e-02	0.336451645	-4.09384096	FALSE	FALSE
Q9UEE9	CFDP1	1.0648601624	3.866280	2.581443069	4.704702e-02	0.336451645	-4.09414501	FALSE	FALSE
Q3B7T1	EDRF1	-0.7675239437	3.982242	-1.976406350	1.022270e-01	0.336451645	-4.09456699	FALSE	FALSE
P54619	PRKAG1	-0.7850654017	3.981973	-2.295595903	6.756792e-02	0.336451645	-4.09470010	FALSE	FALSE
O00541	PES1	-0.4234081674	4.035063	-2.283629021	6.861375e-02	0.336451645	-4.09518679	FALSE	FALSE
Q9BTT4	MED10	1.3924418908	3.632863	2.142919629	8.228143e-02	0.336451645	-4.09539336	FALSE	FALSE
P50552	VASP	0.2112664997	4.054331	2.107802585	8.612111e-02	0.336451645	-4.09607640	FALSE	FALSE
Q13469	NFATC2	0.9708929178	3.850137	1.964750603	1.037989e-01	0.336451645	-4.09978602	FALSE	FALSE
Q3KQU3	MAP7D1	0.5733701842	3.997789	1.992132383	1.001451e-01	0.336451645	-4.10066310	FALSE	FALSE
O95881	TXNDC12	1.3667278333	3.718311	2.542701409	4.938345e-02	0.336451645	-4.10103415	FALSE	FALSE
Q96L58	B3GALT6	-0.4306987307	4.035734	-1.954445705	1.052093e-01	0.336451645	-4.10126885	FALSE	FALSE
Q9NPJ3	ACOT13	-0.9868943050	3.946502	-2.382548058	6.046068e-02	0.336451645	-4.10127644	FALSE	FALSE
Q9NZ09	UBAP1	0.7664052969	3.950137	2.089079482	8.824448e-02	0.336451645	-4.10139137	FALSE	FALSE
Q9UKY1	ZHX1	0.4794569907	4.021425	1.956925199	1.048681e-01	0.336451645	-4.10304626	FALSE	FALSE
Q76I76	SSH2	0.8216781838	3.921252	2.067562672	9.075234e-02	0.336451645	-4.10376612	FALSE	FALSE
Q9H814	PHAX	0.8630282361	3.920451	2.314033783	6.598962e-02	0.336451645	-4.10383419	FALSE	FALSE
Q56P03	EAPP	0.5935135118	3.999714	2.214690907	7.498274e-02	0.336451645	-4.10456251	FALSE	FALSE
P16435	POR	-0.2024099667	4.054594	-2.137447175	8.286778e-02	0.336451645	-4.10513285	FALSE	FALSE
Q96A33	CCDC47	-0.8853609310	3.955466	-2.057297249	9.197487e-02	0.336451645	-4.10558133	FALSE	FALSE
Q5TA50	CPTP	0.6395560931	4.003409	1.983374620	1.012991e-01	0.336451645	-4.10571471	FALSE	FALSE
Q9NVR0	KLHL11	0.4771546928	4.024430	1.949569301	1.058836e-01	0.336451645	-4.10578364	FALSE	FALSE
Q9P015	MRPL15	-0.8553774083	3.971786	-2.347000164	6.326477e-02	0.336451645	-4.10592720	FALSE	FALSE
O75410	TACC1	0.6366276322	3.987764	2.298702046	6.729924e-02	0.336451645	-4.10618067	FALSE	FALSE
Q8N4Q1	CHCHD4	1.8470711429	3.375170	2.490382045	5.274024e-02	0.336451645	-4.10703421	FALSE	FALSE
Q9BSJ8	ESYT1	-0.4845870188	4.028680	-2.352764772	6.280076e-02	0.336451645	-4.10951918	FALSE	FALSE
Q9BX59	TAPBPL	0.5713857484	4.011701	1.945599641	1.064358e-01	0.336451645	-4.10953892	FALSE	FALSE
Q00577	PURA	-0.8097140250	3.971703	-2.092918579	8.780467e-02	0.336451645	-4.10964143	FALSE	FALSE
Q96HN2	AHCYL2	0.4706207142	4.028937	1.942582135	1.068575e-01	0.336451645	-4.11148934	FALSE	FALSE
Q9H8Y5	ANKZF1	0.8791778910	3.903671	2.072194820	9.020624e-02	0.336451645	-4.11242378	FALSE	FALSE
Q9P2A4	ABI3	0.7820153219	3.940735	2.180271539	7.839396e-02	0.336451645	-4.11349870	FALSE	FALSE
Q8IY21	DDX60	-0.5152407828	4.025291	-1.939435700	1.072990e-01	0.336451645	-4.11396788	FALSE	FALSE
Q03701	CEBPZ	-0.3820797870	4.038762	-2.158043911	8.068347e-02	0.336451645	-4.11407923	FALSE	FALSE
O75044	SRGAP2	-0.2953632657	4.050494	-1.951190454	1.056589e-01	0.336451645	-4.11443143	FALSE	FALSE
Q9NUI1	DECR2	-0.4984723894	4.028933	-1.948846116	1.059840e-01	0.336451645	-4.11580675	FALSE	FALSE
Q9BUR4	WRAP53	0.4246469477	4.029131	2.009664215	9.787565e-02	0.336451645	-4.11675693	FALSE	FALSE
Q9BW62	KATNAL1	-0.6249559489	4.008436	-1.941945104	1.069467e-01	0.336451645	-4.11757198	FALSE	FALSE
Q6IQ49	SDE2	0.7654518681	3.945804	2.162746488	8.019329e-02	0.336451645	-4.11935179	FALSE	FALSE
Q92614	MYO18A	-0.5156347551	4.023021	-2.174864323	7.894455e-02	0.336451645	-4.12030790	FALSE	FALSE
Q9H8G2	CAAP1	0.9745281719	3.858715	2.109082286	8.597794e-02	0.336451645	-4.12064693	FALSE	FALSE
O96017	CHEK2	-0.9966172830	3.934172	-2.081664742	8.910043e-02	0.336451645	-4.12092890	FALSE	FALSE
P31937	HIBADH	-0.2830753192	4.048810	-2.087789336	8.839279e-02	0.336451645	-4.12106514	FALSE	FALSE
Q7LGA3	HS2ST1	-1.4822359616	3.809628	-2.009276338	9.792528e-02	0.336451645	-4.12197590	FALSE	FALSE
P23368	ME2	-0.3076843180	4.047222	-2.632116613	4.417041e-02	0.336451645	-4.12379688	FALSE	FALSE
Q9Y5U2	TSSC4	1.4006390683	3.634181	2.214475804	7.500357e-02	0.336451645	-4.12426104	FALSE	FALSE
P10606	COX5B	1.3014583837	3.774493	2.709633932	4.013398e-02	0.336451645	-4.12443973	FALSE	FALSE
Q8NI08	NCOA7	0.5352077098	4.008871	1.928169965	1.088955e-01	0.336451645	-4.12536082	FALSE	FALSE
Q13015	MLLT11	1.0040549283	3.899288	2.151711721	8.134850e-02	0.336451645	-4.12544215	FALSE	FALSE
Q8TDQ7	GNPDA2	0.4515045231	4.029055	1.924670372	1.093963e-01	0.336451645	-4.12691319	FALSE	FALSE
Q9H4Z2	ZNF335	0.7489513482	3.999390	2.159640581	8.051669e-02	0.336451645	-4.12818139	FALSE	FALSE
Q8IVV7	GID4	-0.3788181433	4.040696	-1.934912107	1.079372e-01	0.336451645	-4.12857088	FALSE	FALSE
Q8IV50	LYSMD2	1.0990971440	3.821534	2.275436071	6.933968e-02	0.336451645	-4.12858258	FALSE	FALSE
O43674	NDUFB5	-1.0386104820	3.931702	-2.279902883	6.894290e-02	0.336451645	-4.12924728	FALSE	FALSE
P51665	PSMD7	-0.4466482350	4.035464	-2.773809444	3.709672e-02	0.336451645	-4.12929771	FALSE	FALSE
Q53QZ3	ARHGAP15	-0.2688927021	4.049317	-2.205911071	7.583774e-02	0.336451645	-4.13000369	FALSE	FALSE
Q8WV92	MITD1	0.4753867642	4.020671	2.004589760	9.852700e-02	0.336451645	-4.13018420	FALSE	FALSE
Q9P0U4	CXXC1	-1.1590707304	3.890148	-1.979706566	1.017865e-01	0.336451645	-4.13082165	FALSE	FALSE
Q96BR5	COA7	1.4164676651	3.607264	2.130894070	8.357569e-02	0.336451645	-4.13173648	FALSE	FALSE
Q9UGN5	PARP2	-0.3567559293	4.042176	-2.000054996	9.911287e-02	0.336451645	-4.13177658	FALSE	FALSE
Q9H5I1	SUV39H2	0.5533726915	4.012188	1.916892120	1.105180e-01	0.336451645	-4.13499559	FALSE	FALSE
P41236	PPP1R2	1.5125468737	3.554794	2.213355533	7.511213e-02	0.336451645	-4.13668175	FALSE	FALSE
Q9BV19	C1orf50	0.7452353393	3.947848	1.915581000	1.107082e-01	0.336451645	-4.13892237	FALSE	FALSE
Q86UE8	TLK2	-0.2959148807	4.047063	-2.188441039	7.756975e-02	0.336451645	-4.14051107	FALSE	FALSE
O60880	SH2D1A	-0.6724048060	4.008313	-2.751227272	3.813576e-02	0.336451645	-4.14222628	FALSE	FALSE
Q13137	CALCOCO2	0.4439817135	4.025597	2.206544521	7.577571e-02	0.336451645	-4.14239990	FALSE	FALSE
O95571	ETHE1	0.5620908585	4.003668	2.257856085	7.092501e-02	0.336451645	-4.14270096	FALSE	FALSE
P41134	ID1	0.7889712769	3.934983	1.909024684	1.116645e-01	0.336451645	-4.14297281	FALSE	FALSE
Q8WVX9	FAR1	-1.1081579063	3.903969	-1.996557384	9.956720e-02	0.336451645	-4.14304214	FALSE	FALSE
P78411	IRX5	0.8632871965	3.906469	1.904328870	1.123547e-01	0.336451645	-4.14329810	FALSE	FALSE
Q8N4P3	HDDC3	-1.9755208206	3.648309	-1.914670673	1.108405e-01	0.336451645	-4.14370184	FALSE	FALSE
A6NC98	CCDC88B	0.3566354672	4.042392	1.910045198	1.115151e-01	0.336451645	-4.14401060	FALSE	FALSE
Q9Y3E1	HDGFL3	1.2080069329	3.741589	2.117069642	8.508997e-02	0.336451645	-4.14463953	FALSE	FALSE
P40425	PBX2	-0.6402295940	4.000366	-1.935057053	1.079167e-01	0.336451645	-4.14539836	FALSE	FALSE
Q8IWC1	MAP7D3	0.2829483262	4.048181	1.996208493	9.961264e-02	0.336451645	-4.14765403	FALSE	FALSE
P51946	CCNH	-0.7147251808	3.987515	-2.011434714	9.764944e-02	0.336451645	-4.14803884	FALSE	FALSE
Q9Y2I1	NISCH	0.3398512524	4.040536	2.080204797	8.926998e-02	0.336451645	-4.14837130	FALSE	FALSE
O00442	RTCA	-0.3433134043	4.042538	-2.111557321	8.570175e-02	0.336451645	-4.14841219	FALSE	FALSE
P16383	GCFC2	0.6584494706	3.976184	2.099294997	8.707925e-02	0.336451645	-4.14863885	FALSE	FALSE
Q9BUA3	SPINDOC	1.1130194860	3.802641	2.163320246	8.013370e-02	0.336451645	-4.14965310	FALSE	FALSE
Q8IYT2	CMTR2	0.3974418554	4.043748	1.911455828	1.113090e-01	0.336451645	-4.14978443	FALSE	FALSE
Q9BVQ7	SPATA5L1	-1.9901383193	3.660495	-1.981938074	1.014897e-01	0.336451645	-4.15179796	FALSE	FALSE
Q3SXM5	HSDL1	-0.9397267725	3.949745	-2.171928948	7.924515e-02	0.336451645	-4.15209661	FALSE	FALSE
P45983	MAPK8	-0.4736526384	4.027380	-2.072097333	9.021770e-02	0.336451645	-4.15216663	FALSE	FALSE
Q5JSL3	DOCK11	-0.6263339262	4.004837	-1.892401987	1.141272e-01	0.336451645	-4.15243495	FALSE	FALSE
P53350	PLK1	0.4565403920	4.025735	1.910574340	1.114378e-01	0.336451645	-4.15259028	FALSE	FALSE
Q9Y520	PRRC2C	0.3883418351	4.035202	2.329535337	6.469306e-02	0.336451645	-4.15305895	FALSE	FALSE
O94973	AP2A2	-0.3692988458	4.040691	-2.301129480	6.709006e-02	0.336451645	-4.15453134	FALSE	FALSE
Q13439	GOLGA4	0.4910351522	4.016018	1.919589144	1.101278e-01	0.336451645	-4.15475880	FALSE	FALSE
Q15386	UBE3C	-1.6082419958	3.767215	-1.947588875	1.061587e-01	0.336451645	-4.15490191	FALSE	FALSE
Q9NYH9	UTP6	-0.7255096206	3.987514	-2.055994225	9.213127e-02	0.336451645	-4.15525761	FALSE	FALSE
Q6NVV7	CDPF1	1.0875074583	3.802559	1.960653598	1.043573e-01	0.336451645	-4.15608632	FALSE	FALSE
Q96D46	NMD3	-0.3432246518	4.042991	-2.274664285	6.940848e-02	0.336451645	-4.15617737	FALSE	FALSE
Q9NZC7	WWOX	-1.5589145433	3.770268	-1.887259543	1.149002e-01	0.336451645	-4.15735679	FALSE	FALSE
A9UHW6	MIF4GD	-0.7581812647	3.973853	-1.887075091	1.149280e-01	0.336451645	-4.15740471	FALSE	FALSE
Q9NRN9	METTL5	-1.3500894407	3.844143	-2.023982450	9.606171e-02	0.336451645	-4.15750761	FALSE	FALSE
P25098	GRK2	-0.4096415954	4.036642	-2.302436173	6.697775e-02	0.336451645	-4.15768161	FALSE	FALSE
Q9Y2T2	AP3M1	-1.4699937057	3.814297	-2.028872711	9.545019e-02	0.336451645	-4.15847693	FALSE	FALSE
Q6ZSJ8	C1orf122	0.4224090614	4.029021	2.074690079	8.991348e-02	0.336451645	-4.15873321	FALSE	FALSE
Q17RS7	GEN1	-0.5754872883	4.019431	-1.939820626	1.072449e-01	0.336451645	-4.15955200	FALSE	FALSE
Q9BW83	IFT27	0.3966448387	4.032310	2.127710329	8.392191e-02	0.336451645	-4.15969538	FALSE	FALSE
Q5RI15	COX20	-0.4167455049	4.033733	-2.027886161	9.557323e-02	0.336451645	-4.15973663	FALSE	FALSE
Q9NYP9	MIS18A	0.4381794051	4.030305	2.141351436	8.244901e-02	0.336451645	-4.15996188	FALSE	FALSE
Q9Y5Z7	HCFC2	0.7328197348	3.970442	1.964920761	1.037758e-01	0.336451645	-4.16056696	FALSE	FALSE
Q9NY93	DDX56	-0.7839183952	3.979407	-2.151770261	8.134233e-02	0.336451645	-4.16116713	FALSE	FALSE
Q9H8U3	ZFAND3	1.0365346872	3.818622	1.930504133	1.085627e-01	0.336451645	-4.16144409	FALSE	FALSE
Q9H0E3	SAP130	-0.4032157204	4.036442	-2.158573199	8.062815e-02	0.336451645	-4.16248824	FALSE	FALSE
Q8IXJ9	ASXL1	-0.6308182245	4.003242	-1.900539793	1.129147e-01	0.336451645	-4.16372492	FALSE	FALSE
Q7L0Y3	TRMT10C	-0.4317348921	4.033696	-2.226669095	7.383268e-02	0.336451645	-4.16403303	FALSE	FALSE
Q99759	MAP3K3	0.4275875734	4.027462	1.941822085	1.069640e-01	0.336451645	-4.16407012	FALSE	FALSE
P51649	ALDH5A1	-0.5316234555	4.022012	-2.290418378	6.801831e-02	0.336451645	-4.16453399	FALSE	FALSE
Q9NZN8	CNOT2	0.1847227756	4.055071	2.169365902	7.950861e-02	0.336451645	-4.16613420	FALSE	FALSE
O00499	BIN1	0.4925371667	4.017999	2.142667548	8.230835e-02	0.336451645	-4.16749768	FALSE	FALSE
O15498	YKT6	-0.6690484286	4.000158	-2.210606850	7.537918e-02	0.336451645	-4.16846105	FALSE	FALSE
O95487	SEC24B	0.4567772344	4.022881	2.174156547	7.901692e-02	0.336451645	-4.16864678	FALSE	FALSE
Q9BU02	THTPA	1.3615879673	3.611066	1.947042306	1.062348e-01	0.336451645	-4.16939886	FALSE	FALSE
Q9BPX3	NCAPG	-0.4312971766	4.033948	-2.246285893	7.198933e-02	0.336451645	-4.16953235	FALSE	FALSE
O14672	ADAM10	-0.3695154252	4.040433	-2.223845368	7.410210e-02	0.336451645	-4.16963283	FALSE	FALSE
Q9Y5Z4	HEBP2	1.3146711716	3.689890	2.174651762	7.896628e-02	0.336451645	-4.16966206	FALSE	FALSE
Q15006	EMC2	-0.9062621898	3.954027	-2.109540191	8.592677e-02	0.336451645	-4.16979001	FALSE	FALSE
Q9H7X7	IFT22	1.0965646317	3.780229	1.954932133	1.051423e-01	0.336451645	-4.17032984	FALSE	FALSE
Q4V328	GRIPAP1	0.3132660992	4.043955	2.030889539	9.519917e-02	0.336451645	-4.17074970	FALSE	FALSE
O94888	UBXN7	0.5291680603	4.009552	2.204657675	7.596063e-02	0.336451645	-4.17145502	FALSE	FALSE
Q96HA7	TONSL	0.2851367496	4.049126	1.924714688	1.093900e-01	0.336451645	-4.17214561	FALSE	FALSE
Q16254	E2F4	0.6874873872	3.965979	2.096839050	8.735791e-02	0.336451645	-4.17233476	FALSE	FALSE
Q9HC44	GPBP1L1	1.0953783389	3.767173	1.879005487	1.161521e-01	0.336451645	-4.17286627	FALSE	FALSE
O00506	STK25	-0.2069413795	4.053508	-2.534317390	4.990544e-02	0.336451645	-4.17294236	FALSE	FALSE
Q9UPQ9	TNRC6B	0.5947146122	3.988695	1.901332918	1.127972e-01	0.336451645	-4.17416014	FALSE	FALSE
Q5JSZ5	PRRC2B	0.7166298532	3.951002	1.885705392	1.151349e-01	0.336451645	-4.17430541	FALSE	FALSE
Q9H2D1	SLC25A32	-1.1465579863	3.885765	-1.870224993	1.174992e-01	0.336451645	-4.17462285	FALSE	FALSE
Q96RY7	IFT140	-1.5812591174	3.784185	-1.964718654	1.038032e-01	0.336451645	-4.17464484	FALSE	FALSE
Q14CX7	NAA25	-0.9966354214	3.932660	-2.058447023	9.183709e-02	0.336451645	-4.17498843	FALSE	FALSE
Q6ZSR9	Q6ZSR9	0.9403980399	3.863260	1.944007531	1.066581e-01	0.336451645	-4.17632839	FALSE	FALSE
Q147X3	NAA30	0.2364676316	4.053214	1.946593466	1.062973e-01	0.336451645	-4.17703401	FALSE	FALSE
Q86UL3	GPAT4	-0.6948528186	3.995241	-1.897770332	1.133258e-01	0.336451645	-4.17816509	FALSE	FALSE
P07099	EPHX1	-0.4382879300	4.031257	-1.897362033	1.133866e-01	0.336451645	-4.17975563	FALSE	FALSE
O15127	SCAMP2	-0.4729758778	4.028478	-2.221016978	7.437302e-02	0.336451645	-4.17996008	FALSE	FALSE
Q8IY37	DHX37	-1.0890221484	3.904965	-1.969225069	1.031926e-01	0.336451645	-4.18190362	FALSE	FALSE
O15318	POLR3G	1.2440136647	3.706683	2.060094622	9.164004e-02	0.336451645	-4.18200237	FALSE	FALSE
Q6P1L5	FAM117B	0.9747753250	3.859573	2.121307844	8.462270e-02	0.336451645	-4.18204738	FALSE	FALSE
Q9P0K8	FOXJ2	1.3494482016	3.598646	1.862144509	1.187529e-01	0.336451645	-4.18213469	FALSE	FALSE
Q5VV42	CDKAL1	-0.5689690921	4.014856	-2.145419509	8.201503e-02	0.336451645	-4.18258437	FALSE	FALSE
P30043	BLVRB	0.5158812393	4.010720	1.864051833	1.184558e-01	0.336451645	-4.18283926	FALSE	FALSE
Q14289	PTK2B	-0.9854035611	3.925172	-1.854630880	1.199309e-01	0.336451645	-4.18289507	FALSE	FALSE
Q9BX70	BTBD2	-0.2936163039	4.048833	-1.892369855	1.141320e-01	0.336451645	-4.18353762	FALSE	FALSE
Q9Y2X9	ZNF281	0.6517234575	3.972715	1.917432166	1.104398e-01	0.336451645	-4.18398424	FALSE	FALSE
Q8WY36	BBX	0.3445503740	4.041597	1.899117387	1.131257e-01	0.336451645	-4.18490175	FALSE	FALSE
Q9HBU6	ETNK1	-0.8097397148	3.966900	-1.923264867	1.095981e-01	0.336451645	-4.18560118	FALSE	FALSE
Q9H7B4	SMYD3	-0.9968581254	3.933766	-2.101595559	8.681906e-02	0.336451645	-4.18606806	FALSE	FALSE
Q02127	DHODH	-0.6201914892	4.003367	-1.922372142	1.097265e-01	0.336451645	-4.18674333	FALSE	FALSE
Q9H4L4	SENP3	-0.2525284696	4.051653	-1.946347471	1.063315e-01	0.336451645	-4.18726461	FALSE	FALSE
O14777	NDC80	-0.2812748908	4.048751	-2.012584717	9.750280e-02	0.336451645	-4.18840983	FALSE	FALSE
P51157	RAB28	-0.3591669277	4.045622	-1.846462564	1.212250e-01	0.336451645	-4.18922581	FALSE	FALSE
A3KMH1	VWA8	-0.4903645147	4.024234	-1.900339720	1.129444e-01	0.336451645	-4.18927605	FALSE	FALSE
Q7Z4G1	COMMD6	0.5926465176	3.992148	2.093531159	8.773471e-02	0.336451645	-4.18957219	FALSE	FALSE
Q5TZA2	CROCC	-0.5629279685	4.014590	-1.847929963	1.209915e-01	0.336451645	-4.18966992	FALSE	FALSE
Q8IWV8	UBR2	-0.3118040992	4.046974	-1.894656569	1.137899e-01	0.336451645	-4.18972612	FALSE	FALSE
Q9H4L7	SMARCAD1	-0.3326540314	4.043406	-2.083232238	8.891876e-02	0.336451645	-4.18978585	FALSE	FALSE
Q9ULX6	AKAP8L	0.6965599643	3.972961	2.262082092	7.054044e-02	0.336451645	-4.18989300	FALSE	FALSE
O43719	HTATSF1	0.1589591402	4.055865	2.755337840	3.794427e-02	0.336451645	-4.19099463	FALSE	FALSE
Q8N3C0	ASCC3	-1.1284331847	3.901920	-2.057390036	9.196374e-02	0.336451645	-4.19206115	FALSE	FALSE
P51151	RAB9A	0.2089063207	4.054427	1.986892218	1.008339e-01	0.336451645	-4.19223351	FALSE	FALSE
Q5W0B1	OBI1	0.3194301479	4.044106	2.070829253	9.036687e-02	0.336451645	-4.19224828	FALSE	FALSE
P20936	RASA1	-0.3670140531	4.045557	-1.842836489	1.218040e-01	0.336451645	-4.19249015	FALSE	FALSE
Q9BQ67	GRWD1	0.5473358540	4.010984	2.459187473	5.485832e-02	0.336451645	-4.19358329	FALSE	FALSE
O14737	PDCD5	1.2110893520	3.816949	2.721335367	3.956048e-02	0.336451645	-4.19419826	FALSE	FALSE
Q9C0C7	AMBRA1	-0.3878844904	4.039080	-1.868395949	1.177818e-01	0.336451645	-4.19442179	FALSE	FALSE
Q13601	KRR1	-0.3420214004	4.042191	-1.976751287	1.021809e-01	0.336451645	-4.19565900	FALSE	FALSE
Q7Z6M4	MTERF4	0.4414065758	4.032157	1.840128814	1.222382e-01	0.336451645	-4.19622170	FALSE	FALSE
Q9Y4W6	AFG3L2	-0.2706368411	4.049163	-2.119144501	8.486087e-02	0.336451645	-4.19658682	FALSE	FALSE
P54709	ATP1B3	-0.8410071912	3.972785	-2.302680255	6.695679e-02	0.336451645	-4.19696582	FALSE	FALSE
Q92930	RAB8B	-0.6270387748	4.002415	-2.050837588	9.275294e-02	0.336451645	-4.19698423	FALSE	FALSE
Q16656	NRF1	0.6106173907	3.993456	2.280656673	6.887618e-02	0.336451645	-4.19734498	FALSE	FALSE
Q5T4S7	UBR4	-0.3974479549	4.036776	-2.098626850	8.715497e-02	0.336451645	-4.19760736	FALSE	FALSE
Q8WVZ9	KBTBD7	-0.4843333315	4.027934	-1.833507045	1.233066e-01	0.336451645	-4.19949313	FALSE	FALSE
Q9UKJ3	GPATCH8	0.3999142294	4.031000	1.996243068	9.960814e-02	0.336451645	-4.20078018	FALSE	FALSE
Q8WW12	PCNP	1.0227815820	3.893854	2.762174048	3.762815e-02	0.336451645	-4.20310736	FALSE	FALSE
Q9H0R1	AP5M1	-1.5599843553	3.766868	-1.828504433	1.241200e-01	0.336451645	-4.20359637	FALSE	FALSE
P78362	SRPK2	-0.3573098059	4.041450	-2.240007560	7.257393e-02	0.336451645	-4.20377209	FALSE	FALSE
Q9NXD2	MTMR10	-0.5058719804	4.029578	-1.845605231	1.213616e-01	0.336451645	-4.20565524	FALSE	FALSE
Q8TBC3	SHKBP1	0.5777740917	3.997265	1.842439198	1.218676e-01	0.336451645	-4.20638855	FALSE	FALSE
Q9Y6I3	EPN1	-0.5470687271	4.013560	-1.935398528	1.078684e-01	0.336451645	-4.20705979	FALSE	FALSE
Q7Z3U7	MON2	-0.3368861276	4.046251	-1.827619859	1.242645e-01	0.336451645	-4.20775012	FALSE	FALSE
Q9H446	RWDD1	0.6544615400	3.985246	2.300896656	6.711009e-02	0.336451645	-4.20822037	FALSE	FALSE
P56181	NDUFV3	0.9075299547	3.893723	2.184602597	7.795586e-02	0.336451645	-4.20847571	FALSE	FALSE
P84095	RHOG	-0.5800560040	4.017398	-2.449137498	5.556008e-02	0.336451645	-4.20973470	FALSE	FALSE
Q5VZ89	DENND4C	-0.6021421406	4.006206	-1.953643526	1.053199e-01	0.336451645	-4.20974810	FALSE	FALSE
O75152	ZC3H11A	-0.3339435069	4.043234	-2.147918610	8.174962e-02	0.336451645	-4.20998543	FALSE	FALSE
Q15738	NSDHL	-0.3341988648	4.043461	-2.135782584	8.304701e-02	0.336451645	-4.21094370	FALSE	FALSE
Q15628	TRADD	-0.6050245743	4.002372	-1.839479173	1.223426e-01	0.336451645	-4.21155459	FALSE	FALSE
Q9P1Y6	PHRF1	0.3138772436	4.043146	2.103923948	8.655655e-02	0.336451645	-4.21206697	FALSE	FALSE
Q9NSI2	FAM207A	-0.8243182217	3.962649	-1.906767041	1.119958e-01	0.336451645	-4.21303766	FALSE	FALSE
O94874	UFL1	-0.4424130220	4.031583	-2.121597143	8.459090e-02	0.336451645	-4.21328686	FALSE	FALSE
Q6PID6	TTC33	0.3338217794	4.040571	2.053281620	9.245775e-02	0.336451645	-4.21376423	FALSE	FALSE
Q9Y5N6	ORC6	-0.7654908911	3.983207	-2.180828100	7.833752e-02	0.336451645	-4.21433445	FALSE	FALSE
P29084	GTF2E2	0.3154477373	4.044710	1.897428036	1.133768e-01	0.336451645	-4.21627815	FALSE	FALSE
P04632	CAPNS1	-0.4160031284	4.035096	-2.275692201	6.931686e-02	0.336451645	-4.21756496	FALSE	FALSE
Q86UP2	KTN1	-0.4228171907	4.034041	-2.137852750	8.282418e-02	0.336451645	-4.21772346	FALSE	FALSE
Q9H223	EHD4	-0.4453649297	4.029758	-1.993021911	1.000286e-01	0.336451645	-4.21934288	FALSE	FALSE
P05107	ITGB2	-0.6496286767	4.002657	-2.199902898	7.642875e-02	0.336451645	-4.21946027	FALSE	FALSE
Q76L83	ASXL2	-0.3453288429	4.046778	-1.807472664	1.275998e-01	0.336451645	-4.21992901	FALSE	FALSE
O14828	SCAMP3	-0.6884523941	4.000509	-2.365040594	6.182472e-02	0.336451645	-4.22091423	FALSE	FALSE
Q9BYC5	FUT8	-0.2704594220	4.050745	-1.861023793	1.189279e-01	0.336451645	-4.22094053	FALSE	FALSE
Q9H8H0	NOL11	-0.3170734220	4.045206	-2.235370331	7.300895e-02	0.336451645	-4.22203703	FALSE	FALSE
P29016	CD1B	-0.5721798215	4.015851	-2.284059604	6.857583e-02	0.336451645	-4.22274516	FALSE	FALSE
Q96GD0	PDXP	-0.5218996457	4.023898	-2.374374866	6.109342e-02	0.336451645	-4.22345097	FALSE	FALSE
Q9H6R4	NOL6	-1.1816700181	3.888681	-2.044424713	9.353215e-02	0.336451645	-4.22353103	FALSE	FALSE
Q99549	MPHOSPH8	0.6311428611	3.976537	1.931505669	1.084203e-01	0.336451645	-4.22436365	FALSE	FALSE
Q6PI98	INO80C	0.2291313093	4.052928	1.937467067	1.075763e-01	0.336451645	-4.22520928	FALSE	FALSE
P27144	AK4	-0.3160006117	4.044862	-1.980731677	1.016500e-01	0.336451645	-4.22576649	FALSE	FALSE
Q9UHB7	AFF4	0.2856570066	4.049691	1.840572424	1.221669e-01	0.336451645	-4.22670229	FALSE	FALSE
Q9Y3E0	GOLT1B	-0.6071448736	4.027570	-1.978739448	1.019154e-01	0.336451645	-4.22677098	FALSE	FALSE
O75880	SCO1	-0.5064848458	4.022458	-2.111783645	8.567654e-02	0.336451645	-4.22695947	FALSE	FALSE
O75367	MACROH2A1	-0.8268422257	3.986829	-2.951409652	2.993114e-02	0.336451645	-4.22718613	FALSE	FALSE
Q9NWX5	ASB6	0.3094825953	4.046849	1.824746718	1.247346e-01	0.336451645	-4.22735362	FALSE	FALSE
Q9NP64	ZCCHC17	-0.6465556620	3.986501	-1.797774323	1.292374e-01	0.336451645	-4.22742320	FALSE	FALSE
Q9BPZ7	MAPKAP1	-0.5021773450	4.023855	-1.807624121	1.275743e-01	0.336451645	-4.22752061	FALSE	FALSE
Q96DF8	ESS2	0.2625071496	4.049885	1.933798832	1.080948e-01	0.336451645	-4.22805669	FALSE	FALSE
Q8WVC0	LEO1	0.5704089503	4.001454	2.260758365	7.066066e-02	0.336451645	-4.22813881	FALSE	FALSE
Q7L4I2	RSRC2	0.5654959395	4.003465	2.283204406	6.865118e-02	0.336451645	-4.22838880	FALSE	FALSE
Q92917	GPKOW	0.6042274629	3.997630	2.410636795	5.833916e-02	0.336451645	-4.22860972	FALSE	FALSE
Q9BYC8	MRPL32	-0.5220054444	4.013774	-1.840374858	1.221986e-01	0.336451645	-4.22931043	FALSE	FALSE
P98196	ATP11A	-0.5394773202	4.016548	-1.794816752	1.297410e-01	0.336451645	-4.22971420	FALSE	FALSE
Q9Y2F5	ICE1	0.4878002430	4.019583	1.799638335	1.289210e-01	0.336451645	-4.23007178	FALSE	FALSE
Q9BSQ5	CCM2	0.6117733285	3.982345	1.815125166	1.263224e-01	0.336451645	-4.23044113	FALSE	FALSE
Q15723	ELF2	-1.3376283113	3.833290	-1.887067673	1.149291e-01	0.336451645	-4.23091645	FALSE	FALSE
B0I1T2	MYO1G	-0.7187199660	3.993781	-2.273876306	6.947881e-02	0.336451645	-4.23112779	FALSE	FALSE
P78318	IGBP1	0.6425378249	3.979871	2.127086094	8.398996e-02	0.336451645	-4.23117853	FALSE	FALSE
A2VDJ0	TMEM131L	-0.7778267411	3.969484	-1.817997723	1.258462e-01	0.336451645	-4.23136108	FALSE	FALSE
Q8WVK7	SKA2	-1.2427856801	3.856004	-1.847676700	1.210317e-01	0.336451645	-4.23154051	FALSE	FALSE
Q9NS73	MBIP	0.8376273619	3.896090	1.868186533	1.178142e-01	0.336451645	-4.23195448	FALSE	FALSE
O75380	NDUFS6	0.9923486512	3.866997	2.280669969	6.887500e-02	0.336451645	-4.23342760	FALSE	FALSE
Q8NBT0	POC1A	-0.9263784343	3.934351	-1.800179042	1.288293e-01	0.336451645	-4.23366268	FALSE	FALSE
Q9Y224	RTRAF	-0.2155642046	4.053047	-2.589198585	4.659387e-02	0.336451645	-4.23418865	FALSE	FALSE
Q9BRR8	GPATCH1	0.4683020619	4.019032	1.918998622	1.102131e-01	0.336451645	-4.23572809	FALSE	FALSE
P12814	ACTN1	-0.4679911963	4.027432	-2.073129812	9.009643e-02	0.336451645	-4.23599003	FALSE	FALSE
Q8TBE0	BAHD1	-0.5142801876	4.019333	-1.788099525	1.308921e-01	0.336451645	-4.23628098	FALSE	FALSE
P49406	MRPL19	-1.0455440174	3.926792	-2.158723956	8.061239e-02	0.336451645	-4.23652939	FALSE	FALSE
Q8IU81	IRF2BP1	-0.1595634963	4.056540	-2.089302017	8.821892e-02	0.336451645	-4.23671545	FALSE	FALSE
Q15669	RHOH	-0.3722050510	4.038581	-1.862267621	1.187337e-01	0.336451645	-4.23781066	FALSE	FALSE
Q96A49	SYAP1	0.6021907700	3.989513	2.082166582	8.904223e-02	0.336451645	-4.23787798	FALSE	FALSE
Q9Y4G6	TLN2	-0.6386257140	4.015987	-1.892637647	1.140919e-01	0.336451645	-4.23845399	FALSE	FALSE
Q13427	PPIG	0.3413595015	4.041972	2.467912190	5.425684e-02	0.336451645	-4.23872586	FALSE	FALSE
Q15361	TTF1	-0.4120916691	4.035276	-1.800279464	1.288123e-01	0.336451645	-4.24072566	FALSE	FALSE
Q9P1U0	ZNRD1	0.8011950924	3.921510	1.780346373	1.322336e-01	0.336451645	-4.24453767	FALSE	FALSE
Q8IWD4	CCDC117	1.2616115940	3.665348	1.942975456	1.068024e-01	0.336451645	-4.24468999	FALSE	FALSE
Q9GZM5	YIPF3	0.2294185234	4.052947	1.912294422	1.111866e-01	0.336451645	-4.24481492	FALSE	FALSE
Q86WA8	LONP2	0.4872182266	4.015999	1.780505063	1.322060e-01	0.336451645	-4.24549095	FALSE	FALSE
Q99081	TCF12	0.7249341663	3.969540	2.367778512	6.160925e-02	0.336451645	-4.24614641	FALSE	FALSE
O94900	TOX	1.1406354681	3.811507	2.392679431	5.968608e-02	0.336451645	-4.24628156	FALSE	FALSE
Q13595	TRA2A	0.5901446603	4.006094	2.659385395	4.270211e-02	0.336451645	-4.24709003	FALSE	FALSE
Q12830	BPTF	-0.6062350074	4.002568	-1.835272480	1.230208e-01	0.336451645	-4.24771650	FALSE	FALSE
Q9UL25	RAB21	-0.9997878856	3.943809	-2.353105407	6.277346e-02	0.336451645	-4.24869082	FALSE	FALSE
P00519	ABL1	0.3048849861	4.049211	1.782806068	1.318065e-01	0.336451645	-4.24919848	FALSE	FALSE
Q8IWA5	SLC44A2	-0.4608679725	4.028050	-1.793764860	1.299206e-01	0.336451645	-4.24963452	FALSE	FALSE
Q04721	NOTCH2	1.1390967548	3.731549	1.806166935	1.278190e-01	0.336451645	-4.24965265	FALSE	FALSE
Q9NW81	DMAC2	-1.0489335919	3.907732	-1.866049871	1.181453e-01	0.336451645	-4.25013897	FALSE	FALSE
P0DPB6	POLR1D	1.2850215518	3.753212	2.467079089	5.431396e-02	0.336451645	-4.25108517	FALSE	FALSE
Q96RR1	TWNK	0.4307976172	4.034553	1.768059603	1.343878e-01	0.336451645	-4.25149127	FALSE	FALSE
Q8TB96	ITFG1	-0.9091058001	3.962168	-1.993493328	9.996699e-02	0.336451645	-4.25194961	FALSE	FALSE
Q8N9N7	LRRC57	-0.5453299275	4.008224	-1.764983844	1.349325e-01	0.336451645	-4.25240194	FALSE	FALSE
Q96RT1	ERBIN	0.4732769810	4.016951	2.029185759	9.541118e-02	0.336451645	-4.25254246	FALSE	FALSE
Q9Y2Y1	POLR3K	0.4617656984	4.022529	2.036753132	9.447324e-02	0.336451645	-4.25399502	FALSE	FALSE
Q9Y3A6	TMED5	-1.1838990729	3.884394	-2.016393575	9.701875e-02	0.336451645	-4.25415255	FALSE	FALSE
Q8N1B4	VPS52	-1.0056218958	3.916539	-1.837488892	1.226630e-01	0.336451645	-4.25602255	FALSE	FALSE
P30520	ADSS2	-0.3257262792	4.045899	-2.632363299	4.415689e-02	0.336451645	-4.25738339	FALSE	FALSE
Q96RY5	CRAMP1	-2.0205749703	3.636805	-1.916745830	1.105392e-01	0.336451645	-4.25774499	FALSE	FALSE
P17029	ZKSCAN1	-0.9996716730	3.897645	-1.765136769	1.349054e-01	0.336451645	-4.25791986	FALSE	FALSE
Q9H307	PNN	-0.3762636078	4.040724	-2.460749231	5.475013e-02	0.336451645	-4.25794803	FALSE	FALSE
Q9H936	SLC25A22	-0.3296237155	4.042059	-1.962276434	1.041357e-01	0.336451645	-4.25800180	FALSE	FALSE
Q13416	ORC2	-0.3451827613	4.041436	-2.048800521	9.299972e-02	0.336451645	-4.25874856	FALSE	FALSE
P45844	ABCG1	0.5288097139	4.019883	1.760778212	1.356810e-01	0.336451645	-4.25949046	FALSE	FALSE
P55039	DRG2	-0.3021351932	4.046006	-2.151649008	8.135511e-02	0.336451645	-4.25991773	FALSE	FALSE
A4D161	FAM221A	1.0608805418	3.807593	1.989065118	1.005477e-01	0.336451645	-4.26087006	FALSE	FALSE
Q15149	PLEC	-0.3833187697	4.038656	-1.781873450	1.319683e-01	0.336451645	-4.26183229	FALSE	FALSE
P61019	RAB2A	-0.5828215805	4.015353	-2.360647242	6.217215e-02	0.336451645	-4.26231821	FALSE	FALSE
Q9NQV6	PRDM10	-1.3368592329	3.838674	-1.932991760	1.082092e-01	0.336451645	-4.26286100	FALSE	FALSE
Q01664	TFAP4	0.7079082245	3.951340	1.940676035	1.071248e-01	0.336451645	-4.26313557	FALSE	FALSE
Q9UBB5	MBD2	-1.1019291297	3.890243	-1.817141680	1.259879e-01	0.336451645	-4.26326629	FALSE	FALSE
Q5TKA1	LIN9	-0.4963805839	4.021292	-1.755177110	1.366843e-01	0.336451645	-4.26335159	FALSE	FALSE
P28749	RBL1	0.5043099518	4.007731	1.862245999	1.187371e-01	0.336451645	-4.26353352	FALSE	FALSE
P56589	PEX3	-1.1221967934	3.895497	-1.945242883	1.064855e-01	0.336451645	-4.26430677	FALSE	FALSE
Q9UPT9	USP22	-0.7392513939	3.980129	-1.930482131	1.085658e-01	0.336451645	-4.26431903	FALSE	FALSE
P53611	RABGGTB	-0.5351296667	4.018947	-2.127778585	8.391447e-02	0.336451645	-4.26462113	FALSE	FALSE
Q92520	FAM3C	-0.7048147719	3.987097	-1.944075752	1.066485e-01	0.336451645	-4.26487246	FALSE	FALSE
P02795	MT2A	1.6180520950	3.612854	1.986502278	1.008854e-01	0.336451645	-4.26507746	FALSE	FALSE
Q96S90	LYSMD1	1.1419820815	3.725201	1.857220683	1.195235e-01	0.336451645	-4.26518449	FALSE	FALSE
Q969Z0	TBRG4	-1.0884763977	3.908927	-2.021801975	9.633569e-02	0.336451645	-4.26547182	FALSE	FALSE
Q5SRE5	NUP188	-0.2689226443	4.048957	-2.172454609	7.919123e-02	0.336451645	-4.26600784	FALSE	FALSE
Q96L50	LRR1	-0.3422634066	4.043529	-1.767689342	1.344532e-01	0.336451645	-4.26612039	FALSE	FALSE
Q8TCY9	URGCP	-0.4065297259	4.036497	-1.756868058	1.363806e-01	0.336451645	-4.26630555	FALSE	FALSE
Q9BSU1	C16orf70	-0.4172080345	4.035659	-1.748881412	1.378208e-01	0.336451645	-4.26723361	FALSE	FALSE
Q8IXM2	BAP18	0.8505631817	3.926954	2.308821398	6.643178e-02	0.336451645	-4.26752656	FALSE	FALSE
Q3KRA6	C2orf76	-0.3471784452	4.040704	-1.818193552	1.258138e-01	0.336451645	-4.26786452	FALSE	FALSE
P20701	ITGAL	-0.5831710841	4.006789	-1.772717229	1.335671e-01	0.336451645	-4.26795638	FALSE	FALSE
P22415	USF1	1.1779142474	3.773931	2.248472670	7.178688e-02	0.336451645	-4.26907181	FALSE	FALSE
Q14687	GSE1	-0.2038205630	4.055054	-1.886179098	1.150633e-01	0.336451645	-4.26909258	FALSE	FALSE
Q9NWS0	PIH1D1	0.6635178568	3.977936	2.223465693	7.413841e-02	0.336451645	-4.26966255	FALSE	FALSE
Q96EY7	PTCD3	-0.5012055297	4.023956	-2.138652813	8.273823e-02	0.336451645	-4.26971987	FALSE	FALSE
Q96GD4	AURKB	-0.8851745869	3.947763	-1.886356081	1.150365e-01	0.336451645	-4.27016547	FALSE	FALSE
Q6ZW49	PAXIP1	0.6026671364	3.983161	1.911382258	1.113197e-01	0.336451645	-4.27019870	FALSE	FALSE
Q6ZMG9	CERS6	-0.4220217578	4.030990	-1.850123753	1.206432e-01	0.336451645	-4.27031031	FALSE	FALSE
P48507	GCLM	-0.6412497981	4.003714	-2.192558897	7.715778e-02	0.336451645	-4.27046211	FALSE	FALSE
Q96CG3	TIFA	-0.9926144180	3.915778	-1.867698668	1.178897e-01	0.336451645	-4.27076253	FALSE	FALSE
Q96EV8	DTNBP1	0.3943434416	4.032053	1.826538207	1.244413e-01	0.336451645	-4.27105895	FALSE	FALSE
Q9Y485	DMXL1	-0.5171308262	4.019555	-1.747818270	1.380137e-01	0.336451645	-4.27115326	FALSE	FALSE
P30419	NMT1	-0.4204760405	4.035894	-2.400249374	5.911426e-02	0.336451645	-4.27254699	FALSE	FALSE
P49257	LMAN1	-0.8157188054	3.973401	-2.165414689	7.991656e-02	0.336451645	-4.27261106	FALSE	FALSE
Q6NZY4	ZCCHC8	0.7349588670	3.957006	2.223373467	7.414723e-02	0.336451645	-4.27274941	FALSE	FALSE
P61020	RAB5B	0.5065095263	4.016902	1.912843024	1.111066e-01	0.336451645	-4.27295666	FALSE	FALSE
Q9HBK9	AS3MT	0.5233100739	4.006668	1.828412977	1.241350e-01	0.336451645	-4.27328509	FALSE	FALSE
Q14241	ELOA	-0.5412634603	4.025142	-1.783105804	1.317545e-01	0.336451645	-4.27378679	FALSE	FALSE
P54259	ATN1	0.8742080558	3.872719	1.744623713	1.385948e-01	0.336451645	-4.27461861	FALSE	FALSE
P00734	F2	0.7148778471	3.959947	1.757122678	1.363349e-01	0.336451645	-4.27615268	FALSE	FALSE
P15880	RPS2	-0.7385498241	3.998661	-2.897044593	3.194766e-02	0.336451645	-4.27624063	FALSE	FALSE
P61421	ATP6V0D1	-0.7402141772	3.981055	-1.967455432	1.034319e-01	0.336451645	-4.27697374	FALSE	FALSE
Q9NYZ3	GTSE1	0.7116264567	3.952087	1.985955593	1.009576e-01	0.336451645	-4.27706635	FALSE	FALSE
Q8IXK0	PHC2	-0.2166097362	4.052789	-2.183752439	7.804165e-02	0.336451645	-4.27718722	FALSE	FALSE
Q13017	ARHGAP5	0.3541758162	4.041826	1.740109165	1.394203e-01	0.336451645	-4.27726559	FALSE	FALSE
Q8IX90	SKA3	1.0800032223	3.778195	1.926836321	1.090861e-01	0.336451645	-4.27850048	FALSE	FALSE
Q9P2M7	CGN	0.6634492298	3.962240	1.853744377	1.200706e-01	0.336451645	-4.27941657	FALSE	FALSE
Q8NC60	NOA1	-0.2940990254	4.046412	-1.875610322	1.166711e-01	0.336451645	-4.28020359	FALSE	FALSE
O00425	IGF2BP3	-0.8131877749	3.970099	-2.058044168	9.188534e-02	0.336451645	-4.28024515	FALSE	FALSE
Q9Y3B8	REXO2	0.1635577031	4.055885	2.121079071	8.464785e-02	0.336451645	-4.28137968	FALSE	FALSE
Q96CM8	ACSF2	-0.6255182449	4.000027	-1.873501633	1.169947e-01	0.336451645	-4.28150500	FALSE	FALSE
Q9H5U6	ZCCHC4	-0.3457014382	4.045450	-1.729163093	1.414421e-01	0.336451645	-4.28371199	FALSE	FALSE
Q8ND82	ZNF280C	0.3811020648	4.039077	1.730119659	1.412643e-01	0.336451645	-4.28375361	FALSE	FALSE
O00178	GTPBP1	-0.5296106755	4.018960	-2.071477965	9.029053e-02	0.336451645	-4.28466916	FALSE	FALSE
Q96GM8	TOE1	-1.2662298105	3.865425	-2.032273597	9.502730e-02	0.336451645	-4.28488840	FALSE	FALSE
Q13325	IFIT5	0.3360264803	4.043061	1.759981862	1.358232e-01	0.336451645	-4.28495226	FALSE	FALSE
Q9Y3T9	NOC2L	-0.6634667226	4.000293	-2.163435723	8.012171e-02	0.336451645	-4.28516976	FALSE	FALSE
Q8WUI4	HDAC7	-0.7223802260	3.978314	-1.763327650	1.352268e-01	0.336451645	-4.28556719	FALSE	FALSE
P48634	PRRC2A	0.4700574516	4.018877	2.089159528	8.823529e-02	0.336451645	-4.28608401	FALSE	FALSE
Q8IYB8	SUPV3L1	-0.7195456552	3.981809	-1.884152672	1.153698e-01	0.336451645	-4.28622870	FALSE	FALSE
Q9HBH0	RHOF	-0.6406417731	3.985589	-1.726877180	1.418680e-01	0.336451645	-4.28638852	FALSE	FALSE
Q9UKM7	MAN1B1	0.4068871703	4.037166	1.717718763	1.435872e-01	0.336451645	-4.28738743	FALSE	FALSE
Q16566	CAMK4	-0.5137354396	4.015767	-1.721012602	1.429665e-01	0.336451645	-4.28767062	FALSE	FALSE
O75822	EIF3J	0.7627791427	3.969804	2.725569164	3.935519e-02	0.336451645	-4.28771264	FALSE	FALSE
Q96MW1	CCDC43	0.6258816591	3.987259	2.216272687	7.482979e-02	0.336451645	-4.28848033	FALSE	FALSE
O00754	MAN2B1	0.8614556588	3.883788	1.826326844	1.244758e-01	0.336451645	-4.28885629	FALSE	FALSE
L0R819	ASDURF	0.7714422173	3.932211	2.012032578	9.757318e-02	0.336451645	-4.28934501	FALSE	FALSE
Q56NI9	ESCO2	-0.3407010933	4.043187	-1.764820928	1.349615e-01	0.336451645	-4.29013296	FALSE	FALSE
Q9H582	ZNF644	1.1253502611	3.718005	1.728426016	1.415793e-01	0.336451645	-4.29017747	FALSE	FALSE
Q96I59	NARS2	0.1793000294	4.055234	2.050816563	9.275549e-02	0.336451645	-4.29040668	FALSE	FALSE
Q8TA86	RP9	-0.8436383531	3.944970	-1.760747942	1.356864e-01	0.336451645	-4.29040964	FALSE	FALSE
Q6IQ32	ADNP2	0.5963623845	3.996685	1.718727405	1.433969e-01	0.336451645	-4.29097531	FALSE	FALSE
Q8NHV1	GIMAP7	-0.3531304158	4.041954	-1.729624510	1.413563e-01	0.336451645	-4.29190897	FALSE	FALSE
Q9Y6D6	ARFGEF1	-0.5079884913	4.019065	-1.838468671	1.225051e-01	0.336451645	-4.29220826	FALSE	FALSE
P57088	TMEM33	-0.6404568444	4.004472	-2.227835971	7.372164e-02	0.336451645	-4.29221358	FALSE	FALSE
Q6IQ23	PLEKHA7	0.3847418376	4.032443	1.805352287	1.279560e-01	0.336451645	-4.29249637	FALSE	FALSE
Q9HCE5	METTL14	0.4935967617	4.010022	1.881730929	1.157372e-01	0.336451645	-4.29261653	FALSE	FALSE
Q8N128	FAM177A1	0.3859281885	4.041851	1.710538996	1.449495e-01	0.336451645	-4.29330144	FALSE	FALSE
Q96II8	LRCH3	0.6012681178	3.985673	1.960089241	1.044345e-01	0.336451645	-4.29347836	FALSE	FALSE
Q9NXR5	ANKRD10	0.7090005406	3.953032	1.837902361	1.225963e-01	0.336451645	-4.29409640	FALSE	FALSE
Q969K3	RNF34	0.5247889509	4.003129	1.762650275	1.353473e-01	0.336451645	-4.29434418	FALSE	FALSE
Q8WTT2	NOC3L	-0.6956589597	3.983115	-1.782107171	1.319277e-01	0.336451645	-4.29485755	FALSE	FALSE
O95619	YEATS4	-0.4828110901	4.024487	-2.027338345	9.564163e-02	0.336451645	-4.29574412	FALSE	FALSE
O43791	SPOP	-0.4927563918	4.020221	-1.704489597	1.461073e-01	0.336451645	-4.29686749	FALSE	FALSE
Q96SB4	SRPK1	-0.5226711440	4.020982	-2.135697327	8.305620e-02	0.336451645	-4.29739635	FALSE	FALSE
Q96QC0	PPP1R10	-1.0190419908	3.901625	-1.879843430	1.160244e-01	0.336451645	-4.29773733	FALSE	FALSE
Q15560	TCEA2	0.3916803192	4.030924	1.855439905	1.198035e-01	0.336451645	-4.29835828	FALSE	FALSE
Q7Z2T5	TRMT1L	-1.5238712695	3.775282	-1.833687232	1.232774e-01	0.336451645	-4.29900892	FALSE	FALSE
Q7Z6M1	RABEPK	0.4392423738	4.023103	1.832745551	1.234301e-01	0.336451645	-4.29906911	FALSE	FALSE
O75746	SLC25A12	-0.5660414199	4.013612	-2.069931553	9.047263e-02	0.336451645	-4.29997295	FALSE	FALSE
Q9Y248	GINS2	0.5145108394	4.013446	2.236036392	7.294630e-02	0.336451645	-4.30010495	FALSE	FALSE
O00763	ACACB	-0.8760403034	3.961503	-2.155762700	8.092239e-02	0.336451645	-4.30010733	FALSE	FALSE
Q9C0B1	FTO	-0.6164771140	4.006085	-2.096263287	8.742337e-02	0.336451645	-4.30016344	FALSE	FALSE
Q15070	OXA1L	-0.3722676290	4.037625	-1.911573730	1.112917e-01	0.336451645	-4.30037565	FALSE	FALSE
Q14562	DHX8	-0.3756502560	4.038696	-2.108137255	8.608364e-02	0.336451645	-4.30123425	FALSE	FALSE
Q9ULI0	ATAD2B	0.3851844133	4.031665	1.803582058	1.282542e-01	0.336451645	-4.30252199	FALSE	FALSE
Q13637	RAB32	-0.6593456668	4.000371	-2.163416230	8.012374e-02	0.336451645	-4.30274870	FALSE	FALSE
Q8TEW0	PARD3	-0.6276658522	3.999225	-1.888395871	1.147289e-01	0.336451645	-4.30303246	FALSE	FALSE
P52747	ZNF143	0.3405021571	4.041265	1.804459834	1.281062e-01	0.336451645	-4.30438270	FALSE	FALSE
P22033	MMUT	-1.0189776182	3.920159	-1.937736074	1.075383e-01	0.336451645	-4.30450682	FALSE	FALSE
Q12962	TAF10	1.1680363428	3.736378	1.997991859	9.938061e-02	0.336451645	-4.30453666	FALSE	FALSE
Q96S55	WRNIP1	-0.2899260979	4.046991	-1.997464532	9.944916e-02	0.336451645	-4.30505816	FALSE	FALSE
O75934	BCAS2	0.6409206296	3.986259	2.299585132	6.722306e-02	0.336451645	-4.30531229	FALSE	FALSE
P61916	NPC2	0.8124379888	3.927098	2.149717361	8.155914e-02	0.336451645	-4.30546975	FALSE	FALSE
Q86Y56	DNAAF5	-0.3742066588	4.037764	-1.867691612	1.178908e-01	0.336451645	-4.30652057	FALSE	FALSE
O43379	WDR62	-1.0403672227	3.902369	-1.766665262	1.346345e-01	0.336451645	-4.30739029	FALSE	FALSE
Q9H0Z9	RBM38	0.8107306739	3.900823	1.813031553	1.266706e-01	0.336451645	-4.30775608	FALSE	FALSE
Q8TC05	MDM1	-2.2820332911	3.486776	-1.765556903	1.348309e-01	0.336451645	-4.30868909	FALSE	FALSE
Q8IYH5	ZZZ3	0.9381240754	3.831345	1.708617032	1.453164e-01	0.336451645	-4.30881368	FALSE	FALSE
P17098	ZNF8	0.3670099011	4.036564	1.727663073	1.417214e-01	0.336451645	-4.30896209	FALSE	FALSE
Q9NV88	INTS9	0.8212287167	3.917766	2.062360993	9.136969e-02	0.336451645	-4.30937530	FALSE	FALSE
Q9UII4	HERC5	-0.5110935583	4.019161	-1.949520675	1.058903e-01	0.336451645	-4.31019981	FALSE	FALSE
O75477	ERLIN1	-0.5535151398	4.015720	-2.093024311	8.779259e-02	0.336451645	-4.31027040	FALSE	FALSE
Q9NQS1	AVEN	1.6197887392	3.448305	2.100506392	8.694214e-02	0.336451645	-4.31113117	FALSE	FALSE
Q07021	C1QBP	0.4323018637	4.033683	2.833495265	3.449711e-02	0.336451645	-4.31207861	FALSE	FALSE
Q8WUJ0	STYX	0.4603910081	4.026174	1.683645554	1.501674e-01	0.336503589	-4.31233540	FALSE	FALSE
Q8WU90	ZC3H15	0.3189042081	4.043072	2.340456129	6.379597e-02	0.336451645	-4.31299425	FALSE	FALSE
Q96BW5	PTER	0.9815598484	3.832914	1.939371010	1.073081e-01	0.336451645	-4.31338855	FALSE	FALSE
Q15554	TERF2	-0.2949383874	4.046744	-1.822333970	1.251309e-01	0.336451645	-4.31342978	FALSE	FALSE
Q5JTZ9	AARS2	-0.3859019968	4.036824	-1.979252849	1.018469e-01	0.336451645	-4.31385113	FALSE	FALSE
Q92556	ELMO1	-0.4372611421	4.032299	-2.192326453	7.718097e-02	0.336451645	-4.31392873	FALSE	FALSE
O60942	RNGTT	-0.3307027244	4.042865	-1.916703868	1.105453e-01	0.336451645	-4.31410176	FALSE	FALSE
Q9H497	TOR3A	0.3025154516	4.045935	1.751274082	1.373878e-01	0.336451645	-4.31492791	FALSE	FALSE
O43805	SSNA1	1.6932409114	3.426521	2.168444749	7.960352e-02	0.336451645	-4.31512389	FALSE	FALSE
Q13045	FLII	-0.3861395310	4.036728	-1.964971578	1.037689e-01	0.336451645	-4.31518176	FALSE	FALSE
Q9HAB8	PPCS	-0.4113856926	4.033055	-1.763630724	1.351729e-01	0.336451645	-4.31603836	FALSE	FALSE
Q8TAA9	VANGL1	0.4683002668	4.026984	1.677126445	1.514600e-01	0.336503589	-4.31620310	FALSE	FALSE
Q6ZSS7	MFSD6	0.5110437847	4.023318	1.691017143	1.487189e-01	0.336451645	-4.31646184	FALSE	FALSE
Q5JTD0	TJAP1	1.0454730852	3.801310	1.944016536	1.066568e-01	0.336451645	-4.31695370	FALSE	FALSE
Q9NX20	MRPL16	-0.4758298853	4.025014	-1.993333467	9.998789e-02	0.336451645	-4.31706871	FALSE	FALSE
Q92576	PHF3	0.4191599683	4.025785	1.795392846	1.296427e-01	0.336451645	-4.31714771	FALSE	FALSE
P30307	CDC25C	0.3527375996	4.039816	1.709572574	1.451339e-01	0.336451645	-4.31771935	FALSE	FALSE
O43617	TRAPPC3	-0.4072600828	4.035521	-2.237700405	7.279002e-02	0.336451645	-4.31821346	FALSE	FALSE
Q9BXK5	BCL2L13	0.3279256478	4.040866	1.849873559	1.206829e-01	0.336451645	-4.31842036	FALSE	FALSE
Q7Z7A1	CNTRL	-0.5472624902	4.017826	-1.685099935	1.498805e-01	0.336480960	-4.31851094	FALSE	FALSE
Q96DX5	ASB9	-1.3324301082	3.812469	-1.701271844	1.467269e-01	0.336451645	-4.31858210	FALSE	FALSE
Q7Z3J2	VPS35L	-0.5570459582	4.010672	-1.674064945	1.520709e-01	0.336503589	-4.31904667	FALSE	FALSE
P52756	RBM5	-0.4330084660	4.031515	-2.038236626	9.429049e-02	0.336451645	-4.31930741	FALSE	FALSE
P56556	NDUFA6	-0.5112342942	4.020325	-2.035063956	9.468177e-02	0.336451645	-4.31977746	FALSE	FALSE
Q5THK1	PRR14L	-0.7429944736	3.976809	-1.742834751	1.389214e-01	0.336451645	-4.32026858	FALSE	FALSE
A0AVK6	E2F8	0.7258850219	3.945207	1.674224373	1.520390e-01	0.336503589	-4.32047805	FALSE	FALSE
Q9NZW5	MPP6	-0.3967155934	4.034393	-1.874372590	1.168609e-01	0.336451645	-4.32075665	FALSE	FALSE
Q8NB49	ATP11C	-0.5014178312	4.018968	-1.728082768	1.416432e-01	0.336451645	-4.32135399	FALSE	FALSE
Q14168	MPP2	-1.8510490940	3.690440	-1.946904339	1.062540e-01	0.336451645	-4.32216985	FALSE	FALSE
Q9NVH1	DNAJC11	-0.6004797969	4.007972	-2.068303301	9.066479e-02	0.336451645	-4.32242087	FALSE	FALSE
Q96ME1	FBXL18	0.4635757945	4.019239	1.702488042	1.464924e-01	0.336451645	-4.32274091	FALSE	FALSE
Q9H3Z4	DNAJC5	-1.1049233621	3.891341	-1.922846738	1.096583e-01	0.336451645	-4.32313959	FALSE	FALSE
Q9H0P0	NT5C3A	-0.7097745958	3.977623	-1.747410045	1.380878e-01	0.336451645	-4.32356575	FALSE	FALSE
Q92547	TOPBP1	-0.3337718692	4.042576	-1.802924624	1.283651e-01	0.336451645	-4.32400895	FALSE	FALSE
Q709C8	VPS13C	-0.7314812616	3.975732	-1.771104597	1.338506e-01	0.336451645	-4.32421281	FALSE	FALSE
O95376	ARIH2	-0.6416549261	3.996655	-1.884995378	1.152422e-01	0.336451645	-4.32471796	FALSE	FALSE
Q9P289	STK26	0.1119066483	4.057547	2.438516340	5.631224e-02	0.336451645	-4.32498673	FALSE	FALSE
Q9UJT0	TUBE1	0.5229198442	4.003569	1.681225393	1.506460e-01	0.336503589	-4.32582084	FALSE	FALSE
Q9Y3X0	CCDC9	1.1277220710	3.775132	2.073940420	9.000133e-02	0.336451645	-4.32649307	FALSE	FALSE
Q86WP2	GPBP1	1.3007015016	3.597170	1.814489706	1.264280e-01	0.336451645	-4.32688489	FALSE	FALSE
Q92673	SORL1	-0.8083072150	3.953036	-1.688167746	1.492772e-01	0.336451645	-4.32713788	FALSE	FALSE
Q86U86	PBRM1	-0.3651746277	4.039426	-2.060987719	9.153340e-02	0.336451645	-4.32738466	FALSE	FALSE
P21675	TAF1	-0.5135890624	4.016322	-1.707044453	1.456172e-01	0.336451645	-4.32755917	FALSE	FALSE
Q9BUT1	BDH2	-0.2655054347	4.049247	-2.265473818	7.023338e-02	0.336451645	-4.32774978	FALSE	FALSE
Q8WY22	BRI3BP	-1.4976565706	3.798242	-1.960740770	1.043454e-01	0.336451645	-4.32792393	FALSE	FALSE
Q7L3B6	CDC37L1	0.3813793169	4.037016	1.686648266	1.495757e-01	0.336480960	-4.32811181	FALSE	FALSE
O96013	PAK4	-0.3024906870	4.046176	-1.748894772	1.378184e-01	0.336451645	-4.32855712	FALSE	FALSE
Q99933	BAG1	0.6403087421	3.970038	1.882003040	1.156959e-01	0.336451645	-4.32966209	FALSE	FALSE
Q96KG9	SCYL1	-0.7509941591	3.975991	-1.886584818	1.150020e-01	0.336451645	-4.32969185	FALSE	FALSE
Q9Y6N1	COX11	-0.3619001954	4.036433	-1.791139492	1.303699e-01	0.336451645	-4.33028081	FALSE	FALSE
P32189	GK	-0.7699749340	3.966002	-1.743997890	1.387090e-01	0.336451645	-4.33039341	FALSE	FALSE
Q12986	NFX1	0.5022947569	4.006693	1.736529871	1.400782e-01	0.336451645	-4.33106726	FALSE	FALSE
P82663	MRPS25	-0.3394738439	4.041419	-2.026622715	9.573105e-02	0.336451645	-4.33128170	FALSE	FALSE
P51532	SMARCA4	-0.4314265502	4.031597	-2.125010304	8.421670e-02	0.336451645	-4.33155872	FALSE	FALSE
P57764	GSDMD	0.3312889094	4.042253	2.307126859	6.657621e-02	0.336451645	-4.33203172	FALSE	FALSE
P0DJD0	RGPD1	-0.4981045024	4.024805	-1.664616464	1.539715e-01	0.336503589	-4.33348032	FALSE	FALSE
Q9UNS1	TIMELESS	-0.3248567197	4.043146	-1.995198092	9.974436e-02	0.336451645	-4.33467162	FALSE	FALSE
Q969N2	PIGT	0.2927196930	4.047156	1.740444150	1.393589e-01	0.336451645	-4.33557966	FALSE	FALSE
Q9Y2W2	WBP11	0.4875285232	4.020558	2.390187683	5.987560e-02	0.336451645	-4.33565292	FALSE	FALSE
Q5VWQ8	DAB2IP	-0.3619545235	4.040353	-1.688685060	1.491757e-01	0.336451645	-4.33610634	FALSE	FALSE
Q96NL6	SCLT1	-0.3460971892	4.045795	-1.650897209	1.567729e-01	0.336503589	-4.33643448	FALSE	FALSE
Q9BSW2	CRACR2A	-0.2865993507	4.048852	-1.722838632	1.426236e-01	0.336451645	-4.33658567	FALSE	FALSE
Q6DD87	ZNF787	1.1380633908	3.689237	1.694823897	1.479763e-01	0.336451645	-4.33679874	FALSE	FALSE
Q9Y3B7	MRPL11	-0.3091178510	4.044770	-2.028458187	9.550187e-02	0.336451645	-4.33857517	FALSE	FALSE
Q8NEJ9	NGDN	-0.4482824202	4.025213	-1.712661762	1.445454e-01	0.336451645	-4.33857691	FALSE	FALSE
P49356	FNTB	-0.2616636305	4.050078	-1.802106806	1.285032e-01	0.336451645	-4.33879938	FALSE	FALSE
Q96EK6	GNPNAT1	-0.7182233770	3.991455	-2.196556730	7.676001e-02	0.336451645	-4.33945762	FALSE	FALSE
P11308	ERG	-0.1884707035	4.054761	-1.953688212	1.053138e-01	0.336451645	-4.34189994	FALSE	FALSE
Q9Y421	FAM32A	0.3929878360	4.029947	1.886976725	1.149429e-01	0.336451645	-4.34195889	FALSE	FALSE
Q9BVS4	RIOK2	-0.5071396219	4.017659	-1.785523002	1.313364e-01	0.336451645	-4.34287527	FALSE	FALSE
Q9UIA9	XPO7	-0.5168453029	4.021106	-2.096987163	8.734108e-02	0.336451645	-4.34291362	FALSE	FALSE
P82921	MRPS21	-0.3334517342	4.043241	-1.681006500	1.506894e-01	0.336503589	-4.34349867	FALSE	FALSE
P32942	ICAM3	-0.2304797620	4.051777	-1.938232957	1.074683e-01	0.336451645	-4.34372958	FALSE	FALSE
Q9GZT4	SRR	-0.2605415875	4.052766	-1.680930162	1.507045e-01	0.336503589	-4.34390114	FALSE	FALSE
Q7Z392	TRAPPC11	-0.5668263128	4.004725	-1.704767857	1.460539e-01	0.336451645	-4.34414147	FALSE	FALSE
P61163	ACTR1A	-0.8091072924	3.977696	-2.283049463	6.866484e-02	0.336451645	-4.34444436	FALSE	FALSE
O95625	ZBTB11	1.1280239117	3.706561	1.739142770	1.395976e-01	0.336451645	-4.34465863	FALSE	FALSE
Q96AB6	NTAN1	0.6954990250	3.971114	1.737932397	1.398200e-01	0.336451645	-4.34537904	FALSE	FALSE
Q6PII3	CCDC174	0.9769703943	3.833818	1.896865134	1.134606e-01	0.336451645	-4.34594223	FALSE	FALSE
Q96CB9	NSUN4	0.2798124178	4.047054	1.846463279	1.212249e-01	0.336451645	-4.34637843	FALSE	FALSE
O00186	STXBP3	-0.2427999004	4.051139	-1.878659470	1.162049e-01	0.336451645	-4.34641436	FALSE	FALSE
P51587	BRCA2	-0.3852277684	4.042547	-1.632728643	1.605602e-01	0.338137015	-4.34687018	FALSE	FALSE
Q6P2H3	CEP85	-0.1929758943	4.054125	-2.037474483	9.438433e-02	0.336451645	-4.34776153	FALSE	FALSE
Q9H9J2	MRPL44	-0.6293872515	4.003271	-2.059293311	9.173582e-02	0.336451645	-4.34822842	FALSE	FALSE
Q9NUW8	TDP1	0.2223912124	4.051598	2.098988654	8.711396e-02	0.336451645	-4.34833861	FALSE	FALSE
P51608	MECP2	0.5318281492	3.997108	1.718757678	1.433912e-01	0.336451645	-4.34905569	FALSE	FALSE
A5YKK6	CNOT1	-0.3193501116	4.044333	-2.115763593	8.523450e-02	0.336451645	-4.34936367	FALSE	FALSE
O95926	SYF2	0.4258042071	4.027810	2.220403320	7.443193e-02	0.336451645	-4.34949614	FALSE	FALSE
Q1MSJ5	CSPP1	-1.5800192666	3.722467	-1.630984985	1.609284e-01	0.338137015	-4.34984193	FALSE	FALSE
Q9Y385	UBE2J1	-2.1757421106	3.505404	-1.717557023	1.436178e-01	0.336451645	-4.35001596	FALSE	FALSE
Q9UI95	MAD2L2	-0.2696415228	4.048402	-2.038990439	9.419777e-02	0.336451645	-4.35005511	FALSE	FALSE
Q8NDI1	EHBP1	-0.5923988474	4.001965	-1.633360660	1.604270e-01	0.338137015	-4.35076325	FALSE	FALSE
P08754	GNAI3	-1.1474155051	3.916447	-2.411829223	5.825088e-02	0.336451645	-4.35092740	FALSE	FALSE
P49427	CDC34	0.6238684456	3.993290	2.333963027	6.432773e-02	0.336451645	-4.35166260	FALSE	FALSE
Q969V6	MRTFA	0.5520349186	3.991791	1.717748867	1.435816e-01	0.336451645	-4.35183533	FALSE	FALSE
Q9UER7	DAXX	0.4715936901	4.012330	1.770041534	1.340379e-01	0.336451645	-4.35186242	FALSE	FALSE
Q14691	GINS1	-1.1392389773	3.890361	-1.937957333	1.075072e-01	0.336451645	-4.35186449	FALSE	FALSE
P98171	ARHGAP4	-0.6659245205	3.999193	-2.150041414	8.152488e-02	0.336451645	-4.35228792	FALSE	FALSE
Q53R41	FASTKD1	-0.3671752087	4.046110	-1.624656870	1.622716e-01	0.338608200	-4.35252092	FALSE	FALSE
Q9NRX4	PHPT1	0.8386324412	3.918409	2.099716412	8.703153e-02	0.336451645	-4.35323322	FALSE	FALSE
Q9BSF8	BTBD10	0.3950355828	4.044723	1.630576468	1.610148e-01	0.338137015	-4.35341412	FALSE	FALSE
Q9Y237	PIN4	-0.3056698866	4.046441	-2.404600224	5.878827e-02	0.336451645	-4.35363529	FALSE	FALSE
O75808	CAPN15	-1.2600846424	3.825377	-1.635759950	1.599222e-01	0.338064775	-4.35368797	FALSE	FALSE
Q9Y4C1	KDM3A	-0.6525229391	3.989422	-1.722425692	1.427011e-01	0.336451645	-4.35430072	FALSE	FALSE
P48736	PIK3CG	-0.8212655169	3.955151	-1.774459274	1.332614e-01	0.336451645	-4.35482343	FALSE	FALSE
Q9BXI6	TBC1D10A	-0.9561949084	3.922058	-1.750901395	1.374551e-01	0.336451645	-4.35500814	FALSE	FALSE
Q9H115	NAPB	0.4180723622	4.041090	1.630556452	1.610190e-01	0.338137015	-4.35524564	FALSE	FALSE
Q9H8E8	KAT14	-0.5300312642	4.013464	-1.652742266	1.563932e-01	0.336503589	-4.35639128	FALSE	FALSE
Q9BW19	KIFC1	-0.4037674196	4.035770	-2.148413556	8.169716e-02	0.336451645	-4.35648232	FALSE	FALSE
Q9H165	BCL11A	-1.5853130471	3.665490	-1.617604549	1.637814e-01	0.339207321	-4.35720284	FALSE	FALSE
Q53GQ0	HSD17B12	-0.2720958171	4.048084	-1.926608327	1.091187e-01	0.336451645	-4.35739470	FALSE	FALSE
P61244	MAX	1.4968184389	3.567864	2.206758659	7.575475e-02	0.336451645	-4.35826815	FALSE	FALSE
P43007	SLC1A4	-0.9705993454	3.928289	-1.940962785	1.070845e-01	0.336451645	-4.35832919	FALSE	FALSE
O95758	PTBP3	-0.6174032246	4.006542	-2.132102554	8.344467e-02	0.336451645	-4.35869822	FALSE	FALSE
Q8IWI9	MGA	1.1572608535	3.682196	1.721860656	1.428072e-01	0.336451645	-4.35941403	FALSE	FALSE
Q6P587	FAHD1	0.4239826871	4.022951	1.740211812	1.394015e-01	0.336451645	-4.36128526	FALSE	FALSE
O00151	PDLIM1	0.8418973617	3.919255	2.173506128	7.908349e-02	0.336451645	-4.36151309	FALSE	FALSE
Q92620	DHX38	-0.3771878245	4.036687	-1.857323958	1.195073e-01	0.336451645	-4.36175314	FALSE	FALSE
P55347	PKNOX1	0.5616703703	3.992364	1.663207818	1.542568e-01	0.336503589	-4.36196395	FALSE	FALSE
Q9Y484	WDR45	0.3958925563	4.036358	1.619712662	1.633286e-01	0.338708918	-4.36205169	FALSE	FALSE
Q8IY18	SMC5	-0.6085660470	3.999974	-1.804766530	1.280546e-01	0.336451645	-4.36269763	FALSE	FALSE
Q9UJ83	HACL1	-0.2746100304	4.047818	-1.812161633	1.268155e-01	0.336451645	-4.36386195	FALSE	FALSE
Q9BYD1	MRPL13	-0.4216341304	4.030024	-1.905388795	1.121985e-01	0.336451645	-4.36463653	FALSE	FALSE
Q9Y305	ACOT9	-0.7578061122	3.974858	-1.916655135	1.105524e-01	0.336451645	-4.36505098	FALSE	FALSE
O43592	XPOT	-0.7596667041	3.977949	-2.003647559	9.864843e-02	0.336451645	-4.36533221	FALSE	FALSE
Q9NYB0	TERF2IP	0.6109222373	3.992624	2.284529890	6.853443e-02	0.336451645	-4.36574702	FALSE	FALSE
Q86Y37	CACUL1	-0.8560170562	3.942486	-1.697487607	1.474589e-01	0.336451645	-4.36576985	FALSE	FALSE
A3KN83	SBNO1	-0.3094875432	4.044684	-1.831118018	1.236944e-01	0.336451645	-4.36720943	FALSE	FALSE
Q9UPT8	ZC3H4	0.4995093618	4.009144	1.912640637	1.111361e-01	0.336451645	-4.36722558	FALSE	FALSE
Q9H7D7	WDR26	-0.5020724715	4.020289	-1.934703541	1.079667e-01	0.336451645	-4.36730988	FALSE	FALSE
Q6ICB0	DESI1	0.7356505792	3.926277	1.757573685	1.362541e-01	0.336451645	-4.36734355	FALSE	FALSE
Q9UQR1	ZNF148	0.3364605335	4.039384	1.772290577	1.336420e-01	0.336451645	-4.36735852	FALSE	FALSE
Q8ND25	ZNRF1	-0.4698812031	4.024827	-1.610201517	1.653810e-01	0.339961537	-4.36844960	FALSE	FALSE
P49642	PRIM1	-0.3903221434	4.035990	-2.015516608	9.712998e-02	0.336451645	-4.36958653	FALSE	FALSE
Q9NQR4	NIT2	-0.4619807750	4.029843	-2.241682392	7.241749e-02	0.336451645	-4.37018977	FALSE	FALSE
Q7Z460	CLASP1	-0.6549788455	3.994452	-1.912307330	1.111847e-01	0.336451645	-4.37077408	FALSE	FALSE
Q86X55	CARM1	-0.5462933250	4.016817	-2.104847815	8.645262e-02	0.336451645	-4.37112856	FALSE	FALSE
Q9UPU5	USP24	-1.1410920439	3.886006	-1.884330879	1.153428e-01	0.336451645	-4.37119912	FALSE	FALSE
Q5C9Z4	NOM1	-0.4530031523	4.026177	-1.828875019	1.240596e-01	0.336451645	-4.37173143	FALSE	FALSE
Q13574	DGKZ	0.3443097033	4.044226	1.608370258	1.657791e-01	0.340216316	-4.37173335	FALSE	FALSE
Q5VUA4	ZNF318	0.2619085735	4.050730	1.684838177	1.499321e-01	0.336480960	-4.37178147	FALSE	FALSE
Q04323	UBXN1	1.1007271511	3.834860	2.440312430	5.618428e-02	0.336451645	-4.37190060	FALSE	FALSE
Q10472	GALNT1	-1.0701194331	3.885442	-1.688708280	1.491711e-01	0.336451645	-4.37213544	FALSE	FALSE
P86790	CCZ1B	0.3171554320	4.042878	1.716527988	1.438123e-01	0.336451645	-4.37220966	FALSE	FALSE
Q15120	PDK3	0.3636506655	4.034561	1.710949183	1.448714e-01	0.336451645	-4.37221025	FALSE	FALSE
Q9NUQ2	AGPAT5	-1.9929476059	3.647102	-1.917435749	1.104392e-01	0.336451645	-4.37240602	FALSE	FALSE
Q9UDY2	TJP2	0.4759071642	4.011785	1.654402162	1.560525e-01	0.336503589	-4.37354591	FALSE	FALSE
Q96H20	SNF8	-0.4746398301	4.024134	-1.916716883	1.105434e-01	0.336451645	-4.37359434	FALSE	FALSE
Q14088	RAB33A	0.2661622877	4.047659	1.819101313	1.256638e-01	0.336451645	-4.37501753	FALSE	FALSE
Q6UW02	CYP20A1	-0.2710351159	4.049100	-1.718631205	1.434150e-01	0.336451645	-4.37502849	FALSE	FALSE
Q86U38	NOP9	-0.2933919624	4.045738	-1.885450981	1.151733e-01	0.336451645	-4.37555912	FALSE	FALSE
Q9NQ88	TIGAR	0.2416297163	4.050708	1.800901713	1.287070e-01	0.336451645	-4.37605849	FALSE	FALSE
Q9BW91	NUDT9	0.4035849675	4.026845	1.859756180	1.191261e-01	0.336451645	-4.37606284	FALSE	FALSE
Q9H6D7	HAUS4	-1.4283129974	3.796302	-1.785370790	1.313627e-01	0.336451645	-4.37616209	FALSE	FALSE
Q29RF7	PDS5A	-0.5231405391	4.021032	-2.182501795	7.816804e-02	0.336451645	-4.37650138	FALSE	FALSE
Q92896	GLG1	-0.4925690261	4.022418	-1.969971143	1.030918e-01	0.336451645	-4.37659736	FALSE	FALSE
P36542	ATP5F1C	-0.9812241326	3.955558	-2.598040858	4.608299e-02	0.336451645	-4.37744286	FALSE	FALSE
P82675	MRPS5	-0.3147781077	4.043950	-1.842827966	1.218053e-01	0.336451645	-4.37811236	FALSE	FALSE
O14981	BTAF1	-0.4158009105	4.032189	-1.901197590	1.128173e-01	0.336451645	-4.37849592	FALSE	FALSE
Q96BZ8	LENG1	0.6611517007	3.966208	1.952385313	1.054937e-01	0.336451645	-4.37913986	FALSE	FALSE
Q9Y375	NDUFAF1	-1.4613434588	3.782883	-1.773961686	1.333486e-01	0.336451645	-4.37956493	FALSE	FALSE
Q6QNY0	BLOC1S3	1.0117499476	3.789776	1.778344014	1.325823e-01	0.336451645	-4.38064871	FALSE	FALSE
P20674	COX5A	1.2275383823	3.789647	2.373102223	6.119258e-02	0.336451645	-4.38064966	FALSE	FALSE
Q92621	NUP205	-0.6525756422	4.002392	-2.194134150	7.700079e-02	0.336451645	-4.38167343	FALSE	FALSE
P42566	EPS15	0.3998872555	4.028158	1.923529060	1.095602e-01	0.336451645	-4.38185497	FALSE	FALSE
Q9Y5L0	TNPO3	-0.7225115658	3.988924	-2.122246211	8.451961e-02	0.336451645	-4.38217917	FALSE	FALSE
Q14008	CKAP5	-0.3872416126	4.037004	-2.083038630	8.894118e-02	0.336451645	-4.38274832	FALSE	FALSE
O15254	ACOX3	-0.9279008240	3.919873	-1.577121519	1.727174e-01	0.345351955	-4.38412186	FALSE	FALSE
M5A8F1	ERVH48-1	-0.3663138054	4.043844	-1.578154402	1.724836e-01	0.345085738	-4.38420582	FALSE	FALSE
Q9Y2B0	CNPY2	1.0817306864	3.862889	2.664803628	4.241675e-02	0.336451645	-4.38459066	FALSE	FALSE
P09110	ACAA1	-0.5103944570	4.017940	-1.867391172	1.179373e-01	0.336451645	-4.38682874	FALSE	FALSE
Q13423	NNT	-0.7516945991	3.987262	-2.246894302	7.193294e-02	0.336451645	-4.38709875	FALSE	FALSE
Q8NE86	MCU	-0.3552129380	4.038094	-1.773730705	1.333891e-01	0.336451645	-4.38835292	FALSE	FALSE
Q6PJG6	BRAT1	-0.3090568987	4.044619	-1.741177046	1.392246e-01	0.336451645	-4.39013767	FALSE	FALSE
Q9NQA3	WASH6P	0.5383706356	3.994739	1.716974730	1.437278e-01	0.336451645	-4.39070049	FALSE	FALSE
Q01650	SLC7A5	-0.6084162020	4.005532	-2.017356190	9.689681e-02	0.336451645	-4.39142637	FALSE	FALSE
O95071	UBR5	-0.2869700067	4.046631	-1.893717035	1.139303e-01	0.336451645	-4.39204384	FALSE	FALSE
Q96P70	IPO9	-0.5191530149	4.017867	-1.963463210	1.039740e-01	0.336451645	-4.39222559	FALSE	FALSE
Q13546	RIPK1	-0.3231222402	4.042395	-1.819929367	1.255271e-01	0.336451645	-4.39247584	FALSE	FALSE
Q9UKL3	CASP8AP2	0.5652047032	3.998915	1.567546779	1.748993e-01	0.347058442	-4.39261544	FALSE	FALSE
Q68DK7	MSL1	0.4077036750	4.025929	1.794323388	1.298252e-01	0.336451645	-4.39275933	FALSE	FALSE
O60711	LPXN	0.4910370931	4.013684	2.068771144	9.060954e-02	0.336451645	-4.39315165	FALSE	FALSE
Q96NB2	SFXN2	-0.2843754490	4.047849	-1.655884067	1.557488e-01	0.336503589	-4.39338674	FALSE	FALSE
Q07817	BCL2L1	-0.4462762627	4.027883	-1.899841130	1.130183e-01	0.336451645	-4.39365300	FALSE	FALSE
Q8TF05	PPP4R1	-0.3301666094	4.042504	-1.659722786	1.549650e-01	0.336503589	-4.39373432	FALSE	FALSE
Q7Z7L1	SLFN11	0.3096272969	4.041693	1.808120622	1.274911e-01	0.336451645	-4.39404062	FALSE	FALSE
Q9BQG0	MYBBP1A	-0.2216173492	4.051707	-2.085980573	8.860117e-02	0.336451645	-4.39418458	FALSE	FALSE
Q9Y228	TRAF3IP3	0.5136621247	4.003532	1.658512787	1.552117e-01	0.336503589	-4.39433191	FALSE	FALSE
Q13620	CUL4B	-0.5956954311	4.006775	-1.996547239	9.956853e-02	0.336451645	-4.39437758	FALSE	FALSE
Q9ULH7	MRTFB	0.6425824921	3.963493	1.783354552	1.317115e-01	0.336451645	-4.39454710	FALSE	FALSE
Q53GL7	PARP10	-0.3317298227	4.047023	-1.570132086	1.743076e-01	0.346559470	-4.39466395	FALSE	FALSE
Q6PGN9	PSRC1	0.7414692204	3.912790	1.564571249	1.755828e-01	0.347188965	-4.39542730	FALSE	FALSE
P49354	FNTA	-0.5939788175	4.006827	-2.011183418	9.768151e-02	0.336451645	-4.39557581	FALSE	FALSE
Q8IVD9	NUDCD3	0.4483959999	4.015835	1.642258085	1.585627e-01	0.337676822	-4.39590128	FALSE	FALSE
P31751	AKT2	-0.5636293697	4.007832	-1.812732265	1.267204e-01	0.336451645	-4.39613359	FALSE	FALSE
Q7Z3E2	CCDC186	0.3515098138	4.042649	1.573410816	1.735599e-01	0.345814854	-4.39620648	FALSE	FALSE
Q9BY50	SEC11C	-0.8309515020	3.936839	-1.596848321	1.683052e-01	0.341178090	-4.39649376	FALSE	FALSE
P48739	PITPNB	-0.6889063571	3.995540	-2.154461708	8.105898e-02	0.336451645	-4.39655411	FALSE	FALSE
Q5JRX3	PITRM1	-0.5735340545	4.008238	-1.886424537	1.150262e-01	0.336451645	-4.39738167	FALSE	FALSE
Q8N766	EMC1	-0.5059003552	4.019754	-1.936860362	1.076619e-01	0.336451645	-4.39788329	FALSE	FALSE
Q7Z4H7	HAUS6	-0.6073817701	3.998743	-1.749510574	1.377068e-01	0.336451645	-4.39790727	FALSE	FALSE
O75531	BANF1	1.5651242640	3.538435	2.257642523	7.094450e-02	0.336451645	-4.39799166	FALSE	FALSE
Q49A88	CCDC14	-0.5766273681	4.012642	-1.588052094	1.702589e-01	0.342516635	-4.39815024	FALSE	FALSE
Q86W92	PPFIBP1	0.4990102788	4.017954	1.553855942	1.780657e-01	0.347188965	-4.39840734	FALSE	FALSE
Q6P158	DHX57	-0.3669730669	4.038504	-2.020950534	9.644289e-02	0.336451645	-4.39864422	FALSE	FALSE
Q9P0W2	HMG20B	-1.2161554485	3.841690	-1.708409184	1.453561e-01	0.336451645	-4.39891393	FALSE	FALSE
Q9P107	GMIP	-0.5900048026	3.999432	-1.569530068	1.744452e-01	0.346559470	-4.39939262	FALSE	FALSE
P61006	RAB8A	-0.3610456839	4.038565	-1.977403590	1.020937e-01	0.336451645	-4.40071044	FALSE	FALSE
Q15126	PMVK	-0.5330007710	4.017608	-2.051066503	9.272525e-02	0.336451645	-4.40075824	FALSE	FALSE
Q9BTE7	DCUN1D5	-0.7968888894	3.966181	-1.924963584	1.093543e-01	0.336451645	-4.40102219	FALSE	FALSE
Q86SF2	GALNT7	-0.5592903163	4.010166	-1.871974121	1.172296e-01	0.336451645	-4.40110362	FALSE	FALSE
Q96JB5	CDK5RAP3	-0.5031965223	4.019681	-1.896485330	1.135171e-01	0.336451645	-4.40156430	FALSE	FALSE
Q8N5C6	SRBD1	-0.2925503360	4.046002	-1.681474773	1.505966e-01	0.336503589	-4.40193631	FALSE	FALSE
Q9Y4G8	RAPGEF2	-0.4542275060	4.029577	-1.548384416	1.793467e-01	0.347406038	-4.40244036	FALSE	FALSE
Q14192	FHL2	-1.3574374895	3.794978	-1.650006405	1.569565e-01	0.336503589	-4.40284673	FALSE	FALSE
Q2VPK5	CTU2	0.1968690563	4.053629	1.924871599	1.093675e-01	0.336451645	-4.40316379	FALSE	FALSE
P42330	AKR1C3	0.3714431682	4.034250	1.683628412	1.501708e-01	0.336503589	-4.40334957	FALSE	FALSE
Q9UIM3	FKBPL	1.1278485940	3.718908	1.762183409	1.354305e-01	0.336451645	-4.40342872	FALSE	FALSE
Q9Y4A5	TRRAP	-0.3957073666	4.034140	-1.846106330	1.212817e-01	0.336451645	-4.40351315	FALSE	FALSE
Q99805	TM9SF2	-0.7439823342	3.984244	-2.128209823	8.386749e-02	0.336451645	-4.40384587	FALSE	FALSE
Q9HAV0	GNB4	-1.4186195812	3.807573	-1.857514447	1.194774e-01	0.336451645	-4.40584001	FALSE	FALSE
Q15172	PPP2R5A	-0.2798577731	4.049749	-1.612025471	1.649855e-01	0.339961537	-4.40620168	FALSE	FALSE
Q7L1V2	MON1B	0.2896339062	4.049264	1.587517596	1.703783e-01	0.342631942	-4.40644294	FALSE	FALSE
Q9H299	SH3BGRL3	0.8097478357	3.953090	2.613772204	4.518907e-02	0.336451645	-4.40680332	FALSE	FALSE
O15397	IPO8	-0.3273460490	4.042800	-2.004592031	9.852671e-02	0.336451645	-4.40689269	FALSE	FALSE
O75915	ARL6IP5	-0.3774102754	4.037281	-1.994756293	9.980200e-02	0.336451645	-4.40717336	FALSE	FALSE
P50750	CDK9	-0.6525689932	3.994620	-1.943043734	1.067929e-01	0.336451645	-4.40731462	FALSE	FALSE
Q6ZNB6	NFXL1	0.2785459175	4.047207	1.663911145	1.541143e-01	0.336503589	-4.40746883	FALSE	FALSE
Q6P9B9	INTS5	0.8682383648	3.857027	1.700969095	1.467853e-01	0.336451645	-4.40819234	FALSE	FALSE
Q8N1F8	STK11IP	-0.3186018023	4.046792	-1.561743488	1.762348e-01	0.347188965	-4.40824593	FALSE	FALSE
Q8NFC6	BOD1L1	0.3868460094	4.029638	1.863667397	1.185156e-01	0.336451645	-4.40879824	FALSE	FALSE
Q6NZ67	MZT2B	0.3822346340	4.034541	1.911572606	1.112919e-01	0.336451645	-4.40900549	FALSE	FALSE
P27824	CANX	-0.5381356776	4.023815	-2.547807124	4.906846e-02	0.336451645	-4.40917341	FALSE	FALSE
P60604	UBE2G2	0.9705213517	3.840030	1.960637677	1.043595e-01	0.336451645	-4.41021472	FALSE	FALSE
Q9UBF2	COPG2	-0.2859325775	4.047165	-2.109438757	8.593810e-02	0.336451645	-4.41024944	FALSE	FALSE
Q9P2G9	KLHL8	0.6367187077	3.981456	1.533789215	1.828071e-01	0.349420718	-4.41068163	FALSE	FALSE
Q9UHK0	NUFIP1	-0.9199843546	3.933457	-1.796024901	1.295350e-01	0.336451645	-4.41090741	FALSE	FALSE
Q9NP81	SARS2	0.2736517410	4.046134	1.923975543	1.094961e-01	0.336451645	-4.41144825	FALSE	FALSE
Q8WXE0	CASKIN2	-0.5441947265	4.007521	-1.686106904	1.496822e-01	0.336480960	-4.41182783	FALSE	FALSE
Q9BTW9	TBCD	-0.6199073351	4.005018	-2.077559141	8.957810e-02	0.336451645	-4.41206627	FALSE	FALSE
Q86YM7	HOMER1	0.3698995063	4.032397	1.767001991	1.345749e-01	0.336451645	-4.41216258	FALSE	FALSE
Q96R06	SPAG5	0.3483481166	4.035564	1.787753081	1.309518e-01	0.336451645	-4.41247339	FALSE	FALSE
Q6UB99	ANKRD11	-0.4606859947	4.028038	-1.530387276	1.836229e-01	0.349744719	-4.41272007	FALSE	FALSE
Q16822	PCK2	-0.7602012627	3.966651	-1.746081426	1.383294e-01	0.336451645	-4.41278071	FALSE	FALSE
Q6P3W7	SCYL2	0.2484150803	4.049051	1.830255739	1.238347e-01	0.336451645	-4.41301493	FALSE	FALSE
P61009	SPCS3	-0.4653597724	4.027584	-2.128398039	8.384699e-02	0.336451645	-4.41315437	FALSE	FALSE
O75718	CRTAP	-0.4118216268	4.031061	-1.612380869	1.649085e-01	0.339961537	-4.41337521	FALSE	FALSE
Q8IW45	NAXD	-0.2899217953	4.047306	-1.609979366	1.654293e-01	0.339961537	-4.41393785	FALSE	FALSE
Q00403	GTF2B	-0.4312344871	4.031011	-2.040941414	9.395824e-02	0.336451645	-4.41403710	FALSE	FALSE
Q9NWZ5	UCKL1	-0.6111416552	3.998865	-1.790387626	1.304988e-01	0.336451645	-4.41451008	FALSE	FALSE
Q86XR8	CEP57	-0.5368066676	4.010585	-1.540575837	1.811901e-01	0.348343790	-4.41454637	FALSE	FALSE
Q9UJX3	ANAPC7	-0.2526137234	4.049552	-1.913564867	1.110014e-01	0.336451645	-4.41483399	FALSE	FALSE
Q9H1K1	ISCU	0.2975051264	4.043821	1.867572071	1.179093e-01	0.336451645	-4.41544587	FALSE	FALSE
P53803	POLR2K	0.5238092576	4.010109	2.185881428	7.782700e-02	0.336451645	-4.41587757	FALSE	FALSE
Q9P2S5	WRAP73	-0.3502740396	4.037614	-1.681928382	1.505068e-01	0.336503589	-4.41590239	FALSE	FALSE
Q9Y5N5	N6AMT1	0.6209618967	3.974894	1.526062832	1.846650e-01	0.349922127	-4.41626285	FALSE	FALSE
O75037	KIF21B	0.3357966779	4.048358	1.527489326	1.843206e-01	0.349823289	-4.41632887	FALSE	FALSE
Q969P0	IGSF8	-0.3809984587	4.036290	-1.906206972	1.120781e-01	0.336451645	-4.41707771	FALSE	FALSE
Q9BV20	MRI1	-0.8545532427	3.958320	-2.073582148	9.004335e-02	0.336451645	-4.41787311	FALSE	FALSE
Q8IU60	DCP2	0.3521559303	4.035650	1.649415891	1.570784e-01	0.336503589	-4.41943313	FALSE	FALSE
Q08357	SLC20A2	-0.3213819754	4.047590	-1.537535549	1.819128e-01	0.348781704	-4.42104424	FALSE	FALSE
P46199	MTIF2	0.3956649127	4.027797	1.582602692	1.714803e-01	0.343938887	-4.42186985	FALSE	FALSE
P42898	MTHFR	-0.7788423574	3.962321	-1.736500108	1.400837e-01	0.336451645	-4.42255351	FALSE	FALSE
Q9C037	TRIM4	-0.2391129958	4.051606	-1.680388044	1.508120e-01	0.336503589	-4.42297451	FALSE	FALSE
O60927	PPP1R11	0.9596779491	3.810820	1.713997149	1.442918e-01	0.336451645	-4.42368851	FALSE	FALSE
P28288	ABCD3	-0.8641334711	3.962208	-2.135249252	8.310451e-02	0.336451645	-4.42411527	FALSE	FALSE
Q02218	OGDH	-0.3315729065	4.043119	-2.129733424	8.370173e-02	0.336451645	-4.42458329	FALSE	FALSE
Q9UBU9	NXF1	-0.3983445999	4.035758	-2.085535864	8.865248e-02	0.336451645	-4.42461079	FALSE	FALSE
Q7Z5L9	IRF2BP2	0.4589897047	4.020057	2.084040624	8.882522e-02	0.336451645	-4.42484931	FALSE	FALSE
Q12872	SFSWAP	0.2019102247	4.053539	1.857101510	1.195422e-01	0.336451645	-4.42585016	FALSE	FALSE
Q9ULU4	ZMYND8	0.2457055310	4.051804	1.630835656	1.609600e-01	0.338137015	-4.42593092	FALSE	FALSE
P15848	ARSB	0.3587453844	4.038227	1.560641103	1.764896e-01	0.347188965	-4.42608928	FALSE	FALSE
O00329	PIK3CD	-0.5330122116	4.012783	-1.513499844	1.877247e-01	0.350846928	-4.42628232	FALSE	FALSE
Q9NTI5	PDS5B	-0.3036490426	4.044591	-1.905909595	1.121219e-01	0.336451645	-4.42662337	FALSE	FALSE
Q96K37	SLC35E1	0.3932977384	4.029317	1.574164817	1.733884e-01	0.345814854	-4.42753999	FALSE	FALSE
Q96GQ7	DDX27	-0.4297738795	4.033320	-2.211584839	7.528405e-02	0.336451645	-4.42754576	FALSE	FALSE
O14949	UQCRQ	-0.7904705766	3.958920	-1.894759581	1.137745e-01	0.336451645	-4.42788380	FALSE	FALSE
Q14135	VGLL4	1.2456534375	3.571452	1.600529679	1.674940e-01	0.340904010	-4.42812674	FALSE	FALSE
P62380	TBPL1	-0.2816565581	4.048499	-1.592979831	1.691617e-01	0.341962491	-4.42906508	FALSE	FALSE
O14548	COX7A2L	-0.4054002331	4.030505	-1.816118140	1.261576e-01	0.336451645	-4.42908536	FALSE	FALSE
O95861	BPNT1	-0.2591783174	4.049257	-2.085694438	8.863418e-02	0.336451645	-4.42964566	FALSE	FALSE
O60318	MCM3AP	-0.2918751828	4.047247	-1.607033584	1.660702e-01	0.340330705	-4.43040334	FALSE	FALSE
Q9UL03	INTS6	1.3095790550	3.577047	1.507059768	1.893120e-01	0.351520861	-4.43158906	FALSE	FALSE
Q5JRA6	MIA3	-0.6809780509	3.983857	-1.766253637	1.347074e-01	0.336451645	-4.43194226	FALSE	FALSE
Q14527	HLTF	-0.4528783834	4.023363	-1.649388081	1.570841e-01	0.336503589	-4.43219876	FALSE	FALSE
P51686	CCR9	0.5487587572	4.000343	1.528106851	1.841717e-01	0.349823289	-4.43226793	FALSE	FALSE
Q9UJK0	TSR3	-0.2729887743	4.047817	-1.647906742	1.573902e-01	0.336503589	-4.43236639	FALSE	FALSE
Q8N9N8	EIF1AD	1.1698513058	3.741680	2.022187410	9.628720e-02	0.336451645	-4.43288279	FALSE	FALSE
P15056	BRAF	-0.7626899716	3.959022	-1.623875054	1.624383e-01	0.338708918	-4.43289016	FALSE	FALSE
P46940	IQGAP1	-0.5393254085	4.021302	-2.350980922	6.294396e-02	0.336451645	-4.43347734	FALSE	FALSE
Q8WY91	THAP4	0.5253076858	4.013416	1.495287857	1.922467e-01	0.352200768	-4.43349502	FALSE	FALSE
Q02880	TOP2B	-0.5755745969	4.008841	-1.999695575	9.915946e-02	0.336451645	-4.43372674	FALSE	FALSE
O43396	TXNL1	0.6451520682	3.991106	2.495176456	5.242260e-02	0.336451645	-4.43379375	FALSE	FALSE
Q9P275	USP36	-0.3769060099	4.035660	-1.787248758	1.310386e-01	0.336451645	-4.43388186	FALSE	FALSE
Q9UJA5	TRMT6	-0.4563670317	4.026437	-1.915723873	1.106875e-01	0.336451645	-4.43491137	FALSE	FALSE
Q9HAW4	CLSPN	0.4577183979	4.012593	1.690776563	1.487660e-01	0.336451645	-4.43522177	FALSE	FALSE
P0CAP2	POLR2M	0.9372063506	3.858890	1.973839825	1.025710e-01	0.336451645	-4.43550160	FALSE	FALSE
P78356	PIP4K2B	0.4100274145	4.023324	1.680305937	1.508282e-01	0.336503589	-4.43601103	FALSE	FALSE
Q02224	CENPE	-0.3843762036	4.033164	-1.610281512	1.653637e-01	0.339961537	-4.43682745	FALSE	FALSE
Q92585	MAML1	1.1383968634	3.691084	1.727687713	1.417168e-01	0.336451645	-4.43833519	FALSE	FALSE
P49770	EIF2B2	-0.3069524055	4.044751	-2.017476988	9.688152e-02	0.336451645	-4.43859269	FALSE	FALSE
Q8N129	CNPY4	0.7185366431	3.919424	1.592448158	1.692797e-01	0.341963818	-4.43868884	FALSE	FALSE
Q01850	CDR2	-0.7684572475	3.941069	-1.486499537	1.944659e-01	0.353717828	-4.43951325	FALSE	FALSE
O94913	PCF11	-0.4103837271	4.029588	-1.714592913	1.441788e-01	0.336451645	-4.43995215	FALSE	FALSE
Q96JJ3	ELMO2	-0.4529199298	4.025970	-1.847635118	1.210383e-01	0.336451645	-4.44004959	FALSE	FALSE
Q9BRF8	CPPED1	0.4140385219	4.024450	1.820120252	1.254956e-01	0.336451645	-4.44081249	FALSE	FALSE
Q96H22	CENPN	0.4546462183	4.016092	1.555687054	1.776391e-01	0.347188965	-4.44101334	FALSE	FALSE
Q96AT9	RPE	1.4707402849	3.603242	2.207050856	7.572617e-02	0.336451645	-4.44151597	FALSE	FALSE
Q5VZL5	ZMYM4	-0.2926067553	4.045714	-1.752681000	1.371338e-01	0.336451645	-4.44172924	FALSE	FALSE
P14635	CCNB1	-0.2706978117	4.047720	-1.710964149	1.448685e-01	0.336451645	-4.44222682	FALSE	FALSE
P51570	GALK1	0.1745437456	4.054942	2.000728187	9.902567e-02	0.336451645	-4.44307305	FALSE	FALSE
P49815	TSC2	0.3645970914	4.032826	1.653329939	1.562725e-01	0.336503589	-4.44356919	FALSE	FALSE
Q5BJH7	YIF1B	0.5830586468	3.982326	1.544450704	1.802731e-01	0.347734430	-4.44398721	FALSE	FALSE
Q5JS54	PSMG4	-0.9992159726	3.908122	-1.854039520	1.200241e-01	0.336451645	-4.44399075	FALSE	FALSE
Q9NXH9	TRMT1	-0.5055629315	4.017936	-1.835041453	1.230582e-01	0.336451645	-4.44418703	FALSE	FALSE
P12429	ANXA3	0.2964318252	4.043674	1.654842581	1.559622e-01	0.336503589	-4.44451755	FALSE	FALSE
Q14142	TRIM14	0.3197774072	4.043417	1.542887225	1.806425e-01	0.348138738	-4.44480067	FALSE	FALSE
Q9BU61	NDUFAF3	0.5106628070	4.012880	2.212992624	7.514733e-02	0.336451645	-4.44492425	FALSE	FALSE
Q6DCA0	AMMECR1L	-0.4779090147	4.015801	-1.531694440	1.833090e-01	0.349744719	-4.44557477	FALSE	FALSE
Q49MG5	MAP9	0.8551013487	3.842100	1.529829346	1.837571e-01	0.349744719	-4.44583572	FALSE	FALSE
P53367	ARFIP1	-0.2642538041	4.048189	-1.894437639	1.138226e-01	0.336451645	-4.44599940	FALSE	FALSE
Q6PI26	SHQ1	-0.6409562419	3.977336	-1.475870694	1.971825e-01	0.354933043	-4.44617405	FALSE	FALSE
P15336	ATF2	0.8500506705	3.873766	1.755107457	1.366968e-01	0.336451645	-4.44633839	FALSE	FALSE
Q8TCG1	CIP2A	0.4403880670	4.018734	1.840110533	1.222411e-01	0.336451645	-4.44653437	FALSE	FALSE
Q96HW7	INTS4	0.2919873187	4.045873	1.600425206	1.675170e-01	0.340904010	-4.44657989	FALSE	FALSE
P30260	CDC27	-0.3377043493	4.040815	-1.826466393	1.244530e-01	0.336451645	-4.44669778	FALSE	FALSE
Q9ULJ6	ZMIZ1	-1.2614395777	3.840886	-1.771435081	1.337925e-01	0.336451645	-4.44749906	FALSE	FALSE
Q9H267	VPS33B	0.4760569084	4.009052	1.769344468	1.341609e-01	0.336451645	-4.44763922	FALSE	FALSE
Q96EZ8	MCRS1	-0.2920660558	4.047222	-1.550485450	1.788537e-01	0.347406038	-4.44812385	FALSE	FALSE
Q8NFY9	KBTBD8	0.3354756274	4.046320	1.480134154	1.960885e-01	0.354933043	-4.44815666	FALSE	FALSE
Q8WUF8	FAM172A	-0.3004041014	4.046620	-1.551901045	1.785224e-01	0.347188965	-4.44817192	FALSE	FALSE
Q8IWR0	ZC3H7A	0.3381872483	4.037123	1.807341112	1.276218e-01	0.336451645	-4.44883719	FALSE	FALSE
Q96P53	WDFY2	-0.5246337124	4.014110	-1.468363943	1.991229e-01	0.355637634	-4.44887200	FALSE	FALSE
Q8N573	OXR1	-0.4799382795	4.018031	-1.526690749	1.845133e-01	0.349922127	-4.44897442	FALSE	FALSE
Q9UPW0	FOXJ3	0.6515331272	3.956499	1.743427747	1.388130e-01	0.336451645	-4.44961314	FALSE	FALSE
Q9UNP9	PPIE	0.7945711680	3.931332	2.106729786	8.624132e-02	0.336451645	-4.44989170	FALSE	FALSE
Q86US8	SMG6	-0.2196195127	4.053289	-1.669207786	1.530450e-01	0.336503589	-4.45014298	FALSE	FALSE
Q7L2J0	MEPCE	0.2793010408	4.045607	1.956908529	1.048704e-01	0.336451645	-4.45016477	FALSE	FALSE
O75122	CLASP2	-0.6338032724	3.997090	-1.872794090	1.171034e-01	0.336451645	-4.45036325	FALSE	FALSE
Q9UHW5	GPN3	-0.1799797432	4.055445	-1.789860280	1.305894e-01	0.336451645	-4.45050080	FALSE	FALSE
Q7Z2Z2	EFL1	-0.5779857864	4.006182	-1.843860270	1.216402e-01	0.336451645	-4.45089858	FALSE	FALSE
Q92696	RABGGTA	-0.7154852324	3.974812	-1.728262062	1.416098e-01	0.336451645	-4.45148762	FALSE	FALSE
O75127	PTCD1	-0.3231248583	4.043271	-1.534600865	1.826130e-01	0.349164230	-4.45160010	FALSE	FALSE
Q9NUY8	TBC1D23	-0.2849412304	4.046126	-1.661461638	1.546113e-01	0.336503589	-4.45207251	FALSE	FALSE
O43823	AKAP8	0.4185413385	4.028138	2.169865995	7.945713e-02	0.336451645	-4.45251873	FALSE	FALSE
Q8WU39	MZB1	1.2140319039	3.801232	2.610927304	4.534932e-02	0.336451645	-4.45275462	FALSE	FALSE
P42338	PIK3CB	0.7372054470	3.946546	1.461313129	2.009619e-01	0.356734996	-4.45283152	FALSE	FALSE
P36639	NUDT1	-0.7286095418	3.978177	-1.891184331	1.143097e-01	0.336451645	-4.45294619	FALSE	FALSE
O60841	EIF5B	-0.2218351121	4.052296	-2.391162508	5.980138e-02	0.336451645	-4.45333885	FALSE	FALSE
O75386	TULP3	0.3794947402	4.034845	1.500593259	1.909187e-01	0.352123714	-4.45334630	FALSE	FALSE
O15182	CETN3	1.2412772530	3.624561	1.764474903	1.350229e-01	0.336451645	-4.45383875	FALSE	FALSE
Q7Z7G8	VPS13B	-0.6633279250	3.982037	-1.458800570	2.016212e-01	0.356820380	-4.45416356	FALSE	FALSE
P45985	MAP2K4	-1.1686775222	3.861738	-1.730604284	1.411742e-01	0.336451645	-4.45417531	FALSE	FALSE
P56937	HSD17B7	-0.6836399436	3.982555	-1.738949599	1.396331e-01	0.336451645	-4.45424568	FALSE	FALSE
Q96LA8	PRMT6	0.3385487506	4.037584	1.588416959	1.701774e-01	0.342470981	-4.45484525	FALSE	FALSE
Q9UKI8	TLK1	-0.2977420186	4.044980	-1.707330906	1.455624e-01	0.336451645	-4.45488636	FALSE	FALSE
Q9NZJ7	MTCH1	-1.0349877259	3.923172	-2.059442897	9.171793e-02	0.336451645	-4.45492105	FALSE	FALSE
P35269	GTF2F1	1.0454988317	3.833385	2.191790335	7.723449e-02	0.336451645	-4.45506498	FALSE	FALSE
Q03111	MLLT1	-0.3925552241	4.031657	-1.756379261	1.364683e-01	0.336451645	-4.45551103	FALSE	FALSE
P19022	CDH2	-0.4140345739	4.026989	-1.509119132	1.888030e-01	0.351202531	-4.45611438	FALSE	FALSE
O94967	WDR47	-0.3102105602	4.048475	-1.483921216	1.951216e-01	0.354578382	-4.45634818	FALSE	FALSE
Q8NFA0	USP32	0.3011852493	4.047168	1.502592573	1.904205e-01	0.352123714	-4.45673576	FALSE	FALSE
P20042	EIF2S2	-0.4014907026	4.038526	-2.511899658	5.133073e-02	0.336451645	-4.45691681	FALSE	FALSE
Q92608	DOCK2	-0.7103468660	3.989814	-2.085203194	8.869088e-02	0.336451645	-4.45712926	FALSE	FALSE
Q9Y2W1	THRAP3	0.2738330226	4.048843	2.745180870	3.841935e-02	0.336451645	-4.45728641	FALSE	FALSE
P08134	RHOC	-0.4458527324	4.036823	-2.984978727	2.875653e-02	0.336451645	-4.45862491	FALSE	FALSE
Q9GZR1	SENP6	0.5417878124	3.996278	1.465061379	1.999823e-01	0.355953776	-4.45868110	FALSE	FALSE
O75529	TAF5L	0.2769818620	4.048022	1.560119966	1.766102e-01	0.347188965	-4.45880451	FALSE	FALSE
Q9UKB1	FBXW11	0.2261370650	4.052550	1.642267731	1.585607e-01	0.337676822	-4.45907069	FALSE	FALSE
Q14681	KCTD2	-0.3702512826	4.038879	-1.469641488	1.987914e-01	0.355550491	-4.45977951	FALSE	FALSE
Q9NUQ7	UFSP2	-0.6529320412	3.979889	-1.570722839	1.741726e-01	0.346559470	-4.45992955	FALSE	FALSE
O95793	STAU1	-0.2236709394	4.051658	-2.015584930	9.712131e-02	0.336451645	-4.45998539	FALSE	FALSE
Q9BTY7	HGH1	0.6633105890	3.973864	2.143494130	8.222013e-02	0.336451645	-4.46052872	FALSE	FALSE
Q8WXG6	MADD	-0.7743722879	3.950200	-1.445954568	2.050238e-01	0.359454887	-4.46116572	FALSE	FALSE
O14965	AURKA	-0.8963541767	3.937159	-1.783692723	1.316529e-01	0.336451645	-4.46158930	FALSE	FALSE
Q99523	SORT1	-0.6730341686	3.981032	-1.681065977	1.506776e-01	0.336503589	-4.46198254	FALSE	FALSE
Q4LE39	ARID4B	0.4015825454	4.024099	1.657953616	1.553258e-01	0.336503589	-4.46222079	FALSE	FALSE
Q9UID3	VPS51	-0.1898778549	4.054437	-1.812520453	1.267557e-01	0.336451645	-4.46336743	FALSE	FALSE
Q9P2W1	PSMC3IP	-0.3946629553	4.032993	-1.758368355	1.361118e-01	0.336451645	-4.46359021	FALSE	FALSE
Q8IYI6	EXOC8	-0.6614913064	3.987628	-1.757361985	1.362920e-01	0.336451645	-4.46363306	FALSE	FALSE
Q9BTE1	DCTN5	0.2771751514	4.046553	1.830764649	1.237519e-01	0.336451645	-4.46422738	FALSE	FALSE
Q96N11	C7orf26	0.3841664111	4.029969	1.652413824	1.564608e-01	0.336503589	-4.46431748	FALSE	FALSE
Q6IA69	NADSYN1	0.2653304331	4.049690	1.551822693	1.785407e-01	0.347188965	-4.46528347	FALSE	FALSE
Q8TEP8	CEP192	-0.4653702184	4.023683	-1.443479244	2.056857e-01	0.359857253	-4.46533932	FALSE	FALSE
Q8N954	GPATCH11	0.5369856860	4.001626	1.884212261	1.153608e-01	0.336451645	-4.46551881	FALSE	FALSE
P13612	ITGA4	-0.3327672609	4.043231	-2.188346315	7.757926e-02	0.336451645	-4.46594336	FALSE	FALSE
Q92854	SEMA4D	-0.7774904793	3.967702	-1.853392870	1.201261e-01	0.336451645	-4.46691976	FALSE	FALSE
Q9HD20	ATP13A1	-0.2400999716	4.052115	-1.586032239	1.707106e-01	0.342951720	-4.46755557	FALSE	FALSE
Q9H1A4	ANAPC1	-0.4835821108	4.020358	-1.793004160	1.300506e-01	0.336451645	-4.46775505	FALSE	FALSE
O96005	CLPTM1	-0.3881370918	4.032993	-1.633204481	1.604599e-01	0.338137015	-4.46796225	FALSE	FALSE
Q14997	PSME4	-0.4151171825	4.028363	-1.557690817	1.771733e-01	0.347188965	-4.46814316	FALSE	FALSE
Q9H0A0	NAT10	-0.6621420718	3.999600	-2.174209533	7.901150e-02	0.336451645	-4.46817470	FALSE	FALSE
Q9ULR0	ISY1	0.8072257906	3.922608	2.052730011	9.252429e-02	0.336451645	-4.46865914	FALSE	FALSE
Q7Z2E3	APTX	-0.2604275788	4.050616	-1.549553679	1.790722e-01	0.347406038	-4.46868472	FALSE	FALSE
O95466	FMNL1	-0.4158665093	4.034500	-2.171335920	7.930603e-02	0.336451645	-4.46930060	FALSE	FALSE
Q8TC12	RDH11	-0.7787983550	3.967109	-1.860374277	1.190294e-01	0.336451645	-4.46971194	FALSE	FALSE
Q99536	VAT1	-0.3689146217	4.042617	-2.763023924	3.758905e-02	0.336451645	-4.47036370	FALSE	FALSE
Q9NRV9	HEBP1	0.4152815651	4.023320	1.809107065	1.273258e-01	0.336451645	-4.47067023	FALSE	FALSE
Q9UMN6	KMT2B	0.3047987021	4.046166	1.494968106	1.923270e-01	0.352200768	-4.47155798	FALSE	FALSE
O94953	KDM4B	0.4354465966	4.026817	1.434441328	2.081195e-01	0.361835919	-4.47179536	FALSE	FALSE
P42785	PRCP	-0.4808731211	4.021388	-1.428089063	2.098463e-01	0.363361527	-4.47201374	FALSE	FALSE
Q9NXR7	BABAM2	-0.7520648484	3.974923	-1.896527591	1.135108e-01	0.336451645	-4.47214508	FALSE	FALSE
Q86U06	RBM23	-0.3322036399	4.040092	-1.565476455	1.753746e-01	0.347188965	-4.47253002	FALSE	FALSE
Q9H6U6	BCAS3	0.2891118494	4.045844	1.549273399	1.791379e-01	0.347406038	-4.47376238	FALSE	FALSE
P31949	S100A11	0.8035129925	3.897624	1.768748362	1.342661e-01	0.336451645	-4.47378586	FALSE	FALSE
Q9Y483	MTF2	0.3281045501	4.039670	1.535451986	1.824097e-01	0.349024907	-4.47452320	FALSE	FALSE
Q14686	NCOA6	0.6006463107	3.968950	1.565235219	1.754301e-01	0.347188965	-4.47508905	FALSE	FALSE
Q99583	MNT	0.3550177754	4.039033	1.469634991	1.987931e-01	0.355550491	-4.47543688	FALSE	FALSE
Q8IV04	TBC1D10C	-0.4793205845	4.016156	-1.453728020	2.029583e-01	0.358004094	-4.47580394	FALSE	FALSE
Q9NX07	TRNAU1AP	0.2193821837	4.053616	1.593725131	1.689963e-01	0.341867683	-4.47779731	FALSE	FALSE
Q9P2K8	EIF2AK4	0.3126025415	4.042246	1.521426339	1.857886e-01	0.350378811	-4.47813638	FALSE	FALSE
Q8WUW1	BRK1	0.6126146143	3.978095	1.851133556	1.204832e-01	0.336451645	-4.47814347	FALSE	FALSE
P19404	NDUFV2	1.0983640189	3.834303	2.410427132	5.835469e-02	0.336451645	-4.47964901	FALSE	FALSE
Q6ZWJ1	STXBP4	0.6619565488	3.941052	1.602117808	1.671452e-01	0.340842915	-4.47969078	FALSE	FALSE
Q96JG6	VPS50	0.2718193925	4.049536	1.502166011	1.905267e-01	0.352123714	-4.47972407	FALSE	FALSE
P62341	SELENOT	0.3731894601	4.033589	1.604545358	1.666135e-01	0.340825211	-4.47982125	FALSE	FALSE
Q4G148	GXYLT1	0.4777608922	4.021725	1.409526257	2.149700e-01	0.366291056	-4.48021965	FALSE	FALSE
O75368	SH3BGRL	0.9769996120	3.910023	2.792209813	3.627305e-02	0.336451645	-4.48082673	FALSE	FALSE
Q969Y2	GTPBP3	-0.3169546088	4.041327	-1.562762426	1.759996e-01	0.347188965	-4.48102463	FALSE	FALSE
Q96TA2	YME1L1	-0.1801353990	4.054484	-2.070966994	9.035066e-02	0.336451645	-4.48103975	FALSE	FALSE
O15525	MAFG	0.3137048514	4.041898	1.650559510	1.568425e-01	0.336503589	-4.48109354	FALSE	FALSE
P51531	SMARCA2	-0.6089117294	4.006925	-2.099933892	8.700691e-02	0.336451645	-4.48115112	FALSE	FALSE
Q8WWP7	GIMAP1	0.3687326968	4.032175	1.642471316	1.585183e-01	0.337676822	-4.48134103	FALSE	FALSE
Q9P0N9	TBC1D7	-0.4061252541	4.030484	-1.427785767	2.099291e-01	0.363361527	-4.48164278	FALSE	FALSE
P06730	EIF4E	-0.4904344860	4.029754	-2.595868916	4.620791e-02	0.336451645	-4.48182538	FALSE	FALSE
O96033	MOCS2	0.5930613632	3.983114	1.657544118	1.554094e-01	0.336503589	-4.48186175	FALSE	FALSE
Q8WZA9	IRGQ	0.8660928792	3.908326	2.176074358	7.882099e-02	0.336451645	-4.48189866	FALSE	FALSE
Q9NVN8	GNL3L	-0.5539938943	4.007261	-1.771779301	1.337319e-01	0.336451645	-4.48228413	FALSE	FALSE
Q08881	ITK	-0.2338656739	4.051655	-1.633226654	1.604552e-01	0.338137015	-4.48358957	FALSE	FALSE
Q9Y244	POMP	1.2867895701	3.701877	2.179335520	7.848898e-02	0.336451645	-4.48364650	FALSE	FALSE
Q53RE8	ANKRD39	0.8579224813	3.864816	1.705340199	1.459440e-01	0.336451645	-4.48383939	FALSE	FALSE
Q07864	POLE	-0.7591611471	3.962258	-1.666063997	1.536788e-01	0.336503589	-4.48428812	FALSE	FALSE
P62263	RPS14	-0.3233039969	4.046854	-2.918023975	3.115222e-02	0.336451645	-4.48446926	FALSE	FALSE
Q15047	SETDB1	-1.2814434534	3.831597	-1.737797082	1.398449e-01	0.336451645	-4.48549092	FALSE	FALSE
O43447	PPIH	0.7478063139	3.967090	2.560836504	4.827447e-02	0.336451645	-4.48555108	FALSE	FALSE
Q6ZRQ5	MMS22L	-0.4658274876	4.019310	-1.554626628	1.778860e-01	0.347188965	-4.48643548	FALSE	FALSE
Q2NL82	TSR1	-0.2045142518	4.052651	-1.932173552	1.083254e-01	0.336451645	-4.48760587	FALSE	FALSE
Q96HC4	PDLIM5	0.2154696534	4.051600	1.965123129	1.037483e-01	0.336451645	-4.48782232	FALSE	FALSE
Q9Y6A4	CFAP20	-0.4426713472	4.027586	-1.981178315	1.015906e-01	0.336451645	-4.48809401	FALSE	FALSE
Q9NYL4	FKBP11	-0.3153252071	4.041431	-1.672332781	1.524176e-01	0.336503589	-4.48834246	FALSE	FALSE
Q9Y2I7	PIKFYVE	-0.5284104453	4.010522	-1.694884870	1.479645e-01	0.336451645	-4.48835886	FALSE	FALSE
P29374	ARID4A	0.6915229946	3.932005	1.648201244	1.573293e-01	0.336503589	-4.48840688	FALSE	FALSE
Q99961	SH3GL1	0.2437566681	4.048957	1.863704118	1.185099e-01	0.336451645	-4.48873246	FALSE	FALSE
Q8NB78	KDM1B	-0.2514089371	4.052337	-1.495916250	1.920889e-01	0.352200768	-4.48908446	FALSE	FALSE
O00193	SMAP	1.7552308496	3.376792	2.259844581	7.074377e-02	0.336451645	-4.48926803	FALSE	FALSE
Q86U28	ISCA2	0.7666411653	3.907008	1.689535258	1.490090e-01	0.336451645	-4.48928713	FALSE	FALSE
Q96QU8	XPO6	-0.6191404496	3.988351	-1.563452961	1.758404e-01	0.347188965	-4.48929519	FALSE	FALSE
Q15544	TAF11	1.1510341759	3.638235	1.541295896	1.810194e-01	0.348288883	-4.48948164	FALSE	FALSE
Q8WU79	SMAP2	-0.8336222487	3.955286	-1.837077064	1.227294e-01	0.336451645	-4.49095547	FALSE	FALSE
P49137	MAPKAPK2	-0.4094544197	4.031100	-1.788639016	1.307993e-01	0.336451645	-4.49108131	FALSE	FALSE
Q99808	SLC29A1	-0.2487422314	4.049569	-1.653011064	1.563380e-01	0.336503589	-4.49125332	FALSE	FALSE
Q96EY4	TMA16	-0.3929622557	4.034510	-1.969094558	1.032102e-01	0.336451645	-4.49142719	FALSE	FALSE
Q9UPM8	AP4E1	0.3363142622	4.042097	1.435412612	2.078566e-01	0.361835919	-4.49150852	FALSE	FALSE
O75879	GATB	0.2211036121	4.052296	1.663648062	1.541676e-01	0.336503589	-4.49185278	FALSE	FALSE
Q9H6E4	CCDC134	0.2559673121	4.047616	1.721123317	1.429457e-01	0.336451645	-4.49249817	FALSE	FALSE
P51572	BCAP31	-0.7372425860	3.986179	-2.155798643	8.091862e-02	0.336451645	-4.49304783	FALSE	FALSE
O43237	DYNC1LI2	0.4157922022	4.022501	1.798224899	1.291608e-01	0.336451645	-4.49314454	FALSE	FALSE
Q15398	DLGAP5	0.4847345396	4.003098	1.644426472	1.581116e-01	0.337173530	-4.49385204	FALSE	FALSE
Q9Y6K1	DNMT3A	0.2793935572	4.044656	1.676220124	1.516406e-01	0.336503589	-4.49387574	FALSE	FALSE
O00584	RNASET2	0.4950279014	3.997803	1.434705618	2.080479e-01	0.361835919	-4.49406348	FALSE	FALSE
P56182	RRP1	-0.5425106026	4.013225	-1.951935194	1.055559e-01	0.336451645	-4.49477430	FALSE	FALSE
Q13952	NFYC	0.1307385826	4.056861	2.164177970	8.004470e-02	0.336451645	-4.49477493	FALSE	FALSE
Q71RC2	LARP4	0.2045924316	4.052511	1.954535197	1.051970e-01	0.336451645	-4.49482023	FALSE	FALSE
P57076	CFAP298	-0.5883533323	4.003884	-1.837460109	1.226676e-01	0.336451645	-4.49495929	FALSE	FALSE
Q92859	NEO1	0.4303208836	4.018859	1.696115765	1.477252e-01	0.336451645	-4.49511861	FALSE	FALSE
O14715	RGPD8	-0.5863448051	4.006014	-1.899712902	1.130373e-01	0.336451645	-4.49539609	FALSE	FALSE
Q96G21	IMP4	-0.1870866577	4.053964	-1.955547284	1.050576e-01	0.336451645	-4.49554946	FALSE	FALSE
Q9UIF7	MUTYH	0.6960310692	3.958034	1.423182387	2.111894e-01	0.364482292	-4.49597199	FALSE	FALSE
Q9Y5J6	TIMM10B	0.2490516666	4.048956	1.839665086	1.223127e-01	0.336451645	-4.49635844	FALSE	FALSE
Q9NRA8	EIF4ENIF1	0.6991271146	3.937685	1.752021276	1.372528e-01	0.336451645	-4.49673586	FALSE	FALSE
Q9UHB9	SRP68	-0.7998173265	3.979015	-2.261493740	7.059384e-02	0.336451645	-4.49674998	FALSE	FALSE
O14730	RIOK3	-0.8276566569	3.939558	-1.602191943	1.671290e-01	0.340842915	-4.49720609	FALSE	FALSE
Q96G01	BICD1	-0.3198304818	4.049257	-1.394886870	2.190934e-01	0.368887573	-4.49770776	FALSE	FALSE
Q96H79	ZC3HAV1L	-0.2962305972	4.044894	-1.894066327	1.138781e-01	0.336451645	-4.49816346	FALSE	FALSE
Q9NPF5	DMAP1	-0.2095609408	4.054652	-1.569717866	1.744023e-01	0.346559470	-4.49819090	FALSE	FALSE
Q58A45	PAN3	-0.4212182368	4.025954	-1.491052946	1.933130e-01	0.353015355	-4.49826522	FALSE	FALSE
P55265	ADAR	-0.3284325549	4.043270	-2.155496228	8.095035e-02	0.336451645	-4.49835091	FALSE	FALSE
Q8WUD4	CCDC12	1.2490009671	3.741942	2.291692007	6.790722e-02	0.336451645	-4.49908761	FALSE	FALSE
Q96IV0	NGLY1	0.4309223774	4.020608	1.846214607	1.212645e-01	0.336451645	-4.49942812	FALSE	FALSE
Q96C19	EFHD2	1.0956457092	3.816275	2.252914071	7.137756e-02	0.336451645	-4.49950805	FALSE	FALSE
Q9BZ29	DOCK9	0.2326747244	4.053580	1.504816493	1.898679e-01	0.351927532	-4.50047803	FALSE	FALSE
Q8N9I9	DTX3	0.3976809614	4.029627	1.408891655	2.151473e-01	0.366291056	-4.50139894	FALSE	FALSE
P35573	AGL	-0.5285744822	4.013773	-1.839124512	1.223996e-01	0.336451645	-4.50159617	FALSE	FALSE
O60645	EXOC3	0.2662763410	4.046782	1.739373095	1.395553e-01	0.336451645	-4.50213781	FALSE	FALSE
P78316	NOP14	-0.6794367264	3.985038	-1.817740462	1.258888e-01	0.336451645	-4.50279070	FALSE	FALSE
Q6UWE0	LRSAM1	-0.4251009520	4.025743	-1.466541287	1.995968e-01	0.355930191	-4.50348701	FALSE	FALSE
P50749	RASSF2	-0.4189394044	4.027232	-1.703376771	1.463213e-01	0.336451645	-4.50400428	FALSE	FALSE
Q9Y320	TMX2	-0.2568576881	4.048506	-1.619101738	1.634597e-01	0.338781973	-4.50418615	FALSE	FALSE
Q6P444	MTFR2	0.3449878585	4.041757	1.403182824	2.167477e-01	0.368133255	-4.50488175	FALSE	FALSE
Q9NTZ6	RBM12	0.1626853772	4.055387	2.409779446	5.840272e-02	0.336451645	-4.50539470	FALSE	FALSE
Q9H3F6	KCTD10	0.2886862862	4.046950	1.466523520	1.996014e-01	0.355930191	-4.50600080	FALSE	FALSE
Q13454	TUSC3	-0.3212977801	4.040454	-1.540419234	1.812273e-01	0.348343790	-4.50602616	FALSE	FALSE
O75694	NUP155	-0.2788619997	4.047110	-1.974496537	1.024829e-01	0.336451645	-4.50642073	FALSE	FALSE
Q9UGP8	SEC63	-0.2288140732	4.051640	-1.655815794	1.557628e-01	0.336503589	-4.50646470	FALSE	FALSE
Q9Y4K1	CRYBG1	-0.7941259250	3.950184	-1.611403717	1.651202e-01	0.339961537	-4.50661107	FALSE	FALSE
Q9BZ23	PANK2	-0.4669135606	4.017621	-1.580833241	1.718787e-01	0.344466953	-4.50661709	FALSE	FALSE
Q8N8N7	PTGR2	0.5308316973	3.993565	1.733997812	1.405455e-01	0.336451645	-4.50681883	FALSE	FALSE
Q9Y2D5	AKAP2	0.4054812950	4.028288	2.038597563	9.424609e-02	0.336451645	-4.50705150	FALSE	FALSE
Q9UHQ4	BCAP29	0.3914203918	4.031982	1.415231110	2.133830e-01	0.365208391	-4.50711628	FALSE	FALSE
Q86TI0	TBC1D1	-0.2519737697	4.049071	-1.741319900	1.391984e-01	0.336451645	-4.50722985	FALSE	FALSE
Q9NRH2	SNRK	-0.3212915082	4.047603	-1.384972379	2.219277e-01	0.369997997	-4.50735038	FALSE	FALSE
Q9BWT1	CDCA7	-0.5139984335	4.013293	-1.729344229	1.414084e-01	0.336451645	-4.50738332	FALSE	FALSE
Q9NZ52	GGA3	-0.3355578811	4.039266	-1.668049858	1.532781e-01	0.336503589	-4.50807445	FALSE	FALSE
Q6PHR2	ULK3	-0.4572420250	4.017898	-1.363624161	2.281471e-01	0.375557982	-4.50830568	FALSE	FALSE
Q9NXC5	MIOS	-0.3766510983	4.037374	-1.393461498	2.194988e-01	0.368887573	-4.50838706	FALSE	FALSE
Q8NG31	KNL1	0.6430701427	3.956666	1.717714856	1.435880e-01	0.336451645	-4.50845778	FALSE	FALSE
Q96BW1	UPRT	-0.9484653429	3.907325	-1.584714710	1.710059e-01	0.343189925	-4.50873552	FALSE	FALSE
Q9BW92	TARS2	-0.2769331141	4.046732	-1.691041806	1.487141e-01	0.336451645	-4.50891902	FALSE	FALSE
Q96HR8	NAF1	-0.5341240124	4.008109	-1.671907057	1.525029e-01	0.336503589	-4.50982790	FALSE	FALSE
P17900	GM2A	1.0896567518	3.749035	1.829274432	1.239945e-01	0.336451645	-4.51055447	FALSE	FALSE
Q9BRA0	NAA38	1.0446712481	3.715908	1.525283914	1.848533e-01	0.350001732	-4.51099818	FALSE	FALSE
Q68D91	MBLAC2	0.3682811424	4.029595	1.538673360	1.816420e-01	0.348680831	-4.51133182	FALSE	FALSE
Q969F9	HPS3	0.4089812868	4.021521	1.421833601	2.115600e-01	0.364482292	-4.51146838	FALSE	FALSE
P11388	TOP2A	-0.3344734021	4.042176	-2.124316075	8.429267e-02	0.336451645	-4.51226951	FALSE	FALSE
Q9Y6D5	ARFGEF2	0.5090599372	4.002371	1.839535088	1.223336e-01	0.336451645	-4.51245941	FALSE	FALSE
P20226	TBP	-0.7249473105	3.972677	-1.739748639	1.394864e-01	0.336451645	-4.51259180	FALSE	FALSE
O43586	PSTPIP1	0.3996488822	4.027045	1.379996070	2.233632e-01	0.371061883	-4.51279724	FALSE	FALSE
Q6P4I2	WDR73	0.6375071330	3.953145	1.625582100	1.620745e-01	0.338608200	-4.51289982	FALSE	FALSE
Q92616	GCN1	-0.5814498634	4.009529	-2.017430634	9.688738e-02	0.336451645	-4.51300775	FALSE	FALSE
Q96I99	SUCLG2	0.1515904170	4.056014	1.991989775	1.001638e-01	0.336451645	-4.51346348	FALSE	FALSE
Q86YA3	ZGRF1	-0.3731673781	4.037646	-1.380518637	2.232121e-01	0.371061883	-4.51350890	FALSE	FALSE
Q9Y6I4	USP3	-0.9712680295	3.912560	-1.715857356	1.439392e-01	0.336451645	-4.51390196	FALSE	FALSE
Q8IWJ2	GCC2	0.3063312546	4.041531	1.506962035	1.893362e-01	0.351520861	-4.51407676	FALSE	FALSE
P49760	CLK2	-0.7804780439	3.934988	-1.470059304	1.986831e-01	0.355550491	-4.51424002	FALSE	FALSE
Q00169	PITPNA	-0.3238899169	4.041476	-1.783648108	1.316606e-01	0.336451645	-4.51453669	FALSE	FALSE
Q86U70	LDB1	-0.3118544126	4.043741	-1.935008206	1.079236e-01	0.336451645	-4.51457261	FALSE	FALSE
Q16718	NDUFA5	0.2484368342	4.048402	1.938081761	1.074896e-01	0.336451645	-4.51488457	FALSE	FALSE
O95243	MBD4	0.6717252365	3.971935	1.336480272	2.362881e-01	0.382457808	-4.51488913	FALSE	FALSE
Q8IWE5	PLEKHM2	-0.3442416689	4.039689	-1.402845307	2.168427e-01	0.368133255	-4.51602727	FALSE	FALSE
Q6P1X6	C8orf82	-1.8001499733	3.667956	-1.719472730	1.432564e-01	0.336451645	-4.51642301	FALSE	FALSE
Q6P2Q9	PRPF8	-0.6439136512	4.003328	-2.190974334	7.731603e-02	0.336451645	-4.51706556	FALSE	FALSE
C4AMC7	WASH3P	0.6931768170	3.945982	1.787514762	1.309928e-01	0.336451645	-4.51707400	FALSE	FALSE
P33981	TTK	-0.3290424608	4.040545	-1.486940095	1.943540e-01	0.353624825	-4.51722239	FALSE	FALSE
Q9UK99	FBXO3	0.3287423021	4.040108	1.415757913	2.132370e-01	0.365122699	-4.51722327	FALSE	FALSE
Q96F07	CYFIP2	-0.6953687069	3.988073	-1.955351755	1.050845e-01	0.336451645	-4.51841498	FALSE	FALSE
Q9Y2V2	CARHSP1	1.2765948759	3.792373	2.819251218	3.509879e-02	0.336451645	-4.51968246	FALSE	FALSE
Q96JC9	EAF1	1.1730789001	3.600023	1.526767882	1.844947e-01	0.349922127	-4.51989144	FALSE	FALSE
P55160	NCKAP1L	-0.8177531582	3.968640	-2.054796342	9.227530e-02	0.336451645	-4.52085347	FALSE	FALSE
Q9Y4X4	KLF12	0.9147610120	3.764071	1.370107822	2.262413e-01	0.373605916	-4.52090058	FALSE	FALSE
Q9Y5B8	NME7	0.2212804205	4.051466	1.670600648	1.527650e-01	0.336503589	-4.52111085	FALSE	FALSE
Q96PE3	INPP4A	-0.6707229884	3.983294	-1.715798345	1.439504e-01	0.336451645	-4.52209321	FALSE	FALSE
Q4KMQ2	ANO6	-0.2410237673	4.050036	-1.607574696	1.659523e-01	0.340330705	-4.52228698	FALSE	FALSE
O76021	RSL1D1	-0.6547035348	4.001509	-2.192322287	7.718139e-02	0.336451645	-4.52278163	FALSE	FALSE
Q9Y2D8	SSX2IP	-0.2871544423	4.047756	-1.418681054	2.124286e-01	0.364753613	-4.52302830	FALSE	FALSE
Q9UBC2	EPS15L1	0.5016598739	4.009444	2.018066669	9.680691e-02	0.336451645	-4.52312020	FALSE	FALSE
O95997	PTTG1	1.8276438854	3.200493	1.976779864	1.021771e-01	0.336451645	-4.52344628	FALSE	FALSE
Q9UKK6	NXT1	-0.6163126320	3.993445	-1.723373225	1.425233e-01	0.336451645	-4.52357091	FALSE	FALSE
O43747	AP1G1	-0.4924908611	4.023430	-2.065675821	9.097577e-02	0.336451645	-4.52363935	FALSE	FALSE
P61247	RPS3A	-0.4519906555	4.036325	-3.009592231	2.792773e-02	0.336451645	-4.52373237	FALSE	FALSE
Q16763	UBE2S	-0.3372623987	4.041380	-1.989636082	1.004726e-01	0.336451645	-4.52423125	FALSE	FALSE
Q15649	ZNHIT3	1.0631946049	3.785401	1.919338697	1.101639e-01	0.336451645	-4.52424350	FALSE	FALSE
Q96PM5	RCHY1	0.9036166917	3.811198	1.554029135	1.780253e-01	0.347188965	-4.52469234	FALSE	FALSE
O60264	SMARCA5	-0.6001525499	4.009299	-2.167592041	7.969148e-02	0.336451645	-4.52485403	FALSE	FALSE
Q9Y4C4	MFHAS1	0.2508959323	4.049473	1.521968814	1.856568e-01	0.350378811	-4.52489843	FALSE	FALSE
Q9H089	LSG1	-0.3963169708	4.034214	-1.933618636	1.081203e-01	0.336451645	-4.52506489	FALSE	FALSE
Q9BQF6	SENP7	-0.3095760727	4.046100	-1.386048323	2.216185e-01	0.369744926	-4.52548170	FALSE	FALSE
P17096	HMGA1	0.7871395994	3.948478	2.365725230	6.177076e-02	0.336451645	-4.52579094	FALSE	FALSE
Q8NF37	LPCAT1	-0.2697864461	4.046781	-1.654842062	1.559623e-01	0.336503589	-4.52632104	FALSE	FALSE
O75554	WBP4	1.2434814678	3.694734	2.015621453	9.711667e-02	0.336451645	-4.52645569	FALSE	FALSE
P32519	ELF1	0.3153395041	4.041026	1.787084119	1.310670e-01	0.336451645	-4.52653648	FALSE	FALSE
Q15814	TBCC	-0.7330710405	3.967376	-1.677118816	1.514616e-01	0.336503589	-4.52739841	FALSE	FALSE
A4D1E9	GTPBP10	-0.2380086252	4.051316	-1.544279926	1.803134e-01	0.347734430	-4.52771732	FALSE	FALSE
Q15404	RSU1	-0.8169079397	3.963181	-1.939700277	1.072618e-01	0.336451645	-4.52804440	FALSE	FALSE
Q5K651	SAMD9	-0.9287938218	3.928218	-1.767759123	1.344409e-01	0.336451645	-4.52823876	FALSE	FALSE
Q7RTP6	MICAL3	-0.4769889181	4.013825	-1.397465661	2.183617e-01	0.368816924	-4.52910046	FALSE	FALSE
L0R8F8	MIEF1	-0.3226317617	4.041499	-1.839658144	1.223138e-01	0.336451645	-4.52956828	FALSE	FALSE
P05771	PRKCB	-0.6366168320	3.999762	-2.007453353	9.815888e-02	0.336451645	-4.52973111	FALSE	FALSE
Q14653	IRF3	0.6642683071	3.946334	1.661300136	1.546441e-01	0.336503589	-4.53074361	FALSE	FALSE
P08575	PTPRC	-0.4646630257	4.029600	-2.272418653	6.960909e-02	0.336451645	-4.53089234	FALSE	FALSE
Q13618	CUL3	-0.3778492976	4.037338	-2.027807434	9.558306e-02	0.336451645	-4.53093201	FALSE	FALSE
Q587I9	SFT2D3	-0.5484897886	4.000362	-1.553111621	1.782395e-01	0.347188965	-4.53110353	FALSE	FALSE
Q96GM5	SMARCD1	-0.7387137306	3.978329	-1.919013837	1.102109e-01	0.336451645	-4.53156595	FALSE	FALSE
O00429	DNM1L	-0.1915555212	4.053684	-2.000957955	9.899592e-02	0.336451645	-4.53173542	FALSE	FALSE
Q969S3	ZNF622	-0.9626828362	3.920038	-1.768637077	1.342858e-01	0.336451645	-4.53201293	FALSE	FALSE
Q9NUG6	PDRG1	0.9978671268	3.781077	1.703874275	1.462256e-01	0.336451645	-4.53267076	FALSE	FALSE
Q9Y6R9	CCDC61	-0.3785014886	4.032058	-1.468371712	1.991209e-01	0.355637634	-4.53308387	FALSE	FALSE
Q9NUQ9	FAM49B	-0.5766919648	4.016358	-2.372017507	6.127723e-02	0.336451645	-4.53373309	FALSE	FALSE
Q9BV73	CEP250	-0.2872296472	4.046904	-1.448702975	2.042913e-01	0.358730280	-4.53406982	FALSE	FALSE
Q8N122	RPTOR	-0.4134426979	4.027094	-1.540096162	1.813039e-01	0.348376240	-4.53416623	FALSE	FALSE
Q96IU2	ZBED3	0.5856780495	3.969185	1.552502621	1.783817e-01	0.347188965	-4.53430617	FALSE	FALSE
Q9NXF1	TEX10	-0.4166767448	4.025056	-1.571154239	1.740741e-01	0.346559470	-4.53441349	FALSE	FALSE
Q9Y2E5	MAN2B2	-0.3234953482	4.044725	-1.350866455	2.319405e-01	0.378737841	-4.53448652	FALSE	FALSE
Q12769	NUP160	-0.6870302963	3.992163	-2.031189930	9.516184e-02	0.336451645	-4.53513182	FALSE	FALSE
Q9NYL9	TMOD3	0.7561829412	3.947544	2.187694779	7.764466e-02	0.336451645	-4.53515028	FALSE	FALSE
Q12788	TBL3	-0.7565981294	3.975961	-1.945356371	1.064697e-01	0.336451645	-4.53611205	FALSE	FALSE
Q96RS0	TGS1	0.2366413774	4.049372	1.705630218	1.458883e-01	0.336451645	-4.53728369	FALSE	FALSE
Q6P6C2	ALKBH5	-0.4041010506	4.031279	-1.795125929	1.296882e-01	0.336451645	-4.53806500	FALSE	FALSE
Q92609	TBC1D5	0.2285938193	4.050037	1.881597513	1.157575e-01	0.336451645	-4.53829898	FALSE	FALSE
Q15027	ACAP1	0.2575538596	4.048382	1.514039652	1.875922e-01	0.350771317	-4.53841462	FALSE	FALSE
O60832	DKC1	-0.6555318241	4.003407	-2.269309112	6.988789e-02	0.336451645	-4.53874723	FALSE	FALSE
Q6ZUM4	ARHGAP27	0.4284952422	4.015552	1.552231263	1.784452e-01	0.347188965	-4.53886807	FALSE	FALSE
Q96F86	EDC3	-0.1343053419	4.056821	-1.993689513	9.994134e-02	0.336451645	-4.53894564	FALSE	FALSE
Q92797	SYMPK	-0.4710578460	4.022783	-1.836872554	1.227624e-01	0.336451645	-4.53932509	FALSE	FALSE
Q9UKR5	ERG28	-0.3808779691	4.031411	-1.650864561	1.567796e-01	0.336503589	-4.53961014	FALSE	FALSE
P29372	MPG	0.5174742981	3.993355	1.624963780	1.622062e-01	0.338608200	-4.54061704	FALSE	FALSE
P31153	MAT2A	-0.4832273294	4.032527	-2.857930841	3.349120e-02	0.336451645	-4.54066411	FALSE	FALSE
Q8IWB7	WDFY1	-0.5051353565	4.006514	-1.421421595	2.116733e-01	0.364482292	-4.54084322	FALSE	FALSE
Q9NRR4	DROSHA	0.3559475351	4.033857	1.434357637	2.081421e-01	0.361835919	-4.54088320	FALSE	FALSE
Q13111	CHAF1A	0.2086699895	4.051883	1.918544321	1.102788e-01	0.336451645	-4.54142245	FALSE	FALSE
Q86UE4	MTDH	-0.1907398482	4.053689	-1.997318617	9.946814e-02	0.336451645	-4.54160063	FALSE	FALSE
Q6UW63	POGLUT2	-0.3638275058	4.034606	-1.345526327	2.335457e-01	0.380669637	-4.54195344	FALSE	FALSE
Q5JTJ3	COA6	1.2789235235	3.680307	2.061660249	9.145319e-02	0.336451645	-4.54263938	FALSE	FALSE
Q9BRQ0	PYGO2	0.2875279574	4.043907	1.553746141	1.780914e-01	0.347188965	-4.54266885	FALSE	FALSE
Q14746	COG2	0.3349318541	4.034918	1.603317925	1.668822e-01	0.340825211	-4.54272430	FALSE	FALSE
Q9UIF9	BAZ2A	0.2330982184	4.052270	1.475794957	1.972020e-01	0.354933043	-4.54292610	FALSE	FALSE
Q9NZM3	ITSN2	0.2646120139	4.046939	1.597985038	1.680543e-01	0.341164279	-4.54384981	FALSE	FALSE
P08574	CYC1	-1.2784604902	3.859945	-1.993686827	9.994169e-02	0.336451645	-4.54415265	FALSE	FALSE
Q9BV44	THUMPD3	0.2122944521	4.051684	1.929240686	1.087427e-01	0.336451645	-4.54434132	FALSE	FALSE
Q9UBS8	RNF14	0.3029833358	4.042989	1.463217972	2.004635e-01	0.356259156	-4.54483881	FALSE	FALSE
Q15111	PLCL1	-0.2914656952	4.048148	-1.368685854	2.266580e-01	0.373976032	-4.54494976	FALSE	FALSE
P47224	RABIF	1.2389274440	3.714383	2.111818663	8.567264e-02	0.336451645	-4.54499605	FALSE	FALSE
Q8IZH2	XRN1	0.3062002303	4.039716	1.612175249	1.649531e-01	0.339961537	-4.54591789	FALSE	FALSE
Q9BUL8	PDCD10	-0.4320763837	4.032254	-2.157202506	8.077151e-02	0.336451645	-4.54617984	FALSE	FALSE
P48380	RFX3	0.2826970117	4.044557	1.506308277	1.894980e-01	0.351709305	-4.54633259	FALSE	FALSE
P29728	OAS2	-0.3161464127	4.046367	-1.332611651	2.374699e-01	0.383347143	-4.54683266	FALSE	FALSE
Q8WVM8	SCFD1	-0.3552359298	4.038221	-1.849815849	1.206920e-01	0.336451645	-4.54758434	FALSE	FALSE
Q9UK53	ING1	-0.4627187725	4.012496	-1.487780056	1.941410e-01	0.353457973	-4.54783653	FALSE	FALSE
P37235	HPCAL1	1.3897814726	3.526220	1.823220676	1.249851e-01	0.336451645	-4.54826378	FALSE	FALSE
Q14739	LBR	-0.2840828227	4.047884	-2.348542826	6.314024e-02	0.336451645	-4.54839642	FALSE	FALSE
Q9Y657	SPIN1	0.6407796817	3.966942	1.861281735	1.188876e-01	0.336451645	-4.54860913	FALSE	FALSE
Q5JVF3	PCID2	-0.7616910544	3.975535	-1.971646150	1.028660e-01	0.336451645	-4.54938755	FALSE	FALSE
Q8N5M1	ATPAF2	0.2093320940	4.053130	1.589387908	1.699608e-01	0.342389824	-4.55004764	FALSE	FALSE
Q8WVM7	STAG1	-0.7622171112	3.959317	-1.654962735	1.559375e-01	0.336503589	-4.55133851	FALSE	FALSE
Q9UID6	ZNF639	0.3470756575	4.033833	1.507564201	1.891872e-01	0.351520861	-4.55171098	FALSE	FALSE
Q8IY81	FTSJ3	-0.4583334058	4.026223	-1.967447545	1.034330e-01	0.336451645	-4.55198398	FALSE	FALSE
Q96AQ8	MCUR1	-0.8661245741	3.920935	-1.499233182	1.912583e-01	0.352123714	-4.55386188	FALSE	FALSE
Q8IUX1	TMEM126B	-0.6410206902	3.966655	-1.517217981	1.868141e-01	0.350750564	-4.55502307	FALSE	FALSE
O60306	AQR	-0.8322918524	3.961854	-1.965901963	1.036425e-01	0.336451645	-4.55534305	FALSE	FALSE
Q92564	DCUN1D4	0.3564729346	4.034468	1.360317169	2.291248e-01	0.376234864	-4.55556433	FALSE	FALSE
Q6NUM9	RETSAT	0.3834673158	4.028783	1.402779591	2.168612e-01	0.368133255	-4.55570333	FALSE	FALSE
Q8IU85	CAMK1D	-0.7860057226	3.956802	-1.706699596	1.456833e-01	0.336451645	-4.55597811	FALSE	FALSE
Q9UG63	ABCF2	-0.7397227451	3.991483	-2.346965007	6.326761e-02	0.336451645	-4.55612050	FALSE	FALSE
Q99504	EYA3	-0.5558800007	4.001454	-1.621448120	1.629568e-01	0.338708918	-4.55709286	FALSE	FALSE
Q6NXE6	ARMC6	-0.6994687503	3.984109	-1.865570827	1.182197e-01	0.336451645	-4.55761592	FALSE	FALSE
P04920	SLC4A2	0.3014789738	4.042743	1.464090173	2.002357e-01	0.356205539	-4.55762104	FALSE	FALSE
Q9BW61	DDA1	0.5377322280	4.007657	2.195180913	7.689666e-02	0.336451645	-4.55820772	FALSE	FALSE
Q9BPX6	MICU1	0.3380905134	4.037220	1.420246278	2.119969e-01	0.364490693	-4.55903396	FALSE	FALSE
Q8N5K1	CISD2	-1.3693962782	3.824183	-1.887743185	1.148273e-01	0.336451645	-4.55957669	FALSE	FALSE
P82932	MRPS6	-0.1595893514	4.055451	-1.987252467	1.007864e-01	0.336451645	-4.55970246	FALSE	FALSE
Q5T5X7	BEND3	-0.3830014089	4.031254	-1.512300415	1.880193e-01	0.350932091	-4.56014988	FALSE	FALSE
Q13615	MTMR3	0.2707673465	4.046411	1.469064277	1.989411e-01	0.355550491	-4.56160058	FALSE	FALSE
P51452	DUSP3	-0.6292671423	3.985142	-1.565309968	1.754129e-01	0.347188965	-4.56178608	FALSE	FALSE
Q9HD45	TM9SF3	-0.5692144779	4.005154	-1.798625620	1.290928e-01	0.336451645	-4.56190871	FALSE	FALSE
Q6PD74	AAGAB	0.3753688202	4.029894	1.783460627	1.316931e-01	0.336451645	-4.56269263	FALSE	FALSE
O75844	ZMPSTE24	-0.2709392589	4.045723	-1.700248491	1.469245e-01	0.336451645	-4.56277369	FALSE	FALSE
O94760	DDAH1	1.0219537464	3.818288	2.000747016	9.902323e-02	0.336451645	-4.56287136	FALSE	FALSE
Q96E29	MTERF3	0.2275830726	4.052067	1.475292859	1.973312e-01	0.355048416	-4.56318598	FALSE	FALSE
Q16401	PSMD5	-0.5425943594	4.016763	-2.090598886	8.807014e-02	0.336451645	-4.56385556	FALSE	FALSE
Q15596	NCOA2	0.4570071351	4.014200	1.836979458	1.227451e-01	0.336451645	-4.56392134	FALSE	FALSE
Q9NSE4	IARS2	-0.4092568282	4.031977	-1.903982637	1.124057e-01	0.336451645	-4.56401014	FALSE	FALSE
Q9H8W4	PLEKHF2	-1.1427516509	3.858357	-1.685808520	1.497410e-01	0.336480960	-4.56460219	FALSE	FALSE
Q9H444	CHMP4B	1.0977474473	3.827231	2.354397557	6.267000e-02	0.336451645	-4.56591098	FALSE	FALSE
Q9NRL3	STRN4	0.2441988436	4.048563	1.611800149	1.650343e-01	0.339961537	-4.56598321	FALSE	FALSE
Q96K80	ZC3H10	0.3997062832	4.023041	1.362800251	2.283903e-01	0.375557982	-4.56678368	FALSE	FALSE
O14925	TIMM23	-0.1710606528	4.054865	-2.016963321	9.694655e-02	0.336451645	-4.56705724	FALSE	FALSE
Q96J84	KIRREL1	0.4074140641	4.028709	1.254296542	2.625866e-01	0.403968681	-4.56709808	FALSE	FALSE
Q99661	KIF2C	-0.8579565979	3.951339	-1.876395038	1.165510e-01	0.336451645	-4.56714869	FALSE	FALSE
O95983	MBD3	0.5988662964	3.987214	2.023952815	9.606543e-02	0.336451645	-4.56734472	FALSE	FALSE
Q12959	DLG1	-0.3906817421	4.030813	-1.607006028	1.660762e-01	0.340330705	-4.56740037	FALSE	FALSE
Q9Y6K9	IKBKG	0.6329049206	3.964150	1.786315101	1.311996e-01	0.336451645	-4.56789840	FALSE	FALSE
Q92974	ARHGEF2	-0.2627877641	4.047787	-1.898136145	1.132715e-01	0.336451645	-4.56800553	FALSE	FALSE
Q6NVY1	HIBCH	-0.6315872783	4.001113	-2.009433642	9.790515e-02	0.336451645	-4.56823768	FALSE	FALSE
P49590	HARS2	-0.7917414096	3.954920	-1.687191799	1.494689e-01	0.336478183	-4.56831587	FALSE	FALSE
Q8NBJ7	SUMF2	0.4921587244	4.005802	1.774578390	1.332405e-01	0.336451645	-4.56872641	FALSE	FALSE
P78364	PHC1	-0.5687111651	3.987642	-1.362234900	2.285574e-01	0.375726620	-4.56913379	FALSE	FALSE
P17036	ZNF3	-0.3976734002	4.027726	-1.516423178	1.870084e-01	0.350771317	-4.56913685	FALSE	FALSE
Q86UA6	RPAIN	1.1635760756	3.727477	1.946390222	1.063256e-01	0.336451645	-4.56940986	FALSE	FALSE
Q9H3U1	UNC45A	-0.5569620303	4.011503	-1.936717515	1.076820e-01	0.336451645	-4.56948484	FALSE	FALSE
Q6NYC1	JMJD6	0.2519090761	4.047753	1.733743034	1.405926e-01	0.336451645	-4.57030762	FALSE	FALSE
Q13352	ITGB3BP	-0.3932689043	4.027108	-1.306879117	2.454702e-01	0.389888101	-4.57085617	FALSE	FALSE
P01106	MYC	0.7572638292	3.888715	1.498575803	1.914226e-01	0.352123714	-4.57132592	FALSE	FALSE
Q9BQ70	TCF25	-0.2834731101	4.044891	-1.450633305	2.037782e-01	0.358253581	-4.57146536	FALSE	FALSE
Q9UPT5	EXOC7	-0.2887097602	4.045070	-1.767019267	1.345718e-01	0.336451645	-4.57276485	FALSE	FALSE
Q9BVL2	NUP58	-0.7348303424	3.984609	-2.069524865	9.052059e-02	0.336451645	-4.57285601	FALSE	FALSE
Q9H410	DSN1	-0.7791742870	3.955042	-1.659566255	1.549969e-01	0.336503589	-4.57312213	FALSE	FALSE
Q8N5N7	MRPL50	1.3592367752	3.580898	1.908302941	1.117703e-01	0.336451645	-4.57312214	FALSE	FALSE
Q8N9N2	ASCC1	-0.3059044954	4.043100	-1.852095380	1.203311e-01	0.336451645	-4.57322616	FALSE	FALSE
Q8N1G0	ZNF687	0.2511313085	4.050824	1.383366073	2.223901e-01	0.370395926	-4.57322941	FALSE	FALSE
Q9H553	ALG2	-0.3720970846	4.030486	-1.419526791	2.121952e-01	0.364567822	-4.57342790	FALSE	FALSE
Q96D09	GPRASP2	0.3859482705	4.031869	1.261245530	2.602643e-01	0.401810110	-4.57370442	FALSE	FALSE
P55198	MLLT6	0.3046486573	4.044758	1.309858411	2.445315e-01	0.389139712	-4.57378033	FALSE	FALSE
O60508	CDC40	-0.2046712562	4.052752	-1.932922272	1.082191e-01	0.336451645	-4.57396441	FALSE	FALSE
O95400	CD2BP2	0.8404767950	3.909479	2.071968378	9.023286e-02	0.336451645	-4.57440087	FALSE	FALSE
P18754	RCC1	-0.2454731567	4.051000	-2.509324426	5.149725e-02	0.336451645	-4.57474526	FALSE	FALSE
P53621	COPA	-0.4752903086	4.027916	-2.228175986	7.368932e-02	0.336451645	-4.57540690	FALSE	FALSE
Q9H9T3	ELP3	-0.3770452781	4.034018	-1.752916650	1.370913e-01	0.336451645	-4.57568344	FALSE	FALSE
O94826	TOMM70	-0.3292707506	4.043204	-2.159827636	8.049717e-02	0.336451645	-4.57632699	FALSE	FALSE
P40818	USP8	-0.3642369570	4.035130	-1.680965976	1.506974e-01	0.336503589	-4.57690804	FALSE	FALSE
Q15007	WTAP	0.3801056034	4.031323	1.992610107	1.000825e-01	0.336451645	-4.57697448	FALSE	FALSE
P22059	OSBP	-0.3475739031	4.039806	-1.941981910	1.069416e-01	0.336451645	-4.57762310	FALSE	FALSE
Q5TBB1	RNASEH2B	-0.3607706042	4.036344	-1.835702494	1.229513e-01	0.336451645	-4.57764134	FALSE	FALSE
Q7Z7K6	CENPV	-0.7877766252	3.964805	-1.842425822	1.218697e-01	0.336451645	-4.57829452	FALSE	FALSE
Q9NPE2	NGRN	0.3300838005	4.040443	1.276608240	2.551960e-01	0.397754918	-4.57871207	FALSE	FALSE
Q92990	GLMN	-0.5379378524	4.011412	-1.811581973	1.269122e-01	0.336451645	-4.57899974	FALSE	FALSE
P62906	RPL10A	-0.7071561144	4.003375	-2.781312018	3.675843e-02	0.336451645	-4.57925586	FALSE	FALSE
P61011	SRP54	-0.6244504471	3.998394	-1.938209133	1.074717e-01	0.336451645	-4.57940156	FALSE	FALSE
Q8WWV3	RTN4IP1	-0.3911864275	4.028690	-1.260709319	2.604429e-01	0.401837971	-4.57964380	FALSE	FALSE
Q9P0U3	SENP1	-0.3645595437	4.035024	-1.650125214	1.569320e-01	0.336503589	-4.57976193	FALSE	FALSE
Q53FT3	HIKESHI	-0.1564215737	4.056174	-1.734831555	1.403915e-01	0.336451645	-4.57981764	FALSE	FALSE
O15357	INPPL1	0.3191353287	4.037218	1.610028821	1.654185e-01	0.339961537	-4.58004620	FALSE	FALSE
Q7Z5G4	GOLGA7	-0.2303405176	4.050940	-1.520201111	1.860866e-01	0.350378811	-4.58115329	FALSE	FALSE
P26232	CTNNA2	-0.2902215287	4.049185	-1.273233006	2.563018e-01	0.398931618	-4.58163544	FALSE	FALSE
P57768	SNX16	-0.7322104806	3.933719	-1.282289644	2.533444e-01	0.396546983	-4.58169667	FALSE	FALSE
O95714	HERC2	0.3135639597	4.038878	1.374725536	2.248930e-01	0.372024250	-4.58225381	FALSE	FALSE
Q14344	GNA13	-0.2201765214	4.051439	-1.885787296	1.151225e-01	0.336451645	-4.58227986	FALSE	FALSE
Q9UJX5	ANAPC4	-0.3762851134	4.033943	-1.716277408	1.438597e-01	0.336451645	-4.58286922	FALSE	FALSE
Q9UIW2	PLXNA1	0.3346265644	4.038750	1.285521176	2.522966e-01	0.396162922	-4.58291131	FALSE	FALSE
Q96RL1	UIMC1	0.3608335628	4.031503	1.464866672	2.000331e-01	0.355953776	-4.58298282	FALSE	FALSE
Q9UK61	TASOR	0.2000673733	4.053115	1.628196128	1.615190e-01	0.338145585	-4.58336194	FALSE	FALSE
O95232	LUC7L3	-0.2353335659	4.051152	-2.294009869	6.770555e-02	0.336451645	-4.58337918	FALSE	FALSE
Q9NXG2	THUMPD1	-0.6772887591	3.988775	-1.878335008	1.162544e-01	0.336451645	-4.58344944	FALSE	FALSE
P04844	RPN2	-0.7631123755	3.982927	-2.186767965	7.773780e-02	0.336451645	-4.58357224	FALSE	FALSE
Q9BQE5	APOL2	-0.1750563464	4.054785	-1.796131580	1.295168e-01	0.336451645	-4.58389588	FALSE	FALSE
Q8IZ21	PHACTR4	0.6304834442	3.958566	1.670968626	1.526911e-01	0.336503589	-4.58389816	FALSE	FALSE
Q96SB3	PPP1R9B	0.3118445295	4.042272	1.315628785	2.427227e-01	0.387672925	-4.58440843	FALSE	FALSE
P49641	MAN2A2	-0.4125004315	4.026833	-1.203112591	2.802710e-01	0.420081974	-4.58489593	FALSE	FALSE
Q9H6X2	ANTXR1	0.4011206297	4.024589	1.306086176	2.457206e-01	0.390118761	-4.58538093	FALSE	FALSE
Q8N3F8	MICALL1	0.5030610675	3.989863	1.209437574	2.780297e-01	0.417905343	-4.58568640	FALSE	FALSE
Q13362	PPP2R5C	-0.6657356459	3.989963	-1.858811692	1.192740e-01	0.336451645	-4.58674898	FALSE	FALSE
Q13555	CAMK2G	0.1413810071	4.056983	1.743339459	1.388292e-01	0.336451645	-4.58715431	FALSE	FALSE
O00165	HAX1	-0.2394508500	4.049647	-1.594070693	1.689197e-01	0.341867683	-4.58733040	FALSE	FALSE
Q9H9Q4	NHEJ1	-0.2929162319	4.042494	-1.547833630	1.794761e-01	0.347406038	-4.58779606	FALSE	FALSE
Q9BSR8	YIPF4	-0.6351179953	3.993316	-1.793535658	1.299597e-01	0.336451645	-4.58802773	FALSE	FALSE
P0C7P0	CISD3	-0.2957924865	4.044920	-1.316334394	2.425023e-01	0.387604516	-4.58806233	FALSE	FALSE
P27540	ARNT	-0.3570492128	4.033985	-1.384857738	2.219607e-01	0.369997997	-4.58844610	FALSE	FALSE
Q9NR09	BIRC6	0.2535317317	4.047840	1.477689124	1.967152e-01	0.354933043	-4.58933723	FALSE	FALSE
Q9H0W9	C11orf54	0.6829344913	3.954084	1.865474511	1.182346e-01	0.336451645	-4.58949875	FALSE	FALSE
Q96MT8	CEP63	0.3827955721	4.028458	1.266189353	2.586235e-01	0.400302976	-4.58965957	FALSE	FALSE
Q86U44	METTL3	-0.7936605218	3.953483	-1.667765100	1.533355e-01	0.336503589	-4.58982795	FALSE	FALSE
Q9UGU0	TCF20	0.2153403567	4.051477	1.590017668	1.698204e-01	0.342389824	-4.59059376	FALSE	FALSE
Q9Y508	RNF114	-0.2647572918	4.047775	-1.952496019	1.054784e-01	0.336451645	-4.59159860	FALSE	FALSE
Q96EE3	SEH1L	-0.6733071968	3.988271	-1.915950303	1.106546e-01	0.336451645	-4.59174858	FALSE	FALSE
P54198	HIRA	0.4012616975	4.019901	1.559125441	1.768405e-01	0.347188965	-4.59181393	FALSE	FALSE
Q15118	PDK1	0.2967638922	4.042699	1.357575676	2.299383e-01	0.377039353	-4.59229561	FALSE	FALSE
P08243	ASNS	-0.4039614150	4.031377	-1.796619192	1.294338e-01	0.336451645	-4.59307031	FALSE	FALSE
P46977	STT3A	-1.8409682029	3.676847	-1.822254560	1.251440e-01	0.336451645	-4.59337487	FALSE	FALSE
Q16875	PFKFB3	-0.2912996010	4.045527	-1.308483230	2.449644e-01	0.389481680	-4.59355823	FALSE	FALSE
Q6P3X3	TTC27	-0.5337432136	4.006387	-1.637928821	1.594671e-01	0.337748354	-4.59404639	FALSE	FALSE
O43149	ZZEF1	0.3020647821	4.039554	1.458988354	2.015718e-01	0.356820380	-4.59448987	FALSE	FALSE
[truncated: 3,827 more rows]
