# Supplementary material for: A Type II CDK6 Degrader Enables Cellular Targeting beyond the Limits of Type II Inhibition
Source: J Am Chem Soc. 2026 Jun 26;148(26):27951–64. doi: 10.1021/jacs.6c10277 (PMC13352627; doi:10.1021/jacs.6c10277)
Supplement: Supplementary file 3 [file ja6c10277_si_003.zip › Raw proteomics data _ IP and WP 2026 05/wp-esf_573_esf4_diann_directdia_library_20240604v3_rs14k_3c4r_20251021_Limma_output_JHK.02.063.2_vs_DMSO.csv]

Accession	Gene.Symbol	logFC	AveExpr	t	P.Value	adj.P.Val	B	Control.Fully.Imputed	Contrast.Fully.Imputed
Q00534	CDK6	-7.922455e-01	4.013570	-2.832429e+01	4.966398e-08	0.0002813465	9.55935782	FALSE	FALSE
O43924	PDE6D	-2.921398e+00	3.570924	-2.553719e+01	9.658307e-08	0.0002813465	6.68851977	FALSE	FALSE
P06493	CDK1	-4.286160e-01	4.045062	-1.650379e+01	1.566822e-06	0.0021292854	6.11488752	FALSE	FALSE
P49137	MAPKAPK2	-1.555569e+00	3.897241	-1.610789e+01	1.827399e-06	0.0021292854	4.56458780	FALSE	FALSE
P09497	CLTB	9.247040e-01	3.987761	1.270518e+01	8.139673e-06	0.0076773452	4.05835322	FALSE	FALSE
Q9HBL8	NMRAL1	-1.300497e+00	3.940487	-1.220410e+01	1.046411e-05	0.0076773452	3.60266259	FALSE	FALSE
Q16539	MAPK14	-7.450407e-01	4.017800	-1.118357e+01	1.800229e-05	0.0116534839	3.56701611	FALSE	FALSE
Q9NX55	HYPK	1.075870e+00	3.962497	1.218955e+01	1.054218e-05	0.0076773452	3.51468788	FALSE	FALSE
Q16644	MAPKAPK3	-2.309799e+00	3.730645	-1.777136e+01	9.794896e-07	0.0019021688	3.11645911	FALSE	TRUE
O43760	SYNGR2	9.238838e-01	3.986350	9.558552e+00	4.723957e-05	0.0211705971	2.73094048	FALSE	FALSE
P14209	CD99	1.150999e+00	3.945051	9.559804e+00	4.720189e-05	0.0211705971	2.30702359	FALSE	FALSE
P06239	LCK	-4.930678e-01	4.039749	-9.824743e+00	3.994844e-05	0.0211581489	2.19918267	FALSE	FALSE
P57721	PCBP3	1.565769e-01	4.056892	1.018167e+01	3.210596e-05	0.0187049328	2.17859682	FALSE	FALSE
P30453	P30453	5.149557e-01	4.036996	8.423186e+00	1.014610e-04	0.0369445040	1.99639829	FALSE	FALSE
Q15293	RCN1	6.260857e-01	4.025192	8.093879e+00	1.287653e-04	0.0400860775	1.77170894	FALSE	FALSE
Q01581	HMGCS1	3.311621e-01	4.049653	8.692273e+00	8.399582e-05	0.0349542605	1.76597875	FALSE	FALSE
O75496	GMNN	4.507794e-01	4.041945	8.071349e+00	1.309211e-04	0.0400860775	1.75415071	FALSE	FALSE
P23588	EIF4B	3.498633e-01	4.048546	8.588179e+00	9.030941e-05	0.0350761737	1.62783322	FALSE	FALSE
Q9UMX5	NENF	8.979108e-01	3.989733	7.929445e+00	1.454847e-04	0.0400860775	1.53590978	FALSE	FALSE
P09496	CLTA	7.643730e-01	4.008068	7.835130e+00	1.561866e-04	0.0400860775	1.37669944	FALSE	FALSE
P52298	NCBP2	3.353020e-01	4.049415	7.931435e+00	1.452681e-04	0.0400860775	1.37226508	FALSE	FALSE
P60660	MYL6	7.222443e-01	4.013833	8.268635e+00	1.133544e-04	0.0388472203	1.36536161	FALSE	FALSE
P04035	HMGCR	5.449609e-01	4.034324	7.559204e+00	1.930344e-04	0.0400860775	1.28051231	FALSE	FALSE
P60953	CDC42	2.230912e-01	4.054676	7.777814e+00	1.631282e-04	0.0400860775	0.96553577	FALSE	FALSE
Q8N4Q1	CHCHD4	4.599782e-01	4.040825	6.967924e+00	3.107358e-04	0.0535988725	0.90073464	FALSE	FALSE
Q15424	SAFB	1.983527e-01	4.055601	7.695508e+00	1.737206e-04	0.0400860775	0.87573731	FALSE	FALSE
O43809	NUDT21	2.148094e-01	4.055020	7.627026e+00	1.831342e-04	0.0400860775	0.87351729	FALSE	FALSE
P04114	APOB	5.325464e-01	4.034906	6.802005e+00	3.572150e-04	0.0573953698	0.77771721	FALSE	FALSE
P29966	MARCKS	1.061235e+00	3.961455	7.500527e+00	2.020939e-04	0.0400860775	0.76405057	FALSE	FALSE
Q96GD4	AURKB	-5.430296e-01	4.036115	-6.747276e+00	3.742426e-04	0.0573953698	0.67164137	FALSE	FALSE
P61160	ACTR2	-2.765253e-01	4.052524	-7.433920e+00	2.129702e-04	0.0400860775	0.65048704	FALSE	FALSE
Q9BVW5	TIPIN	9.356226e-01	3.983559	6.959979e+00	3.127981e-04	0.0535988725	0.52352462	FALSE	FALSE
Q32MZ4	LRRFIP1	2.932462e-01	4.051697	6.522979e+00	4.543571e-04	0.0615601004	0.42234939	FALSE	FALSE
Q9BTL3	RAMAC	4.952207e-01	4.037910	6.331919e+00	5.381897e-04	0.0681628923	0.38661989	FALSE	FALSE
Q4VC05	BCL7A	4.217380e-01	4.043345	6.427889e+00	4.940698e-04	0.0654193343	0.34332794	FALSE	FALSE
P62841	RPS15	-3.230951e-01	4.050191	-7.015559e+00	2.986910e-04	0.0535988725	0.31664448	FALSE	FALSE
P24941	CDK2	-5.103693e-01	4.036857	-6.555366e+00	4.416676e-04	0.0615601004	0.30989211	FALSE	FALSE
Q9UK76	JPT1	8.888754e-01	3.987991	6.543860e+00	4.461291e-04	0.0615601004	0.23574961	FALSE	FALSE
Q9H2W6	MRPL46	-3.303709e-01	4.049947	-6.219001e+00	5.959265e-04	0.0738695258	0.18864659	FALSE	FALSE
P62913	RPL11	-2.619263e-01	4.053118	-7.431979e+00	2.132970e-04	0.0400860775	0.15574714	FALSE	FALSE
O43716	GATC	1.196108e+00	3.933928	6.719313e+00	3.832974e-04	0.0573953698	0.10066948	FALSE	FALSE
P15531	NME1	-7.918386e-02	4.058382	-7.579638e+00	1.899888e-04	0.0400860775	0.05267524	FALSE	FALSE
P25705	ATP5F1A	-1.424863e-01	4.057193	-7.728170e+00	1.694260e-04	0.0400860775	0.03821443	FALSE	FALSE
Q96B54	ZNF428	7.191158e-01	4.011552	6.150599e+00	6.343023e-04	0.0759360873	-0.09666962	FALSE	FALSE
O43676	NDUFB3	6.284079e-01	4.023066	5.952068e+00	7.625202e-04	0.0888488581	-0.10864187	FALSE	FALSE
O00193	SMAP	4.823559e-01	4.037968	5.849214e+00	8.403205e-04	0.0959942644	-0.17225119	FALSE	FALSE
O43318	MAP3K7	-7.214783e-01	4.015353	-5.676933e+00	9.915964e-04	0.1031614426	-0.23205750	FALSE	FALSE
Q9NZ01	TECR	-2.614539e-01	4.053446	-5.693772e+00	9.755287e-04	0.1031614426	-0.28776009	FALSE	FALSE
P14649	MYL6B	1.759386e-01	4.056189	6.594958e+00	4.266984e-04	0.0615601004	-0.30155955	FALSE	FALSE
O14976	GAK	-4.080975e-01	4.044797	-5.578485e+00	1.091728e-03	0.1080371754	-0.35373834	FALSE	FALSE
P07108	DBI	6.124133e-01	4.024232	5.711905e+00	9.585545e-04	0.1031614426	-0.40664871	FALSE	FALSE
Q96GY3	LIN37	8.373475e-01	3.992805	5.534224e+00	1.140424e-03	0.1093388607	-0.43086273	FALSE	FALSE
Q6JBY9	RCSD1	5.456647e-01	4.033458	5.386851e+00	1.321110e-03	0.1221711949	-0.51706885	FALSE	FALSE
Q15717	ELAVL1	1.885758e-01	4.055761	6.350349e+00	5.293816e-04	0.0681628923	-0.55528826	FALSE	FALSE
Q15185	PTGES3	1.581574e-01	4.056687	6.716530e+00	3.842121e-04	0.0573953698	-0.75157826	FALSE	FALSE
P49755	TMED10	-2.022188e-01	4.055423	-5.530342e+00	1.144811e-03	0.1093388607	-0.77313004	FALSE	FALSE
O43852	CALU	3.635022e-01	4.046598	5.576283e+00	1.094094e-03	0.1080371754	-0.82500902	FALSE	FALSE
Q9NX08	COMMD8	-3.579087e-01	4.047554	-5.210649e+00	1.580849e-03	0.1416926727	-0.83150047	FALSE	FALSE
P63167	DYNLL1	1.845765e-01	4.055861	5.763198e+00	9.123167e-04	0.1009384874	-0.88838121	FALSE	FALSE
Q9NP97	DYNLRB1	2.915345e-01	4.051408	5.117504e+00	1.741050e-03	0.1462467920	-0.88894716	FALSE	FALSE
Q9NXR1	NDE1	5.041208e-01	4.036043	4.940499e+00	2.098306e-03	0.1615274450	-0.89147968	FALSE	FALSE
Q8N8S7	ENAH	3.015714e-01	4.050909	5.044448e+00	1.879503e-03	0.1542251341	-0.91215571	FALSE	FALSE
P11802	CDK4	-5.774803e-01	4.029187	-4.921179e+00	2.142044e-03	0.1615274450	-0.92369740	FALSE	FALSE
P63208	SKP1	4.956508e-01	4.035770	5.392970e+00	1.312995e-03	0.1221711949	-0.95802872	FALSE	FALSE
Q92688	ANP32B	-3.802823e-01	4.046237	-6.143119e+00	6.386660e-04	0.0759360873	-0.99008105	FALSE	FALSE
Q9UKI8	TLK1	3.932747e-01	4.045224	4.814137e+00	2.403678e-03	0.1615274450	-1.02964715	FALSE	FALSE
Q9NYL2	MAP3K20	-3.509741e-01	4.048690	-4.810912e+00	2.412099e-03	0.1615274450	-1.04560937	FALSE	FALSE
O14717	TRDMT1	-7.176274e-01	4.020161	-5.149724e+00	1.683657e-03	0.1462467920	-1.07718213	FALSE	FALSE
P07195	LDHB	-1.528121e-01	4.056885	-6.791217e+00	3.605004e-04	0.0573953698	-1.08939226	FALSE	FALSE
P12829	MYL4	4.854826e-01	4.036192	4.837393e+00	2.343927e-03	0.1615274450	-1.11785138	FALSE	FALSE
Q8IXQ4	GPALPP1	4.702700e-01	4.038039	4.779131e+00	2.496860e-03	0.1616301001	-1.14925442	FALSE	FALSE
P51157	RAB28	-6.867842e-01	4.021260	-4.866668e+00	2.271061e-03	0.1615274450	-1.21648103	FALSE	FALSE
Q8N183	NDUFAF2	2.549966e-01	4.053067	4.895677e+00	2.201350e-03	0.1615274450	-1.23695669	FALSE	FALSE
Q9NVT9	ARMC1	-2.126423e-01	4.055339	-4.780827e+00	2.492253e-03	0.1616301001	-1.23781910	FALSE	FALSE
Q16850	CYP51A1	6.196865e-01	4.021457	4.652644e+00	2.868832e-03	0.1724768724	-1.24231610	FALSE	FALSE
P09493	TPM1	2.909475e-01	4.051060	5.654057e+00	1.013905e-03	0.1036317653	-1.25159909	FALSE	FALSE
Q9Y605	MRFAP1	3.929771e-01	4.044419	4.687775e+00	2.759657e-03	0.1710399920	-1.27914148	FALSE	FALSE
O75391	SPAG7	2.517192e-01	4.053325	4.747151e+00	2.585530e-03	0.1637315274	-1.30086447	FALSE	FALSE
Q6ICB0	DESI1	-5.113723e-01	4.037317	-4.526116e+00	3.303936e-03	0.1747517764	-1.32889856	FALSE	FALSE
Q9P0M9	MRPL27	-3.084628e-01	4.050522	-4.628064e+00	2.948087e-03	0.1724768724	-1.35645658	FALSE	FALSE
P0DP23	CALM1	4.661736e-01	4.037235	4.854617e+00	2.300744e-03	0.1615274450	-1.35763102	FALSE	FALSE
Q9UIB8	CD84	4.097322e-01	4.044422	4.446337e+00	3.615916e-03	0.1795989003	-1.39425922	FALSE	FALSE
O15145	ARPC3	2.238826e-01	4.054240	5.351003e+00	1.369798e-03	0.1246944613	-1.39435700	FALSE	FALSE
Q8WXD5	GEMIN6	3.838499e-01	4.045335	4.503438e+00	3.389453e-03	0.1747517764	-1.39765045	FALSE	FALSE
Q9BV68	RNF126	4.192711e-01	4.042275	4.505809e+00	3.380398e-03	0.1747517764	-1.41884134	FALSE	FALSE
Q96DE5	ANAPC16	5.611429e-01	4.029639	4.384634e+00	3.879756e-03	0.1809190066	-1.46489201	FALSE	FALSE
O94804	STK10	-4.014519e-01	4.045480	-4.352128e+00	4.027313e-03	0.1833056672	-1.49339798	FALSE	FALSE
Q9NXV6	CDKN2AIP	1.732677e-01	4.056447	4.673461e+00	2.803570e-03	0.1719326251	-1.49490861	FALSE	FALSE
P40855	PEX19	9.464983e-01	3.970673	4.512656e+00	3.354398e-03	0.1747517764	-1.50209020	FALSE	FALSE
Q9H6Z4	RANBP3	2.292213e-01	4.054051	4.826498e+00	2.371710e-03	0.1615274450	-1.50992214	FALSE	FALSE
Q13526	PIN1	3.290697e-01	4.048249	4.788725e+00	2.470926e-03	0.1616301001	-1.51274337	FALSE	FALSE
P41236	PPP1R2	3.381061e-01	4.048662	4.384193e+00	3.881716e-03	0.1809190066	-1.52051298	FALSE	FALSE
O94906	PRPF6	1.844253e-01	4.055892	4.763025e+00	2.541083e-03	0.1626851778	-1.52976189	FALSE	FALSE
Q9H6K1	ILRUN	-5.533681e-01	4.031003	-4.300218e+00	4.276074e-03	0.1887828960	-1.54731456	FALSE	FALSE
P55199	ELL	3.392762e-01	4.049055	4.289512e+00	4.329477e-03	0.1896506152	-1.57615682	FALSE	FALSE
Q9BVJ6	UTP14A	2.899594e-01	4.051176	4.415458e+00	3.745367e-03	0.1803347750	-1.63052635	FALSE	FALSE
P49321	NASP	1.569966e-01	4.056639	5.756451e+00	9.182526e-04	0.1009384874	-1.65410993	FALSE	FALSE
P80303	NUCB2	8.266319e-01	3.989041	4.253843e+00	4.512806e-03	0.1919886590	-1.68208867	FALSE	FALSE
Q9NPJ3	ACOT13	-4.112964e-01	4.042320	-4.533254e+00	3.277515e-03	0.1747517764	-1.70750142	FALSE	FALSE
Q9NWU5	MRPL22	-2.566637e-01	4.052957	-4.391599e+00	3.848927e-03	0.1809190066	-1.72940987	FALSE	FALSE
P62310	LSM3	6.729397e-01	4.014175	4.639925e+00	2.909543e-03	0.1724768724	-1.74666571	FALSE	FALSE
Q9NZJ7	MTCH1	-2.374051e-01	4.053780	-4.433664e+00	3.668429e-03	0.1795989003	-1.78167713	FALSE	FALSE
Q9Y2B0	CNPY2	2.921224e-01	4.050644	4.880830e+00	2.236725e-03	0.1615274450	-1.78282089	FALSE	FALSE
Q96FZ7	CHMP6	-5.418838e-01	4.031668	-4.122000e+00	5.269173e-03	0.2161845079	-1.79347178	FALSE	FALSE
Q02078	MEF2A	4.986034e-01	4.035144	4.067810e+00	5.619948e-03	0.2247858798	-1.79954035	FALSE	FALSE
Q92882	OSTF1	1.246882e-01	4.057506	4.898379e+00	2.194982e-03	0.1615274450	-1.81519565	FALSE	FALSE
Q13596	SNX1	1.723276e-01	4.056264	4.527945e+00	3.297143e-03	0.1747517764	-1.81924909	FALSE	FALSE
P36954	POLR2I	6.702522e-01	4.012288	4.175423e+00	4.946945e-03	0.2073446182	-1.84432366	FALSE	FALSE
Q14257	RCN2	2.326696e-01	4.053674	4.557682e+00	3.188876e-03	0.1747517764	-1.86779050	FALSE	FALSE
Q96B36	AKT1S1	4.533382e-01	4.041876	4.034061e+00	5.851421e-03	0.2271231995	-1.86899664	FALSE	FALSE
P49406	MRPL19	-1.976219e-01	4.055594	-4.273010e+00	4.413245e-03	0.1904560560	-1.88751855	FALSE	FALSE
Q16836	HADH	1.960540e-01	4.055240	5.117362e+00	1.741308e-03	0.1462467920	-1.89954371	FALSE	FALSE
Q9H074	PAIP1	1.845052e-01	4.055761	4.459056e+00	3.564048e-03	0.1790012561	-1.92070124	FALSE	FALSE
O95197	RTN3	-4.414383e-01	4.040215	-4.426203e+00	3.699745e-03	0.1796226321	-1.92914043	FALSE	FALSE
Q6ZUT1	NKAPD1	6.464298e-01	4.016988	3.940393e+00	6.550988e-03	0.2292662257	-1.93253718	FALSE	FALSE
Q09472	EP300	3.197146e-01	4.049313	4.030966e+00	5.873172e-03	0.2271231995	-1.93461993	FALSE	FALSE
Q96D09	GPRASP2	-1.145362e+00	3.950899	-4.615340e+00	2.990073e-03	0.1724768724	-1.93471032	FALSE	FALSE
P62829	RPL23	-2.950742e-01	4.050820	-4.884239e+00	2.228548e-03	0.1615274450	-1.94822655	FALSE	FALSE
P83876	TXNL4A	2.676764e-01	4.051981	4.299978e+00	4.277264e-03	0.1887828960	-1.96015493	FALSE	FALSE
Q9Y2V2	CARHSP1	3.823375e-01	4.044466	4.985060e+00	2.001189e-03	0.1615274450	-1.96393906	FALSE	FALSE
P53602	MVD	2.250391e-01	4.054066	4.389358e+00	3.858816e-03	0.1809190066	-1.98605927	FALSE	FALSE
P33241	LSP1	3.487257e-01	4.046836	4.134995e+00	5.188706e-03	0.2143929346	-1.99662044	FALSE	FALSE
Q8NBM8	PCYOX1L	-4.116326e-01	4.045298	-3.882531e+00	7.029000e-03	0.2326758754	-1.99848164	FALSE	FALSE
O00115	DNASE2	3.823541e-01	4.044525	3.962142e+00	6.380684e-03	0.2292662257	-2.01125262	FALSE	FALSE
Q9UK41	VPS28	2.713750e-01	4.052798	3.926285e+00	6.664138e-03	0.2292662257	-2.01401908	FALSE	FALSE
Q9H5N1	RABEP2	4.336979e-01	4.040308	3.907669e+00	6.816766e-03	0.2308981434	-2.02432540	FALSE	FALSE
Q6AI12	ANKRD40	4.370181e-01	4.041120	3.850551e+00	7.309611e-03	0.2373744301	-2.03042684	FALSE	FALSE
P80217	IFI35	2.694869e-01	4.052146	4.004588e+00	6.062219e-03	0.2271231995	-2.06689707	FALSE	FALSE
P14854	COX6B1	3.071416e-01	4.049449	4.435877e+00	3.659201e-03	0.1795989003	-2.06988866	FALSE	FALSE
Q9NW75	GPATCH2	7.296259e-01	4.007323	3.936178e+00	6.584572e-03	0.2292662257	-2.07030301	FALSE	FALSE
Q8WXX5	DNAJC9	-1.966066e-01	4.055261	-4.534727e+00	3.272096e-03	0.1747517764	-2.08460910	FALSE	FALSE
Q14847	LASP1	1.243333e-01	4.057460	4.812939e+00	2.406801e-03	0.1615274450	-2.09016808	FALSE	FALSE
O95182	NDUFA7	3.860530e-01	4.043738	3.991360e+00	6.159538e-03	0.2271231995	-2.13751793	FALSE	FALSE
Q5VWQ0	RSBN1	3.078318e-01	4.049770	3.889050e+00	6.973276e-03	0.2326758754	-2.15537714	FALSE	FALSE
Q9C0B5	ZDHHC5	5.184766e-01	4.033532	3.747392e+00	8.302222e-03	0.2480448370	-2.16199468	FALSE	FALSE
O94992	HEXIM1	6.162704e-01	4.018919	3.805630e+00	7.724812e-03	0.2402046549	-2.18235761	FALSE	FALSE
P84077	ARF1	-2.280128e-01	4.054010	-5.108668e+00	1.757171e-03	0.1462467920	-2.18800837	FALSE	FALSE
Q8IU81	IRF2BP1	-1.959789e-01	4.055801	-3.924435e+00	6.679140e-03	0.2292662257	-2.19308255	FALSE	FALSE
P10109	FDX1	2.995559e-01	4.051080	3.735193e+00	8.429083e-03	0.2505501837	-2.21191554	FALSE	FALSE
P55198	MLLT6	6.556940e-01	4.015956	3.727355e+00	8.511716e-03	0.2517221262	-2.22854740	FALSE	FALSE
Q5VW38	GPR107	-5.256951e-01	4.031669	-3.671328e+00	9.128949e-03	0.2596107517	-2.25848489	FALSE	FALSE
Q8TCT9	HM13	-1.450105e-01	4.057206	-4.065844e+00	5.633151e-03	0.2247858798	-2.26185591	FALSE	FALSE
P42229	STAT5A	-1.104522e-01	4.057867	-4.357981e+00	4.000293e-03	0.1833056672	-2.27679575	FALSE	FALSE
Q9UKY7	CDV3	2.161954e-01	4.054218	4.512993e+00	3.353125e-03	0.1747517764	-2.28026615	FALSE	FALSE
P13716	ALAD	3.280609e-01	4.048994	3.655299e+00	9.314444e-03	0.2596107517	-2.29730246	FALSE	FALSE
P05387	RPLP2	5.143212e-01	4.032744	4.894675e+00	2.203720e-03	0.1615274450	-2.35204890	FALSE	FALSE
O95433	AHSA1	-1.097082e-01	4.057786	-4.622319e+00	2.966961e-03	0.1724768724	-2.36541641	FALSE	FALSE
Q8WVK2	SNRNP27	3.916691e-01	4.042878	3.770381e+00	8.068815e-03	0.2461199729	-2.37486333	FALSE	FALSE
P30519	HMOX2	2.135518e-01	4.054809	3.781822e+00	7.955350e-03	0.2439361501	-2.37801166	FALSE	FALSE
P82979	SARNP	1.424034e-01	4.056947	4.694185e+00	2.740241e-03	0.1710399920	-2.38141887	FALSE	FALSE
Q13151	HNRNPA0	-2.847350e-01	4.050934	-4.596088e+00	3.054873e-03	0.1727000283	-2.39358343	FALSE	FALSE
O43768	ENSA	4.999520e-01	4.032519	4.016983e+00	5.972563e-03	0.2271231995	-2.40020137	FALSE	FALSE
Q9Y5Y2	NUBP2	-3.041256e-01	4.049646	-3.759039e+00	8.183052e-03	0.2470179422	-2.40049753	FALSE	FALSE
Q7Z5G4	GOLGA7	-4.515332e-01	4.038837	-3.539430e+00	1.078482e-02	0.2805017057	-2.40572973	FALSE	FALSE
Q8WV44	TRIM41	4.831295e-01	4.036844	3.510873e+00	1.118501e-02	0.2845583787	-2.41136864	FALSE	FALSE
Q9H814	PHAX	1.786876e-01	4.056201	3.803562e+00	7.744546e-03	0.2402046549	-2.41137857	FALSE	FALSE
Q13144	EIF2B5	1.844337e-01	4.055702	3.964085e+00	6.365713e-03	0.2292662257	-2.41155631	FALSE	FALSE
P55061	TMBIM6	-1.060944e+00	3.952692	-3.495258e+00	1.141068e-02	0.2864738401	-2.44394139	FALSE	FALSE
Q15773	MLF2	3.452420e-01	4.046205	3.659297e+00	9.267789e-03	0.2596107517	-2.44556150	FALSE	FALSE
Q9UHD9	UBQLN2	2.287714e-01	4.053611	3.999656e+00	6.098305e-03	0.2271231995	-2.46165360	FALSE	FALSE
Q9H204	MED28	-6.009126e-01	4.020133	-3.471730e+00	1.176014e-02	0.2864738401	-2.46438549	FALSE	FALSE
Q9Y5U2	TSSC4	2.733982e-01	4.051825	3.594109e+00	1.006152e-02	0.2664473705	-2.48101387	FALSE	FALSE
Q9H8Y8	GORASP2	-3.586160e-01	4.045958	-3.946932e+00	6.499262e-03	0.2292662257	-2.48667537	FALSE	FALSE
P02794	FTH1	5.368854e-01	4.028867	3.431575e+00	1.238383e-02	0.2941267829	-2.49398053	FALSE	FALSE
Q96BN8	OTULIN	2.772985e-01	4.051412	3.617231e+00	9.771779e-03	0.2641861386	-2.49409114	FALSE	FALSE
Q9BS26	ERP44	1.847246e-01	4.055583	3.953737e+00	6.445917e-03	0.2292662257	-2.51681906	FALSE	FALSE
Q8WU39	MZB1	2.985159e-01	4.049708	4.253490e+00	4.514666e-03	0.1919886590	-2.51991476	FALSE	FALSE
Q86UT8	CCDC84	-3.637330e-01	4.046832	-3.424651e+00	1.249497e-02	0.2944077573	-2.52335703	FALSE	FALSE
Q9UPW5	AGTPBP1	4.858007e-01	4.036841	3.390692e+00	1.305602e-02	0.2953530119	-2.54601767	FALSE	FALSE
Q5TAP6	UTP14C	-2.793203e-01	4.051322	-3.588152e+00	1.013768e-02	0.2672493617	-2.55659318	FALSE	FALSE
P26599	PTBP1	1.404839e-01	4.056983	4.850489e+00	2.311013e-03	0.1615274450	-2.55804485	FALSE	FALSE
A6NCE7	MAP1LC3B2	-2.221050e-01	4.053907	-3.995883e+00	6.126070e-03	0.2271231995	-2.56132669	FALSE	FALSE
Q15669	RHOH	-6.865978e-01	4.010861	-3.405449e+00	1.280892e-02	0.2950055031	-2.56528507	FALSE	FALSE
Q8WVY7	UBLCP1	2.166056e-01	4.054563	3.610792e+00	9.851538e-03	0.2644933691	-2.58348259	FALSE	FALSE
Q8ND76	CCNY	-3.043939e-01	4.051283	-3.370516e+00	1.340229e-02	0.2995810656	-2.59402338	FALSE	FALSE
Q9NQS1	AVEN	6.309416e-01	4.014651	3.521532e+00	1.103377e-02	0.2844369789	-2.59420299	FALSE	FALSE
P01130	LDLR	3.036900e-01	4.049899	3.452507e+00	1.205433e-02	0.2887779543	-2.60644965	FALSE	FALSE
Q96AC1	FERMT2	9.695466e-01	3.960294	3.416354e+00	1.262957e-02	0.2950055031	-2.62391681	FALSE	FALSE
Q9P0L0	VAPA	1.760055e-01	4.055993	3.759634e+00	8.177014e-03	0.2470179422	-2.62577899	FALSE	FALSE
P51858	HDGF	2.758099e-01	4.050993	4.136922e+00	5.176891e-03	0.2143929346	-2.62849109	FALSE	FALSE
Q9P0U3	SENP1	2.449512e-01	4.053289	3.476990e+00	1.168102e-02	0.2864738401	-2.63682285	FALSE	FALSE
Q7Z422	SZRD1	5.805710e-01	4.021097	3.409075e+00	1.274898e-02	0.2950055031	-2.64135299	FALSE	FALSE
O00399	DCTN6	-3.903219e-01	4.042679	-3.925333e+00	6.671855e-03	0.2292662257	-2.64364693	FALSE	FALSE
O15391	YY2	-3.523903e-01	4.046180	-3.615370e+00	9.794749e-03	0.2641861386	-2.64594454	FALSE	FALSE
P18085	ARF4	-2.106729e-01	4.054602	-4.589366e+00	3.077864e-03	0.1727000283	-2.65469288	FALSE	FALSE
O43823	AKAP8	1.986802e-01	4.054965	3.802866e+00	7.751197e-03	0.2402046549	-2.65690350	FALSE	FALSE
O15297	PPM1D	5.743035e-01	4.024559	3.292377e+00	1.484065e-02	0.3121042088	-2.66752104	FALSE	FALSE
P15374	UCHL3	2.605725e-01	4.051747	3.872233e+00	7.118042e-03	0.2342921467	-2.67336228	FALSE	FALSE
A6QL63	BTBD11	5.291905e-01	4.032448	3.294608e+00	1.479733e-02	0.3121042088	-2.67412627	FALSE	FALSE
Q8NEY8	PPHLN1	2.836361e-01	4.050409	3.658126e+00	9.281426e-03	0.2596107517	-2.68121203	FALSE	FALSE
Q9Y3C1	NOP16	2.730681e-01	4.050958	3.633971e+00	9.567711e-03	0.2604742238	-2.71514408	FALSE	FALSE
P14373	TRIM27	2.357940e-01	4.054134	3.360157e+00	1.358396e-02	0.2995810656	-2.71831769	FALSE	FALSE
A6NHL2	TUBAL3	-1.688402e-01	4.056186	-5.134446e+00	1.710602e-03	0.1462467920	-2.72000582	FALSE	FALSE
Q15004	PCLAF	3.104733e-01	4.048694	4.012084e+00	6.007821e-03	0.2271231995	-2.72193475	FALSE	FALSE
P40429	RPL13A	-3.829244e-01	4.044602	-4.495142e+00	3.421349e-03	0.1748489278	-2.72657920	FALSE	FALSE
O00165	HAX1	-3.203227e-01	4.048740	-3.330205e+00	1.412444e-02	0.3065361784	-2.73323619	FALSE	FALSE
Q9NQA3	WASH6P	4.682688e-01	4.034616	3.260030e+00	1.548436e-02	0.3209417850	-2.75157275	FALSE	FALSE
P42892	ECE1	-3.967007e-01	4.042789	-3.214579e+00	1.644049e-02	0.3289932705	-2.77673036	FALSE	FALSE
Q9H944	MED20	2.103936e-01	4.054572	3.515535e+00	1.111860e-02	0.2845583787	-2.77928820	FALSE	FALSE
P62304	SNRPE	-3.756315e-01	4.044838	-4.310935e+00	4.223348e-03	0.1887828960	-2.78542253	FALSE	FALSE
Q7L576	CYFIP1	1.361676e-01	4.057139	3.824216e+00	7.549957e-03	0.2402046549	-2.81087707	FALSE	FALSE
P99999	CYCS	7.445862e-01	4.000420	4.015826e+00	5.980866e-03	0.2271231995	-2.81698826	FALSE	FALSE
Q08752	PPID	-1.250889e-01	4.057431	-3.918762e+00	6.725360e-03	0.2292662257	-2.82372284	FALSE	FALSE
Q9H1P3	OSBPL2	4.722506e-01	4.035894	3.131812e+00	1.834964e-02	0.3493627827	-2.83070648	FALSE	FALSE
Q15653	NFKBIB	2.766240e-01	4.050832	3.390737e+00	1.305525e-02	0.2953530119	-2.83916677	FALSE	FALSE
Q9H773	DCTPP1	5.003343e-01	4.032092	3.923168e+00	6.689428e-03	0.2292662257	-2.85419405	FALSE	FALSE
Q9Y224	RTRAF	-1.907293e-01	4.055129	-3.931821e+00	6.619483e-03	0.2292662257	-2.86558302	FALSE	FALSE
Q9GZU8	PSME3IP1	4.132466e-01	4.039723	3.422341e+00	1.253229e-02	0.2944077573	-2.86895829	FALSE	FALSE
Q969X0	RILPL2	7.340432e-01	3.996599	3.146869e+00	1.798526e-02	0.3458156522	-2.86921142	FALSE	FALSE
Q9UGU0	TCF20	2.392606e-01	4.053800	3.226647e+00	1.618055e-02	0.3289932705	-2.87140457	FALSE	FALSE
Q9HCD5	NCOA5	1.493709e-01	4.056647	3.882948e+00	7.025425e-03	0.2326758754	-2.87417110	FALSE	FALSE
P67809	YBX1	4.339795e-01	4.039894	4.587910e+00	3.082870e-03	0.1727000283	-2.87878105	FALSE	FALSE
Q9BTE6	AARSD1	1.359870e-01	4.057222	3.660005e+00	9.259559e-03	0.2596107517	-2.87981446	FALSE	FALSE
Q13057	COASY	2.380777e-01	4.053111	3.385611e+00	1.314230e-02	0.2956255511	-2.88199993	FALSE	FALSE
Q5TZA2	CROCC	-3.414094e-01	4.049424	-3.072493e+00	1.986450e-02	0.3609196866	-2.89910643	FALSE	FALSE
Q9Y333	LSM2	-2.902360e-01	4.049869	-3.896214e+00	6.912592e-03	0.2326758754	-2.89928818	FALSE	FALSE
O14733	MAP2K7	-4.024036e-01	4.042023	-3.101814e+00	1.909954e-02	0.3543755271	-2.90988754	FALSE	FALSE
Q00535	CDK5	-2.670121e-01	4.051228	-3.466898e+00	1.183335e-02	0.2864738401	-2.91997896	FALSE	FALSE
A0A0K0K1G6	TRBV10-3	4.057751e-01	4.040338	3.311367e+00	1.447629e-02	0.3100694617	-2.92116590	FALSE	FALSE
Q96NC0	ZMAT2	3.457762e-01	4.045469	3.555407e+00	1.056777e-02	0.2760888114	-2.93420139	FALSE	FALSE
P23469	PTPRE	-3.461665e-01	4.048132	-3.056589e+00	2.029316e-02	0.3626623886	-2.93471606	FALSE	FALSE
Q06323	PSME1	-1.355654e-01	4.057101	-4.639716e+00	2.910216e-03	0.1724768724	-2.93859158	FALSE	FALSE
Q92769	HDAC2	1.788792e-01	4.055616	3.705253e+00	8.749558e-03	0.2561554034	-2.94440284	FALSE	FALSE
Q8WW12	PCNP	3.737174e-01	4.043820	3.918288e+00	6.729235e-03	0.2292662257	-2.96699615	FALSE	FALSE
Q9UBL0	ARPP21	5.473120e-01	4.025945	3.003861e+00	2.178692e-02	0.3755343120	-2.97328777	FALSE	FALSE
O43772	SLC25A20	2.587257e-01	4.051861	3.300247e+00	1.468845e-02	0.3121042088	-2.97379548	FALSE	FALSE
P81877	SSBP2	2.387104e-01	4.052696	3.671019e+00	9.132479e-03	0.2596107517	-2.97632843	FALSE	FALSE
Q9NVM6	DNAJC17	-4.663134e-01	4.033778	-3.108789e+00	1.892229e-02	0.3543755271	-2.98070683	FALSE	FALSE
Q96RD7	PANX1	-5.738587e-01	4.025570	-2.980368e+00	2.249009e-02	0.3797892024	-2.99775719	FALSE	FALSE
O95456	PSMG1	-2.333203e-01	4.053257	-3.646690e+00	9.415779e-03	0.2596107517	-3.00457371	FALSE	FALSE
O75521	ECI2	2.005497e-01	4.054764	3.429354e+00	1.241936e-02	0.2941267829	-3.01824373	FALSE	FALSE
O75995	SASH3	-2.076423e-01	4.054344	-3.682525e+00	9.001773e-03	0.2596107517	-3.02678298	FALSE	FALSE
Q8WWK9	CKAP2	4.594267e-01	4.036909	2.946968e+00	2.353191e-02	0.3852142648	-3.03670031	FALSE	FALSE
P05161	ISG15	-2.459360e-01	4.053012	-3.144036e+00	1.805322e-02	0.3459803935	-3.03785679	FALSE	FALSE
Q14667	KIAA0100	8.468125e-01	3.976574	3.031561e+00	2.098801e-02	0.3681175595	-3.04363742	FALSE	FALSE
Q9UHQ1	NARF	2.142201e-01	4.054964	3.093931e+00	1.930204e-02	0.3569959144	-3.05878297	FALSE	FALSE
Q3ZCQ8	TIMM50	1.541568e-01	4.056558	3.511945e+00	1.116970e-02	0.2845583787	-3.07211189	FALSE	FALSE
P22415	USF1	2.099045e-01	4.054319	3.322224e+00	1.427236e-02	0.3068293872	-3.07217533	FALSE	FALSE
Q86X55	CARM1	-1.626359e-01	4.056365	-3.402941e+00	1.285055e-02	0.2950055031	-3.07270432	FALSE	FALSE
O43402	EMC8	3.169405e-01	4.047457	3.221285e+00	1.629550e-02	0.3289932705	-3.07581072	FALSE	FALSE
P06454	PTMA	6.128369e-01	4.016641	4.279458e+00	4.380302e-03	0.1904450797	-3.08749755	FALSE	FALSE
Q07812	BAX	1.800564e-01	4.055535	3.449930e+00	1.209437e-02	0.2887779543	-3.09733010	FALSE	FALSE
Q96MW1	CCDC43	2.295003e-01	4.053101	3.363486e+00	1.352530e-02	0.2995810656	-3.10788372	FALSE	FALSE
Q8IUH4	ZDHHC13	2.479078e-01	4.052882	3.043736e+00	2.064686e-02	0.3667335637	-3.11271866	FALSE	FALSE
P46926	GNPDA1	-1.288827e-01	4.057295	-3.601146e+00	9.972352e-03	0.2664473705	-3.11752541	FALSE	FALSE
Q9P2F8	SIPA1L2	5.656432e-01	4.025845	2.876368e+00	2.590789e-02	0.3945622877	-3.12699066	FALSE	FALSE
Q15392	DHCR24	-2.196888e-01	4.053873	-3.305964e+00	1.457897e-02	0.3111247354	-3.13802049	FALSE	FALSE
Q9H2K8	TAOK3	-1.920592e-01	4.055336	-3.209755e+00	1.654566e-02	0.3289932705	-3.14375303	FALSE	FALSE
Q6P9H5	GIMAP6	4.864055e-01	4.031095	2.883061e+00	2.567201e-02	0.3945622877	-3.15114286	FALSE	FALSE
Q9H334	FOXP1	-3.024268e-01	4.051241	-2.869394e+00	2.615611e-02	0.3945622877	-3.15454125	FALSE	FALSE
Q92597	NDRG1	3.632267e-01	4.044508	2.911112e+00	2.470811e-02	0.3919482488	-3.16528913	FALSE	FALSE
Q16595	FXN	5.885154e-01	4.016224	2.890955e+00	2.539675e-02	0.3945622877	-3.17540999	FALSE	FALSE
Q8N6T3	ARFGAP1	1.168876e-01	4.057753	3.400443e+00	1.289216e-02	0.2950055031	-3.17645734	FALSE	FALSE
Q6ZRP7	QSOX2	6.145771e-01	4.012712	2.812674e+00	2.827159e-02	0.3980885632	-3.18320247	FALSE	FALSE
Q9Y2V7	COG6	2.987545e-01	4.049839	2.890856e+00	2.540018e-02	0.3945622877	-3.18631857	FALSE	FALSE
Q7RTV0	PHF5A	2.136125e-01	4.053927	3.708882e+00	8.710014e-03	0.2561554034	-3.19767864	FALSE	FALSE
Q96G61	NUDT11	2.639113e-01	4.051105	3.246845e+00	1.575537e-02	0.3225502291	-3.20457886	FALSE	FALSE
Q9BUE6	ISCA1	3.508828e-01	4.045701	2.868408e+00	2.619140e-02	0.3945622877	-3.21012285	FALSE	FALSE
Q9UNF0	PACSIN2	1.271838e-01	4.057470	3.344160e+00	1.386977e-02	0.3026414563	-3.21105694	FALSE	FALSE
O95563	MPC2	-2.579340e-01	4.051417	-3.201323e+00	1.673126e-02	0.3315521581	-3.22007194	FALSE	FALSE
Q96EI5	TCEAL4	5.986701e-01	4.014055	2.857119e+00	2.659922e-02	0.3945622877	-3.23029555	FALSE	FALSE
Q9NRL3	STRN4	2.723632e-01	4.051030	2.951370e+00	2.339171e-02	0.3852142648	-3.23147979	FALSE	FALSE
Q9NXR7	BABAM2	2.025946e-01	4.054606	3.187144e+00	1.704843e-02	0.3344246756	-3.23355888	FALSE	FALSE
P08047	SP1	4.673947e-01	4.031023	3.134669e+00	1.827989e-02	0.3491759279	-3.24304768	FALSE	FALSE
P42768	WAS	1.535007e-01	4.056434	3.461547e+00	1.191500e-02	0.2868462755	-3.24549651	FALSE	FALSE
P27144	AK4	-2.542902e-01	4.052057	-3.000247e+00	2.189353e-02	0.3762587385	-3.24686300	FALSE	FALSE
Q9UBT7	CTNNAL1	5.206601e-01	4.028501	2.754389e+00	3.063601e-02	0.4064752908	-3.24878429	FALSE	FALSE
O60711	LPXN	2.314798e-01	4.052969	3.210333e+00	1.653303e-02	0.3289932705	-3.24930476	FALSE	FALSE
P23526	AHCY	-4.964616e-02	4.058671	-4.329627e+00	4.133112e-03	0.1866628525	-3.25455686	FALSE	FALSE
Q14739	LBR	1.369462e-01	4.056948	3.668426e+00	9.162226e-03	0.2596107517	-3.25561754	FALSE	FALSE
Q9NWT1	PAK1IP1	-2.854457e-01	4.050009	-3.058204e+00	2.024919e-02	0.3626623886	-3.25991193	FALSE	FALSE
P13010	XRCC5	-8.358761e-02	4.058203	-4.369077e+00	3.949612e-03	0.1826225394	-3.26086863	FALSE	FALSE
Q8NC56	LEMD2	-2.114177e-01	4.054720	-2.981734e+00	2.244854e-02	0.3797892024	-3.26142573	FALSE	FALSE
O96020	CCNE2	3.756390e-01	4.042707	2.816563e+00	2.812090e-02	0.3980885632	-3.26502983	FALSE	FALSE
Q8N488	RYBP	-4.819168e-01	4.034377	-2.735615e+00	3.144160e-02	0.4097321907	-3.26754878	FALSE	FALSE
Q9Y2D8	SSX2IP	-4.036723e-01	4.042206	-2.743097e+00	3.111790e-02	0.4083172687	-3.26775719	FALSE	FALSE
Q9BUL5	PHF23	2.545181e-01	4.052066	2.968236e+00	2.286268e-02	0.3838558002	-3.26921695	FALSE	FALSE
Q8NFW8	CMAS	-2.068882e-01	4.054787	-3.028242e+00	2.108206e-02	0.3681175595	-3.27361241	FALSE	FALSE
P60842	EIF4A1	-1.607870e-01	4.056331	-4.473699e+00	3.505361e-03	0.1775846576	-3.27540163	FALSE	FALSE
P51151	RAB9A	1.938429e-01	4.055724	2.939384e+00	2.377560e-02	0.3852142648	-3.28746339	FALSE	FALSE
P18065	IGFBP2	3.051155e-01	4.048124	3.048242e+00	2.052213e-02	0.3656327614	-3.28886210	FALSE	FALSE
Q9BTV6	DPH7	-4.229323e-01	4.042467	-2.712070e+00	3.248369e-02	0.4116948282	-3.29395469	FALSE	FALSE
P49593	PPM1F	2.811674e-01	4.050048	2.960199e+00	2.311315e-02	0.3843320372	-3.29475562	FALSE	FALSE
Q10567	AP1B1	-1.030972e-01	4.058021	-3.389307e+00	1.307948e-02	0.2953530119	-3.29704924	FALSE	FALSE
Q9NZN8	CNOT2	2.238119e-01	4.053320	3.115638e+00	1.874994e-02	0.3543254467	-3.29921443	FALSE	FALSE
O75616	ERAL1	3.016878e-01	4.048169	2.958937e+00	2.315275e-02	0.3843320372	-3.30235277	FALSE	FALSE
Q01085	TIAL1	1.640274e-01	4.056044	3.362862e+00	1.353627e-02	0.2995810656	-3.30299559	FALSE	FALSE
Q9H867	VCPKMT	-9.676827e-01	3.953407	-2.710536e+00	3.255283e-02	0.4116948282	-3.30606341	FALSE	FALSE
Q9C0C2	TNKS1BP1	2.634181e-01	4.052115	2.832453e+00	2.751394e-02	0.3947100469	-3.30863163	FALSE	FALSE
Q9Y3C8	UFC1	-9.935787e-02	4.058127	-3.357743e+00	1.362667e-02	0.2995810656	-3.31584041	FALSE	FALSE
O14950	MYL12B	1.410579e-01	4.056797	4.113903e+00	5.320010e-03	0.2167439197	-3.33749947	FALSE	FALSE
Q9Y3C6	PPIL1	2.460143e-01	4.052285	3.748370e+00	8.292144e-03	0.2480448370	-3.34080112	FALSE	FALSE
O95864	FADS2	-3.506108e-01	4.045261	-2.766528e+00	3.012685e-02	0.4043427451	-3.34179035	FALSE	FALSE
Q8NEZ3	WDR19	5.396080e-01	4.028138	2.686433e+00	3.365999e-02	0.4157083899	-3.34469004	FALSE	FALSE
Q9UQN3	CHMP2B	5.413459e-01	4.021176	2.909648e+00	2.475746e-02	0.3919482488	-3.34500493	FALSE	FALSE
P21796	VDAC1	-8.823302e-02	4.058118	-3.992771e+00	6.149076e-03	0.2271231995	-3.34740735	FALSE	FALSE
P53680	AP2S1	-2.069862e-01	4.054099	-3.487225e+00	1.152871e-02	0.2864738401	-3.34885211	FALSE	FALSE
Q9Y3D6	FIS1	-3.336850e-01	4.045598	-3.104524e+00	1.903046e-02	0.3543755271	-3.34992005	FALSE	FALSE
Q9BVK6	TMED9	-1.882697e-01	4.055123	-4.016539e+00	5.975744e-03	0.2271231995	-3.35060816	FALSE	FALSE
Q8TCJ2	STT3B	1.870764e-01	4.055559	2.983144e+00	2.240574e-02	0.3797892024	-3.35595131	FALSE	FALSE
Q99871	HAUS7	2.510302e-01	4.053244	2.761677e+00	3.032925e-02	0.4043427451	-3.35731419	FALSE	FALSE
O14593	RFXANK	7.278923e-01	3.993341	2.660626e+00	3.488965e-02	0.4161994526	-3.36244700	FALSE	FALSE
Q96EB6	SIRT1	2.345239e-01	4.053884	2.787460e+00	2.926976e-02	0.4002948596	-3.37156364	FALSE	FALSE
P11177	PDHB	1.637990e-01	4.055959	3.498905e+00	1.135753e-02	0.2864738401	-3.37363442	FALSE	FALSE
O00522	KRIT1	5.276977e-01	4.024103	2.639632e+00	3.592490e-02	0.4218223112	-3.37528892	FALSE	FALSE
P11310	ACADM	1.627445e-01	4.056010	3.640348e+00	9.491201e-03	0.2596107517	-3.38406057	FALSE	FALSE
Q14674	ESPL1	4.857180e-01	4.038945	2.667893e+00	3.453867e-02	0.4157083899	-3.38548890	FALSE	FALSE
Q5T0D9	TPRG1L	3.558044e-01	4.046692	2.640430e+00	3.588492e-02	0.4218223112	-3.38624132	FALSE	FALSE
P48047	ATP5PO	-1.440985e-01	4.056729	-3.832429e+00	7.474079e-03	0.2392526485	-3.39310232	FALSE	FALSE
P49748	ACADVL	2.444062e-01	4.053071	2.780231e+00	2.956281e-02	0.4022117068	-3.39959307	FALSE	FALSE
Q14088	RAB33A	2.491901e-01	4.052055	2.848897e+00	2.690047e-02	0.3945622877	-3.40475404	FALSE	FALSE
Q3KQU3	MAP7D1	2.944213e-01	4.049661	2.704804e+00	3.281261e-02	0.4116948282	-3.42842370	FALSE	FALSE
Q9ULC3	RAB23	-2.975576e-01	4.051231	-2.628341e+00	3.649496e-02	0.4218223112	-3.42957863	FALSE	FALSE
Q6ZU35	CRACD	7.883281e-01	3.982524	2.588117e+00	3.860452e-02	0.4316888786	-3.43621060	FALSE	FALSE
P55210	CASP7	-1.871561e-01	4.055183	-3.102963e+00	1.907023e-02	0.3543755271	-3.44022537	FALSE	FALSE
O75882	ATRN	5.580887e-01	4.022982	2.576701e+00	3.922623e-02	0.4333218941	-3.44187533	FALSE	FALSE
P31751	AKT2	2.232927e-01	4.053610	2.872783e+00	2.603516e-02	0.3945622877	-3.44546445	FALSE	FALSE
P51116	FXR2	3.052639e-01	4.047974	2.796616e+00	2.890305e-02	0.3980885632	-3.44772704	FALSE	FALSE
Q9Y5L0	TNPO3	-1.332622e-01	4.057222	-3.161605e+00	1.763619e-02	0.3413569676	-3.45528511	FALSE	FALSE
O14737	PDCD5	4.023881e-01	4.039958	3.479789e+00	1.163914e-02	0.2864738401	-3.45569541	FALSE	FALSE
Q9BUR4	WRAP53	3.597294e-01	4.042384	2.748113e+00	3.090286e-02	0.4073304066	-3.45752801	FALSE	FALSE
P35611	ADD1	1.924636e-01	4.054870	3.027474e+00	2.110389e-02	0.3681175595	-3.47080649	FALSE	FALSE
P36871	PGM1	1.139314e-01	4.057782	3.169275e+00	1.745740e-02	0.3390226875	-3.47121266	FALSE	FALSE
Q13242	SRSF9	2.217990e-01	4.053422	3.855127e+00	7.268709e-03	0.2373744301	-3.47182368	FALSE	FALSE
Q15596	NCOA2	2.201467e-01	4.053362	2.958868e+00	2.315492e-02	0.3843320372	-3.47298647	FALSE	FALSE
Q3KRA6	C2orf76	-4.174541e-01	4.036642	-2.672902e+00	3.429894e-02	0.4157083899	-3.48191654	FALSE	FALSE
Q9NP92	MRPS30	-2.201591e-01	4.053710	-2.868113e+00	2.620196e-02	0.3945622877	-3.48697559	FALSE	FALSE
P32019	INPP5B	3.180455e-01	4.047223	2.666776e+00	3.459237e-02	0.4157083899	-3.49179552	FALSE	FALSE
Q9P2W1	PSMC3IP	1.812963e-01	4.055901	2.833856e+00	2.746100e-02	0.3947100469	-3.49600364	FALSE	FALSE
Q13371	PDCL	3.122414e-01	4.047057	2.795605e+00	2.894331e-02	0.3980885632	-3.50678980	FALSE	FALSE
Q9BYM8	RBCK1	2.772799e-01	4.050544	2.658259e+00	3.500476e-02	0.4161994526	-3.51169128	FALSE	FALSE
Q9BQC6	MRPL57	8.673516e-01	3.957706	2.727690e+00	3.178835e-02	0.4097321907	-3.51346231	FALSE	FALSE
P62256	UBE2H	-4.385489e-01	4.035287	-2.727772e+00	3.178474e-02	0.4097321907	-3.52338197	FALSE	FALSE
Q99547	MPHOSPH6	2.820515e-01	4.049297	2.866854e+00	2.624715e-02	0.3945622877	-3.52356176	FALSE	FALSE
P35232	PHB	-1.337860e-01	4.056972	-3.838272e+00	7.420605e-03	0.2388532820	-3.52426258	FALSE	FALSE
P35241	RDX	1.509197e-01	4.056803	2.950574e+00	2.341701e-02	0.3852142648	-3.52486455	FALSE	FALSE
P45984	MAPK9	-2.393866e-01	4.052638	-2.751824e+00	3.074479e-02	0.4064752908	-3.53189319	FALSE	FALSE
Q9NR50	EIF2B3	1.207532e-01	4.057491	3.179307e+00	1.722649e-02	0.3356573819	-3.53383678	FALSE	FALSE
Q6GMV2	SMYD5	1.693943e-01	4.055909	2.983952e+00	2.238127e-02	0.3797892024	-3.54184755	FALSE	FALSE
O75976	CPD	1.988966e-01	4.054792	2.832312e+00	2.751924e-02	0.3947100469	-3.54207717	FALSE	FALSE
Q8WUD4	CCDC12	2.482910e-01	4.051522	3.188336e+00	1.702150e-02	0.3344246756	-3.54233900	FALSE	FALSE
Q9UHB6	LIMA1	1.853341e-01	4.055054	3.070204e+00	1.992561e-02	0.3609196866	-3.54599496	FALSE	FALSE
P61225	RAP2B	-2.272146e-01	4.053595	-2.728518e+00	3.175190e-02	0.4097321907	-3.54600191	FALSE	FALSE
O94900	TOX	2.021288e-01	4.054114	3.113931e+00	1.879275e-02	0.3543254467	-3.54729510	FALSE	FALSE
Q32P28	P3H1	2.532277e-01	4.052349	2.635063e+00	3.615445e-02	0.4218223112	-3.55552132	FALSE	FALSE
O15014	ZNF609	2.728520e-01	4.050718	2.623603e+00	3.673702e-02	0.4218223112	-3.55837533	FALSE	FALSE
Q9HAD4	WDR41	-2.861551e-01	4.049962	-2.613393e+00	3.726440e-02	0.4238287251	-3.56781524	FALSE	FALSE
P30281	CCND3	-5.320611e-01	4.023601	-2.609629e+00	3.746084e-02	0.4238287251	-3.57129092	FALSE	FALSE
P47756	CAPZB	-4.934583e-02	4.058666	-4.078586e+00	5.548186e-03	0.2244703599	-3.57589613	FALSE	FALSE
O95297	MPZL1	-2.231576e-01	4.053872	-2.692479e+00	3.337859e-02	0.4146347350	-3.57834222	FALSE	FALSE
C4AMC7	WASH3P	6.092872e-01	4.003592	2.802818e+00	2.865739e-02	0.3980885632	-3.57847142	FALSE	FALSE
O75449	KATNA1	1.960811e-01	4.054901	2.775752e+00	2.974590e-02	0.4022117068	-3.57951043	FALSE	FALSE
Q9Y6I4	USP3	2.578041e-01	4.051070	2.793179e+00	2.904010e-02	0.3980885632	-3.58217955	FALSE	FALSE
P31146	CORO1A	1.218435e-01	4.057322	4.053440e+00	5.717244e-03	0.2265895474	-3.58314526	FALSE	FALSE
O00483	NDUFA4	-4.604090e-01	4.033983	-3.078414e+00	1.970742e-02	0.3599229251	-3.58321418	FALSE	FALSE
Q9NV56	MRGBP	2.079496e-01	4.054071	2.798781e+00	2.881705e-02	0.3980885632	-3.58348453	FALSE	FALSE
Q9UNN5	FAF1	1.562943e-01	4.056240	3.102782e+00	1.907484e-02	0.3543755271	-3.58701586	FALSE	FALSE
Q9UNS2	COPS3	1.253523e-01	4.057312	3.158855e+00	1.770077e-02	0.3414725198	-3.58863772	FALSE	FALSE
Q14534	SQLE	2.106082e-01	4.054397	2.706700e+00	3.272643e-02	0.4116948282	-3.60081433	FALSE	FALSE
P62244	RPS15A	-2.429728e-01	4.052447	-3.792909e+00	7.847064e-03	0.2418888464	-3.60655836	FALSE	FALSE
P59998	ARPC4	-1.203841e-01	4.057344	-3.643955e+00	9.448229e-03	0.2596107517	-3.60691443	FALSE	FALSE
Q9H875	PRKRIP1	3.734711e-01	4.040130	2.586597e+00	3.868668e-02	0.4317789022	-3.61754632	FALSE	FALSE
P62258	YWHAE	-7.161342e-02	4.058384	-3.810341e+00	7.680073e-03	0.2402046549	-3.62425901	FALSE	FALSE
Q8N6N3	C1orf52	6.057898e-01	4.008867	2.399628e+00	5.033247e-02	0.4651605962	-3.62963443	FALSE	FALSE
Q9NVN3	RIC8B	-3.536678e-01	4.045306	-2.447974e+00	4.700839e-02	0.4587352618	-3.63262391	FALSE	FALSE
O15164	TRIM24	1.348118e-01	4.057260	2.912482e+00	2.466203e-02	0.3919482488	-3.63466747	FALSE	FALSE
Q96HC4	PDLIM5	-1.666476e-01	4.055977	-2.903152e+00	2.497765e-02	0.3931002948	-3.63698903	FALSE	FALSE
P11021	HSPA5	-1.502648e-01	4.056541	-4.232218e+00	4.628144e-03	0.1953881729	-3.63716897	FALSE	FALSE
Q96HE7	ERO1A	1.121418e-01	4.057747	3.084554e+00	1.954593e-02	0.3592258332	-3.63781076	FALSE	FALSE
O75600	GCAT	1.953293e-01	4.054787	2.777370e+00	2.967963e-02	0.4022117068	-3.64101775	FALSE	FALSE
P56589	PEX3	2.250251e-01	4.053054	2.761303e+00	3.034488e-02	0.4043427451	-3.64190194	FALSE	FALSE
Q15056	EIF4H	1.331939e-01	4.056983	3.847844e+00	7.333916e-03	0.2373744301	-3.64281946	FALSE	FALSE
O43463	SUV39H1	2.700492e-01	4.050221	2.669267e+00	3.447273e-02	0.4157083899	-3.64927069	FALSE	FALSE
Q9UNA1	ARHGAP26	3.099404e-01	4.049966	2.416551e+00	4.914201e-02	0.4632708257	-3.65190583	FALSE	FALSE
Q7Z2W9	MRPL21	-2.630580e-01	4.050480	-2.882851e+00	2.567937e-02	0.3945622877	-3.65802350	FALSE	FALSE
Q9NWZ3	IRAK4	-2.263824e-01	4.053786	-2.602209e+00	3.785125e-02	0.4273670130	-3.66498094	FALSE	FALSE
Q96BR5	COA7	3.139958e-01	4.046649	2.622726e+00	3.678206e-02	0.4218223112	-3.66592070	FALSE	FALSE
Q32NB8	PGS1	-3.298394e-01	4.048627	-2.395430e+00	5.063242e-02	0.4651605962	-3.66746203	FALSE	FALSE
Q9H7E9	C8orf33	1.514660e-01	4.056698	2.834878e+00	2.742255e-02	0.3947100469	-3.66978707	FALSE	FALSE
Q6NZY4	ZCCHC8	1.430347e-01	4.056861	2.928996e+00	2.411381e-02	0.3870167100	-3.67541582	FALSE	FALSE
Q8WU79	SMAP2	1.374116e-01	4.057298	2.820836e+00	2.795627e-02	0.3980885632	-3.67559641	FALSE	FALSE
Q9UJ41	RABGEF1	2.405128e-01	4.053328	2.510917e+00	4.301941e-02	0.4402632163	-3.67872357	FALSE	FALSE
O15234	CASC3	2.469688e-01	4.051914	2.626719e+00	3.657768e-02	0.4218223112	-3.67977297	FALSE	FALSE
Q7Z434	MAVS	1.771500e-01	4.055307	2.996236e+00	2.201251e-02	0.3771908897	-3.68017626	FALSE	FALSE
P37275	ZEB1	2.681431e-01	4.049900	2.635574e+00	3.612870e-02	0.4218223112	-3.68699238	FALSE	FALSE
Q9NZ32	ACTR10	-1.883084e-01	4.055396	-2.700685e+00	3.300060e-02	0.4116948282	-3.68995141	FALSE	FALSE
P53671	LIMK2	-4.608596e-01	4.029904	-2.469052e+00	4.563133e-02	0.4560001761	-3.69216063	FALSE	FALSE
P13987	CD59	-1.946589e-01	4.054488	-2.931118e+00	2.404429e-02	0.3870167100	-3.69508328	FALSE	FALSE
Q9H583	HEATR1	-1.103266e-01	4.057809	-3.028530e+00	2.107387e-02	0.3681175595	-3.69573818	FALSE	FALSE
Q5T653	MRPL2	2.970180e-01	4.047660	2.794643e+00	2.898164e-02	0.3980885632	-3.69705829	FALSE	FALSE
Q96EK4	THAP11	-2.032082e-01	4.055510	-2.526627e+00	4.207997e-02	0.4377819306	-3.70321924	FALSE	FALSE
Q9UJX4	ANAPC5	-1.742086e-01	4.056311	-2.629896e+00	3.641593e-02	0.4218223112	-3.71152118	FALSE	FALSE
Q96K80	ZC3H10	5.218634e-01	4.020549	2.375014e+00	5.211759e-02	0.4651605962	-3.71162221	FALSE	FALSE
O43447	PPIH	1.341016e-01	4.056865	3.399244e+00	1.291219e-02	0.2950055031	-3.71512009	FALSE	FALSE
Q9UK59	DBR1	1.741869e-01	4.055523	2.865929e+00	2.628038e-02	0.3945622877	-3.72021128	FALSE	FALSE
Q9NWU1	OXSM	-2.388067e-01	4.053315	-2.482878e+00	4.475093e-02	0.4495153282	-3.72225593	FALSE	FALSE
Q7L4I2	RSRC2	1.819435e-01	4.055079	2.940171e+00	2.375021e-02	0.3852142648	-3.73143646	FALSE	FALSE
Q8WVC0	LEO1	1.335512e-01	4.057139	2.911541e+00	2.469366e-02	0.3919482488	-3.73210436	FALSE	FALSE
Q9NVW2	RLIM	-3.824233e-01	4.044480	-2.305857e+00	5.749150e-02	0.4780980448	-3.73488918	FALSE	FALSE
Q7Z7H5	TMED4	-2.219481e-01	4.053115	-2.845607e+00	2.702203e-02	0.3945622877	-3.74138586	FALSE	FALSE
Q9UPR3	SMG5	-2.705766e-01	4.052655	-2.362327e+00	5.306314e-02	0.4654465369	-3.74261456	FALSE	FALSE
Q96RY5	CRAMP1	6.841132e-01	3.989825	2.289464e+00	5.884701e-02	0.4835581112	-3.74378020	FALSE	FALSE
Q7LBC6	KDM3B	1.533156e-01	4.056457	2.836277e+00	2.736997e-02	0.3947100469	-3.75043528	FALSE	FALSE
O75081	CBFA2T3	4.252229e-01	4.035022	2.383592e+00	5.148812e-02	0.4651605962	-3.75465447	FALSE	FALSE
Q9BSL1	UBAC1	-3.087262e-01	4.047635	-2.414633e+00	4.927548e-02	0.4636880030	-3.75782395	FALSE	FALSE
P37235	HPCAL1	-3.238487e-01	4.045346	-2.545537e+00	4.097759e-02	0.4356486294	-3.75809128	FALSE	FALSE
O43491	EPB41L2	9.526599e-02	4.057992	3.245721e+00	1.577872e-02	0.3225502291	-3.75918345	FALSE	FALSE
Q8WWI1	LMO7	2.611710e-01	4.052598	2.371509e+00	5.237702e-02	0.4651654392	-3.76017442	FALSE	FALSE
Q6IBW4	NCAPH2	2.580617e-01	4.050743	2.625653e+00	3.663212e-02	0.4218223112	-3.76043651	FALSE	FALSE
Q53H47	SETMAR	2.819885e-01	4.048940	2.512534e+00	4.292172e-02	0.4402632163	-3.76290934	FALSE	FALSE
P02792	FTL	-3.208274e-01	4.046104	-2.397489e+00	5.048506e-02	0.4651605962	-3.76411810	FALSE	FALSE
Q9H4A6	GOLPH3	-2.154988e-01	4.053261	-2.854504e+00	2.669463e-02	0.3945622877	-3.76424803	FALSE	FALSE
Q8IVS2	MCAT	-1.855830e-01	4.055442	-2.642159e+00	3.579859e-02	0.4218223112	-3.76738891	FALSE	FALSE
P27986	PIK3R1	2.241216e-01	4.053441	2.533956e+00	4.164908e-02	0.4364164475	-3.76948087	FALSE	FALSE
Q8TAT5	NEIL3	3.387875e-01	4.044296	2.405916e+00	4.988671e-02	0.4642810776	-3.77013668	FALSE	FALSE
Q9Y3B1	PRELID3B	-4.556335e-01	4.035282	-2.263057e+00	6.109994e-02	0.4888770846	-3.77185064	FALSE	FALSE
P52739	ZNF131	2.998285e-01	4.048402	2.407950e+00	4.974339e-02	0.4636880030	-3.77262304	FALSE	FALSE
Q9BXY0	MAK16	1.185645e-01	4.057605	2.907065e+00	2.484477e-02	0.3922645398	-3.77340156	FALSE	FALSE
P17568	NDUFB7	5.009319e-01	4.022786	2.384600e+00	5.141468e-02	0.4651605962	-3.77613524	FALSE	FALSE
Q92922	SMARCC1	1.274124e-01	4.057098	3.287139e+00	1.494288e-02	0.3121042088	-3.78188213	FALSE	FALSE
Q9BVL4	SELENOO	5.091797e-01	4.025543	2.243854e+00	6.279369e-02	0.4901413838	-3.79356325	FALSE	FALSE
P31483	TIA1	2.293541e-01	4.052888	3.528370e+00	1.093793e-02	0.2832193404	-3.79463458	FALSE	FALSE
Q5W0B1	OBI1	3.251717e-01	4.045134	2.667103e+00	3.457664e-02	0.4157083899	-3.79860625	FALSE	FALSE
P04040	CAT	9.977248e-02	4.057886	3.181353e+00	1.717981e-02	0.3356573819	-3.79966550	FALSE	FALSE
Q9Y6X5	ENPP4	-2.431022e-01	4.053483	-2.366232e+00	5.277024e-02	0.4654465369	-3.80355320	FALSE	FALSE
Q8NI37	PPTC7	5.078254e-01	4.023002	2.266692e+00	6.078466e-02	0.4888770846	-3.80752530	FALSE	FALSE
P05423	POLR3D	2.181793e-01	4.053449	2.584270e+00	3.881286e-02	0.4323589627	-3.81360562	FALSE	FALSE
Q9UIF9	BAZ2A	2.660084e-01	4.051249	2.363983e+00	5.293870e-02	0.4654465369	-3.81376731	FALSE	FALSE
Q53S33	BOLA3	4.007018e-01	4.036341	2.457924e+00	4.635307e-02	0.4574467408	-3.81519315	FALSE	FALSE
Q9BX67	JAM3	3.133190e-01	4.045461	2.730462e+00	3.166657e-02	0.4097321907	-3.81922883	FALSE	FALSE
Q9UGL1	KDM5B	5.094978e-01	4.027994	2.214692e+00	6.545809e-02	0.4978575117	-3.82002948	FALSE	FALSE
P10398	ARAF	4.439231e-01	4.031070	2.537173e+00	4.146141e-02	0.4364164475	-3.82180026	FALSE	FALSE
Q92667	AKAP1	1.337736e-01	4.057275	2.745043e+00	3.103428e-02	0.4081392665	-3.82413249	FALSE	FALSE
P20810	CAST	4.141087e-01	4.035757	2.252309e+00	6.204212e-02	0.4897796322	-3.82669159	FALSE	FALSE
Q96GW9	MARS2	1.704184e-01	4.056350	2.534487e+00	4.161805e-02	0.4364164475	-3.82801862	FALSE	FALSE
Q9BYD2	MRPL9	-2.853262e-01	4.048173	-2.705284e+00	3.279074e-02	0.4116948282	-3.83656643	FALSE	FALSE
Q92610	ZNF592	2.007217e-01	4.055191	2.433782e+00	4.795988e-02	0.4615373209	-3.84370177	FALSE	FALSE
P27635	RPL10	-1.616328e-01	4.056015	-3.640329e+00	9.491433e-03	0.2596107517	-3.84380341	FALSE	FALSE
Q9Y5X3	SNX5	1.132491e-01	4.057633	2.941827e+00	2.369682e-02	0.3852142648	-3.85086478	FALSE	FALSE
Q147X3	NAA30	-2.231698e-01	4.053698	-2.425595e+00	4.851783e-02	0.4632708257	-3.85173351	FALSE	FALSE
Q9NQX3	GPHN	1.560118e-01	4.056263	2.751273e+00	3.076821e-02	0.4064752908	-3.85423597	FALSE	FALSE
Q9BSH4	TACO1	1.657482e-01	4.055697	2.846436e+00	2.699134e-02	0.3945622877	-3.85799939	FALSE	FALSE
Q8TDD1	DDX54	1.627967e-01	4.056121	2.667789e+00	3.454368e-02	0.4157083899	-3.86315643	FALSE	FALSE
Q9UEE9	CFDP1	3.253103e-01	4.045321	2.987344e+00	2.227879e-02	0.3797892024	-3.86843451	FALSE	FALSE
Q92540	SMG7	3.689013e-01	4.041706	2.239131e+00	6.321759e-02	0.4901413838	-3.87212248	FALSE	FALSE
Q8TB03	CXorf38	1.544094e-01	4.056887	2.543313e+00	4.110563e-02	0.4357812517	-3.87672401	FALSE	FALSE
Q8NFA0	USP32	2.724045e-01	4.052360	2.226469e+00	6.436845e-02	0.4948292300	-3.87859372	FALSE	FALSE
Q8N1G0	ZNF687	2.759947e-01	4.051181	2.255700e+00	6.174324e-02	0.4897796322	-3.88214465	FALSE	FALSE
Q8WVM0	TFB1M	2.992289e-01	4.048063	2.300211e+00	5.795466e-02	0.4809639597	-3.88493429	FALSE	FALSE
Q9NPE2	NGRN	3.726323e-01	4.043084	2.172367e+00	6.953185e-02	0.5039177112	-3.88642133	FALSE	FALSE
Q7Z5R6	APBB1IP	2.024815e-01	4.053799	2.851200e+00	2.681573e-02	0.3945622877	-3.88738322	FALSE	FALSE
Q86W34	AMZ2	4.909464e-01	4.019900	2.227759e+00	6.425024e-02	0.4948292300	-3.89190650	FALSE	FALSE
Q96SW2	CRBN	2.243998e-01	4.052828	2.540399e+00	4.127407e-02	0.4364115391	-3.89193781	FALSE	FALSE
Q9UBV8	PEF1	1.008328e-01	4.058050	2.855720e+00	2.665022e-02	0.3945622877	-3.89359572	FALSE	FALSE
P12694	BCKDHA	1.861806e-01	4.055155	2.527685e+00	4.201751e-02	0.4377819306	-3.89400681	FALSE	FALSE
Q9GZY4	COA1	-3.068716e-01	4.048474	-2.226195e+00	6.439357e-02	0.4948292300	-3.89697326	FALSE	FALSE
P04899	GNAI2	-1.270782e-01	4.057125	-3.666957e+00	9.179130e-03	0.2596107517	-3.89736500	FALSE	FALSE
Q8NBT2	SPC24	3.676306e-01	4.039782	2.555608e+00	4.040281e-02	0.4356486294	-3.89983154	FALSE	FALSE
P30825	SLC7A1	-2.001076e-01	4.053919	-2.760023e+00	3.039858e-02	0.4043427451	-3.90381123	FALSE	FALSE
Q9UPN6	SCAF8	1.345553e-01	4.057028	2.775528e+00	2.975511e-02	0.4022117068	-3.91002743	FALSE	FALSE
Q8N163	CCAR2	-9.821697e-02	4.057845	-3.328630e+00	1.415349e-02	0.3065361784	-3.91355040	FALSE	FALSE
Q86Y79	PTRH1	-3.819619e-01	4.040280	-2.184982e+00	6.829138e-02	0.5035428234	-3.91467607	FALSE	FALSE
Q92845	KIFAP3	4.050145e-01	4.036582	2.160301e+00	7.073980e-02	0.5056811050	-3.91547164	FALSE	FALSE
P30154	PPP2R1B	1.363711e-01	4.057055	2.702479e+00	3.291856e-02	0.4116948282	-3.91859895	FALSE	FALSE
Q9BYX4	IFIH1	-6.053338e-01	4.008180	-2.115424e+00	7.542219e-02	0.5155392390	-3.91862931	FALSE	FALSE
P29083	GTF2E1	1.659252e-01	4.055954	2.610229e+00	3.742943e-02	0.4238287251	-3.92481401	FALSE	FALSE
Q9GZT4	SRR	2.452549e-01	4.052571	2.275604e+00	6.001865e-02	0.4876829104	-3.92601696	FALSE	FALSE
Q6UXV4	APOOL	-3.555659e-01	4.043656	-2.169495e+00	6.981741e-02	0.5046603474	-3.92810836	FALSE	FALSE
O75822	EIF3J	2.463948e-01	4.051507	3.270954e+00	1.526365e-02	0.3175928709	-3.93029029	FALSE	FALSE
Q9H8G2	CAAP1	2.307893e-01	4.052102	2.457611e+00	4.637354e-02	0.4574467408	-3.93338528	FALSE	FALSE
Q9Y6K5	OAS3	2.014197e-01	4.054630	2.416881e+00	4.911912e-02	0.4632708257	-3.93530956	FALSE	FALSE
P12814	ACTN1	-1.922706e-01	4.054446	-2.623617e+00	3.673632e-02	0.4218223112	-3.94122708	FALSE	FALSE
Q8TAT6	NPLOC4	2.909955e-01	4.048058	2.887280e+00	2.552451e-02	0.3945622877	-3.94235782	FALSE	FALSE
Q8N9I9	DTX3	5.172257e-01	4.015168	2.136849e+00	7.314880e-02	0.5128338175	-3.94541260	FALSE	FALSE
Q96LL9	DNAJC30	-3.827109e-01	4.038466	-2.164612e+00	7.030577e-02	0.5048055741	-3.94554831	FALSE	FALSE
P06730	EIF4E	-1.148154e-01	4.057408	-3.359033e+00	1.360384e-02	0.2995810656	-3.94729745	FALSE	FALSE
P17612	PRKACA	-9.770448e-02	4.057937	-3.039419e+00	2.076712e-02	0.3677485302	-3.94745150	FALSE	FALSE
Q9Y6A5	TACC3	1.636697e-01	4.055839	2.692729e+00	3.336702e-02	0.4146347350	-3.94757551	FALSE	FALSE
P28290	ITPRID2	5.017207e-01	4.021415	2.113678e+00	7.561065e-02	0.5155392390	-3.94872121	FALSE	FALSE
P05771	PRKCB	-1.898649e-01	4.054409	-2.806137e+00	2.852685e-02	0.3980885632	-3.95042005	FALSE	FALSE
Q9ULH1	ASAP1	2.184930e-01	4.054245	2.294283e+00	5.844520e-02	0.4809639597	-3.95318416	FALSE	FALSE
O15318	POLR3G	3.052842e-01	4.045934	2.408599e+00	4.969776e-02	0.4636880030	-3.95337442	FALSE	FALSE
Q05932	FPGS	2.335141e-01	4.052600	2.345809e+00	5.432083e-02	0.4661395104	-3.95556270	FALSE	FALSE
Q96BS2	TESC	3.534384e-01	4.040737	2.430928e+00	4.815359e-02	0.4615373209	-3.95628379	FALSE	FALSE
Q9UJY5	GGA1	-2.144260e-01	4.053220	-2.610316e+00	3.742488e-02	0.4238287251	-3.95684122	FALSE	FALSE
P49754	VPS41	-3.114477e-01	4.048682	-2.148785e+00	7.191252e-02	0.5080345301	-3.95929364	FALSE	FALSE
P54252	ATXN3	2.338981e-01	4.051613	2.524211e+00	4.222306e-02	0.4381784813	-3.96111937	FALSE	FALSE
Q9NYV6	RRN3	3.622665e-01	4.039373	2.241513e+00	6.300347e-02	0.4901413838	-3.96620589	FALSE	FALSE
Q00059	TFAM	1.777414e-01	4.055032	2.793491e+00	2.902766e-02	0.3980885632	-3.96943351	FALSE	FALSE
Q9BZL4	PPP1R12C	2.695253e-01	4.050575	2.230200e+00	6.402716e-02	0.4948292300	-3.96964049	FALSE	FALSE
Q14457	BECN1	3.385297e-01	4.042641	2.387474e+00	5.120589e-02	0.4651605962	-3.97231607	FALSE	FALSE
P04066	FUCA1	2.999620e-01	4.048409	2.175799e+00	6.919215e-02	0.5039177112	-3.97232719	FALSE	FALSE
Q13907	IDI1	1.920182e-01	4.054287	2.897004e+00	2.518797e-02	0.3944761182	-3.97388401	FALSE	FALSE
Q8WZ82	OVCA2	-2.724825e-01	4.049342	-2.354568e+00	5.365014e-02	0.4654465369	-3.97834774	FALSE	FALSE
Q16670	ZSCAN26	2.539226e-01	4.051375	2.270577e+00	6.044954e-02	0.4888770846	-3.97902225	FALSE	FALSE
O96028	NSD2	1.227759e-01	4.057552	2.653702e+00	3.522755e-02	0.4179952696	-3.97993010	FALSE	FALSE
Q92551	IP6K1	4.872612e-01	4.023713	2.115397e+00	7.542515e-02	0.5155392390	-3.98006357	FALSE	FALSE
P38159	RBMX	3.003178e-01	4.048390	3.467181e+00	1.182905e-02	0.2864738401	-3.98392592	FALSE	FALSE
P62875	POLR2L	-6.836784e-01	3.990503	-2.738297e+00	3.132513e-02	0.4097321907	-3.98593538	FALSE	FALSE
Q9Y664	KPTN	-1.876640e-01	4.055875	-2.313183e+00	5.689610e-02	0.4764081394	-3.98973789	FALSE	FALSE
Q8N3X1	FNBP4	1.834123e-01	4.055118	2.494633e+00	4.401637e-02	0.4467584787	-3.99058634	FALSE	FALSE
Q9UH65	SWAP70	1.875376e-01	4.055228	2.397293e+00	5.049908e-02	0.4651605962	-3.99366905	FALSE	FALSE
P60604	UBE2G2	1.754512e-01	4.055433	2.509803e+00	4.308686e-02	0.4402632163	-3.99470070	FALSE	FALSE
Q96G23	CERS2	-2.906836e-01	4.047239	-2.486787e+00	4.450526e-02	0.4485945774	-3.99634536	FALSE	FALSE
Q9BX40	LSM14B	2.711157e-01	4.049094	2.570312e+00	3.957876e-02	0.4340423264	-3.99654705	FALSE	FALSE
Q8NBZ7	UXS1	-4.837656e-01	4.028386	-2.029732e+00	8.525042e-02	0.5375205235	-4.00078302	FALSE	FALSE
Q13099	IFT88	-3.969982e-01	4.040003	-2.067908e+00	8.072211e-02	0.5260481077	-4.00132719	FALSE	FALSE
P23443	RPS6KB1	4.440498e-01	4.030475	2.385739e+00	5.133187e-02	0.4651605962	-4.00221639	FALSE	FALSE
O60888	CUTA	-1.815393e-01	4.054923	-3.069373e+00	1.994784e-02	0.3609196866	-4.00223697	FALSE	FALSE
Q9NPA0	EMC7	2.368117e-01	4.053000	2.224103e+00	6.458587e-02	0.4948292300	-4.00620545	FALSE	FALSE
O60671	RAD1	-2.730561e-01	4.048642	-2.659338e+00	3.495226e-02	0.4161994526	-4.01074213	FALSE	FALSE
Q9BYI3	FAM126A	2.997028e-01	4.047848	2.166041e+00	7.016253e-02	0.5048055741	-4.01099609	FALSE	FALSE
P31689	DNAJA1	-1.163699e-01	4.057340	-3.257559e+00	1.553477e-02	0.3209417850	-4.01823306	FALSE	FALSE
Q8WUQ7	CACTIN	1.993559e-01	4.054128	2.459546e+00	4.624714e-02	0.4574467408	-4.02021819	FALSE	FALSE
Q9Y5Z7	HCFC2	4.826945e-01	4.022468	2.017816e+00	8.671538e-02	0.5398949964	-4.02148887	FALSE	FALSE
Q9UNE7	STUB1	2.013217e-01	4.053901	2.498054e+00	4.380492e-02	0.4453882006	-4.02203896	FALSE	FALSE
Q8N5Y2	MSL3	2.957397e-01	4.047351	2.223763e+00	6.461714e-02	0.4948292300	-4.02214795	FALSE	FALSE
O75928	PIAS2	3.802156e-01	4.038287	2.087230e+00	7.852313e-02	0.5238990742	-4.02464037	FALSE	FALSE
Q9HDC9	APMAP	-9.579463e-02	4.058052	-2.856493e+00	2.662201e-02	0.3945622877	-4.02471270	FALSE	FALSE
Q15652	JMJD1C	3.171617e-01	4.047348	2.070116e+00	8.046764e-02	0.5249770266	-4.02476907	FALSE	FALSE
Q9Y5N6	ORC6	-2.183747e-01	4.052872	-2.675160e+00	3.419141e-02	0.4157083899	-4.02532467	FALSE	FALSE
Q9UPT8	ZC3H4	2.520452e-01	4.050443	2.469794e+00	4.558363e-02	0.4560001761	-4.02593465	FALSE	FALSE
P52747	ZNF143	3.522430e-01	4.041030	2.294240e+00	5.844876e-02	0.4809639597	-4.02809714	FALSE	FALSE
P14314	PRKCSH	1.927484e-01	4.054497	3.325501e+00	1.421141e-02	0.3066506826	-4.03085815	FALSE	FALSE
P14678	SNRPB	-1.571787e-01	4.056057	-3.474781e+00	1.171418e-02	0.2864738401	-4.03137871	FALSE	FALSE
Q96SK2	TMEM209	4.524613e-01	4.025975	2.247627e+00	6.245716e-02	0.4899274837	-4.03250896	FALSE	FALSE
P0DJD0	RGPD1	-4.634693e-01	4.027301	-2.016229e+00	8.691241e-02	0.5398949964	-4.03324971	FALSE	FALSE
P03928	MT-ATP8	4.421520e-01	4.026529	2.285904e+00	5.914572e-02	0.4836435467	-4.03367245	FALSE	FALSE
P08243	ASNS	-1.464199e-01	4.056671	-2.575883e+00	3.927119e-02	0.4333218941	-4.03982575	FALSE	FALSE
Q9H115	NAPB	3.505808e-01	4.046786	2.000992e+00	8.882671e-02	0.5398949964	-4.04287994	FALSE	FALSE
P28066	PSMA5	-1.090511e-01	4.057568	-3.480941e+00	1.162197e-02	0.2864738401	-4.04401029	FALSE	FALSE
Q9H307	PNN	-2.927938e-01	4.048376	-2.969699e+00	2.281741e-02	0.3838558002	-4.04485591	FALSE	FALSE
Q9BRD0	BUD13	2.228089e-01	4.052414	2.627777e+00	3.652373e-02	0.4218223112	-4.04745502	FALSE	FALSE
Q96FH0	BORCS8	-6.100091e-01	3.996180	-2.027339e+00	8.554257e-02	0.5387000785	-4.05053674	FALSE	FALSE
P80404	ABAT	-4.211727e-01	4.035893	-2.000808e+00	8.885006e-02	0.5398949964	-4.05204922	FALSE	FALSE
Q9H3M7	TXNIP	-4.163341e-01	4.033229	-2.034147e+00	8.471395e-02	0.5370345007	-4.05210701	FALSE	FALSE
Q92945	KHSRP	1.396999e-01	4.056651	3.465780e+00	1.185036e-02	0.2864738401	-4.05285997	FALSE	FALSE
O95104	SCAF4	1.217828e-01	4.057303	2.767643e+00	3.008051e-02	0.4043427451	-4.05414523	FALSE	FALSE
Q86WA6	BPHL	-2.247560e-01	4.053014	-2.269514e+00	6.054107e-02	0.4888770846	-4.05518024	FALSE	FALSE
Q8N0T1	RBIS	-2.526834e-01	4.050331	-2.287018e+00	5.905211e-02	0.4836435467	-4.06063626	FALSE	FALSE
Q9NRF9	POLE3	2.808683e-01	4.049075	3.127189e+00	1.846310e-02	0.3503779191	-4.06670023	FALSE	FALSE
Q9H9V9	JMJD4	4.304093e-01	4.028421	2.057198e+00	8.196757e-02	0.5282555926	-4.07121728	FALSE	FALSE
O60566	BUB1B	1.714880e-01	4.056002	2.349923e+00	5.400472e-02	0.4654465369	-4.07137278	FALSE	FALSE
Q9P270	SLAIN2	2.184609e-01	4.052690	2.579062e+00	3.909681e-02	0.4330380539	-4.07271122	FALSE	FALSE
Q9NPD3	EXOSC4	-1.232174e-01	4.057147	-2.923082e+00	2.430861e-02	0.3890713088	-4.07312579	FALSE	FALSE
Q96HP4	OXNAD1	-3.963196e-01	4.035611	-2.037364e+00	8.432523e-02	0.5365092837	-4.07325450	FALSE	FALSE
Q15208	STK38	1.952301e-01	4.055036	2.262410e+00	6.115631e-02	0.4888770846	-4.07527658	FALSE	FALSE
Q6ZMG9	CERS6	-2.971758e-01	4.046138	-2.279219e+00	5.971082e-02	0.4858592325	-4.07709784	FALSE	FALSE
Q9NRG9	AAAS	-1.398782e-01	4.056818	-2.590275e+00	3.848812e-02	0.4316888786	-4.07752364	FALSE	FALSE
Q9BUH6	PAXX	3.022616e-01	4.045845	2.449579e+00	4.690202e-02	0.4584751366	-4.08086379	FALSE	FALSE
Q8WUF8	FAM172A	-2.539971e-01	4.051818	-2.114310e+00	7.554232e-02	0.5155392390	-4.08327556	FALSE	FALSE
Q9BT25	HAUS8	2.286375e-01	4.051847	2.417324e+00	4.908835e-02	0.4632708257	-4.08699247	FALSE	FALSE
O75940	SMNDC1	2.811187e-01	4.048136	2.736645e+00	3.139682e-02	0.4097321907	-4.08738178	FALSE	FALSE
P28715	ERCC5	2.514247e-01	4.051896	2.109756e+00	7.603554e-02	0.5162972757	-4.08814415	FALSE	FALSE
Q9P289	STK26	9.338398e-02	4.057991	2.961422e+00	2.307486e-02	0.3843320372	-4.08958546	FALSE	FALSE
Q9UPU7	TBC1D2B	-2.817903e-01	4.049018	-2.116230e+00	7.533538e-02	0.5155392390	-4.09445865	FALSE	FALSE
P12235	SLC25A4	-1.474747e-01	4.056369	-3.286965e+00	1.494629e-02	0.3121042088	-4.09604563	FALSE	FALSE
P51159	RAB27A	-2.696989e-01	4.050297	-2.095325e+00	7.761981e-02	0.5203832033	-4.09703569	FALSE	FALSE
O75386	TULP3	4.181822e-01	4.031344	2.037131e+00	8.435333e-02	0.5365092837	-4.09802690	FALSE	FALSE
Q8NEC7	GSTCD	2.593537e-01	4.051226	2.081466e+00	7.917265e-02	0.5238990742	-4.10920826	FALSE	FALSE
Q8N5C7	DTWD1	5.486629e-01	4.010974	1.965063e+00	9.350864e-02	0.5479796033	-4.11645807	FALSE	FALSE
O43156	TTI1	-1.265404e-01	4.057614	-2.450757e+00	4.682410e-02	0.4584751366	-4.11787704	FALSE	FALSE
Q86VV8	RTTN	2.979566e-01	4.047735	2.019082e+00	8.655858e-02	0.5398949964	-4.11886452	FALSE	FALSE
Q9UNF1	MAGED2	1.739157e-01	4.055152	2.547961e+00	4.083848e-02	0.4356486294	-4.12291851	FALSE	FALSE
Q9NWQ8	PAG1	2.735576e-01	4.048471	2.352097e+00	5.383847e-02	0.4654465369	-4.12512404	FALSE	FALSE
Q9BT92	TCHP	-3.353193e-01	4.043097	-2.084546e+00	7.882487e-02	0.5238990742	-4.12598072	FALSE	FALSE
Q9BX70	BTBD2	2.489122e-01	4.050873	2.196494e+00	6.717899e-02	0.5020670156	-4.12617544	FALSE	FALSE
O75208	COQ9	2.305182e-01	4.052916	2.142710e+00	7.253907e-02	0.5110189049	-4.12755458	FALSE	FALSE
Q5T0F9	CC2D1B	2.826498e-01	4.047353	2.258988e+00	6.145496e-02	0.4894243864	-4.13012002	FALSE	FALSE
Q5F1R6	DNAJC21	2.194546e-01	4.052595	2.366641e+00	5.273962e-02	0.4654465369	-4.13208508	FALSE	FALSE
Q9ULF5	SLC39A10	3.704597e-01	4.038739	1.994455e+00	8.966076e-02	0.5398949964	-4.13699832	FALSE	FALSE
P61803	DAD1	-4.188518e-01	4.036792	-2.761292e+00	3.034535e-02	0.4043427451	-4.13797381	FALSE	FALSE
Q8TEM1	NUP210	-1.409484e-01	4.056760	-2.522368e+00	4.233254e-02	0.4381784813	-4.14194973	FALSE	FALSE
Q8NDV7	TNRC6A	3.300300e-01	4.041658	2.228072e+00	6.422157e-02	0.4948292300	-4.14305384	FALSE	FALSE
A6NED2	RCCD1	-2.627111e-01	4.051594	-2.015192e+00	8.704128e-02	0.5398949964	-4.14558633	FALSE	FALSE
Q969V6	MRTFA	2.825505e-01	4.048012	2.122706e+00	7.464159e-02	0.5155392390	-4.14811754	FALSE	FALSE
Q13472	TOP3A	2.381963e-01	4.051716	2.192026e+00	6.760853e-02	0.5030488973	-4.14889807	FALSE	FALSE
P50552	VASP	1.806100e-01	4.055075	2.355002e+00	5.361712e-02	0.4654465369	-4.15000361	FALSE	FALSE
Q9Y4X0	AMMECR1	5.067970e-01	4.012352	1.989573e+00	9.028879e-02	0.5414260836	-4.15058704	FALSE	FALSE
Q8ND04	SMG8	1.840128e-01	4.054942	2.321606e+00	5.621947e-02	0.4753768309	-4.15206927	FALSE	FALSE
Q15287	RNPS1	-3.729371e-01	4.041865	-3.024621e+00	2.118516e-02	0.3684321417	-4.15223889	FALSE	FALSE
Q9H9G7	AGO3	1.697847e-01	4.055713	2.354234e+00	5.367554e-02	0.4654465369	-4.15378255	FALSE	FALSE
P55735	SEC13	1.143494e-01	4.057399	2.889710e+00	2.543995e-02	0.3945622877	-4.15568961	FALSE	FALSE
Q92785	DPF2	1.977603e-01	4.053785	2.702734e+00	3.290695e-02	0.4116948282	-4.15600879	FALSE	FALSE
Q01105	SET	1.476717e-01	4.056488	3.803803e+00	7.742243e-03	0.2402046549	-4.15785018	FALSE	FALSE
Q8NHP8	PLBD2	2.848671e-01	4.046730	2.211699e+00	6.573803e-02	0.4986845782	-4.16328288	FALSE	FALSE
Q02833	RASSF7	4.094197e-01	4.032532	2.006158e+00	8.817299e-02	0.5398949964	-4.16329291	FALSE	FALSE
Q7Z5L2	R3HCC1L	3.785046e-01	4.037393	1.937463e+00	9.727136e-02	0.5535817633	-4.16387744	FALSE	FALSE
O94964	SOGA1	-3.165991e-01	4.046150	-1.948165e+00	9.579481e-02	0.5514827520	-4.16703458	FALSE	FALSE
Q12888	TP53BP1	1.013891e-01	4.057929	2.673259e+00	3.428191e-02	0.4157083899	-4.16860193	FALSE	FALSE
Q13129	RLF	2.558201e-01	4.052279	1.976618e+00	9.197671e-02	0.5451233833	-4.17217057	FALSE	FALSE
Q8NBZ0	INO80E	3.661713e-01	4.038770	2.004141e+00	8.842766e-02	0.5398949964	-4.17365035	FALSE	FALSE
P32969	RPL9	-4.607025e-01	4.034458	-3.216404e+00	1.640089e-02	0.3289932705	-4.17466432	FALSE	FALSE
P53609	PGGT1B	-1.458253e-01	4.056862	-2.367026e+00	5.271085e-02	0.4654465369	-4.18018632	FALSE	FALSE
Q9Y3Y2	CHTOP	2.407868e-01	4.050789	2.374356e+00	5.216616e-02	0.4651605962	-4.18151694	FALSE	FALSE
Q96QR8	PURB	2.682504e-01	4.048717	2.253067e+00	6.197518e-02	0.4897796322	-4.18224844	FALSE	FALSE
P30038	ALDH4A1	3.196497e-01	4.043315	2.262223e+00	6.117257e-02	0.4888770846	-4.18551088	FALSE	FALSE
Q8TBZ6	TRMT10A	-2.517744e-01	4.052003	-1.993135e+00	8.983011e-02	0.5400931157	-4.19215561	FALSE	FALSE
Q9C0B0	UNK	2.527473e-01	4.050279	2.080928e+00	7.923364e-02	0.5238990742	-4.19222765	FALSE	FALSE
Q9H3F6	KCTD10	2.819087e-01	4.048633	2.001932e+00	8.870730e-02	0.5398949964	-4.19309176	FALSE	FALSE
P83916	CBX1	9.655123e-02	4.057835	3.078697e+00	1.969993e-02	0.3599229251	-4.19804391	FALSE	FALSE
Q9NZG7	NINJ2	2.444882e-01	4.050781	2.808515e+00	2.843372e-02	0.3980885632	-4.19909384	FALSE	FALSE
Q9Y376	CAB39	-1.570882e-01	4.055770	-2.627298e+00	3.654812e-02	0.4218223112	-4.20160506	FALSE	FALSE
Q9Y618	NCOR2	1.542633e-01	4.056213	2.403479e+00	5.005902e-02	0.4651417179	-4.20310903	FALSE	FALSE
Q15796	SMAD2	1.712141e-01	4.055149	2.545842e+00	4.096007e-02	0.4356486294	-4.20597769	FALSE	FALSE
Q05BQ5	MBTD1	2.462075e-01	4.050983	2.081459e+00	7.917345e-02	0.5238990742	-4.21037809	FALSE	FALSE
Q9Y2Q5	LAMTOR2	-1.870491e-01	4.054208	-2.668299e+00	3.451917e-02	0.4157083899	-4.21124722	FALSE	FALSE
Q9UL18	AGO1	1.987611e-01	4.054136	2.201083e+00	6.674072e-02	0.5015759928	-4.21295362	FALSE	FALSE
Q15032	R3HDM1	-3.153882e-01	4.044169	-2.299082e+00	5.804778e-02	0.4809639597	-4.21603905	FALSE	FALSE
O75376	NCOR1	2.139034e-01	4.053010	2.209614e+00	6.593379e-02	0.4995191758	-4.21658551	FALSE	FALSE
P21964	COMT	-2.177863e-01	4.052488	-2.345062e+00	5.437839e-02	0.4661395104	-4.21880469	FALSE	FALSE
P48382	RFX5	2.053963e-01	4.054979	2.030496e+00	8.515739e-02	0.5375205235	-4.22516296	FALSE	FALSE
Q9UET6	FTSJ1	2.669991e-01	4.048373	2.086319e+00	7.862544e-02	0.5238990742	-4.22517855	FALSE	FALSE
Q8TC05	MDM1	6.634889e-01	3.975838	1.832788e+00	1.129495e-01	0.5753969661	-4.22519892	FALSE	FALSE
P48634	PRRC2A	1.864939e-01	4.054371	2.446356e+00	4.711590e-02	0.4587352618	-4.22529922	FALSE	FALSE
Q99836	MYD88	-3.095819e-01	4.044356	-2.254199e+00	6.187538e-02	0.4897796322	-4.22706958	FALSE	FALSE
P30566	ADSL	1.376831e-01	4.056540	2.954190e+00	2.330236e-02	0.3852142648	-4.23238413	FALSE	FALSE
Q96P16	RPRD1A	-1.819519e-01	4.054649	-2.393668e+00	5.075886e-02	0.4651605962	-4.23330736	FALSE	FALSE
Q86TB9	PATL1	1.663841e-01	4.055690	2.329473e+00	5.559491e-02	0.4727846804	-4.23331926	FALSE	FALSE
P21266	GSTM3	1.307242e-01	4.056845	2.659798e+00	3.492986e-02	0.4161994526	-4.23385077	FALSE	FALSE
Q66PJ3	ARL6IP4	2.134979e-01	4.052904	2.824774e+00	2.780550e-02	0.3970461658	-4.23683957	FALSE	FALSE
Q8TBF2	PRXL2B	2.287837e-01	4.052969	2.009986e+00	8.769161e-02	0.5398949964	-4.23809530	FALSE	FALSE
Q9BXW6	OSBPL1A	-3.247009e-01	4.047370	-1.819996e+00	1.150279e-01	0.5768205761	-4.24105859	FALSE	FALSE
Q96I99	SUCLG2	1.448760e-01	4.056364	2.552783e+00	4.056319e-02	0.4356486294	-4.24184211	FALSE	FALSE
P09622	DLD	-1.284067e-01	4.056882	-3.057147e+00	2.027797e-02	0.3626623886	-4.24201711	FALSE	FALSE
P29728	OAS2	2.537480e-01	4.052937	1.879289e+00	1.056994e-01	0.5671415775	-4.24536749	FALSE	FALSE
P35813	PPM1A	-1.831083e-01	4.054587	-2.635684e+00	3.612315e-02	0.4218223112	-4.24604502	FALSE	FALSE
P62917	RPL8	-2.222657e-01	4.053078	-3.485032e+00	1.156116e-02	0.2864738401	-4.24639539	FALSE	FALSE
Q9UPS6	SETD1B	-5.044573e-01	4.016146	-1.806046e+00	1.173368e-01	0.5810006464	-4.25194611	FALSE	FALSE
P35268	RPL22	5.872455e-01	4.018115	3.348554e+00	1.379062e-02	0.3020456700	-4.25436453	FALSE	FALSE
Q8NI08	NCOA7	2.431687e-01	4.052088	1.958384e+00	9.440579e-02	0.5500081454	-4.25827446	FALSE	FALSE
Q9NVM4	PRMT7	2.806185e-01	4.047354	2.098552e+00	7.726269e-02	0.5191838852	-4.25899547	FALSE	FALSE
P09525	ANXA4	9.962913e-02	4.057855	2.711956e+00	3.248881e-02	0.4116948282	-4.25936871	FALSE	FALSE
P10619	CTSA	-2.437880e-01	4.050309	-2.384107e+00	5.145060e-02	0.4651605962	-4.26356049	FALSE	FALSE
Q5TKA1	LIN9	-4.516170e-01	4.024279	-1.929537e+00	9.837928e-02	0.5559240260	-4.26398188	FALSE	FALSE
O75808	CAPN15	2.695409e-01	4.049280	1.950652e+00	9.545494e-02	0.5514827520	-4.26438795	FALSE	FALSE
P82970	HMGN5	2.339872e-01	4.051313	2.549978e+00	4.072307e-02	0.4356486294	-4.26631813	FALSE	FALSE
Q8IY17	PNPLA6	-3.260432e-01	4.048306	-1.767985e+00	1.238683e-01	0.5860838388	-4.26705566	FALSE	FALSE
O14646	CHD1	-2.178295e-01	4.052350	-2.450840e+00	4.681867e-02	0.4584751366	-4.26710164	FALSE	FALSE
Q07889	SOS1	2.958411e-01	4.047523	1.873073e+00	1.066415e-01	0.5684580514	-4.26863686	FALSE	FALSE
Q13131	PRKAA1	1.529934e-01	4.056099	2.413511e+00	4.935368e-02	0.4636880030	-4.26872106	FALSE	FALSE
Q96PM5	RCHY1	3.028013e-01	4.045099	1.996917e+00	8.934565e-02	0.5398949964	-4.27004367	FALSE	FALSE
Q9BY42	RTF2	3.119859e-01	4.044812	2.509049e+00	4.313257e-02	0.4402632163	-4.27368373	FALSE	FALSE
O75955	FLOT1	-1.991143e-01	4.055139	-2.008437e+00	8.788608e-02	0.5398949964	-4.27479654	FALSE	FALSE
Q9UL33	TRAPPC2L	-1.723522e-01	4.054972	-2.466995e+00	4.576384e-02	0.4565413442	-4.27794244	FALSE	FALSE
O94864	SUPT7L	2.673029e-01	4.049150	1.951808e+00	9.529736e-02	0.5514827520	-4.27823264	FALSE	FALSE
P28161	GSTM2	1.961248e-01	4.053766	2.342892e+00	5.454612e-02	0.4666456456	-4.28104775	FALSE	FALSE
Q9UKV5	AMFR	-2.143703e-01	4.053832	-1.996007e+00	8.946200e-02	0.5398949964	-4.28433339	FALSE	FALSE
P08651	NFIC	-3.918715e-01	4.032418	-1.978295e+00	9.175652e-02	0.5451233833	-4.28512003	FALSE	FALSE
Q99447	PCYT2	1.356073e-01	4.056876	2.388426e+00	5.113694e-02	0.4651605962	-4.28684915	FALSE	FALSE
P54098	POLG	2.460454e-01	4.050486	2.070135e+00	8.046549e-02	0.5249770266	-4.28791370	FALSE	FALSE
Q5PRF9	SAMD4B	4.872166e-01	4.016900	1.911069e+00	1.010097e-01	0.5606298506	-4.29607918	FALSE	FALSE
Q9NZ72	STMN3	2.318679e-01	4.051310	2.121651e+00	7.475421e-02	0.5155392390	-4.30189436	FALSE	FALSE
O00635	TRIM38	3.711189e-01	4.035828	1.922763e+00	9.933616e-02	0.5586220466	-4.30301934	FALSE	FALSE
Q8N9Z2	CCDC71L	-3.577669e-01	4.039990	-1.777613e+00	1.221835e-01	0.5849144654	-4.30379530	FALSE	FALSE
Q9P1F3	ABRACL	5.615764e-01	4.012521	2.457142e+00	4.640423e-02	0.4574467408	-4.30917889	FALSE	FALSE
O43824	GTPBP6	2.375736e-01	4.052731	1.890491e+00	1.040224e-01	0.5655930856	-4.30966134	FALSE	FALSE
Q9Y2F5	ICE1	3.597066e-01	4.037068	1.895470e+00	1.032855e-01	0.5647879912	-4.31352945	FALSE	FALSE
Q8TEX9	IPO4	-9.668424e-02	4.058045	-2.552679e+00	4.056913e-02	0.4356486294	-4.31361711	FALSE	FALSE
Q70Z53	FRA10AC1	2.056698e-01	4.053506	2.108657e+00	7.615503e-02	0.5165066620	-4.31584134	FALSE	FALSE
Q9UKT4	FBXO5	2.786549e-01	4.047863	1.897156e+00	1.030370e-01	0.5647879912	-4.31847005	FALSE	FALSE
Q9UMS0	NFU1	3.390921e-01	4.040083	2.078505e+00	7.950848e-02	0.5238990742	-4.32043501	FALSE	FALSE
Q96FV2	SCRN2	2.854484e-01	4.046333	2.121368e+00	7.478447e-02	0.5155392390	-4.32194567	FALSE	FALSE
P25440	BRD2	-2.642592e-01	4.048862	-2.372593e+00	5.229663e-02	0.4651605962	-4.32272057	FALSE	FALSE
O43299	AP5Z1	3.905982e-01	4.033858	1.766598e+00	1.241129e-01	0.5860838388	-4.32671503	FALSE	FALSE
Q5SWX8	ODR4	4.876477e-01	4.012799	1.780004e+00	1.217685e-01	0.5844473408	-4.33016536	FALSE	FALSE
Q9Y6I9	TEX264	1.549962e-01	4.055945	2.314418e+00	5.679642e-02	0.4764081394	-4.33133389	FALSE	FALSE
Q9Y276	BCS1L	-2.803400e-01	4.048730	-1.818072e+00	1.153436e-01	0.5768205761	-4.33309766	FALSE	FALSE
P48960	CD97	3.895049e-01	4.035573	1.703189e+00	1.358041e-01	0.5957753168	-4.33331389	FALSE	FALSE
A8MWD9	SNRPGP15	-1.573095e-01	4.055807	-3.091179e+00	1.937327e-02	0.3571792844	-4.33477744	FALSE	FALSE
O14562	UBFD1	1.628388e-01	4.055531	2.344692e+00	5.440695e-02	0.4661395104	-4.33672759	FALSE	FALSE
Q7Z417	NUFIP2	8.372251e-02	4.058274	2.634419e+00	3.618691e-02	0.4218223112	-4.33828213	FALSE	FALSE
Q9UKV8	AGO2	1.351125e-01	4.057310	2.205913e+00	6.628265e-02	0.5002107887	-4.33936390	FALSE	FALSE
P06132	UROD	1.858858e-01	4.054192	2.318229e+00	5.648976e-02	0.4764081394	-4.34254968	FALSE	FALSE
Q86WB0	ZC3HC1	1.478769e-01	4.056483	2.262814e+00	6.112109e-02	0.4888770846	-4.34284764	FALSE	FALSE
O95983	MBD3	2.293553e-01	4.051395	2.514813e+00	4.278445e-02	0.4402632163	-4.34616835	FALSE	FALSE
Q9Y692	GMEB1	-1.795643e-01	4.054446	-2.450603e+00	4.683432e-02	0.4584751366	-4.35013253	FALSE	FALSE
Q04726	TLE3	1.161821e-01	4.057576	2.379424e+00	5.179300e-02	0.4651605962	-4.35260037	FALSE	FALSE
Q16718	NDUFA5	-1.374731e-01	4.056685	-2.392220e+00	5.086296e-02	0.4651605962	-4.35261022	FALSE	FALSE
Q9H0P0	NT5C3A	-2.692188e-01	4.047571	-2.004688e+00	8.835846e-02	0.5398949964	-4.35326922	FALSE	FALSE
Q9UK97	FBXO9	3.678774e-01	4.036173	1.771311e+00	1.232837e-01	0.5860838388	-4.35624006	FALSE	FALSE
P49588	AARS1	-6.392177e-02	4.058455	-3.216622e+00	1.639618e-02	0.3289932705	-4.35718261	FALSE	FALSE
Q8TB96	ITFG1	4.404838e-01	4.026694	1.652606e+00	1.458805e-01	0.6057730787	-4.35739147	FALSE	FALSE
P49674	CSNK1E	4.739381e-01	4.020429	1.967882e+00	9.313269e-02	0.5475186929	-4.35798632	FALSE	FALSE
Q96MX6	WDR92	-1.322664e-01	4.057192	-2.254452e+00	6.185312e-02	0.4897796322	-4.36658462	FALSE	FALSE
P49756	RBM25	1.129311e-01	4.057372	2.701285e+00	3.297313e-02	0.4116948282	-4.36814093	FALSE	FALSE
Q5SW79	CEP170	1.760106e-01	4.055028	2.177924e+00	6.898258e-02	0.5039177112	-4.36879478	FALSE	FALSE
P55809	OXCT1	-1.484493e-01	4.056005	-2.809541e+00	2.839364e-02	0.3980885632	-4.36887006	FALSE	FALSE
Q96JP5	ZFP91	2.487930e-01	4.050258	1.940168e+00	9.689596e-02	0.5535817633	-4.37018948	FALSE	FALSE
P62191	PSMC1	-3.200243e-01	4.045059	-2.764799e+00	3.019882e-02	0.4043427451	-4.37489047	FALSE	FALSE
P53814	SMTN	4.159409e-01	4.033922	1.603875e+00	1.562564e-01	0.6128808182	-4.37671617	FALSE	FALSE
Q8N128	FAM177A1	2.419841e-01	4.053890	1.739128e+00	1.290534e-01	0.5897884001	-4.37708309	FALSE	FALSE
O75665	OFD1	4.604715e-01	4.017845	1.733785e+00	1.300362e-01	0.5918208670	-4.37853897	FALSE	FALSE
O95429	BAG4	3.249565e-01	4.040068	1.940284e+00	9.688000e-02	0.5535817633	-4.37893585	FALSE	FALSE
Q9NX62	IMPAD1	-2.740102e-01	4.047768	-2.332720e+00	5.533922e-02	0.4720443295	-4.38624102	FALSE	FALSE
P30203	CD6	2.666968e-01	4.048078	1.897080e+00	1.030481e-01	0.5647879912	-4.38776626	FALSE	FALSE
Q6ZU65	UBN2	2.927471e-01	4.045471	1.847997e+00	1.105261e-01	0.5739177072	-4.39319369	FALSE	FALSE
P51798	CLCN7	-1.683767e-01	4.055476	-2.152199e+00	7.156282e-02	0.5080345301	-4.39364963	FALSE	FALSE
P17480	UBTF	-3.391252e-01	4.040778	-2.365023e+00	5.286076e-02	0.4654465369	-4.39515650	FALSE	FALSE
O43633	CHMP2A	-1.810490e-01	4.054356	-2.488672e+00	4.438726e-02	0.4485945774	-4.39566481	FALSE	FALSE
O15321	TM9SF1	2.208575e-01	4.053746	1.821195e+00	1.148315e-01	0.5768205761	-4.39717392	FALSE	FALSE
O00287	RFXAP	2.971492e-01	4.045659	1.759028e+00	1.254558e-01	0.5884703459	-4.39800254	FALSE	FALSE
Q9Y6G5	COMMD10	-1.674014e-01	4.055826	-2.064161e+00	8.115562e-02	0.5282555926	-4.40002969	FALSE	FALSE
Q8NEM7	SUPT20H	-2.458482e-01	4.051626	-1.784681e+00	1.209608e-01	0.5820303158	-4.40141905	FALSE	FALSE
O95260	ATE1	2.062201e-01	4.053774	1.931695e+00	9.807638e-02	0.5556663693	-4.40178808	FALSE	FALSE
Q5VTB9	RNF220	1.891740e-01	4.053940	2.273252e+00	6.021986e-02	0.4886363204	-4.40200632	FALSE	FALSE
Q9NZC7	WWOX	3.143155e-01	4.042733	1.898610e+00	1.028232e-01	0.5647879912	-4.40267095	FALSE	FALSE
Q9NUB1	ACSS1	1.153615e-01	4.057452	2.408914e+00	4.967557e-02	0.4636880030	-4.40490509	FALSE	FALSE
Q86SX6	GLRX5	3.038080e-01	4.042653	1.918089e+00	1.000017e-01	0.5591267831	-4.40521129	FALSE	FALSE
Q5J8M3	EMC4	3.236507e-01	4.040233	1.941896e+00	9.665694e-02	0.5535817633	-4.40564644	FALSE	FALSE
Q9NZC9	SMARCAL1	2.169828e-01	4.052765	1.907703e+00	1.014965e-01	0.5615560899	-4.40855790	FALSE	FALSE
Q96BJ3	AIDA	2.609520e-01	4.048577	1.888707e+00	1.042877e-01	0.5655930856	-4.40895164	FALSE	FALSE
Q96BP3	PPWD1	-1.064548e-01	4.057815	-2.395451e+00	5.063090e-02	0.4651605962	-4.41010963	FALSE	FALSE
O95822	MLYCD	2.941213e-01	4.046443	1.705458e+00	1.353680e-01	0.5957753168	-4.41240032	FALSE	FALSE
Q9BRZ2	TRIM56	1.507223e-01	4.056366	2.163236e+00	7.044403e-02	0.5048055741	-4.41303205	FALSE	FALSE
Q9Y4E8	USP15	1.085964e-01	4.057805	2.349617e+00	5.402814e-02	0.4654465369	-4.41518816	FALSE	FALSE
P40937	RFC5	-8.830383e-02	4.058072	-2.678310e+00	3.404206e-02	0.4157083899	-4.41666783	FALSE	FALSE
Q9Y6W5	WASF2	1.114383e-01	4.057427	2.594390e+00	3.826727e-02	0.4303959765	-4.41904329	FALSE	FALSE
Q6IAA8	LAMTOR1	-1.249400e-01	4.056973	-2.547243e+00	4.087961e-02	0.4356486294	-4.42378025	FALSE	FALSE
Q9P0J0	NDUFA13	-2.048731e-01	4.052787	-2.542723e+00	4.113967e-02	0.4357812517	-4.42467012	FALSE	FALSE
Q93052	LPP	2.413795e-01	4.049937	2.103023e+00	7.677055e-02	0.5185985849	-4.43301853	FALSE	FALSE
Q9UIS9	MBD1	4.796440e-01	4.012511	1.701987e+00	1.360356e-01	0.5958973051	-4.43363693	FALSE	FALSE
Q6PK04	CCDC137	3.250670e-01	4.040430	2.016729e+00	8.685023e-02	0.5398949964	-4.43545764	FALSE	FALSE
Q9NVR2	INTS10	-1.498328e-01	4.056704	-2.071946e+00	8.025747e-02	0.5249770266	-4.43562685	FALSE	FALSE
Q6QNY1	BLOC1S2	4.768287e-01	4.021531	2.262958e+00	6.110857e-02	0.4888770846	-4.43735000	FALSE	FALSE
Q86TN4	TRPT1	-1.778675e-01	4.055404	-1.985273e+00	9.084565e-02	0.5428376998	-4.43853066	FALSE	FALSE
Q99856	ARID3A	3.588643e-01	4.035039	1.802907e+00	1.178627e-01	0.5810006464	-4.43863067	FALSE	FALSE
P21283	ATP6V1C1	1.477782e-01	4.056226	2.257168e+00	6.161435e-02	0.4897206388	-4.43869557	FALSE	FALSE
Q8N8A6	DDX51	1.534507e-01	4.055668	2.581402e+00	3.896894e-02	0.4324438853	-4.43912241	FALSE	FALSE
Q75QN2	INTS8	-2.673254e-01	4.047422	-1.919717e+00	9.976946e-02	0.5586777335	-4.44082295	FALSE	FALSE
P29590	PML	1.155115e-01	4.057301	2.537250e+00	4.145690e-02	0.4364164475	-4.44112156	FALSE	FALSE
Q9NPA3	MID1IP1	3.557573e-01	4.036124	1.883654e+00	1.050429e-01	0.5668861969	-4.44686488	FALSE	FALSE
Q8NBL1	POGLUT1	2.394596e-01	4.050512	1.867543e+00	1.074865e-01	0.5684580514	-4.44697527	FALSE	FALSE
Q9Y520	PRRC2C	1.532898e-01	4.055758	2.443259e+00	4.732233e-02	0.4587352618	-4.44780325	FALSE	FALSE
Q92558	WASF1	2.600173e-01	4.047135	2.071493e+00	8.030942e-02	0.5249770266	-4.44804220	FALSE	FALSE
Q9Y4F9	RIPOR2	4.461992e-01	4.015293	1.603095e+00	1.564280e-01	0.6128808182	-4.45125982	FALSE	FALSE
Q5JSZ5	PRRC2B	2.463180e-01	4.050182	1.825439e+00	1.141390e-01	0.5768205761	-4.45219958	FALSE	FALSE
Q9H553	ALG2	-3.336644e-01	4.038727	-1.834742e+00	1.126353e-01	0.5753969661	-4.45244850	FALSE	FALSE
Q6NSI4	RADX	-4.982009e-01	4.005604	-1.556169e+00	1.670843e-01	0.6180526276	-4.45293291	FALSE	FALSE
P51617	IRAK1	-2.213323e-01	4.054651	-1.704264e+00	1.355974e-01	0.5957753168	-4.45425288	FALSE	FALSE
Q15036	SNX17	1.646452e-01	4.055735	2.050394e+00	8.276874e-02	0.5316545230	-4.45530664	FALSE	FALSE
P26368	U2AF2	1.521902e-01	4.055952	3.021890e+00	2.126330e-02	0.3686904219	-4.45693224	FALSE	FALSE
Q5XUX1	FBXW9	2.915612e-01	4.045755	1.695082e+00	1.373729e-01	0.5977107998	-4.46078276	FALSE	FALSE
P55036	PSMD4	1.473132e-01	4.056034	2.886293e+00	2.555894e-02	0.3945622877	-4.46087974	FALSE	FALSE
Q9UL46	PSME2	-1.832795e-01	4.054770	-3.213963e+00	1.645390e-02	0.3289932705	-4.46213366	FALSE	FALSE
Q8N5P1	ZC3H8	2.499236e-01	4.049038	2.181560e+00	6.862564e-02	0.5035428234	-4.46439106	FALSE	FALSE
P51665	PSMD7	-1.973828e-01	4.053784	-2.901539e+00	2.503265e-02	0.3931002948	-4.46521005	FALSE	FALSE
Q9H8K7	PAAT	-5.313362e-01	3.995955	-1.622535e+00	1.522035e-01	0.6124483905	-4.46646407	FALSE	FALSE
Q9NP81	SARS2	1.271522e-01	4.057184	2.221725e+00	6.480513e-02	0.4948292300	-4.46730018	FALSE	FALSE
Q15417	CNN3	1.898546e-01	4.054602	1.907899e+00	1.014681e-01	0.5615560899	-4.47198157	FALSE	FALSE
Q96CV9	OPTN	6.188023e-01	3.972288	1.569195e+00	1.640601e-01	0.6161662609	-4.47300956	FALSE	FALSE
Q96NB3	ZNF830	1.304741e-01	4.057330	2.114185e+00	7.555590e-02	0.5155392390	-4.47743631	FALSE	FALSE
O60563	CCNT1	1.872844e-01	4.054934	1.879163e+00	1.057185e-01	0.5671415775	-4.47752301	FALSE	FALSE
O43615	TIMM44	-9.901176e-02	4.057763	-2.609547e+00	3.746512e-02	0.4238287251	-4.47773824	FALSE	FALSE
Q96GJ1	TRMT2B	3.392613e-01	4.037926	1.682083e+00	1.399249e-01	0.5983825191	-4.48161335	FALSE	FALSE
Q9BSF8	BTBD10	2.690055e-01	4.051221	1.578214e+00	1.619961e-01	0.6152473610	-4.48222827	FALSE	FALSE
P52209	PGD	5.689056e-02	4.058564	3.031676e+00	2.098475e-02	0.3681175595	-4.48301851	FALSE	FALSE
Q9UBN7	HDAC6	-2.256663e-01	4.051061	-1.976940e+00	9.193434e-02	0.5451233833	-4.48557399	FALSE	FALSE
Q86Y91	KIF18B	2.027990e-01	4.053220	1.939584e+00	9.697683e-02	0.5535817633	-4.48559415	FALSE	FALSE
Q8WUY1	THEM6	-2.717661e-01	4.046992	-2.039560e+00	8.406088e-02	0.5362384134	-4.48623900	FALSE	FALSE
O43292	GPAA1	3.611795e-01	4.033611	1.826237e+00	1.140093e-01	0.5768205761	-4.48655705	FALSE	FALSE
Q9Y575	ASB3	-3.719693e-01	4.031205	-1.560241e+00	1.661332e-01	0.6161662609	-4.48680297	FALSE	FALSE
Q9NZZ3	CHMP5	3.304639e-01	4.040267	2.078280e+00	7.953409e-02	0.5238990742	-4.48802702	FALSE	FALSE
Q9HAW0	BRF2	-7.065557e-01	3.939346	-1.493655e+00	1.823332e-01	0.6333463736	-4.48890684	FALSE	FALSE
Q9ULV4	CORO1C	1.515458e-01	4.056199	2.106578e+00	7.638158e-02	0.5174408128	-4.48959058	FALSE	FALSE
Q9NTJ3	SMC4	8.476349e-02	4.058139	2.621338e+00	3.685334e-02	0.4218223112	-4.49066959	FALSE	FALSE
Q641Q2	WASHC2A	1.581581e-01	4.055748	2.129510e+00	7.391962e-02	0.5155392390	-4.49154586	FALSE	FALSE
Q9Y6J0	CABIN1	2.298459e-01	4.051535	1.793999e+00	1.193671e-01	0.5812580623	-4.49168355	FALSE	FALSE
O00329	PIK3CD	3.927147e-01	4.028572	1.569908e+00	1.638961e-01	0.6161662609	-4.49182835	FALSE	FALSE
Q15398	DLGAP5	1.847278e-01	4.054600	1.945948e+00	9.609880e-02	0.5521416045	-4.49257669	FALSE	FALSE
Q8NB16	MLKL	2.643505e-01	4.047528	1.870762e+00	1.069938e-01	0.5684580514	-4.49372803	FALSE	FALSE
Q14680	MELK	-2.319937e-01	4.051782	-1.746519e+00	1.277058e-01	0.5897884001	-4.49549106	FALSE	FALSE
P46779	RPL28	-9.151075e-02	4.057890	-3.057173e+00	2.027725e-02	0.3626623886	-4.49590945	FALSE	FALSE
P49757	NUMB	1.450833e-01	4.056392	2.153348e+00	7.144546e-02	0.5080345301	-4.49678242	FALSE	FALSE
B7ZAQ6	GPR89A	-2.294194e-01	4.052585	-1.705206e+00	1.354164e-01	0.5957753168	-4.50006524	FALSE	FALSE
P20645	M6PR	1.765051e-01	4.054399	2.552460e+00	4.058158e-02	0.4356486294	-4.50022231	FALSE	FALSE
Q7Z7K0	CMC1	2.718590e-01	4.047779	2.460609e+00	4.617780e-02	0.4574467408	-4.50322631	FALSE	FALSE
P30046	DDT	-2.616660e-01	4.049306	-2.776158e+00	2.972926e-02	0.4022117068	-4.50365916	FALSE	FALSE
Q9ULT0	TTC7A	1.960997e-01	4.053539	1.970175e+00	9.282785e-02	0.5473836307	-4.50376658	FALSE	FALSE
Q99583	MNT	3.204435e-01	4.040545	1.682161e+00	1.399094e-01	0.5983825191	-4.50386559	FALSE	FALSE
O43572	AKAP10	2.322171e-01	4.051903	1.696742e+00	1.370503e-01	0.5977107998	-4.50615560	FALSE	FALSE
P14316	IRF2	-2.617731e-01	4.047618	-1.864321e+00	1.079819e-01	0.5693234915	-4.50793656	FALSE	FALSE
P53805	RCAN1	3.878799e-01	4.033441	2.182241e+00	6.855899e-02	0.5035428234	-4.50821307	FALSE	FALSE
O60826	CCDC22	1.711556e-01	4.055000	2.075063e+00	7.990066e-02	0.5248041014	-4.50862061	FALSE	FALSE
Q86YP4	GATAD2A	1.376145e-01	4.056388	2.556969e+00	4.032580e-02	0.4356486294	-4.50868727	FALSE	FALSE
Q00013	MPP1	9.804932e-02	4.057917	2.409395e+00	4.964184e-02	0.4636880030	-4.50954012	FALSE	FALSE
Q9NZR1	TMOD2	3.925076e-01	4.028275	1.741075e+00	1.286972e-01	0.5897884001	-4.50978414	FALSE	FALSE
Q99550	MPHOSPH9	-2.864299e-01	4.046213	-1.623785e+00	1.519355e-01	0.6124483905	-4.51245885	FALSE	FALSE
O95391	SLU7	2.011413e-01	4.053308	1.916242e+00	1.002659e-01	0.5600664542	-4.51608065	FALSE	FALSE
Q8N3F8	MICALL1	4.237907e-01	4.019735	1.504445e+00	1.796124e-01	0.6320890102	-4.51780668	FALSE	FALSE
Q96GA3	LTV1	2.018673e-01	4.052977	2.485411e+00	4.459155e-02	0.4486880195	-4.51915294	FALSE	FALSE
P40692	MLH1	-1.189416e-01	4.057688	-2.127440e+00	7.413856e-02	0.5155392390	-4.51923389	FALSE	FALSE
Q9UPR0	PLCL2	3.275173e-01	4.038997	1.654570e+00	1.454761e-01	0.6055380402	-4.51939795	FALSE	FALSE
Q9H497	TOR3A	-2.058520e-01	4.053366	-1.816864e+00	1.155423e-01	0.5768205761	-4.52038359	FALSE	FALSE
Q9NXR8	ING3	1.292976e-01	4.056642	2.512730e+00	4.290989e-02	0.4402632163	-4.52476029	FALSE	FALSE
Q9UI10	EIF2B4	1.755920e-01	4.054604	2.124037e+00	7.449978e-02	0.5155392390	-4.52480584	FALSE	FALSE
O95782	AP2A1	-9.911054e-02	4.057860	-2.417067e+00	4.910622e-02	0.4632708257	-4.52832234	FALSE	FALSE
P17535	JUND	2.869000e-01	4.044801	1.722132e+00	1.322047e-01	0.5936357574	-4.52906757	FALSE	FALSE
Q15334	LLGL1	-1.653868e-01	4.055781	-1.937259e+00	9.729964e-02	0.5535817633	-4.53102184	FALSE	FALSE
Q86UY8	NT5DC3	1.660729e-01	4.055764	1.930173e+00	9.828987e-02	0.5559240260	-4.53156135	FALSE	FALSE
Q9H7D7	WDR26	-1.534414e-01	4.055764	-2.173974e+00	6.937262e-02	0.5039177112	-4.53415684	FALSE	FALSE
Q15382	RHEB	2.053773e-01	4.052178	2.212518e+00	6.566136e-02	0.4986845782	-4.53472404	FALSE	FALSE
P43307	SSR1	-2.489633e-01	4.049706	-2.436489e+00	4.777682e-02	0.4615373209	-4.53672548	FALSE	FALSE
Q9UPQ9	TNRC6B	2.049427e-01	4.053267	1.804077e+00	1.176664e-01	0.5810006464	-4.54149695	FALSE	FALSE
Q99543	DNAJC2	1.741602e-01	4.054551	2.433655e+00	4.796850e-02	0.4615373209	-4.54222323	FALSE	FALSE
Q96CM8	ACSF2	1.447769e-01	4.056602	2.016090e+00	8.692959e-02	0.5398949964	-4.54487248	FALSE	FALSE
P69905	HBA1	-2.931546e-01	4.045542	-2.503573e+00	4.346606e-02	0.4427154488	-4.54628629	FALSE	FALSE
O75027	ABCB7	-2.759776e-01	4.045097	-1.981897e+00	9.128513e-02	0.5437905334	-4.54648736	FALSE	FALSE
Q8WUJ0	STYX	3.467463e-01	4.035183	1.620996e+00	1.525338e-01	0.6124483905	-4.54727405	FALSE	FALSE
Q9H840	GEMIN7	3.932445e-01	4.026739	1.681374e+00	1.400654e-01	0.5983825191	-4.54976645	FALSE	FALSE
Q9NTM9	CUTC	1.808183e-01	4.054164	2.417688e+00	4.906312e-02	0.4632708257	-4.54990150	FALSE	FALSE
Q96E29	MTERF3	1.732714e-01	4.055898	1.802610e+00	1.179125e-01	0.5810006464	-4.55435668	FALSE	FALSE
Q9UM82	SPATA2	3.559518e-01	4.034213	1.650099e+00	1.463979e-01	0.6066246579	-4.55613909	FALSE	FALSE
O15514	POLR2D	4.095185e-01	4.023504	1.845340e+00	1.109458e-01	0.5739177072	-4.56092600	FALSE	FALSE
Q9H2F5	EPC1	1.941396e-01	4.055778	1.650261e+00	1.463645e-01	0.6066246579	-4.56097407	FALSE	FALSE
Q9NW13	RBM28	-1.599684e-01	4.056063	-1.911889e+00	1.008915e-01	0.5606298506	-4.56542687	FALSE	FALSE
Q9NZD8	SPG21	1.890783e-01	4.053715	1.954317e+00	9.495621e-02	0.5514827520	-4.56561582	FALSE	FALSE
O75529	TAF5L	2.135617e-01	4.052446	1.749098e+00	1.272387e-01	0.5897884001	-4.56655669	FALSE	FALSE
Q8NB14	USP38	2.988605e-01	4.042122	1.644014e+00	1.476612e-01	0.6075809929	-4.56656343	FALSE	FALSE
P48556	PSMD8	-8.207343e-02	4.058115	-2.799835e+00	2.877525e-02	0.3980885632	-4.56840925	FALSE	FALSE
O00422	SAP18	1.000546e-01	4.057656	2.850876e+00	2.682763e-02	0.3945622877	-4.56962182	FALSE	FALSE
Q9NVK5	FGFR1OP2	1.729222e-01	4.054823	2.011803e+00	8.746408e-02	0.5398949964	-4.56990625	FALSE	FALSE
Q9H0G5	NSRP1	1.782433e-01	4.054761	1.905157e+00	1.018663e-01	0.5630675965	-4.57028793	FALSE	FALSE
Q9H6F5	CCDC86	1.454537e-01	4.056023	2.249755e+00	6.226816e-02	0.4899274837	-4.57309379	FALSE	FALSE
Q9Y2X9	ZNF281	2.445872e-01	4.048883	1.826329e+00	1.139944e-01	0.5768205761	-4.57749830	FALSE	FALSE
Q9GZS1	POLR1E	2.008713e-01	4.052576	1.928711e+00	9.849546e-02	0.5560412348	-4.57954032	FALSE	FALSE
Q9Y2W1	THRAP3	1.522850e-01	4.055930	3.007133e+00	2.169086e-02	0.3749880630	-4.58053873	FALSE	FALSE
O43752	STX6	1.754698e-01	4.055141	1.840647e+00	1.116908e-01	0.5739177072	-4.58104595	FALSE	FALSE
O00330	PDHX	1.860709e-01	4.053739	1.961551e+00	9.397931e-02	0.5486207252	-4.58208562	FALSE	FALSE
Q03001	DST	-3.912573e-01	4.025548	-1.409457e+00	2.048960e-01	0.6555942338	-4.58370449	FALSE	FALSE
Q9C026	TRIM9	2.340631e-01	4.052978	1.527379e+00	1.739537e-01	0.6263623015	-4.58485147	FALSE	FALSE
Q9ULG1	INO80	3.939767e-01	4.024633	1.456226e+00	1.920671e-01	0.6440067602	-4.58634692	FALSE	FALSE
O95819	MAP4K4	-1.122662e-01	4.057811	-2.112417e+00	7.574693e-02	0.5155392390	-4.58653153	FALSE	FALSE
Q504Q3	PAN2	-2.672026e-01	4.047707	-1.537590e+00	1.714878e-01	0.6232106747	-4.58661197	FALSE	FALSE
Q9NRN9	METTL5	-1.914595e-01	4.053200	-2.033399e+00	8.480462e-02	0.5370345007	-4.58968901	FALSE	FALSE
P49641	MAN2A2	-4.165712e-01	4.020362	-1.422132e+00	2.013446e-01	0.6513234816	-4.59073697	FALSE	FALSE
Q96AA3	RFT1	-1.685219e-01	4.055428	-1.872571e+00	1.067179e-01	0.5684580514	-4.59119240	FALSE	FALSE
Q86WT1	TTC30A	-4.627982e-01	4.007785	-1.367604e+00	2.170277e-01	0.6680830218	-4.59441179	FALSE	FALSE
Q9BRX2	PELO	1.268620e-01	4.056990	2.181745e+00	6.860757e-02	0.5035428234	-4.59501730	FALSE	FALSE
Q9UL03	INTS6	7.170522e-01	3.939585	1.439533e+00	1.965599e-01	0.6471227091	-4.59675280	FALSE	FALSE
Q99638	RAD9A	-4.024015e-01	4.025525	-1.640514e+00	1.483925e-01	0.6079711458	-4.59759010	FALSE	FALSE
Q8NB49	ATP11C	-2.355772e-01	4.050060	-1.768057e+00	1.238555e-01	0.5860838388	-4.60009658	FALSE	FALSE
O60880	SH2D1A	-2.009522e-01	4.053449	-2.804914e+00	2.857488e-02	0.3980885632	-4.60331159	FALSE	FALSE
Q8NEJ9	NGDN	-4.595644e-01	4.016945	-1.760329e+00	1.252239e-01	0.5884703459	-4.60406950	FALSE	FALSE
Q96JY6	PDLIM2	3.125225e-01	4.038954	1.642247e+00	1.480299e-01	0.6075809929	-4.60426714	FALSE	FALSE
Q969G3	SMARCE1	1.220268e-01	4.056933	2.673740e+00	3.425896e-02	0.4157083899	-4.60445726	FALSE	FALSE
Q96EP0	RNF31	2.645704e-01	4.046368	1.740210e+00	1.288553e-01	0.5897884001	-4.60527578	FALSE	FALSE
Q13158	FADD	4.035948e-01	4.024759	1.673203e+00	1.416943e-01	0.6008085141	-4.60576126	FALSE	FALSE
O95707	POP4	-2.543507e-01	4.047411	-1.779018e+00	1.219395e-01	0.5847075281	-4.60584277	FALSE	FALSE
P16949	STMN1	4.048757e-01	4.038906	3.400160e+00	1.289689e-02	0.2950055031	-4.60821544	FALSE	FALSE
Q9UBW5	BIN2	1.687562e-01	4.054802	1.997733e+00	8.924147e-02	0.5398949964	-4.60831515	FALSE	FALSE
Q9P2D3	HEATR5B	-2.201808e-01	4.051715	-1.744171e+00	1.281324e-01	0.5897884001	-4.61029133	FALSE	FALSE
P52758	RIDA	1.957122e-01	4.052979	1.985972e+00	9.075481e-02	0.5428376998	-4.61069909	FALSE	FALSE
Q8NHV1	GIMAP7	-3.092930e-01	4.040252	-1.673905e+00	1.415536e-01	0.6006493017	-4.61086241	FALSE	FALSE
Q96G74	OTUD5	2.416737e-01	4.048909	1.830322e+00	1.133473e-01	0.5762314697	-4.61107615	FALSE	FALSE
Q2PPJ7	RALGAPA2	2.971402e-01	4.042143	1.551867e+00	1.680944e-01	0.6198215350	-4.61125089	FALSE	FALSE
Q8WZA0	LZIC	-9.063098e-02	4.057951	-2.527809e+00	4.201019e-02	0.4377819306	-4.61250068	FALSE	FALSE
O75385	ULK1	-2.080793e-01	4.053882	-1.602137e+00	1.566391e-01	0.6128808182	-4.61469605	FALSE	FALSE
Q68DK7	MSL1	2.032250e-01	4.052331	1.932161e+00	9.801112e-02	0.5556663693	-4.61716200	FALSE	FALSE
Q9H5U6	ZCCHC4	2.178198e-01	4.051885	1.660050e+00	1.443541e-01	0.6041416693	-4.61722284	FALSE	FALSE
A0A096LP01	SMIM26	-4.028795e-01	4.026360	-1.734359e+00	1.299303e-01	0.5918208670	-4.61854736	FALSE	FALSE
Q6SPF0	SAMD1	1.692773e-01	4.054986	1.939888e+00	9.693474e-02	0.5535817633	-4.62447703	FALSE	FALSE
Q8NE01	CNNM3	-1.613496e-01	4.056171	-1.799451e+00	1.184441e-01	0.5810006464	-4.62450842	FALSE	FALSE
Q6WKZ4	RAB11FIP1	2.053747e-01	4.052292	1.833008e+00	1.129141e-01	0.5753969661	-4.62569059	FALSE	FALSE
O75695	RP2	1.581918e-01	4.055371	2.111479e+00	7.584858e-02	0.5156287537	-4.62918116	FALSE	FALSE
Q9NUW8	TDP1	1.207016e-01	4.057106	2.245582e+00	6.263936e-02	0.4901413838	-4.63204664	FALSE	FALSE
P25445	FAS	4.833300e-01	4.001063	1.549193e+00	1.687252e-01	0.6199704521	-4.63242317	FALSE	FALSE
Q13352	ITGB3BP	-3.650628e-01	4.029187	-1.518214e+00	1.761949e-01	0.6289897895	-4.63256519	FALSE	FALSE
Q6XZF7	DNMBP	3.423894e-01	4.034047	1.478262e+00	1.862802e-01	0.6346174384	-4.63339142	FALSE	FALSE
O75431	MTX2	2.552033e-01	4.047873	2.115707e+00	7.539170e-02	0.5155392390	-4.63826436	FALSE	FALSE
Q8TAP9	MPLKIP	4.433121e-01	4.012121	1.749099e+00	1.272385e-01	0.5897884001	-4.63925183	FALSE	FALSE
Q86YS6	RAB43	2.316427e-01	4.050733	1.564662e+00	1.651065e-01	0.6161662609	-4.63974459	FALSE	FALSE
Q9H3P7	ACBD3	1.175879e-01	4.057381	2.126435e+00	7.424509e-02	0.5155392390	-4.64639057	FALSE	FALSE
Q9NWZ8	GEMIN8	-2.325438e-01	4.049756	-1.957402e+00	9.453835e-02	0.5502302091	-4.64744793	FALSE	FALSE
Q86X27	RALGPS2	2.744509e-01	4.046947	1.395626e+00	2.088358e-01	0.6619572945	-4.64820630	FALSE	FALSE
Q8WYH8	ING5	-2.079044e-01	4.051995	-1.858798e+00	1.088362e-01	0.5717579291	-4.64987717	FALSE	FALSE
Q8NFD5	ARID1B	1.268526e-01	4.057423	1.946146e+00	9.607166e-02	0.5521416045	-4.65009748	FALSE	FALSE
P41250	GARS1	1.046738e-01	4.057482	2.808175e+00	2.844700e-02	0.3980885632	-4.65024626	FALSE	FALSE
Q9GZN2	TGIF2	3.225826e-01	4.035360	1.542575e+00	1.702957e-01	0.6223817378	-4.65141299	FALSE	FALSE
Q9Y2K1	ZBTB1	2.837896e-01	4.043134	1.704020e+00	1.356443e-01	0.5957753168	-4.65426267	FALSE	FALSE
O43708	GSTZ1	2.341011e-01	4.049810	1.686172e+00	1.391174e-01	0.5981533016	-4.65449439	FALSE	FALSE
P13995	MTHFD2	2.643732e-01	4.047928	2.379827e+00	5.176341e-02	0.4651605962	-4.65715112	FALSE	FALSE
Q8N5Y8	PARP16	-2.347469e-01	4.049609	-1.769610e+00	1.235824e-01	0.5860838388	-4.65740748	FALSE	FALSE
Q9HC44	GPBP1L1	2.325708e-01	4.050314	1.564383e+00	1.651713e-01	0.6161662609	-4.65892109	FALSE	FALSE
Q6ZNJ1	NBEAL2	-2.687999e-01	4.046143	-1.537202e+00	1.715808e-01	0.6232106747	-4.65950782	FALSE	FALSE
Q8IY22	CMIP	-3.072242e-01	4.039874	-1.439740e+00	1.965034e-01	0.6471227091	-4.65965521	FALSE	FALSE
O75113	N4BP1	1.529761e-01	4.056723	1.756562e+00	1.258964e-01	0.5884703459	-4.66019340	FALSE	FALSE
P42785	PRCP	3.270508e-01	4.034653	1.437022e+00	1.972439e-01	0.6471227091	-4.66145345	FALSE	FALSE
Q96L73	NSD1	-2.760664e-01	4.044779	-1.488816e+00	1.835656e-01	0.6333463736	-4.66149182	FALSE	FALSE
O75528	TADA3	2.280476e-01	4.050079	1.641467e+00	1.481930e-01	0.6075809929	-4.66251770	FALSE	FALSE
Q9NQ55	PPAN	2.095760e-01	4.051840	1.852386e+00	1.098364e-01	0.5733932214	-4.66280624	FALSE	FALSE
Q00653	NFKB2	2.997853e-01	4.040241	1.663799e+00	1.435911e-01	0.6041416693	-4.66362282	FALSE	FALSE
O75879	GATB	2.211310e-01	4.050344	1.867882e+00	1.074344e-01	0.5684580514	-4.66472923	FALSE	FALSE
Q96M27	PRRC1	1.271084e-01	4.056679	2.314749e+00	5.676970e-02	0.4764081394	-4.66604803	FALSE	FALSE
Q9NXA8	SIRT5	-1.624822e-01	4.055074	-2.012358e+00	8.739475e-02	0.5398949964	-4.66678020	FALSE	FALSE
Q9BQC3	DPH2	2.049260e-01	4.052308	1.738848e+00	1.291048e-01	0.5897884001	-4.66739540	FALSE	FALSE
Q8TDY2	RB1CC1	2.645136e-01	4.046696	1.502378e+00	1.801306e-01	0.6320890102	-4.66834586	FALSE	FALSE
Q96RU2	USP28	2.089269e-01	4.053229	1.550795e+00	1.683470e-01	0.6199704521	-4.66866343	FALSE	FALSE
Q9H0L4	CSTF2T	1.360595e-01	4.056397	2.157694e+00	7.100352e-02	0.5063237361	-4.66910027	FALSE	FALSE
Q9H2Y7	ZNF106	2.181584e-01	4.052051	1.550195e+00	1.684885e-01	0.6199704521	-4.67006343	FALSE	FALSE
Q8NI60	COQ8A	-1.645014e-01	4.055600	-1.795286e+00	1.191486e-01	0.5812580623	-4.67026321	FALSE	FALSE
O95644	NFATC1	-3.085294e-01	4.039296	-1.530409e+00	1.732187e-01	0.6251860194	-4.67541112	FALSE	FALSE
Q9H147	DNTTIP1	-2.348368e-01	4.049294	-1.708403e+00	1.348041e-01	0.5957753168	-4.67568757	FALSE	FALSE
Q9UKY1	ZHX1	1.907954e-01	4.054281	1.636848e+00	1.491622e-01	0.6080461233	-4.67619290	FALSE	FALSE
Q7Z7H8	MRPL10	-2.612750e-01	4.047495	-2.013294e+00	8.727781e-02	0.5398949964	-4.67713144	FALSE	FALSE
Q96PY6	NEK1	-2.634043e-01	4.045791	-1.594893e+00	1.582435e-01	0.6130062472	-4.67804856	FALSE	FALSE
Q8NEM2	SHCBP1	1.458084e-01	4.056500	1.854514e+00	1.095034e-01	0.5726813385	-4.67807486	FALSE	FALSE
O75461	E2F6	-3.245087e-01	4.035375	-1.584819e+00	1.605002e-01	0.6130062472	-4.67913740	FALSE	FALSE
Q08117	TLE5	-3.014007e-01	4.041839	-1.891874e+00	1.038171e-01	0.5655930856	-4.68015674	FALSE	FALSE
Q9UIG0	BAZ1B	1.879259e-01	4.053326	1.952171e+00	9.524792e-02	0.5514827520	-4.68022213	FALSE	FALSE
Q13620	CUL4B	-1.435429e-01	4.055995	-2.170695e+00	6.969795e-02	0.5044226769	-4.68042818	FALSE	FALSE
Q53HL2	CDCA8	-2.130107e-01	4.051580	-1.893015e+00	1.036482e-01	0.5654065363	-4.68070708	FALSE	FALSE
O15226	NKRF	1.451275e-01	4.055918	2.139826e+00	7.283847e-02	0.5120132563	-4.68397131	FALSE	FALSE
Q8ND82	ZNF280C	2.589205e-01	4.046481	1.560480e+00	1.660777e-01	0.6161662609	-4.68597019	FALSE	FALSE
Q96HA7	TONSL	1.977072e-01	4.052750	1.768827e+00	1.237199e-01	0.5860838388	-4.68633491	FALSE	FALSE
Q6NUQ1	RINT1	-1.772044e-01	4.054823	-1.710540e+00	1.343962e-01	0.5957753168	-4.68935777	FALSE	FALSE
Q9H4Z3	PCIF1	1.827589e-01	4.053672	1.990041e+00	9.022842e-02	0.5414260836	-4.69033596	FALSE	FALSE
Q9HCE5	METTL14	1.548071e-01	4.055869	1.856714e+00	1.091602e-01	0.5721487891	-4.69170634	FALSE	FALSE
P31641	SLC6A6	3.762711e-01	4.026702	1.612522e+00	1.543658e-01	0.6124483905	-4.69310505	FALSE	FALSE
P00390	GSR	-7.424834e-02	4.058236	-2.861260e+00	2.644884e-02	0.3945622877	-4.69403583	FALSE	FALSE
P61081	UBE2M	1.184061e-01	4.057028	2.675418e+00	3.417917e-02	0.4157083899	-4.69501614	FALSE	FALSE
Q659A1	ICE2	2.525824e-01	4.048053	1.438672e+00	1.967942e-01	0.6471227091	-4.69654650	FALSE	FALSE
Q86XR7	TICAM2	-2.152599e-01	4.051209	-1.998293e+00	8.917011e-02	0.5398949964	-4.69800442	FALSE	FALSE
Q9BSQ5	CCM2	-2.607166e-01	4.046086	-1.572128e+00	1.633862e-01	0.6161662609	-4.69970117	FALSE	FALSE
O43818	RRP9	1.643684e-01	4.054867	2.376619e+00	5.199918e-02	0.4651605962	-4.70079066	FALSE	FALSE
Q96C86	DCPS	1.003906e-01	4.057753	2.258552e+00	6.149307e-02	0.4894243864	-4.70291838	FALSE	FALSE
Q9HDC5	JPH1	2.852545e-01	4.043094	1.756142e+00	1.259714e-01	0.5884703459	-4.70301500	FALSE	FALSE
Q8NCN5	PDPR	1.673773e-01	4.054601	2.057253e+00	8.196103e-02	0.5282555926	-4.70624047	FALSE	FALSE
Q9Y4B6	DCAF1	-1.237299e-01	4.057097	-2.058961e+00	8.176120e-02	0.5282555926	-4.70815764	FALSE	FALSE
P07910	HNRNPC	-6.637187e-02	4.058395	-3.566949e+00	1.041393e-02	0.2732951967	-4.70963331	FALSE	FALSE
Q9BWK5	CYREN	4.219910e-01	4.023746	1.841239e+00	1.115966e-01	0.5739177072	-4.71203666	FALSE	FALSE
Q8NAT1	POMGNT2	-3.066402e-01	4.038999	-1.573481e+00	1.630762e-01	0.6161662609	-4.71608095	FALSE	FALSE
Q8IXQ6	PARP9	1.662260e-01	4.055371	1.741724e+00	1.285785e-01	0.5897884001	-4.71647534	FALSE	FALSE
O95243	MBD4	5.119634e-01	3.979342	1.194605e+00	2.741780e-01	0.7163053080	-4.71710759	FALSE	FALSE
Q9BTC0	DIDO1	1.239938e-01	4.057224	1.968415e+00	9.306165e-02	0.5475186929	-4.71719074	FALSE	FALSE
Q8TF05	PPP4R1	2.041234e-01	4.051943	1.713618e+00	1.338110e-01	0.5957753168	-4.71799084	FALSE	FALSE
Q969V5	MUL1	5.914181e-01	3.947852	1.287093e+00	2.421778e-01	0.6806797890	-4.71889312	FALSE	FALSE
P17174	GOT1	9.697742e-02	4.057683	2.547579e+00	4.086033e-02	0.4356486294	-4.71980678	FALSE	FALSE
Q01543	FLI1	1.935890e-01	4.053285	1.687943e+00	1.387689e-01	0.5981533016	-4.72062131	FALSE	FALSE
Q6V1X1	DPP8	2.498869e-01	4.047201	1.591749e+00	1.589446e-01	0.6130062472	-4.72145322	FALSE	FALSE
Q6PIY7	TENT2	2.814424e-01	4.042132	1.549454e+00	1.686636e-01	0.6199704521	-4.72382227	FALSE	FALSE
P20936	RASA1	-2.105130e-01	4.052627	-1.509518e+00	1.783463e-01	0.6297246908	-4.72415183	FALSE	FALSE
Q9P2R7	SUCLA2	-7.212776e-02	4.058453	-2.376348e+00	5.201918e-02	0.4651605962	-4.72470837	FALSE	FALSE
P55197	MLLT10	3.502655e-01	4.030488	1.471976e+00	1.879145e-01	0.6376177109	-4.72772392	FALSE	FALSE
Q9P0I2	EMC3	3.015637e-01	4.041410	1.783192e+00	1.212174e-01	0.5826834286	-4.72774997	FALSE	FALSE
Q8IXJ6	SIRT2	-2.326596e-01	4.049034	-1.593906e+00	1.584632e-01	0.6130062472	-4.72805205	FALSE	FALSE
Q14573	ITPR3	2.762053e-01	4.042618	1.420717e+00	2.017384e-01	0.6518735884	-4.72953510	FALSE	FALSE
Q8IZ73	RPUSD2	1.277746e-01	4.057307	1.866656e+00	1.076226e-01	0.5684580514	-4.72960930	FALSE	FALSE
Q9NW68	BSDC1	-2.376204e-01	4.049064	-1.919438e+00	9.980920e-02	0.5586777335	-4.73058802	FALSE	FALSE
Q92576	PHF3	2.142634e-01	4.050945	1.744506e+00	1.280715e-01	0.5897884001	-4.73163252	FALSE	FALSE
Q14192	FHL2	2.694557e-01	4.043815	1.728626e+00	1.309920e-01	0.5936357574	-4.73238541	FALSE	FALSE
Q9UJ70	NAGK	1.682277e-01	4.054581	2.242156e+00	6.294578e-02	0.4901413838	-4.73314481	FALSE	FALSE
Q13206	DDX10	1.543602e-01	4.055717	1.856426e+00	1.092052e-01	0.5721487891	-4.73331358	FALSE	FALSE
Q8TAQ2	SMARCC2	1.049082e-01	4.057452	2.711061e+00	3.252913e-02	0.4116948282	-4.73465999	FALSE	FALSE
Q96CB9	NSUN4	2.100102e-01	4.051380	1.870392e+00	1.070503e-01	0.5684580514	-4.73595215	FALSE	FALSE
Q14814	MEF2D	2.014321e-01	4.052670	1.568542e+00	1.642104e-01	0.6161662609	-4.73771025	FALSE	FALSE
O75398	DEAF1	2.946029e-01	4.039108	1.447656e+00	1.943618e-01	0.6471227091	-4.73884017	FALSE	FALSE
P22626	HNRNPA2B1	1.192250e-01	4.057246	3.594651e+00	1.005462e-02	0.2664473705	-4.74074070	FALSE	FALSE
Q8IYR2	SMYD4	3.102642e-01	4.036654	1.271009e+00	2.474985e-01	0.6869586545	-4.74127524	FALSE	FALSE
Q8NCN4	RNF169	2.146316e-01	4.050763	1.726300e+00	1.314252e-01	0.5936357574	-4.74187800	FALSE	FALSE
P07900	HSP90AA1	4.690667e-02	4.058652	3.669539e+00	9.149442e-03	0.2596107517	-4.74277781	FALSE	FALSE
Q9H4A3	WNK1	8.298017e-02	4.058229	2.285384e+00	5.918947e-02	0.4836435467	-4.74375448	FALSE	FALSE
Q96B97	SH3KBP1	1.146086e-01	4.057375	2.077059e+00	7.967295e-02	0.5238990742	-4.74402948	FALSE	FALSE
Q4LDG9	DNAL1	2.152308e-01	4.050799	1.586059e+00	1.602208e-01	0.6130062472	-4.74522490	FALSE	FALSE
Q86Y56	DNAAF5	-1.506063e-01	4.055876	-1.860472e+00	1.085766e-01	0.5709088850	-4.74566677	FALSE	FALSE
Q8NEZ2	VPS37A	-1.885080e-01	4.053337	-1.724635e+00	1.317360e-01	0.5936357574	-4.74677621	FALSE	FALSE
O43396	TXNL1	1.909087e-01	4.053558	2.595635e+00	3.820068e-02	0.4303959765	-4.74873403	FALSE	FALSE
Q9NYL9	TMOD3	8.257527e-02	4.058185	2.339165e+00	5.483536e-02	0.4684323003	-4.75112126	FALSE	FALSE
Q8N5G2	MACO1	2.469202e-01	4.047428	1.470831e+00	1.882135e-01	0.6381941879	-4.75228943	FALSE	FALSE
Q8IYB5	SMAP1	-2.062340e-01	4.051894	-2.184760e+00	6.831301e-02	0.5035428234	-4.75259366	FALSE	FALSE
Q6DKI1	RPL7L1	-3.535475e-01	4.031339	-1.662533e+00	1.438483e-01	0.6041416693	-4.75267687	FALSE	FALSE
Q5SRI9	MANEA	3.974994e-01	4.018474	1.426832e+00	2.000420e-01	0.6499971158	-4.75297026	FALSE	FALSE
P46020	PHKA1	-2.145107e-01	4.052410	-1.393517e+00	2.094426e-01	0.6624391258	-4.75467074	FALSE	FALSE
Q9Y6B7	AP4B1	-2.068159e-01	4.052077	-1.521804e+00	1.753140e-01	0.6286975063	-4.75479323	FALSE	FALSE
Q9H2H9	SLC38A1	-2.341107e-01	4.048409	-1.727604e+00	1.311822e-01	0.5936357574	-4.75789469	FALSE	FALSE
Q3T8J9	GON4L	-2.415822e-01	4.047618	-1.466245e+00	1.894160e-01	0.6403801489	-4.75795916	FALSE	FALSE
Q7Z4G4	TRMT11	-3.611880e-01	4.022159	-1.354224e+00	2.210396e-01	0.6702672959	-4.75851458	FALSE	FALSE
P26038	MSN	1.346527e-01	4.056682	3.253013e+00	1.562797e-02	0.3217264083	-4.75989039	FALSE	FALSE
Q9P000	COMMD9	1.485145e-01	4.055988	1.848677e+00	1.104190e-01	0.5739177072	-4.76019037	FALSE	FALSE
Q1MSJ5	CSPP1	2.377761e-01	4.048151	1.478602e+00	1.861922e-01	0.6346174384	-4.76041047	FALSE	FALSE
O00764	PDXK	-1.279465e-01	4.057125	-1.881856e+00	1.053128e-01	0.5668861969	-4.76184695	FALSE	FALSE
Q06945	SOX4	1.852844e-01	4.053563	1.693460e+00	1.376889e-01	0.5981533016	-4.76205758	FALSE	FALSE
Q9Y228	TRAF3IP3	3.036704e-01	4.039534	1.617813e+00	1.532195e-01	0.6124483905	-4.76280797	FALSE	FALSE
Q12765	SCRN1	1.736184e-01	4.054122	1.895260e+00	1.033164e-01	0.5647879912	-4.76307387	FALSE	FALSE
P31321	PRKAR1B	-2.693105e-01	4.044394	-1.815954e+00	1.156922e-01	0.5770743565	-4.76602089	FALSE	FALSE
Q9Y2D5	AKAP2	1.209825e-01	4.056935	2.201126e+00	6.673670e-02	0.5015759928	-4.76815597	FALSE	FALSE
P51553	IDH3G	-9.743532e-02	4.057915	-2.137581e+00	7.307239e-02	0.5128338175	-4.76888595	FALSE	FALSE
Q9BYD3	MRPL4	-1.494886e-01	4.055656	-1.951768e+00	9.530280e-02	0.5514827520	-4.76891521	FALSE	FALSE
Q92793	CREBBP	2.260011e-01	4.049915	1.506909e+00	1.789964e-01	0.6308731342	-4.77056291	FALSE	FALSE
Q7L4P6	BEND5	2.435356e-01	4.047500	1.434127e+00	1.980352e-01	0.6482275773	-4.77091982	FALSE	FALSE
Q5SQN1	SNAP47	2.775925e-01	4.042013	1.270129e+00	2.477924e-01	0.6874469424	-4.77166544	FALSE	FALSE
P07099	EPHX1	-2.247355e-01	4.049435	-1.673993e+00	1.415360e-01	0.6006493017	-4.77230769	FALSE	FALSE
Q7Z7G8	VPS13B	2.723283e-01	4.042988	1.293787e+00	2.399930e-01	0.6798250546	-4.77253582	FALSE	FALSE
Q9Y4I1	MYO5A	-2.081010e-01	4.052443	-1.464937e+00	1.897601e-01	0.6403801489	-4.77397980	FALSE	FALSE
Q9BZL1	UBL5	-3.570679e-01	4.040590	-2.714098e+00	3.239248e-02	0.4116948282	-4.77427253	FALSE	FALSE
Q9NP73	ALG13	-2.263560e-01	4.049792	-1.798684e+00	1.185736e-01	0.5810006464	-4.77549144	FALSE	FALSE
P47224	RABIF	1.214988e-01	4.056895	2.166006e+00	7.016599e-02	0.5048055741	-4.77839566	FALSE	FALSE
Q9NSG2	C1orf112	-2.427683e-01	4.047725	-1.525921e+00	1.743085e-01	0.6272521088	-4.77877363	FALSE	FALSE
P63092	GNAS	9.164612e-02	4.057872	2.374613e+00	5.214718e-02	0.4651605962	-4.77890425	FALSE	FALSE
Q8IWC1	MAP7D3	1.923355e-01	4.052317	1.784955e+00	1.209138e-01	0.5820303158	-4.78176115	FALSE	FALSE
Q9NQV6	PRDM10	3.604576e-01	4.021178	1.193228e+00	2.746805e-01	0.7163085806	-4.78237290	FALSE	FALSE
Q9Y613	FHOD1	2.604214e-01	4.045270	1.307912e+00	2.354394e-01	0.6773677469	-4.78383296	FALSE	FALSE
L0R6Q1	SLC35A4	-1.372722e-01	4.056134	-2.182497e+00	6.853399e-02	0.5035428234	-4.78504835	FALSE	FALSE
Q9H4K7	MTG2	-4.512233e-01	4.013305	-1.545352e+00	1.696351e-01	0.6223514521	-4.78637313	FALSE	FALSE
Q96DX7	TRIM44	4.112048e-01	4.013533	1.476865e+00	1.866422e-01	0.6351504487	-4.78905085	FALSE	FALSE
Q49MG5	MAP9	-2.426806e-01	4.047094	-1.356680e+00	2.202983e-01	0.6700586135	-4.79039116	FALSE	FALSE
Q9NRR4	DROSHA	3.052908e-01	4.036847	1.512479e+00	1.776109e-01	0.6294699693	-4.79090746	FALSE	FALSE
Q96I25	RBM17	-7.279479e-02	4.058365	-2.399971e+00	5.030807e-02	0.4651605962	-4.79128573	FALSE	FALSE
P62072	TIMM10	4.570120e-01	4.010725	1.732329e+00	1.303053e-01	0.5921673082	-4.79174330	FALSE	FALSE
Q9Y4F3	MARF1	1.699853e-01	4.055586	1.530880e+00	1.731046e-01	0.6251860194	-4.79331208	FALSE	FALSE
Q6NYC8	PPP1R18	1.482068e-01	4.055607	2.039013e+00	8.412666e-02	0.5362384134	-4.79352740	FALSE	FALSE
Q9Y2X0	MED16	-1.574986e-01	4.055345	-1.769379e+00	1.236229e-01	0.5860838388	-4.79562549	FALSE	FALSE
Q96MG7	NSMCE3	1.719161e-01	4.054032	1.836528e+00	1.123489e-01	0.5753969661	-4.79599812	FALSE	FALSE
Q15366	PCBP2	1.634407e-01	4.055311	2.938532e+00	2.380315e-02	0.3852142648	-4.79613112	FALSE	FALSE
Q96B23	C18orf25	2.428035e-01	4.047363	1.682255e+00	1.398910e-01	0.5983825191	-4.79703085	FALSE	FALSE
Q13825	AUH	1.749879e-01	4.053853	1.821531e+00	1.147764e-01	0.5768205761	-4.79731682	FALSE	FALSE
Q6ZSS7	MFSD6	3.389361e-01	4.024592	1.254127e+00	2.531923e-01	0.6925687249	-4.79805652	FALSE	FALSE
O14569	CYB561D2	2.593273e-01	4.044496	1.349862e+00	2.223618e-01	0.6708853885	-4.79813153	FALSE	FALSE
Q9BRJ6	C7orf50	-2.489595e-01	4.045960	-1.671570e+00	1.420219e-01	0.6008856078	-4.79974151	FALSE	FALSE
Q9H9A5	CNOT10	1.315693e-01	4.056925	1.824055e+00	1.143643e-01	0.5768205761	-4.80167845	FALSE	FALSE
P49916	LIG3	8.773599e-02	4.058073	2.239343e+00	6.319850e-02	0.4901413838	-4.80177850	FALSE	FALSE
O76080	ZFAND5	2.595481e-01	4.044371	1.692734e+00	1.378306e-01	0.5981533016	-4.80239001	FALSE	FALSE
Q9BRV8	SIKE1	2.182472e-01	4.049624	1.677795e+00	1.407767e-01	0.5995359977	-4.80382938	FALSE	FALSE
P14923	JUP	-4.287835e-01	3.998051	-1.247577e+00	2.554317e-01	0.6963710945	-4.80384449	FALSE	FALSE
Q9Y4E1	WASHC2C	3.067570e-01	4.034848	1.303728e+00	2.367803e-01	0.6785451212	-4.80517343	FALSE	FALSE
Q9P0U4	CXXC1	1.641394e-01	4.054831	1.772919e+00	1.230021e-01	0.5860838388	-4.80569009	FALSE	FALSE
O75420	GIGYF1	-1.555320e-01	4.056511	-1.563680e+00	1.653342e-01	0.6161662609	-4.80648448	FALSE	FALSE
Q53R41	FASTKD1	-2.100540e-01	4.052513	-1.319600e+00	2.317292e-01	0.6761680581	-4.80825061	FALSE	FALSE
Q96DM3	RMC1	-2.235383e-01	4.049372	-1.591342e+00	1.590356e-01	0.6130062472	-4.80957855	FALSE	FALSE
Q8IWS0	PHF6	1.755097e-01	4.054374	2.581616e+00	3.895730e-02	0.4324438853	-4.81020944	FALSE	FALSE
Q9BYG3	NIFK	1.886250e-01	4.052877	1.925256e+00	9.898293e-02	0.5571734637	-4.81235860	FALSE	FALSE
Q7L2J0	MEPCE	1.526941e-01	4.055271	2.049110e+00	8.292082e-02	0.5320448249	-4.81252662	FALSE	FALSE
Q9H7Z7	PTGES2	1.108028e-01	4.057277	2.184496e+00	6.833873e-02	0.5035428234	-4.81515413	FALSE	FALSE
Q719H9	KCTD1	2.459320e-01	4.045788	1.531430e+00	1.729716e-01	0.6251860194	-4.81611137	FALSE	FALSE
Q8N9R8	SCAI	-1.714134e-01	4.054663	-1.592788e+00	1.587124e-01	0.6130062472	-4.81644452	FALSE	FALSE
Q8TBC3	SHKBP1	2.810124e-01	4.041750	1.516537e+00	1.766078e-01	0.6290589397	-4.81698703	FALSE	FALSE
Q96HY6	DDRGK1	-1.249256e-01	4.056853	-1.977566e+00	9.185207e-02	0.5451233833	-4.82100423	FALSE	FALSE
Q8IWZ8	SUGP1	1.434485e-01	4.055917	1.949211e+00	9.565167e-02	0.5514827520	-4.82529942	FALSE	FALSE
Q8NB91	FANCB	-2.305142e-01	4.050145	-1.148489e+00	2.914383e-01	0.7232035374	-4.82548115	FALSE	FALSE
P40939	HADHA	8.706051e-02	4.058024	2.297922e+00	5.814354e-02	0.4809639597	-4.82558353	FALSE	FALSE
P59768	GNG2	-1.062462e-01	4.057378	-2.425515e+00	4.852333e-02	0.4632708257	-4.82598417	FALSE	FALSE
Q15311	RALBP1	1.667090e-01	4.054325	1.830341e+00	1.133442e-01	0.5762314697	-4.82648542	FALSE	FALSE
P07602	PSAP	2.485872e-01	4.049811	2.558959e+00	4.021348e-02	0.4356486294	-4.82745313	FALSE	FALSE
Q4G148	GXYLT1	-2.634795e-01	4.042475	-1.083853e+00	3.171480e-01	0.7373121433	-4.82768089	FALSE	FALSE
Q9BVJ7	DUSP23	-2.888589e-01	4.039883	-1.411591e+00	2.042943e-01	0.6555942338	-4.82822547	FALSE	FALSE
Q2KHT3	CLEC16A	2.579355e-01	4.044482	1.336251e+00	2.265326e-01	0.6745911288	-4.82885451	FALSE	FALSE
Q8N9M5	TMEM102	-1.984853e-01	4.053676	-1.307975e+00	2.354193e-01	0.6773677469	-4.83016647	FALSE	FALSE
Q96SL4	GPX7	-2.572132e-01	4.043419	-1.339817e+00	2.254330e-01	0.6731792550	-4.83059779	FALSE	FALSE
Q9BTT0	ANP32E	-1.428420e-01	4.056085	-2.616114e+00	3.712310e-02	0.4238287251	-4.83149769	FALSE	FALSE
Q9H3P2	NELFA	1.673601e-01	4.054345	1.837764e+00	1.121509e-01	0.5753969661	-4.83229921	FALSE	FALSE
Q96EZ8	MCRS1	-2.275048e-01	4.048469	-1.493748e+00	1.823095e-01	0.6333463736	-4.83396523	FALSE	FALSE
Q7L0Y3	TRMT10C	1.086700e-01	4.057400	2.123654e+00	7.454059e-02	0.5155392390	-4.83441317	FALSE	FALSE
P82932	MRPS6	-1.368427e-01	4.056086	-2.173828e+00	6.938704e-02	0.5039177112	-4.83453728	FALSE	FALSE
Q96S59	RANBP9	1.112066e-01	4.057307	2.116981e+00	7.525463e-02	0.5155392390	-4.83521174	FALSE	FALSE
Q96S94	CCNL2	3.806720e-01	4.025645	1.568579e+00	1.642019e-01	0.6161662609	-4.83541901	FALSE	FALSE
Q9HBH5	RDH14	-2.192215e-01	4.049482	-1.664848e+00	1.433783e-01	0.6041416693	-4.83681984	FALSE	FALSE
Q14746	COG2	-1.410843e-01	4.056653	-1.680149e+00	1.403084e-01	0.5984164232	-4.83694294	FALSE	FALSE
Q15751	HERC1	-1.828869e-01	4.053906	-1.486193e+00	1.842368e-01	0.6333463736	-4.83752330	FALSE	FALSE
O95425	SVIL	1.860013e-01	4.053995	1.432040e+00	1.986073e-01	0.6482275773	-4.83911175	FALSE	FALSE
P48739	PITPNB	-8.757848e-02	4.058034	-2.240590e+00	6.308629e-02	0.4901413838	-4.83996718	FALSE	FALSE
P10244	MYBL2	1.623861e-01	4.056113	1.475041e+00	1.871159e-01	0.6356484913	-4.84088838	FALSE	FALSE
P48735	IDH2	-9.896294e-02	4.057612	-2.830860e+00	2.757415e-02	0.3947100469	-4.84232567	FALSE	FALSE
P20618	PSMB1	-4.429190e-02	4.058697	-2.879770e+00	2.578771e-02	0.3945622877	-4.84249127	FALSE	FALSE
Q96GN5	CDCA7L	1.180785e-01	4.056919	2.295554e+00	5.833963e-02	0.4809639597	-4.84295310	FALSE	FALSE
Q96CW6	SLC7A6OS	1.541729e-01	4.055224	1.911846e+00	1.008976e-01	0.5606298506	-4.84342149	FALSE	FALSE
Q8TD26	CHD6	2.893831e-01	4.035506	1.108839e+00	3.069964e-01	0.7328981771	-4.84481158	FALSE	FALSE
Q7Z6J9	TSEN54	1.992617e-01	4.051640	1.798044e+00	1.186816e-01	0.5810412219	-4.84498495	FALSE	FALSE
Q9BRR9	ARHGAP9	-2.516043e-01	4.043722	-1.225155e+00	2.632279e-01	0.7047280506	-4.84545017	FALSE	FALSE
Q96L58	B3GALT6	-2.655952e-01	4.042980	-1.465370e+00	1.896460e-01	0.6403801489	-4.84689780	FALSE	FALSE
A2RU67	FAM234B	2.899053e-01	4.037188	1.220763e+00	2.647790e-01	0.7063712162	-4.84881630	FALSE	FALSE
Q9UG01	IFT172	3.237942e-01	4.025963	1.164488e+00	2.853495e-01	0.7215478374	-4.84962876	FALSE	FALSE
O94888	UBXN7	1.365833e-01	4.056107	2.017701e+00	8.672963e-02	0.5398949964	-4.85071013	FALSE	FALSE
Q9UBI1	COMMD3	-1.321118e-01	4.056635	-1.833516e+00	1.128324e-01	0.5753969661	-4.85175516	FALSE	FALSE
O00264	PGRMC1	1.765056e-01	4.054195	2.430747e+00	4.816593e-02	0.4615373209	-4.85189192	FALSE	FALSE
Q8IZM8	ZNF654	2.442262e-01	4.046127	1.359088e+00	2.195735e-01	0.6700586135	-4.85204499	FALSE	FALSE
Q15051	IQCB1	-2.870769e-01	4.036004	-1.345920e+00	2.235626e-01	0.6716028073	-4.85213988	FALSE	FALSE
O60784	TOM1	1.477393e-01	4.055841	1.759446e+00	1.253812e-01	0.5884703459	-4.85234669	FALSE	FALSE
P29016	CD1B	-1.472299e-01	4.055518	-2.216535e+00	6.528639e-02	0.4972006502	-4.85241405	FALSE	FALSE
Q9BW27	NUP85	1.020311e-01	4.057626	2.131116e+00	7.375024e-02	0.5151905243	-4.85329647	FALSE	FALSE
Q5TDH0	DDI2	1.761346e-01	4.053837	2.081548e+00	7.916338e-02	0.5238990742	-4.85398229	FALSE	FALSE
Q6XQN6	NAPRT	1.835191e-01	4.053674	1.484366e+00	1.847057e-01	0.6333463736	-4.85424479	FALSE	FALSE
P19022	CDH2	-2.907929e-01	4.036778	-1.407313e+00	2.055024e-01	0.6562547835	-4.85522166	FALSE	FALSE
Q9UHQ4	BCAP29	2.956253e-01	4.037013	1.328195e+00	2.290336e-01	0.6760377637	-4.85587806	FALSE	FALSE
P78344	EIF4G2	-7.551027e-02	4.058213	-2.509481e+00	4.310640e-02	0.4402632163	-4.85799673	FALSE	FALSE
P60983	GMFB	1.111487e-01	4.057368	2.017379e+00	8.676962e-02	0.5398949964	-4.85831605	FALSE	FALSE
Q15691	MAPRE1	9.139277e-02	4.057813	2.860461e+00	2.647777e-02	0.3945622877	-4.85840635	FALSE	FALSE
Q9HA65	TBC1D17	2.129088e-01	4.050198	1.387270e+00	2.112492e-01	0.6649015355	-4.85968432	FALSE	FALSE
Q9Y4K4	MAP4K5	1.984583e-01	4.052381	1.368121e+00	2.168740e-01	0.6680830218	-4.86220702	FALSE	FALSE
Q99567	NUP88	1.457724e-01	4.055584	2.086002e+00	7.866098e-02	0.5238990742	-4.86367062	FALSE	FALSE
Q05823	RNASEL	2.558985e-01	4.043124	1.179107e+00	2.798797e-01	0.7182763653	-4.86411729	FALSE	FALSE
Q9HBM1	SPC25	2.062928e-01	4.051003	1.845445e+00	1.109293e-01	0.5739177072	-4.86465834	FALSE	FALSE
Q9UK53	ING1	4.236729e-01	4.016375	1.612185e+00	1.544390e-01	0.6124483905	-4.86538736	FALSE	FALSE
P51114	FXR1	8.792905e-02	4.057878	2.563330e+00	3.996787e-02	0.4356486294	-4.86675534	FALSE	FALSE
Q5T6F0	DCAF12	3.250763e-01	4.025364	1.184060e+00	2.780467e-01	0.7163085806	-4.86711528	FALSE	FALSE
Q9Y4X5	ARIH1	-1.430055e-01	4.055833	-1.963737e+00	9.368610e-02	0.5479841203	-4.86780483	FALSE	FALSE
O00257	CBX4	2.123997e-01	4.049448	1.608232e+00	1.553011e-01	0.6125824243	-4.86791214	FALSE	FALSE
P20073	ANXA7	9.458040e-02	4.057725	2.357209e+00	5.344955e-02	0.4654465369	-4.87144657	FALSE	FALSE
Q96T60	PNKP	2.010678e-01	4.051665	1.843460e+00	1.112437e-01	0.5739177072	-4.87181877	FALSE	FALSE
Q99575	POP1	-1.772765e-01	4.053631	-1.656804e+00	1.450177e-01	0.6052098684	-4.87479627	FALSE	FALSE
O95218	ZRANB2	1.289356e-01	4.056533	2.588139e+00	3.860331e-02	0.4316888786	-4.87486845	FALSE	FALSE
Q5UIP0	RIF1	1.677280e-01	4.054251	1.999763e+00	8.898291e-02	0.5398949964	-4.87527894	FALSE	FALSE
B0I1T2	MYO1G	-9.675728e-02	4.057737	-2.205946e+00	6.627949e-02	0.5002107887	-4.87540316	FALSE	FALSE
Q15554	TERF2	1.627470e-01	4.054626	1.721826e+00	1.322621e-01	0.5936357574	-4.87564921	FALSE	FALSE
Q9Y2K2	SIK3	1.744297e-01	4.054587	1.421438e+00	2.015376e-01	0.6515861248	-4.87887302	FALSE	FALSE
Q9Y2Z9	COQ6	1.745682e-01	4.054429	1.455579e+00	1.922396e-01	0.6440067602	-4.87891820	FALSE	FALSE
Q14241	ELOA	-2.358477e-01	4.046401	-1.149982e+00	2.908655e-01	0.7232035374	-4.88048956	FALSE	FALSE
Q8N8D1	PDCD7	2.566434e-01	4.043727	1.419119e+00	2.021839e-01	0.6521210952	-4.88189146	FALSE	FALSE
Q9BY43	CHMP4A	1.078461e-01	4.057320	2.196062e+00	6.722047e-02	0.5020670156	-4.88382654	FALSE	FALSE
Q15070	OXA1L	1.809057e-01	4.053204	1.835113e+00	1.125757e-01	0.5753969661	-4.88480712	FALSE	FALSE
Q8TCN5	ZNF507	1.612029e-01	4.056252	1.388491e+00	2.108948e-01	0.6648664524	-4.88610004	FALSE	FALSE
Q96IU2	ZBED3	2.568414e-01	4.044425	1.559882e+00	1.662169e-01	0.6161662609	-4.88668196	FALSE	FALSE
Q8IYS1	PM20D2	9.276529e-02	4.057850	2.197980e+00	6.703679e-02	0.5020670156	-4.88685072	FALSE	FALSE
P30793	GCH1	2.402910e-01	4.046811	1.672137e+00	1.419079e-01	0.6008398830	-4.88713743	FALSE	FALSE
Q6PML9	SLC30A9	2.647057e-01	4.040319	1.389234e+00	2.106796e-01	0.6648565382	-4.88724019	FALSE	FALSE
O95299	NDUFA10	-1.015165e-01	4.057484	-2.358967e+00	5.331652e-02	0.4654465369	-4.88727508	FALSE	FALSE
P22033	MMUT	-1.024481e-01	4.057966	-1.873013e+00	1.066507e-01	0.5684580514	-4.88808803	FALSE	FALSE
Q99963	SH3GL3	2.364500e-01	4.046554	1.561926e+00	1.657412e-01	0.6161662609	-4.89132878	FALSE	FALSE
O95980	RECK	2.621387e-01	4.039339	1.141599e+00	2.940936e-01	0.7244311109	-4.89157535	FALSE	FALSE
Q9BVC4	MLST8	2.364446e-01	4.047093	1.627176e+00	1.512110e-01	0.6117744786	-4.89236472	FALSE	FALSE
Q1ED39	KNOP1	1.355271e-01	4.056269	1.817384e+00	1.154568e-01	0.5768205761	-4.89238060	FALSE	FALSE
Q7RTP6	MICAL3	2.137759e-01	4.049536	1.373279e+00	2.153458e-01	0.6677507719	-4.89257567	FALSE	FALSE
Q86WX3	RPS19BP1	3.354463e-01	4.032865	1.559601e+00	1.662825e-01	0.6161662609	-4.89307166	FALSE	FALSE
Q9H299	SH3BGRL3	2.004278e-01	4.052922	2.570618e+00	3.956185e-02	0.4340423264	-4.89363010	FALSE	FALSE
Q9NRP4	SDHAF3	2.673579e-01	4.042246	1.446946e+00	1.945530e-01	0.6471227091	-4.89480289	FALSE	FALSE
P55212	CASP6	-8.241752e-02	4.058022	-2.553659e+00	4.051337e-02	0.4356486294	-4.89488500	FALSE	FALSE
Q9BU64	CENPO	-3.836504e-01	4.022789	-1.484594e+00	1.846471e-01	0.6333463736	-4.89511746	FALSE	FALSE
Q9BRA2	TXNDC17	1.155160e-01	4.057006	2.527340e+00	4.203787e-02	0.4377819306	-4.89591737	FALSE	FALSE
Q02040	AKAP17A	1.794839e-01	4.053230	1.788469e+00	1.203104e-01	0.5812580623	-4.89895824	FALSE	FALSE
Q9H8M2	BRD9	2.545544e-01	4.043285	1.387546e+00	2.111690e-01	0.6649015355	-4.89925402	FALSE	FALSE
Q8TAE8	GADD45GIP1	1.389558e-01	4.056134	1.784561e+00	1.209816e-01	0.5820303158	-4.90019550	FALSE	FALSE
Q6UWE0	LRSAM1	1.878379e-01	4.052542	1.434794e+00	1.978527e-01	0.6482275773	-4.90128753	FALSE	FALSE
Q6NXT1	ANKRD54	4.794408e-01	4.000831	1.516357e+00	1.766523e-01	0.6290589397	-4.90137531	FALSE	FALSE
O00716	E2F3	2.763220e-01	4.040570	1.564818e+00	1.650704e-01	0.6161662609	-4.90192922	FALSE	FALSE
Q9UL63	MKLN1	1.426049e-01	4.056143	1.654603e+00	1.454695e-01	0.6055380402	-4.90305458	FALSE	FALSE
Q8N1B4	VPS52	1.583912e-01	4.055050	1.651157e+00	1.461792e-01	0.6065811272	-4.90371717	FALSE	FALSE
Q5TGY3	AHDC1	2.728663e-01	4.036195	1.057996e+00	3.279403e-01	0.7460278582	-4.90379183	FALSE	FALSE
Q9NVR0	KLHL11	-1.757105e-01	4.054773	-1.326688e+00	2.295042e-01	0.6760377637	-4.90502036	FALSE	FALSE
Q86W42	THOC6	1.982125e-01	4.051953	1.966149e+00	9.336360e-02	0.5479796033	-4.90509162	FALSE	FALSE
Q8IV04	TBC1D10C	2.456327e-01	4.044823	1.321494e+00	2.311329e-01	0.6761680581	-4.90598719	FALSE	FALSE
Q5RI15	COX20	-1.992857e-01	4.051310	-1.779909e+00	1.217849e-01	0.5844473408	-4.90644369	FALSE	FALSE
Q9UDY8	MALT1	2.500098e-01	4.042799	1.347021e+00	2.232265e-01	0.6716028073	-4.90665682	FALSE	FALSE
Q96EW2	HSPBAP1	4.557727e-01	3.998055	1.333213e+00	2.274729e-01	0.6755144887	-4.90677789	FALSE	FALSE
Q6Y288	B3GLCT	-2.689919e-01	4.042527	-1.695445e+00	1.373023e-01	0.5977107998	-4.90712336	FALSE	FALSE
Q04206	RELA	-9.104678e-02	4.057928	-2.149292e+00	7.186046e-02	0.5080345301	-4.90717646	FALSE	FALSE
Q9Y6Y8	SEC23IP	1.144596e-01	4.057152	1.996844e+00	8.935503e-02	0.5398949964	-4.90815285	FALSE	FALSE
Q9Y3Q8	TSC22D4	1.809829e-01	4.052903	1.755098e+00	1.261585e-01	0.5884703459	-4.91062806	FALSE	FALSE
P23786	CPT2	2.159498e-01	4.049172	1.608269e+00	1.552930e-01	0.6125824243	-4.91114145	FALSE	FALSE
O75503	CLN5	-1.774807e-01	4.054066	-1.382747e+00	2.125657e-01	0.6667307311	-4.91119189	FALSE	FALSE
P08708	RPS17	-3.395725e-01	4.043897	-2.833857e+00	2.746096e-02	0.3947100469	-4.91148984	FALSE	FALSE
Q9H7Z3	NRDE2	1.482153e-01	4.056760	1.439662e+00	1.965246e-01	0.6471227091	-4.91182650	FALSE	FALSE
Q14118	DAG1	-1.893611e-01	4.052160	-1.537597e+00	1.714861e-01	0.6232106747	-4.91234806	FALSE	FALSE
Q9BW85	YJU2	1.620705e-01	4.054543	1.736261e+00	1.295800e-01	0.5907145615	-4.91338682	FALSE	FALSE
P12259	F5	-4.115741e-01	4.023383	-1.881552e+00	1.053585e-01	0.5668861969	-4.91415016	FALSE	FALSE
O14787	TNPO2	-1.000322e-01	4.057530	-2.309386e+00	5.720390e-02	0.4774641038	-4.91510356	FALSE	FALSE
Q6AI08	HEATR6	1.837202e-01	4.052802	1.490387e+00	1.831646e-01	0.6333463736	-4.91588361	FALSE	FALSE
Q92854	SEMA4D	1.391884e-01	4.055891	1.932026e+00	9.803003e-02	0.5556663693	-4.91706431	FALSE	FALSE
Q9P2K6	KLHL42	-2.202761e-01	4.048229	-1.364946e+00	2.178196e-01	0.6685900858	-4.91825345	FALSE	FALSE
Q02809	PLOD1	1.679301e-01	4.055228	1.352951e+00	2.214247e-01	0.6707683693	-4.91844966	FALSE	FALSE
Q8TF01	PNISR	3.220415e-01	4.036804	1.686988e+00	1.389568e-01	0.5981533016	-4.91909911	FALSE	FALSE
Q96A65	EXOC4	-1.142694e-01	4.057171	-1.959958e+00	9.419360e-02	0.5493212473	-4.92082840	FALSE	FALSE
Q8NDF8	TENT4B	1.367124e-01	4.056954	1.548990e+00	1.687733e-01	0.6199704521	-4.92320064	FALSE	FALSE
P15882	CHN1	2.219998e-01	4.047188	1.190677e+00	2.756136e-01	0.7163085806	-4.92513967	FALSE	FALSE
Q14558	PRPSAP1	1.279745e-01	4.056643	1.809936e+00	1.166884e-01	0.5805522115	-4.92517236	FALSE	FALSE
P23497	SP100	2.030861e-01	4.050855	1.799542e+00	1.184287e-01	0.5810006464	-4.92537781	FALSE	FALSE
Q6PGN9	PSRC1	1.835672e-01	4.054350	1.158960e+00	2.874412e-01	0.7230565051	-4.92638310	FALSE	FALSE
Q7Z6V5	ADAT2	1.945552e-01	4.051530	1.520923e+00	1.755298e-01	0.6286975063	-4.92750923	FALSE	FALSE
Q9Y4P3	TBL2	-1.438834e-01	4.056646	-1.492966e+00	1.825081e-01	0.6333463736	-4.92840308	FALSE	FALSE
Q9BSM1	PCGF1	-5.264657e-01	3.999430	-1.672658e+00	1.418035e-01	0.6008342153	-4.92862540	FALSE	FALSE
Q9NP80	PNPLA8	-1.815369e-01	4.053553	-1.305150e+00	2.363238e-01	0.6779035936	-4.92870042	FALSE	FALSE
P09669	COX6C	9.794394e-02	4.057591	2.508766e+00	4.314972e-02	0.4402632163	-4.92875909	FALSE	FALSE
Q9C0D3	ZYG11B	-2.492861e-01	4.041183	-1.090739e+00	3.143232e-01	0.7358685238	-4.93054713	FALSE	FALSE
Q8N3J9	ZNF664	-4.952170e-01	3.980236	-1.312171e+00	2.340813e-01	0.6761680581	-4.93147307	FALSE	FALSE
P17096	HMGA1	1.876817e-01	4.053347	2.389213e+00	5.107994e-02	0.4651605962	-4.93346175	FALSE	FALSE
Q96D46	NMD3	-1.504836e-01	4.055199	-2.077073e+00	7.967145e-02	0.5238990742	-4.93537355	FALSE	FALSE
Q9UI09	NDUFA12	-2.589757e-01	4.043698	-1.596430e+00	1.579017e-01	0.6130062472	-4.93549131	FALSE	FALSE
Q8WYA0	IFT81	2.218308e-01	4.047641	1.147981e+00	2.916334e-01	0.7232035374	-4.93591946	FALSE	FALSE
O43290	SART1	1.007421e-01	4.057548	2.149393e+00	7.185012e-02	0.5080345301	-4.93870001	FALSE	FALSE
Q9GZQ3	COMMD5	-2.513605e-01	4.044500	-1.591192e+00	1.590689e-01	0.6130062472	-4.93989823	FALSE	FALSE
Q86XZ4	SPATS2	2.253753e-01	4.047324	1.367149e+00	2.171630e-01	0.6680830218	-4.94010042	FALSE	FALSE
Q9NXD2	MTMR10	1.712658e-01	4.055203	1.229906e+00	2.615591e-01	0.7019084585	-4.94118142	FALSE	FALSE
C9JLW8	MCRIP1	-1.279955e-01	4.056396	-2.183674e+00	6.841893e-02	0.5035428234	-4.94145675	FALSE	FALSE
Q5T8P6	RBM26	-9.492024e-02	4.057750	-2.151053e+00	7.168004e-02	0.5080345301	-4.94187911	FALSE	FALSE
Q9NR12	PDLIM7	-2.402149e-01	4.044375	-1.414794e+00	2.033938e-01	0.6543191669	-4.94192532	FALSE	FALSE
Q9Y3C4	TPRKB	2.056258e-01	4.050791	1.995923e+00	8.947275e-02	0.5398949964	-4.94439751	FALSE	FALSE
O60884	DNAJA2	-7.396877e-02	4.058200	-2.628399e+00	3.649201e-02	0.4218223112	-4.94570150	FALSE	FALSE
Q53H82	LACTB2	-1.034143e-01	4.057646	-1.933814e+00	9.777981e-02	0.5556663693	-4.94914179	FALSE	FALSE
Q6UWP7	LCLAT1	-1.905756e-01	4.051744	-1.625642e+00	1.515383e-01	0.6124483905	-4.94970525	FALSE	FALSE
Q9H0V9	LMAN2L	1.591052e-01	4.054827	1.562154e+00	1.656882e-01	0.6161662609	-4.95021225	FALSE	FALSE
Q8WU90	ZC3H15	9.220911e-02	4.057786	2.238596e+00	6.326576e-02	0.4901413838	-4.95068742	FALSE	FALSE
Q9NZM3	ITSN2	1.895218e-01	4.052088	1.616789e+00	1.534408e-01	0.6124483905	-4.95206264	FALSE	FALSE
O15056	SYNJ2	-1.660989e-01	4.055188	-1.306824e+00	2.357875e-01	0.6779035936	-4.95271594	FALSE	FALSE
Q13642	FHL1	-1.511599e-01	4.055005	-1.842653e+00	1.113719e-01	0.5739177072	-4.95883146	FALSE	FALSE
P19404	NDUFV2	1.860847e-01	4.053403	2.331123e+00	5.546482e-02	0.4724240669	-4.95887515	FALSE	FALSE
Q9BV19	C1orf50	2.546696e-01	4.042013	1.352147e+00	2.216682e-01	0.6708773463	-4.96032855	FALSE	FALSE
O15315	RAD51B	-2.280784e-01	4.044990	-1.155390e+00	2.887986e-01	0.7230565051	-4.96120441	FALSE	FALSE
Q6NUQ4	TMEM214	-2.566900e-01	4.038546	-1.175419e+00	2.812513e-01	0.7193503663	-4.96181697	FALSE	FALSE
Q92609	TBC1D5	9.404871e-02	4.057980	1.937855e+00	9.721685e-02	0.5535817633	-4.96188000	FALSE	FALSE
Q9NVG8	TBC1D13	1.085373e-01	4.057762	1.739964e+00	1.289004e-01	0.5897884001	-4.96344470	FALSE	FALSE
Q71F56	MED13L	2.830956e-01	4.037486	1.343063e+00	2.244365e-01	0.6716028073	-4.96365314	FALSE	FALSE
Q7Z6I6	ARHGAP30	1.962248e-01	4.051459	1.762679e+00	1.248062e-01	0.5878101704	-4.96560908	FALSE	FALSE
Q92466	DDB2	1.349571e-01	4.056110	1.846122e+00	1.108221e-01	0.5739177072	-4.96636031	FALSE	FALSE
Q969J3	BORCS5	-2.147466e-01	4.049193	-1.542822e+00	1.702370e-01	0.6223817378	-4.96701230	FALSE	FALSE
Q8TCT7	SPPL2B	3.464236e-01	4.022426	1.355681e+00	2.205995e-01	0.6700794863	-4.96813061	FALSE	FALSE
Q3YEC7	RABL6	1.068358e-01	4.057312	2.056323e+00	8.207012e-02	0.5283320598	-4.96948448	FALSE	FALSE
Q9NUP1	BLOC1S4	-2.651509e-01	4.040474	-1.344520e+00	2.239903e-01	0.6716028073	-4.97013344	FALSE	FALSE
Q9HC36	MRM3	-1.385463e-01	4.056669	-1.496238e+00	1.816783e-01	0.6333463736	-4.97034013	FALSE	FALSE
Q9BZG8	DPH1	-1.802174e-01	4.052870	-1.316523e+00	2.327008e-01	0.6761680581	-4.97251526	FALSE	FALSE
P07858	CTSB	5.120206e-01	3.994501	1.575334e+00	1.626526e-01	0.6161662609	-4.97365789	FALSE	FALSE
Q9BTV4	TMEM43	-1.124046e-01	4.057429	-1.777877e+00	1.221377e-01	0.5849144654	-4.97387493	FALSE	FALSE
Q96EY4	TMA16	1.712320e-01	4.053866	2.032053e+00	8.496802e-02	0.5374849680	-4.97727103	FALSE	FALSE
Q9UPN4	CEP131	1.456529e-01	4.055448	1.797362e+00	1.187970e-01	0.5811176918	-4.97749858	FALSE	FALSE
Q9BTT4	MED10	-3.076328e-01	4.035300	-1.577255e+00	1.622145e-01	0.6156752700	-4.97877292	FALSE	FALSE
Q3MIT2	PUS10	1.733851e-01	4.054325	1.192109e+00	2.750895e-01	0.7163085806	-4.97904582	FALSE	FALSE
P07954	FH	8.989325e-02	4.057783	2.569308e+00	3.963449e-02	0.4340423264	-4.98108421	FALSE	FALSE
Q96MF7	NSMCE2	2.123424e-01	4.050020	1.843114e+00	1.112986e-01	0.5739177072	-4.98129380	FALSE	FALSE
Q9Y5J7	TIMM9	-2.272586e-01	4.047340	-1.616251e+00	1.535570e-01	0.6124483905	-4.98189048	FALSE	FALSE
Q9Y394	DHRS7	-1.828372e-01	4.052310	-1.647418e+00	1.469532e-01	0.6075809929	-4.98218307	FALSE	FALSE
P45985	MAP2K4	1.552467e-01	4.054753	1.721345e+00	1.323525e-01	0.5936357574	-4.98280551	FALSE	FALSE
M5A8F1	ERVH48-1	1.734267e-01	4.054231	1.198561e+00	2.727385e-01	0.7144670725	-4.98298704	FALSE	FALSE
Q9H4I3	TRABD	-2.297234e-01	4.047793	-1.688474e+00	1.386646e-01	0.5981533016	-4.98323003	FALSE	FALSE
Q13422	IKZF1	1.034152e-01	4.057380	2.381920e+00	5.161019e-02	0.4651605962	-4.98332583	FALSE	FALSE
Q9UIL8	PHF11	-2.405878e-01	4.038992	-9.684645e-01	3.676001e-01	0.7687144286	-4.98547903	FALSE	FALSE
Q9NVF7	FBXO28	3.197117e-01	4.028209	1.274329e+00	2.463918e-01	0.6855199801	-4.98580741	FALSE	FALSE
Q6PH81	C16orf87	-2.859637e-01	4.039919	-1.632676e+00	1.500426e-01	0.6087382771	-4.98598079	FALSE	FALSE
Q8IWY9	CDAN1	-2.272649e-01	4.046057	-1.242057e+00	2.573325e-01	0.6976357854	-4.98677636	FALSE	FALSE
P0CAP2	POLR2M	1.534375e-01	4.054840	1.835470e+00	1.125185e-01	0.5753969661	-4.98712891	FALSE	FALSE
Q13889	GTF2H3	2.032864e-01	4.049692	1.356404e+00	2.203815e-01	0.6700586135	-4.98766182	FALSE	FALSE
Q9BX10	GTPBP2	-1.759563e-01	4.054134	-1.100429e+00	3.103833e-01	0.7339618692	-4.98868901	FALSE	FALSE
P46087	NOP2	1.041324e-01	4.057418	2.057233e+00	8.196345e-02	0.5282555926	-4.98889114	FALSE	FALSE
O00478	BTN3A3	3.154285e-01	4.002344	8.135316e-01	4.448068e-01	0.8128745699	-4.99164638	FALSE	FALSE
Q5W0Z9	ZDHHC20	1.838397e-01	4.052386	1.670697e+00	1.421973e-01	0.6011786422	-4.99406064	FALSE	FALSE
O94919	ENDOD1	-2.564005e-01	4.039524	-1.318783e+00	2.319869e-01	0.6761680581	-4.99555089	FALSE	FALSE
Q6PI26	SHQ1	-2.945120e-01	4.023811	-1.079672e+00	3.188732e-01	0.7379006342	-4.99608802	FALSE	FALSE
O00512	BCL9	2.490270e-01	4.043071	1.335829e+00	2.266629e-01	0.6745911288	-4.99672776	FALSE	FALSE
Q9NR77	PXMP2	-1.968655e-01	4.051148	-1.653666e+00	1.456621e-01	0.6055380402	-5.00000591	FALSE	FALSE
Q96BK5	PINX1	-1.450879e-01	4.056091	-1.437723e+00	1.970527e-01	0.6471227091	-5.00050622	FALSE	FALSE
P08865	RPSA	9.064363e-02	4.057887	3.188343e+00	1.702134e-02	0.3344246756	-5.00215041	FALSE	FALSE
P21953	BCKDHB	-1.179920e-01	4.057170	-1.712470e+00	1.340291e-01	0.5957753168	-5.00250400	FALSE	FALSE
Q99653	CHP1	2.232185e-01	4.046866	1.454894e+00	1.924221e-01	0.6440067602	-5.00397722	FALSE	FALSE
Q8WUW1	BRK1	-2.438953e-01	4.046018	-1.743821e+00	1.281961e-01	0.5897884001	-5.00555661	FALSE	FALSE
Q96P47	AGAP3	-3.550622e-01	4.013077	-1.176179e+00	2.809682e-01	0.7192913645	-5.00618777	FALSE	FALSE
P04843	RPN1	-8.818395e-02	4.057849	-2.410382e+00	4.957261e-02	0.4636880030	-5.00637223	FALSE	FALSE
Q9Y5M8	SRPRB	-1.349654e-01	4.055933	-2.082036e+00	7.910815e-02	0.5238990742	-5.00670222	FALSE	FALSE
Q96H35	RBM18	1.932472e-01	4.050022	1.041464e+00	3.349943e-01	0.7501552898	-5.00684781	FALSE	FALSE
P15923	TCF3	1.741059e-01	4.053181	1.717014e+00	1.331681e-01	0.5952571653	-5.00797144	FALSE	FALSE
Q8N2M8	CLASRP	1.574806e-01	4.054537	1.514633e+00	1.770780e-01	0.6290589397	-5.00866762	FALSE	FALSE
Q9ULW3	ABT1	1.977099e-01	4.050862	1.725890e+00	1.315016e-01	0.5936357574	-5.01285599	FALSE	FALSE
O60783	MRPS14	1.189610e-01	4.057429	1.587108e+00	1.599848e-01	0.6130062472	-5.01295722	FALSE	FALSE
P47985	UQCRFS1	-1.013831e-01	4.057429	-2.379517e+00	5.178618e-02	0.4651605962	-5.01541849	FALSE	FALSE
Q9BXJ9	NAA15	7.212914e-02	4.058247	2.437656e+00	4.769816e-02	0.4615373209	-5.01602207	FALSE	FALSE
Q86V21	AACS	1.319941e-01	4.056659	1.532989e+00	1.725950e-01	0.6251860194	-5.01717520	FALSE	FALSE
Q9UKG1	APPL1	1.045396e-01	4.057347	2.078640e+00	7.949311e-02	0.5238990742	-5.02163847	FALSE	FALSE
Q15059	BRD3	1.294979e-01	4.056249	1.877589e+00	1.059562e-01	0.5673722418	-5.02197132	FALSE	FALSE
Q9UBV2	SEL1L	-2.395817e-01	4.041353	-1.131189e+00	2.981439e-01	0.7255582879	-5.02214231	FALSE	FALSE
Q99538	LGMN	2.115681e-01	4.047866	1.480631e+00	1.856678e-01	0.6344958384	-5.02249979	FALSE	FALSE
Q9BTA9	WAC	1.125969e-01	4.057354	1.733291e+00	1.301275e-01	0.5918208670	-5.02253032	FALSE	FALSE
P40121	CAPG	9.056166e-02	4.057815	2.165213e+00	7.024553e-02	0.5048055741	-5.02329415	FALSE	FALSE
Q16563	SYPL1	2.808261e-01	4.046454	2.420184e+00	4.889028e-02	0.4632708257	-5.02394010	FALSE	FALSE
P18583	SON	8.635405e-02	4.057888	2.372826e+00	5.227943e-02	0.4651605962	-5.02496158	FALSE	FALSE
P48651	PTDSS1	2.860010e-01	4.036031	1.312493e+00	2.339791e-01	0.6761680581	-5.02506231	FALSE	FALSE
P57075	UBASH3A	1.604406e-01	4.054119	1.665160e+00	1.433150e-01	0.6041416693	-5.02579784	FALSE	FALSE
Q96KA5	CLPTM1L	-1.430345e-01	4.055496	-1.706817e+00	1.351075e-01	0.5957753168	-5.02601123	FALSE	FALSE
Q6ZN04	MEX3B	2.549122e-01	4.039852	1.186460e+00	2.771621e-01	0.7163085806	-5.02621215	FALSE	FALSE
Q9P2J9	PDP2	-2.113067e-01	4.045781	-1.101464e+00	3.099647e-01	0.7337888991	-5.02663659	FALSE	FALSE
Q9BU89	DOHH	2.375167e-01	4.047082	1.744092e+00	1.281469e-01	0.5897884001	-5.02710458	FALSE	FALSE
Q969V3	NCLN	-1.332537e-01	4.056055	-1.818744e+00	1.152332e-01	0.5768205761	-5.02713784	FALSE	FALSE
Q8IWE5	PLEKHM2	-2.110622e-01	4.046746	-1.172759e+00	2.822438e-01	0.7196290304	-5.02742575	FALSE	FALSE
Q8NBF6	AVL9	-1.767983e-01	4.052604	-1.385933e+00	2.116376e-01	0.6649299576	-5.02907391	FALSE	FALSE
A8CG34	POM121C	2.340933e-01	4.045088	1.438014e+00	1.969734e-01	0.6471227091	-5.02907894	FALSE	FALSE
Q96HR8	NAF1	1.619868e-01	4.054058	1.661082e+00	1.441437e-01	0.6041416693	-5.02974737	FALSE	FALSE
Q96PU8	QKI	1.174314e-01	4.056799	2.164584e+00	7.030856e-02	0.5048055741	-5.02999221	FALSE	FALSE
O43427	FIBP	-1.182687e-01	4.056912	-1.787048e+00	1.205541e-01	0.5818957861	-5.03021085	FALSE	FALSE
Q96A37	RNF166	2.826135e-01	4.016703	8.479478e-01	4.267104e-01	0.8042752180	-5.03024914	FALSE	FALSE
Q96N46	TTC14	1.980275e-01	4.049041	1.199100e+00	2.725432e-01	0.7142916664	-5.03091247	FALSE	FALSE
Q9H4Z2	ZNF335	-2.028123e-01	4.035945	-7.034267e-01	5.062977e-01	0.8394110241	-5.03117633	FALSE	FALSE
Q9H0U6	MRPL18	2.187010e-01	4.050108	1.989023e+00	9.035980e-02	0.5414260836	-5.03484408	FALSE	FALSE
P42684	ABL2	-2.996279e-01	4.020948	-1.053766e+00	3.297334e-01	0.7468027672	-5.03508232	FALSE	FALSE
Q8IV08	PLD3	-1.799636e-01	4.052339	-1.477889e+00	1.863767e-01	0.6346174384	-5.03537651	FALSE	FALSE
Q9Y639	NPTN	3.400664e-01	4.030073	1.740956e+00	1.287189e-01	0.5897884001	-5.03629749	FALSE	FALSE
Q5VT06	CEP350	-2.120902e-01	4.046082	-1.125486e+00	3.003823e-01	0.7278211987	-5.03652253	FALSE	FALSE
Q8NF37	LPCAT1	-1.664225e-01	4.053451	-1.614346e+00	1.539698e-01	0.6124483905	-5.03905058	FALSE	FALSE
Q8IYT2	CMTR2	-1.605573e-01	4.055219	-1.077299e+00	3.198559e-01	0.7379006342	-5.03909123	FALSE	FALSE
P13473	LAMP2	2.610829e-01	4.046691	2.098866e+00	7.722805e-02	0.5191838852	-5.03927688	FALSE	FALSE
Q8WU10	PYROXD1	-1.537557e-01	4.055321	-1.293933e+00	2.399453e-01	0.6798250546	-5.03929612	FALSE	FALSE
O14735	CDIPT	-4.522468e-01	4.005830	-1.520659e+00	1.755945e-01	0.6286975063	-5.04140937	FALSE	FALSE
P36404	ARL2	-2.857657e-01	4.042006	-1.817447e+00	1.154464e-01	0.5768205761	-5.04176431	FALSE	FALSE
Q86YH6	PDSS2	-2.406021e-01	4.041199	-1.240985e+00	2.577028e-01	0.6979899306	-5.04306771	FALSE	FALSE
O00584	RNASET2	-1.615345e-01	4.054913	-1.074537e+00	3.210024e-01	0.7383489735	-5.04455819	FALSE	FALSE
O43524	FOXO3	-1.781903e-01	4.052344	-1.080983e+00	3.183315e-01	0.7377086102	-5.04625635	FALSE	FALSE
Q9Y3T9	NOC2L	-8.240860e-02	4.058184	-2.007661e+00	8.798366e-02	0.5398949964	-5.04657838	FALSE	FALSE
Q96S52	PIGS	-1.750564e-01	4.052606	-1.464681e+00	1.898275e-01	0.6403801489	-5.04799414	FALSE	FALSE
O14874	BCKDK	-1.335552e-01	4.057158	-1.327262e+00	2.293249e-01	0.6760377637	-5.05021558	FALSE	FALSE
Q7KZI7	MARK2	1.156586e-01	4.057384	1.606709e+00	1.556344e-01	0.6128808182	-5.05049096	FALSE	FALSE
Q8N5I2	ARRDC1	-1.809821e-01	4.051810	-1.173869e+00	2.818292e-01	0.7193503663	-5.05133704	FALSE	FALSE
Q96FZ2	HMCES	1.442273e-01	4.055375	1.623601e+00	1.519750e-01	0.6124483905	-5.05147446	FALSE	FALSE
Q9H0K6	PUS7L	1.574643e-01	4.054579	1.372214e+00	2.156605e-01	0.6677507719	-5.05367576	FALSE	FALSE
P27824	CANX	-1.228445e-01	4.056717	-2.493303e+00	4.409883e-02	0.4468170564	-5.05420278	FALSE	FALSE
Q7L7X3	TAOK1	-2.329005e-01	4.046891	-1.743323e+00	1.282869e-01	0.5897884001	-5.05526022	FALSE	FALSE
Q9P2K3	RCOR3	1.433249e-01	4.055379	1.950239e+00	9.551121e-02	0.5514827520	-5.05567624	FALSE	FALSE
Q15645	TRIP13	-1.237161e-01	4.056448	-2.016703e+00	8.685353e-02	0.5398949964	-5.05628086	FALSE	FALSE
P27987	ITPKB	1.769717e-01	4.050248	8.527735e-01	4.242161e-01	0.8032119572	-5.05659925	FALSE	FALSE
Q9Y3B8	REXO2	1.119789e-01	4.057033	1.910856e+00	1.010404e-01	0.5606298506	-5.05799203	FALSE	FALSE
Q96JN0	LCOR	1.878844e-01	4.050480	1.157202e+00	2.881089e-01	0.7230565051	-5.05815258	FALSE	FALSE
Q8WXG6	MADD	2.033769e-01	4.045117	9.424449e-01	3.798023e-01	0.7757236683	-5.05874885	FALSE	FALSE
P19338	NCL	9.124529e-02	4.057876	3.294041e+00	1.480833e-02	0.3121042088	-5.05906443	FALSE	FALSE
Q969S9	GFM2	-1.539523e-01	4.054865	-1.361659e+00	2.188021e-01	0.6700586135	-5.05964825	FALSE	FALSE
Q8TD30	GPT2	1.138500e-01	4.057567	1.561579e+00	1.658220e-01	0.6161662609	-5.06066420	FALSE	FALSE
Q9Y680	FKBP7	-1.513461e-01	4.055644	-1.196051e+00	2.736514e-01	0.7158926707	-5.06099133	FALSE	FALSE
Q8TAP6	CEP76	-3.356759e-01	4.026192	-1.370606e+00	2.161365e-01	0.6678884107	-5.06152426	FALSE	FALSE
O96005	CLPTM1	1.256569e-01	4.056925	1.512253e+00	1.776670e-01	0.6294699693	-5.06182092	FALSE	FALSE
Q7Z7F0	KHDC4	-1.406570e-01	4.055857	-1.456822e+00	1.919085e-01	0.6440067602	-5.06338098	FALSE	FALSE
Q8TB72	PUM2	1.348156e-01	4.055914	1.765715e+00	1.242687e-01	0.5860838388	-5.06413322	FALSE	FALSE
Q9NYP9	MIS18A	3.170558e-01	4.038032	1.799547e+00	1.184278e-01	0.5810006464	-5.06511176	FALSE	FALSE
Q13112	CHAF1B	7.978417e-02	4.058261	1.978801e+00	9.169008e-02	0.5451233833	-5.06892592	FALSE	FALSE
Q96CW1	AP2M1	-1.339339e-01	4.056001	-2.030250e+00	8.518732e-02	0.5375205235	-5.06920646	FALSE	FALSE
P98170	XIAP	1.240906e-01	4.057066	1.489334e+00	1.834332e-01	0.6333463736	-5.06922928	FALSE	FALSE
Q96KG9	SCYL1	-9.867136e-02	4.058026	-1.689016e+00	1.385583e-01	0.5981533016	-5.06931434	FALSE	FALSE
Q14CW9	ATXN7L3	2.435975e-01	4.028121	8.412667e-01	4.301811e-01	0.8057651420	-5.07003982	FALSE	FALSE
Q96JC9	EAF1	-2.491076e-01	4.038481	-1.149331e+00	2.911153e-01	0.7232035374	-5.07216455	FALSE	FALSE
Q9BZ29	DOCK9	1.560929e-01	4.054503	1.296950e+00	2.389666e-01	0.6798250546	-5.07309638	FALSE	FALSE
P50402	EMD	1.318555e-01	4.056121	2.206384e+00	6.623814e-02	0.5002107887	-5.07320755	FALSE	FALSE
Q15907	RAB11B	-9.259090e-02	4.057753	-2.852967e+00	2.675087e-02	0.3945622877	-5.07347833	FALSE	FALSE
O95372	LYPLA2	-1.875837e-01	4.051972	-1.895094e+00	1.033409e-01	0.5647879912	-5.07596368	FALSE	FALSE
Q8NFY9	KBTBD8	-1.838771e-01	4.049927	-9.753561e-01	3.644196e-01	0.7664346068	-5.07640310	FALSE	FALSE
P98194	ATP2C1	-1.714328e-01	4.052518	-1.326274e+00	2.296338e-01	0.6760377637	-5.07657684	FALSE	FALSE
Q9BX63	BRIP1	1.755957e-01	4.052256	1.343721e+00	2.242349e-01	0.6716028073	-5.07663906	FALSE	FALSE
O75347	TBCA	3.574433e-01	4.041639	2.837292e+00	2.733188e-02	0.3947100469	-5.07669380	FALSE	FALSE
Q9P1U1	ACTR3B	2.813919e-01	4.030415	1.111175e+00	3.060611e-01	0.7325941973	-5.07747213	FALSE	FALSE
Q5W0V3	FAM160B1	-1.604683e-01	4.054247	-1.857175e+00	1.090885e-01	0.5721487891	-5.07862946	FALSE	FALSE
Q49A26	GLYR1	-2.850359e-01	4.039845	-1.644027e+00	1.476584e-01	0.6075809929	-5.07952011	FALSE	FALSE
Q96IW7	SEC22A	-1.978870e-01	4.048846	-1.243956e+00	2.566772e-01	0.6976357854	-5.08048756	FALSE	FALSE
Q9NY61	AATF	-1.007065e-01	4.057753	-1.745648e+00	1.278638e-01	0.5897884001	-5.08154620	FALSE	FALSE
Q8TBF4	ZCRB1	2.854208e-01	4.037303	1.473327e+00	1.875621e-01	0.6367931244	-5.08265277	FALSE	FALSE
Q13164	MAPK7	1.776673e-01	4.049825	9.187731e-01	3.911705e-01	0.7841108971	-5.08303722	FALSE	FALSE
Q8N3C7	CLIP4	5.772695e-01	3.906863	9.283624e-01	3.865346e-01	0.7792216881	-5.08378261	FALSE	FALSE
O96011	PEX11B	-2.846450e-01	4.038482	-1.560921e+00	1.659751e-01	0.6161662609	-5.08538224	FALSE	FALSE
Q9H8V3	ECT2	1.674050e-01	4.053069	1.199307e+00	2.724680e-01	0.7142916664	-5.08565045	FALSE	FALSE
Q2TBE0	CWF19L2	1.256677e-01	4.056988	1.446028e+00	1.948004e-01	0.6471227091	-5.08602532	FALSE	FALSE
Q9H582	ZNF644	-2.008596e-01	4.045649	-1.021663e+00	3.436028e-01	0.7543472682	-5.08644921	FALSE	FALSE
Q9NQ88	TIGAR	1.431616e-01	4.055326	1.570444e+00	1.637728e-01	0.6161662609	-5.08651882	FALSE	FALSE
Q9H0E2	TOLLIP	1.378474e-01	4.055764	1.527880e+00	1.738320e-01	0.6263623015	-5.08662618	FALSE	FALSE
O95059	RPP14	1.971409e-01	4.048562	1.258609e+00	2.516695e-01	0.6911814992	-5.08845041	FALSE	FALSE
P51686	CCR9	3.235681e-01	4.020328	1.108402e+00	3.071717e-01	0.7328981771	-5.08923893	FALSE	FALSE
O60306	AQR	-1.025427e-01	4.057393	-1.998831e+00	8.910150e-02	0.5398949964	-5.09043291	FALSE	FALSE
Q9BSF4	TIMM29	-2.123023e-01	4.048809	-1.554260e+00	1.675318e-01	0.6189222331	-5.09093257	FALSE	FALSE
Q99442	SEC62	-2.560096e-01	4.040547	-1.459741e+00	1.911333e-01	0.6418111488	-5.09126448	FALSE	FALSE
Q5T5Y3	CAMSAP1	2.225282e-01	4.042595	1.084966e+00	3.166901e-01	0.7373121433	-5.09180662	FALSE	FALSE
Q5SQI0	ATAT1	-1.987568e-01	4.049023	-1.322797e+00	2.307232e-01	0.6760377637	-5.09202743	FALSE	FALSE
Q8NBQ5	HSD17B11	-1.722004e-01	4.052453	-1.312132e+00	2.340939e-01	0.6761680581	-5.09336414	FALSE	FALSE
Q96RL1	UIMC1	2.450226e-01	4.043196	1.360680e+00	2.190955e-01	0.6700586135	-5.09365421	FALSE	FALSE
Q9NZJ6	COQ3	1.704776e-01	4.052487	1.233663e+00	2.602460e-01	0.6999421403	-5.09399358	FALSE	FALSE
Q92575	UBXN4	1.664542e-01	4.053266	1.424709e+00	2.006295e-01	0.6508170994	-5.09553616	FALSE	FALSE
Q15057	ACAP2	1.356524e-01	4.055868	1.625282e+00	1.516152e-01	0.6124483905	-5.09582710	FALSE	FALSE
Q9H0R6	QRSL1	-1.548908e-01	4.054249	-1.441953e+00	1.959027e-01	0.6471227091	-5.09687854	FALSE	FALSE
Q9HD45	TM9SF3	1.489677e-01	4.054906	1.823159e+00	1.145105e-01	0.5768205761	-5.09766925	FALSE	FALSE
O15397	IPO8	-1.136368e-01	4.056918	-1.881288e+00	1.053982e-01	0.5668861969	-5.09902776	FALSE	FALSE
P50583	NUDT2	-1.669110e-01	4.053521	-1.794826e+00	1.192267e-01	0.5812580623	-5.09904935	FALSE	FALSE
Q5C9Z4	NOM1	1.255388e-01	4.056467	1.643467e+00	1.477753e-01	0.6075809929	-5.09927368	FALSE	FALSE
Q86X76	NIT1	1.250790e-01	4.056759	1.507244e+00	1.789127e-01	0.6308731342	-5.09960457	FALSE	FALSE
O60921	HUS1	-2.084043e-01	4.048988	-1.487341e+00	1.839427e-01	0.6333463736	-5.10029723	FALSE	FALSE
Q96G28	CFAP36	2.027110e-01	4.048405	1.313016e+00	2.338126e-01	0.6761680581	-5.10078960	FALSE	FALSE
Q9UER7	DAXX	1.403094e-01	4.055630	1.443895e+00	1.953766e-01	0.6471227091	-5.10097706	FALSE	FALSE
Q16864	ATP6V1F	2.193740e-01	4.048593	1.802961e+00	1.178536e-01	0.5810006464	-5.10147497	FALSE	FALSE
P67936	TPM4	3.328158e-01	4.042459	2.554294e+00	4.047733e-02	0.4356486294	-5.10189469	FALSE	FALSE
Q15437	SEC23B	1.182528e-01	4.056691	2.112531e+00	7.573461e-02	0.5155392390	-5.10202167	FALSE	FALSE
Q6P1N0	CC2D1A	1.247629e-01	4.056581	1.585565e+00	1.603320e-01	0.6130062472	-5.10217981	FALSE	FALSE
Q9UH62	ARMCX3	1.467643e-01	4.054983	1.430885e+00	1.989248e-01	0.6485370514	-5.10384670	FALSE	FALSE
Q9BZ67	FRMD8	-1.653474e-01	4.052693	-1.028852e+00	3.404571e-01	0.7517517885	-5.10420296	FALSE	FALSE
Q96EK7	FAM120B	1.491077e-01	4.055103	1.281273e+00	2.440915e-01	0.6822386192	-5.10451358	FALSE	FALSE
P18433	PTPRA	1.412909e-01	4.055409	1.564077e+00	1.652421e-01	0.6161662609	-5.10581555	FALSE	FALSE
P61326	MAGOH	-3.628140e-01	4.036495	-2.351318e+00	5.389795e-02	0.4654465369	-5.10669873	FALSE	FALSE
O75884	RBBP9	1.949282e-01	4.051615	1.895726e+00	1.032476e-01	0.5647879912	-5.10687392	FALSE	FALSE
Q15819	UBE2V2	-1.843294e-01	4.053507	-2.353417e+00	5.373775e-02	0.4654465369	-5.10729757	FALSE	FALSE
Q8IVW6	ARID3B	2.292288e-01	4.041495	1.157684e+00	2.879259e-01	0.7230565051	-5.10752093	FALSE	FALSE
Q86W92	PPFIBP1	2.167579e-01	4.037410	8.734711e-01	4.136389e-01	0.7963847986	-5.10854121	FALSE	FALSE
Q9H0W8	SMG9	2.133751e-01	4.048334	1.482168e+00	1.852712e-01	0.6338169657	-5.10906843	FALSE	FALSE
O43164	PJA2	1.596885e-01	4.053798	1.262363e+00	2.504005e-01	0.6904086463	-5.11125678	FALSE	FALSE
Q2KHR2	RFX7	1.482203e-01	4.055235	1.220113e+00	2.650091e-01	0.7063712162	-5.11130377	FALSE	FALSE
Q12907	LMAN2	-5.600727e-02	4.058585	-2.312964e+00	5.691385e-02	0.4764081394	-5.11213610	FALSE	FALSE
P09668	CTSH	-2.640100e-01	4.041515	-1.574739e+00	1.627884e-01	0.6161662609	-5.11245444	FALSE	FALSE
Q9BY12	SCAPER	-2.320533e-01	4.038267	-1.037687e+00	3.366231e-01	0.7510527151	-5.11324719	FALSE	FALSE
Q9UQ80	PA2G4	-6.650457e-02	4.058335	-2.929493e+00	2.409750e-02	0.3870167100	-5.11336075	FALSE	FALSE
Q5BKX5	C19orf54	1.911984e-01	4.049961	1.354349e+00	2.210017e-01	0.6702672959	-5.11411682	FALSE	FALSE
Q9NZI7	UBP1	-1.672384e-01	4.053007	-1.544295e+00	1.698862e-01	0.6223817378	-5.11426621	FALSE	FALSE
P23434	GCSH	2.460068e-01	4.045928	1.766883e+00	1.240626e-01	0.5860838388	-5.11437777	FALSE	FALSE
Q8TAV0	FAM76A	1.506163e-01	4.054591	1.436929e+00	1.972691e-01	0.6471227091	-5.11461816	FALSE	FALSE
O14908	GIPC1	1.844325e-01	4.050934	1.329487e+00	2.286308e-01	0.6760377637	-5.11569654	FALSE	FALSE
O60427	FADS1	-1.839500e-01	4.050655	-1.382057e+00	2.127672e-01	0.6667307311	-5.11602424	FALSE	FALSE
Q53EL6	PDCD4	1.316348e-01	4.055978	1.709848e+00	1.345283e-01	0.5957753168	-5.11618505	FALSE	FALSE
Q5T6F2	UBAP2	1.077966e-01	4.057109	1.971787e+00	9.261416e-02	0.5469879812	-5.11839712	FALSE	FALSE
Q6P4R8	NFRKB	1.915634e-01	4.049761	1.308873e+00	2.351324e-01	0.6773677469	-5.11883235	FALSE	FALSE
Q9UID6	ZNF639	-1.957780e-01	4.048994	-1.314480e+00	2.333482e-01	0.6761680581	-5.12005225	FALSE	FALSE
P60520	GABARAPL2	-1.510114e-01	4.055159	-2.265308e+00	6.090455e-02	0.4888770846	-5.12012286	FALSE	FALSE
Q9P107	GMIP	1.884248e-01	4.048635	1.148085e+00	2.915933e-01	0.7232035374	-5.12198858	FALSE	FALSE
P78368	CSNK1G2	-2.146887e-01	4.046596	-1.308576e+00	2.352272e-01	0.6773677469	-5.12253628	FALSE	FALSE
Q9H444	CHMP4B	1.208010e-01	4.056615	2.219265e+00	6.503277e-02	0.4959174330	-5.12262034	FALSE	FALSE
Q8WUA7	TBC1D22A	1.737719e-01	4.052013	1.370581e+00	2.161439e-01	0.6678884107	-5.12297045	FALSE	FALSE
Q7Z392	TRAPPC11	-2.029041e-01	4.048079	-1.332802e+00	2.276005e-01	0.6755144887	-5.12537132	FALSE	FALSE
Q9BWJ5	SF3B5	-4.738774e-01	3.994758	-1.494446e+00	1.821323e-01	0.6333463736	-5.12731897	FALSE	FALSE
Q13557	CAMK2D	-2.215158e-01	4.045066	-1.318490e+00	2.320793e-01	0.6761680581	-5.12773117	FALSE	FALSE
P17812	CTPS1	6.051529e-02	4.058447	2.487702e+00	4.444795e-02	0.4485945774	-5.12892596	FALSE	FALSE
Q7L3B6	CDC37L1	2.566862e-01	4.035821	1.191819e+00	2.751957e-01	0.7163085806	-5.12940674	FALSE	FALSE
Q15111	PLCL1	1.478169e-01	4.055114	1.107970e+00	3.073449e-01	0.7328981771	-5.12970516	FALSE	FALSE
P04920	SLC4A2	2.132979e-01	4.046307	1.285499e+00	2.427004e-01	0.6806797890	-5.13043527	FALSE	FALSE
Q96T37	RBM15	8.452479e-02	4.058146	1.860578e+00	1.085602e-01	0.5709088850	-5.13087973	FALSE	FALSE
P46108	CRK	1.562353e-01	4.054056	1.464503e+00	1.898745e-01	0.6403801489	-5.13354214	FALSE	FALSE
O95236	APOL3	-1.848483e-01	4.049830	-1.283500e+00	2.433575e-01	0.6813239498	-5.13551737	FALSE	FALSE
Q9ULP9	TBC1D24	2.203968e-01	4.046029	1.375806e+00	2.146007e-01	0.6677507719	-5.13631577	FALSE	FALSE
Q02952	AKAP12	2.051080e-01	4.043147	9.558536e-01	3.734758e-01	0.7713354505	-5.13717642	FALSE	FALSE
Q8N999	C12orf29	-2.533765e-01	4.042505	-1.604206e+00	1.561836e-01	0.6128808182	-5.13742947	FALSE	FALSE
Q6ZSR9	Q6ZSR9	-2.225904e-01	4.044759	-1.314142e+00	2.334551e-01	0.6761680581	-5.14124648	FALSE	FALSE
Q9Y2U8	LEMD3	1.303457e-01	4.056590	1.293636e+00	2.400421e-01	0.6798250546	-5.14154103	FALSE	FALSE
P18621	RPL17	-2.003698e-01	4.052998	-2.666479e+00	3.460669e-02	0.4157083899	-5.14321296	FALSE	FALSE
Q9Y2H6	FNDC3A	-1.558814e-01	4.053712	-1.039597e+00	3.357986e-01	0.7510029725	-5.14380013	FALSE	FALSE
Q9P260	RELCH	1.978714e-01	4.025933	6.529781e-01	5.362660e-01	0.8521876201	-5.14389122	FALSE	FALSE
Q9C086	INO80B	2.251378e-01	4.041100	1.106582e+00	3.079021e-01	0.7328981771	-5.14508306	FALSE	FALSE
Q9BVL2	NUP58	-1.015221e-01	4.057326	-2.081515e+00	7.916716e-02	0.5238990742	-5.14619494	FALSE	FALSE
Q8ND24	RNF214	1.261800e-01	4.056164	1.752448e+00	1.266345e-01	0.5897884001	-5.14666626	FALSE	FALSE
Q14353	GAMT	1.533250e-01	4.054595	1.926056e+00	9.886992e-02	0.5571734637	-5.14805393	FALSE	FALSE
Q8WY54	PPM1E	1.502157e-01	4.054350	1.356085e+00	2.204776e-01	0.6700586135	-5.14831565	FALSE	FALSE
P13056	NR2C1	-2.478207e-01	4.025584	-8.933389e-01	4.036698e-01	0.7917739652	-5.15075086	FALSE	FALSE
Q9Y2U9	KLHDC2	1.778841e-01	4.048500	1.005565e+00	3.507305e-01	0.7596118724	-5.15108397	FALSE	FALSE
Q14249	ENDOG	1.487869e-01	4.054620	1.539344e+00	1.710675e-01	0.6229592926	-5.15110167	FALSE	FALSE
Q9H9J2	MRPL44	-7.938973e-02	4.058286	-1.867702e+00	1.074622e-01	0.5684580514	-5.15196799	FALSE	FALSE
Q66GS9	CEP135	1.668185e-01	4.052596	1.372771e+00	2.154958e-01	0.6677507719	-5.15347286	FALSE	FALSE
O60518	RANBP6	-1.701440e-01	4.051926	-1.287333e+00	2.420991e-01	0.6806797890	-5.15378383	FALSE	FALSE
Q9H936	SLC25A22	-2.492084e-01	4.044008	-1.614808e+00	1.538697e-01	0.6124483905	-5.15421271	FALSE	FALSE
P52333	JAK3	-1.208086e-01	4.057277	-1.327018e+00	2.294011e-01	0.6760377637	-5.15491577	FALSE	FALSE
Q9H668	STN1	2.385004e-01	4.031007	9.209151e-01	3.901314e-01	0.7834208185	-5.15508081	FALSE	FALSE
P0C7P0	CISD3	1.921954e-01	4.047358	1.102885e+00	3.093907e-01	0.7336755460	-5.15540535	FALSE	FALSE
Q8N0U4	FAM185A	1.577804e-01	4.041254	6.136421e-01	5.603898e-01	0.8623430910	-5.15611911	FALSE	FALSE
Q6EEV4	POLR2M	3.148350e-01	4.029658	1.405945e+00	2.058900e-01	0.6565247496	-5.15682566	FALSE	FALSE
Q6IPU0	CENPP	1.525401e-01	4.054119	1.276519e+00	2.456645e-01	0.6848044244	-5.15688384	FALSE	FALSE
Q12899	TRIM26	-1.264396e-01	4.056209	-1.612202e+00	1.544354e-01	0.6124483905	-5.15734155	FALSE	FALSE
Q9UHV7	MED13	1.875363e-01	4.046468	1.007000e+00	3.500903e-01	0.7589081645	-5.15747909	FALSE	FALSE
Q9Y2I1	NISCH	-1.128457e-01	4.057114	-1.598605e+00	1.574194e-01	0.6130062472	-5.15867756	FALSE	FALSE
Q13795	ARFRP1	-1.603184e-01	4.053529	-1.560292e+00	1.661214e-01	0.6161662609	-5.15951423	FALSE	FALSE
Q6PIZ9	TRAT1	1.447899e-01	4.055100	1.107394e+00	3.075761e-01	0.7328981771	-5.15971247	FALSE	FALSE
Q9P219	CCDC88C	1.422986e-01	4.055138	1.292849e+00	2.402979e-01	0.6798321428	-5.15976255	FALSE	FALSE
P25054	APC	2.484517e-01	4.014811	7.393549e-01	4.856358e-01	0.8304414431	-5.15977936	FALSE	FALSE
P29084	GTF2E2	1.669798e-01	4.052698	1.410088e+00	2.047179e-01	0.6555942338	-5.15997678	FALSE	FALSE
Q9P246	STIM2	3.416681e-01	4.009492	1.008719e+00	3.493249e-01	0.7579980741	-5.16021540	FALSE	FALSE
O00443	PIK3C2A	1.334437e-01	4.056730	9.199472e-01	3.906007e-01	0.7836224790	-5.16072087	FALSE	FALSE
Q96S19	METTL26	1.869630e-01	4.050366	1.453014e+00	1.929243e-01	0.6440185196	-5.16084382	FALSE	FALSE
O94763	URI1	1.146536e-01	4.057157	1.509527e+00	1.783441e-01	0.6297246908	-5.16123778	FALSE	FALSE
O75182	SIN3B	2.011819e-01	4.043252	1.015279e+00	3.464157e-01	0.7552683602	-5.16191157	FALSE	FALSE
Q7Z4V5	HDGFL2	1.120399e-01	4.056972	2.295780e+00	5.832090e-02	0.4809639597	-5.16297352	FALSE	FALSE
Q9BPX7	C7orf25	2.277151e-01	4.037038	9.850629e-01	3.599762e-01	0.7638804588	-5.16314318	FALSE	FALSE
Q9BQ70	TCF25	-2.111970e-01	4.046083	-1.272993e+00	2.468367e-01	0.6857751457	-5.16323873	FALSE	FALSE
O75663	TIPRL	1.096275e-01	4.057018	2.112495e+00	7.573856e-02	0.5155392390	-5.16325872	FALSE	FALSE
Q9BW66	CINP	-1.393592e-01	4.055484	-1.323631e+00	2.304615e-01	0.6760377637	-5.16332519	FALSE	FALSE
Q6NW34	NEPRO	1.299131e-01	4.057205	9.797204e-01	3.624165e-01	0.7647369234	-5.16429146	FALSE	FALSE
Q9P2G9	KLHL8	2.506315e-01	4.014319	7.579262e-01	4.751810e-01	0.8246346350	-5.16535513	FALSE	FALSE
P30305	CDC25B	1.824380e-01	4.050492	1.268250e+00	2.484213e-01	0.6884919689	-5.16777234	FALSE	FALSE
Q92859	NEO1	1.768244e-01	4.051951	1.491435e+00	1.828975e-01	0.6333463736	-5.16863240	FALSE	FALSE
Q13191	CBLB	2.169177e-01	4.033507	7.946044e-01	4.549886e-01	0.8166245519	-5.16879513	FALSE	FALSE
Q5VU43	PDE4DIP	1.338922e-01	4.056281	1.138843e+00	2.951616e-01	0.7244311109	-5.16923711	FALSE	FALSE
P42336	PIK3CA	-2.202143e-01	4.040686	-1.046012e+00	3.330416e-01	0.7492574324	-5.16986020	FALSE	FALSE
O43166	SIPA1L1	1.515547e-01	4.052981	9.285949e-01	3.864227e-01	0.7792216881	-5.17143871	FALSE	FALSE
O43482	OIP5	-1.556112e-01	4.053970	-1.593608e+00	1.585295e-01	0.6130062472	-5.17154514	FALSE	FALSE
Q6IQ49	SDE2	1.259552e-01	4.056230	1.635036e+00	1.495440e-01	0.6084102249	-5.17287002	FALSE	FALSE
Q8IZ81	ELMOD2	1.517433e-01	4.054330	1.499048e+00	1.809685e-01	0.6328465348	-5.17358155	FALSE	FALSE
Q5JPI9	EEF1AKMT2	-1.779764e-01	4.050706	-1.295150e+00	2.395501e-01	0.6798250546	-5.17399703	FALSE	FALSE
Q8TB61	SLC35B2	-2.086558e-01	4.048721	-1.611916e+00	1.544976e-01	0.6124483905	-5.17459932	FALSE	FALSE
O95757	HSPA4L	1.000938e-01	4.057453	2.522180e+00	4.234372e-02	0.4381784813	-5.17538159	FALSE	FALSE
Q99741	CDC6	1.556726e-01	4.053479	1.220023e+00	2.650408e-01	0.7063712162	-5.17580329	FALSE	FALSE
Q8N766	EMC1	-1.062110e-01	4.057228	-1.742747e+00	1.283919e-01	0.5897884001	-5.17642074	FALSE	FALSE
Q8IZD4	DCP1B	1.276476e-01	4.056467	1.335477e+00	2.267718e-01	0.6745911288	-5.17736092	FALSE	FALSE
P50542	PEX5	1.805299e-01	4.052398	1.796726e+00	1.189046e-01	0.5811560673	-5.17774335	FALSE	FALSE
P27707	DCK	9.081815e-02	4.057688	2.152956e+00	7.148554e-02	0.5080345301	-5.17820454	FALSE	FALSE
Q96E14	RMI2	1.574653e-01	4.053444	1.470238e+00	1.883687e-01	0.6381941879	-5.17851713	FALSE	FALSE
P16035	TIMP2	1.834037e-01	4.048899	1.107663e+00	3.074679e-01	0.7328981771	-5.17922466	FALSE	FALSE
Q6NYC1	JMJD6	1.549802e-01	4.054151	1.638580e+00	1.487981e-01	0.6080461233	-5.17961911	FALSE	FALSE
Q8NDD1	C1orf131	-1.761939e-01	4.048999	-1.033032e+00	3.386390e-01	0.7517517885	-5.17988379	FALSE	FALSE
O00746	NME4	1.353018e-01	4.055674	1.388068e+00	2.110174e-01	0.6648932174	-5.18135370	FALSE	FALSE
Q5THK1	PRR14L	-1.977027e-01	4.022023	-6.271271e-01	5.520463e-01	0.8588095121	-5.18253479	FALSE	FALSE
Q99549	MPHOSPH8	1.346216e-01	4.055655	1.424855e+00	2.005889e-01	0.6508170994	-5.18326545	FALSE	FALSE
Q9P2D1	CHD7	-1.536815e-01	4.053057	-1.023739e+00	3.426922e-01	0.7542593671	-5.18353023	FALSE	FALSE
Q15650	TRIP4	1.965484e-01	4.048827	1.373782e+00	2.151971e-01	0.6677507719	-5.18387955	FALSE	FALSE
O95758	PTBP3	1.008944e-01	4.057348	1.951413e+00	9.535113e-02	0.5514827520	-5.18563372	FALSE	FALSE
Q9C0B7	TANGO6	-1.357679e-01	4.055753	-1.204585e+00	2.705589e-01	0.7133274211	-5.18585408	FALSE	FALSE
Q9UIW2	PLXNA1	1.653373e-01	4.049820	9.052333e-01	3.977877e-01	0.7876655338	-5.18610760	FALSE	FALSE
Q8IUF8	RIOX2	-1.131216e-01	4.056872	-1.707784e+00	1.349225e-01	0.5957753168	-5.18640049	FALSE	FALSE
Q5BJF6	ODF2	1.474511e-01	4.054355	1.186611e+00	2.771067e-01	0.7163085806	-5.18721572	FALSE	FALSE
P11441	UBL4A	2.050007e-01	4.050789	1.899139e+00	1.027457e-01	0.5647879912	-5.18743053	FALSE	FALSE
P07766	CD3E	1.279060e-01	4.056424	2.443274e+00	4.732133e-02	0.4587352618	-5.18743421	FALSE	FALSE
Q12802	AKAP13	1.733415e-01	4.050651	1.152730e+00	2.898138e-01	0.7230565051	-5.18887229	FALSE	FALSE
Q13188	STK3	-1.459955e-01	4.054585	-1.356887e+00	2.202358e-01	0.6700586135	-5.18905486	FALSE	FALSE
Q14147	DHX34	-1.020631e-01	4.057859	-1.498582e+00	1.810861e-01	0.6328781204	-5.18910043	FALSE	FALSE
Q92930	RAB8B	1.947726e-01	4.050956	1.688440e+00	1.386713e-01	0.5981533016	-5.18944645	FALSE	FALSE
Q9Y448	KNSTRN	1.160465e-01	4.056835	1.571097e+00	1.636228e-01	0.6161662609	-5.19097279	FALSE	FALSE
Q6ZS17	RIPOR1	1.947427e-01	4.041514	8.828331e-01	4.089189e-01	0.7920132077	-5.19135658	FALSE	FALSE
Q0VDG4	SCRN3	1.530008e-01	4.053529	1.280715e+00	2.442756e-01	0.6822386192	-5.19205362	FALSE	FALSE
P42331	ARHGAP25	1.259770e-01	4.056222	1.503157e+00	1.799352e-01	0.6320890102	-5.19216692	FALSE	FALSE
Q7Z7C8	TAF8	1.568943e-01	4.053132	1.286462e+00	2.423845e-01	0.6806797890	-5.19356346	FALSE	FALSE
Q96CG8	CTHRC1	2.704778e-01	4.036335	1.334528e+00	2.270653e-01	0.6749400950	-5.19428212	FALSE	FALSE
P56962	STX17	-1.852409e-01	4.050951	-1.508858e+00	1.785104e-01	0.6299222445	-5.19438344	FALSE	FALSE
Q9NV66	TYW1	2.254123e-01	3.989097	5.539488e-01	5.982209e-01	0.8822319076	-5.19482724	FALSE	FALSE
Q9UBI9	HECA	1.786785e-01	4.041186	7.588954e-01	4.746396e-01	0.8246346350	-5.19506128	FALSE	FALSE
P53007	SLC25A1	-7.258090e-02	4.058415	-1.891160e+00	1.039231e-01	0.5655930856	-5.19642178	FALSE	FALSE
Q5SNT2	TMEM201	-2.451398e-01	4.034441	-1.115289e+00	3.044198e-01	0.7307580516	-5.19645383	FALSE	FALSE
A0JLT2	MED19	-1.498773e-01	4.050435	-7.806721e-01	4.625872e-01	0.8189152031	-5.19659476	FALSE	FALSE
Q13033	STRN3	1.221118e-01	4.056328	1.584315e+00	1.606140e-01	0.6130062472	-5.19723356	FALSE	FALSE
Q14203	DCTN1	1.230809e-01	4.056403	2.122457e+00	7.466818e-02	0.5155392390	-5.19759487	FALSE	FALSE
P21580	TNFAIP3	1.511267e-01	4.053823	1.192488e+00	2.749511e-01	0.7163085806	-5.19806815	FALSE	FALSE
Q8WUH2	TGFBRAP1	4.043152e-01	3.978692	9.721570e-01	3.658933e-01	0.7670219356	-5.19859260	FALSE	FALSE
Q9H0B6	KLC2	1.389868e-01	4.055232	1.604280e+00	1.561673e-01	0.6128808182	-5.19863248	FALSE	FALSE
Q8NFG4	FLCN	1.380962e-01	4.053247	7.788437e-01	4.635908e-01	0.8193739298	-5.20057878	FALSE	FALSE
P0C7T5	ATXN1L	-2.162960e-01	4.040123	-1.065053e+00	3.249656e-01	0.7427421168	-5.20107065	FALSE	FALSE
Q8NFC6	BOD1L1	1.111351e-01	4.057057	1.588914e+00	1.595793e-01	0.6130062472	-5.20160637	FALSE	FALSE
P06746	POLB	1.637524e-01	4.053205	1.595990e+00	1.579993e-01	0.6130062472	-5.20167200	FALSE	FALSE
Q96BW9	TAMM41	-3.084068e-01	4.022886	-1.132402e+00	2.976698e-01	0.7255582879	-5.20267715	FALSE	FALSE
P48723	HSPA13	-9.873278e-02	4.057897	-1.539275e+00	1.710839e-01	0.6229592926	-5.20316938	FALSE	FALSE
Q14997	PSME4	1.375930e-01	4.055344	1.255654e+00	2.526726e-01	0.6924152013	-5.20391078	FALSE	FALSE
Q8WXE1	ATRIP	1.682007e-01	4.047924	8.930784e-01	4.037994e-01	0.7917739652	-5.20460839	FALSE	FALSE
Q96LW7	CARD19	2.076521e-01	4.038231	8.877563e-01	4.064528e-01	0.7917739652	-5.20491087	FALSE	FALSE
Q9Y5Q8	GTF3C5	8.992054e-02	4.057742	1.983194e+00	9.111603e-02	0.5437556176	-5.20545282	FALSE	FALSE
Q9H4E7	DEF6	9.701007e-02	4.057493	1.886251e+00	1.046541e-01	0.5655981501	-5.20615913	FALSE	FALSE
Q9NYP7	ELOVL5	3.549767e-01	4.031657	1.824459e+00	1.142985e-01	0.5768205761	-5.20616468	FALSE	FALSE
Q96I15	SCLY	1.632309e-01	4.053063	1.502319e+00	1.801454e-01	0.6320890102	-5.20813300	FALSE	FALSE
Q9P2J3	KLHL9	-2.059743e-01	4.042350	-1.077986e+00	3.195711e-01	0.7379006342	-5.20871276	FALSE	FALSE
P15848	ARSB	2.046685e-01	4.043572	1.074224e+00	3.211327e-01	0.7383489735	-5.21032644	FALSE	FALSE
P06213	INSR	-2.182922e-01	4.013971	-6.670923e-01	5.277705e-01	0.8498593098	-5.21121916	FALSE	FALSE
Q5VVJ2	MYSM1	-1.974249e-01	4.040072	-8.888248e-01	4.059190e-01	0.7917739652	-5.21131663	FALSE	FALSE
Q96EA4	SPDL1	1.140230e-01	4.057101	1.443759e+00	1.954135e-01	0.6471227091	-5.21152420	FALSE	FALSE
Q9NQZ5	STARD7	1.407474e-01	4.054900	1.522813e+00	1.750670e-01	0.6286975063	-5.21170859	FALSE	FALSE
O75569	PRKRA	1.352980e-01	4.055610	1.931220e+00	9.814293e-02	0.5556663693	-5.21224937	FALSE	FALSE
Q9H871	RMND5A	1.241497e-01	4.056217	1.591490e+00	1.590025e-01	0.6130062472	-5.21256653	FALSE	FALSE
Q9P2N6	KANSL3	1.467711e-01	4.054479	1.463711e+00	1.900834e-01	0.6403801489	-5.21273719	FALSE	FALSE
Q96AQ6	PBXIP1	1.700485e-01	4.046916	8.403166e-01	4.306764e-01	0.8057651420	-5.21291375	FALSE	FALSE
Q86YV0	RASAL3	1.341631e-01	4.055732	1.133667e+00	2.971757e-01	0.7255042256	-5.21303018	FALSE	FALSE
Q14207	NPAT	-1.466264e-01	4.053819	-1.065245e+00	3.248851e-01	0.7427421168	-5.21379045	FALSE	FALSE
Q9Y3E0	GOLT1B	-1.139098e-01	4.048638	-4.938090e-01	6.377539e-01	0.8944848260	-5.21394085	FALSE	FALSE
Q9NXF7	DCAF16	-1.386075e-01	4.055085	-1.345410e+00	2.237184e-01	0.6716028073	-5.21406054	FALSE	FALSE
Q9H992	MARCHF7	2.662625e-01	4.018257	8.924496e-01	4.041122e-01	0.7917739652	-5.21427271	FALSE	FALSE
O14880	MGST3	-2.039426e-01	4.048124	-1.467933e+00	1.889725e-01	0.6397175969	-5.21471394	FALSE	FALSE
P23468	PTPRD	-1.246987e-01	4.056970	-9.698165e-01	3.669745e-01	0.7677192512	-5.21502627	FALSE	FALSE
Q66K14	TBC1D9B	-1.345829e-01	4.055508	-1.203144e+00	2.710791e-01	0.7133274211	-5.21547678	FALSE	FALSE
Q9UBP6	METTL1	1.594838e-01	4.054002	1.827927e+00	1.137349e-01	0.5768205761	-5.21548081	FALSE	FALSE
Q6PI47	KCTD18	1.592290e-01	4.050479	9.088869e-01	3.959939e-01	0.7870590250	-5.21552585	FALSE	FALSE
Q8TDZ2	MICAL1	-1.428318e-01	4.054463	-1.095883e+00	3.122263e-01	0.7354547550	-5.21613540	FALSE	FALSE
Q93075	TATDN2	1.668115e-01	4.031088	5.909126e-01	5.746240e-01	0.8717083433	-5.21662021	FALSE	FALSE
Q9NUQ3	TXLNG	1.393641e-01	4.055196	1.803163e+00	1.178196e-01	0.5810006464	-5.21704637	FALSE	FALSE
Q53F19	NCBP3	9.608657e-02	4.057550	1.840527e+00	1.117100e-01	0.5739177072	-5.21713470	FALSE	FALSE
Q8NDX5	PHC3	2.850230e-01	4.030439	1.194834e+00	2.740946e-01	0.7163053080	-5.21790720	FALSE	FALSE
Q6PHR2	ULK3	-2.565144e-01	4.004591	-7.225505e-01	4.952286e-01	0.8330928985	-5.21804313	FALSE	FALSE
Q6DD87	ZNF787	-1.412997e-01	4.054096	-9.418349e-01	3.800920e-01	0.7757946905	-5.21810361	FALSE	FALSE
Q8N371	KDM8	1.758283e-01	4.033809	6.617396e-01	5.309823e-01	0.8510949531	-5.21876660	FALSE	FALSE
P55039	DRG2	-1.376845e-01	4.055335	-1.823939e+00	1.143833e-01	0.5768205761	-5.21939419	FALSE	FALSE
Q8IVH4	MMAA	-2.162631e-01	4.042558	-1.118670e+00	3.030763e-01	0.7292540970	-5.22100843	FALSE	FALSE
Q15750	TAB1	-1.258743e-01	4.055994	-1.617716e+00	1.532404e-01	0.6124483905	-5.22168348	FALSE	FALSE
Q8IWB7	WDFY1	1.683542e-01	4.050767	1.133476e+00	2.972500e-01	0.7255042256	-5.22296539	FALSE	FALSE
Q9H6R7	WDCP	1.878601e-01	4.050090	1.430069e+00	1.991492e-01	0.6489056228	-5.22348392	FALSE	FALSE
Q13098	GPS1	1.155303e-01	4.056725	2.072574e+00	8.018545e-02	0.5249770266	-5.22395659	FALSE	FALSE
Q6P4F7	ARHGAP11A	-1.050792e-01	4.002985	-2.604645e-01	8.025965e-01	0.9496970352	-5.22407773	FALSE	FALSE
Q9UQ84	EXO1	-2.202395e-01	4.012801	-6.345037e-01	5.475145e-01	0.8570175335	-5.22558058	FALSE	FALSE
Q9NVR5	DNAAF2	-1.971775e-01	3.985318	-4.788974e-01	6.477656e-01	0.8967242481	-5.22656729	FALSE	FALSE
Q6PGP7	TTC37	-1.114480e-01	4.057159	-1.463367e+00	1.901741e-01	0.6403801489	-5.22721411	FALSE	FALSE
Q9BVI0	PHF20	-1.297246e-01	4.056055	-1.081101e+00	3.182828e-01	0.7377086102	-5.22787809	FALSE	FALSE
Q99490	AGAP2	-1.285598e-01	4.056069	-1.225281e+00	2.631835e-01	0.7047280506	-5.22835888	FALSE	FALSE
Q7Z3J2	VPS35L	1.559526e-01	4.051616	9.974322e-01	3.543754e-01	0.7598827934	-5.22948998	FALSE	FALSE
Q9Y5P4	CERT1	1.238068e-01	4.056188	1.560837e+00	1.659945e-01	0.6161662609	-5.22949124	FALSE	FALSE
Q6UXH1	CRELD2	3.123411e-01	4.033049	1.502506e+00	1.800986e-01	0.6320890102	-5.23161754	FALSE	FALSE
Q5VT25	CDC42BPA	-1.541988e-01	4.048018	-7.682718e-01	4.694240e-01	0.8222967958	-5.23181161	FALSE	FALSE
Q15633	TARBP2	1.410247e-01	4.054861	1.445308e+00	1.949948e-01	0.6471227091	-5.23284510	FALSE	FALSE
Q8NBT0	POC1A	-1.496234e-01	4.053346	-1.151571e+00	2.902570e-01	0.7230565051	-5.23308009	FALSE	FALSE
O43242	PSMD3	-7.938391e-02	4.058006	-2.357686e+00	5.341344e-02	0.4654465369	-5.23326553	FALSE	FALSE
Q8NA72	POC5	-1.799116e-01	4.045752	-9.064231e-01	3.972029e-01	0.7876655338	-5.23354842	FALSE	FALSE
P49069	CAMLG	1.635026e-01	4.050900	1.083984e+00	3.170942e-01	0.7373121433	-5.23471375	FALSE	FALSE
Q8N5M1	ATPAF2	-1.325495e-01	4.055495	-1.356126e+00	2.204651e-01	0.6700586135	-5.23540878	FALSE	FALSE
Q969G6	RFK	-1.720632e-01	4.053206	-1.925519e+00	9.894578e-02	0.5571734637	-5.23625905	FALSE	FALSE
P00387	CYB5R3	-9.911018e-02	4.057378	-2.134432e+00	7.340183e-02	0.5139892393	-5.23702366	FALSE	FALSE
Q7Z739	YTHDF3	7.023393e-02	4.058242	2.202036e+00	6.665012e-02	0.5015759928	-5.23779980	FALSE	FALSE
Q96Q89	KIF20B	1.425964e-01	4.054333	1.174519e+00	2.815865e-01	0.7193503663	-5.23817054	FALSE	FALSE
Q9Y291	MRPS33	1.206969e-01	4.035292	4.282181e-01	6.823797e-01	0.9110541782	-5.23823986	FALSE	FALSE
Q99611	SEPHS2	3.056142e-01	4.022128	1.130401e+00	2.984525e-01	0.7260059070	-5.23868607	FALSE	FALSE
Q96GK7	FAHD2A	-1.715349e-01	4.052579	-1.653492e+00	1.456980e-01	0.6055380402	-5.23872871	FALSE	FALSE
Q9H845	ACAD9	-1.001597e-01	4.057305	-1.971726e+00	9.262229e-02	0.5469879812	-5.23896041	FALSE	FALSE
Q5THJ4	VPS13D	-1.046089e-01	4.048733	-4.614492e-01	6.595819e-01	0.9036263723	-5.23921622	FALSE	FALSE
Q02978	SLC25A11	-1.078035e-01	4.056977	-2.014656e+00	8.710810e-02	0.5398949964	-5.23943294	FALSE	FALSE
A0AVK6	E2F8	1.679229e-01	4.038315	6.838743e-01	5.177812e-01	0.8459098298	-5.23953374	FALSE	FALSE
Q13905	RAPGEF1	1.715548e-01	4.049499	1.087504e+00	3.156475e-01	0.7363756195	-5.23970327	FALSE	FALSE
Q8TF46	DIS3L	1.159134e-01	4.057560	1.094149e+00	3.129318e-01	0.7354547550	-5.23989535	FALSE	FALSE
Q5JTW2	CEP78	2.631685e-01	4.032023	1.077619e+00	3.197231e-01	0.7379006342	-5.24064343	FALSE	FALSE
Q9BRX9	WDR83	-1.238729e-01	4.056287	-1.359050e+00	2.195850e-01	0.6700586135	-5.24113688	FALSE	FALSE
Q86XK2	FBXO11	-1.312831e-01	4.055087	-9.056218e-01	3.975967e-01	0.7876655338	-5.24198761	FALSE	FALSE
P49590	HARS2	-1.175513e-01	4.056537	-1.568797e+00	1.641517e-01	0.6161662609	-5.24214539	FALSE	FALSE
Q96EY8	MMAB	-1.104236e-01	4.056868	-1.727904e+00	1.311263e-01	0.5936357574	-5.24278522	FALSE	FALSE
P46939	UTRN	1.197578e-01	4.056813	1.242248e+00	2.572666e-01	0.6976357854	-5.24301518	FALSE	FALSE
Q49A88	CCDC14	-1.155938e-01	4.039305	-4.421878e-01	6.727500e-01	0.9085567140	-5.24406270	FALSE	FALSE
Q00537	CDK17	-1.236715e-01	4.045527	-5.394190e-01	6.076449e-01	0.8851187958	-5.24424542	FALSE	TRUE
Q8IWB9	TEX2	-2.339342e-01	3.985293	-5.696857e-01	5.881078e-01	0.8776286015	-5.24501662	FALSE	FALSE
Q9Y3E7	CHMP3	1.093677e-01	4.057050	1.602261e+00	1.566117e-01	0.6128808182	-5.24514425	FALSE	FALSE
Q8WU76	SCFD2	1.188695e-01	4.056961	1.181349e+00	2.790488e-01	0.7168158419	-5.24536378	FALSE	FALSE
Q6UB28	METAP1D	-2.081263e-01	4.000182	-5.353148e-01	6.103218e-01	0.8860540572	-5.24628126	FALSE	FALSE
Q8TBX8	PIP4K2C	-1.521793e-01	4.053345	-1.242533e+00	2.571681e-01	0.6976357854	-5.24757060	FALSE	FALSE
Q9NPB8	GPCPD1	1.506715e-01	4.052505	1.029833e+00	3.400296e-01	0.7517517885	-5.24771515	FALSE	FALSE
Q9Y4G6	TLN2	-9.849388e-02	4.056411	-5.469220e-01	6.027681e-01	0.8847888619	-5.24971441	FALSE	FALSE
Q9NX74	DUS2	-1.523508e-01	4.052563	-1.110054e+00	3.065098e-01	0.7327814217	-5.25016983	FALSE	FALSE
Q8IXH7	NELFCD	9.810276e-02	4.057632	1.597529e+00	1.576578e-01	0.6130062472	-5.25017724	FALSE	FALSE
Q9C0C9	UBE2O	7.154456e-02	4.058315	1.964475e+00	9.358732e-02	0.5479796033	-5.25023803	FALSE	FALSE
Q14966	ZNF638	1.833395e-01	4.049085	1.246519e+00	2.557953e-01	0.6963847948	-5.25067815	FALSE	FALSE
Q9UHP3	USP25	-1.891525e-01	4.044255	-1.001312e+00	3.526327e-01	0.7598827934	-5.25116021	FALSE	FALSE
Q13625	TP53BP2	1.148931e-01	4.057302	1.190324e+00	2.757431e-01	0.7163085806	-5.25118171	FALSE	FALSE
P41208	CETN2	2.257796e-01	4.046366	1.610716e+00	1.547589e-01	0.6125172226	-5.25142031	FALSE	FALSE
P08559	PDHA1	7.725423e-02	4.058047	2.240987e+00	6.305068e-02	0.4901413838	-5.25146569	FALSE	FALSE
Q9H7Z6	KAT8	-1.099675e-01	4.057021	-1.541124e+00	1.706420e-01	0.6229076108	-5.25171430	FALSE	FALSE
O15126	SCAMP1	9.700102e-02	4.057842	1.516447e+00	1.766300e-01	0.6290589397	-5.25198345	FALSE	FALSE
Q9BYG5	PARD6B	-2.221690e-01	4.041630	-1.168057e+00	2.840058e-01	0.7203296027	-5.25384338	FALSE	FALSE
Q9NP90	RAB9B	-2.034213e-01	4.034795	-8.403392e-01	4.306646e-01	0.8057651420	-5.25391509	FALSE	FALSE
Q13948	CUX1	1.583571e-01	4.052200	1.176093e+00	2.810002e-01	0.7192913645	-5.25455360	FALSE	FALSE
Q96RS0	TGS1	1.020552e-01	4.057566	1.502777e+00	1.800306e-01	0.6320890102	-5.25462546	FALSE	FALSE
Q9H2P0	ADNP	8.772985e-02	4.057827	1.875227e+00	1.063140e-01	0.5684580514	-5.25545703	FALSE	FALSE
Q6ZRS2	SRCAP	1.090932e-01	4.057066	1.530660e+00	1.731579e-01	0.6251860194	-5.25546553	FALSE	FALSE
P52429	DGKE	1.676055e-01	4.051110	1.160196e+00	2.869721e-01	0.7230565051	-5.25546633	FALSE	FALSE
Q99633	PRPF18	1.283957e-01	4.055833	1.349423e+00	2.224951e-01	0.6709403218	-5.25554054	FALSE	FALSE
Q86XR8	CEP57	1.472870e-01	4.052049	9.456852e-01	3.782659e-01	0.7751591359	-5.25725025	FALSE	FALSE
Q9P0K7	RAI14	2.832204e-01	3.957284	5.441656e-01	6.045572e-01	0.8851187958	-5.25764740	FALSE	FALSE
Q5TA50	CPTP	2.327970e-01	4.021545	7.860406e-01	4.596488e-01	0.8177500957	-5.25768080	FALSE	FALSE
Q9UN37	VPS4A	1.278558e-01	4.055944	1.867581e+00	1.074807e-01	0.5684580514	-5.25916406	FALSE	FALSE
Q9Y5Y5	PEX16	-1.960532e-01	4.030652	-7.472229e-01	4.811876e-01	0.8278383868	-5.25965479	FALSE	FALSE
Q9NRH2	SNRK	-1.268598e-01	4.054351	-7.858673e-01	4.597434e-01	0.8177500957	-5.26018884	FALSE	FALSE
O43933	PEX1	-1.228140e-01	4.056448	-1.041600e+00	3.349359e-01	0.7501552898	-5.26287346	FALSE	FALSE
Q9HCU9	BRMS1	-1.400218e-01	4.054748	-1.443883e+00	1.953798e-01	0.6471227091	-5.26364793	FALSE	FALSE
Q9Y2C4	EXOG	1.197674e-01	4.056794	1.089939e+00	3.146502e-01	0.7362056947	-5.26373101	FALSE	FALSE
Q9UBE0	SAE1	-8.290081e-02	4.057889	-2.184702e+00	6.831871e-02	0.5035428234	-5.26378560	FALSE	FALSE
Q52LR7	EPC2	1.171789e-01	4.057109	9.160456e-01	3.924968e-01	0.7845474294	-5.26424097	FALSE	FALSE
Q92834	RPGR	2.851128e-02	4.024878	8.712484e-02	9.332061e-01	0.9849771399	-5.26445703	FALSE	FALSE
P11831	SRF	1.817121e-01	4.049222	1.214202e+00	2.671103e-01	0.7095965773	-5.26499278	FALSE	FALSE
Q9HC07	TMEM165	1.229759e-01	4.056135	1.724764e+00	1.317118e-01	0.5936357574	-5.26743088	FALSE	FALSE
Q9Y6X8	ZHX2	1.914064e-01	4.042076	9.023019e-01	3.992314e-01	0.7892508405	-5.26818873	FALSE	FALSE
Q14683	SMC1A	-1.040095e-01	4.057229	-2.305434e+00	5.752604e-02	0.4780980448	-5.26966872	FALSE	FALSE
Q13492	PICALM	-1.205091e-01	4.056226	-1.558036e+00	1.666477e-01	0.6168292739	-5.26971581	FALSE	FALSE
Q13547	HDAC1	1.062370e-01	4.057294	2.660800e+00	3.488119e-02	0.4161994526	-5.27214851	FALSE	FALSE
Q9BRR6	ADPGK	-1.479655e-01	4.053718	-1.353953e+00	2.211215e-01	0.6702672959	-5.27338451	FALSE	FALSE
Q9BZQ6	EDEM3	-1.276043e-01	4.055747	-1.105830e+00	3.082047e-01	0.7328981771	-5.27440880	FALSE	FALSE
Q92733	PRCC	-1.165868e-01	4.056534	-1.533706e+00	1.724220e-01	0.6251860194	-5.27502745	FALSE	FALSE
Q9UBC3	DNMT3B	1.237023e-01	4.048021	5.771811e-01	5.833257e-01	0.8758738716	-5.27614211	FALSE	FALSE
Q9UMN6	KMT2B	1.635276e-01	4.049014	9.727965e-01	3.655983e-01	0.7670219356	-5.27664070	FALSE	FALSE
P57678	GEMIN4	-1.283311e-01	4.055757	-1.721377e+00	1.323465e-01	0.5936357574	-5.27696124	FALSE	FALSE
Q9ULH0	KIDINS220	-9.558452e-02	4.018459	-2.789570e-01	7.889794e-01	0.9466537448	-5.27698215	FALSE	FALSE
O75419	CDC45	-2.123934e-01	4.048941	-1.720759e+00	1.324625e-01	0.5936357574	-5.27715387	FALSE	FALSE
Q8TCU4	ALMS1	2.082399e-01	4.032882	8.292522e-01	4.364738e-01	0.8079729566	-5.27790107	FALSE	FALSE
P54259	ATN1	1.668574e-01	4.046767	8.861070e-01	4.072777e-01	0.7920132077	-5.27822440	FALSE	FALSE
Q9UIF7	MUTYH	3.321707e-01	3.985451	7.879567e-01	4.586032e-01	0.8177500957	-5.27826045	FALSE	FALSE
P16333	NCK1	1.901036e-01	4.051873	1.878303e+00	1.058484e-01	0.5673160440	-5.27856468	FALSE	FALSE
P32942	ICAM3	-1.309752e-01	4.055550	-1.589718e+00	1.593989e-01	0.6130062472	-5.27940248	FALSE	FALSE
Q9UKB1	FBXW11	-1.250582e-01	4.056005	-1.254582e+00	2.530372e-01	0.6925687249	-5.28040504	FALSE	FALSE
Q99519	NEU1	-2.033147e-01	4.039809	-9.642883e-01	3.695379e-01	0.7693583716	-5.28091655	FALSE	FALSE
Q9P1Z2	CALCOCO1	1.502145e-01	4.050579	8.680803e-01	4.163750e-01	0.7982978527	-5.28117226	FALSE	FALSE
Q9H6X2	ANTXR1	2.089320e-01	4.035232	8.467977e-01	4.273064e-01	0.8050140845	-5.28146146	FALSE	FALSE
P47897	QARS1	-7.507542e-02	4.058135	-2.057831e+00	8.189337e-02	0.5282555926	-5.28522237	FALSE	FALSE
P16591	FER	-1.492995e-01	4.047019	-7.552489e-01	4.766786e-01	0.8249537474	-5.28527607	FALSE	FALSE
Q8IWZ6	BBS7	2.103683e-01	4.030315	8.083260e-01	4.475909e-01	0.8129267974	-5.28579809	FALSE	FALSE
Q7Z4L5	TTC21B	-1.417047e-01	4.045158	-6.678952e-01	5.272898e-01	0.8497160334	-5.28620951	FALSE	FALSE
Q9BTV5	FSD1	-2.198291e-01	4.031857	-8.550085e-01	4.230646e-01	0.8021943647	-5.28674717	FALSE	FALSE
Q9UBC2	EPS15L1	1.062118e-01	4.056997	1.808736e+00	1.168880e-01	0.5810006464	-5.28682852	FALSE	FALSE
P10242	MYB	1.371836e-01	4.054978	1.583859e+00	1.607168e-01	0.6130062472	-5.28820781	FALSE	FALSE
Q96LI5	CNOT6L	-1.233909e-01	4.055932	-1.479074e+00	1.860701e-01	0.6346174384	-5.28896111	FALSE	FALSE
Q9NTW7	ZFP64	-1.208618e-01	4.046976	-5.551719e-01	5.974313e-01	0.8822319076	-5.28995314	FALSE	FALSE
Q8N573	OXR1	1.300454e-01	4.055129	1.036488e+00	3.371413e-01	0.7512470952	-5.29001604	FALSE	FALSE
Q9Y487	ATP6V0A2	-1.202751e-01	4.056241	-1.395748e+00	2.088008e-01	0.6619572945	-5.29021782	FALSE	FALSE
Q15018	ABRAXAS2	1.126898e-01	4.056724	1.524804e+00	1.745807e-01	0.6278439597	-5.29048527	FALSE	FALSE
P49759	CLK1	1.536711e-01	4.045960	7.521136e-01	4.784366e-01	0.8261940322	-5.29101011	FALSE	FALSE
Q01850	CDR2	2.304873e-01	4.019012	7.547236e-01	4.769728e-01	0.8249537474	-5.29126049	FALSE	FALSE
Q14865	ARID5B	-1.493988e-01	4.030360	-5.150375e-01	6.236424e-01	0.8903883727	-5.29138006	FALSE	FALSE
Q9BXI6	TBC1D10A	1.028271e-01	4.057659	1.344524e+00	2.239892e-01	0.6716028073	-5.29190520	FALSE	FALSE
Q5QP82	DCAF10	2.603094e-01	4.023203	8.958644e-01	4.024155e-01	0.7915167679	-5.29195509	FALSE	FALSE
P78312	FAM193A	1.846428e-01	4.044736	9.526454e-01	3.749820e-01	0.7725054394	-5.29224489	FALSE	FALSE
Q8IZT6	ASPM	1.494630e-01	4.050978	9.277730e-01	3.868184e-01	0.7792543947	-5.29282715	FALSE	FALSE
Q9Y294	ASF1A	1.337151e-01	4.055769	2.091866e+00	7.800450e-02	0.5223611464	-5.29327063	FALSE	FALSE
Q9HC62	SENP2	1.209541e-01	4.044465	5.204254e-01	6.200877e-01	0.8889193932	-5.29336168	FALSE	FALSE
Q96A47	ISL2	-1.748203e-01	4.042069	-8.167486e-01	4.430924e-01	0.8124403002	-5.29376402	FALSE	FALSE
O14727	APAF1	1.486302e-01	4.052005	9.840775e-01	3.604253e-01	0.7639970473	-5.29466158	FALSE	FALSE
P42694	HELZ	1.299601e-01	4.055406	1.280273e+00	2.444215e-01	0.6822705347	-5.29523677	FALSE	FALSE
P39656	DDOST	-9.035387e-02	4.057638	-2.175334e+00	6.923803e-02	0.5039177112	-5.29657156	FALSE	FALSE
Q92560	BAP1	-1.353263e-01	4.054616	-1.143606e+00	2.933181e-01	0.7244311109	-5.29686793	FALSE	FALSE
Q9H5K3	POMK	-2.279615e-01	4.030068	-8.840306e-01	4.083180e-01	0.7920132077	-5.29864000	FALSE	FALSE
O00767	SCD	4.518430e-01	4.001713	1.478092e+00	1.863242e-01	0.6346174384	-5.29932620	FALSE	FALSE
P30153	PPP2R1A	-8.417393e-02	4.057858	-2.432049e+00	4.807740e-02	0.4615373209	-5.30001804	FALSE	FALSE
Q96CM3	RPUSD4	-1.860923e-01	4.041587	-8.783775e-01	4.111603e-01	0.7942372993	-5.30123551	FALSE	FALSE
Q7Z7A4	PXK	1.426645e-01	4.052578	9.651294e-01	3.691470e-01	0.7693583716	-5.30210046	FALSE	FALSE
Q9H1B7	IRF2BPL	1.520322e-01	4.053425	1.514949e+00	1.769998e-01	0.6290589397	-5.30231454	FALSE	FALSE
Q8WUI4	HDAC7	1.165785e-01	4.056708	1.188048e+00	2.765782e-01	0.7163085806	-5.30272083	FALSE	FALSE
P23381	WARS1	-6.135323e-02	4.058538	-1.974538e+00	9.225061e-02	0.5461911377	-5.30297160	FALSE	FALSE
Q92754	TFAP2C	1.525834e-01	4.049846	8.880934e-01	4.062843e-01	0.7917739652	-5.30306410	FALSE	FALSE
Q07065	CKAP4	-1.404318e-01	4.051062	-8.479770e-01	4.266952e-01	0.8042752180	-5.30360361	FALSE	FALSE
Q9Y5R8	TRAPPC1	1.541661e-01	4.053335	1.450300e+00	1.936513e-01	0.6457998533	-5.30380341	FALSE	FALSE
Q9Y253	POLH	1.524329e-01	4.048333	8.119865e-01	4.456318e-01	0.8129267974	-5.30421433	FALSE	FALSE
Q6P1A2	LPCAT3	-1.446944e-01	4.053229	-1.102127e+00	3.096967e-01	0.7336755460	-5.30426334	FALSE	FALSE
Q9NS37	CREBZF	1.694109e-01	4.047618	9.546941e-01	3.740196e-01	0.7716141521	-5.30467797	FALSE	FALSE
Q9UGP4	LIMD1	1.409996e-01	4.054452	1.390380e+00	2.103482e-01	0.6642213453	-5.30479380	FALSE	FALSE
O43829	ZBTB14	1.278453e-01	4.053854	8.308610e-01	4.356273e-01	0.8074975498	-5.30527821	FALSE	FALSE
Q9Y4X4	KLF12	-9.195527e-02	4.047035	-4.026644e-01	7.001612e-01	0.9179364281	-5.30546548	FALSE	FALSE
Q96PV6	LENG8	1.006129e-01	4.057790	1.319216e+00	2.318503e-01	0.6761680581	-5.30567288	FALSE	FALSE
Q9HB19	PLEKHA2	1.383090e-01	4.054528	1.379005e+00	2.136605e-01	0.6667307311	-5.30600796	FALSE	FALSE
Q96ER9	CCDC51	-1.411252e-01	4.054123	-1.249472e+00	2.547820e-01	0.6949251018	-5.30653769	FALSE	FALSE
Q8NEN9	PDZD8	-1.121771e-01	3.990026	-2.621688e-01	8.013383e-01	0.9496738649	-5.30824546	FALSE	FALSE
O94822	LTN1	1.053673e-01	4.043664	4.371308e-01	6.762283e-01	0.9086723369	-5.30834734	FALSE	FALSE
Q16763	UBE2S	9.067865e-02	4.057662	1.835315e+00	1.125433e-01	0.5753969661	-5.30868954	FALSE	FALSE
O75531	BANF1	3.299612e-01	4.034287	1.773425e+00	1.229136e-01	0.5860838388	-5.30904529	FALSE	FALSE
Q8N0X7	SPART	2.572274e-01	4.032846	1.154248e+00	2.892342e-01	0.7230565051	-5.30940436	FALSE	FALSE
P42338	PIK3CB	-3.743604e-02	3.984678	-8.546851e-02	9.344723e-01	0.9849771399	-5.30965754	FALSE	FALSE
Q9NQ50	MRPL40	1.078626e-01	4.057023	1.470069e+00	1.884130e-01	0.6381941879	-5.30992042	FALSE	FALSE
P62380	TBPL1	1.426851e-01	4.053390	1.128257e+00	2.992930e-01	0.7265338689	-5.31011720	FALSE	FALSE
P55957	BID	-1.202689e-01	4.056381	-1.988530e+00	9.042355e-02	0.5414260836	-5.31037979	FALSE	FALSE
P61619	SEC61A1	1.100806e-01	4.056793	1.695480e+00	1.372956e-01	0.5977107998	-5.31040852	FALSE	FALSE
P08648	ITGA5	-1.570407e-01	4.010535	-4.715346e-01	6.527386e-01	0.8991389319	-5.31062661	FALSE	FALSE
P25686	DNAJB2	2.771431e-01	4.017007	9.207313e-01	3.902205e-01	0.7834208185	-5.31160385	FALSE	FALSE
Q5K651	SAMD9	1.071151e-01	4.056977	1.594981e+00	1.582239e-01	0.6130062472	-5.31207590	FALSE	FALSE
Q5VWG9	TAF3	-1.628918e-01	4.049886	-1.094163e+00	3.129263e-01	0.7354547550	-5.31222769	FALSE	FALSE
O95625	ZBTB11	-1.261835e-01	4.055214	-9.951712e-01	3.553941e-01	0.7602791383	-5.31281768	FALSE	FALSE
Q14554	PDIA5	1.825274e-01	4.047076	1.050725e+00	3.310277e-01	0.7473915438	-5.31295681	FALSE	FALSE
Q9NX47	MARCHF5	-1.674634e-01	4.050747	-1.258598e+00	2.516732e-01	0.6911814992	-5.31332666	FALSE	FALSE
Q8N680	ZBTB2	1.617493e-01	4.047159	8.973885e-01	4.016600e-01	0.7908316565	-5.31396427	FALSE	FALSE
P53611	RABGGTB	1.050669e-01	4.057039	1.760314e+00	1.252267e-01	0.5884703459	-5.31444464	FALSE	FALSE
Q9Y385	UBE2J1	-1.096534e-02	3.993607	-2.687872e-02	9.793663e-01	0.9939479532	-5.31486798	FALSE	FALSE
O75964	ATP5MG	1.505356e-01	4.054909	2.118414e+00	7.510074e-02	0.5155392390	-5.31609314	FALSE	FALSE
P62699	YPEL5	-1.810999e-01	4.047884	-1.124205e+00	3.008871e-01	0.7279769649	-5.31652559	FALSE	FALSE
Q93008	USP9X	9.277624e-02	4.057836	1.519756e+00	1.758160e-01	0.6286975063	-5.31822037	FALSE	FALSE
Q8IY21	DDX60	1.040172e-01	4.058020	1.019402e+00	3.445971e-01	0.7543472682	-5.32108411	FALSE	FALSE
Q16186	ADRM1	2.182762e-01	4.050334	2.125477e+00	7.434672e-02	0.5155392390	-5.32113720	FALSE	FALSE
O15182	CETN3	1.406916e-01	4.053752	1.226487e+00	2.627592e-01	0.7044801186	-5.32213060	FALSE	FALSE
Q13185	CBX3	2.365348e-01	4.049911	2.316475e+00	5.663070e-02	0.4764081394	-5.32254955	FALSE	FALSE
Q8NFQ8	TOR1AIP2	2.449800e-01	4.035308	1.167850e+00	2.840835e-01	0.7203296027	-5.32359602	FALSE	FALSE
P06241	FYN	-8.853751e-02	4.057934	-1.595313e+00	1.581501e-01	0.6130062472	-5.32424000	FALSE	FALSE
Q15788	NCOA1	1.354645e-01	4.053962	1.061948e+00	3.262714e-01	0.7447732521	-5.32426580	FALSE	FALSE
Q7L5Y1	ENOSF1	2.184211e-01	4.037736	9.858130e-01	3.596346e-01	0.7638804588	-5.32463680	FALSE	FALSE
Q9NRV9	HEBP1	1.443663e-01	4.054114	1.488543e+00	1.836352e-01	0.6333463736	-5.32513496	FALSE	FALSE
Q6P1Q9	METTL2B	1.466458e-01	4.053966	1.419964e+00	2.019481e-01	0.6521210952	-5.32554726	FALSE	FALSE
Q969U7	PSMG2	1.163098e-01	4.056502	1.919534e+00	9.979553e-02	0.5586777335	-5.32590932	FALSE	FALSE
Q8NB37	GATD1	1.493605e-01	4.054243	1.706910e+00	1.350897e-01	0.5957753168	-5.32654717	FALSE	FALSE
Q9H4A4	RNPEP	1.207499e-01	4.056075	1.498119e+00	1.812029e-01	0.6329064343	-5.32757504	FALSE	FALSE
Q08881	ITK	1.225728e-01	4.055894	1.301298e+00	2.375620e-01	0.6790467034	-5.32860913	FALSE	FALSE
Q86SE9	PCGF5	-1.365590e-01	4.047406	-6.941638e-01	5.117171e-01	0.8428024944	-5.33051819	FALSE	FALSE
O43324	EEF1E1	-6.456197e-02	4.058371	-2.097537e+00	7.737487e-02	0.5193387245	-5.33110846	FALSE	FALSE
Q9Y2E5	MAN2B2	-2.009755e-01	4.028089	-7.201396e-01	4.966151e-01	0.8342790424	-5.33119885	FALSE	FALSE
P49662	CASP4	-1.577332e-01	4.052260	-1.316598e+00	2.326771e-01	0.6761680581	-5.33184318	FALSE	FALSE
O95926	SYF2	1.145930e-01	4.056497	1.860707e+00	1.085402e-01	0.5709088850	-5.33193459	FALSE	FALSE
Q9HBL7	PLGRKT	1.995820e-01	4.050006	1.725314e+00	1.316091e-01	0.5936357574	-5.33206477	FALSE	FALSE
Q96LA8	PRMT6	1.449267e-01	4.052727	1.098400e+00	3.112049e-01	0.7349330792	-5.33318891	FALSE	FALSE
Q13686	ALKBH1	-2.631250e-01	4.010948	-8.219271e-01	4.403426e-01	0.8122440450	-5.33371518	FALSE	FALSE
Q9Y421	FAM32A	-1.970755e-01	4.048497	-1.407109e+00	2.055601e-01	0.6562547835	-5.33400622	FALSE	FALSE
Q9H5I1	SUV39H2	-1.717886e-01	4.040216	-7.798349e-01	4.630465e-01	0.8189766608	-5.33413494	FALSE	FALSE
Q96JM3	CHAMP1	1.236601e-01	4.055964	1.798958e+00	1.185273e-01	0.5810006464	-5.33467227	FALSE	FALSE
Q9ULW0	TPX2	1.373804e-01	4.055130	1.740973e+00	1.287157e-01	0.5897884001	-5.33518661	FALSE	FALSE
Q8NBX0	SCCPDH	9.609660e-02	4.057403	2.046306e+00	8.325395e-02	0.5330082624	-5.33571149	FALSE	FALSE
Q9H300	PARL	1.254981e-01	4.055532	1.213303e+00	2.674308e-01	0.7095965773	-5.33636952	FALSE	FALSE
Q14978	NOLC1	-2.255298e-01	4.050225	-2.197580e+00	6.707508e-02	0.5020670156	-5.33733257	FALSE	FALSE
P51570	GALK1	1.208915e-01	4.056127	1.716670e+00	1.332330e-01	0.5952571653	-5.33771147	FALSE	FALSE
P61244	MAX	1.947421e-01	4.050334	1.658536e+00	1.446633e-01	0.6045972610	-5.33799174	FALSE	FALSE
Q8IYS2	KIAA2013	-1.499118e-01	4.053376	-1.345128e+00	2.238045e-01	0.6716028073	-5.34074335	FALSE	FALSE
Q12968	NFATC3	1.441045e-01	4.052789	1.078546e+00	3.193393e-01	0.7379006342	-5.34090392	FALSE	FALSE
P46199	MTIF2	1.126707e-01	4.056661	9.622465e-01	3.704882e-01	0.7697804532	-5.34164445	FALSE	FALSE
Q9P0N9	TBC1D7	1.773405e-01	4.035579	7.365044e-01	4.872541e-01	0.8305273714	-5.34169426	FALSE	FALSE
Q9Y4G8	RAPGEF2	-1.172442e-01	4.052704	-6.853101e-01	5.169323e-01	0.8457308118	-5.34197766	FALSE	FALSE
P41134	ID1	-1.922188e-01	4.038817	-8.872950e-01	4.066834e-01	0.7918908029	-5.34274079	FALSE	FALSE
Q9HD40	SEPSECS	1.715962e-01	4.050350	1.338386e+00	2.258738e-01	0.6741500667	-5.34395076	FALSE	FALSE
Q9NXW9	ALKBH4	1.594666e-01	4.052403	1.386880e+00	2.113625e-01	0.6649015355	-5.34488538	FALSE	FALSE
Q8WTS6	SETD7	1.423360e-01	4.053066	1.093690e+00	3.131190e-01	0.7354547550	-5.34491565	FALSE	FALSE
Q9ULL5	PRR12	1.051418e-01	4.056492	7.450055e-01	4.824384e-01	0.8278383868	-5.34492777	FALSE	FALSE
Q99797	MIPEP	-1.032881e-01	4.057303	-1.382356e+00	2.126798e-01	0.6667307311	-5.34503193	FALSE	FALSE
Q99708	RBBP8	4.442487e-01	3.980047	1.092756e+00	3.134998e-01	0.7354547550	-5.34653914	FALSE	FALSE
P48730	CSNK1D	1.675578e-01	4.051756	1.432132e+00	1.985820e-01	0.6482275773	-5.34722768	FALSE	FALSE
Q9HD23	MRS2	1.539274e-01	4.043875	7.445553e-01	4.826926e-01	0.8278383868	-5.34829967	FALSE	FALSE
P20042	EIF2S2	-8.255154e-02	4.057877	-2.287229e+00	5.903433e-02	0.4836435467	-5.34839116	FALSE	FALSE
Q06136	KDSR	-1.744074e-01	4.043902	-9.183368e-01	3.913825e-01	0.7841108971	-5.34840204	FALSE	FALSE
Q13438	OS9	9.992468e-02	4.057770	1.223957e+00	2.636502e-01	0.7047280506	-5.34861102	FALSE	FALSE
Q14142	TRIM14	1.381180e-01	4.052226	9.305435e-01	3.854860e-01	0.7787290702	-5.34914225	FALSE	FALSE
Q7Z3T8	ZFYVE16	1.726641e-01	4.045063	9.069330e-01	3.969525e-01	0.7876655338	-5.34940081	FALSE	FALSE
Q12830	BPTF	1.317351e-01	4.054811	1.233971e+00	2.601387e-01	0.6999421403	-5.35061022	FALSE	FALSE
Q8N960	CEP120	1.679187e-02	4.046977	7.137230e-02	9.452565e-01	0.9877064484	-5.35113960	FALSE	FALSE
Q86UL3	GPAT4	1.346222e-01	4.048484	7.065442e-01	5.044822e-01	0.8382116274	-5.35226202	FALSE	FALSE
Q93074	MED12	1.077318e-01	4.057213	1.079504e+00	3.189426e-01	0.7379006342	-5.35291524	FALSE	FALSE
Q9BQP7	MGME1	8.855700e-02	4.057867	1.587754e+00	1.598396e-01	0.6130062472	-5.35311701	FALSE	FALSE
O15116	LSM1	-9.529445e-02	4.057624	-1.491198e+00	1.829579e-01	0.6333463736	-5.35324153	FALSE	FALSE
Q8IVG5	SAMD9L	-9.167996e-02	4.049954	-4.498167e-01	6.675191e-01	0.9066386521	-5.35330211	FALSE	FALSE
Q9H1A3	METTL9	-1.736532e-01	4.048484	-1.159594e+00	2.872005e-01	0.7230565051	-5.35364591	FALSE	FALSE
O75477	ERLIN1	-1.019982e-01	4.057126	-1.716938e+00	1.331825e-01	0.5952571653	-5.35474106	FALSE	FALSE
Q99081	TCF12	2.196110e-01	4.049241	1.889400e+00	1.041845e-01	0.5655930856	-5.35675594	FALSE	FALSE
Q03519	TAP2	-1.165835e-01	4.056249	-1.447353e+00	1.944435e-01	0.6471227091	-5.35691713	FALSE	FALSE
Q8TAA9	VANGL1	1.775386e-01	4.030254	6.691768e-01	5.265231e-01	0.8495836675	-5.35745763	FALSE	FALSE
Q9H425	C1orf198	1.250611e-01	4.054203	8.944624e-01	4.031114e-01	0.7917739652	-5.35759090	FALSE	FALSE
P34913	EPHX2	-7.036031e-02	4.034315	-2.550033e-01	8.066324e-01	0.9507264063	-5.35869376	FALSE	TRUE
Q5VTE6	ANGEL2	1.142627e-01	4.050166	6.096458e-01	5.628770e-01	0.8634070592	-5.35946862	FALSE	FALSE
Q92574	TSC1	1.132614e-01	4.045970	5.179915e-01	6.216921e-01	0.8889193932	-5.35960360	FALSE	FALSE
Q8N0S6	CENPL	-1.368647e-01	4.031937	-4.916891e-01	6.391723e-01	0.8944848260	-5.35981307	FALSE	FALSE
O75787	ATP6AP2	-1.914097e-01	4.045555	-1.129509e+00	2.988020e-01	0.7263990454	-5.36012576	FALSE	FALSE
Q6P4E1	CASC4	1.535303e-01	4.052146	1.250229e+00	2.545230e-01	0.6949251018	-5.36046979	FALSE	FALSE
Q9UPM8	AP4E1	-1.308517e-01	4.048213	-6.874750e-01	5.156539e-01	0.8450632343	-5.36106048	FALSE	FALSE
P98196	ATP11A	-1.697194e-01	4.044898	-8.878113e-01	4.064253e-01	0.7917739652	-5.36176048	FALSE	FALSE
Q6UWP2	DHRS11	1.552262e-01	4.039954	6.790442e-01	5.206438e-01	0.8470685230	-5.36179993	FALSE	FALSE
Q5T1V6	DDX59	1.419143e-01	4.043469	6.596889e-01	5.322160e-01	0.8510949531	-5.36320487	FALSE	FALSE
P11172	UMPS	-7.830342e-02	4.057995	-2.003364e+00	8.852584e-02	0.5398949964	-5.36329385	FALSE	FALSE
Q8WV92	MITD1	-1.880974e-01	4.047077	-1.235040e+00	2.597660e-01	0.6996749506	-5.36377759	FALSE	FALSE
Q9H0X9	OSBPL5	-1.437555e-01	4.049797	-8.541280e-01	4.235180e-01	0.8024116025	-5.36384525	FALSE	FALSE
P09914	IFIT1	1.749541e-01	4.025932	5.986933e-01	5.697274e-01	0.8682337348	-5.36485466	FALSE	FALSE
Q9Y496	KIF3A	1.703119e-01	4.049934	1.237526e+00	2.589016e-01	0.6987861465	-5.36523360	FALSE	FALSE
Q96BY6	DOCK10	1.637150e-01	4.046118	8.826383e-01	4.090167e-01	0.7920132077	-5.36553461	FALSE	FALSE
P78559	MAP1A	8.658432e-02	4.057833	1.687704e+00	1.388160e-01	0.5981533016	-5.36561066	FALSE	FALSE
Q9Y3D3	MRPS16	-1.777428e-01	4.051245	-1.590532e+00	1.592167e-01	0.6130062472	-5.36602799	FALSE	FALSE
Q96NW4	ANKRD27	2.355580e-01	4.018881	7.804074e-01	4.627323e-01	0.8189152031	-5.36682914	FALSE	FALSE
Q96J84	KIRREL1	-3.343920e-02	4.038716	-1.267105e-01	9.030155e-01	0.9814048986	-5.36716379	FALSE	FALSE
Q53RE8	ANKRD39	1.704796e-01	4.050381	1.240251e+00	2.579570e-01	0.6980778605	-5.36731077	FALSE	FALSE
P15586	GNS	1.262073e-01	4.055155	1.217206e+00	2.660405e-01	0.7080640264	-5.36734517	FALSE	FALSE
Q9UPZ3	HPS5	-6.368740e-02	4.015297	-1.834534e-01	8.600562e-01	0.9679046244	-5.36750054	FALSE	FALSE
Q8IZH2	XRN1	9.374656e-02	4.058026	1.275071e+00	2.461453e-01	0.6854886993	-5.36751970	FALSE	FALSE
Q15326	ZMYND11	-1.207225e-01	4.013324	-3.498097e-01	7.375863e-01	0.9312463211	-5.36784128	FALSE	FALSE
Q96E09	FAM122A	2.578271e-01	3.958575	5.399802e-01	6.072794e-01	0.8851187958	-5.36829814	FALSE	FALSE
Q6IPR3	TYW3	-1.428953e-01	4.053650	-1.274448e+00	2.463522e-01	0.6855199801	-5.36832592	FALSE	FALSE
Q93084	ATP2A3	-9.543243e-02	4.057385	-1.807450e+00	1.171024e-01	0.5810006464	-5.36837435	FALSE	FALSE
Q9NS73	MBIP	1.168732e-01	4.056003	1.090600e+00	3.143798e-01	0.7358685238	-5.36871548	FALSE	FALSE
A0JNW5	UHRF1BP1L	-1.112888e-01	4.040425	-4.657131e-01	6.566843e-01	0.9018960159	-5.36929826	FALSE	FALSE
P56524	HDAC4	8.245411e-02	4.057986	1.706130e+00	1.352392e-01	0.5957753168	-5.36943283	FALSE	FALSE
O95248	SBF1	-1.979474e-01	4.015159	-6.236899e-01	5.541658e-01	0.8591191405	-5.36994773	FALSE	FALSE
Q9NZ52	GGA3	1.392095e-01	4.054319	1.365903e+00	2.175341e-01	0.6680830218	-5.37029477	FALSE	FALSE
Q8NCE0	TSEN2	1.284760e-01	4.054325	1.051895e+00	3.305293e-01	0.7473915438	-5.37033887	FALSE	FALSE
Q8IWA4	MFN1	1.581448e-01	4.048781	9.657371e-01	3.688648e-01	0.7693583716	-5.37159360	FALSE	FALSE
Q14571	ITPR2	-1.345218e-01	4.048623	-7.338228e-01	4.887799e-01	0.8316616354	-5.37161798	FALSE	FALSE
Q9UKX7	NUP50	9.830474e-02	4.057322	2.223154e+00	6.467327e-02	0.4948292300	-5.37239313	FALSE	FALSE
Q9H5Q4	TFB2M	-1.404853e-01	4.054216	-1.385911e+00	2.116439e-01	0.6649299576	-5.37300768	FALSE	FALSE
Q00325	SLC25A3	4.725376e-02	4.058611	2.711695e+00	3.250054e-02	0.4116948282	-5.37365940	FALSE	FALSE
Q9P209	CEP72	-1.304340e-01	4.048083	-6.776579e-01	5.214672e-01	0.8472712826	-5.37430132	FALSE	FALSE
Q9BZH6	WDR11	-8.945207e-02	4.058034	-1.400916e+00	2.073209e-01	0.6585896316	-5.37462666	FALSE	FALSE
O95361	TRIM16	-1.251544e-01	4.051548	-7.616653e-01	4.730947e-01	0.8239909972	-5.37465502	FALSE	FALSE
P00492	HPRT1	-8.056792e-02	4.057927	-2.327935e+00	5.571644e-02	0.4727846804	-5.37473567	FALSE	FALSE
Q9BU76	MMTAG2	1.016455e-01	4.057129	1.700771e+00	1.362702e-01	0.5960286227	-5.37487599	FALSE	FALSE
Q13574	DGKZ	1.246708e-01	4.052242	7.687471e-01	4.691606e-01	0.8222967958	-5.37489990	FALSE	FALSE
Q96IG2	FBXL20	-2.649841e-01	3.994481	-6.924073e-01	5.127491e-01	0.8436513868	-5.37509943	FALSE	FALSE
Q15468	STIL	-1.263913e-01	4.052731	-8.195491e-01	4.416038e-01	0.8122440450	-5.37538243	FALSE	FALSE
Q96KQ7	EHMT2	1.104714e-01	4.056635	1.629574e+00	1.507005e-01	0.6104723136	-5.37629501	FALSE	FALSE
Q6NUM9	RETSAT	1.871080e-01	4.041009	8.813971e-01	4.096403e-01	0.7926151569	-5.37664742	FALSE	FALSE
Q9H9J4	USP42	1.864279e-01	4.046262	1.093433e+00	3.132236e-01	0.7354547550	-5.37777150	FALSE	FALSE
P30040	ERP29	-7.977914e-02	4.057947	-2.380437e+00	5.171876e-02	0.4651605962	-5.37827614	FALSE	FALSE
P08195	SLC3A2	-8.359735e-02	4.057806	-2.102577e+00	7.681953e-02	0.5185985849	-5.37984591	FALSE	FALSE
Q16875	PFKFB3	-1.469901e-01	4.047474	-7.985306e-01	4.528631e-01	0.8155735760	-5.38041626	FALSE	FALSE
P82912	MRPS11	-2.318617e-01	4.043588	-1.423521e+00	2.009589e-01	0.6511603307	-5.38043400	FALSE	FALSE
Q9NVV4	MTPAP	1.276479e-01	4.055451	1.488684e+00	1.835992e-01	0.6333463736	-5.38107197	FALSE	FALSE
O43586	PSTPIP1	-1.151064e-01	4.041458	-4.825932e-01	6.452767e-01	0.8966894704	-5.38125520	FALSE	FALSE
Q9UNK9	ANGEL1	1.364422e-01	4.039049	5.518963e-01	5.995470e-01	0.8835299954	-5.38126892	FALSE	FALSE
Q96P53	WDFY2	9.994093e-02	4.039591	3.992777e-01	7.025337e-01	0.9182790367	-5.38134641	FALSE	FALSE
Q9H8H2	DDX31	-1.254666e-01	4.054654	-1.032665e+00	3.387982e-01	0.7517517885	-5.38155464	FALSE	FALSE
Q9Y592	CEP83	-1.442558e-01	4.007732	-4.105010e-01	6.946857e-01	0.9163376008	-5.38194043	FALSE	FALSE
Q96G46	DUS3L	1.293067e-01	4.055286	1.515037e+00	1.769781e-01	0.6290589397	-5.38201828	FALSE	FALSE
Q9UKV3	ACIN1	8.057855e-02	4.057907	2.174443e+00	6.932615e-02	0.5039177112	-5.38212084	FALSE	FALSE
P57088	TMEM33	-1.472033e-01	4.054543	-1.841159e+00	1.116093e-01	0.5739177072	-5.38232207	FALSE	FALSE
Q8TEP8	CEP192	1.043655e-01	4.050250	5.497156e-01	6.009579e-01	0.8840057442	-5.38248332	FALSE	FALSE
Q9UBS8	RNF14	1.666380e-01	4.047732	9.976768e-01	3.542654e-01	0.7598827934	-5.38327321	FALSE	FALSE
P36915	GNL1	9.698751e-02	4.057308	1.775630e+00	1.225287e-01	0.5855454501	-5.38347760	FALSE	FALSE
Q8WY91	THAP4	2.051878e-02	4.030891	6.957308e-02	9.466339e-01	0.9877064484	-5.38669518	FALSE	FALSE
Q96RR1	TWNK	-1.078403e-01	4.051094	-5.985023e-01	5.698473e-01	0.8682337348	-5.38675095	FALSE	FALSE
Q6IQ32	ADNP2	1.010820e-01	4.042793	4.364230e-01	6.767158e-01	0.9086869956	-5.38801126	FALSE	FALSE
Q9H832	UBE2Z	8.495973e-02	4.057956	1.587846e+00	1.598188e-01	0.6130062472	-5.38829425	FALSE	FALSE
Q96A26	FAM162A	9.470097e-02	4.057480	2.247356e+00	6.248131e-02	0.4899274837	-5.38855281	FALSE	FALSE
Q13868	EXOSC2	5.698777e-02	4.058546	2.026687e+00	8.562243e-02	0.5387000785	-5.38868650	FALSE	FALSE
Q9P2D0	IBTK	8.568175e-02	4.049948	4.307910e-01	6.806012e-01	0.9104301189	-5.38872638	FALSE	FALSE
Q9BTX7	TTPAL	1.513243e-01	4.037556	6.407495e-01	5.436954e-01	0.8557120184	-5.38894474	FALSE	FALSE
O14893	GEMIN2	1.357967e-01	4.054339	1.320148e+00	2.315563e-01	0.6761680581	-5.38962130	FALSE	FALSE
Q9NPG3	UBN1	-1.240332e-01	4.037151	-5.111524e-01	6.262124e-01	0.8913543076	-5.39007259	FALSE	FALSE
Q01970	PLCB3	-8.560857e-02	4.026175	-2.847821e-01	7.847064e-01	0.9459340625	-5.39112545	FALSE	FALSE
P35222	CTNNB1	-1.273814e-01	4.034794	-4.826263e-01	6.452544e-01	0.8966894704	-5.39123340	FALSE	FALSE
Q68CZ6	HAUS3	1.102177e-01	4.056603	1.125061e+00	3.005498e-01	0.7278211987	-5.39123972	FALSE	FALSE
Q96BQ5	CCDC127	-1.412370e-01	4.052222	-1.022410e+00	3.432751e-01	0.7543472682	-5.39137510	FALSE	FALSE
P62070	RRAS2	1.203967e-01	4.055538	1.151927e+00	2.901208e-01	0.7230565051	-5.39262276	FALSE	FALSE
P17028	ZNF24	1.376507e-01	4.054252	1.357015e+00	2.201974e-01	0.6700586135	-5.39296107	FALSE	FALSE
P48553	TRAPPC10	1.132622e-01	4.053193	7.082183e-01	5.035091e-01	0.8382116274	-5.39298209	FALSE	FALSE
O00203	AP3B1	-8.996449e-02	4.057718	-1.559257e+00	1.663628e-01	0.6161662609	-5.39397471	FALSE	FALSE
Q9NYB0	TERF2IP	8.580409e-02	4.057752	1.872555e+00	1.067203e-01	0.5684580514	-5.39627556	FALSE	FALSE
Q8ND25	ZNRF1	-1.084112e-01	4.055232	-7.851448e-01	4.601382e-01	0.8177500957	-5.39657277	FALSE	FALSE
Q8N2K1	UBE2J2	1.283613e-01	4.041699	5.592798e-01	5.947839e-01	0.8810990149	-5.39815878	FALSE	FALSE
Q16698	DECR1	7.537745e-02	4.058046	2.194283e+00	6.739126e-02	0.5020734813	-5.39818130	FALSE	FALSE
P30533	LRPAP1	-1.181168e-01	4.056026	-1.533096e+00	1.725691e-01	0.6251860194	-5.39828779	FALSE	FALSE
Q9BZ23	PANK2	1.560215e-01	4.051662	1.202663e+00	2.712530e-01	0.7134216233	-5.39834678	FALSE	FALSE
O43148	RNMT	1.385372e-01	4.054996	1.723745e+00	1.319026e-01	0.5936357574	-5.39873705	FALSE	FALSE
Q9NX07	TRNAU1AP	-1.248512e-01	4.054902	-1.084620e+00	3.168323e-01	0.7373121433	-5.39893658	FALSE	FALSE
Q9H1I8	ASCC2	1.407470e-01	4.054135	1.431081e+00	1.988707e-01	0.6485370514	-5.39898565	FALSE	FALSE
Q92664	GTF3A	-1.420313e-01	4.049467	-8.391759e-01	4.312715e-01	0.8057651420	-5.40170261	FALSE	FALSE
Q9UFC0	LRWD1	8.726534e-02	4.057844	1.559550e+00	1.662944e-01	0.6161662609	-5.40250943	FALSE	FALSE
Q9H098	FAM107B	1.292179e-01	4.054497	1.157966e+00	2.878186e-01	0.7230565051	-5.40353020	FALSE	FALSE
Q6PL24	TMED8	1.486234e-01	4.053727	1.486747e+00	1.840948e-01	0.6333463736	-5.40450774	FALSE	FALSE
Q14687	GSE1	-1.041363e-01	4.057046	-1.298345e+00	2.385151e-01	0.6798250546	-5.40494307	FALSE	FALSE
Q684P5	RAP1GAP2	-1.589430e-01	4.047766	-9.424176e-01	3.798152e-01	0.7757236683	-5.40598535	FALSE	FALSE
Q13469	NFATC2	1.112492e-01	4.055428	8.546180e-01	4.232656e-01	0.8021943647	-5.40640045	FALSE	FALSE
Q8IZD2	KMT2E	1.055701e-01	4.054026	6.738373e-01	5.237409e-01	0.8482943456	-5.40723078	FALSE	FALSE
O94927	HAUS5	1.029245e-01	4.056981	1.520644e+00	1.755982e-01	0.6286975063	-5.40725754	FALSE	FALSE
Q9BSY4	CHCHD5	1.116990e-01	4.055137	8.365901e-01	4.326227e-01	0.8062891460	-5.40741838	FALSE	FALSE
Q96N11	C7orf26	2.049576e-01	4.043484	1.176725e+00	2.807647e-01	0.7192913645	-5.40775714	FALSE	FALSE
Q9NQC3	RTN4	-1.308055e-01	4.056029	-2.260753e+00	6.130070e-02	0.4892299699	-5.40821946	FALSE	FALSE
Q969F9	HPS3	9.408802e-02	4.056706	6.857282e-01	5.166852e-01	0.8457308118	-5.40946133	FALSE	FALSE
Q9Y6M7	SLC4A7	-1.975018e-01	4.044170	-1.187011e+00	2.769596e-01	0.7163085806	-5.40947856	FALSE	FALSE
Q9UKL3	CASP8AP2	1.720887e-01	4.018183	5.428105e-01	6.054378e-01	0.8851187958	-5.40956296	FALSE	FALSE
Q13610	PWP1	1.365504e-01	4.055142	1.766162e+00	1.241898e-01	0.5860838388	-5.40964844	FALSE	FALSE
O60885	BRD4	6.229449e-02	4.058533	1.812400e+00	1.162796e-01	0.5792806481	-5.40978668	FALSE	FALSE
Q96JH7	VCPIP1	1.057698e-01	4.056842	1.352646e+00	2.215171e-01	0.6707683693	-5.41013827	FALSE	FALSE
Q8NEZ4	KMT2C	-7.900384e-02	4.053060	-4.389302e-01	6.749896e-01	0.9086723369	-5.41015475	FALSE	FALSE
Q92966	SNAPC3	-1.913645e-01	4.020243	-6.360279e-01	5.465810e-01	0.8560231259	-5.41096105	FALSE	FALSE
Q9Y266	NUDC	-1.308040e-01	4.056340	-2.571592e+00	3.950788e-02	0.4340423264	-5.41165223	FALSE	FALSE
O00151	PDLIM1	1.651052e-01	4.052894	1.703208e+00	1.358004e-01	0.5957753168	-5.41332729	FALSE	FALSE
Q9H5Z1	DHX35	8.995711e-02	4.058003	1.294912e+00	2.396274e-01	0.6798250546	-5.41385700	FALSE	FALSE
Q01650	SLC7A5	-1.143821e-01	4.056393	-1.660840e+00	1.441931e-01	0.6041416693	-5.41452493	FALSE	FALSE
P23458	JAK1	1.450547e-01	4.047920	7.967117e-01	4.538469e-01	0.8160839416	-5.41566149	FALSE	FALSE
O14686	KMT2D	8.915275e-02	4.049220	4.527862e-01	6.654885e-01	0.9056612384	-5.41581759	FALSE	FALSE
P29017	CD1C	1.675527e-01	4.051263	1.379258e+00	2.135863e-01	0.6667307311	-5.41592377	FALSE	FALSE
O60524	NEMF	1.147996e-01	4.055419	9.797824e-01	3.623881e-01	0.7647369234	-5.41598410	FALSE	FALSE
Q8TDJ6	DMXL2	1.028484e-01	4.036787	3.954830e-01	7.051962e-01	0.9194701324	-5.41647497	FALSE	FALSE
Q9H2U1	DHX36	-9.925549e-02	4.057250	-1.443125e+00	1.955850e-01	0.6471227091	-5.41669624	FALSE	FALSE
Q8TAF3	WDR48	1.086342e-01	4.056656	1.590830e+00	1.591501e-01	0.6130062472	-5.41745389	FALSE	FALSE
Q92520	FAM3C	-1.028530e-01	4.057007	-1.410032e+00	2.047336e-01	0.6555942338	-5.41764081	FALSE	FALSE
Q6NTE8	MRNIP	-1.991635e-01	4.026489	-7.320465e-01	4.897923e-01	0.8316904879	-5.41764312	FALSE	FALSE
Q5VIR6	VPS53	-1.106493e-01	4.056427	-1.290223e+00	2.411539e-01	0.6806797890	-5.41807936	FALSE	FALSE
Q9NPL8	TIMMDC1	-1.325537e-01	4.051953	-9.116799e-01	3.946267e-01	0.7859462301	-5.41844297	FALSE	FALSE
Q9H7P9	PLEKHG2	-5.476914e-02	4.036395	-2.044023e-01	8.443171e-01	0.9622467428	-5.41896380	FALSE	FALSE
O14618	CCS	1.793421e-01	4.048940	1.280838e+00	2.442351e-01	0.6822386192	-5.41942391	FALSE	FALSE
Q96CX2	KCTD12	1.443800e-01	4.051926	1.068431e+00	3.235496e-01	0.7409725262	-5.42016658	FALSE	FALSE
Q9Y2U5	MAP3K2	1.469530e-01	4.046857	7.934261e-01	4.556278e-01	0.8169514460	-5.42023248	FALSE	FALSE
P08758	ANXA5	-5.741758e-02	4.058449	-2.553144e+00	4.054264e-02	0.4356486294	-5.42260008	FALSE	FALSE
Q9Y546	LRRC42	-1.974120e-01	4.044263	-1.142496e+00	2.937470e-01	0.7244311109	-5.42260170	FALSE	FALSE
Q96BY7	ATG2B	9.860940e-02	4.057504	1.012195e+00	3.477809e-01	0.7568813247	-5.42283020	FALSE	FALSE
Q7Z7A3	CTU1	-1.823388e-01	4.048654	-1.287241e+00	2.421291e-01	0.6806797890	-5.42336855	FALSE	FALSE
Q5HYK3	COQ5	-1.475663e-01	4.048613	-8.851836e-01	4.077401e-01	0.7920132077	-5.42365330	FALSE	FALSE
Q9BWE0	REPIN1	1.777345e-01	4.043707	9.464150e-01	3.779206e-01	0.7751591359	-5.42427991	FALSE	FALSE
Q4VCS5	AMOT	-6.135260e-02	4.055539	-3.637075e-01	7.276649e-01	0.9275250001	-5.42434699	FALSE	FALSE
Q66K64	DCAF15	-1.061834e-01	4.056625	-1.018195e+00	3.451286e-01	0.7543472682	-5.42509343	FALSE	FALSE
Q14188	TFDP2	1.748813e-01	4.045307	9.846265e-01	3.601750e-01	0.7638804588	-5.42520841	FALSE	FALSE
P39880	CUX1	9.454782e-02	4.057622	1.303134e+00	2.369711e-01	0.6787578195	-5.42524794	FALSE	FALSE
Q8N442	GUF1	8.081606e-03	4.038616	3.163261e-02	9.757182e-01	0.9928520053	-5.42525076	FALSE	FALSE
Q8TBA6	GOLGA5	-9.309887e-02	4.058104	-9.861983e-01	3.594592e-01	0.7638804588	-5.42595505	FALSE	FALSE
Q86UY6	NAA40	1.388599e-01	4.051980	1.019561e+00	3.445269e-01	0.7543472682	-5.42620255	FALSE	FALSE
Q8NHY2	COP1	1.042535e-01	3.997519	2.670045e-01	7.977719e-01	0.9478882415	-5.42626342	FALSE	FALSE
Q9ULM6	CNOT6	1.171619e-01	4.049605	6.405068e-01	5.438434e-01	0.8557120184	-5.42642219	FALSE	FALSE
Q9UBT6	POLK	6.983160e-03	4.058305	4.242918e-02	9.674356e-01	0.9911853053	-5.42699244	FALSE	FALSE
Q8N806	UBR7	1.645845e-01	4.053647	1.921413e+00	9.952795e-02	0.5586777335	-5.42767745	FALSE	FALSE
Q8NFF5	FLAD1	-1.210505e-01	4.053971	-9.008264e-01	3.999595e-01	0.7896184806	-5.42813495	FALSE	FALSE
P18206	VCL	1.226258e-01	4.055008	1.122180e+00	3.016865e-01	0.7287004347	-5.42920682	FALSE	FALSE
Q9H173	SIL1	-2.078432e-01	4.031193	-8.392363e-01	4.312399e-01	0.8057651420	-5.42928217	FALSE	FALSE
Q08999	RBL2	-6.629665e-02	4.018136	-1.997599e-01	8.477986e-01	0.9632478075	-5.42944064	FALSE	FALSE
Q9BYC9	MRPL20	-1.491103e-01	4.051403	-1.118440e+00	3.031674e-01	0.7292540970	-5.42985313	FALSE	FALSE
Q15800	MSMO1	1.645840e-01	4.046350	9.457491e-01	3.782357e-01	0.7751591359	-5.43040561	FALSE	FALSE
P20226	TBP	1.387655e-01	4.054172	1.442146e+00	1.958503e-01	0.6471227091	-5.43056871	FALSE	FALSE
Q9GZT9	EGLN1	1.588751e-01	4.050699	1.167128e+00	2.843550e-01	0.7203296027	-5.43061396	FALSE	FALSE
Q96S90	LYSMD1	-9.627670e-02	4.057682	-9.716501e-01	3.661273e-01	0.7670219356	-5.43090354	FALSE	FALSE
Q9BT23	LIMD2	2.040902e-01	4.050264	1.881440e+00	1.053754e-01	0.5668861969	-5.43100763	FALSE	FALSE
O95900	TRUB2	-1.150379e-01	4.039281	-4.834220e-01	6.447192e-01	0.8966894704	-5.43116266	FALSE	FALSE
P49760	CLK2	-2.266348e-01	4.029273	-9.189781e-01	3.910710e-01	0.7841108971	-5.43157073	FALSE	FALSE
Q9P2K2	TXNDC16	-3.284572e-02	4.054535	-1.803293e-01	8.624096e-01	0.9681140147	-5.43211737	FALSE	FALSE
Q9NZM4	BICRA	1.456331e-01	4.053543	1.374539e+00	2.149738e-01	0.6677507719	-5.43231565	FALSE	FALSE
Q96JK2	DCAF5	1.803915e-01	4.045201	1.022032e+00	3.434409e-01	0.7543472682	-5.43232723	FALSE	FALSE
O14920	IKBKB	1.330393e-01	4.053896	1.151334e+00	2.903476e-01	0.7230565051	-5.43274547	FALSE	FALSE
Q9Y217	MTMR6	-1.338129e-01	4.053907	-1.183737e+00	2.781659e-01	0.7163085806	-5.43281941	FALSE	FALSE
Q9HCJ0	TNRC6C	1.025060e-01	4.057054	1.189739e+00	2.759577e-01	0.7163085806	-5.43289587	FALSE	FALSE
P14151	SELL	-1.965101e-01	4.022632	-6.766297e-01	5.220785e-01	0.8472712826	-5.43293465	FALSE	FALSE
P45844	ABCG1	-1.079764e-01	4.033366	-4.008060e-01	7.014627e-01	0.9179364281	-5.43343489	FALSE	FALSE
Q9UHJ3	SFMBT1	9.178393e-02	4.052852	5.420969e-01	6.059018e-01	0.8851187958	-5.43366399	FALSE	FALSE
Q9NP87	POLM	-7.119392e-02	4.051786	-3.793718e-01	7.165503e-01	0.9255800185	-5.43384860	FALSE	FALSE
Q5SZL2	CEP85L	-8.126656e-02	4.053901	-4.828036e-01	6.451352e-01	0.8966894704	-5.43408318	FALSE	FALSE
Q8TCE6	DENND10	-1.092303e-01	4.055529	-8.760519e-01	4.123338e-01	0.7946792241	-5.43433456	FALSE	FALSE
O60568	PLOD3	6.327361e-02	4.057024	4.073321e-01	6.968974e-01	0.9165066422	-5.43451649	FALSE	FALSE
Q9Y2Q3	GSTK1	-1.127020e-01	4.056254	-1.379552e+00	2.135003e-01	0.6667307311	-5.43459933	FALSE	FALSE
Q7Z7A1	CNTRL	-7.717271e-02	4.050826	-4.082795e-01	6.962359e-01	0.9164641142	-5.43496890	FALSE	FALSE
P98155	VLDLR	-1.216052e-01	4.052407	-8.113144e-01	4.459911e-01	0.8129267974	-5.43521569	FALSE	FALSE
Q99439	CNN2	1.015850e-01	4.049719	5.423121e-01	6.057619e-01	0.8851187958	-5.43605594	FALSE	FALSE
Q03393	PTS	1.948532e-01	4.031162	7.641601e-01	4.717062e-01	0.8238803744	-5.43634511	FALSE	FALSE
Q13838	DDX39B	-6.282077e-02	4.058353	-2.132426e+00	7.361241e-02	0.5148450412	-5.43641275	FALSE	FALSE
Q9H2C0	GAN	1.670774e-01	4.047836	1.064505e+00	3.251956e-01	0.7429763637	-5.43691923	FALSE	FALSE
Q9H3L0	MMADHC	-1.142628e-01	4.054462	-8.507609e-01	4.252551e-01	0.8033846877	-5.43696076	FALSE	FALSE
Q9H930	SP140L	-1.234204e-01	4.050028	-7.226057e-01	4.951969e-01	0.8330928985	-5.43711323	FALSE	FALSE
Q16854	DGUOK	-1.416147e-01	4.053090	-1.218924e+00	2.654305e-01	0.7070863805	-5.43792531	FALSE	FALSE
Q6DKK2	TTC19	-1.195382e-01	4.053078	-8.098966e-01	4.467496e-01	0.8129267974	-5.43801622	FALSE	FALSE
Q9BRP1	PDCD2L	2.577681e-01	4.033280	1.166442e+00	2.846131e-01	0.7203296027	-5.43831278	FALSE	FALSE
Q58EX7	PLEKHG4	-1.172362e-01	4.050864	-6.892401e-01	5.146131e-01	0.8442270229	-5.43839078	FALSE	FALSE
Q9P2E9	RRBP1	1.405848e-01	4.053408	1.237908e+00	2.587690e-01	0.6987861465	-5.43881579	FALSE	FALSE
Q9UHB7	AFF4	1.200952e-01	4.054851	1.021659e+00	3.436048e-01	0.7543472682	-5.43886903	FALSE	FALSE
Q5SXM2	SNAPC4	1.035527e-01	4.055590	7.872691e-01	4.589782e-01	0.8177500957	-5.43971818	FALSE	FALSE
Q12815	TROAP	-9.675941e-02	4.050127	-5.194909e-01	6.207034e-01	0.8889193932	-5.43984737	FALSE	FALSE
Q92620	DHX38	1.060299e-01	4.056708	1.392891e+00	2.096230e-01	0.6626499559	-5.44000175	FALSE	FALSE
Q9NX38	ABITRAM	1.334486e-01	4.051138	8.685669e-01	4.161275e-01	0.7982741436	-5.44003244	FALSE	FALSE
Q9Y5N5	N6AMT1	-2.244233e-02	4.035340	-8.306843e-02	9.363075e-01	0.9851403475	-5.44015039	FALSE	FALSE
P35711	SOX5	2.260605e-02	4.057051	1.345649e-01	8.970442e-01	0.9792354809	-5.44070808	FALSE	FALSE
P05166	PCCB	9.444853e-02	4.054072	5.971648e-01	5.706874e-01	0.8685539979	-5.44079922	FALSE	FALSE
P78345	RPP38	-2.138443e-01	3.981661	-5.318613e-01	6.125794e-01	0.8866688992	-5.44106821	FALSE	FALSE
Q9Y5B6	PAXBP1	1.131937e-01	4.056168	1.265903e+00	2.492086e-01	0.6884919689	-5.44112591	FALSE	FALSE
Q8IUI8	CRLF3	1.004238e-01	4.057069	1.542175e+00	1.703912e-01	0.6223817378	-5.44117687	FALSE	FALSE
Q12982	BNIP2	-1.383760e-01	4.051664	-9.938898e-01	3.559724e-01	0.7602791383	-5.44128346	FALSE	FALSE
Q9NYJ8	TAB2	1.560497e-01	4.048415	9.603192e-01	3.713869e-01	0.7703184968	-5.44207762	FALSE	FALSE
O60861	GAS7	1.163650e-01	4.055908	1.314447e+00	2.333586e-01	0.6761680581	-5.44256814	FALSE	FALSE
Q9H1Y0	ATG5	1.249929e-01	4.054570	1.105129e+00	3.084865e-01	0.7329699693	-5.44299205	FALSE	FALSE
Q14592	ZNF460	-9.960393e-02	4.038067	-4.004758e-01	7.016940e-01	0.9179364281	-5.44353519	FALSE	FALSE
Q15545	TAF7	-1.082504e-01	4.056500	-1.340537e+00	2.252116e-01	0.6728630432	-5.44361083	FALSE	FALSE
Q9UHJ6	SHPK	1.043485e-01	4.056607	9.856302e-01	3.597178e-01	0.7638804588	-5.44408775	FALSE	FALSE
Q8WVX9	FAR1	-1.173457e-01	4.055831	-1.289610e+00	2.413540e-01	0.6806797890	-5.44425440	FALSE	FALSE
O94953	KDM4B	9.325195e-03	4.044367	4.011552e-02	9.692102e-01	0.9911853053	-5.44497603	FALSE	FALSE
Q9BVV7	TIMM21	1.706531e-01	4.045494	9.888518e-01	3.582533e-01	0.7625807887	-5.44524611	FALSE	FALSE
Q14168	MPP2	-2.112034e-01	4.046620	-1.484465e+00	1.846803e-01	0.6333463736	-5.44581217	FALSE	FALSE
P13747	HLA-E	2.024393e-01	4.004713	5.489157e-01	6.014759e-01	0.8840057442	-5.44658198	FALSE	FALSE
Q8NBR6	MINDY2	1.209526e-01	4.045873	5.864499e-01	5.774436e-01	0.8731343146	-5.44753711	FALSE	FALSE
Q8NBF2	NHLRC2	-1.521907e-01	4.050419	-1.084421e+00	3.169143e-01	0.7373121433	-5.44790406	FALSE	FALSE
Q9UHQ9	CYB5R1	-1.735986e-01	4.047113	-1.086993e+00	3.158571e-01	0.7363756195	-5.44835505	FALSE	FALSE
Q96EU6	RRP36	2.103967e-01	4.044689	1.305455e+00	2.362258e-01	0.6779035936	-5.44882011	FALSE	FALSE
Q07817	BCL2L1	-8.999827e-02	4.057660	-1.476018e+00	1.868622e-01	0.6353094808	-5.44885881	FALSE	FALSE
[truncated: 3,827 more rows]
