# Supplementary material for: A Type II CDK6 Degrader Enables Cellular Targeting beyond the Limits of Type II Inhibition
Source: J Am Chem Soc. 2026 Jun 26;148(26):27951–64. doi: 10.1021/jacs.6c10277 (PMC13352627; doi:10.1021/jacs.6c10277)
Supplement: Supplementary file 3 [file ja6c10277_si_003.zip › Raw proteomics data _ IP and WP 2026 05/wp-esf_573_esf4_diann_directdia_library_20240604v3_rs14k_3c4r_20251021_Limma_output_JHK.02.065.1_vs_DMSO.csv]

Accession	Gene.Symbol	logFC	AveExpr	t	P.Value	adj.P.Val	B	Control.Fully.Imputed	Contrast.Fully.Imputed
P06239	LCK	-1.1050146954	3.973007	-25.821821403	7.513789e-08	0.0004377534	9.129908381	FALSE	FALSE
Q13442	PDAP1	0.2319157240	4.054658	17.696305714	8.703820e-07	0.0012677113	6.569112258	FALSE	FALSE
Q00535	CDK5	-1.7257333082	3.862652	-20.453848270	3.413726e-07	0.0006629455	6.073569442	FALSE	FALSE
Q16539	MAPK14	-1.2567907483	3.950200	-21.371805631	2.568392e-07	0.0006629455	6.065829742	FALSE	FALSE
Q00534	CDK6	-0.2585844590	4.053733	-13.458062784	5.032445e-06	0.0058638052	4.699501735	FALSE	FALSE
P06493	CDK1	-0.6612106831	4.026177	-12.666387523	7.396226e-06	0.0071817353	4.530219122	FALSE	FALSE
P14649	MYL6B	0.2833201701	4.052309	10.933908706	1.869136e-05	0.0136119806	3.264971076	FALSE	FALSE
P09497	CLTB	1.0806209884	3.957766	10.659048099	2.191923e-05	0.0141890491	3.201107313	FALSE	FALSE
O14976	GAK	-0.6657778738	4.025379	-10.060033826	3.143080e-05	0.0183115827	2.975074859	FALSE	FALSE
P24941	CDK2	-0.7947280036	4.010239	-9.350968911	4.940435e-05	0.0207015984	2.679087620	FALSE	FALSE
P18124	RPL7	-0.5780036028	4.032641	-9.818572173	3.654451e-05	0.0193553026	2.518365995	FALSE	FALSE
Q9HBL8	NMRAL1	-0.8742813077	4.001810	-9.340502867	4.974637e-05	0.0207015984	2.363838578	FALSE	FALSE
Q15392	DHCR24	-0.4285282614	4.044727	-8.368780749	9.739479e-05	0.0283711017	2.029021922	FALSE	FALSE
P40429	RPL13A	-0.5396595062	4.035618	-9.119404046	5.764412e-05	0.0223889749	1.947985127	FALSE	FALSE
Q15185	PTGES3	0.1779493009	4.056276	9.567475456	4.289781e-05	0.0207015984	1.817885106	FALSE	FALSE
P46777	RPL5	-0.2146274174	4.055167	-9.018663111	6.171103e-05	0.0224705301	1.804993240	FALSE	FALSE
O75496	GMNN	0.5700309148	4.030863	8.042267532	1.239090e-04	0.0288757587	1.803923161	FALSE	FALSE
Q9NYL2	MAP3K20	-0.6531327675	4.026663	-8.376933265	9.682094e-05	0.0283711017	1.753668056	FALSE	FALSE
P14209	CD99	1.1283621395	3.946598	8.386321561	9.616488e-05	0.0283711017	1.630691660	FALSE	FALSE
Q9BTL3	RAMAC	0.6163152228	4.027120	8.056483589	1.225960e-04	0.0288757587	1.619404101	FALSE	FALSE
P60660	MYL6	0.8028858428	4.002605	8.375784179	9.690159e-05	0.0283711017	1.600230077	FALSE	FALSE
P09496	CLTA	0.8713904418	3.991475	7.791003652	1.499771e-04	0.0312059426	1.460222832	FALSE	FALSE
Q32MZ4	LRRFIP1	0.3419858424	4.049247	7.592505934	1.750315e-04	0.0328946209	1.441899362	FALSE	FALSE
Q9NX55	HYPK	0.7103770319	4.016527	7.792726803	1.497782e-04	0.0312059426	1.358602865	FALSE	FALSE
P32969	RPL9	-0.6022892873	4.029559	-8.076505313	1.207736e-04	0.0288757587	1.354788848	FALSE	FALSE
P78417	GSTO1	0.1567772505	4.056858	8.055553314	1.226815e-04	0.0288757587	1.174299407	FALSE	FALSE
P63208	SKP1	0.6750734368	4.018680	7.308690682	2.195766e-04	0.0387652440	1.035535484	FALSE	FALSE
O43318	MAP3K7	-1.3173865571	3.930840	-7.408641046	2.025623e-04	0.0368789994	0.873483852	FALSE	FALSE
Q9UK76	JPT1	1.1786562484	3.931187	7.113445506	2.577146e-04	0.0441601590	0.856157475	FALSE	FALSE
P84077	ARF1	-0.2899183551	4.051902	-7.955355895	1.322933e-04	0.0296438742	0.817041805	FALSE	FALSE
O14950	MYL12B	0.2254983158	4.054536	7.742467273	1.557035e-04	0.0312802991	0.695840016	FALSE	FALSE
Q15293	RCN1	0.7210985469	4.010609	6.599941624	3.995590e-04	0.0554245409	0.643940819	FALSE	FALSE
Q15287	RNPS1	-0.4568598791	4.041193	-6.825622097	3.284738e-04	0.0494642547	0.490555045	FALSE	FALSE
Q6JBY9	RCSD1	0.7570691259	4.009334	6.773503174	3.435203e-04	0.0500337384	0.477847134	FALSE	FALSE
P30453	P30453	0.4976942782	4.036978	6.374735604	4.883688e-04	0.0608346404	0.476809468	FALSE	FALSE
Q15669	RHOH	-0.7979067299	4.008773	-6.688266271	3.698433e-04	0.0525538275	0.401505606	FALSE	FALSE
P19338	NCL	0.1789145902	4.056166	8.073358573	1.210580e-04	0.0288757587	0.401050064	FALSE	FALSE
Q14168	MPP2	-0.8754844746	3.994869	-6.287233486	5.287467e-04	0.0629184924	0.395919829	FALSE	FALSE
Q9UMX5	NENF	1.0572186919	3.951799	6.268444483	5.379015e-04	0.0629184924	0.352493450	FALSE	FALSE
Q13242	SRSF9	0.3103439283	4.050446	7.043287352	2.732156e-04	0.0443237617	0.259743435	FALSE	FALSE
Q9NZ32	ACTR10	-0.3719298927	4.048428	-6.145711275	6.023046e-04	0.0676402216	0.259689275	FALSE	FALSE
P51617	IRAK1	-1.6535831783	3.879090	-11.119100236	1.682332e-05	0.0136119806	0.247170816	FALSE	FALSE
P60842	EIF4A1	-0.2209867156	4.054811	-7.627319802	1.703121e-04	0.0328946209	0.225358898	FALSE	FALSE
O43768	ENSA	0.8366698912	3.993577	6.110474491	6.223738e-04	0.0676402216	0.056963966	FALSE	FALSE
O43852	CALU	0.4487668882	4.040479	6.264228568	5.399802e-04	0.0629184924	0.013248794	FALSE	FALSE
O95197	RTN3	-0.4248372047	4.043282	-6.060776239	6.519767e-04	0.0676867180	0.006075023	FALSE	FALSE
O43760	SYNGR2	0.6175674747	4.023889	5.843661318	8.013854e-04	0.0732078195	-0.016140083	FALSE	FALSE
P33241	LSP1	0.5012659966	4.036266	5.825754734	8.153403e-04	0.0732078195	-0.050010953	FALSE	FALSE
P61160	ACTR2	-0.2765600297	4.052330	-6.497381260	4.375128e-04	0.0579306774	-0.073341489	FALSE	FALSE
P18085	ARF4	-0.1694936888	4.056451	-6.816261632	3.311201e-04	0.0494642547	-0.073886503	FALSE	FALSE
P49755	TMED10	-0.2149263781	4.055071	-6.062268375	6.510651e-04	0.0676867180	-0.088941284	FALSE	FALSE
Q9H307	PNN	-0.2711163465	4.052629	-6.044156865	6.622284e-04	0.0676867180	-0.134262855	FALSE	FALSE
O43716	GATC	1.1640267244	3.940355	6.518327705	4.294408e-04	0.0579306774	-0.179655361	FALSE	FALSE
Q13546	RIPK1	-0.7956338936	4.006874	-5.657928675	9.603277e-04	0.0766420432	-0.187975583	FALSE	FALSE
Q9H2K8	TAOK3	-0.3838469109	4.046746	-5.617854267	9.991080e-04	0.0775902296	-0.219511943	FALSE	FALSE
P68036	UBE2L3	-0.1296446258	4.057510	-6.369305639	4.907704e-04	0.0608346404	-0.230728353	FALSE	FALSE
Q9NXR8	ING3	-0.1902810639	4.056081	-5.792606470	8.419025e-04	0.0732078195	-0.235877179	FALSE	FALSE
P46063	RECQL	-0.2116834885	4.055103	-6.008851447	6.846165e-04	0.0679978259	-0.255363209	FALSE	FALSE
P14854	COX6B1	0.3791484651	4.045902	5.908603898	7.529879e-04	0.0719165146	-0.277859456	FALSE	FALSE
P61803	DAD1	-0.3957634751	4.045577	-5.734263315	8.910577e-04	0.0753855276	-0.300119801	FALSE	FALSE
Q9BVW5	TIPIN	0.8159632634	4.000146	5.837914366	8.058345e-04	0.0732078195	-0.317358370	FALSE	FALSE
P63027	VAMP2	-0.4308317202	4.042834	-5.550548710	1.068273e-03	0.0787817490	-0.318207218	FALSE	FALSE
P25705	ATP5F1A	-0.1280381220	4.057492	-7.040358824	2.738852e-04	0.0443237617	-0.419720185	FALSE	FALSE
Q96B54	ZNF428	0.6981635390	4.012920	5.688760500	9.316440e-04	0.0753855276	-0.444240104	FALSE	FALSE
Q01813	PFKP	-0.1756354000	4.056279	-5.931700332	7.365774e-04	0.0715216690	-0.457938707	FALSE	FALSE
P12235	SLC25A4	-0.2332332396	4.054176	-6.102630838	6.269434e-04	0.0676402216	-0.500393466	FALSE	FALSE
Q13151	HNRNPA0	-0.3536123355	4.047867	-6.118711279	6.176157e-04	0.0676402216	-0.520276224	FALSE	FALSE
P05387	RPLP2	0.6934789338	4.014814	6.447000876	4.576408e-04	0.0592492251	-0.525880577	FALSE	FALSE
P12829	MYL4	0.5252051697	4.033084	5.298963222	1.378933e-03	0.0879946275	-0.545005229	FALSE	FALSE
P51858	HDGF	0.4135528259	4.043054	5.802381971	8.339691e-04	0.0732078195	-0.554323320	FALSE	FALSE
Q9NP97	DYNLRB1	0.3541769398	4.047529	5.344106700	1.316410e-03	0.0871523442	-0.556017367	FALSE	FALSE
O00232	PSMD12	-0.2064804528	4.055288	-5.593753127	1.023278e-03	0.0775902296	-0.574076701	FALSE	FALSE
O75436	VPS26A	-0.1926079849	4.055848	-5.527616124	1.093057e-03	0.0796019053	-0.591536938	FALSE	FALSE
O75688	PPM1B	-0.2331867487	4.054536	-5.297301975	1.381297e-03	0.0879946275	-0.634785363	FALSE	FALSE
Q9H9Q2	COPS7B	-0.2906502542	4.051655	-5.332932957	1.331584e-03	0.0871663738	-0.635752913	FALSE	FALSE
Q8NEJ9	NGDN	-0.8677473341	3.995500	-5.412002533	1.228282e-03	0.0841878937	-0.643877878	FALSE	FALSE
P47224	RABIF	0.3218890546	4.049531	5.258897946	1.437226e-03	0.0890774149	-0.681086158	FALSE	FALSE
Q9Y2V2	CARHSP1	0.3746267871	4.046074	6.002683061	6.886151e-04	0.0679978259	-0.684886189	FALSE	FALSE
P55957	BID	-0.2554497385	4.053229	-5.385381887	1.262020e-03	0.0847361063	-0.705569051	FALSE	FALSE
Q9H944	MED20	0.2870826717	4.051845	5.151888677	1.606950e-03	0.0956051511	-0.725951025	FALSE	FALSE
P10109	FDX1	0.4799007047	4.038194	5.048595953	1.792363e-03	0.1013816096	-0.764047271	FALSE	FALSE
P41223	BUD31	0.2039444734	4.055217	5.420913937	1.217215e-03	0.0841878937	-0.803823250	FALSE	FALSE
P40855	PEX19	1.0440854963	3.961168	5.578613416	1.038798e-03	0.0775902296	-0.838476628	FALSE	FALSE
P62841	RPS15	-0.2954776528	4.051193	-5.695152436	9.258189e-04	0.0753855276	-0.863451481	FALSE	FALSE
O43447	PPIH	0.1824256949	4.055925	5.582164242	1.035135e-03	0.0775902296	-0.865084543	FALSE	FALSE
P07195	LDHB	-0.1583639364	4.056736	-6.818645664	3.304438e-04	0.0494642547	-0.899557972	FALSE	FALSE
P49759	CLK1	1.1086881308	3.946527	5.455263924	1.175594e-03	0.0836702095	-0.953635262	FALSE	FALSE
Q8WU39	MZB1	0.3671425475	4.046280	5.437488036	1.196929e-03	0.0840157917	-0.981447080	FALSE	FALSE
P16615	ATP2A2	-0.2099693745	4.055121	-5.144720270	1.619099e-03	0.0956051511	-1.000389144	FALSE	FALSE
O00483	NDUFA4	-0.4149834500	4.043054	-5.007530928	1.872638e-03	0.1016752285	-1.015267811	FALSE	FALSE
Q8TDN6	BRIX1	-0.1852044424	4.056151	-5.001475074	1.884814e-03	0.1016752285	-1.042328963	FALSE	FALSE
P09493	TPM1	0.3391295043	4.048119	5.705923963	9.160952e-04	0.0753855276	-1.056075825	FALSE	FALSE
Q9UL25	RAB21	-0.3286095685	4.048949	-5.065091532	1.761208e-03	0.1005960289	-1.081435373	FALSE	FALSE
P04899	GNAI2	-0.1478781032	4.056950	-5.821131749	8.189874e-04	0.0732078195	-1.119228687	FALSE	FALSE
P80303	NUCB2	0.9284136661	3.973137	4.688351543	2.653440e-03	0.1246688913	-1.135375050	FALSE	FALSE
Q9UHD9	UBQLN2	0.2673700233	4.052312	4.964832918	1.960400e-03	0.1038299217	-1.167682366	FALSE	FALSE
Q6P4E1	CASC4	0.4719486707	4.038760	4.600124130	2.929216e-03	0.1302718581	-1.211238207	FALSE	FALSE
Q16637	SMN1	-0.3083868893	4.050081	-5.025054202	1.837901e-03	0.1016752285	-1.244626454	FALSE	FALSE
Q15424	SAFB	0.1367974433	4.057231	5.382783203	1.265369e-03	0.0847361063	-1.248608040	FALSE	FALSE
P49406	MRPL19	-0.2294034002	4.054506	-4.721550150	2.557268e-03	0.1241978759	-1.251179452	FALSE	FALSE
Q96B36	AKT1S1	0.5356696861	4.035488	4.776280952	2.407095e-03	0.1208942571	-1.253752606	FALSE	FALSE
P29966	MARCKS	0.6750065566	4.017470	4.705012878	2.604680e-03	0.1241978759	-1.260272749	FALSE	FALSE
P62269	RPS18	-0.3113075573	4.050075	-5.703451933	9.183166e-04	0.0753855276	-1.264673774	FALSE	FALSE
P27635	RPL10	-0.1652419918	4.056430	-5.585809085	1.031389e-03	0.0775902296	-1.291550410	FALSE	FALSE
O60711	LPXN	0.3152264379	4.049708	4.656571290	2.749296e-03	0.1261212265	-1.314270062	FALSE	FALSE
P53680	AP2S1	-0.3174545569	4.049511	-4.974995653	1.939102e-03	0.1036440960	-1.318967758	FALSE	FALSE
O75391	SPAG7	0.2366706489	4.054063	4.644968150	2.785250e-03	0.1267723866	-1.320883416	FALSE	FALSE
O75995	SASH3	-0.2667305391	4.052361	-4.928595736	2.038502e-03	0.1069938181	-1.328178340	FALSE	FALSE
Q9Y3D2	MSRB2	0.4855084483	4.038732	4.548004185	3.107053e-03	0.1340865805	-1.331048488	FALSE	FALSE
Q99536	VAT1	-0.2350420530	4.053830	-5.453539682	1.177645e-03	0.0836702095	-1.352083570	FALSE	FALSE
Q9H0S4	DDX47	-0.4991149362	4.034927	-4.657382579	2.746801e-03	0.1261212265	-1.369633466	FALSE	FALSE
Q9UK41	VPS28	0.3120704988	4.050901	4.437758306	3.524190e-03	0.1456165361	-1.381999771	FALSE	FALSE
P12694	BCKDHA	0.2918342942	4.051790	4.426572451	3.569881e-03	0.1462333935	-1.413095321	FALSE	FALSE
Q14137	BOP1	-0.2030733081	4.055347	-4.660073631	2.738545e-03	0.1261212265	-1.448167154	FALSE	FALSE
Q7Z739	YTHDF3	0.1294443793	4.057493	4.901600502	2.098948e-03	0.1082165742	-1.461561546	FALSE	FALSE
Q9NPJ3	ACOT13	-0.4247711484	4.041397	-4.634610941	2.817786e-03	0.1272591000	-1.473786734	FALSE	FALSE
Q9H6E4	CCDC134	0.3366137994	4.048824	4.348498099	3.907730e-03	0.1517762515	-1.487891614	FALSE	FALSE
Q96NC0	ZMAT2	0.4223232651	4.041339	4.580494844	2.994827e-03	0.1311869179	-1.524915930	FALSE	FALSE
P82979	SARNP	0.1595546437	4.056546	5.291527692	1.389548e-03	0.0879946275	-1.536427325	FALSE	FALSE
Q8WU79	SMAP2	0.2202469014	4.054925	4.395525434	3.700183e-03	0.1478849573	-1.541768697	FALSE	FALSE
Q9BT92	TCHP	-0.6295146366	4.025197	-4.349292240	3.904120e-03	0.1517762515	-1.595318619	FALSE	FALSE
Q15750	TAB1	-0.3320364597	4.048979	-4.270254301	4.282281e-03	0.1589386346	-1.613354146	FALSE	FALSE
Q15596	NCOA2	0.2659263966	4.052593	4.309253175	4.090843e-03	0.1567977215	-1.634871349	FALSE	FALSE
Q9NXR1	NDE1	0.4370173896	4.040969	4.192852961	4.692333e-03	0.1589386346	-1.641085210	FALSE	FALSE
Q9H867	VCPKMT	-1.1606651270	3.948911	-5.035533978	1.817471e-03	0.1016752285	-1.641437368	FALSE	FALSE
Q8NEY8	PPHLN1	0.3282261471	4.048510	4.400358949	3.679555e-03	0.1478849573	-1.642861239	FALSE	FALSE
Q8WUY8	NAT14	-0.5701885345	4.031054	-4.272326281	4.271864e-03	0.1589386346	-1.657046823	FALSE	FALSE
Q9UKY7	CDV3	0.2299220046	4.053786	4.916956544	2.064322e-03	0.1073816052	-1.658157965	FALSE	FALSE
Q9BTE6	AARSD1	0.1701087394	4.056402	4.520128173	3.207078e-03	0.1366201580	-1.667614004	FALSE	FALSE
Q9Y324	FCF1	-0.4438473210	4.040435	-4.178885444	4.770864e-03	0.1589386346	-1.673337519	FALSE	FALSE
Q13510	ASAH1	-0.3930234813	4.044466	-4.191600164	4.699318e-03	0.1589386346	-1.682373260	FALSE	FALSE
Q9P2A4	ABI3	0.2660143460	4.052800	4.216602395	4.562069e-03	0.1589386346	-1.688568377	FALSE	FALSE
Q03519	TAP2	-0.3206186852	4.049933	-4.168243870	4.831671e-03	0.1589386346	-1.701767347	FALSE	FALSE
Q9NR31	SAR1A	-0.2152788866	4.054530	-4.714037511	2.578686e-03	0.1241978759	-1.717464875	FALSE	FALSE
Q9BV68	RNF126	0.4323004301	4.040189	4.185068081	4.735925e-03	0.1589386346	-1.718401816	FALSE	FALSE
P61326	MAGOH	-0.7058026817	4.009939	-4.705784221	2.602447e-03	0.1241978759	-1.739437789	FALSE	FALSE
O00567	NOP56	-0.3088145583	4.049630	-4.421861656	3.589319e-03	0.1462333935	-1.742871086	FALSE	FALSE
P61244	MAX	0.4879125728	4.034840	4.252200019	4.374251e-03	0.1589386346	-1.756640289	FALSE	FALSE
P51553	IDH3G	-0.2251912500	4.054529	-4.267538133	4.295980e-03	0.1589386346	-1.763680640	FALSE	FALSE
Q9H773	DCTPP1	0.6740677357	4.012762	4.699021680	2.622097e-03	0.1241978759	-1.767477374	FALSE	FALSE
Q9UL46	PSME2	-0.2437255041	4.053283	-5.176368080	1.566226e-03	0.0950503350	-1.772220794	FALSE	FALSE
P16150	SPN	0.3842003440	4.044106	4.394166045	3.706008e-03	0.1478849573	-1.796340859	FALSE	FALSE
P23588	EIF4B	0.2953660549	4.050182	4.879563926	2.149779e-03	0.1089096673	-1.812325376	FALSE	FALSE
P32942	ICAM3	-0.2974247528	4.051003	-4.107040765	5.198469e-03	0.1594014876	-1.817033490	FALSE	FALSE
Q969V3	NCLN	-0.2852673950	4.051609	-4.119249708	5.122910e-03	0.1589386346	-1.828496471	FALSE	FALSE
P52298	NCBP2	0.3181901052	4.048563	4.601803531	2.923678e-03	0.1302718581	-1.840671702	FALSE	FALSE
O76003	GLRX3	0.1273744274	4.057420	4.764117981	2.439598e-03	0.1214794539	-1.867173677	FALSE	FALSE
Q9Y4B6	DCAF1	-0.2213709554	4.054945	-4.087726432	5.320531e-03	0.1614448568	-1.875057142	FALSE	FALSE
P33552	CKS2	-0.4550082064	4.038033	-4.150569412	4.934568e-03	0.1589386346	-1.905267577	FALSE	FALSE
Q9NWQ8	PAG1	0.4602161081	4.037621	3.953136467	6.264327e-03	0.1763090420	-1.958674543	FALSE	FALSE
P15374	UCHL3	0.2843459146	4.050845	4.334737682	3.970879e-03	0.1532075647	-1.964360649	FALSE	FALSE
Q9Y2X3	NOP58	-0.2837981652	4.050973	-4.379446758	3.769734e-03	0.1494045743	-1.965193497	FALSE	FALSE
O75323	NIPSNAP2	0.1944485109	4.055291	4.368745420	3.816829e-03	0.1502489514	-1.970294423	FALSE	FALSE
P08237	PFKM	-0.1477361447	4.056861	-4.710376833	2.589195e-03	0.1241978759	-1.970320132	FALSE	FALSE
Q6NZY4	ZCCHC8	0.2138707447	4.054734	4.131463963	5.048530e-03	0.1589386346	-1.970952722	FALSE	FALSE
Q9NZN8	CNOT2	0.2411037920	4.053603	4.038328568	5.647361e-03	0.1686979309	-1.992330052	FALSE	FALSE
Q9H875	PRKRIP1	0.4540348048	4.038944	3.851107019	7.102863e-03	0.1859934344	-2.011539978	FALSE	FALSE
Q96EL2	MRPS24	-0.4850414594	4.035816	-3.870919993	6.930824e-03	0.1853279410	-2.037284024	FALSE	FALSE
Q9BTW9	TBCD	-0.1750597965	4.056312	-4.113863497	5.156094e-03	0.1589386346	-2.041382151	FALSE	FALSE
P0C7P0	CISD3	0.5928714849	4.025977	3.890343808	6.766602e-03	0.1853279410	-2.044967559	FALSE	FALSE
Q9H8Y8	GORASP2	-0.2913629634	4.050619	-4.204664580	4.627040e-03	0.1589386346	-2.047923267	FALSE	FALSE
Q9GZM5	YIPF3	0.3381011688	4.048255	3.824350621	7.342686e-03	0.1859934344	-2.071683319	FALSE	FALSE
Q9BXY0	MAK16	0.1892460800	4.055652	4.081530863	5.360353e-03	0.1618104537	-2.088328782	FALSE	FALSE
P08134	RHOC	-0.1434849714	4.056954	-5.070188330	1.751704e-03	0.1005960289	-2.090906679	FALSE	FALSE
P16949	STMN1	0.6142292207	4.021947	5.266801569	1.425511e-03	0.0890774149	-2.104636839	FALSE	FALSE
Q8WZA0	LZIC	-0.1646375964	4.056431	-4.254938304	4.360163e-03	0.1589386346	-2.107013688	FALSE	FALSE
P36402	TCF7	0.1824470888	4.055664	4.581795635	2.990429e-03	0.1311869179	-2.111518411	FALSE	FALSE
P21964	COMT	-0.3218885197	4.049083	-3.843810027	7.167403e-03	0.1859934344	-2.120737295	FALSE	FALSE
P29320	EPHA3	-0.3733408720	4.046253	-3.750028032	8.056797e-03	0.1951927939	-2.129808147	FALSE	FALSE
Q07020	RPL18	-0.1595233365	4.056507	-5.193912460	1.537751e-03	0.0943046136	-2.133763807	FALSE	FALSE
Q9NP92	MRPS30	-0.3185260697	4.049368	-3.828773427	7.302437e-03	0.1859934344	-2.137389321	FALSE	FALSE
P27816	MAP4	0.1875696596	4.055531	4.248895818	4.391319e-03	0.1589386346	-2.141463600	FALSE	FALSE
P31146	CORO1A	0.1261981323	4.057386	5.079673227	1.734171e-03	0.1005960289	-2.162702867	FALSE	FALSE
P80217	IFI35	0.2667591092	4.052154	3.850436406	7.108768e-03	0.1859934344	-2.172077669	FALSE	FALSE
Q96DE5	ANAPC16	0.4707248778	4.037401	3.683892179	8.756617e-03	0.2000629503	-2.196403865	FALSE	FALSE
P49321	NASP	0.1423245396	4.056966	5.141494985	1.624598e-03	0.0956051511	-2.199287290	FALSE	FALSE
Q9NNW7	TXNRD2	-0.2582010413	4.053143	-3.754609728	8.010638e-03	0.1951927939	-2.208013685	FALSE	FALSE
Q9P2Y5	UVRAG	-0.4577676424	4.039219	-3.632737366	9.343586e-03	0.2061959493	-2.253946327	FALSE	FALSE
Q8TEX9	IPO4	-0.1612994497	4.056706	-3.956269300	6.240366e-03	0.1763090420	-2.264337766	FALSE	FALSE
O14880	MGST3	-0.5064495716	4.031956	-3.633109901	9.339159e-03	0.2061959493	-2.290534734	FALSE	FALSE
Q9NRS6	SNX15	0.3001481936	4.049965	3.693811572	8.647538e-03	0.1985531656	-2.293509413	FALSE	FALSE
P62873	GNB1	-0.2121474387	4.054420	-4.500166637	3.280905e-03	0.1375147615	-2.300104945	FALSE	FALSE
Q96GY3	LIN37	0.5123890535	4.031554	3.588627909	9.884343e-03	0.2117139120	-2.304220728	FALSE	FALSE
Q9NQH7	XPNPEP3	0.3227739605	4.048230	4.203756137	4.632026e-03	0.1589386346	-2.304947651	FALSE	FALSE
Q8NBT2	SPC24	0.5097291283	4.030886	3.694467796	8.640374e-03	0.1985531656	-2.305927262	FALSE	FALSE
Q9P2W9	STX18	-0.3996492064	4.045088	-3.583866557	9.944729e-03	0.2122270782	-2.309192733	FALSE	FALSE
Q9NRX1	PNO1	-0.3737472277	4.044193	-3.749177897	8.065394e-03	0.1951927939	-2.311762503	FALSE	FALSE
Q9BYT8	NLN	0.2309970146	4.053995	3.737438199	8.185146e-03	0.1951927939	-2.325463773	FALSE	FALSE
Q92841	DDX17	-0.0867912660	4.058227	-4.554286299	3.084993e-03	0.1340865805	-2.331531392	FALSE	FALSE
Q5W0V3	FAM160B1	-0.2464139962	4.053119	-3.767885936	7.878513e-03	0.1951927939	-2.335933863	FALSE	FALSE
Q96HY6	DDRGK1	-0.2784271443	4.051541	-3.714535367	8.424416e-03	0.1979058465	-2.336602534	FALSE	FALSE
Q96JB2	COG3	-0.3435914756	4.049367	-3.544931113	1.045391e-02	0.2159118762	-2.350943083	FALSE	FALSE
Q8TAP9	MPLKIP	0.5709737658	4.024818	3.534718527	1.059213e-02	0.2159118762	-2.362787007	FALSE	FALSE
Q5T0D9	TPRG1L	0.4695528287	4.039912	3.590193565	9.864574e-03	0.2117139120	-2.366133842	FALSE	FALSE
P0DI81	TRAPPC2	-0.3791775565	4.046525	-3.519766095	1.079810e-02	0.2171230939	-2.379107259	FALSE	FALSE
P49257	LMAN1	-0.2442038984	4.053084	-3.827442059	7.314528e-03	0.1859934344	-2.382911265	FALSE	FALSE
A0A075B6N2	TRBV20-1	-0.3389004504	4.047030	-4.116453293	5.140109e-03	0.1589386346	-2.387899406	FALSE	FALSE
O95905	ECD	-0.2324323387	4.054580	-3.588801673	9.882147e-03	0.2117139120	-2.389476043	FALSE	FALSE
O94900	TOX	0.2444173227	4.052758	3.885256536	6.809196e-03	0.1853279410	-2.395078827	FALSE	FALSE
P00519	ABL1	-0.5680844464	4.029475	-3.527333533	1.069332e-02	0.2163169323	-2.413491067	FALSE	FALSE
P50213	IDH3A	-0.1126812710	4.057766	-4.202149364	4.640859e-03	0.1589386346	-2.417941371	FALSE	FALSE
Q9H1P3	OSBPL2	-0.6932089214	4.013195	-3.549457597	1.039328e-02	0.2159118762	-2.419647076	FALSE	FALSE
Q9NZJ7	MTCH1	-0.2151845475	4.054423	-3.843329653	7.171674e-03	0.1859934344	-2.420271943	FALSE	FALSE
Q00537	CDK17	-1.2410296804	3.931816	-4.235545868	4.461033e-03	0.1589386346	-2.422855648	FALSE	FALSE
Q9HBI0	PARVG	-0.2228563946	4.054439	-3.662200173	9.000442e-03	0.2016791256	-2.429687755	FALSE	FALSE
O76080	ZFAND5	0.3924521722	4.043600	3.487280929	1.126080e-02	0.2191748763	-2.434518213	FALSE	FALSE
Q8IXQ6	PARP9	0.3307871184	4.048980	3.478147311	1.139475e-02	0.2191748763	-2.440091819	FALSE	FALSE
Q9Y5U2	TSSC4	0.3200611904	4.048363	3.566999400	1.016191e-02	0.2145046537	-2.442351271	FALSE	FALSE
Q9NUQ3	TXLNG	0.2469742032	4.052802	3.732856167	8.232413e-03	0.1951927939	-2.444980937	FALSE	FALSE
Q9Y315	DERA	-0.3277118605	4.048502	-3.509834157	1.093733e-02	0.2171230939	-2.460937681	FALSE	FALSE
O95218	ZRANB2	0.2678149646	4.051335	4.240704667	4.433949e-03	0.1589386346	-2.470500851	FALSE	FALSE
Q7L266	ASRGL1	0.1979239435	4.055072	3.836149132	7.235854e-03	0.1859934344	-2.471357174	FALSE	FALSE
Q96H79	ZC3HAV1L	-0.3136080439	4.048801	-3.638716728	9.272805e-03	0.2061959493	-2.491762282	FALSE	FALSE
O00410	IPO5	-0.0924742913	4.058153	-4.244861890	4.412256e-03	0.1589386346	-2.494472943	FALSE	FALSE
Q5VW38	GPR107	-0.4185126880	4.041231	-3.430671951	1.211952e-02	0.2199298226	-2.502617796	FALSE	FALSE
P30520	ADSS2	-0.0989276350	4.058045	-4.190080012	4.707810e-03	0.1589386346	-2.503878420	FALSE	FALSE
O15127	SCAMP2	-0.2853747776	4.050603	-3.700350893	8.576441e-03	0.1985531656	-2.506761404	FALSE	FALSE
P49588	AARS1	-0.0889195384	4.058165	-4.482186249	3.349026e-03	0.1393673159	-2.520399282	FALSE	FALSE
Q13637	RAB32	-0.2464391249	4.052721	-3.734650052	8.213872e-03	0.1951927939	-2.526269226	FALSE	FALSE
Q96CW6	SLC7A6OS	0.2852427018	4.050733	3.539169692	1.053164e-02	0.2159118762	-2.535849221	FALSE	FALSE
P53618	COPB1	-0.1448873979	4.056901	-4.006985669	5.866194e-03	0.1734844956	-2.539192609	FALSE	FALSE
O94864	SUPT7L	0.4301621077	4.041609	3.380663218	1.293753e-02	0.2209720893	-2.540071896	FALSE	FALSE
A0JLT2	MED19	0.6286930929	4.021796	3.500332978	1.107235e-02	0.2181722296	-2.556295891	FALSE	FALSE
P62310	LSM3	0.5975211858	4.020053	3.897236760	6.709358e-03	0.1852545876	-2.557110283	FALSE	FALSE
O43776	NARS1	-0.1382946916	4.057094	-3.995429307	5.949226e-03	0.1741717987	-2.558911845	FALSE	FALSE
O75044	SRGAP2	-0.3462143607	4.048833	-3.354740986	1.338498e-02	0.2223620270	-2.565037996	FALSE	FALSE
Q9BQC6	MRPL57	0.9785947828	3.954025	3.409782237	1.245418e-02	0.2201825001	-2.565404267	FALSE	FALSE
Q8N6N3	C1orf52	0.8563014519	3.981123	3.527993121	1.068424e-02	0.2163169323	-2.572196636	FALSE	FALSE
P27824	CANX	-0.1451822953	4.056838	-4.175512622	4.790045e-03	0.1589386346	-2.574750054	FALSE	FALSE
Q16795	NDUFA9	-0.1619281902	4.056523	-3.740102079	8.157803e-03	0.1951927939	-2.578011469	FALSE	FALSE
Q32NB8	PGS1	-0.4530745257	4.042471	-3.392591252	1.273712e-02	0.2201971368	-2.583013368	FALSE	FALSE
P41236	PPP1R2	0.2997244227	4.049758	3.444933605	1.189667e-02	0.2191748763	-2.584245681	FALSE	FALSE
L0R819	ASDURF	0.2205776063	4.054606	3.470449973	1.150898e-02	0.2191748763	-2.585174045	FALSE	FALSE
Q14683	SMC1A	-0.1479152799	4.056742	-4.118745554	5.126006e-03	0.1589386346	-2.591311948	FALSE	FALSE
Q9Y6V7	DDX49	-0.3848458333	4.044000	-3.406169914	1.251306e-02	0.2201825001	-2.597967917	FALSE	FALSE
O95456	PSMG1	-0.1240357557	4.057570	-3.870469142	6.934688e-03	0.1853279410	-2.598148495	FALSE	FALSE
P04843	RPN1	-0.1115671835	4.057776	-4.034240598	5.675385e-03	0.1686979309	-2.600249847	FALSE	FALSE
P81877	SSBP2	0.2442943258	4.052604	3.864633065	6.984913e-03	0.1858178293	-2.601297139	FALSE	FALSE
Q9GZL7	WDR12	-0.1876877183	4.055368	-3.872547184	6.916900e-03	0.1853279410	-2.604808444	FALSE	FALSE
P49917	LIG4	-0.2975427672	4.051208	-3.345034637	1.355682e-02	0.2223620270	-2.605774265	FALSE	FALSE
Q8NC56	LEMD2	-0.3786372391	4.044421	-3.410830039	1.243716e-02	0.2201825001	-2.610829249	FALSE	FALSE
P08865	RPSA	0.1433128731	4.056897	4.887155793	2.132113e-03	0.1089096673	-2.623641001	FALSE	FALSE
Q08752	PPID	-0.1096560973	4.057836	-3.977074005	6.083783e-03	0.1745419224	-2.626085849	FALSE	FALSE
Q5J8M3	EMC4	0.4665365867	4.035865	3.308188502	1.423122e-02	0.2226757838	-2.626909187	FALSE	FALSE
P41208	CETN2	0.4154412781	4.039731	3.474575371	1.144761e-02	0.2191748763	-2.630258520	FALSE	FALSE
P08754	GNAI3	-0.1458882722	4.056833	-3.963621296	6.184531e-03	0.1757613578	-2.638463337	FALSE	FALSE
Q96BS2	TESC	0.4320440251	4.038562	3.368573690	1.314416e-02	0.2209720893	-2.639147686	FALSE	FALSE
B0I1T2	MYO1G	-0.1413342315	4.057182	-3.710539429	8.466943e-03	0.1981060589	-2.641954643	FALSE	FALSE
Q9Y2Z0	SUGT1	-0.0979351493	4.058003	-4.211781092	4.588186e-03	0.1589386346	-2.658201104	FALSE	FALSE
Q9HCU5	PREB	-0.2862148372	4.050882	-3.373968043	1.305152e-02	0.2209720893	-2.660051296	FALSE	FALSE
Q9UNS2	COPS3	0.1376679965	4.057197	3.752466496	8.032194e-03	0.1951927939	-2.662323601	FALSE	FALSE
O43924	PDE6D	-0.3903396046	4.042098	-3.554038403	1.033231e-02	0.2157564365	-2.664216917	FALSE	FALSE
Q5W0Z9	ZDHHC20	0.3702448382	4.044253	3.355547026	1.337081e-02	0.2223620270	-2.671611167	FALSE	FALSE
P12814	ACTN1	-0.2538193988	4.052413	-3.463742053	1.160955e-02	0.2191748763	-2.687776176	FALSE	FALSE
Q13144	EIF2B5	0.1720694778	4.056048	3.667791459	8.936891e-03	0.2015278592	-2.689879866	FALSE	FALSE
Q99575	POP1	-0.3894602508	4.043813	-3.270842331	1.495201e-02	0.2238903308	-2.695227507	FALSE	FALSE
P42684	ABL2	-1.3426826653	3.885696	-3.432447790	1.209153e-02	0.2199298226	-2.696551212	FALSE	FALSE
Q14257	RCN2	0.1855364987	4.055362	3.808287055	7.490932e-03	0.1881127964	-2.701079367	FALSE	FALSE
Q8IUH4	ZDHHC13	0.2549245624	4.053089	3.306847230	1.425645e-02	0.2226757838	-2.702724359	FALSE	FALSE
Q9H5Q4	TFB2M	-0.3717565457	4.044681	-3.318282103	1.404293e-02	0.2226757838	-2.710938705	FALSE	FALSE
Q9H5N1	RABEP2	0.3585380150	4.045423	3.294470048	1.449153e-02	0.2238903308	-2.711162667	FALSE	FALSE
P59768	GNG2	-0.1854620722	4.055453	-3.834070443	7.254552e-03	0.1859934344	-2.713350276	FALSE	FALSE
Q12899	TRIM26	-0.2631174814	4.052255	-3.345931953	1.354083e-02	0.2223620270	-2.715838816	FALSE	FALSE
Q9Y232	CDYL	-0.3416273444	4.048010	-3.239654804	1.558422e-02	0.2264180958	-2.716460920	FALSE	FALSE
P84085	ARF5	-0.1080285446	4.057834	-3.973326750	6.111664e-03	0.1745419224	-2.722056794	FALSE	FALSE
O14656	TOR1A	-0.2824048788	4.050961	-3.341181875	1.362569e-02	0.2223620270	-2.727009456	FALSE	FALSE
Q9C0B5	ZDHHC5	0.4944594620	4.032966	3.210135562	1.620927e-02	0.2312527305	-2.735259685	FALSE	FALSE
Q15005	SPCS2	-0.4124749885	4.039626	-3.573021765	1.008378e-02	0.2136294068	-2.741727294	FALSE	FALSE
Q9NQT4	EXOSC5	-0.2049520062	4.054616	-3.615689826	9.548648e-03	0.2083864459	-2.745542377	FALSE	FALSE
P61225	RAP2B	-0.2703603759	4.052126	-3.272433617	1.492051e-02	0.2238903308	-2.751952095	FALSE	FALSE
Q9Y5N6	ORC6	-0.2219281579	4.053976	-3.515206901	1.086177e-02	0.2171230939	-2.753816346	FALSE	FALSE
P00390	GSR	-0.1081175439	4.057766	-4.166689433	4.840625e-03	0.1589386346	-2.754874093	FALSE	FALSE
O60341	KDM1A	0.1190691331	4.057705	3.692995559	8.656455e-03	0.1985531656	-2.758230042	FALSE	FALSE
O60828	PQBP1	0.2602954836	4.051570	3.984701222	6.027467e-03	0.1745419224	-2.759429940	FALSE	FALSE
Q9NZ01	TECR	-0.1613673616	4.056638	-3.508457723	1.095678e-02	0.2171230939	-2.760620494	FALSE	FALSE
O95716	RAB3D	-0.3428708242	4.047350	-3.221847011	1.595811e-02	0.2295603463	-2.765849335	FALSE	FALSE
O75477	ERLIN1	-0.2147511629	4.054347	-3.477686188	1.140156e-02	0.2191748763	-2.781035320	FALSE	FALSE
Q6NUQ1	RINT1	-0.3376313101	4.048586	-3.166675973	1.717924e-02	0.2333013463	-2.786702641	FALSE	FALSE
Q53H12	AGK	-0.1940770056	4.055038	-3.667745575	8.937411e-03	0.2015278592	-2.790939053	FALSE	FALSE
Q8IXH7	NELFCD	0.1912171383	4.055812	3.335422926	1.372934e-02	0.2224205103	-2.792540452	FALSE	FALSE
P26368	U2AF2	0.1991138211	4.054769	4.132481100	5.042390e-03	0.1589386346	-2.804188301	FALSE	FALSE
Q96EI5	TCEAL4	0.6749385757	4.005045	3.162431368	1.727728e-02	0.2335439314	-2.804554273	FALSE	FALSE
Q8TB03	CXorf38	0.2085030104	4.055202	3.273610068	1.489726e-02	0.2238903308	-2.810340530	FALSE	FALSE
O95864	FADS2	-0.3665276136	4.045600	-3.152400951	1.751135e-02	0.2350717317	-2.811211727	FALSE	FALSE
P49137	MAPKAPK2	-0.2119145180	4.054947	-3.307837828	1.423781e-02	0.2226757838	-2.811494330	FALSE	FALSE
Q8TCD5	NT5C	-0.6800541406	4.012079	-3.146228925	1.765708e-02	0.2359406742	-2.813481626	FALSE	FALSE
P53671	LIMK2	-0.5981553517	4.018928	-3.136239543	1.789571e-02	0.2377502483	-2.817267610	FALSE	FALSE
P34913	EPHX2	0.8609398408	3.979930	3.251763186	1.533540e-02	0.2251696259	-2.826498113	FALSE	FALSE
P54619	PRKAG1	-0.3171858419	4.047725	-3.475599259	1.143243e-02	0.2191748763	-2.826974271	FALSE	FALSE
P10244	MYBL2	-0.5145743070	4.033464	-3.121332836	1.825828e-02	0.2385039238	-2.833807079	FALSE	FALSE
Q92598	HSPH1	-0.0730895855	4.058426	-4.138714199	5.004944e-03	0.1589386346	-2.840678302	FALSE	FALSE
Q5T3I0	GPATCH4	-0.2191063872	4.054328	-3.307369701	1.424662e-02	0.2226757838	-2.849624286	FALSE	FALSE
O60739	EIF1B	-0.3981458204	4.042557	-4.250010958	4.385551e-03	0.1589386346	-2.854353359	FALSE	FALSE
P13987	CD59	-0.3998786524	4.041668	-3.448167149	1.184676e-02	0.2191748763	-2.859039462	FALSE	FALSE
Q96SB4	SRPK1	-0.2619030829	4.051807	-3.444290884	1.190661e-02	0.2191748763	-2.864057002	FALSE	FALSE
P06730	EIF4E	-0.1376551532	4.056976	-4.056670698	5.523486e-03	0.1658754130	-2.867307254	FALSE	FALSE
Q7Z422	SZRD1	0.7304786784	3.989059	3.184293998	1.677869e-02	0.2312527305	-2.874235512	FALSE	FALSE
Q8N4H5	TOMM5	-0.1535140800	4.056792	-3.469762815	1.151924e-02	0.2191748763	-2.874325197	FALSE	FALSE
P48735	IDH2	-0.1298353652	4.057186	-4.145613651	4.963853e-03	0.1589386346	-2.884063917	FALSE	FALSE
P14927	UQCRB	0.3606024985	4.043932	3.407810228	1.248629e-02	0.2201825001	-2.884768267	FALSE	FALSE
Q15363	TMED2	-0.2350237691	4.053281	-3.317052735	1.406572e-02	0.2226757838	-2.885057494	FALSE	FALSE
P22033	MMUT	-0.1845669111	4.056159	-3.253600105	1.529803e-02	0.2251696259	-2.888800410	FALSE	FALSE
Q96MW1	CCDC43	0.2438562595	4.052373	3.446828360	1.186740e-02	0.2191748763	-2.890681514	FALSE	FALSE
Q8WYH8	ING5	-0.3000594076	4.050092	-3.127014920	1.811915e-02	0.2377526808	-2.893230854	FALSE	FALSE
P07900	HSP90AA1	0.0768394972	4.058326	5.002665207	1.882414e-03	0.1016752285	-2.895456025	FALSE	FALSE
Q02078	MEF2A	0.3860377577	4.043150	3.064157572	1.972392e-02	0.2415089806	-2.899191640	FALSE	FALSE
P31937	HIBADH	-0.2123450159	4.054929	-3.210241928	1.620697e-02	0.2312527305	-2.906597052	FALSE	FALSE
O95182	NDUFA7	0.3197556242	4.047491	3.322614553	1.396294e-02	0.2226757838	-2.907174733	FALSE	FALSE
O00193	SMAP	0.4793668768	4.030329	3.438699011	1.199354e-02	0.2191748763	-2.907475337	FALSE	FALSE
O95881	TXNDC12	0.3838138428	4.042147	3.513745884	1.088226e-02	0.2171230939	-2.907584967	FALSE	FALSE
P67812	SEC11A	-0.3277397168	4.046838	-3.310925328	1.417990e-02	0.2226757838	-2.908724513	FALSE	FALSE
O60610	DIAPH1	-0.1170797601	4.057621	-3.738188772	8.177431e-03	0.1951927939	-2.922279458	FALSE	FALSE
Q8WVY7	UBLCP1	0.1988044244	4.055159	3.282215433	1.472841e-02	0.2238903308	-2.924610326	FALSE	FALSE
Q96EK6	GNPNAT1	-0.1929093302	4.055024	-3.499475986	1.108462e-02	0.2181722296	-2.931902035	FALSE	FALSE
Q9NXW2	DNAJB12	-0.2670623166	4.052784	-3.077438296	1.937255e-02	0.2415089806	-2.936376595	FALSE	FALSE
Q16644	MAPKAPK3	-0.3579356328	4.045711	-3.055744171	1.995004e-02	0.2415089806	-2.937498671	FALSE	FALSE
O75608	LYPLA1	0.2981406376	4.048703	3.534201777	1.059918e-02	0.2159118762	-2.940905864	FALSE	FALSE
P09234	SNRPC	-0.2914099191	4.050071	-3.830776515	7.284289e-03	0.1859934344	-2.940905976	FALSE	FALSE
Q7Z417	NUFIP2	0.1144409138	4.057801	3.547483828	1.041967e-02	0.2159118762	-2.940922004	FALSE	FALSE
P22090	RPS4Y1	-0.2010270240	4.054698	-4.188972259	4.714008e-03	0.1589386346	-2.946081488	FALSE	FALSE
Q9BZE4	GTPBP4	-0.1923648091	4.055593	-3.240600527	1.556463e-02	0.2264180958	-2.946507295	FALSE	FALSE
Q9Y2B0	CNPY2	0.2256600065	4.053411	3.847996808	7.130294e-03	0.1859934344	-2.955023752	FALSE	FALSE
Q5VTB9	RNF220	0.2707693785	4.051013	3.251356423	1.534369e-02	0.2251696259	-2.955366996	FALSE	FALSE
Q53GS9	USP39	-0.1549184028	4.056722	-3.400151836	1.261183e-02	0.2201825001	-2.956363182	FALSE	FALSE
P62244	RPS15A	-0.2348066565	4.053147	-4.184314267	4.740170e-03	0.1589386346	-2.956688718	FALSE	FALSE
Q16836	HADH	0.1489674348	4.056602	4.143364492	4.977207e-03	0.1589386346	-2.963885819	FALSE	FALSE
Q8TCT9	HM13	-0.2417749498	4.052776	-3.444527198	1.190295e-02	0.2191748763	-2.966109441	FALSE	FALSE
O95429	BAG4	0.4825325578	4.031058	3.014483673	2.109994e-02	0.2483148572	-2.970435558	FALSE	FALSE
Q6ZUT1	NKAPD1	0.5048560728	4.029523	3.005708146	2.135354e-02	0.2483148572	-2.971572268	FALSE	FALSE
Q8NFW8	CMAS	-0.1923055634	4.055741	-3.184494072	1.677420e-02	0.2312527305	-2.976277533	FALSE	FALSE
O94992	HEXIM1	0.6213466682	4.009585	3.124955576	1.816945e-02	0.2378768300	-2.976689698	FALSE	FALSE
Q1KMD3	HNRNPUL2	-0.1186164630	4.057481	-4.000549933	5.912275e-03	0.1739642241	-2.983036380	FALSE	FALSE
O75419	CDC45	-0.3812147489	4.042188	-3.274320863	1.488324e-02	0.2238903308	-2.994235981	FALSE	FALSE
Q8WW12	PCNP	0.3772577131	4.043107	3.804683451	7.524638e-03	0.1881482399	-2.995808512	FALSE	FALSE
P16930	FAH	0.1824408038	4.055495	3.397194043	1.266068e-02	0.2201825001	-2.995946674	FALSE	FALSE
Q92610	ZNF592	0.2705726342	4.052020	3.031330269	2.062208e-02	0.2451922970	-2.999859263	FALSE	FALSE
O00541	PES1	-0.2112543816	4.054225	-3.321416890	1.398501e-02	0.2226757838	-3.009447698	FALSE	FALSE
Q9Y224	RTRAF	-0.1846486299	4.055253	-3.730355047	8.258340e-03	0.1951927939	-3.013892290	FALSE	FALSE
Q86XR7	TICAM2	-0.2779191933	4.050672	-3.149445129	1.758098e-02	0.2354638598	-3.014431888	FALSE	FALSE
Q6ZSJ8	C1orf122	0.3384738683	4.045855	3.135855639	1.790495e-02	0.2377502483	-3.018835681	FALSE	FALSE
P14373	TRIM27	0.2267066894	4.054278	3.070100264	1.956585e-02	0.2415089806	-3.021485478	FALSE	FALSE
Q7Z5L9	IRF2BP2	0.2167549325	4.053908	3.341500269	1.361998e-02	0.2223620270	-3.023306311	FALSE	FALSE
O15391	YY2	-0.2285164999	4.053445	-3.264759441	1.507311e-02	0.2238903308	-3.026211813	FALSE	FALSE
P02794	FTH1	0.5511995366	4.020927	2.942376860	2.328331e-02	0.2567128354	-3.037263232	FALSE	FALSE
Q9NVT9	ARMC1	-0.3183133751	4.047933	-3.262161574	1.512515e-02	0.2238903308	-3.039353470	FALSE	FALSE
Q9UHB9	SRP68	-0.1470521826	4.056686	-3.612634311	9.585920e-03	0.2083864459	-3.040185823	FALSE	FALSE
Q9BTV4	TMEM43	-0.3327901390	4.046978	-3.110265307	1.853258e-02	0.2415089806	-3.042084714	FALSE	FALSE
P78406	RAE1	0.0919883530	4.058197	3.615380318	9.552416e-03	0.2083864459	-3.049193488	FALSE	FALSE
Q6I9Y2	THOC7	0.2254288597	4.053454	3.226711034	1.585503e-02	0.2287836055	-3.049523655	FALSE	FALSE
Q9BW83	IFT27	0.1821579237	4.055962	3.158510977	1.736836e-02	0.2341975085	-3.050022291	FALSE	FALSE
Q5PRF9	SAMD4B	0.7050227845	4.000548	2.923696209	2.388748e-02	0.2584805559	-3.051066155	FALSE	FALSE
Q9Y2Q3	GSTK1	-0.2329872713	4.053651	-3.082148033	1.924957e-02	0.2415089806	-3.056403312	FALSE	FALSE
Q9BTV5	FSD1	-0.6322565220	4.017012	-2.941669333	2.330589e-02	0.2567128354	-3.058228478	FALSE	FALSE
Q9Y3B8	REXO2	0.1690248735	4.056199	3.261360913	1.514123e-02	0.2238903308	-3.061235498	FALSE	FALSE
Q14651	PLS1	-0.2118487707	4.054115	-3.794590746	7.619929e-03	0.1897166819	-3.063281745	FALSE	FALSE
Q07955	SRSF1	0.1718459563	4.055916	4.513985917	3.229596e-03	0.1366201580	-3.066303022	FALSE	FALSE
O15511	ARPC5	0.1570148069	4.056286	3.908589818	6.616231e-03	0.1844313850	-3.079345456	FALSE	FALSE
P57075	UBASH3A	0.2573185826	4.052142	3.047202102	2.018246e-02	0.2415089806	-3.081100513	FALSE	FALSE
P57678	GEMIN4	-0.2708931110	4.050810	-3.199804870	1.643437e-02	0.2312527305	-3.098001485	FALSE	FALSE
P51649	ALDH5A1	-0.1579874768	4.056487	-3.326996218	1.388255e-02	0.2226757838	-3.100991755	FALSE	FALSE
Q7L099	RUFY3	-0.1487975810	4.056923	-3.267480860	1.501880e-02	0.2238903308	-3.103493272	FALSE	FALSE
Q9H425	C1orf198	0.3948106040	4.043421	2.873426485	2.559783e-02	0.2696571866	-3.107162729	FALSE	FALSE
Q9Y5M8	SRPRB	-0.2162022089	4.053769	-3.334623077	1.374380e-02	0.2224205103	-3.109467823	FALSE	FALSE
Q86T82	USP37	-0.4979075021	4.035326	-2.896942308	2.478205e-02	0.2654047877	-3.110725611	FALSE	FALSE
Q6PML9	SLC30A9	0.3872437369	4.044237	2.866401602	2.584704e-02	0.2702801733	-3.114632441	FALSE	FALSE
O95486	SEC24A	0.2356751872	4.053267	3.054142741	1.999339e-02	0.2415089806	-3.115655515	FALSE	FALSE
Q03001	DST	-0.8262907727	3.991805	-3.131597229	1.800778e-02	0.2377502483	-3.116221783	FALSE	FALSE
O95707	POP4	-0.6035929466	4.016928	-2.890244571	2.501154e-02	0.2667406213	-3.116789941	FALSE	FALSE
Q9NWT1	PAK1IP1	-0.2054939358	4.054847	-3.099347531	1.880752e-02	0.2415089806	-3.119040970	FALSE	FALSE
P63244	RACK1	0.1176369081	4.057501	4.512217723	3.236111e-03	0.1366201580	-3.119578436	FALSE	FALSE
Q58FF6	HSP90AB4P	-0.5244564985	4.029583	-4.134596378	5.029648e-03	0.1589386346	-3.122135464	FALSE	FALSE
P42336	PIK3CA	-0.5124860530	4.030640	-2.865288163	2.588677e-02	0.2702801733	-3.122957018	FALSE	FALSE
Q9NR50	EIF2B3	0.1810982446	4.055307	3.399085501	1.262942e-02	0.2201825001	-3.123082901	FALSE	FALSE
Q96BN8	OTULIN	0.2459402421	4.052452	3.064666269	1.971033e-02	0.2415089806	-3.134315375	FALSE	FALSE
Q99417	MYCBP	0.8465999463	3.968564	2.854733567	2.626668e-02	0.2714411843	-3.139869940	FALSE	FALSE
P06241	FYN	-0.1788921784	4.056063	-3.101607963	1.875024e-02	0.2415089806	-3.143363546	FALSE	FALSE
Q9H2W6	MRPL46	-0.1976979340	4.054794	-3.272223236	1.492467e-02	0.2238903308	-3.143537151	FALSE	FALSE
Q6AI12	ANKRD40	0.3118578727	4.049562	2.866888416	2.582968e-02	0.2702801733	-3.144629306	FALSE	FALSE
Q8N4Q1	CHCHD4	0.3012727369	4.047878	3.183454320	1.679755e-02	0.2312527305	-3.150387059	FALSE	FALSE
Q8WUA7	TBC1D22A	0.3460816317	4.045838	2.881720041	2.530690e-02	0.2683503032	-3.154024302	FALSE	FALSE
Q9UI95	MAD2L2	-0.2199449367	4.053688	-3.156896267	1.740603e-02	0.2341975085	-3.171502362	FALSE	FALSE
P83876	TXNL4A	0.2077026714	4.054170	3.288903595	1.459861e-02	0.2238903308	-3.174148000	FALSE	FALSE
P51665	PSMD7	-0.2084357156	4.054114	-3.728711658	8.275424e-03	0.1951927939	-3.176747313	FALSE	FALSE
Q92688	ANP32B	-0.2821247708	4.050677	-4.156836969	4.897805e-03	0.1589386346	-3.179088624	FALSE	FALSE
Q8IXQ4	GPALPP1	0.3008452614	4.048462	3.062216967	1.977583e-02	0.2415089806	-3.181242649	FALSE	FALSE
Q7Z4H3	HDDC2	0.2481950407	4.051907	3.284755287	1.467898e-02	0.2238903308	-3.182136402	FALSE	FALSE
Q96G23	CERS2	-0.3339250540	4.045814	-3.008784874	2.126426e-02	0.2483148572	-3.186547836	FALSE	FALSE
P54252	ATXN3	0.2852727098	4.049290	3.022959178	2.085806e-02	0.2464295878	-3.188724835	FALSE	FALSE
Q9Y3D8	AK6	0.2103113920	4.053877	3.322472915	1.396555e-02	0.2226757838	-3.189911488	FALSE	FALSE
Q8IY22	CMIP	-0.5419478922	4.029942	-2.848164537	2.650611e-02	0.2714411843	-3.192316391	FALSE	FALSE
Q9Y2E5	MAN2B2	-0.5573730846	4.027289	-2.822677638	2.745727e-02	0.2753624938	-3.195440873	FALSE	FALSE
O00115	DNASE2	0.2800276828	4.050231	2.967444422	2.249807e-02	0.2515810900	-3.198373257	FALSE	FALSE
P49757	NUMB	0.2135719677	4.054252	3.024808450	2.080568e-02	0.2463697210	-3.202198332	FALSE	FALSE
P62304	SNRPE	-0.5074515456	4.032640	-3.880229492	6.851575e-03	0.1853279410	-3.210991348	FALSE	FALSE
P40200	CD96	-0.4441050285	4.035837	-2.793562863	2.858832e-02	0.2780925872	-3.218560119	FALSE	FALSE
Q9Y639	NPTN	0.4050157471	4.037537	2.997580310	2.159134e-02	0.2486189379	-3.220412563	FALSE	FALSE
Q86YV9	HPS6	-0.4837756174	4.029687	-2.836764799	2.692715e-02	0.2746940051	-3.222125358	FALSE	FALSE
Q96H35	RBM18	-0.5333373624	4.034426	-2.858849741	2.611782e-02	0.2712342444	-3.224956170	FALSE	FALSE
P04035	HMGCR	-0.2635916676	4.052095	-2.887689336	2.509969e-02	0.2668444969	-3.225845940	FALSE	FALSE
Q9HAD4	WDR41	-0.3191985399	4.048267	-2.827251128	2.728396e-02	0.2753367753	-3.228668530	FALSE	FALSE
O75037	KIF21B	-0.4956509135	4.037786	-2.820111363	2.755503e-02	0.2753624938	-3.231047020	FALSE	FALSE
Q9UNF0	PACSIN2	0.1190809074	4.057709	3.248538262	1.540125e-02	0.2254464268	-3.234106649	FALSE	FALSE
Q9HBH5	RDH14	-0.3789169437	4.042204	-2.825147190	2.736354e-02	0.2753367753	-3.242580121	FALSE	FALSE
Q15717	ELAVL1	0.1504264060	4.056454	3.925755743	6.478112e-03	0.1814494201	-3.243263750	FALSE	FALSE
Q86TN4	TRPT1	-0.2735064012	4.051791	-2.830550830	2.715964e-02	0.2751861633	-3.246285746	FALSE	FALSE
Q9UNE7	STUB1	0.2333402390	4.053065	2.988360788	2.186452e-02	0.2491271538	-3.254212658	FALSE	FALSE
Q9H3U1	UNC45A	-0.1255588975	4.057605	-3.185884381	1.674303e-02	0.2312527305	-3.255078734	FALSE	FALSE
P30203	CD6	0.3769425305	4.043204	2.761936598	2.987308e-02	0.2840127763	-3.257822474	FALSE	FALSE
Q9BU64	CENPO	-0.4259244779	4.038214	-2.758379271	3.002136e-02	0.2840127763	-3.259073962	FALSE	FALSE
O15344	MID1	-0.4543091403	4.036519	-2.736785814	3.093835e-02	0.2840127763	-3.259197427	FALSE	FALSE
Q6DKK2	TTC19	-0.3420228868	4.048854	-2.737181379	3.092129e-02	0.2840127763	-3.259517288	FALSE	FALSE
Q9BZ95	NSD3	-0.2517665371	4.052910	-2.828583423	2.723369e-02	0.2753367753	-3.263931370	FALSE	FALSE
P49761	CLK3	0.3056321418	4.048369	2.836219953	2.694745e-02	0.2746940051	-3.264219312	FALSE	FALSE
Q8IYA6	CKAP2L	-0.4570089623	4.036669	-2.727053934	3.136126e-02	0.2852015050	-3.269834360	FALSE	FALSE
Q9NWX5	ASB6	-0.3402288952	4.048022	-2.739050972	3.084078e-02	0.2840127763	-3.272616756	FALSE	FALSE
O15234	CASC3	0.2687221947	4.051150	2.872177122	2.564196e-02	0.2696571866	-3.273022915	FALSE	FALSE
O60927	PPP1R11	0.3856455891	4.041360	2.769109091	2.957644e-02	0.2823669728	-3.292569104	FALSE	FALSE
Q9NYV6	RRN3	0.3643283323	4.044314	2.733397631	3.108490e-02	0.2840127763	-3.294887928	FALSE	FALSE
Q7LBC6	KDM3B	0.1648657067	4.056242	3.089427190	1.906114e-02	0.2415089806	-3.295385403	FALSE	FALSE
O14717	TRDMT1	-0.3369455560	4.050133	-2.696065725	3.274900e-02	0.2925844034	-3.303800958	FALSE	FALSE
O00154	ACOT7	-0.1901479306	4.054960	-3.887979133	6.786364e-03	0.1853279410	-3.313994572	FALSE	FALSE
O95299	NDUFA10	-0.1583181085	4.056201	-3.371576720	1.309250e-02	0.2209720893	-3.314499506	FALSE	FALSE
Q9GZT4	SRR	0.2768899389	4.052134	2.717917801	3.176383e-02	0.2878194724	-3.317094258	FALSE	FALSE
P35659	DEK	-0.1424587094	4.056715	-3.817738318	7.403315e-03	0.1867173802	-3.320711414	FALSE	FALSE
Q15631	TSN	-0.2782836424	4.049685	-3.335399158	1.372977e-02	0.2224205103	-3.326978339	FALSE	FALSE
O15397	IPO8	-0.1960714690	4.054798	-3.054670184	1.997910e-02	0.2415089806	-3.334339156	FALSE	FALSE
O43426	SYNJ1	-0.4773083361	4.036280	-2.680901556	3.345155e-02	0.2949018559	-3.336690777	FALSE	FALSE
Q9Y4P1	ATG4B	0.1679904105	4.055825	3.189902569	1.665330e-02	0.2312527305	-3.341276179	FALSE	FALSE
Q9BSK2	SLC25A33	-0.2464758750	4.053468	-2.741013346	3.075652e-02	0.2840127763	-3.346200568	FALSE	FALSE
P35754	GLRX	-0.1130291633	4.057582	-3.555071855	1.031861e-02	0.2157564365	-3.347717102	FALSE	FALSE
O75380	NDUFS6	0.1820911435	4.055310	3.080682876	1.928774e-02	0.2415089806	-3.348947418	FALSE	FALSE
Q13526	PIN1	0.2336493089	4.052342	3.271060516	1.494769e-02	0.2238903308	-3.349409081	FALSE	FALSE
P04183	TK1	0.2563795671	4.052002	2.798573830	2.839018e-02	0.2780925872	-3.351879914	FALSE	FALSE
Q8IU60	DCP2	0.3345954039	4.046144	2.713741825	3.194966e-02	0.2885871196	-3.352835187	FALSE	FALSE
O00203	AP3B1	-0.1845166485	4.055550	-2.958812380	2.276522e-02	0.2535950282	-3.356980637	FALSE	FALSE
O00399	DCTN6	-0.3385898917	4.045218	-3.314764665	1.410824e-02	0.2226757838	-3.361121063	FALSE	FALSE
Q9GZU8	PSME3IP1	0.3703938518	4.041855	2.985974985	2.193581e-02	0.2491271538	-3.362703771	FALSE	FALSE
P36405	ARL3	0.1786004911	4.055380	3.188150683	1.669235e-02	0.2312527305	-3.367286291	FALSE	FALSE
Q96DX7	TRIM44	0.6349047243	4.006886	2.637289242	3.556194e-02	0.3033438561	-3.378566941	FALSE	FALSE
Q9Y4F9	RIPOR2	0.5834056857	4.022276	2.672424976	3.385117e-02	0.2956775442	-3.378657141	FALSE	FALSE
O15523	DDX3Y	0.1660150194	4.056157	3.021646271	2.089533e-02	0.2464295878	-3.379302267	FALSE	FALSE
Q9Y4I1	MYO5A	-0.3337588042	4.049672	-2.627280194	3.606574e-02	0.3054908629	-3.380855212	FALSE	FALSE
P62191	PSMC1	-0.2980868041	4.048439	-3.378231655	1.297880e-02	0.2209720893	-3.385060463	FALSE	FALSE
P17858	PFKL	-0.1750538568	4.055863	-2.994044277	2.169568e-02	0.2489892475	-3.386425035	FALSE	FALSE
Q9NZZ3	CHMP5	0.4434578386	4.033760	2.825831781	2.733762e-02	0.2753367753	-3.387688450	FALSE	FALSE
Q7Z7F0	KHDC4	-0.3271082319	4.047230	-2.698308471	3.264642e-02	0.2925844034	-3.389359618	FALSE	FALSE
O95861	BPNT1	-0.1467092495	4.056782	-3.103146689	1.871135e-02	0.2415089806	-3.401919164	FALSE	FALSE
Q86Y82	STX12	0.2063015997	4.055389	2.733003782	3.110198e-02	0.2840127763	-3.403917857	FALSE	FALSE
P42285	MTREX	-0.1477338503	4.056625	-3.207891427	1.625789e-02	0.2312527305	-3.404752411	FALSE	FALSE
P62263	RPS14	0.0698575773	4.058407	3.988654517	5.998504e-03	0.1745419224	-3.404920323	FALSE	FALSE
Q49A26	GLYR1	-0.4450017344	4.033245	-2.803505273	2.819662e-02	0.2780925872	-3.408253552	FALSE	FALSE
P22415	USF1	0.1756086993	4.055705	3.002749876	2.143977e-02	0.2483262286	-3.408265434	FALSE	FALSE
P0DTU4	P0DTU4	-0.1416973284	4.056699	-3.596778783	9.781897e-03	0.2117139120	-3.410088798	FALSE	FALSE
Q14681	KCTD2	-0.4773182514	4.033977	-2.600949222	3.742718e-02	0.3110567341	-3.411981186	FALSE	FALSE
P36871	PGM1	0.1138583934	4.057795	3.133378745	1.796469e-02	0.2377502483	-3.412715345	FALSE	FALSE
Q9H4I3	TRABD	-0.4292781359	4.036045	-2.776745469	2.926404e-02	0.2808769748	-3.414570178	FALSE	FALSE
Q99856	ARID3A	0.5228235490	4.023219	2.610588345	3.692264e-02	0.3091589304	-3.417183732	FALSE	FALSE
P30825	SLC7A1	-0.2209443739	4.053235	-3.028669004	2.069679e-02	0.2455794032	-3.419219792	FALSE	FALSE
Q9Y6Y0	IVNS1ABP	0.1484576625	4.056653	3.087096640	1.912125e-02	0.2415089806	-3.424788566	FALSE	FALSE
P55809	OXCT1	-0.1775286820	4.055296	-3.383130995	1.289579e-02	0.2209720893	-3.430737900	FALSE	FALSE
O75821	EIF3G	-0.1603495567	4.056083	-3.616858791	9.534431e-03	0.2083864459	-3.430899162	FALSE	FALSE
O43583	DENR	-0.1985047143	4.054334	-3.203154472	1.636102e-02	0.2312527305	-3.431280569	FALSE	FALSE
P62070	RRAS2	0.3173463861	4.046883	2.676096108	3.367749e-02	0.2950451656	-3.433038741	FALSE	FALSE
Q9Y6W5	WASF2	0.1307267607	4.057172	3.206883112	1.627978e-02	0.2312527305	-3.433089613	FALSE	FALSE
Q9Y6A5	TACC3	0.1829821329	4.055309	2.985950876	2.193653e-02	0.2491271538	-3.434489520	FALSE	FALSE
O95059	RPP14	0.3785938440	4.042135	2.604081138	3.726246e-02	0.3101301372	-3.435152030	FALSE	FALSE
Q9BVV7	TIMM21	-0.3810167673	4.042073	-2.609502369	3.697913e-02	0.3091589304	-3.435566550	FALSE	FALSE
P78368	CSNK1G2	-0.3110431091	4.048739	-2.614440105	3.672303e-02	0.3082829221	-3.445412504	FALSE	FALSE
Q9Y484	WDR45	0.4918238749	4.029771	2.567331763	3.924409e-02	0.3180486658	-3.447076900	FALSE	FALSE
Q9UBP6	METTL1	0.2628144215	4.050585	3.011833459	2.117618e-02	0.2483148572	-3.449178762	FALSE	FALSE
Q9H334	FOXP1	-0.2782473858	4.052288	-2.594528776	3.776726e-02	0.3129900921	-3.450084985	FALSE	FALSE
Q9Y3C6	PPIL1	0.2350329455	4.052665	3.576289264	1.004166e-02	0.2135135554	-3.451239993	FALSE	FALSE
Q3YEC7	RABL6	0.1453431957	4.056798	3.047002560	2.018793e-02	0.2415089806	-3.455632936	FALSE	FALSE
O75449	KATNA1	0.2179675666	4.053647	2.802850161	2.822225e-02	0.2780925872	-3.456829985	FALSE	FALSE
P17152	TMEM11	-0.2755961211	4.049777	-2.797320166	2.843962e-02	0.2780925872	-3.459153512	FALSE	FALSE
O00443	PIK3C2A	-0.4873804314	4.035944	-2.566808940	3.927307e-02	0.3180486658	-3.462589552	FALSE	FALSE
O15182	CETN3	0.3061475713	4.047545	2.652167664	3.482666e-02	0.3001481443	-3.466222765	FALSE	FALSE
P51397	DAP	0.5430712444	4.019348	2.744322534	3.061498e-02	0.2840127763	-3.466565333	FALSE	FALSE
Q96AP0	ACD	-0.3335679319	4.045496	-2.646190862	3.512009e-02	0.3013397017	-3.466659475	FALSE	FALSE
Q9BUL5	PHF23	0.2367273753	4.052824	2.759342881	2.998112e-02	0.2840127763	-3.467571151	FALSE	FALSE
P57740	NUP107	-0.1177219102	4.057635	-3.129217422	1.806553e-02	0.2377502483	-3.468296214	FALSE	FALSE
Q8NEB9	PIK3C3	0.2126633787	4.054574	2.716759361	3.181527e-02	0.2878194724	-3.474880461	FALSE	FALSE
P55199	ELL	0.2267152210	4.053825	2.690476197	3.300614e-02	0.2931307124	-3.475717140	FALSE	FALSE
Q8N371	KDM8	0.4964724239	4.034346	2.566315832	3.930042e-02	0.3180486658	-3.477679788	FALSE	FALSE
Q9NZG7	NINJ2	0.2780238098	4.049467	3.236180119	1.565642e-02	0.2269012923	-3.478960051	FALSE	FALSE
P04844	RPN2	-0.1872014701	4.054859	-3.283046475	1.471222e-02	0.2238903308	-3.479761703	FALSE	FALSE
P07741	APRT	-0.2424493256	4.052091	-3.542135787	1.049155e-02	0.2159118762	-3.484121215	FALSE	FALSE
O43396	TXNL1	0.2038421121	4.054125	3.394563294	1.270431e-02	0.2201971368	-3.485503322	FALSE	FALSE
Q9BSF4	TIMM29	-0.3188344857	4.046841	-2.693991348	3.284418e-02	0.2925844034	-3.486616753	FALSE	FALSE
O14737	PDCD5	0.3956324365	4.040042	3.371193715	1.309908e-02	0.2209720893	-3.487064166	FALSE	FALSE
Q9H8H2	DDX31	-0.3084954157	4.049129	-2.570596361	3.906367e-02	0.3180486658	-3.488042042	FALSE	FALSE
P19447	ERCC3	-0.2160044834	4.054616	-2.679348328	3.352440e-02	0.2949018559	-3.488370556	FALSE	FALSE
Q8N5Y8	PARP16	-0.4946025639	4.028920	-2.605856450	3.716943e-02	0.3097983926	-3.492919626	FALSE	FALSE
Q96AA3	RFT1	-0.2462236369	4.052869	-2.640720428	3.539094e-02	0.3030335247	-3.495886245	FALSE	FALSE
O75940	SMNDC1	0.2829912778	4.049190	3.072977432	1.948982e-02	0.2415089806	-3.499814611	FALSE	FALSE
Q9Y664	KPTN	-0.2192769489	4.054876	-2.627050605	3.607738e-02	0.3054908629	-3.503025394	FALSE	FALSE
P06744	GPI	-0.1043915083	4.057755	-3.980366903	6.059399e-03	0.1745419224	-3.503293084	FALSE	FALSE
Q13595	TRA2A	0.1549420920	4.056205	3.404904423	1.253376e-02	0.2201825001	-3.507391343	FALSE	FALSE
Q9BRT9	GINS4	0.1378727669	4.056970	3.070945074	1.954350e-02	0.2415089806	-3.510732641	FALSE	FALSE
P04049	RAF1	-0.1930302679	4.054908	-2.857142788	2.617944e-02	0.2713904272	-3.514106724	FALSE	FALSE
P54136	RARS1	-0.1081079991	4.057680	-3.412813140	1.240501e-02	0.2201825001	-3.515970919	FALSE	FALSE
P15586	GNS	0.2521084591	4.052235	2.623588382	3.625345e-02	0.3056622044	-3.520947287	FALSE	FALSE
Q9BYG3	NIFK	0.2801859479	4.049268	2.794247701	2.856115e-02	0.2780925872	-3.521244757	FALSE	FALSE
P55327	TPD52	0.2020817706	4.054245	3.515699808	1.085487e-02	0.2171230939	-3.524671827	FALSE	FALSE
Q86YS6	RAB43	-0.3536102086	4.047950	-2.493034998	4.359427e-02	0.3325765284	-3.525335452	FALSE	FALSE
Q9H6Z4	RANBP3	0.1523316313	4.056338	3.179832941	1.687915e-02	0.2312527305	-3.525493047	FALSE	FALSE
Q96KA5	CLPTM1L	-0.2231765170	4.053521	-2.734942067	3.101801e-02	0.2840127763	-3.526718427	FALSE	FALSE
Q99733	NAP1L4	0.0886145005	4.058073	3.670323976	8.908268e-03	0.2015278592	-3.530139981	FALSE	FALSE
Q13153	PAK1	0.1251183430	4.057160	3.438232335	1.200082e-02	0.2191748763	-3.534629362	FALSE	FALSE
Q9Y4K3	TRAF6	0.2406562340	4.053650	2.569576705	3.911993e-02	0.3180486658	-3.535865893	FALSE	FALSE
Q96RY5	CRAMP1	0.6572402922	4.007233	2.514949617	4.226117e-02	0.3309322158	-3.537102382	FALSE	FALSE
Q92882	OSTF1	0.1160871021	4.057420	3.466852617	1.156280e-02	0.2191748763	-3.539879304	FALSE	FALSE
P15056	BRAF	-0.2918477865	4.049547	-2.565237434	3.936030e-02	0.3180486658	-3.540353376	FALSE	FALSE
Q9C086	INO80B	0.4954497332	4.027094	2.493747355	4.355026e-02	0.3325765284	-3.540589732	FALSE	FALSE
Q93084	ATP2A3	-0.1536957066	4.056383	-3.006347548	2.133496e-02	0.2483148572	-3.551334356	FALSE	FALSE
Q6ZRP7	QSOX2	0.5039196999	4.026845	2.460683550	4.564277e-02	0.3361754671	-3.561706146	FALSE	FALSE
O14787	TNPO2	-0.1364268999	4.056890	-3.163594393	1.725036e-02	0.2335439314	-3.567444564	FALSE	FALSE
P15882	CHN1	0.4086827987	4.041697	2.452015372	4.620846e-02	0.3383079120	-3.569458217	FALSE	FALSE
P15927	RPA2	-0.1565101958	4.056135	-3.476672748	1.141654e-02	0.2191748763	-3.573467430	FALSE	FALSE
Q8TAD8	SNIP1	0.1744843363	4.056227	2.694173281	3.283582e-02	0.2925844034	-3.576099645	FALSE	FALSE
Q9P2K8	EIF2AK4	0.2996256188	4.049799	2.482753621	4.423472e-02	0.3335281238	-3.578479365	FALSE	FALSE
O43795	MYO1B	-0.1364968380	4.057282	-2.858947707	2.611429e-02	0.2712342444	-3.587751110	FALSE	FALSE
Q6KCM7	SLC25A25	-0.3832683417	4.042774	-2.444303683	4.671784e-02	0.3397978866	-3.589503045	FALSE	FALSE
O60231	DHX16	-0.1336345583	4.057218	-2.928764092	2.372194e-02	0.2584805559	-3.590308775	FALSE	FALSE
Q8WVK2	SNRNP27	0.2912329114	4.048208	2.788368602	2.879524e-02	0.2780925872	-3.590571148	FALSE	FALSE
Q712K3	UBE2R2	0.3033693991	4.047369	2.999289513	2.154110e-02	0.2486189379	-3.591801013	FALSE	FALSE
Q8TAE8	GADD45GIP1	0.2054621240	4.054490	2.679805186	3.350296e-02	0.2949018559	-3.594718953	FALSE	FALSE
P61966	AP1S1	-0.2165751934	4.053374	-2.903441080	2.456151e-02	0.2640136164	-3.599746092	FALSE	FALSE
Q86UP2	KTN1	-0.1313492752	4.057452	-2.851238929	2.639377e-02	0.2714411843	-3.600390254	FALSE	FALSE
O14646	CHD1	-0.1926514455	4.054645	-2.848891529	2.647950e-02	0.2714411843	-3.603622290	FALSE	FALSE
Q92917	GPKOW	0.1287755669	4.057147	3.072421316	1.950449e-02	0.2415089806	-3.605452607	FALSE	FALSE
Q9P0S2	COX16	0.3480691361	4.042460	2.572243681	3.897296e-02	0.3180486658	-3.607155455	FALSE	FALSE
Q6L8Q7	PDE12	-0.1339372887	4.057016	-3.048228313	2.015439e-02	0.2415089806	-3.612338741	FALSE	FALSE
P56962	STX17	-0.2697816705	4.050167	-2.625290791	3.616676e-02	0.3054908629	-3.613272796	FALSE	FALSE
P62913	RPL11	-0.1333662901	4.056975	-3.904572137	6.649023e-03	0.1844629035	-3.613472399	FALSE	FALSE
Q92785	DPF2	0.2227435745	4.052886	3.007951243	2.128841e-02	0.2483148572	-3.613658815	FALSE	FALSE
Q70IA6	MOB2	0.3441127234	4.044882	2.471860716	4.492395e-02	0.3335281238	-3.613721856	FALSE	FALSE
O95361	TRIM16	-0.4300804277	4.037346	-2.410777316	4.900093e-02	0.3467824451	-3.615601180	FALSE	FALSE
Q9Y570	PPME1	0.1227024032	4.057386	3.049144417	2.012936e-02	0.2415089806	-3.616571687	FALSE	FALSE
Q9H4K7	MTG2	0.2765412881	4.051017	2.474476297	4.475744e-02	0.3335281238	-3.616614021	FALSE	FALSE
P36954	POLR2I	0.4126908955	4.036250	2.733343807	3.108723e-02	0.2840127763	-3.616649082	FALSE	FALSE
Q9NZR1	TMOD2	0.5267602886	4.021174	2.440471304	4.697314e-02	0.3408038593	-3.617317358	FALSE	FALSE
Q06136	KDSR	-0.4669589191	4.029309	-2.419320964	4.840836e-02	0.3439355082	-3.623035741	FALSE	FALSE
Q9HB90	RRAGC	-0.1684631496	4.055965	-2.786290319	2.887848e-02	0.2780925872	-3.631939424	FALSE	FALSE
Q8N442	GUF1	0.6272093913	4.005596	2.394986514	5.011597e-02	0.3496103473	-3.633538912	FALSE	FALSE
O15144	ARPC2	0.0915515569	4.058025	3.443791771	1.191434e-02	0.2191748763	-3.636604921	FALSE	FALSE
Q8WXD5	GEMIN6	0.2291498180	4.052857	2.660076244	3.444235e-02	0.2977168351	-3.637004470	FALSE	FALSE
P63167	DYNLL1	0.1069226967	4.057661	3.424532192	1.221686e-02	0.2199298226	-3.640741751	FALSE	FALSE
Q12824	SMARCB1	-0.1470747088	4.056552	-2.993536809	2.171070e-02	0.2489892475	-3.641434029	FALSE	FALSE
Q15052	ARHGEF6	0.1466102968	4.056583	2.965126656	2.256947e-02	0.2518960551	-3.643013077	FALSE	FALSE
Q2KHR2	RFX7	0.3031575083	4.049269	2.425791626	4.796451e-02	0.3429220796	-3.643062550	FALSE	FALSE
Q9UBF2	COPG2	-0.1227133736	4.057486	-2.941556594	2.330949e-02	0.2567128354	-3.645741134	FALSE	FALSE
Q9Y2L1	DIS3	-0.1540196532	4.056481	-2.833396526	2.705290e-02	0.2746940051	-3.653280122	FALSE	FALSE
Q9NVP1	DDX18	-0.1495324625	4.056380	-3.085339269	1.916672e-02	0.2415089806	-3.662145725	FALSE	FALSE
Q02447	SP3	-0.3873374836	4.038353	-2.504690194	4.287990e-02	0.3323992668	-3.662232941	FALSE	FALSE
Q13472	TOP3A	0.2931639297	4.048429	2.506793380	4.275230e-02	0.3323992668	-3.663686585	FALSE	FALSE
Q15004	PCLAF	0.2400294170	4.051962	3.226246590	1.586484e-02	0.2287836055	-3.667338233	FALSE	FALSE
Q92925	SMARCD2	-0.1451938165	4.056739	-2.866713675	2.583591e-02	0.2702801733	-3.667994035	FALSE	FALSE
Q86TB9	PATL1	0.1924220286	4.054955	2.667231816	3.409848e-02	0.2965040624	-3.673229609	FALSE	FALSE
Q9BYG5	PARD6B	0.4250865820	4.034823	2.453200650	4.613068e-02	0.3383079120	-3.675319885	FALSE	FALSE
Q9H8M7	MINDY3	-0.3232355304	4.045491	-2.491021454	4.371894e-02	0.3325765284	-3.675750872	FALSE	FALSE
Q9H3M7	TXNIP	-0.7943875468	3.975921	-2.346710729	5.369020e-02	0.3567710487	-3.680474230	FALSE	FALSE
Q92769	HDAC2	0.1570258208	4.056057	3.089415720	1.906143e-02	0.2415089806	-3.680760371	FALSE	FALSE
Q9BRJ7	NUDT16L1	0.1480327998	4.056863	2.735942446	3.097476e-02	0.2840127763	-3.685637896	FALSE	FALSE
Q14188	TFDP2	-0.4011628020	4.037293	-2.395572767	5.007410e-02	0.3496103473	-3.686787386	FALSE	FALSE
Q9UQR0	SCML2	-0.1475419497	4.056758	-2.790960220	2.869180e-02	0.2780925872	-3.687312748	FALSE	FALSE
P30281	CCND3	-0.3229900295	4.045888	-2.472423436	4.488807e-02	0.3335281238	-3.692438098	FALSE	FALSE
Q14232	EIF2B1	-0.1855858577	4.054837	-3.006574558	2.132836e-02	0.2483148572	-3.694642223	FALSE	FALSE
O43678	NDUFA2	0.1639427912	4.055773	3.004181093	2.139801e-02	0.2483262286	-3.695163526	FALSE	FALSE
Q13618	CUL3	-0.1223422260	4.057458	-2.924401684	2.386436e-02	0.2584805559	-3.695248120	FALSE	FALSE
Q9NVX0	HAUS2	-0.2756949237	4.050822	-2.438101464	4.713173e-02	0.3415292007	-3.696177067	FALSE	FALSE
P51659	HSD17B4	-0.0987959575	4.057993	-3.072390714	1.950530e-02	0.2415089806	-3.700127758	FALSE	FALSE
Q5TC12	ATPAF1	0.2345944977	4.052240	2.655737814	3.465262e-02	0.2990906139	-3.700909522	FALSE	FALSE
Q13838	DDX39B	-0.0986331459	4.057891	-3.246191658	1.544935e-02	0.2255838101	-3.704337377	FALSE	FALSE
P55145	MANF	0.1122903892	4.057516	3.269667948	1.497531e-02	0.2238903308	-3.712604884	FALSE	FALSE
P13056	NR2C1	-0.6116372938	4.005145	-2.312902420	5.634878e-02	0.3658673732	-3.717006836	FALSE	FALSE
P09104	ENO2	-0.1687054519	4.055539	-2.967746861	2.248877e-02	0.2515810900	-3.717103309	FALSE	FALSE
Q9NW13	RBM28	-0.2190468984	4.054153	-2.484309623	4.413717e-02	0.3335190022	-3.720453296	FALSE	FALSE
Q14157	UBAP2L	0.2358027850	4.051838	2.923451478	2.389550e-02	0.2584805559	-3.722651249	FALSE	FALSE
Q9Y3D3	MRPS16	-0.2902157642	4.047665	-2.701770675	3.248873e-02	0.2916476981	-3.722992619	FALSE	FALSE
Q9NRF9	POLE3	0.3003680257	4.047967	3.285824277	1.465822e-02	0.2238903308	-3.724459093	FALSE	FALSE
P05423	POLR3D	0.2325697796	4.052453	2.584176872	3.832240e-02	0.3166898001	-3.727494239	FALSE	FALSE
Q96SB3	PPP1R9B	0.4133146668	4.037461	2.315402141	5.614765e-02	0.3650850739	-3.729234967	FALSE	FALSE
P38159	RBMX	0.3066321039	4.048079	3.559089146	1.026554e-02	0.2157564365	-3.731979669	FALSE	FALSE
Q5C9Z4	NOM1	-0.2185017461	4.053569	-2.563490768	3.945748e-02	0.3183923925	-3.733430116	FALSE	FALSE
Q96G25	MED8	-0.2706198444	4.050197	-2.509689458	4.257723e-02	0.3320350327	-3.735300756	FALSE	FALSE
Q9BSJ8	ESYT1	-0.1331225257	4.057059	-2.891605824	2.496471e-02	0.2667406213	-3.738826807	FALSE	FALSE
Q9NXA8	SIRT5	-0.2587169236	4.050595	-2.608601806	3.702604e-02	0.3091589304	-3.739759636	FALSE	FALSE
Q9UI12	ATP6V1H	-0.2020260213	4.053954	-2.786579676	2.886687e-02	0.2780925872	-3.745984772	FALSE	FALSE
P16591	FER	0.4361361161	4.035273	2.288824276	5.832434e-02	0.3721110668	-3.747763152	FALSE	FALSE
Q9BWK5	CYREN	0.5923500889	4.008013	2.508815700	4.262997e-02	0.3320350327	-3.748437240	FALSE	FALSE
Q96LT9	RNPC3	-0.3180853832	4.046429	-2.380640326	5.115173e-02	0.3507876827	-3.750992260	FALSE	FALSE
Q9H553	ALG2	-0.4818515515	4.026230	-2.345523576	5.378133e-02	0.3567710487	-3.751276748	FALSE	FALSE
Q7Z6J9	TSEN54	0.2512204640	4.051223	2.541837070	4.068339e-02	0.3229174815	-3.751694500	FALSE	FALSE
Q9GZN2	TGIF2	0.3665106216	4.043690	2.291896773	5.806834e-02	0.3712727313	-3.753359512	FALSE	FALSE
P62899	RPL31	0.1733114105	4.055533	3.701401257	8.565081e-03	0.1985531656	-3.756760052	FALSE	FALSE
O43681	ASNA1	0.1048252061	4.057796	3.036675843	2.047288e-02	0.2439161815	-3.764793416	FALSE	FALSE
O75822	EIF3J	0.2697663359	4.049954	3.304768958	1.429563e-02	0.2226907546	-3.765152549	FALSE	FALSE
Q9H7Z6	KAT8	-0.2229705462	4.053149	-2.566910400	3.926744e-02	0.3180486658	-3.765366525	FALSE	FALSE
Q86VR2	RETREG3	-0.3585408863	4.041510	-2.380552181	5.115816e-02	0.3507876827	-3.765833480	FALSE	FALSE
Q5TKA1	LIN9	-0.4932151209	4.024996	-2.294339781	5.786562e-02	0.3709839614	-3.774499078	FALSE	FALSE
O96033	MOCS2	-0.7862512439	3.967678	-2.386985108	5.069095e-02	0.3496103473	-3.776642624	FALSE	FALSE
P78537	BLOC1S1	-0.1889681498	4.055525	-2.493730799	4.355128e-02	0.3325765284	-3.777373906	FALSE	FALSE
P46781	RPS9	-0.4036693947	4.039694	-3.480312777	1.136284e-02	0.2191748763	-3.777805250	FALSE	FALSE
Q8TEB1	DCAF11	-0.2038259094	4.054349	-2.531755441	4.126766e-02	0.3257796756	-3.778504707	FALSE	FALSE
Q4VC05	BCL7A	0.3645170177	4.039806	2.852177293	2.635958e-02	0.2714411843	-3.786066121	FALSE	FALSE
Q9NRV9	HEBP1	0.2106043910	4.053740	2.565668097	3.933637e-02	0.3180486658	-3.787538981	FALSE	FALSE
P99999	CYCS	0.5818080545	4.018065	3.202388752	1.637775e-02	0.2312527305	-3.787628511	FALSE	FALSE
Q13114	TRAF3	-0.4415738390	4.034587	-2.241855561	6.238468e-02	0.3841541808	-3.789546254	FALSE	FALSE
O75390	CS	-0.1081903380	4.057592	-3.404937686	1.253322e-02	0.2201825001	-3.790292070	FALSE	FALSE
Q9Y394	DHRS7	-0.3480116404	4.042525	-2.468756170	4.512242e-02	0.3336081524	-3.791262733	FALSE	FALSE
Q9NWY4	HPF1	-0.1064953764	4.057879	-2.874611133	2.555606e-02	0.2696571866	-3.799469140	FALSE	FALSE
Q15084	PDIA6	-0.1018147080	4.057768	-3.261925910	1.512988e-02	0.2238903308	-3.803248012	FALSE	FALSE
P30043	BLVRB	-0.3021226463	4.049188	-2.272859066	5.967326e-02	0.3758447511	-3.803842005	FALSE	FALSE
O00330	PDHX	0.2108896107	4.053976	2.474244590	4.477217e-02	0.3335281238	-3.804243550	FALSE	FALSE
Q01085	TIAL1	0.1314744306	4.057002	2.922897959	2.391367e-02	0.2584805559	-3.807737308	FALSE	FALSE
Q14CZ7	FASTKD3	-0.3278192484	4.048503	-2.233302000	6.315464e-02	0.3845914828	-3.814082185	FALSE	FALSE
P14923	JUP	-1.1593524887	3.877030	-2.219052676	6.445891e-02	0.3855376679	-3.815369228	FALSE	FALSE
O94874	UFL1	-0.1284566611	4.057482	-2.673377101	3.380603e-02	0.2956775442	-3.822310994	FALSE	FALSE
Q13423	NNT	-0.1100021907	4.057662	-2.956064781	2.285097e-02	0.2540644178	-3.825184730	FALSE	FALSE
O15269	SPTLC1	-0.2348664522	4.052031	-2.555582183	3.990069e-02	0.3188770890	-3.827095452	FALSE	FALSE
O14972	VPS26C	0.3730131880	4.040479	2.260573853	6.073296e-02	0.3788332077	-3.833469941	FALSE	FALSE
Q9NPA0	EMC7	-0.2663906084	4.051507	-2.288113083	5.838375e-02	0.3721110668	-3.834343920	FALSE	FALSE
P07203	GPX1	-0.1911787317	4.055138	-2.470257355	4.502634e-02	0.3335281238	-3.838019409	FALSE	FALSE
O60499	STX10	-0.2491811842	4.051587	-2.377795310	5.135975e-02	0.3507876827	-3.840848600	FALSE	FALSE
P09669	COX6C	0.1346934856	4.056782	3.179844865	1.687888e-02	0.2312527305	-3.844254593	FALSE	FALSE
Q6QNY1	BLOC1S2	0.5445963720	4.016614	2.616401598	3.662181e-02	0.3078768459	-3.848612794	FALSE	FALSE
Q9NSD9	FARSB	-0.0924746500	4.058017	-3.131131651	1.801907e-02	0.2377502483	-3.849762416	FALSE	FALSE
O14980	XPO1	-0.1042676831	4.057694	-3.297502995	1.443354e-02	0.2238903308	-3.850717443	FALSE	FALSE
Q14534	SQLE	-0.2427347651	4.051825	-2.433518101	4.744004e-02	0.3424853462	-3.854171382	FALSE	FALSE
Q9NWU1	OXSM	-0.2416815305	4.052656	-2.328014333	5.514408e-02	0.3613829448	-3.856205204	FALSE	FALSE
Q8N5I9	C12orf45	0.1551485984	4.056600	2.548749596	4.028778e-02	0.3210897237	-3.857015921	FALSE	FALSE
P43307	SSR1	-0.1997675230	4.053796	-2.835460223	2.697578e-02	0.2746940051	-3.857784076	FALSE	FALSE
Q16595	FXN	0.4729838745	4.025328	2.303323478	5.712635e-02	0.3689831854	-3.858443703	FALSE	FALSE
Q8WV44	TRIM41	0.3786939672	4.038535	2.222162850	6.417191e-02	0.3852257400	-3.858747266	FALSE	FALSE
Q16740	CLPP	0.1350281516	4.056987	2.739299733	3.083009e-02	0.2840127763	-3.859011785	FALSE	FALSE
O00264	PGRMC1	0.2378850349	4.051711	3.041494689	2.033938e-02	0.2428221782	-3.860415523	FALSE	FALSE
O95801	TTC4	0.1450051642	4.056534	2.788282369	2.879869e-02	0.2780925872	-3.860848791	FALSE	FALSE
Q9UPR3	SMG5	-0.3671101620	4.042414	-2.223718501	6.402884e-02	0.3852257400	-3.861833086	FALSE	FALSE
Q9HA92	RSAD1	-0.3110835681	4.047272	-2.242608529	6.231736e-02	0.3841541808	-3.867503018	FALSE	FALSE
Q9UBL3	ASH2L	0.1608142088	4.055785	2.815503326	2.773150e-02	0.2761772743	-3.869528333	FALSE	FALSE
Q92783	STAM	-0.1211423235	4.057529	-2.726648249	3.137902e-02	0.2852015050	-3.870981858	FALSE	FALSE
Q9NPA3	MID1IP1	0.4648493373	4.025613	2.285177394	5.862969e-02	0.3729001749	-3.876136562	FALSE	FALSE
O15126	SCAMP1	0.1613419465	4.056520	2.478066229	4.452995e-02	0.3335281238	-3.877141643	FALSE	FALSE
Q9NQS1	AVEN	0.4452064755	4.030274	2.486411411	4.400576e-02	0.3333908078	-3.883601381	FALSE	FALSE
Q9NWU5	MRPL22	-0.1855320013	4.054723	-2.697232524	3.269559e-02	0.2925844034	-3.885699986	FALSE	FALSE
O94804	STK10	-0.2698596609	4.049946	-2.344802113	5.383680e-02	0.3567710487	-3.886650089	FALSE	FALSE
Q96FZ2	HMCES	0.2312735434	4.052214	2.429537369	4.770951e-02	0.3429220796	-3.892676457	FALSE	FALSE
Q15311	RALBP1	0.2679352207	4.048733	2.450671460	4.629681e-02	0.3384256085	-3.901355135	FALSE	FALSE
Q9Y4G6	TLN2	0.3708534705	4.046501	2.127010350	7.356943e-02	0.4096333599	-3.903295341	FALSE	FALSE
Q96C23	GALM	0.1863053313	4.054710	2.551974373	4.010460e-02	0.3200676310	-3.903558347	FALSE	FALSE
Q9Y487	ATP6V0A2	-0.2114266717	4.053859	-2.387720336	5.063783e-02	0.3496103473	-3.903657361	FALSE	FALSE
Q86Y79	PTRH1	-0.3309941364	4.046121	-2.160888303	7.007335e-02	0.4017083683	-3.904856767	FALSE	FALSE
Q04323	UBXN1	0.1488537725	4.056237	2.926470747	2.379670e-02	0.2584805559	-3.906305529	FALSE	FALSE
Q9C0E2	XPO4	-0.2264559680	4.052853	-2.401392654	4.966048e-02	0.3494226461	-3.906497543	FALSE	FALSE
Q99471	PFDN5	0.1427516988	4.056466	2.976929525	2.220837e-02	0.2505746417	-3.908084869	FALSE	FALSE
Q9BZ23	PANK2	-0.3234511784	4.044255	-2.305580601	5.694214e-02	0.3686054805	-3.908437729	FALSE	FALSE
Q8IY17	PNPLA6	-0.5368601185	4.024358	-2.125011802	7.378109e-02	0.4101609230	-3.908803628	FALSE	FALSE
Q9H2U1	DHX36	-0.1636154676	4.056242	-2.490891086	4.372702e-02	0.3325765284	-3.909113098	FALSE	FALSE
Q8NBQ5	HSD17B11	-0.2897260065	4.048748	-2.227534432	6.367929e-02	0.3852257400	-3.912964684	FALSE	FALSE
Q9Y3E7	CHMP3	0.1722496958	4.055686	2.511339151	4.247784e-02	0.3317371510	-3.914835965	FALSE	FALSE
Q9UHW5	GPN3	-0.1595980728	4.056603	-2.455162104	4.600226e-02	0.3383079120	-3.915442196	FALSE	FALSE
Q00059	TFAM	0.1688310427	4.055442	2.754822177	3.017042e-02	0.2840127763	-3.916344221	FALSE	FALSE
Q8IU81	IRF2BP1	-0.1313388969	4.057385	-2.578603721	3.862481e-02	0.3180486658	-3.916527471	FALSE	FALSE
Q9Y2H6	FNDC3A	-0.4064499453	4.038288	-2.129226530	7.333543e-02	0.4092454094	-3.925923756	FALSE	FALSE
O75533	SF3B1	-0.1211514976	4.057189	-3.200581830	1.641732e-02	0.2312527305	-3.928348733	FALSE	FALSE
Q3KRA6	C2orf76	-0.3753585058	4.037991	-2.276961398	5.932363e-02	0.3748583941	-3.933001877	FALSE	FALSE
O75367	MACROH2A1	-0.3313730135	4.045776	-3.441864052	1.194425e-02	0.2191748763	-3.933276939	FALSE	FALSE
Q7Z5R6	APBB1IP	0.1778879023	4.054987	2.739346837	3.082806e-02	0.2840127763	-3.936987310	FALSE	FALSE
Q70Z53	FRA10AC1	0.2343041690	4.052256	2.326710161	5.524700e-02	0.3616505825	-3.945060185	FALSE	FALSE
Q9P2D1	CHD7	-0.3375855676	4.045474	-2.120685325	7.424142e-02	0.4103704886	-3.945209821	FALSE	FALSE
P20810	CAST	0.3675313425	4.041229	2.111817607	7.519399e-02	0.4129811892	-3.950375484	FALSE	FALSE
Q8TD30	GPT2	0.1718819960	4.056314	2.344581737	5.385375e-02	0.3567710487	-3.950595992	FALSE	FALSE
P07602	PSAP	0.2998900623	4.047548	3.085642493	1.915886e-02	0.2415089806	-3.953796358	FALSE	FALSE
Q9Y6B6	SAR1B	-0.4804846872	4.022141	-2.485274999	4.407676e-02	0.3334950622	-3.954511160	FALSE	FALSE
P23528	CFL1	0.1414046825	4.056749	4.095794749	5.269160e-03	0.1607231829	-3.957083987	FALSE	FALSE
P50613	CDK7	-0.2290673782	4.052561	-2.324981182	5.538374e-02	0.3617328180	-3.957480945	FALSE	FALSE
Q13206	DDX10	-0.2043498315	4.054232	-2.343326107	5.395045e-02	0.3567710487	-3.960851613	FALSE	FALSE
O75844	ZMPSTE24	-0.3156493850	4.044175	-2.425690460	4.797142e-02	0.3429220796	-3.964964766	FALSE	FALSE
Q92540	SMG7	0.3489951809	4.043162	2.121205878	7.418588e-02	0.4103704886	-3.966286257	FALSE	FALSE
Q00341	HDLBP	-0.1162620157	4.057462	-2.792329437	2.863731e-02	0.2780925872	-3.967233928	FALSE	FALSE
Q13425	SNTB2	-0.2433772194	4.053508	-2.156214239	7.054551e-02	0.4024330756	-3.968441265	FALSE	FALSE
Q9BRA2	TXNDC17	0.1579021244	4.055812	3.088897042	1.907480e-02	0.2415089806	-3.969647499	FALSE	FALSE
P20618	PSMB1	-0.0583972567	4.058560	-3.401537348	1.258902e-02	0.2201825001	-3.970802663	FALSE	FALSE
P35711	SOX5	0.3413014126	4.047784	2.056213474	8.145387e-02	0.4218224551	-3.976424355	FALSE	FALSE
P37198	NUP62	-0.2119012070	4.052921	-2.812565795	2.784462e-02	0.2768306197	-3.981703083	FALSE	FALSE
P61024	CKS1B	-0.2689146720	4.048920	-2.743444846	3.065245e-02	0.2840127763	-3.983202354	FALSE	FALSE
Q15051	IQCB1	0.4277560946	4.031047	2.107096678	7.570613e-02	0.4129811892	-3.983567545	FALSE	FALSE
Q7L2H7	EIF3M	-0.1218802237	4.057177	-2.929783744	2.368878e-02	0.2584805559	-3.984226723	FALSE	FALSE
Q13469	NFATC2	0.3013464831	4.047460	2.127317222	7.353698e-02	0.4096333599	-3.986367333	FALSE	FALSE
P26196	DDX6	-0.1918147246	4.054295	-3.053190550	2.001922e-02	0.2415089806	-3.986512629	FALSE	FALSE
Q8NCJ5	SPRYD3	-0.3924045235	4.037807	-2.067543701	8.013721e-02	0.4216508032	-3.987867084	FALSE	FALSE
Q99447	PCYT2	0.1429974448	4.056769	2.527273549	4.153021e-02	0.3265249852	-3.991897259	FALSE	FALSE
Q14680	MELK	-0.4047307375	4.036076	-2.112809791	7.508680e-02	0.4129811892	-3.992574655	FALSE	FALSE
Q8TB52	FBXO30	-0.2165769547	4.053566	-2.270933818	5.983807e-02	0.3764757895	-3.992994234	FALSE	FALSE
P48507	GCLM	-0.2090109129	4.053088	-2.679215196	3.353066e-02	0.2949018559	-3.995391450	FALSE	FALSE
P53396	ACLY	-0.0655321873	4.058454	-3.348635413	1.349279e-02	0.2223620270	-3.995870288	FALSE	FALSE
P23284	PPIB	-0.1166673319	4.057340	-3.425762622	1.219728e-02	0.2199298226	-3.998575518	FALSE	FALSE
O14828	SCAMP3	-0.1361963951	4.056743	-2.820818090	2.752807e-02	0.2753624938	-3.999681299	FALSE	FALSE
Q9BS26	ERP44	0.1282000704	4.057022	2.793158580	2.860436e-02	0.2780925872	-3.999838772	FALSE	FALSE
Q86UE4	MTDH	-0.1445541492	4.056459	-2.678593006	3.355989e-02	0.2949018559	-3.999838949	FALSE	FALSE
Q0VDG4	SCRN3	0.2128386948	4.054559	2.197793317	6.645600e-02	0.3902950133	-4.000213647	FALSE	FALSE
O75494	SRSF10	-0.2099939118	4.053551	-3.313433778	1.413304e-02	0.2226757838	-4.000245366	FALSE	FALSE
Q5T0F9	CC2D1B	0.2894849689	4.046938	2.294679846	5.783745e-02	0.3709839614	-4.000675499	FALSE	FALSE
Q68E01	INTS3	-0.1911342300	4.054547	-2.408220805	4.917970e-02	0.3472980660	-4.001208387	FALSE	FALSE
O75955	FLOT1	-0.2171016176	4.054659	-2.164403486	6.972036e-02	0.4013742990	-4.008681542	FALSE	FALSE
Q8N163	CCAR2	-0.1014176907	4.057725	-3.173208419	1.702954e-02	0.2323514706	-4.013396810	FALSE	FALSE
Q8IYU8	MICU2	-0.2702170675	4.051619	-2.082981086	7.837757e-02	0.4208550347	-4.013457469	FALSE	FALSE
Q9Y5Z7	HCFC2	-0.4159509168	4.042402	-2.014978192	8.643122e-02	0.4292703974	-4.013460996	FALSE	FALSE
P29590	PML	0.1331280246	4.056834	2.755278177	3.015127e-02	0.2840127763	-4.018942843	FALSE	FALSE
P80404	ABAT	-0.4725981368	4.028633	-2.011642970	8.684684e-02	0.4298762364	-4.019331397	FALSE	FALSE
Q9UGU5	HMGXB4	-0.4621382037	4.028407	-2.031591868	8.439028e-02	0.4256777369	-4.020244859	FALSE	FALSE
Q9GZR7	DDX24	-0.2220162030	4.052190	-2.558903609	3.971392e-02	0.3183926268	-4.024971807	FALSE	FALSE
Q9NVM4	PRMT7	0.3025369852	4.046002	2.217846143	6.457060e-02	0.3855376679	-4.027518935	FALSE	FALSE
Q5VYV7	SLX4IP	0.3970725106	4.036994	2.020859786	8.570311e-02	0.4292703974	-4.029235959	FALSE	FALSE
Q96JY6	PDLIM2	0.3340436173	4.044019	2.078899837	7.883896e-02	0.4211610489	-4.030059460	FALSE	FALSE
P47985	UQCRFS1	-0.1449684344	4.056349	-2.973191935	2.232205e-02	0.2505746417	-4.033258671	FALSE	FALSE
Q15751	HERC1	-0.2774828014	4.049846	-2.097463154	7.676213e-02	0.4164023819	-4.036722554	FALSE	FALSE
P08575	PTPRC	-0.1315862563	4.056818	-2.927762329	2.375456e-02	0.2584805559	-4.038735162	FALSE	FALSE
Q14498	RBM39	-0.0814698989	4.058158	-3.365390416	1.319916e-02	0.2209720893	-4.039523601	FALSE	FALSE
Q9Y5V3	MAGED1	-0.2827718433	4.050239	-2.066154156	8.029753e-02	0.4216508032	-4.039755830	FALSE	FALSE
Q9BQ75	CMSS1	-0.3004577773	4.045548	-2.296699463	5.767049e-02	0.3709839614	-4.042307819	FALSE	FALSE
P10746	UROS	-0.2165059597	4.053569	-2.235702031	6.293763e-02	0.3843549394	-4.042454828	FALSE	FALSE
Q9NZQ3	NCKIPSD	-0.3630478652	4.039684	-2.078632884	7.886924e-02	0.4211610489	-4.044424502	FALSE	FALSE
P05161	ISG15	-0.3372306420	4.042801	-2.336747096	5.446003e-02	0.3589186785	-4.044454884	FALSE	FALSE
P48506	GCLC	0.1105834210	4.057865	2.567359335	3.924257e-02	0.3180486658	-4.044504404	FALSE	FALSE
Q9BT25	HAUS8	0.1942539712	4.054307	2.378457446	5.131126e-02	0.3507876827	-4.044870754	FALSE	FALSE
Q9HC52	CBX8	0.2696770231	4.048932	2.233083945	6.317440e-02	0.3845914828	-4.045469783	FALSE	FALSE
Q9NUP1	BLOC1S4	0.3159595300	4.045252	2.104496937	7.598966e-02	0.4141400692	-4.047425039	FALSE	FALSE
Q86TI0	TBC1D1	-0.2211920426	4.052611	-2.358753995	5.277463e-02	0.3562746262	-4.051030759	FALSE	FALSE
Q96BD8	SKA1	-0.2566212060	4.050370	-2.191198175	6.708824e-02	0.3924258063	-4.051367066	FALSE	FALSE
Q69YN2	CWF19L1	0.1424709791	4.056580	2.566768798	3.927529e-02	0.3180486658	-4.053297313	FALSE	FALSE
Q99653	CHP1	0.3412797849	4.040679	2.163111314	6.984990e-02	0.4016684799	-4.055429982	FALSE	FALSE
P50395	GDI2	-0.1646853734	4.055637	-3.365525713	1.319681e-02	0.2209720893	-4.058584108	FALSE	FALSE
Q9BUR4	WRAP53	0.2918394347	4.046114	2.234883991	6.301151e-02	0.3844032043	-4.060215403	FALSE	FALSE
Q9UBI9	HECA	0.4691865676	4.025623	1.972991089	9.181109e-02	0.4381183108	-4.061639916	FALSE	FALSE
P51970	NDUFA8	0.1170843956	4.057285	2.916823723	2.411394e-02	0.2596817217	-4.062216906	FALSE	FALSE
Q96S19	METTL26	0.2923752847	4.046108	2.242977057	6.228443e-02	0.3841541808	-4.066018085	FALSE	FALSE
Q7Z591	AKNA	0.3349558029	4.043323	2.044738707	8.280943e-02	0.4243966161	-4.066200514	FALSE	FALSE
O43708	GSTZ1	-0.2957829027	4.047224	-2.077841260	7.895908e-02	0.4211610489	-4.070762326	FALSE	FALSE
P14151	SELL	-0.5222071019	4.013277	-1.996331281	8.878062e-02	0.4331958713	-4.073862351	FALSE	FALSE
P35219	CA8	-0.2682296292	4.049283	-2.147467042	7.143782e-02	0.4030199243	-4.075386637	FALSE	FALSE
Q99643	SDHC	0.4300611327	4.027462	2.146588360	7.152808e-02	0.4030199243	-4.075897225	FALSE	FALSE
P61353	RPL27	0.1496629596	4.056279	3.480540314	1.135949e-02	0.2191748763	-4.076171017	FALSE	FALSE
Q6ZS17	RIPOR1	0.4103564341	4.034492	1.976534540	9.134448e-02	0.4372486321	-4.078636717	FALSE	FALSE
O43159	RRP8	-0.4312368013	4.027909	-2.162519242	6.990934e-02	0.4016684799	-4.079073452	FALSE	FALSE
Q92520	FAM3C	-0.1756397917	4.055407	-2.343688113	5.392255e-02	0.3567710487	-4.079798504	FALSE	FALSE
Q9H9P8	L2HGDH	0.1870446837	4.054766	2.329672071	5.501355e-02	0.3609335199	-4.080059937	FALSE	FALSE
Q8NFA0	USP32	0.2498686478	4.053465	2.014405185	8.650248e-02	0.4292703974	-4.081668804	FALSE	FALSE
Q8N2F6	ARMC10	-0.2895059540	4.046367	-2.396328211	5.002021e-02	0.3496103473	-4.081999256	FALSE	FALSE
P67936	TPM4	0.4060857603	4.038518	3.180413778	1.686604e-02	0.2312527305	-4.083631104	FALSE	FALSE
Q14814	MEF2D	0.2622662804	4.050751	2.061734406	8.080961e-02	0.4216508032	-4.084481104	FALSE	FALSE
Q9UEE9	CFDP1	0.2963559684	4.046832	2.755618478	3.013698e-02	0.2840127763	-4.085987582	FALSE	FALSE
Q93052	LPP	0.2770536952	4.047708	2.293365877	5.794634e-02	0.3709839614	-4.087479561	FALSE	FALSE
O60784	TOM1	0.1981324348	4.054228	2.267954792	6.009400e-02	0.3768650941	-4.088380408	FALSE	FALSE
Q5TF21	SOGA3	-0.4911574175	4.018063	-1.976017403	9.141243e-02	0.4372486321	-4.088404923	FALSE	FALSE
P07108	DBI	0.2998643917	4.046192	2.661252779	3.438556e-02	0.2976675848	-4.090481308	FALSE	FALSE
P56385	ATP5ME	0.2759942429	4.049199	3.077471892	1.937167e-02	0.2415089806	-4.090810984	FALSE	FALSE
P62906	RPL10A	-0.2286193715	4.052638	-3.423650251	1.223091e-02	0.2199298226	-4.091816653	FALSE	FALSE
Q5TA50	CPTP	0.5177073197	4.015142	1.963616209	9.305705e-02	0.4396142456	-4.093088061	FALSE	FALSE
O15315	RAD51B	-0.5031572959	4.019752	-1.950503039	9.482800e-02	0.4423281951	-4.094269139	FALSE	FALSE
B7ZAQ6	GPR89A	-0.2882217874	4.049499	-2.002998908	8.793331e-02	0.4312624016	-4.096293991	FALSE	FALSE
Q7Z2W9	MRPL21	-0.2077917346	4.053060	-2.504166711	4.291172e-02	0.3323992668	-4.097215176	FALSE	FALSE
Q16563	SYPL1	0.3484815347	4.042964	2.983183076	2.201955e-02	0.2495834835	-4.097877577	FALSE	FALSE
P35241	RDX	0.1286774097	4.057287	2.470258067	4.502629e-02	0.3335281238	-4.099537184	FALSE	FALSE
Q9NV66	TYW1	0.5734888612	4.009500	1.917955812	9.936890e-02	0.4498237980	-4.100177435	FALSE	FALSE
Q96QT6	PHF12	0.3371391838	4.042356	2.028487298	8.476798e-02	0.4268645250	-4.100846660	FALSE	FALSE
Q16864	ATP6V1F	0.2885857940	4.046199	2.452106567	4.620247e-02	0.3383079120	-4.104343157	FALSE	FALSE
Q8IWT6	LRRC8A	0.3646393687	4.038898	1.985366537	9.019168e-02	0.4351219609	-4.105125875	FALSE	FALSE
P62875	POLR2L	-0.6739005933	3.989134	-2.580978239	3.849566e-02	0.3176709692	-4.106756734	FALSE	FALSE
Q16666	IFI16	-0.1669089945	4.055420	-2.649773137	3.494391e-02	0.3002702497	-4.109426814	FALSE	FALSE
A0A0K0K1G6	TRBV10-3	0.2973833528	4.045911	2.371698028	5.180850e-02	0.3526057770	-4.110783770	FALSE	FALSE
Q9NP87	POLM	-0.3998220504	4.037444	-1.921835610	9.881653e-02	0.4483684576	-4.111199667	FALSE	FALSE
P51570	GALK1	0.1778090391	4.054817	2.523251608	4.176730e-02	0.3275051076	-4.111421288	FALSE	FALSE
Q9BW71	HIRIP3	0.1985405527	4.053638	2.533328393	4.117593e-02	0.3254965622	-4.112615869	FALSE	FALSE
Q53S33	BOLA3	0.3601893134	4.038188	2.173018703	6.886283e-02	0.3969239473	-4.113087885	FALSE	FALSE
P30519	HMOX2	0.1379747407	4.056943	2.432015930	4.754154e-02	0.3427933342	-4.114349548	FALSE	FALSE
P61758	VBP1	-0.1320624416	4.056749	-2.973782243	2.230405e-02	0.2505746417	-4.118681335	FALSE	FALSE
Q9BUE0	MED18	-0.1835753258	4.054645	-2.404450136	4.944460e-02	0.3483243346	-4.125042016	FALSE	FALSE
P30038	ALDH4A1	0.3048782310	4.044871	2.241201783	6.244319e-02	0.3841541808	-4.125488546	FALSE	FALSE
O14662	STX16	-0.2962257111	4.047075	-2.034454559	8.404350e-02	0.4256777369	-4.126016445	FALSE	FALSE
P53675	CLTCL1	-0.2576881879	4.050217	-3.052884230	2.002753e-02	0.2415089806	-4.126198314	FALSE	FALSE
P82921	MRPS21	-0.3063122651	4.045287	-2.039097240	8.348413e-02	0.4256777369	-4.129636014	FALSE	FALSE
Q13263	TRIM28	-0.0737126709	4.058299	-3.665832563	8.959100e-03	0.2015278592	-4.133323618	FALSE	FALSE
Q8NF37	LPCAT1	-0.2329981738	4.051341	-2.226996917	6.372841e-02	0.3852257400	-4.134762648	FALSE	FALSE
P46013	MKI67	-0.2012313755	4.054488	-2.152647907	7.090795e-02	0.4026410309	-4.136992624	FALSE	FALSE
P35998	PSMC2	0.1162995018	4.057274	3.065396569	1.969085e-02	0.2415089806	-4.138453194	FALSE	FALSE
Q9NPJ8	NXT2	0.2104914516	4.052736	2.547409074	4.036418e-02	0.3212591829	-4.139179510	FALSE	FALSE
Q9BRR6	ADPGK	-0.2316252893	4.051673	-2.173916355	6.877410e-02	0.3969239473	-4.139806822	FALSE	FALSE
Q9C0D3	ZYG11B	-0.4311489930	4.033040	-1.881626179	1.046910e-01	0.4634723168	-4.140961259	FALSE	FALSE
Q9UK59	DBR1	0.1515629122	4.056131	2.494533198	4.350175e-02	0.3325765284	-4.142435048	FALSE	FALSE
P08758	ANXA5	-0.0629954467	4.058472	-3.351751477	1.343765e-02	0.2223620270	-4.144175524	FALSE	FALSE
Q5VWN6	TASOR2	-0.3061726065	4.046150	-2.006943804	8.743581e-02	0.4312624016	-4.144997555	FALSE	FALSE
O00151	PDLIM1	0.2223123303	4.052079	2.536539119	4.098934e-02	0.3249032903	-4.145248367	FALSE	FALSE
O14524	NEMP1	-0.5031104436	4.016311	-2.153686063	7.080225e-02	0.4024330756	-4.148176980	FALSE	FALSE
Q9HC62	SENP2	0.6437379564	3.970018	1.886434172	1.039709e-01	0.4620398226	-4.149671652	FALSE	FALSE
Q9H1Y0	ATG5	0.2393102905	4.051424	2.120865443	7.422220e-02	0.4103704886	-4.150226244	FALSE	FALSE
Q9UNN5	FAF1	0.1213997723	4.057233	2.628180309	3.602012e-02	0.3054908629	-4.151633712	FALSE	FALSE
Q9H3P2	NELFA	-0.2111140054	4.052992	-2.246670558	6.195546e-02	0.3839920489	-4.152172130	FALSE	FALSE
Q86YH6	PDSS2	-0.4396936339	4.025947	-1.966578916	9.266149e-02	0.4394946186	-4.153236577	FALSE	FALSE
O75113	N4BP1	-0.2294065770	4.052921	-2.072180204	7.960459e-02	0.4216508032	-4.154189752	FALSE	FALSE
Q9HD26	GOPC	-0.2466042867	4.050116	-2.221093803	6.427041e-02	0.3852257400	-4.154343168	FALSE	FALSE
P18433	PTPRA	0.2059035738	4.053474	2.221922299	6.419406e-02	0.3852257400	-4.155541128	FALSE	FALSE
Q9BTF0	THUMPD2	0.5948361343	3.996146	1.930497638	9.759421e-02	0.4469998963	-4.155660100	FALSE	FALSE
P39019	RPS19	0.0717313027	4.058323	3.460592798	1.165709e-02	0.2191748763	-4.156790585	FALSE	FALSE
Q9Y3D6	FIS1	-0.2875288669	4.046797	-2.460869815	4.563070e-02	0.3361754671	-4.159555377	FALSE	FALSE
O75151	PHF2	-0.2236773675	4.052659	-2.110867846	7.529674e-02	0.4129811892	-4.161120363	FALSE	FALSE
Q5T6F2	UBAP2	0.1275281252	4.057040	2.566083082	3.931333e-02	0.3180486658	-4.166345626	FALSE	FALSE
Q9BXW7	HDHD5	-0.1423953218	4.056461	-2.524157793	4.171376e-02	0.3275051076	-4.166949070	FALSE	FALSE
O95260	ATE1	0.2665481212	4.048613	2.061944088	8.078524e-02	0.4216508032	-4.167802790	FALSE	FALSE
Q9BYC5	FUT8	-0.2303567989	4.052138	-2.090438886	7.754144e-02	0.4182497937	-4.168356152	FALSE	FALSE
Q96RT7	TUBGCP6	-0.2832621303	4.047948	-1.981367415	9.071187e-02	0.4353273022	-4.168540276	FALSE	FALSE
Q9H7B2	RPF2	-0.2145899105	4.053122	-2.148915383	7.128929e-02	0.4030199243	-4.168714151	FALSE	FALSE
Q9NY93	DDX56	-0.1418680587	4.056672	-2.424206802	4.807283e-02	0.3432258794	-4.170923152	FALSE	FALSE
Q969V6	MRTFA	0.2755340880	4.048234	2.047490768	8.248227e-02	0.4237581239	-4.173061067	FALSE	FALSE
Q9BZL1	UBL5	-0.3384823792	4.043572	-3.047249088	2.018118e-02	0.2415089806	-4.173893168	FALSE	FALSE
Q9BQP7	MGME1	0.1381934551	4.056891	2.380747033	5.114395e-02	0.3507876827	-4.174115542	FALSE	FALSE
Q92759	GTF2H4	-0.2444500286	4.050962	-2.077707906	7.897423e-02	0.4211610489	-4.174638602	FALSE	FALSE
Q9H5U6	ZCCHC4	-0.2932734556	4.047914	-1.953076734	9.447780e-02	0.4416309612	-4.175147598	FALSE	FALSE
Q9H974	QTRT2	-0.1907558886	4.054926	-2.142825529	7.191593e-02	0.4036526854	-4.177644338	FALSE	FALSE
Q9Y5J7	TIMM9	-0.3125914668	4.043321	-2.160271173	7.013550e-02	0.4017083683	-4.177863553	FALSE	FALSE
O15226	NKRF	0.1591967668	4.055771	2.426663133	4.790506e-02	0.3429220796	-4.178146916	FALSE	FALSE
Q9HCG8	CWC22	-0.1916620072	4.054478	-2.215233185	6.481316e-02	0.3856079390	-4.179484521	FALSE	FALSE
Q96D46	NMD3	-0.1696166359	4.055095	-2.530588227	4.133587e-02	0.3258765654	-4.180182331	FALSE	FALSE
Q86W92	PPFIBP1	0.4158038914	4.033648	1.848941909	1.097174e-01	0.4752518471	-4.182088173	FALSE	FALSE
Q9H115	NAPB	0.3341244126	4.047090	1.839913250	1.111470e-01	0.4787975675	-4.183210093	FALSE	FALSE
Q96BR5	COA7	0.2628806866	4.048838	2.172853382	6.887918e-02	0.3969239473	-4.186847137	FALSE	FALSE
Q9NXV6	CDKN2AIP	0.0970431674	4.058066	2.561509380	3.956804e-02	0.3183926268	-4.188394663	FALSE	FALSE
Q99873	PRMT1	-0.0974978249	4.057779	-3.071638234	1.952517e-02	0.2415089806	-4.188697517	FALSE	FALSE
Q9UPT8	ZC3H4	0.3189368659	4.042221	2.291288809	5.811890e-02	0.3712727313	-4.189049695	FALSE	FALSE
Q13190	STX5	0.2497743885	4.050094	2.075706476	7.920188e-02	0.4211610489	-4.189419292	FALSE	FALSE
Q8WUQ7	CACTIN	0.1804195092	4.054888	2.268729002	6.002738e-02	0.3768650941	-4.190432335	FALSE	FALSE
Q96K80	ZC3H10	0.4122546524	4.030234	1.925930999	9.823675e-02	0.4473041182	-4.190979937	FALSE	FALSE
P51159	RAB27A	-0.2600171748	4.050477	-1.969249269	9.230640e-02	0.4392666605	-4.191355838	FALSE	FALSE
Q9NYL9	TMOD3	0.0912559195	4.058118	2.650604768	3.490314e-02	0.3002702497	-4.192097572	FALSE	FALSE
Q04837	SSBP1	0.0959485640	4.057840	3.459147096	1.167899e-02	0.2191748763	-4.192389559	FALSE	FALSE
Q8N0X4	CLYBL	-0.3053278916	4.045059	-2.053206768	8.180690e-02	0.4221496983	-4.193487984	FALSE	FALSE
Q6RFH5	WDR74	0.1253937236	4.057045	2.596475497	3.766380e-02	0.3125773754	-4.195887030	FALSE	FALSE
Q86WP2	GPBP1	0.3373445526	4.038693	2.012172128	8.678076e-02	0.4298762364	-4.204008474	FALSE	FALSE
O15514	POLR2D	0.3842841020	4.033546	2.056371664	8.143534e-02	0.4218224551	-4.207100140	FALSE	FALSE
Q13404	UBE2V1	0.0911366382	4.057936	3.389637698	1.278643e-02	0.2203956035	-4.207465037	FALSE	FALSE
Q9Y5L0	TNPO3	-0.1207736234	4.057268	-2.558137623	3.975691e-02	0.3183926268	-4.207783785	FALSE	FALSE
Q13572	ITPK1	-0.2985918829	4.045098	-2.173160337	6.884882e-02	0.3969239473	-4.208702834	FALSE	FALSE
Q9HBM6	TAF9B	0.5578855668	4.005173	2.032549821	8.427408e-02	0.4256777369	-4.209987758	FALSE	FALSE
Q8WVC0	LEO1	0.1110277338	4.057673	2.499843094	4.317550e-02	0.3325765284	-4.211654536	FALSE	FALSE
Q9NPD3	EXOSC4	-0.1235234405	4.057031	-2.748311277	3.044528e-02	0.2840127763	-4.212062685	FALSE	FALSE
Q9H3F6	KCTD10	0.2732245979	4.049203	1.934931413	9.697434e-02	0.4452107911	-4.213688663	FALSE	FALSE
Q96NB3	ZNF830	0.1404116158	4.057131	2.238791203	6.265941e-02	0.3843549394	-4.214067477	FALSE	FALSE
Q9BPX6	MICU1	0.3828266459	4.034319	1.953969700	9.435660e-02	0.4415434149	-4.218998477	FALSE	FALSE
Q9Y4Z0	LSM4	0.1396072291	4.056493	3.083664527	1.921015e-02	0.2415089806	-4.222221321	FALSE	FALSE
Q9NSI2	FAM207A	0.1976764051	4.053865	2.150949997	7.108116e-02	0.4029342672	-4.223921391	FALSE	FALSE
P07199	CENPB	-0.2445899402	4.050395	-2.086909501	7.793601e-02	0.4196443769	-4.225389324	FALSE	FALSE
Q8N766	EMC1	-0.1677838713	4.055352	-2.353602250	5.316430e-02	0.3567710487	-4.225398350	FALSE	FALSE
Q4G176	ACSF3	-0.2072179253	4.053266	-2.144065948	7.178784e-02	0.4036526854	-4.231057248	FALSE	FALSE
Q9C073	FAM117A	0.3752493788	4.035558	1.841989383	1.108167e-01	0.4782356384	-4.232022353	FALSE	FALSE
P32929	CTH	0.2733640025	4.048771	1.938643931	9.645830e-02	0.4440729222	-4.232528285	FALSE	FALSE
Q96ME1	FBXL18	0.3360385378	4.040983	1.939919957	9.628156e-02	0.4440729222	-4.232646935	FALSE	FALSE
Q9P270	SLAIN2	0.2047724069	4.053069	2.393567876	5.021742e-02	0.3496103473	-4.233160834	FALSE	FALSE
Q5T653	MRPL2	0.2689678466	4.047811	2.341032673	5.412752e-02	0.3575362363	-4.234656449	FALSE	FALSE
Q14258	TRIM25	-0.1346853611	4.056574	-2.754274466	3.019344e-02	0.2840127763	-4.235092401	FALSE	FALSE
Q96GJ1	TRMT2B	0.3909840125	4.032942	1.856121465	1.085934e-01	0.4724909463	-4.237025038	FALSE	FALSE
Q9Y6R9	CCDC61	0.2429622752	4.051217	1.985140840	9.022096e-02	0.4351219609	-4.237073256	FALSE	FALSE
Q03393	PTS	-0.5586185736	4.001322	-1.859634049	1.080476e-01	0.4717732495	-4.237318938	FALSE	FALSE
Q9BW91	NUDT9	-0.1497959329	4.056824	-2.182758816	6.790620e-02	0.3944382225	-4.237792214	FALSE	FALSE
Q9Y605	MRFAP1	0.2286957110	4.051094	2.331253686	5.488931e-02	0.3605243961	-4.241146658	FALSE	FALSE
Q96F07	CYFIP2	-0.1409863230	4.056456	-2.472050273	4.491186e-02	0.3335281238	-4.241400612	FALSE	FALSE
Q8N488	RYBP	-0.3330447776	4.042649	-1.837852101	1.114760e-01	0.4793054516	-4.243963822	FALSE	FALSE
P33240	CSTF2	0.0927027187	4.057961	2.735428456	3.099697e-02	0.2840127763	-4.244255776	FALSE	FALSE
Q8WUY1	THEM6	-0.2990776782	4.045190	-2.150109410	7.116707e-02	0.4029342672	-4.246192609	FALSE	FALSE
O43674	NDUFB5	-0.2540479125	4.049259	-2.487681044	4.392657e-02	0.3333908078	-4.246316079	FALSE	FALSE
Q9BQG0	MYBBP1A	-0.2222636698	4.051664	-2.475169564	4.471342e-02	0.3335281238	-4.246858641	FALSE	FALSE
Q8IV48	ERI1	0.1323515812	4.056864	2.448820206	4.641880e-02	0.3388921652	-4.247793671	FALSE	FALSE
P48634	PRRC2A	0.1873433379	4.054097	2.359225875	5.273909e-02	0.3562746262	-4.248278560	FALSE	FALSE
O75362	ZNF217	-0.2062256053	4.053727	-2.066677084	8.023716e-02	0.4216508032	-4.249444396	FALSE	FALSE
Q9Y2D4	EXOC6B	-0.2167323888	4.053456	-1.988866900	8.973881e-02	0.4349759273	-4.250363217	FALSE	FALSE
P14621	ACYP2	0.1496810819	4.056145	2.373803195	5.165311e-02	0.3519661016	-4.250778707	FALSE	FALSE
O75554	WBP4	0.2540397467	4.049142	2.362094373	5.252355e-02	0.3558164805	-4.252023997	FALSE	FALSE
Q6ZN55	ZNF574	-0.2374195705	4.051236	-2.043280760	8.298327e-02	0.4248335012	-4.252537335	FALSE	FALSE
Q9NW75	GPATCH2	0.3186977839	4.045926	1.805988825	1.166828e-01	0.4887087385	-4.253041514	FALSE	FALSE
Q99996	AKAP9	-0.1354198422	4.056789	-2.397259758	4.995384e-02	0.3496103473	-4.253249806	FALSE	FALSE
Q9GZS1	POLR1E	-0.1822152225	4.055232	-2.084386365	7.821933e-02	0.4203928010	-4.254229629	FALSE	FALSE
Q9Y6X3	MAU2	-0.2045943915	4.054065	-2.022328157	8.552229e-02	0.4291583599	-4.255010827	FALSE	FALSE
P54098	POLG	0.2482834852	4.050065	2.033360481	8.417587e-02	0.4256777369	-4.257498719	FALSE	FALSE
Q9NX62	IMPAD1	-0.1753202207	4.054737	-2.354809486	5.307272e-02	0.3567710487	-4.261823947	FALSE	FALSE
Q9H0U9	TSPYL1	-0.2342182794	4.051526	-1.995419714	8.889709e-02	0.4334011869	-4.262011801	FALSE	FALSE
Q3SXM5	HSDL1	-0.1505749775	4.056111	-2.378017846	5.134345e-02	0.3507876827	-4.262932332	FALSE	FALSE
O60930	RNASEH1	-0.1918643256	4.054304	-2.108068420	7.560043e-02	0.4129811892	-4.267238929	FALSE	FALSE
Q9NYH9	UTP6	-0.1532160501	4.056333	-2.228770845	6.356645e-02	0.3852257400	-4.268447903	FALSE	FALSE
Q9HBM1	SPC25	0.2327705602	4.050895	2.211848941	6.512869e-02	0.3860017856	-4.272760225	FALSE	FALSE
Q96EY7	PTCD3	-0.1288657892	4.057013	-2.426341502	4.792699e-02	0.3429220796	-4.273834168	FALSE	FALSE
Q8IZ69	TRMT2A	-0.1853824767	4.054230	-2.235765151	6.293193e-02	0.3843549394	-4.277621805	FALSE	FALSE
Q8TE82	SH3TC1	-0.2912740278	4.048801	-1.792522126	1.189538e-01	0.4945880559	-4.278320758	FALSE	FALSE
Q14004	CDK13	0.1983735532	4.053503	2.183352877	6.784830e-02	0.3944382225	-4.280070179	FALSE	FALSE
Q9UQN3	CHMP2B	0.3911470601	4.032752	2.147016447	7.148409e-02	0.4030199243	-4.284183675	FALSE	FALSE
Q9P0K8	FOXJ2	0.4082617511	4.030461	1.798897605	1.178733e-01	0.4912231886	-4.284311798	FALSE	FALSE
Q96J84	KIRREL1	-0.4578740558	4.022664	-1.712172332	1.334176e-01	0.5105883209	-4.285035719	FALSE	FALSE
O60232	ZNRD2	0.1413030413	4.056320	2.730158123	3.122570e-02	0.2846963219	-4.290393008	FALSE	FALSE
Q86SE9	PCGF5	-0.4579492548	4.021959	-1.763079573	1.240690e-01	0.5012661946	-4.290964356	FALSE	FALSE
P35240	NF2	0.2089355192	4.054398	1.908642336	1.007073e-01	0.4533046311	-4.295835522	FALSE	FALSE
Q8IUR0	TRAPPC5	-0.2206454858	4.051529	-2.214690214	6.486368e-02	0.3856079390	-4.300911846	FALSE	FALSE
Q9NVM6	DNAJC17	-0.3110397946	4.042581	-2.061369406	8.085204e-02	0.4216508032	-4.302549136	FALSE	FALSE
Q15633	TARBP2	0.2052611979	4.053161	2.100253137	7.645478e-02	0.4155089159	-4.303918628	FALSE	FALSE
Q6PJI9	WDR59	-0.3825977052	4.034227	-1.745487912	1.272259e-01	0.5045733805	-4.305762918	FALSE	FALSE
O95391	SLU7	0.2141018540	4.052846	2.015008250	8.642748e-02	0.4292703974	-4.306323135	FALSE	FALSE
Q9H4A5	GOLPH3L	0.2254739126	4.051137	2.070444340	7.980358e-02	0.4216508032	-4.306480191	FALSE	FALSE
P49641	MAN2A2	0.3844857131	4.036387	1.711752596	1.334974e-01	0.5105883209	-4.307948439	FALSE	FALSE
Q86WB0	ZC3HC1	0.1633196029	4.055530	2.215072933	6.482806e-02	0.3856079390	-4.315040347	FALSE	FALSE
O43379	WDR62	-0.1921310781	4.054715	-1.986915575	8.999099e-02	0.4349759273	-4.315382573	FALSE	FALSE
Q96FH0	BORCS8	-0.4404090827	4.019505	-1.750554106	1.263089e-01	0.5045213347	-4.315878204	FALSE	FALSE
Q92871	PMM1	-0.3088019362	4.043634	-1.828250341	1.130207e-01	0.4815301275	-4.315928968	FALSE	FALSE
Q13129	RLF	0.2390713871	4.052871	1.804263303	1.169714e-01	0.4888710061	-4.316897566	FALSE	FALSE
Q9BPX3	NCAPG	-0.1498539427	4.056039	-2.421237347	4.827647e-02	0.3439118864	-4.317321642	FALSE	FALSE
Q86SX3	TEDC1	0.3593175002	4.036975	1.798313215	1.179720e-01	0.4912828325	-4.317884032	FALSE	FALSE
O43683	BUB1	-0.1845872851	4.054638	-2.113768793	7.498334e-02	0.4129044834	-4.318145193	FALSE	FALSE
Q96J02	ITCH	-0.1254622945	4.057189	-2.345604954	5.377508e-02	0.3567710487	-4.319470917	FALSE	FALSE
Q8N2K1	UBE2J2	-0.4394021118	4.024002	-1.719229402	1.320824e-01	0.5103534179	-4.321994263	FALSE	FALSE
Q96EY4	TMA16	0.2022554439	4.053027	2.421084469	4.828698e-02	0.3439118864	-4.322104966	FALSE	FALSE
Q12769	NUP160	-0.1068884751	4.057648	-2.503340371	4.296201e-02	0.3323992668	-4.328469367	FALSE	FALSE
Q9P2F8	SIPA1L2	0.3477566542	4.041158	1.713034199	1.332538e-01	0.5105883209	-4.328608448	FALSE	FALSE
Q6PK04	CCDC137	0.3116609623	4.042501	2.031888059	8.435434e-02	0.4256777369	-4.328749514	FALSE	FALSE
Q9NY97	B3GNT2	-0.3623369038	4.034531	-1.866075427	1.070537e-01	0.4692197844	-4.328871995	FALSE	FALSE
Q06547	GABPB1	-0.3059161470	4.043182	-2.278300405	5.920996e-02	0.3748583941	-4.334121578	FALSE	FALSE
P42574	CASP3	-0.2360444418	4.051094	-2.809210061	2.797444e-02	0.2776475219	-4.334272306	FALSE	FALSE
Q9NQC1	JADE2	0.2888383967	4.045340	1.857949376	1.083091e-01	0.4719586177	-4.340880292	FALSE	FALSE
Q99836	MYD88	-0.2337781135	4.050309	-2.108398232	7.556458e-02	0.4129811892	-4.340935424	FALSE	FALSE
P14625	HSP90B1	-0.0626344352	4.058458	-3.371991282	1.308538e-02	0.2209720893	-4.342047443	FALSE	FALSE
Q15643	TRIP11	-0.2180972205	4.052333	-1.960581644	9.346393e-02	0.4401664574	-4.344299792	FALSE	FALSE
Q9BRR9	ARHGAP9	-0.4189916944	4.027638	-1.684735346	1.387324e-01	0.5183428152	-4.345791320	FALSE	FALSE
Q86X55	CARM1	-0.1204645752	4.057206	-2.428339656	4.779089e-02	0.3429220796	-4.346020453	FALSE	FALSE
Q9Y276	BCS1L	-0.2913571937	4.046915	-1.757511313	1.250600e-01	0.5031764319	-4.347264126	FALSE	FALSE
Q96RR1	TWNK	0.2900801127	4.047374	1.733928000	1.293424e-01	0.5057891649	-4.348563782	FALSE	FALSE
Q14573	ITPR3	0.3036993790	4.045522	1.724320650	1.311271e-01	0.5093285209	-4.354171353	FALSE	FALSE
Q9H7X7	IFT22	0.3409190562	4.037562	1.924031918	9.850518e-02	0.4473041182	-4.354851330	FALSE	FALSE
P30153	PPP2R1A	-0.0949602777	4.057803	-2.997521893	2.159306e-02	0.2486189379	-4.355750040	FALSE	FALSE
Q9NVK5	FGFR1OP2	0.2037710994	4.052866	2.103012370	7.615204e-02	0.4146371886	-4.357527153	FALSE	FALSE
P78318	IGBP1	0.1408372854	4.056567	2.249738206	6.168358e-02	0.3834390929	-4.358418419	FALSE	FALSE
Q13619	CUL4A	-0.1007709930	4.057964	-2.386994310	5.069029e-02	0.3496103473	-4.359726700	FALSE	FALSE
P49721	PSMB2	0.1080896595	4.057459	3.055702400	1.995117e-02	0.2415089806	-4.359826244	FALSE	FALSE
Q7Z7H5	TMED4	-0.1366377414	4.056627	-2.343361636	5.394771e-02	0.3567710487	-4.360005966	FALSE	FALSE
Q13642	FHL1	-0.1761078836	4.054580	-2.204313297	6.583691e-02	0.3886178926	-4.361001175	FALSE	FALSE
Q504Q3	PAN2	-0.3620781179	4.037246	-1.700829269	1.355908e-01	0.5130766480	-4.361132571	FALSE	FALSE
Q13627	DYRK1A	-0.1484132526	4.056995	-2.035953204	8.386253e-02	0.4256777369	-4.361735296	FALSE	FALSE
Q6UB28	METAP1D	0.3462267684	4.042360	1.647808257	1.462045e-01	0.5266295686	-4.362463633	FALSE	FALSE
O75431	MTX2	0.2584572351	4.048414	2.241431426	6.242263e-02	0.3841541808	-4.362826078	FALSE	FALSE
P13807	GYS1	0.1729178100	4.055262	2.060214329	8.098648e-02	0.4216508032	-4.366285766	FALSE	FALSE
Q6ZSS7	MFSD6	-0.6063286801	3.985010	-1.630368825	1.498644e-01	0.5304436588	-4.366579646	FALSE	FALSE
P35268	RPL22	0.5406095513	4.023121	3.178499219	1.690931e-02	0.2312527305	-4.366831311	FALSE	FALSE
Q9UJX4	ANAPC5	-0.1724773751	4.055294	-2.085627294	7.807986e-02	0.4200307066	-4.367934787	FALSE	FALSE
P56192	MARS1	-0.0958694386	4.057797	-2.800938758	2.829718e-02	0.2780925872	-4.368634105	FALSE	FALSE
P00966	ASS1	0.0833651821	4.058088	2.939753995	2.336714e-02	0.2568622091	-4.369512023	FALSE	FALSE
Q96GK7	FAHD2A	0.2195487007	4.051415	2.245165669	6.208929e-02	0.3841541808	-4.370827119	FALSE	FALSE
P98170	XIAP	0.1695022430	4.055905	1.976763696	9.131439e-02	0.4372486321	-4.372275538	FALSE	FALSE
Q96H22	CENPN	0.3296380622	4.040562	1.801345955	1.174609e-01	0.4898550287	-4.378134674	FALSE	FALSE
Q9GZT9	EGLN1	0.2726988550	4.046600	1.973599434	9.173082e-02	0.4381183108	-4.380738767	FALSE	FALSE
P23434	GCSH	0.3023310104	4.044018	2.229391795	6.350985e-02	0.3852257400	-4.383906015	FALSE	FALSE
O15305	PMM2	-0.0947101786	4.057982	-2.492353612	4.363642e-02	0.3325765284	-4.384494131	FALSE	FALSE
Q9NQC3	RTN4	-0.1625255460	4.055379	-2.879640809	2.537951e-02	0.2683503032	-4.385511595	FALSE	FALSE
Q9H583	HEATR1	-0.0914383807	4.058097	-2.469819379	4.505435e-02	0.3335281238	-4.389948771	FALSE	FALSE
Q8TC05	MDM1	0.6020595313	3.978167	1.631650118	1.495926e-01	0.5304436588	-4.390169307	FALSE	FALSE
Q9UBV8	PEF1	0.0925047837	4.058100	2.434171197	4.739598e-02	0.3424853462	-4.390337699	FALSE	FALSE
Q8WYQ5	DGCR8	-0.2017816962	4.052909	-2.337774033	5.438016e-02	0.3587981954	-4.392637610	FALSE	FALSE
Q9C0F1	CEP44	-0.2399894093	4.049694	-1.987411270	8.992686e-02	0.4349759273	-4.392755806	FALSE	FALSE
P08648	ITGA5	0.5617025496	3.985588	1.643400855	1.471214e-01	0.5275542440	-4.393545822	FALSE	FALSE
Q8IV04	TBC1D10C	0.3212513748	4.041845	1.737133044	1.287522e-01	0.5057891649	-4.393552919	FALSE	FALSE
Q9UBC3	DNMT3B	0.3655342773	4.036080	1.628238351	1.503175e-01	0.5310791220	-4.395362844	FALSE	FALSE
Q9H204	MED28	-0.3609995877	4.034533	-1.897565667	1.023223e-01	0.4575054163	-4.395481219	FALSE	FALSE
Q6P3S6	FBXO42	-0.3004705444	4.044428	-1.827449432	1.131505e-01	0.4815301275	-4.398065391	FALSE	FALSE
Q14674	ESPL1	-1.1193687194	3.832908	-1.565290715	1.642978e-01	0.5574834017	-4.398290973	FALSE	FALSE
Q86Y37	CACUL1	-0.1966725074	4.054063	-1.900524088	1.018885e-01	0.4559156759	-4.403285896	FALSE	FALSE
Q01581	HMGCS1	0.1074528998	4.057445	2.880602186	2.534591e-02	0.2683503032	-4.403608904	FALSE	FALSE
P14635	CCNB1	-0.2074891710	4.052555	-2.001462884	8.812779e-02	0.4312624016	-4.404066317	FALSE	FALSE
Q9BSL1	UBAC1	-0.2521554023	4.049116	-1.853541001	1.089961e-01	0.4736733818	-4.404516176	FALSE	FALSE
P09622	DLD	-0.1485149205	4.056014	-2.859653437	2.608886e-02	0.2712342444	-4.407722495	FALSE	FALSE
P42773	CDKN2C	0.2999655650	4.042924	2.001190733	8.816229e-02	0.4312624016	-4.412712205	FALSE	FALSE
A6NJ78	METTL15	0.3951118959	4.028812	1.788591541	1.196247e-01	0.4952941860	-4.417384866	FALSE	FALSE
P61158	ACTR3	-0.0794093017	4.058160	-2.954550153	2.289839e-02	0.2541066592	-4.417727389	FALSE	FALSE
Q8IVS2	MCAT	-0.1264628728	4.057495	-2.107399310	7.567319e-02	0.4129811892	-4.419721847	FALSE	FALSE
O60306	AQR	-0.1207704115	4.057146	-2.392699606	5.027961e-02	0.3496103473	-4.421036778	FALSE	FALSE
P0CAP2	POLR2M	0.1768165080	4.054474	2.176476042	6.852171e-02	0.3969239473	-4.421518924	FALSE	FALSE
P26640	VARS1	-0.1027833779	4.057599	-2.690582270	3.300124e-02	0.2931307124	-4.421555819	FALSE	FALSE
Q92834	RPGR	-0.4613670543	4.019103	-1.521670693	1.746876e-01	0.5720101848	-4.423254922	FALSE	FALSE
O00571	DDX3X	0.0741045564	4.058253	3.183757748	1.679073e-02	0.2312527305	-4.423369374	FALSE	FALSE
Q9Y2I8	WDR37	-0.1882626590	4.054782	-1.877869930	1.052570e-01	0.4645659297	-4.425098695	FALSE	FALSE
A1L020	MEX3A	-0.2946950560	4.044081	-2.044607254	8.282509e-02	0.4243966161	-4.426417481	FALSE	FALSE
P10253	GAA	-0.4428933175	4.020791	-1.652821143	1.451682e-01	0.5262544649	-4.427671382	FALSE	FALSE
Q9UNQ2	DIMT1	-0.2693508844	4.046686	-2.110655971	7.531968e-02	0.4129811892	-4.429180852	FALSE	FALSE
Q9H910	JPT2	0.2706122065	4.048127	2.638581073	3.549746e-02	0.3032377968	-4.429208444	FALSE	FALSE
Q08623	PUDP	0.3706976167	4.034427	2.053394278	8.178484e-02	0.4221496983	-4.430495561	FALSE	FALSE
Q04760	GLO1	0.1195147120	4.057131	3.128698093	1.807816e-02	0.2377502483	-4.432390067	FALSE	FALSE
O95758	PTBP3	-0.1410536278	4.056253	-2.387853772	5.062820e-02	0.3496103473	-4.432536128	FALSE	FALSE
Q6NW34	NEPRO	-0.3551010556	4.037683	-1.637255542	1.484089e-01	0.5289694916	-4.434920494	FALSE	FALSE
Q8IY63	AMOTL1	0.3057983762	4.043461	1.678151499	1.400374e-01	0.5190740597	-4.435056246	FALSE	FALSE
Q9UPR0	PLCL2	0.3221349703	4.040784	1.674697852	1.407267e-01	0.5195650876	-4.437712260	FALSE	FALSE
P82970	HMGN5	0.3690554106	4.035476	2.368672511	5.203268e-02	0.3533128104	-4.439270496	FALSE	FALSE
Q9NVH1	DNAJC11	-0.1397988294	4.056376	-2.282838091	5.882642e-02	0.3737159515	-4.439735352	FALSE	FALSE
P27986	PIK3R1	0.1734968495	4.055176	1.967599727	9.252559e-02	0.4394624088	-4.441712327	FALSE	FALSE
O60763	USO1	-0.0826727581	4.058273	-2.475563708	4.468841e-02	0.3335281238	-4.446496657	FALSE	FALSE
P29466	CASP1	-0.1567619226	4.055966	-2.038950191	8.350179e-02	0.4256777369	-4.446881305	FALSE	FALSE
Q9ULL5	PRR12	0.2347432822	4.053067	1.653821133	1.449623e-01	0.5262544649	-4.446932034	FALSE	FALSE
P49662	CASP4	-0.2119782485	4.051980	-1.950849409	9.478079e-02	0.4423281951	-4.448280494	FALSE	FALSE
O15321	TM9SF1	0.2159236280	4.053640	1.720514417	1.318406e-01	0.5103534179	-4.450150420	FALSE	FALSE
Q8IWE5	PLEKHM2	-0.5062740876	4.006986	-1.649622703	1.458286e-01	0.5262544649	-4.456927854	FALSE	FALSE
O75461	E2F6	-0.3357608816	4.036471	-1.716956371	1.325110e-01	0.5104490384	-4.457313609	FALSE	FALSE
Q8IY81	FTSJ3	-0.1712347899	4.054621	-2.349242588	5.349637e-02	0.3567710487	-4.458511144	FALSE	FALSE
Q8IWU2	LMTK2	-0.3130237098	4.041494	-1.646689738	1.464366e-01	0.5266295686	-4.459028863	FALSE	FALSE
Q8NHH9	ATL2	-0.2741478919	4.045817	-2.037760568	8.364480e-02	0.4256777369	-4.459966696	FALSE	FALSE
Q2M389	WASHC4	-0.1553697255	4.056679	-1.907201913	1.009159e-01	0.4533046311	-4.460629142	FALSE	FALSE
Q15056	EIF4H	0.1105216817	4.057397	3.169844549	1.710645e-02	0.2328555795	-4.460938279	FALSE	FALSE
O75182	SIN3B	0.2430259389	4.051708	1.649633843	1.458263e-01	0.5262544649	-4.461258391	FALSE	FALSE
O43166	SIPA1L1	0.2504887553	4.051499	1.616735428	1.527857e-01	0.5368695010	-4.462293593	FALSE	FALSE
Q99541	PLIN2	0.2430744852	4.049460	1.827572793	1.131305e-01	0.4815301275	-4.463330662	FALSE	FALSE
P53803	POLR2K	0.2055034004	4.052604	2.410115276	4.904716e-02	0.3467824451	-4.464736200	FALSE	FALSE
Q969G6	RFK	-0.2482109845	4.049480	-2.386762302	5.070706e-02	0.3496103473	-4.466131831	FALSE	FALSE
O43242	PSMD3	-0.0722402403	4.058319	-2.803772663	2.818616e-02	0.2780925872	-4.466668301	FALSE	FALSE
Q9Y6X4	FAM169A	0.1767851874	4.054535	2.048077554	8.241268e-02	0.4237581239	-4.467125640	FALSE	FALSE
Q6P1A2	LPCAT3	-0.2305228267	4.051190	-1.773658318	1.222071e-01	0.4995616409	-4.467327912	FALSE	FALSE
Q14690	PDCD11	-0.1640656386	4.055097	-2.142059262	7.199517e-02	0.4036526854	-4.467571492	FALSE	FALSE
P27987	ITPKB	0.3398644287	4.039719	1.522459519	1.744944e-01	0.5720101848	-4.467578943	FALSE	FALSE
Q92643	PIGK	-0.3614271774	4.034046	-1.770832239	1.227018e-01	0.4995616409	-4.468726325	FALSE	FALSE
Q9HCJ3	RAVER2	0.2692224276	4.046950	1.733077424	1.294995e-01	0.5057891649	-4.469291587	FALSE	FALSE
Q7LGA3	HS2ST1	-0.1454404379	4.056767	-1.981477303	9.069753e-02	0.4353273022	-4.471394816	FALSE	FALSE
Q5T5Y3	CAMSAP1	0.3506838232	4.034823	1.639840982	1.478659e-01	0.5282340087	-4.473935824	FALSE	FALSE
Q9H0X9	OSBPL5	0.2673687476	4.047434	1.699784874	1.357926e-01	0.5133859310	-4.474306734	FALSE	FALSE
Q8N5M1	ATPAF2	-0.2089819332	4.052437	-1.895033011	1.026951e-01	0.4584686461	-4.476636749	FALSE	FALSE
Q6ZU80	CEP128	-0.3772193461	4.029432	-1.620798764	1.519095e-01	0.5350814379	-4.478030578	FALSE	FALSE
Q7Z7G8	VPS13B	0.3080338476	4.044458	1.548123088	1.683165e-01	0.5652485326	-4.479082264	FALSE	FALSE
Q96I99	SUCLG2	0.1304072099	4.056718	2.311569012	5.645636e-02	0.3658673732	-4.480166902	FALSE	FALSE
P26440	IVD	0.1274828257	4.056724	2.529583516	4.139468e-02	0.3258991724	-4.480755322	FALSE	FALSE
Q9HB58	SP110	-0.2919398523	4.043732	-1.649733880	1.458056e-01	0.5262544649	-4.481420632	FALSE	FALSE
Q9Y282	ERGIC3	-0.1710319381	4.055256	-1.937584309	9.660531e-02	0.4441581213	-4.483651652	FALSE	FALSE
P08708	RPS17	-0.2103874123	4.053220	-3.052282901	2.004387e-02	0.2415089806	-4.485998170	FALSE	FALSE
P11802	CDK4	-0.2290647576	4.050212	-2.025952161	8.507765e-02	0.4275043449	-4.489062488	FALSE	FALSE
P78371	CCT2	-0.1007816165	4.057661	-3.183257478	1.680197e-02	0.2312527305	-4.491658437	FALSE	FALSE
Q9NZ63	C9orf78	0.1797196236	4.054310	2.565352708	3.935389e-02	0.3180486658	-4.491741891	FALSE	FALSE
P50570	DNM2	-0.0959977654	4.057779	-2.661951317	3.435189e-02	0.2976675848	-4.491788501	FALSE	FALSE
Q99614	TTC1	0.2316614983	4.051140	2.625730956	3.614438e-02	0.3054908629	-4.494143626	FALSE	FALSE
Q9Y4E5	ZNF451	-0.2554168246	4.050180	-1.587914039	1.591386e-01	0.5485707972	-4.496754255	FALSE	FALSE
O15498	YKT6	-0.1526027460	4.055594	-2.264338465	6.040620e-02	0.3780091525	-4.497000154	FALSE	FALSE
Q9UQ84	EXO1	-0.6496857672	3.967251	-1.486276403	1.835611e-01	0.5841944547	-4.498033063	FALSE	FALSE
Q71F23	CENPU	-0.2053181013	4.053069	-1.824259467	1.136689e-01	0.4826784762	-4.501098067	FALSE	FALSE
Q9UHG3	PCYOX1	-0.1811635533	4.054282	-1.989700912	8.963124e-02	0.4349759273	-4.502234463	FALSE	FALSE
A6NHL2	TUBAL3	-0.1780764348	4.055323	-3.633754705	9.331501e-03	0.2061959493	-4.502557959	FALSE	FALSE
P09326	CD48	-0.1805050940	4.054599	-1.906312861	1.010449e-01	0.4534651647	-4.502880163	FALSE	FALSE
Q5T6F0	DCAF12	0.4330294025	4.015728	1.522654635	1.744467e-01	0.5720101848	-4.504387387	FALSE	FALSE
O60884	DNAJA2	-0.0866463853	4.057981	-2.848045445	2.651048e-02	0.2714411843	-4.506555914	FALSE	FALSE
O75695	RP2	0.1545804234	4.055674	2.126571228	7.361588e-02	0.4096333599	-4.508096509	FALSE	FALSE
Q6P1X6	C8orf82	0.1636093821	4.055229	2.063419334	8.061401e-02	0.4216508032	-4.508311515	FALSE	FALSE
P14324	FDPS	-0.1081438453	4.057376	-2.738901113	3.084723e-02	0.2840127763	-4.508413940	FALSE	FALSE
P37235	HPCAL1	-0.2397587771	4.049169	-1.927923161	9.795593e-02	0.4473041182	-4.509642531	FALSE	FALSE
Q4VCS5	AMOT	-0.3041309306	4.044515	-1.514758306	1.763889e-01	0.5734607277	-4.509898380	FALSE	FALSE
O14777	NDC80	-0.1364661636	4.056968	-2.015441585	8.637363e-02	0.4292703974	-4.511766773	FALSE	FALSE
P16435	POR	-0.1517388022	4.055859	-2.080095231	7.870354e-02	0.4211610489	-4.512012896	FALSE	FALSE
Q13422	IKZF1	-0.1142514362	4.057177	-2.608340891	3.703964e-02	0.3091589304	-4.516087685	FALSE	FALSE
P60228	EIF3E	-0.0694906079	4.058373	-2.742557702	3.069038e-02	0.2840127763	-4.517179331	FALSE	FALSE
Q96HW7	INTS4	-0.2305908495	4.050521	-1.736365532	1.288933e-01	0.5057891649	-4.520346792	FALSE	FALSE
Q5EBL8	PDZD11	-0.1747006183	4.055177	-1.843884855	1.105159e-01	0.4776453235	-4.520728884	FALSE	FALSE
Q96HN2	AHCYL2	-0.3131016247	4.039143	-1.616034580	1.529373e-01	0.5370783219	-4.520974645	FALSE	FALSE
P23443	RPS6KB1	0.3880075504	4.030554	1.932148269	9.736298e-02	0.4462916982	-4.521338228	FALSE	FALSE
Q9NUJ3	TCP11L1	0.3227114550	4.039707	1.593794373	1.578227e-01	0.5452278196	-4.521546326	FALSE	FALSE
Q9H467	CUEDC2	0.2241442625	4.050112	1.864229434	1.073376e-01	0.4698340325	-4.522657657	FALSE	FALSE
Q14139	UBE4A	0.1882847789	4.053657	1.916023262	9.964518e-02	0.4503745596	-4.523552521	FALSE	FALSE
Q5JTJ3	COA6	0.2521499137	4.048182	2.221382656	6.424378e-02	0.3852257400	-4.523771052	FALSE	FALSE
Q8IYT2	CMTR2	0.2332378104	4.052574	1.567726054	1.637350e-01	0.5562217112	-4.523913159	FALSE	FALSE
Q9NUL7	DDX28	-0.4752258120	4.003089	-1.529858953	1.726920e-01	0.5711149502	-4.524923932	FALSE	FALSE
P31946	YWHAB	0.1622251008	4.055715	3.341195361	1.362544e-02	0.2223620270	-4.525465795	FALSE	FALSE
O14744	PRMT5	0.0741681686	4.058344	2.559350733	3.968885e-02	0.3183926268	-4.526140417	FALSE	FALSE
Q5TGY3	AHDC1	0.3747618093	4.031382	1.451867819	1.925820e-01	0.5954861417	-4.526595458	FALSE	FALSE
Q7RTV0	PHF5A	0.1563721541	4.055518	2.682538518	3.337495e-02	0.2949018559	-4.527104392	FALSE	FALSE
Q9UBF8	PI4KB	-0.2890705973	4.043205	-1.685756932	1.385309e-01	0.5183428152	-4.527831930	FALSE	FALSE
Q9UKY1	ZHX1	0.2010502744	4.053962	1.699191070	1.359075e-01	0.5134869522	-4.529170994	FALSE	FALSE
Q6NVY1	HIBCH	-0.0920876390	4.058030	-2.366559965	5.218980e-02	0.3539671529	-4.530344759	FALSE	FALSE
Q02978	SLC25A11	-0.1356712630	4.056342	-2.428148893	4.780387e-02	0.3429220796	-4.533927947	FALSE	FALSE
O60287	URB1	-0.1564056109	4.055591	-2.091507714	7.742235e-02	0.4180376351	-4.534207834	FALSE	FALSE
Q9C0C2	TNKS1BP1	0.1729951839	4.055276	1.834690678	1.119823e-01	0.4797123202	-4.535234203	FALSE	FALSE
Q15361	TTF1	-0.2006021699	4.053650	-1.717712834	1.323682e-01	0.5103754740	-4.535591273	FALSE	FALSE
P31483	TIA1	0.1887399078	4.054203	2.918281990	2.406570e-02	0.2596421255	-4.537388067	FALSE	FALSE
Q8N465	D2HGDH	-0.2975426773	4.041262	-1.686599283	1.383650e-01	0.5183428152	-4.539189675	FALSE	FALSE
Q8TEQ6	GEMIN5	-0.1139703357	4.057544	-2.147610051	7.142314e-02	0.4030199243	-4.541449005	FALSE	FALSE
P54578	USP14	0.0532856644	4.058642	2.768217339	2.961315e-02	0.2823669728	-4.543356003	FALSE	FALSE
Q9Y5Z4	HEBP2	0.2986498655	4.043287	2.019061376	8.592509e-02	0.4292703974	-4.544288932	FALSE	FALSE
Q8N9N7	LRRC57	-0.4085077260	4.018673	-1.605759967	1.551764e-01	0.5403810095	-4.545327113	FALSE	FALSE
Q9H6F5	CCDC86	0.1305775032	4.056717	2.195078625	6.671551e-02	0.3906377333	-4.545440049	FALSE	FALSE
Q8WUD1	RAB2B	-0.2310438172	4.050121	-1.705762854	1.346415e-01	0.5116902414	-4.546023969	FALSE	FALSE
O75448	MED24	0.1691541537	4.055443	1.824398924	1.136462e-01	0.4826784762	-4.547231407	FALSE	FALSE
P27708	CAD	-0.0803909133	4.058158	-2.632161450	3.581911e-02	0.3050908578	-4.547747865	FALSE	FALSE
O14715	RGPD8	-0.1235738499	4.057094	-2.175183530	6.864903e-02	0.3969239473	-4.550309300	FALSE	FALSE
Q8IY18	SMC5	-0.1743722747	4.054578	-1.928824173	9.782919e-02	0.4473041182	-4.551594363	FALSE	FALSE
Q9NSG2	C1orf112	-0.2429585096	4.049596	-1.658342438	1.440348e-01	0.5250256109	-4.552108241	FALSE	FALSE
Q96JP5	ZFP91	-0.2525007803	4.047942	-1.700859674	1.355849e-01	0.5130766480	-4.552760544	FALSE	FALSE
Q6ZU65	UBN2	0.2597657762	4.047315	1.651760920	1.453868e-01	0.5262544649	-4.553743360	FALSE	FALSE
Q92621	NUP205	-0.0968834090	4.057819	-2.389906346	5.048024e-02	0.3496103473	-4.555640938	FALSE	FALSE
Q9H165	BCL11A	-0.6517525623	3.932925	-1.508530436	1.779348e-01	0.5751161011	-4.556995826	FALSE	FALSE
Q9Y4X4	KLF12	-0.3032156936	4.044563	-1.410024467	2.040947e-01	0.6075909478	-4.557062764	FALSE	FALSE
Q96F86	EDC3	-0.1210769945	4.057015	-2.282128332	5.888624e-02	0.3737159515	-4.557852264	FALSE	FALSE
Q9NXD2	MTMR10	-0.2890182585	4.045039	-1.519479228	1.752253e-01	0.5720101848	-4.557891819	FALSE	FALSE
Q9NWZ8	GEMIN8	-0.2025677478	4.052270	-1.954703862	9.425707e-02	0.4415336785	-4.559615530	FALSE	FALSE
O95749	GGPS1	-0.2696182004	4.046332	-1.791988452	1.190446e-01	0.4945880559	-4.559644402	FALSE	FALSE
Q6ZN04	MEX3B	0.3636775557	4.030616	1.577892846	1.614050e-01	0.5515225500	-4.560665728	FALSE	FALSE
Q8ND83	SLAIN1	0.2463417227	4.048133	1.748088632	1.267544e-01	0.5045213347	-4.560946479	FALSE	FALSE
Q9P2T1	GMPR2	-0.0970235268	4.057904	-2.295981658	5.772978e-02	0.3709839614	-4.561979077	FALSE	FALSE
P42768	WAS	0.0945841182	4.057845	2.451799455	4.622264e-02	0.3383079120	-4.566000158	FALSE	FALSE
Q9UHJ6	SHPK	-0.1944502966	4.054072	-1.696416771	1.364453e-01	0.5148513085	-4.566316247	FALSE	FALSE
Q96AC1	FERMT2	0.4296726323	4.015242	1.429913720	1.985469e-01	0.6041529973	-4.567189616	FALSE	FALSE
Q6DKI1	RPL7L1	-0.3270978876	4.036889	-1.746458817	1.270497e-01	0.5045613828	-4.568472728	FALSE	FALSE
Q9NP80	PNPLA8	-0.4267977899	4.020340	-1.568609122	1.635314e-01	0.5558540994	-4.569200645	FALSE	FALSE
Q8IZD2	KMT2E	0.3509469353	4.029575	1.556221105	1.664096e-01	0.5615068837	-4.570819189	FALSE	FALSE
P49674	CSNK1E	0.4202499337	4.023232	1.729867549	1.300938e-01	0.5076534120	-4.573283851	FALSE	FALSE
Q5SRI9	MANEA	0.4385200382	4.013682	1.539575431	1.703513e-01	0.5677725522	-4.573496629	FALSE	FALSE
P51580	TPMT	0.1670360182	4.055322	1.836498904	1.116924e-01	0.4796522936	-4.574452093	FALSE	FALSE
P31689	DNAJA1	-0.1042179710	4.057485	-2.789176145	2.876297e-02	0.2780925872	-4.575773043	FALSE	FALSE
Q7Z7K6	CENPV	-0.1292369871	4.056727	-2.173939834	6.877178e-02	0.3969239473	-4.575931805	FALSE	FALSE
O75935	DCTN3	0.1895204168	4.053400	2.354306940	5.311082e-02	0.3567710487	-4.576350694	FALSE	FALSE
P36551	CPOX	-0.1051894448	4.057508	-2.419546148	4.839284e-02	0.3439355082	-4.578328013	FALSE	FALSE
Q99933	BAG1	0.1907744050	4.053241	1.900933543	1.018286e-01	0.4559156759	-4.580764301	FALSE	FALSE
Q8N9I9	DTX3	0.2913708823	4.043343	1.498375197	1.804823e-01	0.5786954779	-4.581952269	FALSE	FALSE
P52758	RIDA	0.2143962986	4.051028	1.939231158	9.637692e-02	0.4440729222	-4.582235307	FALSE	FALSE
P19474	TRIM21	0.1745364406	4.054430	1.965635800	9.278723e-02	0.4394946186	-4.582477042	FALSE	FALSE
P16219	ACADS	0.1807281370	4.054487	1.787157269	1.198704e-01	0.4952941860	-4.583825341	FALSE	FALSE
O43865	AHCYL1	-0.0941993987	4.058011	-2.262351408	6.057845e-02	0.3782744167	-4.584186563	FALSE	FALSE
Q96E52	OMA1	-0.2992266230	4.040942	-1.524089596	1.740959e-01	0.5720101848	-4.584304410	FALSE	FALSE
Q15061	WDR43	-0.1162233716	4.057069	-2.561982792	3.954159e-02	0.3183926268	-4.592582720	FALSE	FALSE
Q7Z6L1	TECPR1	0.3235101935	4.036713	1.503126427	1.792862e-01	0.5764468047	-4.592611646	FALSE	FALSE
A0A096LP01	SMIM26	-0.2519779738	4.046831	-1.694445477	1.368287e-01	0.5151838359	-4.595634514	FALSE	FALSE
Q6ZRI6	C15orf39	0.2661677594	4.046586	1.521208371	1.748009e-01	0.5720101848	-4.596184593	FALSE	FALSE
Q8N183	NDUFAF2	0.1220066254	4.056938	2.273099620	5.965270e-02	0.3758447511	-4.596501266	FALSE	FALSE
O75081	CBFA2T3	0.2960298321	4.041874	1.633980471	1.490994e-01	0.5304436588	-4.598163783	FALSE	FALSE
Q8IVH4	MMAA	-0.2291101583	4.050136	-1.621482322	1.517626e-01	0.5348872541	-4.598294611	FALSE	FALSE
O43586	PSTPIP1	-0.3151487604	4.040457	-1.418923426	2.015954e-01	0.6045564850	-4.602726565	FALSE	FALSE
Q6PD74	AAGAB	-0.1791686930	4.053843	-2.006811432	8.745246e-02	0.4312624016	-4.603536322	FALSE	FALSE
Q9BU02	THTPA	0.3521940909	4.031742	1.660573526	1.435793e-01	0.5250256109	-4.603947382	FALSE	FALSE
Q9H2F5	EPC1	0.1886756206	4.055783	1.551260484	1.675753e-01	0.5636799660	-4.604702794	FALSE	FALSE
P26232	CTNNA2	-0.2754809392	4.046000	-1.460036013	1.904047e-01	0.5926257405	-4.605387286	FALSE	FALSE
Q8N6R0	EEF1AKNMT	-0.1868477464	4.053619	-1.821565480	1.141085e-01	0.4834959378	-4.605649120	FALSE	FALSE
Q9H993	ARMT1	-0.1734071064	4.054204	-1.993689722	8.911854e-02	0.4337549031	-4.606865983	FALSE	FALSE
O60563	CCNT1	0.2044049235	4.052153	1.710306964	1.337727e-01	0.5105883209	-4.610162811	FALSE	FALSE
Q92575	UBXN4	0.2091553372	4.051805	1.754737213	1.255565e-01	0.5040839576	-4.612212035	FALSE	FALSE
Q9H9F9	ACTR5	0.1397976772	4.056552	1.939879585	9.628714e-02	0.4440729222	-4.614689862	FALSE	FALSE
O15260	SURF4	-0.2242682908	4.051193	-2.477030087	4.459549e-02	0.3335281238	-4.617319132	FALSE	FALSE
P08238	HSP90AB1	0.1202954973	4.057252	3.745881343	8.098826e-03	0.1951927939	-4.618411517	FALSE	FALSE
Q08881	ITK	-0.1709222563	4.054966	-1.788674420	1.196105e-01	0.4952941860	-4.619763593	FALSE	FALSE
P53814	SMTN	0.4447057625	3.998815	1.272301106	2.464610e-01	0.6419654567	-4.619872154	FALSE	FALSE
O75027	ABCB7	-0.2587233460	4.045809	-1.858744815	1.081856e-01	0.4717732495	-4.620158317	FALSE	FALSE
Q9UBV2	SEL1L	-0.3739932038	4.027378	-1.464570001	1.892058e-01	0.5915319131	-4.623588805	FALSE	FALSE
Q6ZRS2	SRCAP	0.1313209904	4.056977	1.940071506	9.626059e-02	0.4440729222	-4.626630385	FALSE	FALSE
Q8ND76	CCNY	-0.1535815219	4.056614	-1.727753815	1.304866e-01	0.5085050789	-4.626937636	FALSE	FALSE
Q4KMP7	TBC1D10B	-0.2695048950	4.043808	-1.616957021	1.527378e-01	0.5368695010	-4.627688792	FALSE	FALSE
Q16543	CDC37	-0.0869619617	4.057939	-2.799849808	2.833997e-02	0.2780925872	-4.628357986	FALSE	FALSE
Q5BKZ1	ZNF326	-0.2152829782	4.051632	-2.442091241	4.686505e-02	0.3404435865	-4.628883586	FALSE	FALSE
Q96IU4	ABHD14B	-0.2063101345	4.051677	-1.822606361	1.139384e-01	0.4834706893	-4.628956071	FALSE	FALSE
Q15653	NFKBIB	0.1649445210	4.054757	2.017877128	8.607158e-02	0.4292703974	-4.629004649	FALSE	FALSE
P55212	CASP6	0.0847245521	4.058011	2.669230527	3.400307e-02	0.2965040624	-4.629440319	FALSE	FALSE
O00716	E2F3	0.2945743945	4.040738	1.718207589	1.322749e-01	0.5103534179	-4.630932426	FALSE	FALSE
P98194	ATP2C1	-0.2239055959	4.050235	-1.641261066	1.475685e-01	0.5282340087	-4.631190036	FALSE	FALSE
P20338	RAB4A	-0.1794803867	4.053820	-1.944746651	9.561591e-02	0.4431649025	-4.631339760	FALSE	FALSE
Q96D96	HVCN1	-0.3983783038	4.026665	-1.999579715	8.836680e-02	0.4319001711	-4.632444916	FALSE	FALSE
Q9Y2Q5	LAMTOR2	-0.1607219314	4.054922	-2.302539325	5.719049e-02	0.3689831854	-4.632558827	FALSE	FALSE
Q13217	DNAJC3	-0.2348806752	4.049240	-2.060945703	8.090133e-02	0.4216508032	-4.634100416	FALSE	FALSE
Q8WU90	ZC3H15	0.0977344741	4.057723	2.380692730	5.114791e-02	0.3507876827	-4.636054531	FALSE	FALSE
Q9H4L5	OSBPL3	-0.1647535662	4.055974	-1.682512662	1.391717e-01	0.5183428152	-4.637426366	FALSE	FALSE
Q8IVG5	SAMD9L	-0.2849750568	4.044395	-1.356687741	2.196665e-01	0.6158696006	-4.637600921	FALSE	FALSE
Q13617	CUL2	-0.1399026501	4.056082	-2.131029128	7.314565e-02	0.4085777331	-4.640857033	FALSE	FALSE
P62277	RPS13	-0.2270060845	4.051890	-2.817865872	2.764087e-02	0.2757461084	-4.642149243	FALSE	FALSE
Q8TBC4	UBA3	-0.1061591155	4.057513	-2.243107139	6.227282e-02	0.3841541808	-4.643529852	FALSE	FALSE
Q9NP50	SINHCAF	-0.2056851368	4.051892	-1.779280154	1.212286e-01	0.4977293063	-4.644741657	FALSE	FALSE
Q04917	YWHAH	0.1121181865	4.057221	2.705270278	3.233016e-02	0.2911213068	-4.645011061	FALSE	FALSE
Q9P209	CEP72	-0.3477868076	4.032106	-1.436516981	1.967354e-01	0.6020231011	-4.645073659	FALSE	FALSE
P30154	PPP2R1B	0.1127514143	4.057403	2.116083743	7.473419e-02	0.4123119314	-4.645278455	FALSE	FALSE
Q8TD26	CHD6	0.3932280636	4.016112	1.297802542	2.380768e-01	0.6321948329	-4.647727277	FALSE	FALSE
O94953	KDM4B	0.3104701770	4.038237	1.371870298	2.151292e-01	0.6135285219	-4.648493729	FALSE	FALSE
Q9NRW7	VPS45	-0.1468847219	4.056239	-1.849182785	1.096795e-01	0.4752518471	-4.649619373	FALSE	FALSE
Q53RE8	ANKRD39	0.2455130749	4.047824	1.769985107	1.228505e-01	0.4995616409	-4.650976896	FALSE	FALSE
P17036	ZNF3	-0.2808182695	4.043305	-1.724278014	1.311350e-01	0.5093285209	-4.654168734	FALSE	FALSE
P23497	SP100	0.1953028190	4.052466	1.926649167	9.813542e-02	0.4473041182	-4.657116210	FALSE	FALSE
Q8NBZ0	INO80E	0.3046197385	4.038568	1.529650858	1.727424e-01	0.5711149502	-4.657313836	FALSE	FALSE
Q9Y421	FAM32A	0.1697317336	4.054502	1.890137969	1.034194e-01	0.4599402145	-4.658356461	FALSE	FALSE
Q8NC51	SERBP1	0.2747096590	4.048354	2.772663697	2.943059e-02	0.2820108742	-4.661343702	FALSE	FALSE
Q9NVR2	INTS10	-0.1499990533	4.056099	-1.833473643	1.121778e-01	0.4798442211	-4.662113703	FALSE	FALSE
Q8N4C6	NIN	0.2174369663	4.050748	1.678130421	1.400416e-01	0.5190740597	-4.662410335	FALSE	FALSE
Q9BRP1	PDCD2L	0.3982427702	4.024964	1.761076312	1.244246e-01	0.5016594422	-4.662626124	FALSE	FALSE
Q9H8E8	KAT14	0.1881622567	4.053952	1.598564402	1.567627e-01	0.5433072224	-4.663142093	FALSE	FALSE
P18669	PGAM1	-0.0688751020	4.058331	-3.191838637	1.661025e-02	0.2312527305	-4.663181154	FALSE	FALSE
Q9NV56	MRGBP	0.1656037272	4.054482	1.947856753	9.518941e-02	0.4425965679	-4.663299972	FALSE	FALSE
Q14353	GAMT	0.1752462621	4.054018	2.196445890	6.658468e-02	0.3906209405	-4.663834410	FALSE	FALSE
Q9NV31	IMP3	-0.1957780157	4.052454	-1.986531743	9.004068e-02	0.4349759273	-4.664333973	FALSE	FALSE
Q9Y4X0	AMMECR1	0.3047106760	4.038864	1.462985360	1.896240e-01	0.5917700898	-4.665076860	FALSE	FALSE
O43143	DHX15	-0.0872705474	4.057924	-2.820108083	2.755516e-02	0.2753624938	-4.666997386	FALSE	FALSE
O94927	HAUS5	0.1292050085	4.056766	2.003384535	8.788456e-02	0.4312624016	-4.669262773	FALSE	FALSE
O75832	PSMD10	-0.1941063086	4.052687	-2.221875735	6.419835e-02	0.3852257400	-4.669406010	FALSE	FALSE
O15287	FANCG	0.2674263393	4.044227	1.433409492	1.975860e-01	0.6032843033	-4.669700321	FALSE	FALSE
P51692	STAT5B	-0.1641843903	4.054722	-2.249161355	6.173462e-02	0.3834390929	-4.670537370	FALSE	FALSE
A8CG34	POM121C	-0.2937316454	4.039882	-1.632522486	1.494078e-01	0.5304436588	-4.671436020	FALSE	FALSE
Q719H9	KCTD1	0.2201185689	4.050554	1.584712241	1.598595e-01	0.5491398929	-4.672639669	FALSE	FALSE
Q53EZ4	CEP55	-0.1887939252	4.052879	-1.874411465	1.057807e-01	0.4662295392	-4.673730521	FALSE	FALSE
Q9UGK8	SERGEF	0.3535673079	4.030514	1.485743737	1.836977e-01	0.5841944547	-4.674137640	FALSE	FALSE
Q9BYX4	IFIH1	-0.3306154633	4.032824	-1.294098554	2.392789e-01	0.6345193130	-4.674767885	FALSE	FALSE
Q8TCU4	ALMS1	-0.3176016455	4.034128	-1.389189201	2.100558e-01	0.6114225866	-4.674813038	FALSE	FALSE
Q9Y2K2	SIK3	0.1834230829	4.055028	1.535952819	1.712205e-01	0.5695467798	-4.676392912	FALSE	FALSE
Q8NG68	TTL	0.2831902585	4.042019	1.474559007	1.865887e-01	0.5876031956	-4.676452599	FALSE	FALSE
Q14847	LASP1	0.0698650000	4.058309	2.794868082	2.853657e-02	0.2780925872	-4.676761406	FALSE	FALSE
Q8NG31	KNL1	0.1715567350	4.054415	1.816769656	1.148951e-01	0.4847059689	-4.678508444	FALSE	FALSE
Q8N9Z2	CCDC71L	-0.2572841010	4.046800	-1.361471676	2.182277e-01	0.6142211161	-4.678691518	FALSE	FALSE
Q9UJU6	DBNL	-0.0986557608	4.057617	-2.545700935	4.046176e-02	0.3215964589	-4.678818624	FALSE	FALSE
P30307	CDC25C	0.2319513581	4.048630	1.564228610	1.645438e-01	0.5579931492	-4.680660112	FALSE	FALSE
Q05519	SRSF11	0.1216957667	4.056831	2.498262981	4.327232e-02	0.3325765284	-4.682089263	FALSE	FALSE
Q9UK73	FEM1B	0.2357432679	4.050060	1.390862873	2.095712e-01	0.6114225866	-4.684739837	FALSE	FALSE
P42345	MTOR	-0.1307286040	4.057413	-1.771841130	1.225250e-01	0.4995616409	-4.688114972	FALSE	FALSE
Q9Y3C4	TPRKB	0.1316640093	4.056449	2.097780876	7.672706e-02	0.4164023819	-4.688458013	FALSE	FALSE
Q9Y4L1	HYOU1	0.0797133125	4.058115	2.640105327	3.542153e-02	0.3030335247	-4.689184408	FALSE	FALSE
Q9BSR8	YIPF4	0.1393144456	4.056066	2.064438715	8.049590e-02	0.4216508032	-4.690297605	FALSE	FALSE
O43829	ZBTB14	-0.2265848706	4.050866	-1.403006511	2.060853e-01	0.6080738693	-4.691741028	FALSE	FALSE
Q9NRY5	FAM114A2	-0.1789977589	4.053535	-2.012159022	8.678240e-02	0.4298762364	-4.693543443	FALSE	FALSE
P29728	OAS2	-0.2058127166	4.054328	-1.382713372	2.119402e-01	0.6132209851	-4.693807465	FALSE	FALSE
Q17RS7	GEN1	0.3097943358	4.034869	1.386005047	2.109804e-01	0.6124424832	-4.696063184	FALSE	FALSE
Q6NUM9	RETSAT	-0.6325280859	3.960069	-1.459502517	1.905462e-01	0.5926972992	-4.696672356	FALSE	FALSE
Q86WA6	BPHL	-0.1805179682	4.053856	-1.713801866	1.331081e-01	0.5105883209	-4.699016043	FALSE	FALSE
Q96JN8	NEURL4	-0.2545722033	4.046037	-1.476855050	1.859919e-01	0.5865031072	-4.699840639	FALSE	FALSE
P35226	BMI1	-0.2643599308	4.045704	-1.804055363	1.170062e-01	0.4888710061	-4.700914162	FALSE	FALSE
Q9UHB7	AFF4	0.2239767541	4.049305	1.628557814	1.502494e-01	0.5310791220	-4.701471914	FALSE	FALSE
Q5TDH0	DDI2	0.1790347283	4.053750	2.114806231	7.487158e-02	0.4126791254	-4.702836652	FALSE	FALSE
P37275	ZEB1	0.1506627907	4.055824	1.808596430	1.162479e-01	0.4885037939	-4.704561677	FALSE	FALSE
O60568	PLOD3	0.2254879311	4.051140	1.345845262	2.229587e-01	0.6169588899	-4.704900219	FALSE	FALSE
Q9ULF5	SLC39A10	0.3092929865	4.035131	1.426711816	1.994307e-01	0.6041529973	-4.707767835	FALSE	FALSE
O95997	PTTG1	0.3554569807	4.033736	1.856602123	1.085186e-01	0.4724909463	-4.708154372	FALSE	FALSE
Q9HDC5	JPH1	0.2718711726	4.043816	1.681852707	1.393023e-01	0.5183428152	-4.708450151	FALSE	FALSE
Q13724	MOGS	-0.1556812904	4.055365	-1.820032648	1.143593e-01	0.4834959378	-4.711348558	FALSE	FALSE
Q8WVQ1	CANT1	0.2740803624	4.043747	1.707744453	1.342619e-01	0.5116902414	-4.711395115	FALSE	FALSE
O60256	PRPSAP2	-0.1157874130	4.057025	-2.388018760	5.061629e-02	0.3496103473	-4.712878582	FALSE	FALSE
Q9NPD8	UBE2T	0.1056474158	4.057377	2.479986095	4.440878e-02	0.3335281238	-4.713557036	FALSE	FALSE
Q07960	ARHGAP1	0.1001576709	4.057668	2.221394932	6.424265e-02	0.3852257400	-4.714203329	FALSE	FALSE
O94760	DDAH1	0.0950572191	4.058042	2.074827806	7.930204e-02	0.4211610489	-4.716713758	FALSE	FALSE
P53805	RCAN1	0.3138514426	4.040670	1.952715226	9.452692e-02	0.4416309612	-4.716741574	FALSE	FALSE
Q9P1F3	ABRACL	-0.9643591568	3.909304	-2.007259128	8.739616e-02	0.4312624016	-4.717302731	FALSE	FALSE
Q8IZ07	ANKRD13A	-0.1692296441	4.055264	-1.596664452	1.571841e-01	0.5437972108	-4.719485867	FALSE	FALSE
Q8N954	GPATCH11	0.2967271109	4.042895	1.960064233	9.353348e-02	0.4401664574	-4.720708565	FALSE	FALSE
Q9BPY3	FAM118B	0.1628466384	4.055320	1.677385470	1.401900e-01	0.5190740597	-4.721210336	FALSE	FALSE
Q9NX74	DUS2	-0.2147341630	4.050557	-1.525540719	1.737418e-01	0.5718754557	-4.722030115	FALSE	FALSE
P17174	GOT1	0.0741243952	4.058281	2.465349312	4.534127e-02	0.3348012988	-4.723806341	FALSE	FALSE
Q9Y4K4	MAP4K5	0.2633311989	4.043074	1.436472006	1.967477e-01	0.6020231011	-4.724673997	FALSE	FALSE
O76021	RSL1D1	-0.1305041530	4.056384	-2.378977066	5.127324e-02	0.3507876827	-4.725003790	FALSE	FALSE
Q9UK58	CCNL1	0.3459576663	4.026881	1.417864135	2.018914e-01	0.6045564850	-4.725062408	FALSE	FALSE
Q7Z2E3	APTX	-0.2212628976	4.050043	-1.559242100	1.657034e-01	0.5612720489	-4.725082017	FALSE	FALSE
Q8N9M1	C19orf47	0.3825491902	4.024856	1.552700171	1.672362e-01	0.5631712467	-4.725544433	FALSE	FALSE
Q86WA8	LONP2	-0.2150047089	4.051336	-1.433235663	1.976337e-01	0.6032843033	-4.726629428	FALSE	FALSE
P53794	SLC5A3	-0.3403343092	4.029614	-1.338711827	2.251484e-01	0.6188532306	-4.726855623	FALSE	FALSE
Q9NXV2	KCTD5	0.2012081716	4.051809	2.015153098	8.640947e-02	0.4292703974	-4.728079218	FALSE	FALSE
Q66K64	DCAF15	-0.1666389345	4.055478	-1.582036160	1.604643e-01	0.5499205777	-4.728133255	FALSE	FALSE
Q9BQA9	CYBC1	-0.2584451631	4.046144	-1.881831695	1.046601e-01	0.4634723168	-4.729125535	FALSE	FALSE
Q96RT8	TUBGCP5	-0.2413990387	4.047627	-1.446222889	1.941000e-01	0.5978026491	-4.729772016	FALSE	FALSE
Q93075	TATDN2	0.3044084583	4.035650	1.216676815	2.656406e-01	0.6558881878	-4.730425563	FALSE	FALSE
P67809	YBX1	0.2874158526	4.048353	3.106418181	1.862897e-02	0.2415089806	-4.730781559	FALSE	FALSE
Q9ULG1	INO80	0.3317197051	4.029301	1.233915455	2.595639e-01	0.6529766859	-4.731158552	FALSE	FALSE
P17480	UBTF	-0.2853982566	4.043768	-2.057020002	8.135943e-02	0.4218224551	-4.731562567	FALSE	FALSE
Q9BVL2	NUP58	-0.1127105580	4.057135	-2.293542479	5.793170e-02	0.3709839614	-4.731655122	FALSE	FALSE
Q9P032	NDUFAF4	-0.1510324411	4.056584	-1.613122631	1.535688e-01	0.5377696631	-4.731745748	FALSE	FALSE
Q32P28	P3H1	0.1703719778	4.054602	1.662897360	1.431062e-01	0.5245594042	-4.734434295	FALSE	FALSE
Q9H832	UBE2Z	0.1247632253	4.056798	2.001521198	8.812040e-02	0.4312624016	-4.735637905	FALSE	FALSE
Q3B7T1	EDRF1	-0.2620644820	4.044382	-1.424483396	2.000479e-01	0.6041529973	-4.737124477	FALSE	FALSE
P28161	GSTM2	0.1697559707	4.054190	1.938358871	9.649782e-02	0.4440729222	-4.741120363	FALSE	FALSE
Q4KMQ2	ANO6	-0.2099791533	4.050606	-1.706593894	1.344822e-01	0.5116902414	-4.741179975	FALSE	FALSE
O94964	SOGA1	-0.2599195407	4.044469	-1.367631127	2.163876e-01	0.6136424892	-4.742833262	FALSE	FALSE
Q9Y676	MRPS18B	0.1331585718	4.056410	1.989408482	8.966894e-02	0.4349759273	-4.743578498	FALSE	FALSE
Q5SVZ6	ZMYM1	-0.2369846341	4.048110	-1.319294271	2.312057e-01	0.6234909975	-4.747032198	FALSE	FALSE
P36542	ATP5F1C	-0.1079702473	4.057295	-2.667964071	3.406349e-02	0.2965040624	-4.748469482	FALSE	FALSE
P01106	MYC	-0.3170806578	4.032495	-1.517775110	1.756445e-01	0.5723182155	-4.748590194	FALSE	FALSE
P59998	ARPC4	-0.0866058638	4.057924	-2.758648809	3.001010e-02	0.2840127763	-4.750852746	FALSE	FALSE
Q9NX46	ADPRHL2	-0.0969914923	4.058041	-2.003457051	8.787539e-02	0.4312624016	-4.751092784	FALSE	FALSE
P02792	FTL	-0.4138616406	4.018719	-1.541166457	1.699708e-01	0.5677725522	-4.752581557	FALSE	FALSE
Q92625	ANKS1A	0.1563309104	4.055754	1.639340929	1.479708e-01	0.5282340087	-4.753499434	FALSE	FALSE
Q9P2K2	TXNDC16	-0.2383913567	4.048943	-1.220374682	2.643269e-01	0.6550270593	-4.755511685	FALSE	FALSE
Q8IYS2	KIAA2013	-0.2243350246	4.049525	-1.740246109	1.281815e-01	0.5057891649	-4.756042872	FALSE	FALSE
Q9BRV8	SIKE1	0.1948487798	4.052082	1.643526933	1.470951e-01	0.5275542440	-4.756146453	FALSE	FALSE
Q15027	ACAP1	-0.1832131223	4.053689	-1.558524226	1.658709e-01	0.5615068837	-4.756465638	FALSE	FALSE
Q9Y620	RAD54B	-0.2467621333	4.045905	-1.556367550	1.663753e-01	0.5615068837	-4.757967006	FALSE	FALSE
Q8IWA0	WDR75	-0.1674917404	4.054230	-2.045730746	8.269135e-02	0.4243966161	-4.758093065	FALSE	FALSE
O95297	MPZL1	-0.1475713091	4.055935	-1.753302691	1.258141e-01	0.5044685404	-4.758518513	FALSE	FALSE
P15735	PHKG2	-0.1684831794	4.055326	-1.535304739	1.713764e-01	0.5695602211	-4.760690568	FALSE	FALSE
Q01664	TFAP4	0.1539782219	4.055468	1.749130598	1.265659e-01	0.5045213347	-4.762017046	FALSE	FALSE
Q9HAS0	C17orf75	0.1737172205	4.054112	1.635603598	1.487568e-01	0.5297416466	-4.763797636	FALSE	FALSE
O95236	APOL3	-0.2784416455	4.041246	-1.533299623	1.718597e-01	0.5701906260	-4.765583159	FALSE	FALSE
P54886	ALDH18A1	-0.0694856998	4.058338	-2.557630227	3.978542e-02	0.3183926268	-4.766153083	FALSE	FALSE
Q9UPU5	USP24	-0.1082042538	4.057773	-1.895054592	1.026919e-01	0.4584686461	-4.768619396	FALSE	FALSE
Q15370	ELOB	0.1825560773	4.053943	2.535110009	4.107229e-02	0.3251183865	-4.769531453	FALSE	FALSE
P12956	XRCC6	-0.0773276601	4.058141	-2.989441985	2.183229e-02	0.2491271538	-4.770279354	FALSE	FALSE
Q9Y3A5	SBDS	-0.1497140987	4.055446	-1.894254105	1.028100e-01	0.4586302778	-4.770418206	FALSE	FALSE
Q5EBM0	CMPK2	-0.0885711488	4.058071	-2.150515311	7.112557e-02	0.4029342672	-4.770915935	FALSE	FALSE
Q9BX10	GTPBP2	0.1993951237	4.053818	1.292567780	2.397773e-01	0.6352540126	-4.771934309	FALSE	FALSE
P46019	PHKA2	0.1632137635	4.055764	1.509887226	1.775969e-01	0.5748277160	-4.772990475	FALSE	FALSE
Q9H9Q4	NHEJ1	-0.2454642719	4.046042	-1.686249197	1.384339e-01	0.5183428152	-4.774369661	FALSE	FALSE
Q96NW4	ANKRD27	-0.4035864371	4.008087	-1.318550714	2.314405e-01	0.6235630191	-4.774765207	FALSE	FALSE
Q5JTW2	CEP78	0.3507518615	4.028938	1.457669549	1.910332e-01	0.5935782110	-4.775688359	FALSE	FALSE
Q8IZM8	ZNF654	0.2441534410	4.046513	1.363316676	2.176751e-01	0.6139904293	-4.775791047	FALSE	FALSE
Q9NX04	C1orf109	-0.2229782430	4.048607	-1.510899461	1.773453e-01	0.5746459586	-4.775879150	FALSE	FALSE
Q8IW45	NAXD	-0.2107330994	4.050204	-1.514905783	1.763524e-01	0.5734607277	-4.775989750	FALSE	FALSE
Q9UBT7	CTNNAL1	0.2951393924	4.034116	1.273652332	2.460104e-01	0.6418524790	-4.776450409	FALSE	FALSE
Q6PHR2	ULK3	-0.3189580902	4.026435	-1.203966924	2.701983e-01	0.6605854234	-4.776995275	FALSE	FALSE
Q8N3P4	VPS8	-0.2811556717	4.038350	-1.265943315	2.485909e-01	0.6428275022	-4.777203133	FALSE	FALSE
P28702	RXRB	-0.1727183752	4.053853	-1.727881647	1.304628e-01	0.5085050789	-4.778807881	FALSE	FALSE
P10619	CTSA	-0.1712478186	4.053800	-1.946058073	9.543584e-02	0.4426824803	-4.780941329	FALSE	FALSE
O00299	CLIC1	0.0669262284	4.058344	2.951582659	2.299159e-02	0.2546558751	-4.781125396	FALSE	FALSE
A6NCE7	MAP1LC3B2	0.1580891222	4.055001	2.359901613	5.268823e-02	0.3562746262	-4.781194946	FALSE	FALSE
Q9Y6W3	CAPN7	-0.1481468569	4.056225	-1.640529403	1.477217e-01	0.5282340087	-4.781641165	FALSE	FALSE
Q9Y2X0	MED16	-0.1804718419	4.053338	-1.707451376	1.343180e-01	0.5116902414	-4.781658557	FALSE	FALSE
Q969Y2	GTPBP3	-0.2940749487	4.038513	-1.552312726	1.673274e-01	0.5631712467	-4.781947149	FALSE	FALSE
Q2PPJ7	RALGAPA2	0.2598716555	4.042909	1.319444235	2.311584e-01	0.6234909975	-4.782786810	FALSE	FALSE
P36776	LONP1	0.0696484375	4.058429	2.324133168	5.545094e-02	0.3617661258	-4.782920478	FALSE	FALSE
Q969H6	POP5	0.2184389225	4.049701	1.424194582	2.001280e-01	0.6041529973	-4.784330152	FALSE	FALSE
Q96QF0	RAB3IP	-0.2076442531	4.051891	-1.320365432	2.308678e-01	0.6234456458	-4.784745090	FALSE	FALSE
O75394	MRPL33	-0.2837039132	4.039757	-1.543846593	1.693317e-01	0.5670430287	-4.785121351	FALSE	FALSE
Q9H999	PANK3	0.2681858871	4.042028	1.441755718	1.953089e-01	0.5998259238	-4.785302966	FALSE	FALSE
P51531	SMARCA2	-0.1562323511	4.055081	-2.206243471	6.565477e-02	0.3879357748	-4.786776795	FALSE	FALSE
Q5T5U3	ARHGAP21	0.2098399828	4.051396	1.332639981	2.270273e-01	0.6207544986	-4.787219011	FALSE	FALSE
Q969X0	RILPL2	0.2389603968	4.047630	1.185809131	2.768247e-01	0.6654928229	-4.787252372	FALSE	FALSE
P49915	GMPS	-0.0731382503	4.058229	-2.679021185	3.353977e-02	0.2949018559	-4.787323213	FALSE	FALSE
Q96L50	LRR1	-0.2153256593	4.049569	-1.485190600	1.838398e-01	0.5843155416	-4.787495939	FALSE	FALSE
Q0VDF9	HSPA14	-0.0968814566	4.057721	-2.185245555	6.766414e-02	0.3944382225	-4.787774926	FALSE	FALSE
Q9H3L0	MMADHC	-0.1807462517	4.054263	-1.433075552	1.976776e-01	0.6032843033	-4.788665639	FALSE	FALSE
Q01804	OTUD4	0.1416767038	4.056254	1.715551320	1.327767e-01	0.5105883209	-4.789922756	FALSE	FALSE
P0DJD0	RGPD1	-0.2784890582	4.037862	-1.211548912	2.674715e-01	0.6566745543	-4.790272861	FALSE	FALSE
Q8IWZ6	BBS7	0.3956825246	4.008440	1.314213868	2.328140e-01	0.6250476664	-4.791993172	FALSE	FALSE
Q96FZ7	CHMP6	-0.2609683115	4.045583	-1.775833413	1.218276e-01	0.4987825610	-4.792057664	FALSE	FALSE
Q13033	STRN3	0.1207224610	4.057242	1.820083668	1.143510e-01	0.4834959378	-4.792593392	FALSE	FALSE
P06126	CD1A	-0.2612618046	4.045249	-1.986583025	9.003404e-02	0.4349759273	-4.794166728	FALSE	FALSE
P10114	RAP2A	0.1720849705	4.053944	2.066268652	8.028431e-02	0.4216508032	-4.795284964	FALSE	FALSE
Q6PJG6	BRAT1	-0.1361003508	4.056788	-1.677900198	1.400875e-01	0.5190740597	-4.796148606	FALSE	FALSE
Q96L91	EP400	-0.1648306027	4.054552	-1.666349417	1.424062e-01	0.5231137167	-4.797503907	FALSE	FALSE
Q5VV42	CDKAL1	-0.1001591617	4.057835	-1.986526480	9.004136e-02	0.4349759273	-4.797524791	FALSE	FALSE
Q8N0U4	FAM185A	0.2919579024	4.033566	1.087914345	3.149413e-01	0.6991531557	-4.800118609	FALSE	FALSE
Q86W34	AMZ2	0.2834090402	4.037403	1.369328839	2.158828e-01	0.6135285219	-4.800143464	FALSE	FALSE
P11021	HSPA5	-0.1148804073	4.057268	-3.288576359	1.460494e-02	0.2238903308	-4.800397037	FALSE	FALSE
P05166	PCCB	-0.2066329171	4.051795	-1.280934500	2.435942e-01	0.6389824189	-4.800571695	FALSE	FALSE
Q9UDY2	TJP2	0.2222476291	4.048743	1.459972674	1.904215e-01	0.5926257405	-4.801075383	FALSE	FALSE
Q9HB19	PLEKHA2	0.1445939490	4.056037	1.712403381	1.333737e-01	0.5105883209	-4.801689228	FALSE	FALSE
Q9UM82	SPATA2	-0.3069736084	4.032890	-1.312688282	2.332989e-01	0.6253107959	-4.802022204	FALSE	FALSE
Q5THK1	PRR14L	0.3447174438	4.021545	1.142884360	2.930360e-01	0.6803240818	-4.802950801	FALSE	FALSE
Q9H3N1	TMX1	0.0979390861	4.057580	2.386758945	5.070730e-02	0.3496103473	-4.803369885	FALSE	FALSE
Q96AT1	KIAA1143	0.3033864766	4.041293	1.970070630	9.219745e-02	0.4392005950	-4.803517112	FALSE	FALSE
Q9HAU0	PLEKHA5	0.2190568406	4.049898	1.309862018	2.341995e-01	0.6258928921	-4.803527285	FALSE	FALSE
Q04724	TLE1	0.1370241733	4.055917	2.075404727	7.923626e-02	0.4211610489	-4.808449578	FALSE	FALSE
O60921	HUS1	-0.1432094169	4.056284	-1.653788094	1.449691e-01	0.5262544649	-4.808513199	FALSE	FALSE
Q8N4P3	HDDC3	0.2650022976	4.043112	1.571945731	1.627642e-01	0.5551896725	-4.808832811	FALSE	FALSE
Q9H0W8	SMG9	0.2423516593	4.046915	1.653762459	1.449744e-01	0.5262544649	-4.809993721	FALSE	FALSE
Q8N999	C12orf29	-0.3285971644	4.035078	-1.776765741	1.216653e-01	0.4987741761	-4.812334649	FALSE	FALSE
P20226	TBP	0.1642928848	4.054312	1.846132159	1.101604e-01	0.4764621040	-4.813571207	FALSE	FALSE
Q86XN7	PROSER1	-0.2521805545	4.042955	-1.408224905	2.046035e-01	0.6080738693	-4.814443967	FALSE	FALSE
P78330	PSPH	-0.0761416328	4.058304	-2.235770552	6.293144e-02	0.3843549394	-4.817056784	FALSE	FALSE
Q5JRA6	MIA3	-0.1550014409	4.055007	-1.762176137	1.242292e-01	0.5014976005	-4.817116532	FALSE	FALSE
Q08378	GOLGA3	-0.0942069666	4.058093	-1.954977472	9.422000e-02	0.4415336785	-4.817764071	FALSE	FALSE
Q8NE71	ABCF1	-0.1356695019	4.056004	-2.063133035	8.064721e-02	0.4216508032	-4.820140561	FALSE	FALSE
Q8TBF2	PRXL2B	0.1838049304	4.053098	1.457729217	1.910173e-01	0.5935782110	-4.821237662	FALSE	FALSE
O95249	GOSR1	0.1299568673	4.056683	1.785677491	1.201244e-01	0.4956407657	-4.821583467	FALSE	FALSE
P58546	MTPN	-0.6433815391	3.948725	-1.735716438	1.290128e-01	0.5057891649	-4.823569916	FALSE	FALSE
Q8TED0	UTP15	-0.1207707226	4.057047	-1.853338334	1.090278e-01	0.4736733818	-4.825333136	FALSE	FALSE
Q9Y5B9	SUPT16H	-0.0563454026	4.058539	-2.677254001	3.362290e-02	0.2950105662	-4.826567724	FALSE	FALSE
Q96E09	FAM122A	0.4899826578	3.980963	1.205974334	2.694740e-01	0.6599225023	-4.826738759	FALSE	FALSE
P16035	TIMP2	0.2394752620	4.045729	1.380640856	2.125464e-01	0.6135285219	-4.828364217	FALSE	FALSE
Q9BYB4	GNB1L	-0.1316153411	4.056291	-1.947291672	9.526676e-02	0.4426029891	-4.829170371	FALSE	FALSE
Q5VIR6	VPS53	-0.1455462969	4.055822	-1.694508469	1.368165e-01	0.5151838359	-4.830206293	FALSE	FALSE
Q9UL18	AGO1	0.1604633826	4.054694	1.659239662	1.438515e-01	0.5250256109	-4.831381860	FALSE	FALSE
Q9NZL4	HSPBP1	-0.1186217464	4.056827	-2.345473458	5.378519e-02	0.3567710487	-4.832968277	FALSE	FALSE
Q12792	TWF1	0.1087615023	4.057277	2.081786631	7.851232e-02	0.4211610489	-4.834691551	FALSE	FALSE
Q7Z3K6	MIER3	0.1535588036	4.055227	1.668438447	1.419841e-01	0.5225518526	-4.834997342	FALSE	FALSE
Q8TF01	PNISR	0.3512315202	4.030994	1.682759142	1.391229e-01	0.5183428152	-4.835522090	FALSE	FALSE
P49841	GSK3B	-0.1539144755	4.054931	-2.089867165	7.760522e-02	0.4182497937	-4.838231268	FALSE	FALSE
Q8IWD4	CCDC117	0.1657249301	4.054577	1.565991994	1.641356e-01	0.5572574437	-4.838458250	FALSE	FALSE
Q9HBF4	ZFYVE1	0.1634802521	4.055089	1.481476216	1.847959e-01	0.5848395358	-4.838891018	FALSE	FALSE
P48960	CD97	0.2456220417	4.043789	1.072227267	3.214327e-01	0.7059026940	-4.839751292	FALSE	FALSE
Q9NX47	MARCHF5	-0.2095577187	4.049683	-1.584837711	1.598312e-01	0.5491398929	-4.839914229	FALSE	FALSE
Q92585	MAML1	0.1877242411	4.051972	1.528504660	1.730206e-01	0.5711149502	-4.839998528	FALSE	FALSE
Q96EP0	RNF31	0.2329758315	4.046610	1.471323233	1.874328e-01	0.5890128193	-4.840283681	FALSE	FALSE
Q96S90	LYSMD1	0.1736862567	4.053822	1.481836121	1.847031e-01	0.5848395358	-4.841021986	FALSE	FALSE
Q13315	ATM	-0.2388991932	4.045643	-1.217316582	2.654129e-01	0.6558881878	-4.841920037	FALSE	FALSE
Q8WWM7	ATXN2L	0.1139283259	4.057043	2.471294699	4.496007e-02	0.3335281238	-4.842443217	FALSE	FALSE
P61018	RAB4B	-0.1728659182	4.053693	-1.614692951	1.532280e-01	0.5374510169	-4.842775316	FALSE	FALSE
Q8N302	AGGF1	0.1965725182	4.051335	1.512389417	1.769754e-01	0.5737667124	-4.843004839	FALSE	FALSE
Q96DI7	SNRNP40	-0.0694190776	4.058319	-2.496143221	4.340256e-02	0.3325765284	-4.843713406	FALSE	FALSE
Q9UID6	ZNF639	0.2802519855	4.039236	1.520733356	1.749174e-01	0.5720101848	-4.844162953	FALSE	FALSE
Q13158	FADD	0.3500633963	4.024744	1.390179655	2.097689e-01	0.6114225866	-4.845529218	FALSE	FALSE
Q9Y3B9	RRP15	0.1657311343	4.054246	1.982262378	9.059520e-02	0.4353273022	-4.845692164	FALSE	FALSE
Q9Y3A3	MOB4	-0.1419608583	4.055683	-2.108231103	7.558274e-02	0.4129811892	-4.846026028	FALSE	FALSE
Q6VY07	PACS1	-0.1667568584	4.053977	-1.721734700	1.316115e-01	0.5103534179	-4.847682668	FALSE	FALSE
Q9NP90	RAB9B	-0.3161015317	4.026998	-1.221708214	2.638545e-01	0.6550270593	-4.849536855	FALSE	FALSE
Q14980	NUMA1	-0.0905665040	4.057793	-2.389183250	5.053232e-02	0.3496103473	-4.849700341	FALSE	FALSE
Q16850	CYP51A1	0.2743279398	4.042349	1.769843511	1.228754e-01	0.4995616409	-4.850437408	FALSE	FALSE
Q8IYR2	SMYD4	-0.4856046886	3.962076	-1.020819357	3.434655e-01	0.7220632443	-4.851951807	FALSE	FALSE
Q8NFG4	FLCN	-0.2460546886	4.043660	-1.112994483	3.047856e-01	0.6898526111	-4.852059705	FALSE	FALSE
Q9BXW6	OSBPL1A	0.2446001701	4.042226	1.174034713	2.811946e-01	0.6696376950	-4.852102320	FALSE	FALSE
Q16254	E2F4	-0.1102217402	4.057739	-1.767396400	1.233059e-01	0.5002647783	-4.853890775	FALSE	FALSE
P53611	RABGGTB	0.1192032199	4.056857	2.019692430	8.584713e-02	0.4292703974	-4.853932392	FALSE	FALSE
P46020	PHKA1	0.1905502363	4.053080	1.251595665	2.534560e-01	0.6465124854	-4.854500638	FALSE	FALSE
P48723	HSPA13	-0.1293993803	4.056767	-1.734305572	1.292727e-01	0.5057891649	-4.855016302	FALSE	FALSE
Q53H47	SETMAR	0.1951516304	4.051192	1.608285201	1.546232e-01	0.5394065256	-4.856057092	FALSE	FALSE
Q14517	FAT1	-0.1848259325	4.053178	-1.385421258	2.111504e-01	0.6124572143	-4.856867796	FALSE	FALSE
A9UHW6	MIF4GD	-0.2588378107	4.040837	-1.394251557	2.085932e-01	0.6109924500	-4.858580720	FALSE	FALSE
Q7Z333	SETX	-0.2384116947	4.045125	-1.190242224	2.751943e-01	0.6641503033	-4.861342918	FALSE	FALSE
Q8NHG8	ZNRF2	0.2572336126	4.042801	1.471515448	1.873826e-01	0.5890128193	-4.863116680	FALSE	FALSE
Q14254	FLOT2	-0.2161848651	4.048360	-1.447133436	1.938544e-01	0.5975638269	-4.863212225	FALSE	FALSE
Q53GQ0	HSD17B12	-0.1736198262	4.053519	-1.830030017	1.127328e-01	0.4808062774	-4.863286879	FALSE	FALSE
Q96T23	RSF1	-0.1244045582	4.056789	-1.835591987	1.118377e-01	0.4796522936	-4.863334253	FALSE	FALSE
Q9UPZ3	HPS5	0.3455616022	4.015448	1.072898239	3.211529e-01	0.7059026940	-4.869689873	FALSE	FALSE
O14734	ACOT8	-0.2469227717	4.046168	-1.667575270	1.421584e-01	0.5228628119	-4.869795764	FALSE	FALSE
Q9NUB1	ACSS1	0.0892650714	4.058074	2.004706405	8.771763e-02	0.4312624016	-4.869831029	FALSE	FALSE
Q2KHR3	QSER1	-0.2183302821	4.047931	-1.338864739	2.251013e-01	0.6188532306	-4.874457668	FALSE	FALSE
Q9BZF1	OSBPL8	-0.1857459131	4.052718	-1.920024482	9.907400e-02	0.4488375986	-4.875072632	FALSE	FALSE
A6NC98	CCDC88B	-0.1662035039	4.054953	-1.372103531	2.150602e-01	0.6135285219	-4.876956561	FALSE	FALSE
Q9NXC5	MIOS	0.1662709638	4.056143	1.224352687	2.629199e-01	0.6550270593	-4.878008462	FALSE	FALSE
Q8IZ73	RPUSD2	0.1177535559	4.057478	1.678190371	1.400297e-01	0.5190740597	-4.879541848	FALSE	FALSE
Q13535	ATR	0.1634327104	4.055095	1.388659665	2.102093e-01	0.6114225866	-4.880409789	FALSE	FALSE
Q9UQ90	SPG7	-0.1774542082	4.054502	-1.212596945	2.670964e-01	0.6566745543	-4.881621859	FALSE	FALSE
Q9Y5Y5	PEX16	-0.3376893615	4.016387	-1.130295435	2.979380e-01	0.6833310291	-4.883362020	FALSE	FALSE
P51116	FXR2	0.1824563517	4.052552	1.649370787	1.458807e-01	0.5262544649	-4.883577227	FALSE	FALSE
Q86UT8	CCDC84	0.1592959009	4.054860	1.526933045	1.734026e-01	0.5717282329	-4.885200853	FALSE	FALSE
Q659A1	ICE2	-0.4120727897	3.999101	-1.132927967	2.969074e-01	0.6823598599	-4.885320863	FALSE	FALSE
Q96JK2	DCAF5	0.2653907798	4.041343	1.464582333	1.892025e-01	0.5915319131	-4.885817687	FALSE	FALSE
O15541	RNF113A	0.1514643357	4.055169	1.690138493	1.376700e-01	0.5171279361	-4.887482870	FALSE	FALSE
Q9Y673	ALG5	0.2105763693	4.049695	1.648839065	1.459908e-01	0.5263257427	-4.887924540	FALSE	FALSE
Q96PY6	NEK1	-0.2265857443	4.046613	-1.336539739	2.258190e-01	0.6191159254	-4.889116277	FALSE	FALSE
Q13885	TUBB2A	0.4064329934	4.028816	2.093558758	7.719433e-02	0.4171930923	-4.889679531	FALSE	FALSE
Q16514	TAF12	0.1791382672	4.052576	1.788856386	1.195793e-01	0.4952941860	-4.891028910	FALSE	FALSE
Q9Y618	NCOR2	0.1145823500	4.057216	1.831416374	1.125090e-01	0.4805555150	-4.891578680	FALSE	FALSE
Q99805	TM9SF2	-0.1985568265	4.051953	-2.100715516	7.640397e-02	0.4155089159	-4.892596619	FALSE	FALSE
Q96CN5	LRRC45	0.2495062812	4.041234	1.110963179	3.055980e-01	0.6908324049	-4.894961597	FALSE	FALSE
Q5TAP6	UTP14C	-0.1366482018	4.055958	-1.817429047	1.147866e-01	0.4845992690	-4.896057885	FALSE	FALSE
O95573	ACSL3	-0.0796549132	4.058138	-2.235931264	6.291694e-02	0.3843549394	-4.897653263	FALSE	FALSE
Q9H2P0	ADNP	0.0984314377	4.057639	2.054665913	8.163539e-02	0.4221496983	-4.899329888	FALSE	FALSE
Q6R327	RICTOR	-0.1698613271	4.054692	-1.269400036	2.474309e-01	0.6419654567	-4.901693330	FALSE	FALSE
P42785	PRCP	0.2221622300	4.046154	1.097019514	3.112228e-01	0.6947708936	-4.902151524	FALSE	FALSE
Q99633	PRPF18	-0.1539337368	4.055071	-1.546540917	1.686914e-01	0.5661268040	-4.903999523	FALSE	FALSE
P48736	PIK3CG	-0.1442186205	4.055729	-1.607900651	1.547073e-01	0.5394065256	-4.904080663	FALSE	FALSE
Q15545	TAF7	-0.1390529569	4.055893	-1.696468134	1.364353e-01	0.5148513085	-4.904242373	FALSE	FALSE
Q9UG56	PISD	-0.2024623335	4.050171	-1.470772321	1.875769e-01	0.5890444523	-4.904260944	FALSE	FALSE
Q96CW1	AP2M1	-0.1034709780	4.057431	-2.071789647	7.964932e-02	0.4216508032	-4.906054644	FALSE	FALSE
Q3MHD2	LSM12	-0.2405664526	4.049311	-2.259790123	6.080121e-02	0.3788533219	-4.906228841	FALSE	FALSE
Q9H582	ZNF644	-0.2296829255	4.044140	-1.140668760	2.938938e-01	0.6803803327	-4.907836445	FALSE	FALSE
Q13625	TP53BP2	0.1382466693	4.056989	1.428023503	1.990682e-01	0.6041529973	-4.907939712	FALSE	FALSE
Q6EEV4	POLR2M	0.3392369003	4.029134	1.539809601	1.702952e-01	0.5677725522	-4.909059219	FALSE	FALSE
Q8NEM7	SUPT20H	-0.1893225745	4.051949	-1.256812618	2.516775e-01	0.6456509409	-4.909766993	FALSE	FALSE
Q6IPU0	CENPP	-0.1743828036	4.053241	-1.396894546	2.078332e-01	0.6096860283	-4.910024731	FALSE	FALSE
O00522	KRIT1	-0.2330203563	4.043956	-1.123864877	3.004682e-01	0.6855916729	-4.911736912	FALSE	FALSE
O75330	HMMR	-0.1275927212	4.056645	-1.706759653	1.344504e-01	0.5116902414	-4.912056272	FALSE	FALSE
Q9H930	SP140L	-0.2722995951	4.037193	-1.235690101	2.589452e-01	0.6525149905	-4.912779263	FALSE	FALSE
Q96FJ0	STAMBPL1	-0.2237287623	4.048317	-1.782327434	1.207014e-01	0.4963872126	-4.913421299	FALSE	FALSE
Q92698	RAD54L	-0.1884716970	4.052218	-1.167508482	2.836417e-01	0.6714735608	-4.916043845	FALSE	FALSE
Q9Y2Z2	MTO1	0.3369487843	4.023135	1.245242946	2.556362e-01	0.6483834237	-4.916929627	FALSE	FALSE
Q9NR30	DDX21	-0.1369080082	4.055875	-2.221215249	6.425921e-02	0.3852257400	-4.918732673	FALSE	FALSE
Q15149	PLEC	-0.1536551530	4.055475	-1.401637123	2.064758e-01	0.6081991438	-4.919128336	FALSE	FALSE
P13010	XRCC5	-0.0586620084	4.058473	-3.065554696	1.968663e-02	0.2415089806	-4.919678401	FALSE	FALSE
Q8NI37	PPTC7	0.2728635762	4.035456	1.174753367	2.809263e-01	0.6696376950	-4.920060942	FALSE	FALSE
Q92556	ELMO1	-0.1094280103	4.057141	-2.066248472	8.028664e-02	0.4216508032	-4.921722890	FALSE	FALSE
P25686	DNAJB2	0.3958144279	4.006872	1.267010869	2.482321e-01	0.6424913436	-4.922079181	FALSE	FALSE
Q00613	HSF1	0.1349854355	4.056583	1.530873876	1.724461e-01	0.5708357451	-4.923572467	FALSE	FALSE
P36543	ATP6V1E1	-0.1335949944	4.056042	-2.195808952	6.664559e-02	0.3906209405	-4.924620795	FALSE	FALSE
Q9NRN9	METTL5	-0.1555388066	4.054466	-1.711887638	1.334717e-01	0.5105883209	-4.925311732	FALSE	FALSE
Q9H4Z2	ZNF335	-0.3260857677	3.992846	-0.783707551	4.605376e-01	0.7935793708	-4.925732290	FALSE	FALSE
Q92845	KIFAP3	0.2286382321	4.043597	1.138367426	2.947871e-01	0.6803803327	-4.926041370	FALSE	FALSE
Q96BW9	TAMM41	-0.2164354095	4.047038	-1.323157773	2.299892e-01	0.6226379319	-4.926152797	FALSE	FALSE
P56937	HSD17B7	-0.1162422595	4.057365	-1.670496441	1.415695e-01	0.5213553159	-4.926439799	FALSE	FALSE
O43427	FIBP	-0.1377818216	4.055842	-1.787334483	1.198400e-01	0.4952941860	-4.927622662	FALSE	FALSE
P48444	ARCN1	0.0723449360	4.058260	2.351505408	5.332375e-02	0.3567710487	-4.927628496	FALSE	FALSE
P25440	BRD2	-0.1288581036	4.056262	-1.873965858	1.058484e-01	0.4662295392	-4.928457554	FALSE	FALSE
Q9UKT4	FBXO5	0.2344117892	4.043571	1.292913498	2.396646e-01	0.6352530219	-4.928548743	FALSE	FALSE
Q9HDC9	APMAP	-0.0798481193	4.058161	-2.154006147	7.076969e-02	0.4024330756	-4.929823380	FALSE	FALSE
Q8N5K1	CISD2	-0.1689284016	4.053766	-1.962333526	9.322882e-02	0.4397984578	-4.929919757	FALSE	FALSE
Q6UXV4	APOOL	0.1778424710	4.053177	1.238706844	2.578963e-01	0.6507162101	-4.932206163	FALSE	FALSE
P21796	VDAC1	-0.0646540555	4.058367	-2.778984745	2.917310e-02	0.2804661567	-4.932665231	FALSE	FALSE
Q8TDJ6	DMXL2	-0.2715220896	4.029950	-1.021480975	3.431745e-01	0.7220421763	-4.934819012	FALSE	FALSE
O43314	PPIP5K2	0.1145215608	4.057339	1.703400650	1.350952e-01	0.5127457535	-4.935107858	FALSE	FALSE
Q9H0E9	BRD8	0.1019325459	4.057728	1.824517274	1.136269e-01	0.4826784762	-4.935376544	FALSE	FALSE
Q96EQ0	SGTB	-0.2897225698	4.036057	-1.465244475	1.890280e-01	0.5915319131	-4.935969107	FALSE	FALSE
Q9NSP4	CENPM	-0.2137926261	4.049876	-1.982496796	9.056466e-02	0.4353273022	-4.936353498	FALSE	FALSE
Q9BSB4	ATG101	-0.3097839343	4.030061	-1.389934875	2.098398e-01	0.6114225866	-4.937417022	FALSE	FALSE
Q96C19	EFHD2	0.1254839319	4.056394	2.118949586	7.442691e-02	0.4110058433	-4.938047423	FALSE	FALSE
Q9Y3E5	PTRH2	-0.1999947312	4.049932	-1.492277096	1.820281e-01	0.5813322220	-4.938272389	FALSE	FALSE
Q9NUQ7	UFSP2	-0.3094707685	4.032697	-1.401002019	2.066571e-01	0.6083801820	-4.938718356	FALSE	FALSE
Q96BY7	ATG2B	-0.1350616192	4.057250	-1.377423635	2.134906e-01	0.6135285219	-4.938910882	FALSE	FALSE
Q9Y2R4	DDX52	-0.1585555071	4.054529	-1.532401147	1.720767e-01	0.5703725958	-4.940273553	FALSE	FALSE
P51571	SSR4	-0.1917925213	4.052227	-2.060445073	8.095961e-02	0.4216508032	-4.941690161	FALSE	FALSE
P45844	ABCG1	0.2760286881	4.033017	1.093634036	3.126012e-01	0.6958356687	-4.942399828	FALSE	FALSE
Q5VT06	CEP350	-0.2326507502	4.043036	-1.144598891	2.923736e-01	0.6797097715	-4.942539159	FALSE	FALSE
Q9BYD3	MRPL4	-0.1274810996	4.056420	-1.748316504	1.267132e-01	0.5045213347	-4.944571058	FALSE	FALSE
P49336	CDK8	-0.1312288748	4.056849	-1.507051054	1.783038e-01	0.5755113041	-4.945521241	FALSE	FALSE
P22670	RFX1	-0.1224827073	4.057367	-1.535727776	1.712746e-01	0.5695467798	-4.945551783	FALSE	FALSE
Q9UKV5	AMFR	0.1483483261	4.055750	1.406140677	2.051942e-01	0.6080738693	-4.945911792	FALSE	FALSE
P40937	RFC5	-0.0789138603	4.058126	-2.236936371	6.282631e-02	0.3843549394	-4.946428259	FALSE	FALSE
Q9NQZ2	UTP3	-0.1043024717	4.057351	-2.014800982	8.645325e-02	0.4292703974	-4.947841209	FALSE	FALSE
Q9UPN7	PPP6R1	-0.1129153068	4.057016	-1.940016787	9.626816e-02	0.4440729222	-4.947976743	FALSE	FALSE
O95980	RECK	0.2245495774	4.041804	0.984509500	3.597376e-01	0.7354872212	-4.948281122	FALSE	FALSE
P30305	CDC25B	0.1997827321	4.050117	1.390318752	2.097287e-01	0.6114225866	-4.948303576	FALSE	FALSE
P61916	NPC2	0.1101839635	4.057206	1.890236668	1.034048e-01	0.4599402145	-4.948694300	FALSE	FALSE
P35813	PPM1A	-0.0928670880	4.057770	-2.076850625	7.907166e-02	0.4211610489	-4.948895035	FALSE	FALSE
Q9BW92	TARS2	0.1082024432	4.057776	1.656241834	1.444650e-01	0.5257047071	-4.949309612	FALSE	FALSE
Q14289	PTK2B	-0.1945706912	4.050314	-1.286611876	2.417249e-01	0.6372176100	-4.950347940	FALSE	FALSE
P62072	TIMM10	0.3462478428	4.027866	1.518558091	1.754518e-01	0.5720101848	-4.950600240	FALSE	FALSE
Q96RD7	PANX1	-0.1460113724	4.056796	-1.259329363	2.508234e-01	0.6448796845	-4.950619668	FALSE	FALSE
Q6PJG2	MIDEAS	0.1606432323	4.055114	1.239691015	2.575549e-01	0.6503430546	-4.950896468	FALSE	FALSE
Q06323	PSME1	-0.0635785278	4.058390	-3.059515127	1.984835e-02	0.2415089806	-4.950963299	FALSE	FALSE
Q53EL6	PDCD4	0.1362356309	4.055888	1.758906086	1.248110e-01	0.5025218376	-4.951576312	FALSE	FALSE
Q9H3P7	ACBD3	-0.1050657353	4.057544	-1.811101522	1.158317e-01	0.4872456363	-4.955284581	FALSE	FALSE
Q8N5L8	RPP25L	-0.1609137232	4.053988	-1.706202895	1.345571e-01	0.5116902414	-4.955327633	FALSE	FALSE
Q05823	RNASEL	-0.2143475638	4.043340	-0.939234422	3.808607e-01	0.7453457938	-4.957412609	FALSE	FALSE
Q14865	ARID5B	0.2889366740	4.019042	0.990661392	3.569389e-01	0.7353345928	-4.957781561	FALSE	FALSE
Q9Y291	MRPS33	-0.2382188256	4.028426	-0.805263150	4.488365e-01	0.7867914733	-4.958412324	FALSE	FALSE
Q8WXG6	MADD	0.2076932931	4.046365	0.979702001	3.619365e-01	0.7354872212	-4.959483092	FALSE	FALSE
Q9ULH0	KIDINS220	-0.3229343640	3.993545	-0.815256054	4.434835e-01	0.7845700427	-4.959521361	FALSE	FALSE
P49720	PSMB3	-0.1276788187	4.056338	-2.277275460	5.929694e-02	0.3748583941	-4.959655420	FALSE	FALSE
Q9NRR4	DROSHA	0.2418747356	4.042376	1.277081203	2.448701e-01	0.6411745738	-4.959731255	FALSE	FALSE
Q99439	CNN2	0.2094417978	4.046592	1.104071104	3.083677e-01	0.6920455133	-4.964759502	FALSE	FALSE
Q9H2D1	SLC25A32	0.1853132927	4.051208	1.367069120	2.165549e-01	0.6136424892	-4.966519840	FALSE	FALSE
P46199	MTIF2	0.1650862394	4.053962	1.268248658	2.478167e-01	0.6419654567	-4.969711512	FALSE	FALSE
O43822	CFAP410	-0.2185015429	4.045903	-1.173469022	2.814060e-01	0.6697187677	-4.970440722	FALSE	FALSE
P35232	PHB	-0.0986292034	4.057549	-2.733496218	3.108063e-02	0.2840127763	-4.970779485	FALSE	FALSE
P82932	MRPS6	0.1203764700	4.056627	2.020851886	8.570408e-02	0.4292703974	-4.971442618	FALSE	FALSE
Q6IQ23	PLEKHA7	-0.1601398890	4.054153	-1.423480831	2.003261e-01	0.6041529973	-4.971479061	FALSE	FALSE
Q49B96	COX19	0.1621381848	4.053761	1.552809975	1.672104e-01	0.5631712467	-4.972018682	FALSE	FALSE
Q86UV5	USP48	-0.1409353311	4.055593	-1.675958046	1.404748e-01	0.5190740597	-4.973379637	FALSE	FALSE
Q96BQ5	CCDC127	-0.1937191012	4.050226	-1.342613067	2.239485e-01	0.6174746966	-4.973557499	FALSE	FALSE
O75616	ERAL1	0.1420442911	4.055534	1.646735331	1.464272e-01	0.5266295686	-4.974038878	FALSE	FALSE
Q5XPI4	RNF123	-0.1679121413	4.053879	-1.151801527	2.896044e-01	0.6778768263	-4.975550851	FALSE	FALSE
P29401	TKT	-0.0613570013	4.058422	-2.988577368	2.185806e-02	0.2491271538	-4.976809004	FALSE	FALSE
P46100	ATRX	-0.1062847171	4.057707	-1.676483073	1.403700e-01	0.5190740597	-4.977762744	FALSE	FALSE
Q9P2D3	HEATR5B	-0.1346566059	4.056897	-1.364815630	2.172270e-01	0.6139904293	-4.977887828	FALSE	FALSE
P62861	FAU	0.3316953311	4.044078	2.833102452	2.706391e-02	0.2746940051	-4.977986295	FALSE	FALSE
Q8N201	INTS1	-0.1228294413	4.057172	-1.516670907	1.759166e-01	0.5728844589	-4.978493795	FALSE	FALSE
Q8IV50	LYSMD2	0.1992167798	4.050928	1.812283012	1.156358e-01	0.4867733561	-4.978515013	FALSE	FALSE
Q9HBG6	IFT122	-0.1876102380	4.050876	-1.387390847	2.105776e-01	0.6118827556	-4.978531735	FALSE	FALSE
Q9Y5N5	N6AMT1	-0.2446121937	4.032559	-0.926637531	3.869033e-01	0.7504098791	-4.980503546	FALSE	FALSE
Q9UN86	G3BP2	-0.0597448874	4.058497	-2.396122984	5.003485e-02	0.3496103473	-4.984164829	FALSE	FALSE
Q969V5	MUL1	0.3942907896	3.956370	0.843755331	4.284670e-01	0.7749139645	-4.984250781	FALSE	FALSE
Q96RE7	NACC1	-0.1012673495	4.057656	-1.819380320	1.144662e-01	0.4835970388	-4.984369008	FALSE	FALSE
O43615	TIMM44	-0.0956170975	4.057592	-2.182984136	6.788423e-02	0.3944382225	-4.984834969	FALSE	FALSE
Q9Y385	UBE2J1	0.3702135929	3.971440	0.843489361	4.286054e-01	0.7749139645	-4.985190981	FALSE	FALSE
O14981	BTAF1	-0.1096900104	4.057376	-1.739310755	1.283527e-01	0.5057891649	-4.986306105	FALSE	FALSE
Q8TBP6	SLC25A40	-0.1712185706	4.053138	-1.557634912	1.660787e-01	0.5615068837	-4.986785751	FALSE	FALSE
P27540	ARNT	-0.1621578544	4.054114	-1.286256826	2.418414e-01	0.6372176100	-4.986948033	FALSE	FALSE
Q9BTE3	MCMBP	-0.0829001206	4.058015	-2.142754901	7.192323e-02	0.4036526854	-4.986952148	FALSE	FALSE
Q9UPM8	AP4E1	-0.1978247596	4.047892	-1.069726659	3.224774e-01	0.7060819279	-4.987012146	FALSE	FALSE
Q8TDZ2	MICAL1	-0.2249347947	4.045185	-1.238295000	2.580393e-01	0.6507951229	-4.987413612	FALSE	FALSE
Q96EY8	MMAB	-0.1184526558	4.056730	-1.840074992	1.111213e-01	0.4787975675	-4.987581434	FALSE	FALSE
Q86SZ2	TRAPPC6B	0.1810016471	4.051677	1.481564845	1.847731e-01	0.5848395358	-4.988565124	FALSE	FALSE
Q8WUM4	PDCD6IP	0.0531138938	4.058634	2.355634545	5.301023e-02	0.3567710487	-4.989332876	FALSE	FALSE
Q96RK0	CIC	-0.3298282808	4.016279	-1.123010842	3.008055e-01	0.6855916729	-4.989511346	FALSE	FALSE
Q96EK4	THAP11	0.1163244404	4.057684	1.485785519	1.836870e-01	0.5841944547	-4.989714429	FALSE	FALSE
Q96CM8	ACSF2	-0.1116655448	4.057634	-1.583756133	1.600753e-01	0.5492336758	-4.989924534	FALSE	FALSE
Q92674	CENPI	-0.3437232276	4.011039	-1.107476302	3.069967e-01	0.6910639386	-4.991514273	FALSE	FALSE
O75351	VPS4B	0.1004483075	4.057413	2.335783278	5.453509e-02	0.3589504889	-4.992791533	FALSE	FALSE
Q9BUI4	POLR3C	-0.1351207364	4.055789	-1.724629466	1.310693e-01	0.5093285209	-4.992838180	FALSE	FALSE
Q16629	SRSF7	0.1222406651	4.056898	2.975105167	2.226378e-02	0.2505746417	-4.993370941	FALSE	FALSE
O00764	PDXK	-0.1164215237	4.057183	-1.630851947	1.497619e-01	0.5304436588	-4.994005263	FALSE	FALSE
Q15032	R3HDM1	-0.1870250556	4.051593	-1.657786047	1.441487e-01	0.5250256109	-4.994201247	FALSE	FALSE
Q6IEG0	SNRNP48	0.1808235741	4.051537	1.418137193	2.018151e-01	0.6045564850	-4.996730966	FALSE	FALSE
O00512	BCL9	0.2298768292	4.044528	1.254429224	2.524887e-01	0.6462275818	-4.996907702	FALSE	FALSE
Q6PIW4	FIGNL1	-0.1463844081	4.055587	-1.338225972	2.252983e-01	0.6188532306	-4.998072647	FALSE	FALSE
O75928	PIAS2	-0.2129847459	4.044975	-1.071206766	3.218587e-01	0.7060049167	-4.999143898	FALSE	FALSE
Q8N5M4	TTC9C	-0.1091146063	4.057301	-1.761786628	1.242984e-01	0.5014976005	-4.999715209	FALSE	FALSE
P53004	BLVRA	0.0749827202	4.058271	2.093840706	7.716304e-02	0.4171930923	-5.001060877	FALSE	FALSE
Q9BSD7	NTPCR	-0.1856239025	4.051978	-1.791632909	1.191052e-01	0.4945880559	-5.001439022	FALSE	FALSE
Q9UBB5	MBD2	0.1831195728	4.051343	1.471292948	1.874407e-01	0.5890128193	-5.002533857	FALSE	FALSE
Q14667	KIAA0100	-0.2437238602	4.016637	-0.705826179	5.045561e-01	0.8161949664	-5.002936885	FALSE	FALSE
P14678	SNRPB	-0.1262820297	4.056656	-2.716830699	3.181210e-02	0.2878194724	-5.003375389	FALSE	FALSE
P31350	RRM2	-0.0861773738	4.057865	-2.625016963	3.618069e-02	0.3054908629	-5.003518828	FALSE	FALSE
Q6UXH1	CRELD2	0.3307704209	4.032487	1.608533243	1.545690e-01	0.5394065256	-5.003868247	FALSE	FALSE
Q92918	MAP4K1	-0.1629590517	4.053547	-1.352363508	2.209743e-01	0.6165690444	-5.004519845	FALSE	FALSE
Q9H300	PARL	0.1492758273	4.055026	1.428804099	1.988528e-01	0.6041529973	-5.006314217	FALSE	FALSE
Q01658	DR1	0.3316622652	4.040247	2.317405495	5.598700e-02	0.3644472115	-5.006551307	FALSE	FALSE
P98171	ARHGAP4	-0.0992106689	4.057493	-2.003306481	8.789442e-02	0.4312624016	-5.006710348	FALSE	FALSE
Q07065	CKAP4	-0.1866923957	4.049558	-1.099993117	3.100162e-01	0.6933413936	-5.008365029	FALSE	FALSE
Q96A35	MRPL24	0.1098559793	4.057070	1.966039566	9.273338e-02	0.4394946186	-5.009340099	FALSE	FALSE
O75683	SURF6	0.0984984210	4.057508	2.058067927	8.123690e-02	0.4218224551	-5.009530274	FALSE	FALSE
Q9BZ29	DOCK9	0.1455193753	4.055775	1.274893744	2.455970e-01	0.6415786619	-5.009658536	FALSE	FALSE
Q14692	BMS1	-0.1232670885	4.056511	-1.747794472	1.268076e-01	0.5045213347	-5.010353127	FALSE	FALSE
Q9Y4P3	TBL2	-0.1283652322	4.057209	-1.344645932	2.233255e-01	0.6169588899	-5.010683483	FALSE	FALSE
Q9UGU0	TCF20	0.1138107266	4.057496	1.538312541	1.706538e-01	0.5684557679	-5.011317463	FALSE	FALSE
Q9Y2K7	KDM2A	-0.1150205762	4.057061	-1.718474024	1.322247e-01	0.5103534179	-5.011350765	FALSE	FALSE
Q9H444	CHMP4B	0.1225985154	4.056530	2.219165423	6.444848e-02	0.3855376679	-5.011609326	FALSE	FALSE
P18583	SON	0.0841817771	4.057915	2.303281463	5.712979e-02	0.3689831854	-5.013028284	FALSE	FALSE
P15104	GLUL	0.0986001363	4.057946	1.682544742	1.391653e-01	0.5183428152	-5.013040583	FALSE	FALSE
Q6P444	MTFR2	0.2218999198	4.041366	1.033680610	3.378434e-01	0.7167792224	-5.013852257	FALSE	FALSE
Q96LL9	DNAJC30	-0.2487023774	4.037842	-1.144758168	2.923121e-01	0.6797097715	-5.013908440	FALSE	FALSE
Q9NPE2	NGRN	0.1753797528	4.051216	0.982738512	3.605464e-01	0.7354872212	-5.015968994	FALSE	FALSE
Q9HC21	SLC25A19	0.1684404352	4.052987	1.350811689	2.214453e-01	0.6169588899	-5.016448632	FALSE	FALSE
Q9UGL1	KDM5B	0.1910484006	4.041957	0.765482502	4.705947e-01	0.7994062381	-5.016591195	FALSE	FALSE
Q8IWB7	WDFY1	-0.1811651730	4.050860	-1.223230379	2.633162e-01	0.6550270593	-5.016784742	FALSE	FALSE
Q86WT1	TTC30A	0.2172474591	4.033772	0.757072567	4.752861e-01	0.8016840225	-5.016793459	FALSE	FALSE
P28907	CD38	-0.0957793187	4.057639	-1.968829619	9.236211e-02	0.4392666605	-5.016900467	FALSE	FALSE
Q9P1U1	ACTR3B	-0.2833044324	4.024095	-1.039348806	3.353890e-01	0.7148123851	-5.018587750	FALSE	FALSE
Q6UWP7	LCLAT1	-0.2118408140	4.048206	-1.491275623	1.822831e-01	0.5815889819	-5.019962354	FALSE	FALSE
P42226	STAT6	-0.2292716602	4.042545	-1.218284736	2.650687e-01	0.6558881878	-5.020605388	FALSE	FALSE
O00635	TRIM38	0.2502525896	4.038693	1.212497540	2.671319e-01	0.6566745543	-5.020769496	FALSE	FALSE
Q13185	CBX3	0.2603582691	4.048418	2.446612857	4.656470e-02	0.3395318389	-5.021277096	FALSE	FALSE
Q9NX14	NDUFB11	0.3240918772	4.040929	2.201384197	6.611431e-02	0.3893417999	-5.021580122	FALSE	FALSE
O75396	SEC22B	-0.1301681486	4.056138	-2.213178554	6.500454e-02	0.3860017856	-5.021760740	FALSE	FALSE
Q16566	CAMK4	-0.2402711322	4.038889	-1.166269998	2.841081e-01	0.6715888130	-5.022256104	FALSE	FALSE
Q92932	PTPRN2	0.2393884031	4.044085	1.462929901	1.896386e-01	0.5917700898	-5.022339345	FALSE	FALSE
Q8TBZ3	WDR20	0.1708296430	4.052404	1.146760232	2.915403e-01	0.6791338711	-5.022595678	FALSE	FALSE
O75179	ANKRD17	-0.0893202472	4.057947	-1.908271928	1.007609e-01	0.4533046311	-5.022658873	FALSE	FALSE
Q9GZN1	ACTR6	-0.2243965803	4.046029	-1.430030777	1.985146e-01	0.6041529973	-5.022757168	FALSE	FALSE
Q9NWV8	BABAM1	0.1190218580	4.056727	1.733453230	1.294300e-01	0.5057891649	-5.023561475	FALSE	FALSE
A0AVF1	TTC26	-0.1739632250	4.051938	-1.173867703	2.812570e-01	0.6696376950	-5.024331687	FALSE	FALSE
O60762	DPM1	0.1961915296	4.051317	1.880089284	1.049222e-01	0.4637910760	-5.026984653	FALSE	FALSE
Q16512	PKN1	-0.1018964963	4.057518	-1.814109511	1.153337e-01	0.4859442322	-5.027311146	FALSE	FALSE
P23786	CPT2	0.1758017696	4.052092	1.430593467	1.983597e-01	0.6041529973	-5.028333350	FALSE	FALSE
Q16537	PPP2R5E	0.1038821173	4.057462	1.771155992	1.226450e-01	0.4995616409	-5.029105266	FALSE	FALSE
Q96I59	NARS2	0.1419200562	4.055216	1.781053993	1.209215e-01	0.4968183441	-5.029143860	FALSE	FALSE
P49815	TSC2	0.1701460875	4.052739	1.398214933	2.074545e-01	0.6094957008	-5.029840025	FALSE	FALSE
P15336	ATF2	0.1712232913	4.052572	1.477362694	1.858602e-01	0.5865031072	-5.030339208	FALSE	FALSE
Q8IUR7	ARMC8	0.1158101500	4.057156	1.586134177	1.595390e-01	0.5490100340	-5.030732940	FALSE	FALSE
Q6PI47	KCTD18	-0.2037425569	4.044993	-1.003733258	3.510488e-01	0.7295890434	-5.031004237	FALSE	FALSE
Q8NEZ3	WDR19	0.1588295085	4.052599	0.803916250	4.495614e-01	0.7867914733	-5.031874092	FALSE	FALSE
Q96G61	NUDT11	0.1527653547	4.054675	1.866137356	1.070442e-01	0.4692197844	-5.033067375	FALSE	FALSE
Q6PCD5	RFWD3	0.2836118973	4.025752	1.014033235	3.464618e-01	0.7237463584	-5.035127752	FALSE	FALSE
Q9NSU2	TREX1	-0.3081065129	4.019964	-1.037376015	3.362416e-01	0.7148123851	-5.035233438	FALSE	FALSE
Q9UBT6	POLK	-0.1500343609	4.055188	-0.835785648	4.326290e-01	0.7781700635	-5.035253771	FALSE	FALSE
O75586	MED6	-0.1973915191	4.048784	-1.388008711	2.103982e-01	0.6116665367	-5.035730867	FALSE	FALSE
O75592	MYCBP2	-0.1348977025	4.056137	-1.402573120	2.062088e-01	0.6080738693	-5.037384002	FALSE	FALSE
Q9NV88	INTS9	0.1464756685	4.054823	1.726679306	1.306868e-01	0.5089445251	-5.037484221	FALSE	FALSE
Q99490	AGAP2	-0.1558726021	4.054253	-1.318000726	2.316143e-01	0.6235630191	-5.037494228	FALSE	FALSE
Q13042	CDC16	0.1028934844	4.057514	1.748689567	1.266457e-01	0.5045213347	-5.037860385	FALSE	FALSE
Q96CS2	HAUS1	-0.2386866318	4.045256	-1.612149626	1.537803e-01	0.5377696631	-5.038714760	FALSE	FALSE
Q99436	PSMB7	-0.0929142725	4.057663	-2.590202239	3.799825e-02	0.3144570701	-5.040638037	FALSE	FALSE
O75319	DUSP11	0.1974807423	4.044908	0.969638274	3.665733e-01	0.7371086700	-5.041561050	FALSE	FALSE
Q9UL03	INTS6	0.3771805636	3.966355	0.765149746	4.707797e-01	0.7994062381	-5.041714265	FALSE	FALSE
Q9BVC4	MLST8	0.2077103446	4.048018	1.424259359	2.001100e-01	0.6041529973	-5.041877878	FALSE	FALSE
Q9ULI0	ATAD2B	-0.1247292890	4.057059	-1.378294185	2.132347e-01	0.6135285219	-5.042475708	FALSE	FALSE
Q8IWA4	MFN1	0.2064735050	4.046634	1.223110498	2.633586e-01	0.6550270593	-5.043942117	FALSE	FALSE
Q96GX5	MASTL	-0.3499931066	4.019545	-1.274298016	2.457953e-01	0.6415786619	-5.044723837	FALSE	FALSE
Q5VU43	PDE4DIP	-0.1402898696	4.056324	-1.152955051	2.891630e-01	0.6772610207	-5.047332590	FALSE	FALSE
Q9BYN8	MRPS26	-0.1882263948	4.052253	-2.017333110	8.613895e-02	0.4292703974	-5.047521346	FALSE	FALSE
Q9NYZ3	GTSE1	0.1196531085	4.056793	1.600060958	1.564315e-01	0.5424821327	-5.047987111	FALSE	FALSE
Q96DF8	ESS2	0.1701672806	4.052562	1.519287129	1.752725e-01	0.5720101848	-5.048709477	FALSE	FALSE
Q15008	PSMD6	-0.0885215232	4.057764	-2.405339955	4.938195e-02	0.3483041789	-5.048979571	FALSE	FALSE
Q9BV19	C1orf50	0.2269274198	4.042418	1.182402150	2.780832e-01	0.6663293619	-5.049817644	FALSE	FALSE
O15037	KHNYN	-0.2253541584	4.035824	-0.879704929	4.100536e-01	0.7649607831	-5.050009218	FALSE	FALSE
Q9BV86	NTMT1	-0.1507011668	4.054579	-1.676792933	1.403082e-01	0.5190740597	-5.050624941	FALSE	FALSE
Q15006	EMC2	0.1289209961	4.055979	1.769955283	1.228557e-01	0.4995616409	-5.050806261	FALSE	FALSE
Q9Y592	CEP83	-0.2654915586	4.015489	-0.851273785	4.245672e-01	0.7729777220	-5.050843517	FALSE	FALSE
Q9ULJ7	ANKRD50	-0.2179154307	4.044690	-1.216059457	2.658604e-01	0.6560367842	-5.051893924	FALSE	FALSE
P38571	LIPA	-0.2989160361	4.038849	-1.733707009	1.293832e-01	0.5057891649	-5.053170263	FALSE	FALSE
Q13946	PDE7A	-0.1751908121	4.052221	-1.632712859	1.493675e-01	0.5304436588	-5.053207235	FALSE	FALSE
Q5VUA4	ZNF318	0.1497620529	4.054760	1.307952591	2.348097e-01	0.6269484276	-5.054174740	FALSE	FALSE
Q8IXJ9	ASXL1	0.2452631415	4.036356	1.062899466	3.253438e-01	0.7067042064	-5.054954668	FALSE	FALSE
Q9H6R4	NOL6	-0.1165732987	4.056788	-1.725444888	1.309170e-01	0.5093285209	-5.056986634	FALSE	FALSE
Q13395	TARBP1	-0.1872215236	4.050162	-1.370636192	2.154949e-01	0.6135285219	-5.057019404	FALSE	FALSE
P07099	EPHX1	-0.1723924336	4.051958	-1.361885078	2.181038e-01	0.6142211161	-5.057187466	FALSE	FALSE
O94925	GLS	-0.1121927252	4.056883	-2.058703541	8.116266e-02	0.4218224551	-5.057268890	FALSE	FALSE
O75385	ULK1	-0.1512799896	4.054755	-1.104744701	3.080961e-01	0.6920455133	-5.057590695	FALSE	FALSE
Q14165	MLEC	-0.1500078790	4.054920	-2.034470513	8.404158e-02	0.4256777369	-5.057969603	FALSE	FALSE
Q9Y2I7	PIKFYVE	-0.1286002968	4.056237	-1.542095007	1.697491e-01	0.5673885864	-5.058231946	FALSE	FALSE
P04114	APOB	-0.1430662582	4.055054	-1.571296703	1.629131e-01	0.5553726793	-5.060798280	FALSE	FALSE
Q9Y312	AAR2	0.1160648434	4.056828	1.684467697	1.387852e-01	0.5183428152	-5.061154029	FALSE	FALSE
P46734	MAP2K3	-0.1621432479	4.053458	-1.570340107	1.631329e-01	0.5554719592	-5.061183920	FALSE	FALSE
P06400	RB1	-0.0799940673	4.058005	-2.352269274	5.326561e-02	0.3567710487	-5.062380351	FALSE	FALSE
O00478	BTN3A3	-0.2454783047	3.946172	-0.465365808	6.567058e-01	0.8804418511	-5.062683641	FALSE	FALSE
Q9UL15	BAG5	-0.0981616161	4.058078	-1.578064297	1.613659e-01	0.5515225500	-5.063048341	FALSE	FALSE
P40337	VHL	0.4275125323	4.007439	1.440986782	1.955177e-01	0.6001507727	-5.065082544	FALSE	FALSE
Q5GLZ8	HERC4	-0.1869700188	4.050075	-1.389908306	2.098475e-01	0.6114225866	-5.065464967	FALSE	FALSE
Q15233	NONO	-0.1392938368	4.056268	-2.897266277	2.477100e-02	0.2654047877	-5.065635339	FALSE	FALSE
Q15652	JMJD1C	0.1423980620	4.056089	0.986933506	3.586328e-01	0.7354872212	-5.065640585	FALSE	FALSE
O43676	NDUFB3	0.2518084239	4.045920	1.917163023	9.948215e-02	0.4499867951	-5.067289213	FALSE	FALSE
Q8NBF6	AVL9	-0.1781995126	4.051113	-1.269980953	2.472364e-01	0.6419654567	-5.068004291	FALSE	FALSE
Q92564	DCUN1D4	0.3050245772	4.014996	1.060614873	3.263075e-01	0.7067042064	-5.069568224	FALSE	FALSE
Q9NQV6	PRDM10	0.2004833681	4.028237	0.662579127	5.301575e-01	0.8328548233	-5.069569970	FALSE	FALSE
Q96P16	RPRD1A	-0.1354983806	4.055570	-1.716220165	1.326502e-01	0.5104490384	-5.070535974	FALSE	FALSE
Q13506	NAB1	-0.2682008299	4.037134	-1.281433198	2.434295e-01	0.6388869593	-5.070659543	FALSE	FALSE
Q9Y4C8	RBM19	-0.1182702093	4.057018	-1.482145317	1.846233e-01	0.5848395358	-5.070979246	FALSE	FALSE
Q13459	MYO9B	-0.1372005470	4.055486	-1.555857963	1.664947e-01	0.5615068837	-5.071678268	FALSE	FALSE
Q9BRP8	PYM1	0.1410118463	4.055248	1.771773546	1.225368e-01	0.4995616409	-5.071847867	FALSE	FALSE
P60983	GMFB	0.1370369500	4.055371	1.787436539	1.198225e-01	0.4952941860	-5.073061264	FALSE	FALSE
O00411	POLRMT	-0.1835650413	4.051076	-1.469837156	1.878217e-01	0.5890535139	-5.075115201	FALSE	FALSE
Q9BSW2	CRACR2A	-0.1393073154	4.055678	-1.310675735	2.339399e-01	0.6257731852	-5.075704456	FALSE	FALSE
Q6PL24	TMED8	0.1663492645	4.053328	1.666866940	1.423015e-01	0.5230590460	-5.076190596	FALSE	FALSE
P20248	CCNA2	-0.1150635585	4.056772	-1.769034754	1.230175e-01	0.4997907280	-5.077548279	FALSE	FALSE
Q8N3X1	FNBP4	0.1214532650	4.056541	1.617455446	1.526301e-01	0.5368695010	-5.078785192	FALSE	FALSE
Q96GM8	TOE1	-0.1605847104	4.053719	-1.759158969	1.247660e-01	0.5025218376	-5.079533021	FALSE	FALSE
P35611	ADD1	0.1107660329	4.056992	1.803751325	1.170572e-01	0.4888710061	-5.079893629	FALSE	FALSE
Q9BX70	BTBD2	-0.3695734983	4.017896	-1.321539629	2.304980e-01	0.6231467706	-5.081161451	FALSE	FALSE
P32119	PRDX2	0.1077696652	4.057410	3.085900317	1.915219e-02	0.2415089806	-5.082920249	FALSE	FALSE
Q96CV9	OPTN	-0.2696229311	3.979630	-0.624961143	5.530817e-01	0.8408805430	-5.083743966	FALSE	FALSE
Q15326	ZMYND11	0.1835539487	4.042984	0.793652709	4.551128e-01	0.7896808291	-5.086717224	FALSE	FALSE
O75503	CLN5	0.1414130315	4.055522	1.156955260	2.876365e-01	0.6758765911	-5.087657698	FALSE	FALSE
Q96P11	NSUN5	-0.2393599588	4.042961	-1.418634466	2.016761e-01	0.6045564850	-5.087713563	FALSE	FALSE
Q9C0B0	UNK	-0.1693896186	4.052115	-1.227691213	2.617441e-01	0.6550270593	-5.087840226	FALSE	FALSE
Q6P4I2	WDR73	0.1683757279	4.052398	1.367966603	2.162878e-01	0.6136424892	-5.088025971	FALSE	FALSE
Q6P2Q9	PRPF8	-0.1027134243	4.057239	-2.122831089	7.401275e-02	0.4103697692	-5.088778857	FALSE	FALSE
Q9NZJ6	COQ3	0.2542870161	4.033575	1.166001156	2.842094e-01	0.6715888130	-5.088800203	FALSE	FALSE
Q9HAW0	BRF2	-0.1996648626	4.012624	-0.585424434	5.778147e-01	0.8496588100	-5.089020720	FALSE	FALSE
Q6P087	RPUSD3	0.1713153595	4.050861	1.065342087	3.243159e-01	0.7067042064	-5.089294804	FALSE	FALSE
Q96S52	PIGS	-0.1686453274	4.052231	-1.348646733	2.221039e-01	0.6169588899	-5.090507516	FALSE	FALSE
Q9UKL3	CASP8AP2	0.2513892911	4.029210	0.915966606	3.920786e-01	0.7536291930	-5.090671293	FALSE	FALSE
Q9H6X2	ANTXR1	-0.2350653403	4.032461	-0.938673076	3.811284e-01	0.7456192919	-5.091220529	FALSE	FALSE
Q13191	CBLB	-0.2105031796	4.030457	-0.743305203	4.830345e-01	0.8068115847	-5.091416448	FALSE	FALSE
O75925	PIAS1	0.1553768278	4.053785	1.505447981	1.787045e-01	0.5758475323	-5.092589087	FALSE	FALSE
Q68CZ6	HAUS3	0.1489573219	4.054277	1.323213880	2.299715e-01	0.6226379319	-5.092846660	FALSE	FALSE
Q5THJ4	VPS13D	0.1466670846	4.048252	0.649537431	5.380369e-01	0.8347571787	-5.096136765	FALSE	FALSE
Q9BU76	MMTAG2	0.1170193604	4.056618	1.830739806	1.126182e-01	0.4806693141	-5.096227561	FALSE	FALSE
Q9Y4D8	HECTD4	0.1660740012	4.050823	0.936385528	3.822210e-01	0.7465776080	-5.096493472	FALSE	FALSE
Q96BT3	CENPT	0.2759475188	4.030304	1.142586116	2.931513e-01	0.6803240818	-5.096742296	FALSE	FALSE
Q9P0K1	ADAM22	0.2006624271	4.045271	1.030101426	3.394006e-01	0.7180682461	-5.097216060	FALSE	FALSE
Q16204	CCDC6	0.1107390714	4.056969	1.734339731	1.292664e-01	0.5057891649	-5.097604194	FALSE	FALSE
Q8TAT5	NEIL3	0.1637017823	4.052739	1.232612567	2.600190e-01	0.6537189057	-5.098231172	FALSE	FALSE
Q9UBE0	SAE1	-0.0870832110	4.057792	-2.221434771	6.423898e-02	0.3852257400	-5.098239848	FALSE	FALSE
O94906	PRPF6	0.0766250599	4.058168	2.040791664	8.328091e-02	0.4256777369	-5.098984730	FALSE	FALSE
P61009	SPCS3	-0.1400445333	4.055274	-1.954543987	9.427873e-02	0.4415336785	-5.099108974	FALSE	FALSE
Q6PJT7	ZC3H14	-0.1176064784	4.056576	-1.787647627	1.197863e-01	0.4952941860	-5.099282875	FALSE	FALSE
Q8WUJ0	STYX	0.2249623576	4.036721	0.972487310	3.652560e-01	0.7362308015	-5.100899368	FALSE	FALSE
P33993	MCM7	-0.0750015082	4.058131	-2.741367739	3.074133e-02	0.2840127763	-5.102909739	FALSE	FALSE
Q96DT6	ATG4C	-0.1516021689	4.053854	-1.264385776	2.491151e-01	0.6436116885	-5.103101822	FALSE	FALSE
P28065	PSMB9	-0.1025361827	4.057248	-2.224951372	6.391570e-02	0.3852257400	-5.103172317	FALSE	FALSE
O15371	EIF3D	-0.1273353966	4.056332	-2.335103841	5.458808e-02	0.3589504889	-5.103374625	FALSE	FALSE
Q8TC12	RDH11	-0.1924806576	4.050928	-1.704217452	1.349382e-01	0.5124834874	-5.103386610	FALSE	FALSE
Q8IXW5	RPAP2	0.1516779170	4.053865	1.195174237	2.733900e-01	0.6638624982	-5.103558563	FALSE	FALSE
Q6DD87	ZNF787	0.1626606542	4.051423	1.011296615	3.476759e-01	0.7252272259	-5.103800881	FALSE	FALSE
L0R8F8	MIEF1	0.1623020074	4.053636	1.747961741	1.267774e-01	0.5045213347	-5.104055433	FALSE	FALSE
Q9BX68	HINT2	0.1656326222	4.053881	2.109795548	7.541292e-02	0.4129811892	-5.104244271	FALSE	FALSE
Q4G148	GXYLT1	-0.1432213936	4.038812	-0.521295232	6.192712e-01	0.8663814910	-5.104351647	FALSE	FALSE
Q76L83	ASXL2	0.1611517837	4.052385	1.109125726	3.063344e-01	0.6910639386	-5.105402264	FALSE	FALSE
Q14126	DSG2	-0.1681723820	4.051423	-1.123296173	3.006928e-01	0.6855916729	-5.106788973	FALSE	FALSE
Q86YM7	HOMER1	-0.1488751756	4.054224	-1.434154086	1.973819e-01	0.6032843033	-5.108561051	FALSE	FALSE
P48729	CSNK1A1	-0.1782610843	4.051722	-1.623668897	1.512934e-01	0.5338797523	-5.109039515	FALSE	FALSE
O95243	MBD4	0.1029873778	3.990051	0.231558653	8.239294e-01	0.9480965405	-5.109043862	FALSE	FALSE
Q9BR61	ACBD6	-0.2022841705	4.049825	-1.744653577	1.273776e-01	0.5048310977	-5.111887094	FALSE	FALSE
O96020	CCNE2	-0.1860267930	4.048980	-1.217831149	2.652299e-01	0.6558881878	-5.113024707	FALSE	FALSE
Q86VW0	SESTD1	0.2187390768	4.039693	0.975013015	3.640912e-01	0.7362308015	-5.113698462	FALSE	FALSE
Q8NFY9	KBTBD8	-0.1285379545	4.056760	-0.824480737	4.385824e-01	0.7820958154	-5.114030663	FALSE	FALSE
Q9NP73	ALG13	0.1176236758	4.056854	1.479094671	1.854114e-01	0.5861132452	-5.114261860	FALSE	FALSE
Q9Y6X8	ZHX2	-0.2187679922	4.037067	-0.946971553	3.771851e-01	0.7433965335	-5.114840641	FALSE	FALSE
P48553	TRAPPC10	-0.1793619366	4.047232	-0.939884343	3.805509e-01	0.7453457938	-5.115001411	FALSE	FALSE
P50747	HLCS	0.2963737502	4.012271	0.985173641	3.594346e-01	0.7354872212	-5.115017063	FALSE	FALSE
Q96E29	MTERF3	0.1228813244	4.057021	1.242743283	2.564985e-01	0.6493949548	-5.115703489	FALSE	FALSE
Q9P0K7	RAI14	0.3464349524	3.958244	0.674965363	5.227420e-01	0.8272433079	-5.116712500	FALSE	FALSE
Q15527	SURF2	-0.1530643492	4.053722	-1.284401649	2.424511e-01	0.6377066591	-5.118651059	FALSE	FALSE
Q16773	KYAT1	0.2431009003	4.037221	1.120236203	3.019037e-01	0.6857275222	-5.119152985	FALSE	FALSE
Q15800	MSMO1	-0.2092234027	4.043257	-1.144522724	2.924030e-01	0.6797097715	-5.121951601	FALSE	FALSE
Q13098	GPS1	0.1149800652	4.056742	2.066716013	8.023267e-02	0.4216508032	-5.122216197	FALSE	FALSE
P31930	UQCRC1	-0.1693913703	4.054033	-2.268573629	6.004075e-02	0.3768650941	-5.122399893	FALSE	FALSE
O75438	NDUFB1	0.1297140154	4.055922	1.959118023	9.366081e-02	0.4404099046	-5.122719314	FALSE	FALSE
Q9Y4E8	USP15	0.0825729955	4.058212	1.764534689	1.238113e-01	0.5009196950	-5.123103423	FALSE	FALSE
Q9NVF7	FBXO28	0.2511166461	4.033550	1.036667458	3.365483e-01	0.7148123851	-5.123499457	FALSE	FALSE
Q8WY91	THAP4	0.1904926800	4.032280	0.673612108	5.235490e-01	0.8275293449	-5.124605116	FALSE	FALSE
Q8IUH5	ZDHHC17	-0.1713021148	4.051589	-1.311940953	2.335368e-01	0.6253173346	-5.125599271	FALSE	FALSE
Q96PZ2	FAM111A	-0.1347819832	4.055614	-1.269810219	2.472936e-01	0.6419654567	-5.126602267	FALSE	FALSE
Q14671	PUM1	0.1015229010	4.057274	1.928456274	9.788092e-02	0.4473041182	-5.129318108	FALSE	FALSE
Q15025	TNIP1	-0.1276077661	4.056877	-0.995439503	3.547770e-01	0.7329542582	-5.129925299	FALSE	FALSE
Q96II8	LRCH3	-0.1521789679	4.053894	-1.512693657	1.769000e-01	0.5737667124	-5.130982713	FALSE	FALSE
Q86UY8	NT5DC3	0.1228495159	4.056548	1.369956415	2.156965e-01	0.6135285219	-5.131250279	FALSE	FALSE
Q12986	NFX1	-0.2085148301	4.045056	-1.193270822	2.740852e-01	0.6641481237	-5.131767309	FALSE	FALSE
Q6ZNJ1	NBEAL2	0.1511099651	4.053169	1.016554347	3.453462e-01	0.7226965403	-5.131917620	FALSE	FALSE
Q99567	NUP88	0.1241903480	4.056160	1.813977994	1.153555e-01	0.4859442322	-5.132757168	FALSE	FALSE
Q5HYK3	COQ5	-0.2265956782	4.040060	-1.106924236	3.072186e-01	0.6910639386	-5.132790643	FALSE	FALSE
Q86W42	THOC6	0.1726542886	4.052713	1.718971679	1.321309e-01	0.5103534179	-5.133870583	FALSE	FALSE
Q6ZN18	AEBP2	0.1518114201	4.053767	1.344179280	2.234684e-01	0.6170269159	-5.134992236	FALSE	FALSE
Q9UL33	TRAPPC2L	-0.1304563794	4.055729	-1.783812633	1.204453e-01	0.4963107809	-5.135165249	FALSE	FALSE
Q9NVV4	MTPAP	0.1450073258	4.054678	1.604567013	1.554383e-01	0.5406469044	-5.135999744	FALSE	FALSE
Q92581	SLC9A6	-0.1964669832	4.044399	-1.019845048	3.438945e-01	0.7220632443	-5.136400719	FALSE	FALSE
Q92544	TM9SF4	0.1192400093	4.056443	1.925608047	9.828235e-02	0.4473041182	-5.136707551	FALSE	FALSE
Q14919	DRAP1	0.1534162569	4.054820	2.263106903	6.051290e-02	0.3782705409	-5.137020938	FALSE	FALSE
Q02040	AKAP17A	0.1988005393	4.048897	1.526957628	1.733967e-01	0.5717282329	-5.139004208	FALSE	FALSE
P51587	BRCA2	-0.1363527722	4.054945	-0.891044551	4.043680e-01	0.7593682175	-5.139150200	FALSE	FALSE
P23368	ME2	-0.0964957334	4.057439	-2.214940332	6.484040e-02	0.3856079390	-5.140245738	FALSE	FALSE
Q13686	ALKBH1	-0.3310560603	3.999852	-0.955552582	3.731403e-01	0.7401976658	-5.140744572	FALSE	FALSE
O95628	CNOT4	-0.1356861242	4.055342	-1.402700206	2.061726e-01	0.6080738693	-5.140925488	FALSE	FALSE
Q92793	CREBBP	0.1870289479	4.046817	1.064719804	3.245775e-01	0.7067042064	-5.140947072	FALSE	FALSE
O75347	TBCA	0.3375193385	4.042793	2.710260250	3.210546e-02	0.2895454867	-5.141190294	FALSE	FALSE
Q8NCP5	ZBTB44	-0.2774084394	4.019897	-0.987196093	3.585133e-01	0.7354872212	-5.142963164	FALSE	FALSE
Q9Y575	ASB3	-0.1649521122	4.039607	-0.686458799	5.159204e-01	0.8221456311	-5.143294466	FALSE	FALSE
Q6PGP7	TTC37	-0.1076424870	4.057454	-1.452018095	1.925417e-01	0.5954861417	-5.143760525	FALSE	FALSE
Q6ZMG9	CERS6	-0.1741731230	4.051080	-1.382138644	2.121081e-01	0.6132714138	-5.144350761	FALSE	FALSE
Q8IYH5	ZZZ3	-0.1800605764	4.045637	-0.918812499	3.906933e-01	0.7527047809	-5.144917458	FALSE	FALSE
Q9Y2D8	SSX2IP	-0.1631474098	4.050671	-1.022025979	3.429349e-01	0.7219892696	-5.145002638	FALSE	FALSE
Q96GQ7	DDX27	-0.0760535743	4.058159	-2.025611883	8.511930e-02	0.4275043449	-5.145077312	FALSE	FALSE
Q9Y478	PRKAB1	-0.1282891562	4.055848	-1.748059699	1.267596e-01	0.5045213347	-5.145778437	FALSE	FALSE
Q8N9N5	BANP	0.1238580930	4.056489	1.298098984	2.379808e-01	0.6321948329	-5.146302950	FALSE	FALSE
Q9P2G9	KLHL8	0.2143357369	4.016119	0.651607041	5.367816e-01	0.8337941907	-5.146402001	FALSE	FALSE
Q6P5R6	RPL22L1	0.2788754594	4.043906	2.028453485	8.477210e-02	0.4268645250	-5.146476819	FALSE	FALSE
Q9BZG8	DPH1	0.1463854608	4.053862	1.084690391	3.162666e-01	0.7000643691	-5.146856102	FALSE	FALSE
Q14644	RASA3	-0.1328106812	4.055763	-1.142091365	2.933428e-01	0.6803403603	-5.147231304	FALSE	FALSE
Q9NYB9	ABI2	-0.2247524450	4.044500	-1.304778860	2.358270e-01	0.6284528988	-5.147367010	FALSE	FALSE
O95372	LYPLA2	-0.1751013724	4.052289	-1.765788082	1.235897e-01	0.5007186614	-5.148185083	FALSE	FALSE
Q9H4L4	SENP3	-0.1384885495	4.055018	-1.404145676	2.057610e-01	0.6080738693	-5.149918891	FALSE	FALSE
O15318	POLR3G	0.1758627102	4.051163	1.408449279	2.045400e-01	0.6080738693	-5.149934968	FALSE	FALSE
Q9BPX7	C7orf25	0.1849472882	4.044387	0.891235252	4.042729e-01	0.7593682175	-5.150676631	FALSE	FALSE
P36957	DLST	0.0657532179	4.058368	2.157599143	7.040528e-02	0.4024330756	-5.151746823	FALSE	FALSE
P49773	HINT1	0.1215691399	4.056930	2.930215972	2.367474e-02	0.2584805559	-5.151942119	FALSE	FALSE
Q92574	TSC1	0.1840482461	4.038241	0.754147277	4.769253e-01	0.8032862125	-5.152704250	FALSE	FALSE
Q9Y6I4	USP3	-0.1968110323	4.049590	-1.533435511	1.718269e-01	0.5701906260	-5.152770863	FALSE	FALSE
O95433	AHSA1	-0.0952258808	4.057587	-2.506132434	4.279235e-02	0.3323992668	-5.153179018	FALSE	FALSE
Q14687	GSE1	-0.1069310905	4.057496	-1.430180592	1.984734e-01	0.6041529973	-5.153879953	FALSE	FALSE
Q9BUE6	ISCA1	0.1602571027	4.052488	1.229822440	2.609958e-01	0.6549089490	-5.154158773	FALSE	FALSE
Q9H5K3	POMK	-0.2843455448	4.017950	-0.954137882	3.738049e-01	0.7404375621	-5.154847388	FALSE	FALSE
Q9H223	EHD4	-0.1372342064	4.055104	-1.543004912	1.695321e-01	0.5671628221	-5.154851876	FALSE	FALSE
Q8NB37	GATD1	0.1591458551	4.053710	1.756982393	1.251545e-01	0.5032092528	-5.155958566	FALSE	FALSE
Q9BSQ5	CCM2	-0.1673772437	4.050360	-1.062747675	3.254077e-01	0.7067042064	-5.156089128	FALSE	FALSE
Q8TB96	ITFG1	0.0947639826	4.039782	0.344710676	7.410864e-01	0.9144671954	-5.156695145	FALSE	FALSE
Q32P41	TRMT5	-0.1377423056	4.055011	-1.192697128	2.742950e-01	0.6641481237	-5.156768948	FALSE	FALSE
Q96MU7	YTHDC1	0.1702811478	4.052888	1.807339571	1.164573e-01	0.4887087385	-5.157134145	FALSE	FALSE
O14526	FCHO1	0.1165800366	4.056906	1.367202198	2.165153e-01	0.6136424892	-5.157201324	FALSE	FALSE
Q9UK99	FBXO3	-0.1677857302	4.048576	-0.908944332	3.955127e-01	0.7559606075	-5.159065649	FALSE	FALSE
P16885	PLCG2	0.1938777316	4.039549	0.875307355	4.122744e-01	0.7661560521	-5.159375268	FALSE	FALSE
Q9UNX4	WDR3	-0.1172054754	4.056469	-1.684633841	1.387524e-01	0.5183428152	-5.159528707	FALSE	FALSE
O95248	SBF1	0.2726809392	4.016818	0.874272087	4.127985e-01	0.7661560521	-5.159580616	FALSE	FALSE
Q7Z392	TRAPPC11	-0.1834489544	4.048933	-1.216931380	2.655500e-01	0.6558881878	-5.160787000	FALSE	FALSE
Q13586	STIM1	-0.1455732046	4.053731	-1.103455918	3.086159e-01	0.6923358904	-5.162296242	FALSE	FALSE
Q9GZQ3	COMMD5	-0.2943243773	4.031969	-1.321883786	2.303897e-01	0.6231431319	-5.163449962	FALSE	FALSE
Q96S59	RANBP9	0.1135539694	4.056654	1.804697156	1.168988e-01	0.4888710061	-5.163559233	FALSE	FALSE
P49023	PXN	-0.2276134461	4.023828	-0.822592035	4.395828e-01	0.7820958154	-5.164202370	FALSE	FALSE
Q9Y666	SLC12A7	-0.1687512259	4.049278	-1.017285627	3.450232e-01	0.7226965403	-5.164423985	FALSE	FALSE
Q15120	PDK3	-0.1713529764	4.050779	-1.219927987	2.644853e-01	0.6551409034	-5.164487097	FALSE	FALSE
O60783	MRPS14	0.1059737742	4.057630	1.378908729	2.130543e-01	0.6135285219	-5.166414271	FALSE	FALSE
Q14693	LPIN1	-0.1820118569	4.035427	-0.726005103	4.928912e-01	0.8108417553	-5.169791387	FALSE	FALSE
P60953	CDC42	0.0484872929	4.058632	2.410226600	4.903938e-02	0.3467824451	-5.171344122	FALSE	FALSE
Q15058	KIF14	-0.1530173435	4.051265	-0.912744508	3.936515e-01	0.7545410748	-5.172171321	FALSE	FALSE
Q8N3F8	MICALL1	-0.1137039773	4.033893	-0.391576657	7.077649e-01	0.9006569199	-5.172674958	FALSE	FALSE
O75368	SH3BGRL	0.1863482555	4.053635	2.497117113	4.334267e-02	0.3325765284	-5.173830550	FALSE	FALSE
Q9HC36	MRM3	-0.1582073679	4.052660	-1.231427710	2.604334e-01	0.6542842759	-5.175789937	FALSE	FALSE
Q9P0N9	TBC1D7	0.1961386138	4.037873	0.852404575	4.239829e-01	0.7723966779	-5.176002219	FALSE	FALSE
O14967	CLGN	-0.1286612727	4.055735	-1.371743663	2.151667e-01	0.6135285219	-5.176794204	FALSE	FALSE
Q86YS7	C2CD5	0.1003298456	4.057480	1.600855439	1.562560e-01	0.5424796286	-5.176897080	FALSE	FALSE
Q8TBM8	DNAJB14	-0.1824155646	4.046556	-1.051403542	3.302166e-01	0.7096428434	-5.177158077	FALSE	FALSE
Q9P260	RELCH	0.1219765378	4.021450	0.377018653	7.180457e-01	0.9046803645	-5.177884537	FALSE	FALSE
Q8IYI6	EXOC8	-0.1158872263	4.056658	-1.505627625	1.786595e-01	0.5758475323	-5.178249657	FALSE	FALSE
Q8IZ83	ALDH16A1	-0.1412413294	4.054684	-1.508282285	1.779966e-01	0.5751161011	-5.178337103	FALSE	FALSE
Q99538	LGMN	0.1500697654	4.053223	1.254750993	2.523790e-01	0.6462275818	-5.178453881	FALSE	FALSE
Q9BVL4	SELENOO	0.1537780017	4.038723	0.611257053	5.615813e-01	0.8428059940	-5.178958504	FALSE	FALSE
Q9H6E5	TUT1	-0.1138313651	4.056991	-1.355355445	2.200687e-01	0.6164039436	-5.179431155	FALSE	FALSE
Q9UHP3	USP25	-0.1813242386	4.045398	-0.983624334	3.601416e-01	0.7354872212	-5.180288769	FALSE	FALSE
O94766	B3GAT3	0.1660725801	4.050828	1.137532376	2.951118e-01	0.6803803327	-5.180511699	FALSE	FALSE
Q9BQF6	SENP7	-0.1606145804	4.049058	-0.894241054	4.027759e-01	0.7593682175	-5.180579246	FALSE	FALSE
Q96AB6	NTAN1	-0.4045145691	3.984965	-1.152792663	2.892251e-01	0.6772610207	-5.180622353	FALSE	FALSE
Q7L3B6	CDC37L1	0.1792110783	4.047816	1.036274808	3.367183e-01	0.7149128880	-5.180809923	FALSE	FALSE
Q92734	TFG	0.1228046750	4.056249	1.983631630	9.041699e-02	0.4353273022	-5.183025944	FALSE	FALSE
O96007	MOCS2	-0.1002712770	4.057927	-1.378419308	2.131980e-01	0.6135285219	-5.184946161	FALSE	FALSE
Q9BTY7	HGH1	0.1003958946	4.057287	1.866551668	1.069806e-01	0.4692197844	-5.185167818	FALSE	FALSE
Q13352	ITGB3BP	-0.2388996797	4.024783	-0.847368099	4.265899e-01	0.7737070807	-5.185349469	FALSE	FALSE
Q02952	AKAP12	0.1693592293	4.043674	0.776187234	4.646693e-01	0.7959904800	-5.185369990	FALSE	FALSE
Q6P4F7	ARHGAP11A	0.0770741101	3.967823	0.159605563	8.779891e-01	0.9665843446	-5.185532435	FALSE	FALSE
Q2M2I8	AAK1	0.1640296175	4.051598	1.253552074	2.527878e-01	0.6462275818	-5.185651268	FALSE	FALSE
Q00653	NFKB2	-0.2054868187	4.042248	-1.060377067	3.264079e-01	0.7067042064	-5.185925533	FALSE	FALSE
O75116	ROCK2	-0.1065850445	4.057068	-1.638245697	1.482007e-01	0.5287308869	-5.185937714	FALSE	FALSE
Q9H668	STN1	-0.1731065025	4.038086	-0.707547089	5.035542e-01	0.8161949664	-5.186111055	FALSE	FALSE
P04062	GBA	0.2053099345	4.046822	1.330527818	2.276841e-01	0.6213925084	-5.186494278	FALSE	FALSE
Q8WUF8	FAM172A	-0.1530412873	4.052474	-1.085281086	3.160235e-01	0.7000343315	-5.186855460	FALSE	FALSE
Q9UH99	SUN2	-0.2270545816	4.043003	-1.268383216	2.477716e-01	0.6419654567	-5.187119100	FALSE	FALSE
P51608	MECP2	-0.1479141414	4.053185	-1.137816913	2.950011e-01	0.6803803327	-5.187184334	FALSE	FALSE
Q9H8K7	PAAT	-0.2156406206	4.023012	-0.739122407	4.854054e-01	0.8086184551	-5.187224832	FALSE	FALSE
Q9HBE1	PATZ1	-0.1527898641	4.052582	-1.135925450	2.957374e-01	0.6810142408	-5.187225995	FALSE	FALSE
Q9UL63	MKLN1	0.1049575014	4.057689	1.335437436	2.261599e-01	0.6197590794	-5.187487102	FALSE	FALSE
Q5R372	RABGAP1L	-0.1779563017	4.048533	-1.134451896	2.963121e-01	0.6817048930	-5.187781415	FALSE	FALSE
Q9UBB6	NCDN	0.1224354064	4.056312	1.285965487	2.419371e-01	0.6372176100	-5.187981660	FALSE	FALSE
P25788	PSMA3	-0.0948633238	4.057564	-2.491645563	4.368026e-02	0.3325765284	-5.188010815	FALSE	FALSE
Q6NT76	HMBOX1	0.1358436037	4.055019	1.288633053	2.410624e-01	0.6366407491	-5.189153609	FALSE	FALSE
Q8N0S6	CENPL	-0.1248255650	4.051791	-0.651892368	5.366087e-01	0.8337941907	-5.190875238	FALSE	FALSE
Q9H8V3	ECT2	0.1385869823	4.054011	0.991128170	3.567273e-01	0.7351585255	-5.191539721	FALSE	FALSE
P51948	MNAT1	-0.1776061351	4.050872	-1.362182946	2.180145e-01	0.6142211161	-5.191804287	FALSE	FALSE
P00367	GLUD1	-0.0836451802	4.057853	-2.188148015	6.738271e-02	0.3937529260	-5.192556103	FALSE	FALSE
Q6UWZ7	ABRAXAS1	-0.1799687831	4.046090	-0.972975138	3.650308e-01	0.7362308015	-5.192756438	FALSE	FALSE
P55197	MLLT10	0.2048021972	4.037792	0.874623743	4.126204e-01	0.7661560521	-5.195016771	FALSE	FALSE
O15047	SETD1A	0.1064326428	4.057481	1.353670287	2.205783e-01	0.6165690444	-5.195169075	FALSE	FALSE
Q9BYM8	RBCK1	0.1283029763	4.055694	1.240763183	2.571834e-01	0.6497956997	-5.195692861	FALSE	FALSE
Q9P2K5	MYEF2	0.1055608781	4.057027	1.873797640	1.058740e-01	0.4662295392	-5.195906756	FALSE	FALSE
Q86TU7	SETD3	-0.0933674575	4.057942	-1.523019244	1.743575e-01	0.5720101848	-5.195963990	FALSE	FALSE
Q13588	GRAP	0.1541844941	4.052155	1.101213867	3.095220e-01	0.6930341687	-5.196072488	FALSE	FALSE
Q9C0C9	UBE2O	0.0704325716	4.058342	1.924992909	9.836926e-02	0.4473041182	-5.196768754	FALSE	FALSE
Q9Y2Y0	ARL2BP	0.1030875177	4.057269	1.614736819	1.532185e-01	0.5374510169	-5.199215694	FALSE	FALSE
Q9BTV6	DPH7	-0.1275276458	4.054284	-0.808620091	4.470332e-01	0.7863572612	-5.200078377	FALSE	FALSE
Q96A37	RNF166	-0.0657988437	4.019679	-0.193927526	8.520940e-01	0.9587291317	-5.200123630	FALSE	FALSE
O00311	CDC7	0.3002684826	4.001868	0.865179850	4.174223e-01	0.7688593895	-5.201035139	FALSE	FALSE
Q9BVG4	PBDC1	0.2428147723	4.047453	1.963452793	9.307891e-02	0.4396142456	-5.201048221	FALSE	FALSE
O14617	AP3D1	0.1052641440	4.057277	1.494036018	1.815810e-01	0.5812586671	-5.201211090	FALSE	FALSE
Q8IWB9	TEX2	-0.2049970464	3.984007	-0.492295027	6.385384e-01	0.8742149143	-5.201684240	FALSE	FALSE
Q9P107	GMIP	-0.1460088942	4.052053	-0.928347558	3.860788e-01	0.7499203931	-5.202324387	FALSE	FALSE
Q96A47	ISL2	-0.1746282918	4.042722	-0.824916010	4.383521e-01	0.7820958154	-5.202494333	FALSE	FALSE
Q96LW7	CARD19	-0.1579980713	4.043907	-0.725923072	4.929383e-01	0.8108417553	-5.202515048	FALSE	FALSE
Q9UPP1	PHF8	-0.1299115161	4.055423	-1.144303657	2.924875e-01	0.6797097715	-5.202823744	FALSE	FALSE
Q96MT8	CEP63	-0.1779636926	4.034048	-0.682744945	5.181184e-01	0.8222712416	-5.204906785	FALSE	FALSE
Q9Y253	POLH	-0.1508428137	4.048253	-0.792665816	4.556491e-01	0.7897798632	-5.205932367	FALSE	FALSE
Q96JC9	EAF1	-0.1613916319	4.048131	-0.905743840	3.970853e-01	0.7573554836	-5.206508916	FALSE	FALSE
Q06330	RBPJ	0.1238401115	4.055985	1.640733968	1.476788e-01	0.5282340087	-5.206516394	FALSE	FALSE
Q9ULJ6	ZMIZ1	-0.1528869178	4.053611	-1.492094782	1.820745e-01	0.5813322220	-5.207421956	FALSE	FALSE
Q15811	ITSN1	0.2555898739	4.035976	1.242471724	2.565924e-01	0.6493949548	-5.207717387	FALSE	FALSE
Q8NEN9	PDZD8	0.1923141654	3.977172	0.422163566	6.863813e-01	0.8911270297	-5.207788090	FALSE	FALSE
Q9UBN7	HDAC6	-0.1584342496	4.052496	-1.326044126	2.290840e-01	0.6219768279	-5.208421019	FALSE	FALSE
Q86X27	RALGPS2	0.1449838974	4.031058	0.520345339	6.198973e-01	0.8664397017	-5.208866588	FALSE	FALSE
Q96SL4	GPX7	0.1615822011	4.047671	0.865334619	4.173433e-01	0.7688593895	-5.209569924	FALSE	FALSE
Q8WV22	NSMCE1	-0.2056740647	4.047629	-1.410225577	2.040379e-01	0.6075909478	-5.210383276	FALSE	FALSE
P55198	MLLT6	0.1356517707	4.051879	0.791968413	4.560284e-01	0.7900152985	-5.210826008	FALSE	FALSE
Q9H6P5	TASP1	0.3183697490	3.995650	0.846578937	4.269994e-01	0.7739342386	-5.211676582	FALSE	FALSE
Q8IUF8	RIOX2	-0.1457487231	4.054455	-1.606319447	1.550536e-01	0.5402766294	-5.213124545	FALSE	FALSE
Q92879	CELF1	-0.0917039327	4.057593	-2.275968853	5.940802e-02	0.3749849952	-5.213566315	FALSE	FALSE
O43913	ORC5	-0.1644400509	4.051905	-1.370334840	2.155842e-01	0.6135285219	-5.213872217	FALSE	FALSE
Q9Y5B8	NME7	-0.1073577075	4.057263	-1.369908567	2.157107e-01	0.6135285219	-5.214014041	FALSE	FALSE
Q8N2W9	PIAS4	0.1512614513	4.052904	1.201853976	2.709624e-01	0.6618980028	-5.214058640	FALSE	FALSE
P17568	NDUFB7	0.2104750990	4.041973	1.066466969	3.238434e-01	0.7067042064	-5.215690670	FALSE	FALSE
Q9H7P9	PLEKHG2	0.1348097296	4.044247	0.580586379	5.808852e-01	0.8522380776	-5.215939640	FALSE	FALSE
P49189	ALDH9A1	0.0845074535	4.057844	1.964218696	9.297647e-02	0.4396142456	-5.216709132	FALSE	FALSE
Q9Y2K6	USP20	-0.1107912351	4.057344	-1.190155141	2.752263e-01	0.6641503033	-5.218201825	FALSE	FALSE
O43709	BUD23	-0.2268391108	4.044779	-1.450779845	1.928737e-01	0.5954861417	-5.218872324	FALSE	FALSE
P14618	PKM	-0.0690231458	4.058273	-2.978628748	2.215689e-02	0.2505746417	-5.219126387	FALSE	FALSE
Q7Z5G4	GOLGA7	-0.1451136717	4.053715	-1.264727404	2.490000e-01	0.6435998317	-5.219261854	FALSE	FALSE
P37268	FDFT1	-0.0869904120	4.057720	-2.153997086	7.077061e-02	0.4024330756	-5.220212142	FALSE	FALSE
P11831	SRF	0.1827497658	4.048136	1.168287713	2.833486e-01	0.6713652680	-5.220287313	FALSE	FALSE
O60234	GMFG	0.1241488699	4.056571	2.492870899	4.360442e-02	0.3325765284	-5.221275634	FALSE	FALSE
Q969N2	PIGT	0.1619611283	4.051319	1.187080217	2.763564e-01	0.6653287958	-5.221554223	FALSE	FALSE
Q9Y697	NFS1	0.1265200313	4.055599	1.391510254	2.093841e-01	0.6114225866	-5.221810925	FALSE	FALSE
O43663	PRC1	-0.1679079993	4.051158	-1.349604668	2.218122e-01	0.6169588899	-5.222263612	FALSE	FALSE
Q969F9	HPS3	-0.1391670272	4.051316	-0.803889495	4.495758e-01	0.7867914733	-5.222619883	FALSE	FALSE
Q16576	RBBP7	-0.1793642383	4.053536	-2.311997626	5.642176e-02	0.3658673732	-5.222930790	FALSE	FALSE
Q9NRL3	STRN4	0.1217354492	4.056101	1.354506658	2.203253e-01	0.6165690444	-5.223991874	FALSE	FALSE
Q9HAB8	PPCS	0.1134785721	4.056901	1.245767412	2.554556e-01	0.6483834237	-5.224479118	FALSE	FALSE
Q9H0K6	PUS7L	0.1284436118	4.055453	1.121644488	3.013459e-01	0.6855916729	-5.224546540	FALSE	FALSE
Q9NQ88	TIGAR	0.1256694226	4.055744	1.373110164	2.147624e-01	0.6135285219	-5.225250850	FALSE	FALSE
Q8WUH2	TGFBRAP1	0.3761119912	3.960897	0.830981595	4.351518e-01	0.7793663791	-5.226937353	FALSE	FALSE
P42338	PIK3CB	-0.0436913125	3.976868	-0.095948163	9.264236e-01	0.9814892252	-5.227094564	FALSE	FALSE
O75398	DEAF1	0.1531124706	4.047427	0.806303878	4.482768e-01	0.7867914733	-5.227180191	FALSE	FALSE
Q9UDR5	AASS	-0.1015700173	4.058016	-1.215313939	2.661261e-01	0.6562476313	-5.227519744	FALSE	FALSE
Q9UEY8	ADD3	0.1270121972	4.055573	1.485729588	1.837014e-01	0.5841944547	-5.228970324	FALSE	FALSE
Q08AF3	SLFN5	-0.1113180071	4.056840	-1.390331356	2.097250e-01	0.6114225866	-5.230527341	FALSE	FALSE
Q7Z4Q2	HEATR3	0.1059724143	4.057279	1.376057916	2.138925e-01	0.6135285219	-5.230901247	FALSE	FALSE
Q2YD98	UVSSA	0.1602748048	4.046005	0.830571925	4.353674e-01	0.7793663791	-5.231282193	FALSE	FALSE
Q5T1V6	DDX59	0.1894680231	4.032082	0.742366726	4.835657e-01	0.8072361042	-5.232127035	FALSE	FALSE
Q9Y3E0	GOLT1B	-0.0385290152	4.046123	-0.156650701	8.802266e-01	0.9680567016	-5.232134794	FALSE	FALSE
Q9NXR7	BABAM2	0.1271855991	4.055663	1.675808929	1.405046e-01	0.5190740597	-5.233407698	FALSE	FALSE
Q6GYQ0	RALGAPA1	-0.1141677061	4.056926	-0.941293172	3.798800e-01	0.7453457938	-5.233479738	FALSE	FALSE
Q14669	TRIP12	-0.1414361965	4.053860	-1.175522996	2.806391e-01	0.6694842241	-5.234317289	FALSE	FALSE
P25054	APC	-0.1148350699	4.013195	-0.330161857	7.515588e-01	0.9173155873	-5.234606577	FALSE	FALSE
Q9UJT0	TUBE1	0.1494650280	4.050425	0.903183855	3.983465e-01	0.7573554836	-5.235081009	FALSE	FALSE
Q8NBZ7	UXS1	-0.0878362474	4.042265	-0.350379783	7.370216e-01	0.9122345403	-5.235294479	FALSE	FALSE
Q8N5C7	DTWD1	-0.1861809110	4.016783	-0.571913522	5.864133e-01	0.8529506855	-5.236215356	FALSE	FALSE
Q9BTA9	WAC	0.1236393439	4.055780	1.487820384	1.831655e-01	0.5840283468	-5.236538151	FALSE	FALSE
Q7L1V2	MON1B	0.2047597358	4.037973	0.968639364	3.670361e-01	0.7371086700	-5.236852507	FALSE	FALSE
Q8NC96	NECAP1	0.1107551426	4.056873	1.405437655	2.053938e-01	0.6080738693	-5.236914634	FALSE	FALSE
O43818	RRP9	0.1344442156	4.055495	1.920827366	9.895978e-02	0.4486690230	-5.238060681	FALSE	FALSE
Q13371	PDCL	0.1531807917	4.053330	1.413754836	2.030436e-01	0.6060102234	-5.239197321	FALSE	FALSE
Q6PII3	CCDC174	0.2049328260	4.046558	1.356827383	2.196244e-01	0.6158696006	-5.240565234	FALSE	FALSE
Q96AQ8	MCUR1	-0.1067549815	4.057497	-1.186416121	2.766010e-01	0.6654928229	-5.242395628	FALSE	FALSE
Q9NVR5	DNAAF2	0.0855080445	3.995677	0.215001174	8.362898e-01	0.9535183181	-5.243693240	FALSE	FALSE
Q9BT17	MTG1	-0.1352469113	4.053256	-0.942026012	3.795314e-01	0.7449965566	-5.244690497	FALSE	FALSE
Q96PM5	RCHY1	0.1640570435	4.049647	1.055259719	3.285755e-01	0.7076824775	-5.244760707	FALSE	FALSE
Q13569	TDG	-0.1350587385	4.053286	-0.959302823	3.713831e-01	0.7394661784	-5.244988190	FALSE	FALSE
Q9UIW2	PLXNA1	0.1677456852	4.037531	0.706414114	5.042137e-01	0.8161949664	-5.245273079	FALSE	FALSE
O00329	PIK3CD	0.1180147459	4.034635	0.439347215	6.745018e-01	0.8862534116	-5.246442053	FALSE	FALSE
Q8TBC3	SHKBP1	0.2192892024	4.037272	1.014016830	3.464690e-01	0.7237463584	-5.247713937	FALSE	FALSE
P35222	CTNNB1	0.1158937651	4.052033	0.630458493	5.496943e-01	0.8390146117	-5.247733664	FALSE	FALSE
P09668	CTSH	-0.2495496154	4.040046	-1.383126481	2.118195e-01	0.6132209851	-5.248552617	FALSE	FALSE
Q8N128	FAM177A1	-0.1007229886	4.056661	-0.649892001	5.378217e-01	0.8347571787	-5.248917018	FALSE	FALSE
Q6PI26	SHQ1	-0.1791965263	4.024908	-0.625383507	5.528210e-01	0.8408805430	-5.249439180	FALSE	FALSE
O94822	LTN1	-0.0787797195	4.041585	-0.310938505	7.654833e-01	0.9217946319	-5.250129695	FALSE	FALSE
Q9Y546	LRRC42	-0.1782787661	4.048645	-1.216544640	2.656876e-01	0.6558881878	-5.250165894	FALSE	FALSE
Q01850	CDR2	-0.1894452778	4.018737	-0.620923366	5.555779e-01	0.8410913119	-5.250949878	FALSE	FALSE
Q6IQ32	ADNP2	0.1349342394	4.039944	0.558220155	5.952028e-01	0.8566333496	-5.251121370	FALSE	FALSE
O95671	ASMTL	-0.1234604811	4.055810	-1.415841391	2.024578e-01	0.6054279966	-5.251794301	FALSE	FALSE
Q9NSI8	SAMSN1	0.2197382575	4.038518	1.061165439	3.260750e-01	0.7067042064	-5.252364869	FALSE	FALSE
Q9Y3B1	PRELID3B	-0.1485152306	4.033213	-0.546339444	6.028890e-01	0.8586482377	-5.253806888	FALSE	FALSE
P41229	KDM5C	0.1722307786	4.052103	1.673885257	1.408893e-01	0.5198361334	-5.254607444	FALSE	FALSE
Q8IYW5	RNF168	-0.1271599826	4.055200	-1.136440919	2.955366e-01	0.6808209223	-5.254720237	FALSE	FALSE
Q96SB8	SMC6	-0.1323066643	4.055000	-1.258517131	2.510988e-01	0.6450148666	-5.254723645	FALSE	FALSE
P21580	TNFAIP3	0.1307429945	4.054564	1.037046971	3.363840e-01	0.7148123851	-5.256756844	FALSE	FALSE
Q9UG01	IFT172	-0.0724235529	4.031717	-0.253999151	8.072643e-01	0.9408124758	-5.257714590	FALSE	FALSE
Q8NEC7	GSTCD	-0.1172785127	4.056021	-0.929187217	3.856744e-01	0.7494793781	-5.258459358	FALSE	FALSE
Q9H845	ACAD9	-0.0935218033	4.057466	-1.880365773	1.048805e-01	0.4637910760	-5.258505255	FALSE	FALSE
Q7Z3E2	CCDC186	-0.1530940178	4.045499	-0.754545825	4.767018e-01	0.8031418527	-5.258857242	FALSE	FALSE
Q14CW9	ATXN7L3	0.0460569806	4.028082	0.151217807	8.843436e-01	0.9682153925	-5.259128557	FALSE	FALSE
Q49A88	CCDC14	-0.0301838971	3.999279	-0.077596164	9.404602e-01	0.9866957125	-5.259877730	FALSE	FALSE
Q6NSI4	RADX	-0.0785890957	4.016147	-0.232244723	8.234184e-01	0.9480008983	-5.260332054	FALSE	FALSE
P57772	EEFSEC	-0.1163675243	4.056327	-1.366597984	2.166953e-01	0.6137183695	-5.260953327	FALSE	FALSE
P04066	FUCA1	0.1280046461	4.054188	0.908730799	3.956175e-01	0.7559606075	-5.261335715	FALSE	FALSE
Q96G01	BICD1	0.1032340604	4.055496	0.645132450	5.407146e-01	0.8358331100	-5.261977727	FALSE	FALSE
Q9H7H0	METTL17	0.1776760268	4.044043	0.916176790	3.919762e-01	0.7536291930	-5.262077007	FALSE	FALSE
P03905	MT-ND4	-0.1120344930	4.056787	-1.223279767	2.632988e-01	0.6550270593	-5.262111444	FALSE	FALSE
P55061	TMBIM6	-0.1723695507	4.044839	-0.909065559	3.954532e-01	0.7559606075	-5.262901453	FALSE	FALSE
P40692	MLH1	-0.0865072531	4.058138	-1.493060613	1.818288e-01	0.5813322220	-5.262949368	FALSE	FALSE
Q9BV20	MRI1	-0.2407194006	4.045460	-1.786501611	1.199829e-01	0.4954076301	-5.264228588	FALSE	FALSE
Q8N960	CEP120	0.0008652055	4.052011	0.003998124	9.969287e-01	0.9981204451	-5.265177158	FALSE	FALSE
Q9Y2U9	KLHDC2	0.1009007890	4.057378	0.729430324	4.909291e-01	0.8099481332	-5.266139189	FALSE	FALSE
Q8NHV1	GIMAP7	-0.1665358780	4.047700	-0.981788099	3.609810e-01	0.7354872212	-5.266663246	FALSE	FALSE
P56589	PEX3	0.1308546806	4.055158	1.484582983	1.839959e-01	0.5844928302	-5.266753211	FALSE	FALSE
Q9Y2F5	ICE1	0.1793307356	4.042582	0.898541299	4.006414e-01	0.7578868735	-5.267222284	FALSE	FALSE
Q9H270	VPS11	-0.1106894529	4.056855	-1.225385782	2.625556e-01	0.6550270593	-5.268746150	FALSE	FALSE
Q01167	FOXK2	0.0806443841	4.058053	1.737184643	1.287428e-01	0.5057891649	-5.269083024	FALSE	FALSE
Q15544	TAF11	0.2365566401	4.023677	0.849024224	4.257314e-01	0.7732084909	-5.269206637	FALSE	FALSE
Q96F15	GIMAP5	-0.1294144120	4.055066	-1.345314441	2.231210e-01	0.6169588899	-5.269641452	FALSE	FALSE
Q9NYA4	MTMR4	-0.2023544936	4.038375	-0.901154472	3.993485e-01	0.7573554836	-5.270385202	FALSE	FALSE
Q9BYC9	MRPL20	-0.1843199791	4.047487	-1.178519367	2.795234e-01	0.6678665406	-5.270450930	FALSE	FALSE
P06753	TPM3	0.2456840444	4.050578	2.850678594	2.641421e-02	0.2714411843	-5.270666720	FALSE	FALSE
Q6GMV3	PTRHD1	0.0981143613	4.057262	1.869481056	1.065318e-01	0.4680652536	-5.270877390	FALSE	FALSE
Q9H9V9	JMJD4	-0.2301578268	4.017394	-0.736919117	4.866574e-01	0.8086184551	-5.271497515	FALSE	FALSE
Q92551	IP6K1	0.1716628338	4.036770	0.704416235	5.053778e-01	0.8162692058	-5.271851697	FALSE	FALSE
P41134	ID1	-0.2154388756	4.031188	-0.863673880	4.181918e-01	0.7691793248	-5.272209253	FALSE	FALSE
Q7L775	EPM2AIP1	0.1140065345	4.054428	0.733248959	4.887478e-01	0.8093930160	-5.272465762	FALSE	FALSE
Q9UIL8	PHF11	-0.0625457482	4.048380	-0.278368405	7.892894e-01	0.9329275400	-5.272599312	FALSE	FALSE
Q9UFF9	CNOT8	0.1570752080	4.049076	0.950258573	3.756317e-01	0.7419257233	-5.273492434	FALSE	FALSE
O75882	ATRN	0.1171816146	4.038224	0.463231479	6.581567e-01	0.8817943370	-5.274134863	FALSE	FALSE
O60888	CUTA	0.1046873958	4.057067	2.135114411	7.271739e-02	0.4069659281	-5.274322742	FALSE	FALSE
Q9NYL4	FKBP11	-0.1785183456	4.049403	-1.311547169	2.336622e-01	0.6253173346	-5.276519881	FALSE	FALSE
Q96RU2	USP28	-0.1516476608	4.046826	-0.785925343	4.593240e-01	0.7924256354	-5.277401625	FALSE	FALSE
Q8TAV0	FAM76A	-0.1211147044	4.055736	-1.180826211	2.786670e-01	0.6667408413	-5.277813428	FALSE	FALSE
Q8NB91	FANCB	-0.0337761655	4.045898	-0.141502601	8.917153e-01	0.9692412588	-5.279412448	FALSE	FALSE
P05107	ITGB2	-0.1306694943	4.055419	-1.737188320	1.287421e-01	0.5057891649	-5.280679797	FALSE	FALSE
O43524	FOXO3	-0.1343523552	4.046880	-0.661625478	5.307312e-01	0.8328853047	-5.281076617	FALSE	FALSE
Q9H019	MTFR1L	0.1321970596	4.054663	1.184875688	2.771690e-01	0.6656169576	-5.281198358	FALSE	FALSE
Q5SQN1	SNAP47	0.0658331085	4.049532	0.306042281	7.690453e-01	0.9236644170	-5.281318138	FALSE	FALSE
Q5TEU4	NDUFAF5	0.1508760527	4.052418	1.209073610	2.683591e-01	0.6582989810	-5.282414899	FALSE	FALSE
[truncated: 3,827 more rows]
