# Supplementary material for: A Type II CDK6 Degrader Enables Cellular Targeting beyond the Limits of Type II Inhibition
Source: J Am Chem Soc. 2026 Jun 26;148(26):27951–64. doi: 10.1021/jacs.6c10277 (PMC13352627; doi:10.1021/jacs.6c10277)
Supplement: Supplementary file 3 [file ja6c10277_si_003.zip › Raw proteomics data _ IP and WP 2026 05/wp-esf_588_esf4_8256-8283_directdia_RTdep_20240810v3_rs28k_3c4r_20251021_Limma_output_JHK.02.095_vs_DMSO.csv]

Accession	Gene.Symbol	logFC	AveExpr	t	P.Value	adj.P.Val	B	Control.Fully.Imputed	Contrast.Fully.Imputed
Q00534	CDK6	-4.505617e-01	4.043804	-2.776188e+01	7.930178e-08	0.0004910366	8.475636460	FALSE	FALSE
O43924	PDE6D	-2.364111e+00	3.717476	-2.125427e+01	4.200085e-07	0.0013003464	2.771146125	FALSE	FALSE
P06239	LCK	-2.865976e-01	4.052111	-7.709083e+00	1.965392e-04	0.1556791140	1.171053850	FALSE	FALSE
P09496	CLTA	3.118434e-01	4.050589	7.268061e+00	2.755902e-04	0.1556791140	1.052510609	FALSE	FALSE
O60888	CUTA	5.177082e-01	4.035223	7.057635e+00	3.257581e-04	0.1556791140	0.876673623	FALSE	FALSE
Q16539	MAPK14	-6.975277e-01	4.020986	-7.671767e+00	2.021151e-04	0.1556791140	0.873097369	FALSE	FALSE
O43852	CALU	2.577435e-01	4.053234	7.110410e+00	3.122600e-04	0.1556791140	0.860911866	FALSE	FALSE
Q9Y333	LSM2	-1.908217e-01	4.055975	-7.044257e+00	3.292848e-04	0.1556791140	0.835745979	FALSE	FALSE
P25398	RPS12	2.928330e-01	4.051498	7.488045e+00	2.323495e-04	0.1556791140	0.624922707	FALSE	FALSE
Q01581	HMGCS1	2.125841e-01	4.055023	6.897665e+00	3.709251e-04	0.1556791140	0.624185660	FALSE	FALSE
P30049	ATP5F1D	5.666237e-01	4.030393	7.066422e+00	3.234651e-04	0.1556791140	0.591151850	FALSE	FALSE
O95219	SNX4	-3.036388e-01	4.051673	-6.729288e+00	4.263608e-04	0.1650016148	0.537762932	FALSE	FALSE
Q00325	SLC25A3	-3.130915e-01	4.050584	-7.099867e+00	3.149046e-04	0.1556791140	0.439255315	FALSE	FALSE
Q13094	LCP2	-2.401022e-01	4.054491	-6.464393e+00	5.338192e-04	0.1944357828	0.375384158	FALSE	FALSE
P12956	XRCC6	-1.049039e-01	4.057994	-6.888423e+00	3.737456e-04	0.1556791140	0.288708084	FALSE	FALSE
O00193	SMAP	5.933026e-01	4.027206	6.130493e+00	7.160289e-04	0.2140450677	0.129123029	FALSE	FALSE
P27797	CALR	1.466304e-01	4.057037	6.977714e+00	3.474874e-04	0.1556791140	0.048299915	FALSE	FALSE
P54687	BCAT1	-1.891456e-01	4.055893	-6.115208e+00	7.259280e-04	0.2140450677	-0.001251031	FALSE	FALSE
Q9GZT3	SLIRP	-1.799370e-01	4.056172	-6.142801e+00	7.081691e-04	0.2140450677	-0.060011269	FALSE	FALSE
Q16637	SMN1	2.701237e-01	4.052496	5.820826e+00	9.505136e-04	0.2354232155	-0.139797784	FALSE	FALSE
P37268	FDFT1	1.630632e-01	4.056684	5.916340e+00	8.699751e-04	0.2244535873	-0.140893280	FALSE	FALSE
Q9Y3C6	PPIL1	-1.834337e-01	4.056045	-6.020146e+00	7.910996e-04	0.2226585695	-0.153069640	FALSE	FALSE
P11802	CDK4	-7.269307e-01	4.017006	-6.877439e+00	3.771296e-04	0.1556791140	-0.177561285	FALSE	FALSE
P56134	ATP5MF	-3.734243e-01	4.046479	-5.504554e+00	1.284177e-03	0.2650540911	-0.461094334	FALSE	FALSE
P51970	NDUFA8	-3.550423e-01	4.047701	-5.522490e+00	1.262043e-03	0.2650540911	-0.467046870	FALSE	FALSE
P04035	HMGCR	7.450742e-01	4.009803	6.362047e+00	5.833662e-04	0.2006779656	-0.614743967	FALSE	FALSE
P20290	BTF3	2.183069e-01	4.054525	5.563792e+00	1.212694e-03	0.2650540911	-0.618914692	FALSE	FALSE
Q9BSR8	YIPF4	-3.306734e-01	4.049990	-5.356750e+00	1.484270e-03	0.2727271374	-0.637580407	FALSE	FALSE
P46063	RECQL	1.922679e-01	4.055692	5.318518e+00	1.541611e-03	0.2727271374	-0.658721745	FALSE	FALSE
O43747	AP1G1	-2.523256e-01	4.053544	-5.190005e+00	1.753511e-03	0.2727271374	-0.709224301	FALSE	FALSE
Q7Z5R6	APBB1IP	-2.421640e-01	4.054028	-5.165683e+00	1.797211e-03	0.2727271374	-0.732765336	FALSE	FALSE
Q00535	CDK5	-3.825918e-01	4.046259	-5.188989e+00	1.755312e-03	0.2727271374	-0.756345184	FALSE	FALSE
Q6NZ67	MZT2B	-5.875817e-01	4.029636	-5.506310e+00	1.281991e-03	0.2650540911	-0.760850501	FALSE	FALSE
Q9BRA2	TXNDC17	7.272957e-01	4.008756	5.257815e+00	1.637870e-03	0.2727271374	-0.811776892	FALSE	FALSE
Q8N4Q1	CHCHD4	6.578935e-01	4.017890	5.018732e+00	2.088887e-03	0.2833444037	-0.893984500	FALSE	FALSE
P23284	PPIB	-1.237383e-01	4.057548	-5.611387e+00	1.158515e-03	0.2650540911	-0.917418279	FALSE	FALSE
Q8N9N8	EIF1AD	3.372111e-01	4.049387	5.137234e+00	1.849893e-03	0.2727271374	-0.943229919	FALSE	FALSE
P53609	PGGT1B	-3.604632e-01	4.048461	-5.081497e+00	1.958235e-03	0.2819858100	-1.015698140	FALSE	FALSE
P30281	CCND3	-5.389423e-01	4.034822	-5.373394e+00	1.460063e-03	0.2727271374	-1.037542766	FALSE	FALSE
Q6ZUT1	NKAPD1	-6.199535e-01	4.028930	-5.968831e+00	8.290275e-04	0.2231886185	-1.056993701	FALSE	FALSE
O60232	ZNRD2	2.711105e-01	4.052018	4.838161e+00	2.522932e-03	0.3124399006	-1.119138233	FALSE	FALSE
Q9UNZ2	NSFL1C	1.606961e-01	4.056591	4.982503e+00	2.168755e-03	0.2833444037	-1.131877276	FALSE	FALSE
Q96C23	GALM	-3.395292e-01	4.049128	-4.769674e+00	2.713399e-03	0.3294385149	-1.198977577	FALSE	FALSE
Q14534	SQLE	4.546685e-01	4.040685	4.970282e+00	2.196468e-03	0.2833444037	-1.226162867	FALSE	FALSE
P46777	RPL5	-8.782034e-02	4.058222	-5.358803e+00	1.481260e-03	0.2727271374	-1.282476595	FALSE	FALSE
Q9Y2Y0	ARL2BP	3.961055e-01	4.043693	4.591876e+00	3.287822e-03	0.3605823240	-1.307542014	FALSE	FALSE
Q99729	HNRNPAB	2.947173e-01	4.050697	5.319467e+00	1.540158e-03	0.2727271374	-1.329105425	FALSE	FALSE
Q9BUA3	SPINDOC	4.058076e-01	4.044876	4.867721e+00	2.445404e-03	0.3090191918	-1.335512598	FALSE	FALSE
Q92783	STAM	2.929715e-01	4.050942	4.543705e+00	3.466092e-03	0.3605823240	-1.347448518	FALSE	FALSE
Q9H4G4	GLIPR2	1.870596e-01	4.055861	4.565113e+00	3.385562e-03	0.3605823240	-1.361170841	FALSE	FALSE
Q9BTE1	DCTN5	-5.504945e-01	4.031846	-4.742792e+00	2.792530e-03	0.3325258482	-1.413169789	FALSE	FALSE
P05387	RPLP2	3.755119e-01	4.045135	5.147975e+00	1.829802e-03	0.2727271374	-1.437842873	FALSE	FALSE
Q99798	ACO2	-1.713849e-01	4.056295	-4.595360e+00	3.275334e-03	0.3605823240	-1.453419805	FALSE	FALSE
Q14197	MRPL58	1.816793e-01	4.056043	4.473567e+00	3.745324e-03	0.3666688525	-1.459900467	FALSE	FALSE
Q9NYL2	MAP3K20	-4.508278e-01	4.042869	-4.979803e+00	2.174844e-03	0.2833444037	-1.467535841	FALSE	FALSE
Q96GS4	BORCS6	2.892342e-01	4.050967	4.409198e+00	4.023882e-03	0.3666688525	-1.492684672	FALSE	FALSE
Q5JRX3	PITRM1	-2.729287e-01	4.053078	-4.462014e+00	3.793689e-03	0.3666688525	-1.511107508	FALSE	FALSE
P83916	CBX1	2.334719e-01	4.053623	4.694814e+00	2.940281e-03	0.3435136077	-1.535533273	FALSE	FALSE
Q04724	TLE1	-2.466298e-01	4.053708	-4.309810e+00	4.500602e-03	0.3839397045	-1.583215740	FALSE	FALSE
O94819	KBTBD11	-2.860810e-01	4.052459	-4.409827e+00	4.021051e-03	0.3666688525	-1.583785220	FALSE	FALSE
Q6P179	ERAP2	-2.109269e-01	4.055232	-4.282453e+00	4.642656e-03	0.3839397045	-1.610250153	FALSE	FALSE
O60762	DPM1	-2.875923e-01	4.051656	-4.274139e+00	4.686813e-03	0.3839397045	-1.627904455	FALSE	FALSE
P15498	VAV1	-1.626872e-01	4.056666	-4.294616e+00	4.578889e-03	0.3839397045	-1.669516463	FALSE	FALSE
C9JLW8	MCRIP1	2.424461e-01	4.053301	4.252286e+00	4.805126e-03	0.3839397045	-1.693222516	FALSE	FALSE
Q8NBU5	ATAD1	-2.790220e-01	4.051890	-4.159202e+00	5.347753e-03	0.4038251219	-1.740513063	FALSE	FALSE
O75607	NPM3	3.120827e-01	4.049116	4.533172e+00	3.506498e-03	0.3605823240	-1.795714869	FALSE	FALSE
Q6NXR4	TTI2	-2.510465e-01	4.053653	-4.116059e+00	5.622115e-03	0.4038251219	-1.797938621	FALSE	FALSE
P24752	ACAT1	-1.325972e-01	4.057316	-4.395535e+00	4.085942e-03	0.3666688525	-1.798735965	FALSE	FALSE
O95298	NDUFC2	-2.759260e-01	4.051539	-4.124535e+00	5.566995e-03	0.4038251219	-1.819035331	FALSE	FALSE
Q16666	IFI16	2.456639e-01	4.053170	4.054532e+00	6.040852e-03	0.4038251219	-1.860093760	FALSE	FALSE
O95478	NSA2	-2.271508e-01	4.054325	-4.054940e+00	6.037965e-03	0.4038251219	-1.862947540	FALSE	FALSE
Q8TDX7	NEK7	-2.861261e-01	4.052339	-4.124971e+00	5.564181e-03	0.4038251219	-1.864689812	FALSE	FALSE
Q9UHV9	PFDN2	1.437731e-01	4.056894	4.532088e+00	3.510686e-03	0.3605823240	-1.877470115	FALSE	FALSE
O75475	PSIP1	1.697374e-01	4.056102	4.406360e+00	4.036687e-03	0.3666688525	-1.881880705	FALSE	FALSE
O43318	MAP3K7	-8.358050e-01	3.995015	-4.361832e+00	4.243653e-03	0.3700943869	-1.911715900	FALSE	FALSE
Q9H1E3	NUCKS1	6.679661e-01	4.012897	4.062869e+00	5.982136e-03	0.4038251219	-1.937123328	FALSE	FALSE
P30041	PRDX6	-1.363588e-01	4.057115	-4.571926e+00	3.360376e-03	0.3605823240	-1.953619047	FALSE	FALSE
Q9NRF9	POLE3	5.006830e-01	4.033103	4.244516e+00	4.847988e-03	0.3839397045	-1.953680164	FALSE	FALSE
Q96DR4	STARD4	7.708518e-01	4.007161	5.221875e+00	1.698051e-03	0.2727271374	-1.986793299	FALSE	FALSE
Q5SRE5	NUP188	-2.206328e-01	4.054686	-3.921054e+00	7.073591e-03	0.4202403152	-1.990681496	FALSE	FALSE
O75439	PMPCB	-1.891375e-01	4.055544	-4.010772e+00	6.359737e-03	0.4055774265	-2.007366810	FALSE	FALSE
Q92520	FAM3C	-2.741255e-01	4.052518	-3.932316e+00	6.979287e-03	0.4202403152	-2.007661317	FALSE	FALSE
P54709	ATP1B3	-1.621663e-01	4.056548	-4.010127e+00	6.364577e-03	0.4055774265	-2.021636853	FALSE	FALSE
Q96A49	SYAP1	4.095245e-01	4.041799	3.888914e+00	7.350557e-03	0.4202403152	-2.030538821	FALSE	FALSE
O95619	YEATS4	-2.209080e-01	4.054852	-3.879636e+00	7.432722e-03	0.4202403152	-2.033891857	FALSE	FALSE
O75817	POP7	-3.907234e-01	4.046251	-4.130002e+00	5.531766e-03	0.4038251219	-2.041087582	FALSE	FALSE
Q8N183	NDUFAF2	-2.917031e-01	4.050497	-3.881231e+00	7.418522e-03	0.4202403152	-2.046228851	FALSE	FALSE
Q9Y2Q5	LAMTOR2	-2.536970e-01	4.052870	-3.863197e+00	7.580824e-03	0.4202403152	-2.058523184	FALSE	FALSE
P41236	PPP1R2	5.345176e-01	4.032249	4.231862e+00	4.918714e-03	0.3839397045	-2.065410835	FALSE	FALSE
Q9NNW7	TXNRD2	4.084571e-01	4.043812	4.053482e+00	6.048288e-03	0.4038251219	-2.079526817	FALSE	FALSE
Q9Y2Z4	YARS2	-2.672381e-01	4.052940	-3.859827e+00	7.611585e-03	0.4202403152	-2.090328456	FALSE	FALSE
Q9Y295	DRG1	-1.339577e-01	4.057440	-3.900234e+00	7.251662e-03	0.4202403152	-2.130150233	FALSE	FALSE
Q9BZE9	ASPSCR1	-3.893947e-01	4.045569	-3.914904e+00	7.125681e-03	0.4202403152	-2.131503306	FALSE	FALSE
O94804	STK10	-3.636110e-01	4.046922	-3.863734e+00	7.575933e-03	0.4202403152	-2.154711069	FALSE	FALSE
P13639	EEF2	-5.886940e-02	4.058577	-5.022591e+00	2.080576e-03	0.2833444037	-2.200056544	FALSE	FALSE
Q9UJK0	TSR3	-3.589633e-01	4.048347	-3.927526e+00	7.019227e-03	0.4202403152	-2.207338136	FALSE	FALSE
Q9NX70	MED29	4.362369e-01	4.040109	3.808036e+00	8.102120e-03	0.4251553035	-2.231792333	FALSE	FALSE
Q9Y399	MRPS2	-2.744114e-01	4.051321	-3.737809e+00	8.823933e-03	0.4401828722	-2.232612761	FALSE	FALSE
Q15906	VPS72	-3.137773e-01	4.049935	-3.723018e+00	8.984830e-03	0.4401828722	-2.235898971	FALSE	FALSE
Q9BWK5	CYREN	-5.273132e-01	4.032019	-3.859323e+00	7.616195e-03	0.4202403152	-2.256118548	FALSE	FALSE
Q8WUA4	GTF3C2	-2.861834e-01	4.052174	-3.726707e+00	8.944407e-03	0.4401828722	-2.273182748	FALSE	FALSE
O43402	EMC8	4.140756e-01	4.039824	3.606333e+00	1.037366e-02	0.4401828722	-2.328060667	FALSE	FALSE
Q92922	SMARCC1	-2.329438e-01	4.053425	-3.952500e+00	6.813743e-03	0.4202403152	-2.334775472	FALSE	FALSE
Q99471	PFDN5	1.818063e-01	4.055509	3.820916e+00	7.976943e-03	0.4221643799	-2.341627259	FALSE	FALSE
Q9H6V9	LDAH	-3.399679e-01	4.046753	-3.589289e+00	1.059560e-02	0.4401828722	-2.350320382	FALSE	FALSE
Q9Y485	DMXL1	-2.002559e-01	4.055811	-3.582218e+00	1.068921e-02	0.4401828722	-2.355127753	FALSE	FALSE
P36871	PGM1	-1.880320e-01	4.055543	-3.657056e+00	9.742856e-03	0.4401828722	-2.368517124	FALSE	FALSE
P42768	WAS	-1.858393e-01	4.055507	-3.722522e+00	8.990284e-03	0.4401828722	-2.373828281	FALSE	FALSE
Q96IZ7	RSRC1	4.711798e-01	4.035525	3.602720e+00	1.042028e-02	0.4401828722	-2.377845147	FALSE	FALSE
Q9H2D1	SLC25A32	-4.340652e-01	4.044281	-4.041986e+00	6.130420e-03	0.4038251219	-2.390509850	FALSE	FALSE
Q9NWU2	GID8	2.357631e-01	4.053133	3.630170e+00	1.007180e-02	0.4401828722	-2.396853804	FALSE	FALSE
Q16563	SYPL1	-3.991851e-01	4.042803	-3.843578e+00	7.761858e-03	0.4207576866	-2.402075942	FALSE	FALSE
O43819	SCO2	-4.426959e-01	4.040866	-3.701308e+00	9.226897e-03	0.4401828722	-2.416513992	FALSE	FALSE
O75879	GATB	-5.255647e-01	4.032501	-3.667823e+00	9.614452e-03	0.4401828722	-2.417130515	FALSE	FALSE
P01130	LDLR	3.461299e-01	4.047446	3.577956e+00	1.074606e-02	0.4401828722	-2.418567725	FALSE	FALSE
P31483	TIA1	2.385346e-01	4.052855	4.108056e+00	5.674709e-03	0.4038251219	-2.421017866	FALSE	FALSE
P37108	SRP14	-2.499512e-01	4.052469	-4.224488e+00	4.960461e-03	0.3839397045	-2.430222688	FALSE	FALSE
P18583	SON	-1.226707e-01	4.057527	-3.778549e+00	8.396933e-03	0.4367893106	-2.431068562	FALSE	FALSE
Q96C57	CUSTOS	3.044663e-01	4.048631	3.541481e+00	1.124646e-02	0.4421527669	-2.432204128	FALSE	FALSE
Q8TAP9	MPLKIP	-7.031498e-01	4.011962	-3.624359e+00	1.014448e-02	0.4401828722	-2.439567429	FALSE	FALSE
Q15853	USF2	-3.528313e-01	4.046834	-3.518931e+00	1.156858e-02	0.4457929938	-2.443305678	FALSE	FALSE
Q9Y375	NDUFAF1	-3.000208e-01	4.051354	-3.576052e+00	1.077158e-02	0.4401828722	-2.447838560	FALSE	FALSE
Q9BTV4	TMEM43	-3.691495e-01	4.045495	-3.521767e+00	1.152752e-02	0.4457929938	-2.458092628	FALSE	FALSE
P53634	CTSC	2.213634e-01	4.053740	3.643479e+00	9.907467e-03	0.4401828722	-2.461329569	FALSE	FALSE
P16615	ATP2A2	1.541216e-01	4.056687	3.611378e+00	1.030896e-02	0.4401828722	-2.461990648	FALSE	FALSE
Q9HA92	RSAD1	-6.062555e-01	4.029942	-4.435707e+00	3.906450e-03	0.3666688525	-2.466156876	FALSE	FALSE
P52739	ZNF131	8.107558e-01	3.997416	4.377086e+00	4.171445e-03	0.3689941224	-2.471366421	FALSE	FALSE
Q99523	SORT1	-3.278717e-01	4.049603	-3.558854e+00	1.100500e-02	0.4401828722	-2.475479666	FALSE	FALSE
Q9NQP4	PFDN4	3.835763e-01	4.042138	3.669655e+00	9.592796e-03	0.4401828722	-2.486012722	FALSE	FALSE
Q4G0F5	VPS26B	-1.760388e-01	4.056061	-3.517374e+00	1.159119e-02	0.4457929938	-2.495699159	FALSE	FALSE
Q9H008	LHPP	3.912761e-01	4.043273	3.484976e+00	1.207287e-02	0.4461090227	-2.497672350	FALSE	FALSE
Q13243	SRSF5	2.210289e-01	4.053670	3.771913e+00	8.464909e-03	0.4367893106	-2.518093283	FALSE	FALSE
P36405	ARL3	-2.504672e-01	4.052329	-3.482956e+00	1.210362e-02	0.4461090227	-2.532548089	FALSE	FALSE
Q05469	LIPE	-4.241255e-01	4.044927	-3.865913e+00	7.556128e-03	0.4202403152	-2.534191256	FALSE	FALSE
Q9UHQ4	BCAP29	7.294218e-01	4.010805	4.521408e+00	3.552248e-03	0.3605823240	-2.543267057	FALSE	FALSE
P21912	SDHB	-2.954794e-01	4.049306	-3.593396e+00	1.054165e-02	0.4401828722	-2.548281054	FALSE	FALSE
P22694	PRKACB	-7.716909e-01	3.997106	-3.555967e+00	1.104473e-02	0.4401828722	-2.550212034	FALSE	FALSE
Q9HC77	CENPJ	8.526768e-01	3.982275	4.115053e+00	5.628694e-03	0.4038251219	-2.558269984	FALSE	FALSE
O75695	RP2	-2.322545e-01	4.054266	-3.392489e+00	1.357270e-02	0.4618717100	-2.563990336	FALSE	FALSE
Q8N2K0	ABHD12	-3.470228e-01	4.047864	-3.468152e+00	1.233161e-02	0.4518185021	-2.567336884	FALSE	FALSE
Q96EK6	GNPNAT1	2.041947e-01	4.054544	3.554521e+00	1.106469e-02	0.4401828722	-2.568343520	FALSE	FALSE
P68402	PAFAH1B2	-3.226347e-01	4.047606	-3.699325e+00	9.249358e-03	0.4401828722	-2.569969119	FALSE	FALSE
O60341	KDM1A	-1.547521e-01	4.056723	-3.497166e+00	1.188911e-02	0.4461090227	-2.570388396	FALSE	FALSE
Q9H7E9	C8orf33	-2.068145e-01	4.054968	-3.392317e+00	1.357569e-02	0.4618717100	-2.579885127	FALSE	FALSE
P82650	MRPS22	-3.543056e-01	4.045239	-3.421104e+00	1.308797e-02	0.4552848990	-2.590403399	FALSE	FALSE
P46736	BRCC3	3.212419e-01	4.048187	3.351032e+00	1.431012e-02	0.4713205959	-2.606991060	FALSE	FALSE
Q96B01	RAD51AP1	2.890265e-01	4.050680	3.359841e+00	1.414985e-02	0.4709680011	-2.607573966	FALSE	FALSE
O60830	TIMM17B	-5.005445e-01	4.030610	-3.355788e+00	1.422336e-02	0.4709680011	-2.613041453	FALSE	FALSE
Q6PCB8	EMB	-4.710004e-01	4.039316	-3.667173e+00	9.622153e-03	0.4401828722	-2.618425417	FALSE	FALSE
P50148	GNAQ	-2.937369e-01	4.049782	-3.370124e+00	1.396523e-02	0.4699603110	-2.624193500	FALSE	FALSE
O14964	HGS	-1.370298e-01	4.057351	-3.421131e+00	1.308752e-02	0.4552848990	-2.636783851	FALSE	FALSE
P82970	HMGN5	4.657704e-01	4.033996	3.457314e+00	1.250151e-02	0.4525686885	-2.638070193	FALSE	FALSE
Q96EY1	DNAJA3	-1.634188e-01	4.056408	-3.422150e+00	1.307061e-02	0.4552848990	-2.638270852	FALSE	FALSE
P26639	TARS1	-8.290793e-02	4.058326	-3.729006e+00	8.919308e-03	0.4401828722	-2.645749724	FALSE	FALSE
O00139	KIF2A	-1.288390e-01	4.057286	-3.628223e+00	1.009609e-02	0.4401828722	-2.651353851	FALSE	FALSE
Q9Y3A6	TMED5	-2.681104e-01	4.051427	-3.326162e+00	1.477341e-02	0.4747587364	-2.651930057	FALSE	FALSE
O75915	ARL6IP5	-6.535239e-01	4.011785	-3.306802e+00	1.514536e-02	0.4760291966	-2.660064704	FALSE	FALSE
Q9UER7	DAXX	3.250378e-01	4.049203	3.374913e+00	1.388016e-02	0.4696498766	-2.661680829	FALSE	FALSE
Q9UKS7	IKZF2	-3.398251e-01	4.046826	-3.299310e+00	1.529203e-02	0.4760291966	-2.664687345	FALSE	FALSE
P42285	MTREX	1.429936e-01	4.056987	3.449242e+00	1.262971e-02	0.4525686885	-2.676094817	FALSE	FALSE
Q7Z4H8	POGLUT3	-2.303065e-01	4.054264	-3.279831e+00	1.568065e-02	0.4760291966	-2.685433045	FALSE	FALSE
P05107	ITGB2	-1.697544e-01	4.056409	-3.315982e+00	1.496773e-02	0.4760291966	-2.688597607	FALSE	FALSE
P61081	UBE2M	-1.962366e-01	4.054747	-3.697547e+00	9.269562e-03	0.4401828722	-2.698459800	FALSE	FALSE
Q6PL24	TMED8	-2.677123e-01	4.052164	-3.268028e+00	1.592136e-02	0.4760291966	-2.702150907	FALSE	FALSE
Q9NPA3	MID1IP1	3.867902e-01	4.042682	3.280290e+00	1.567138e-02	0.4760291966	-2.703795174	FALSE	FALSE
Q8TC12	RDH11	2.258155e-01	4.053906	3.275027e+00	1.577815e-02	0.4760291966	-2.704631456	FALSE	FALSE
P06493	CDK1	-1.727697e-01	4.055793	-4.082064e+00	5.849337e-03	0.4038251219	-2.709642035	FALSE	FALSE
Q5RI15	COX20	-3.394585e-01	4.046982	-3.258273e+00	1.612334e-02	0.4760291966	-2.710888114	FALSE	FALSE
A6NDU8	C5orf51	-4.239353e-01	4.039232	-3.259001e+00	1.610815e-02	0.4760291966	-2.719655100	FALSE	FALSE
Q9GZL7	WDR12	1.098017e-01	4.057942	3.425971e+00	1.300743e-02	0.4552848990	-2.720405217	FALSE	FALSE
Q5T9A4	ATAD3B	-2.540217e-01	4.051879	-3.567387e+00	1.088849e-02	0.4401828722	-2.732284599	FALSE	FALSE
Q9Y605	MRFAP1	6.895416e-01	4.003278	3.286634e+00	1.554372e-02	0.4760291966	-2.735184085	FALSE	FALSE
Q96HS1	PGAM5	-1.467713e-01	4.056696	-3.594450e+00	1.052786e-02	0.4401828722	-2.736790576	FALSE	FALSE
P36957	DLST	-1.345396e-01	4.057137	-3.483655e+00	1.209296e-02	0.4461090227	-2.748190360	FALSE	FALSE
P11940	PABPC1	-1.541712e-01	4.056458	-4.225070e+00	4.957153e-03	0.3839397045	-2.763511768	FALSE	FALSE
Q9Y3B2	EXOSC1	-1.721191e-01	4.055899	-3.338876e+00	1.453456e-02	0.4747587364	-2.792118013	FALSE	FALSE
Q9UHB6	LIMA1	2.333101e-01	4.052948	3.275179e+00	1.577505e-02	0.4760291966	-2.803469688	FALSE	FALSE
P30044	PRDX5	-2.295794e-01	4.053111	-3.657444e+00	9.738193e-03	0.4401828722	-2.803675057	FALSE	FALSE
Q6P1J9	CDC73	-1.672557e-01	4.056181	-3.271088e+00	1.585856e-02	0.4760291966	-2.813685850	FALSE	FALSE
O00410	IPO5	-9.305147e-02	4.058088	-3.633014e+00	1.003643e-02	0.4401828722	-2.816966810	FALSE	FALSE
P56589	PEX3	-2.733391e-01	4.051195	-3.154030e+00	1.846427e-02	0.4978187884	-2.833385198	FALSE	FALSE
P28749	RBL1	2.927864e-01	4.051255	3.202752e+00	1.732721e-02	0.4899090376	-2.835696998	FALSE	FALSE
Q9NX20	MRPL16	-2.288942e-01	4.053598	-3.165173e+00	1.819726e-02	0.4978187884	-2.835733154	FALSE	FALSE
P21399	ACO1	-1.970904e-01	4.054709	-3.313031e+00	1.502459e-02	0.4760291966	-2.836178137	FALSE	FALSE
Q0VDG4	SCRN3	3.538320e-01	4.047194	3.241780e+00	1.647118e-02	0.4760291966	-2.845356831	FALSE	FALSE
Q5JTD0	TJAP1	2.754146e-01	4.051603	3.136335e+00	1.889704e-02	0.4979168112	-2.853683730	FALSE	FALSE
Q15738	NSDHL	-2.543812e-01	4.052017	-3.158997e+00	1.834472e-02	0.4978187884	-2.856256742	FALSE	FALSE
Q9UBF8	PI4KB	4.444588e-01	4.038815	3.239085e+00	1.652879e-02	0.4760291966	-2.870359624	FALSE	FALSE
Q15750	TAB1	-2.382212e-01	4.053501	-3.111585e+00	1.952086e-02	0.4982111824	-2.870471101	FALSE	FALSE
Q8WUJ0	STYX	-5.648932e-01	4.028208	-3.454122e+00	1.255204e-02	0.4525686885	-2.895293605	FALSE	FALSE
P82914	MRPS15	-4.046394e-01	4.040073	-3.088227e+00	2.013010e-02	0.4982111824	-2.896095585	FALSE	FALSE
O43772	SLC25A20	-3.753548e-01	4.043615	-3.097062e+00	1.989728e-02	0.4982111824	-2.898234777	FALSE	FALSE
Q2TAA2	IAH1	-2.059973e-01	4.054811	-3.099312e+00	1.983845e-02	0.4982111824	-2.905615756	FALSE	FALSE
P00505	GOT2	-1.140053e-01	4.057558	-3.830792e+00	7.882411e-03	0.4207576866	-2.905697578	FALSE	FALSE
O94788	ALDH1A2	-3.267258e-01	4.047774	-3.088059e+00	2.013454e-02	0.4982111824	-2.907321785	FALSE	FALSE
Q9Y2X3	NOP58	-1.514033e-01	4.056507	-3.324872e+00	1.479787e-02	0.4747587364	-2.926262234	FALSE	FALSE
Q99590	SCAF11	2.279324e-01	4.053753	3.068304e+00	2.066597e-02	0.5018183026	-2.926614434	FALSE	FALSE
Q9BSM1	PCGF1	-4.930018e-01	4.032672	-3.119853e+00	1.931003e-02	0.4982111824	-2.927443690	FALSE	FALSE
O75496	GMNN	2.998876e-01	4.048087	3.140864e+00	1.878523e-02	0.4978187884	-2.930377548	FALSE	FALSE
P53990	IST1	-2.121439e-01	4.054059	-3.169311e+00	1.809918e-02	0.4978187884	-2.937861830	FALSE	FALSE
P49959	MRE11	-1.884225e-01	4.055387	-3.110973e+00	1.953658e-02	0.4982111824	-2.938298888	FALSE	FALSE
Q96E09	FAM122A	9.516484e-01	3.974896	4.431735e+00	3.923802e-03	0.3666688525	-2.945818708	FALSE	FALSE
O95168	NDUFB4	-1.844147e-01	4.055154	-3.299507e+00	1.528816e-02	0.4760291966	-2.948911956	FALSE	FALSE
Q9H300	PARL	-4.356249e-01	4.038704	-3.114948e+00	1.943480e-02	0.4982111824	-2.952393745	FALSE	FALSE
Q969E8	TSR2	3.215189e-01	4.046779	3.158899e+00	1.834708e-02	0.4978187884	-2.956164148	FALSE	FALSE
Q13155	AIMP2	-2.077963e-01	4.054166	-3.326405e+00	1.476880e-02	0.4747587364	-2.962742543	FALSE	FALSE
P21266	GSTM3	-2.795760e-01	4.049715	-3.198437e+00	1.742477e-02	0.4904279332	-2.965835400	FALSE	FALSE
Q02218	OGDH	-1.480122e-01	4.056827	-3.149790e+00	1.856698e-02	0.4978187884	-2.973199963	FALSE	FALSE
O60925	PFDN1	1.773664e-01	4.055406	3.508102e+00	1.172686e-02	0.4459874767	-2.976274794	FALSE	FALSE
O15173	PGRMC2	-3.798407e-01	4.041564	-3.156555e+00	1.840339e-02	0.4978187884	-2.977529269	FALSE	FALSE
Q7L9L4	MOB1B	-1.089170e-01	4.057890	-3.239516e+00	1.651956e-02	0.4760291966	-2.982973405	FALSE	FALSE
Q9UHA3	RSL24D1	3.561398e-01	4.043068	3.023079e+00	2.194043e-02	0.5064874863	-2.990319230	FALSE	FALSE
Q9H8G2	CAAP1	5.090290e-01	4.028039	2.999383e+00	2.264180e-02	0.5064874863	-2.993901539	FALSE	FALSE
P33552	CKS2	-3.124969e-01	4.047649	-3.248375e+00	1.633112e-02	0.4760291966	-2.995509690	FALSE	FALSE
Q15036	SNX17	-2.755875e-01	4.051466	-3.003355e+00	2.252259e-02	0.5064874863	-2.996288889	FALSE	FALSE
Q5TC12	ATPAF1	-3.497954e-01	4.045079	-2.975981e+00	2.335824e-02	0.5064874863	-3.019889233	FALSE	FALSE
Q15050	RRS1	1.711477e-01	4.055789	3.147525e+00	1.862209e-02	0.4978187884	-3.023499031	FALSE	FALSE
Q9Y2S7	POLDIP2	-2.042329e-01	4.054503	-3.042864e+00	2.137276e-02	0.5064874863	-3.024567166	FALSE	FALSE
Q7L0J3	SV2A	-3.482311e-01	4.046110	-2.979770e+00	2.324060e-02	0.5064874863	-3.025528429	FALSE	FALSE
P51798	CLCN7	-2.713273e-01	4.051358	-2.968335e+00	2.359758e-02	0.5064874863	-3.027564555	FALSE	FALSE
Q9Y580	RBM7	-2.485038e-01	4.052856	-2.960335e+00	2.385080e-02	0.5064874863	-3.036316480	FALSE	FALSE
P52756	RBM5	-1.727715e-01	4.056085	-3.007420e+00	2.240124e-02	0.5064874863	-3.047602627	FALSE	FALSE
O15162	PLSCR1	-4.424815e-01	4.039209	-3.069672e+00	2.062869e-02	0.5018183026	-3.051384933	FALSE	FALSE
P45984	MAPK9	-3.082664e-01	4.049208	-2.959042e+00	2.389201e-02	0.5064874863	-3.052399505	FALSE	FALSE
Q14493	SLBP	2.103111e-01	4.053619	3.218707e+00	1.697155e-02	0.4830517634	-3.058308056	FALSE	FALSE
Q96F63	CCDC97	4.233500e-01	4.037395	2.955294e+00	2.401185e-02	0.5064874863	-3.059807074	FALSE	FALSE
P56182	RRP1	-2.148492e-01	4.053807	-3.020857e+00	2.200521e-02	0.5064874863	-3.060557221	FALSE	FALSE
Q13530	SERINC3	6.886810e-01	4.016057	3.831823e+00	7.872610e-03	0.4207576866	-3.062461774	FALSE	FALSE
Q96TA2	YME1L1	-1.568296e-01	4.056547	-3.040477e+00	2.144039e-02	0.5064874863	-3.062486947	FALSE	FALSE
P55060	CSE1L	-1.276033e-01	4.057155	-3.715897e+00	9.063456e-03	0.4401828722	-3.076365521	FALSE	FALSE
Q8IZ81	ELMOD2	-3.863636e-01	4.042727	-2.954948e+00	2.402297e-02	0.5064874863	-3.077300160	FALSE	FALSE
O95721	SNAP29	2.042130e-01	4.054134	3.078929e+00	2.037830e-02	0.4987716700	-3.082578688	FALSE	FALSE
O60234	GMFG	2.388930e-01	4.052441	3.552700e+00	1.108988e-02	0.4401828722	-3.091076520	FALSE	FALSE
Q14699	RFTN1	-2.490412e-01	4.053085	-2.903377e+00	2.574034e-02	0.5086312966	-3.101798742	FALSE	FALSE
Q9HC36	MRM3	-3.607273e-01	4.046308	-2.976382e+00	2.334577e-02	0.5064874863	-3.109164244	FALSE	FALSE
Q15269	PWP2	-1.890795e-01	4.055277	-2.970402e+00	2.353260e-02	0.5064874863	-3.110867200	FALSE	FALSE
Q9UGK8	SERGEF	-6.687073e-01	4.017157	-3.443764e+00	1.271753e-02	0.4525686885	-3.114589938	FALSE	FALSE
Q14839	CHD4	-1.155051e-01	4.057559	-3.251694e+00	1.626112e-02	0.4760291966	-3.115114181	FALSE	FALSE
O14733	MAP2K7	-3.765815e-01	4.044659	-2.971062e+00	2.351191e-02	0.5064874863	-3.118923030	FALSE	FALSE
Q9NRY5	FAM114A2	2.635289e-01	4.051029	2.914070e+00	2.537372e-02	0.5086312966	-3.122493794	FALSE	FALSE
Q14CZ7	FASTKD3	-8.868308e-01	3.989916	-4.029503e+00	6.221009e-03	0.4054788011	-3.123693953	FALSE	FALSE
Q99538	LGMN	-4.338714e-01	4.041601	-3.118223e+00	1.935140e-02	0.4982111824	-3.131280524	FALSE	FALSE
Q5T440	IBA57	-3.573066e-01	4.043452	-2.896510e+00	2.597877e-02	0.5086312966	-3.137862455	FALSE	FALSE
Q5J8M3	EMC4	3.965440e-01	4.039502	2.865994e+00	2.706737e-02	0.5159590064	-3.140417413	FALSE	FALSE
Q5VT25	CDC42BPA	-8.020668e-01	4.006314	-4.050404e+00	6.070165e-03	0.4038251219	-3.143909872	FALSE	FALSE
Q9GZZ9	UBA5	-2.972016e-01	4.047967	-2.945579e+00	2.432557e-02	0.5064874863	-3.148556195	FALSE	FALSE
O95861	BPNT1	1.836469e-01	4.055234	2.979098e+00	2.326142e-02	0.5064874863	-3.151781094	FALSE	FALSE
Q92974	ARHGEF2	-1.512301e-01	4.056895	-2.929569e+00	2.485221e-02	0.5075339421	-3.151825234	FALSE	FALSE
Q9BRV8	SIKE1	3.682542e-01	4.044893	2.919526e+00	2.518882e-02	0.5086312966	-3.152396248	FALSE	FALSE
P49336	CDK8	-4.245428e-01	4.038331	-2.880826e+00	2.653229e-02	0.5086312966	-3.153134823	FALSE	FALSE
Q8NBN3	TMEM87A	4.295926e-01	4.038442	2.903845e+00	2.572418e-02	0.5086312966	-3.154952506	FALSE	FALSE
Q9P0S2	COX16	-4.171800e-01	4.038625	-2.885914e+00	2.635135e-02	0.5086312966	-3.156844242	FALSE	FALSE
Q96HY6	DDRGK1	3.136676e-01	4.047274	2.858839e+00	2.732961e-02	0.5190949462	-3.159006110	FALSE	FALSE
P21127	CDK11B	-1.178400e-01	4.057584	-3.101023e+00	1.979383e-02	0.4982111824	-3.161937983	FALSE	FALSE
Q9H8H0	NOL11	-1.877854e-01	4.055017	-2.986411e+00	2.303595e-02	0.5064874863	-3.167215113	FALSE	FALSE
P11217	PYGM	-3.522478e-01	4.047527	-2.933795e+00	2.471204e-02	0.5075339421	-3.171173762	FALSE	FALSE
O75794	CDC123	-1.748051e-01	4.055615	-2.982373e+00	2.316015e-02	0.5064874863	-3.174530437	FALSE	FALSE
Q7RTV0	PHF5A	-2.083059e-01	4.053856	-3.331834e+00	1.466632e-02	0.4747587364	-3.174568905	FALSE	FALSE
O75886	STAM2	3.412799e-01	4.045080	2.829622e+00	2.842899e-02	0.5254695822	-3.183542593	FALSE	FALSE
Q9UBP6	METTL1	-2.241401e-01	4.053237	-2.939191e+00	2.453425e-02	0.5064874863	-3.193940888	FALSE	FALSE
O60927	PPP1R11	6.333095e-01	4.007607	2.924894e+00	2.500828e-02	0.5077091743	-3.196122708	FALSE	FALSE
O60763	USO1	1.496669e-01	4.056477	3.027410e+00	2.181479e-02	0.5064874863	-3.197442259	FALSE	FALSE
Q9Y508	RNF114	-1.617950e-01	4.056057	-3.016233e+00	2.214062e-02	0.5064874863	-3.201597975	FALSE	FALSE
Q6P4I2	WDR73	2.777946e-01	4.051882	2.835063e+00	2.822073e-02	0.5236829504	-3.208033707	FALSE	FALSE
Q14653	IRF3	-3.539334e-01	4.044255	-2.806224e+00	2.934346e-02	0.5256621428	-3.208403979	FALSE	FALSE
Q6PD74	AAGAB	2.498089e-01	4.051869	2.801254e+00	2.954172e-02	0.5256621428	-3.230168301	FALSE	FALSE
Q14257	RCN2	1.518163e-01	4.056310	3.144827e+00	1.868797e-02	0.4978187884	-3.232120153	FALSE	FALSE
Q15404	RSU1	-2.249379e-01	4.053133	-2.907608e+00	2.559462e-02	0.5086312966	-3.232847836	FALSE	FALSE
Q86WB0	ZC3HC1	-2.024083e-01	4.054580	-2.824839e+00	2.861341e-02	0.5256621428	-3.234970596	FALSE	FALSE
Q9Y2R9	MRPS7	-1.672014e-01	4.055922	-2.907992e+00	2.558142e-02	0.5086312966	-3.246789078	FALSE	FALSE
P20839	IMPDH1	-1.395941e-01	4.057034	-2.915041e+00	2.534070e-02	0.5086312966	-3.250994619	FALSE	FALSE
Q9NYP9	MIS18A	-3.758889e-01	4.041700	-2.775490e+00	3.059263e-02	0.5256621428	-3.254595446	FALSE	FALSE
Q96FV2	SCRN2	3.278092e-01	4.048891	2.836144e+00	2.817954e-02	0.5236829504	-3.263794712	FALSE	FALSE
P55084	HADHB	-1.299332e-01	4.057238	-2.980627e+00	2.321409e-02	0.5064874863	-3.265170104	FALSE	FALSE
Q9H6F5	CCDC86	1.336903e-01	4.057282	2.885249e+00	2.637493e-02	0.5086312966	-3.265717132	FALSE	FALSE
Q9BRQ0	PYGO2	3.076898e-01	4.048986	2.761058e+00	3.119864e-02	0.5256621428	-3.277800807	FALSE	FALSE
Q8N2M8	CLASRP	-3.147359e-01	4.050173	-2.814762e+00	2.900619e-02	0.5256621428	-3.280687380	FALSE	FALSE
Q92545	TMEM131	1.717532e+00	3.716840	3.039159e+00	2.147784e-02	0.5064874863	-3.281950515	FALSE	FALSE
Q96DE5	ANAPC16	3.556972e-01	4.043977	2.737875e+00	3.219900e-02	0.5256621428	-3.282362522	FALSE	FALSE
Q96DU3	SLAMF6	-3.634064e-01	4.048115	-2.931051e+00	2.480297e-02	0.5075339421	-3.285115225	FALSE	FALSE
Q9NUQ3	TXLNG	-1.405443e-01	4.057212	-2.821817e+00	2.873060e-02	0.5256621428	-3.287962449	FALSE	FALSE
Q9Y287	ITM2B	6.778922e-01	4.004386	2.834354e+00	2.824776e-02	0.5236829504	-3.290278157	FALSE	FALSE
Q9GZM8	NDEL1	4.237865e-01	4.035941	2.726223e+00	3.271465e-02	0.5256621428	-3.299270484	FALSE	FALSE
O43399	TPD52L2	3.241867e-01	4.046324	3.411179e+00	1.325392e-02	0.4559348336	-3.300579666	FALSE	FALSE
Q8IUH5	ZDHHC17	-9.285494e-01	3.963881	-2.783225e+00	3.027299e-02	0.5256621428	-3.300929154	FALSE	FALSE
Q5T5C0	STXBP5	5.033575e-01	4.032628	2.968596e+00	2.358935e-02	0.5064874863	-3.301398619	FALSE	FALSE
Q9BTT4	MED10	4.997476e-01	4.024380	2.718142e+00	3.307742e-02	0.5256621428	-3.301417463	FALSE	FALSE
P49321	NASP	2.220312e-01	4.053654	4.002905e+00	6.419023e-03	0.4055774265	-3.303318051	FALSE	FALSE
Q14146	URB2	-2.788989e-01	4.049937	-2.715432e+00	3.320001e-02	0.5256621428	-3.308303001	FALSE	FALSE
P98170	XIAP	-2.613910e-01	4.052962	-2.732975e+00	3.241479e-02	0.5256621428	-3.308795196	FALSE	FALSE
P42677	RPS27	-1.287416e-01	4.057147	-3.853565e+00	7.669114e-03	0.4202403152	-3.312026748	FALSE	FALSE
P22695	UQCRC2	-1.768544e-01	4.055216	-2.976410e+00	2.334489e-02	0.5064874863	-3.312760528	FALSE	FALSE
Q9Y6M7	SLC4A7	-2.848215e-01	4.051616	-2.742527e+00	3.199559e-02	0.5256621428	-3.316320657	FALSE	FALSE
P69905	HBA1	2.723710e-01	4.049658	2.971524e+00	2.349743e-02	0.5064874863	-3.317450628	FALSE	FALSE
P29966	MARCKS	4.470255e-01	4.039440	2.974268e+00	2.341162e-02	0.5064874863	-3.325682962	FALSE	FALSE
P30793	GCH1	3.159912e-01	4.047999	2.709051e+00	3.349058e-02	0.5256621428	-3.325946942	FALSE	FALSE
P14921	ETS1	-3.078205e-01	4.047328	-2.724963e+00	3.277095e-02	0.5256621428	-3.327087529	FALSE	FALSE
O75934	BCAS2	2.281673e-01	4.052335	2.884519e+00	2.640083e-02	0.5086312966	-3.332922730	FALSE	FALSE
P32929	CTH	7.444871e-01	3.999838	3.132339e+00	1.899626e-02	0.4982111824	-3.336362825	FALSE	FALSE
Q6ZWJ1	STXBP4	3.357316e-01	4.048371	2.778677e+00	3.046049e-02	0.5256621428	-3.339995454	FALSE	FALSE
Q14697	GANAB	-8.205131e-02	4.058210	-3.365264e+00	1.405216e-02	0.4703294549	-3.340512750	FALSE	FALSE
P20265	POU3F2	4.000327e-01	4.039385	2.681814e+00	3.476170e-02	0.5256621428	-3.343657025	FALSE	FALSE
Q9NZD8	SPG21	-3.951149e-01	4.040377	-2.678379e+00	3.492557e-02	0.5256621428	-3.344325245	FALSE	FALSE
Q02952	AKAP12	6.422471e-01	4.021143	3.445731e+00	1.268591e-02	0.4525686885	-3.347652252	FALSE	FALSE
Q5SW79	CEP170	1.932696e-01	4.055576	2.680406e+00	3.482876e-02	0.5256621428	-3.348900361	FALSE	FALSE
O00425	IGF2BP3	-1.923195e-01	4.054878	-2.742567e+00	3.199384e-02	0.5256621428	-3.349479534	FALSE	FALSE
Q9Y5Q8	GTF3C5	-1.574805e-01	4.056290	-2.837672e+00	2.812144e-02	0.5236829504	-3.351252855	FALSE	FALSE
Q92734	TFG	1.850720e-01	4.054781	2.967656e+00	2.361895e-02	0.5064874863	-3.354946756	FALSE	FALSE
Q15973	ZNF124	-9.093219e-01	3.981688	-3.621162e+00	1.018472e-02	0.4401828722	-3.357385004	FALSE	FALSE
O00399	DCTN6	3.759150e-01	4.040734	2.927604e+00	2.491769e-02	0.5075339421	-3.366590395	FALSE	FALSE
Q9NUL5	SHFL	3.415983e-01	4.046373	2.689806e+00	3.438352e-02	0.5256621428	-3.368009112	FALSE	FALSE
Q8IY95	TMEM192	3.900635e-01	4.042125	2.736853e+00	3.224390e-02	0.5256621428	-3.370033707	FALSE	FALSE
Q8WVC0	LEO1	-1.822107e-01	4.055145	-2.785120e+00	3.019521e-02	0.5256621428	-3.375975766	FALSE	FALSE
Q9BVC6	TMEM109	-3.692246e-01	4.041551	-2.739103e+00	3.214516e-02	0.5256621428	-3.377260593	FALSE	FALSE
Q96JY6	PDLIM2	-6.547731e-01	4.016793	-3.085762e+00	2.019558e-02	0.4982111824	-3.380888439	FALSE	FALSE
Q9H0F6	SHARPIN	3.537915e-01	4.043839	2.647679e+00	3.642728e-02	0.5340803607	-3.381942099	FALSE	FALSE
Q96EY5	MVB12A	6.359661e-01	4.013778	3.036573e+00	2.155152e-02	0.5064874863	-3.391582518	FALSE	FALSE
O94766	B3GAT3	-2.927499e-01	4.051445	-2.681834e+00	3.476074e-02	0.5256621428	-3.398239387	FALSE	FALSE
O95059	RPP14	-5.018851e-01	4.028366	-2.701943e+00	3.381747e-02	0.5256621428	-3.399449918	FALSE	FALSE
P35269	GTF2F1	1.251089e-01	4.057295	2.882453e+00	2.647428e-02	0.5086312966	-3.404821650	FALSE	FALSE
P63027	VAMP2	2.794921e-01	4.048334	2.761598e+00	3.117572e-02	0.5256621428	-3.411015493	FALSE	FALSE
Q9BSV6	TSEN34	3.165185e-01	4.047410	2.614945e+00	3.810399e-02	0.5347953943	-3.413760377	FALSE	FALSE
O96033	MOCS2	-5.925438e-01	4.009937	-2.617579e+00	3.796611e-02	0.5347953943	-3.414455816	FALSE	FALSE
Q92733	PRCC	2.197283e-01	4.053320	2.652946e+00	3.616486e-02	0.5340803607	-3.420635026	FALSE	FALSE
Q8WYH8	ING5	7.994629e-01	3.972280	2.599533e+00	3.892146e-02	0.5347953943	-3.429084076	FALSE	FALSE
O15541	RNF113A	2.596968e-01	4.050688	2.623708e+00	3.764728e-02	0.5347953943	-3.431987334	FALSE	FALSE
Q9Y2H0	DLGAP4	1.934661e-01	4.055388	2.607741e+00	3.848381e-02	0.5347953943	-3.433196771	FALSE	FALSE
Q7L775	EPM2AIP1	-7.635818e-01	4.003178	-3.217115e+00	1.700667e-02	0.4830517634	-3.433835906	FALSE	FALSE
Q16850	CYP51A1	3.991947e-01	4.037826	2.619649e+00	3.785811e-02	0.5347953943	-3.434753933	FALSE	FALSE
Q96B23	C18orf25	3.860524e-01	4.039218	2.581751e+00	3.988766e-02	0.5347953943	-3.447289422	FALSE	FALSE
Q4V328	GRIPAP1	1.705877e-01	4.056478	2.601505e+00	3.881583e-02	0.5347953943	-3.447652598	FALSE	FALSE
Q9BS16	CENPK	4.119056e-01	4.041147	2.711441e+00	3.338146e-02	0.5256621428	-3.448153879	FALSE	FALSE
Q9NQC1	JADE2	-3.704989e-01	4.045961	-2.708804e+00	3.350189e-02	0.5256621428	-3.449460667	FALSE	FALSE
Q5SRI9	MANEA	-4.881081e-01	4.035154	-2.788819e+00	3.004404e-02	0.5256621428	-3.449834174	FALSE	FALSE
O95486	SEC24A	-1.813234e-01	4.056070	-2.594328e+00	3.920171e-02	0.5347953943	-3.450022829	FALSE	FALSE
Q9BPX6	MICU1	-4.278508e-01	4.041788	-2.792016e+00	2.991402e-02	0.5256621428	-3.461567111	FALSE	FALSE
Q06945	SOX4	3.402339e-01	4.045448	2.575992e+00	4.020599e-02	0.5347953943	-3.462808944	FALSE	FALSE
Q14166	TTLL12	-1.446095e-01	4.056448	-3.091424e+00	2.004550e-02	0.4982111824	-3.465178771	FALSE	FALSE
P35579	MYH9	5.924403e-02	4.058547	3.482948e+00	1.210373e-02	0.4461090227	-3.466025923	FALSE	FALSE
Q9H5Q4	TFB2M	-2.745727e-01	4.050871	-2.565599e+00	4.078722e-02	0.5347953943	-3.467425811	FALSE	FALSE
P00491	PNP	-1.486327e-01	4.056351	-3.183086e+00	1.777676e-02	0.4958273630	-3.468297219	FALSE	FALSE
Q9NWZ5	UCKL1	-2.338630e-01	4.052875	-2.584112e+00	3.975793e-02	0.5347953943	-3.469100151	FALSE	FALSE
Q9BYD2	MRPL9	-2.380011e-01	4.051802	-2.644545e+00	3.658441e-02	0.5340803607	-3.470217869	FALSE	FALSE
O43805	SSNA1	3.857568e-01	4.037881	2.653182e+00	3.615318e-02	0.5340803607	-3.470277330	FALSE	FALSE
Q9H173	SIL1	-4.435918e-01	4.038783	-2.742911e+00	3.197882e-02	0.5256621428	-3.474649588	FALSE	FALSE
Q5VTL8	PRPF38B	-1.296278e-01	4.057365	-2.709295e+00	3.347946e-02	0.5256621428	-3.478694079	FALSE	FALSE
Q6UN15	FIP1L1	2.735165e-01	4.049386	2.996754e+00	2.272109e-02	0.5064874863	-3.481774001	FALSE	FALSE
O75410	TACC1	1.687620e-01	4.055688	2.684941e+00	3.461318e-02	0.5256621428	-3.488298900	FALSE	FALSE
P49137	MAPKAPK2	-2.364750e-01	4.052743	-2.561505e+00	4.101857e-02	0.5353491581	-3.488312995	FALSE	FALSE
Q02252	ALDH6A1	-2.693103e-01	4.050313	-2.549954e+00	4.167888e-02	0.5353491581	-3.489536444	FALSE	FALSE
Q86U28	ISCA2	3.290581e-01	4.046442	2.558621e+00	4.118242e-02	0.5353491581	-3.489741206	FALSE	FALSE
Q9BTC0	DIDO1	-1.715241e-01	4.055950	-2.606475e+00	3.855097e-02	0.5347953943	-3.490014732	FALSE	FALSE
Q96E39	RBMXL1	-3.344222e-01	4.046435	-2.544795e+00	4.197740e-02	0.5353491581	-3.495361249	FALSE	FALSE
Q6P474	PDXDC2P	-2.680220e-01	4.050413	-2.559595e+00	4.112698e-02	0.5353491581	-3.495505257	FALSE	FALSE
Q00577	PURA	-4.211713e-01	4.035696	-2.582776e+00	3.983129e-02	0.5347953943	-3.497248049	FALSE	FALSE
O15164	TRIM24	2.120694e-01	4.053554	2.603539e+00	3.870722e-02	0.5347953943	-3.497724067	FALSE	FALSE
O75319	DUSP11	-5.024384e-01	4.028094	-2.546156e+00	4.189845e-02	0.5353491581	-3.499748640	FALSE	FALSE
Q14696	MESD	-8.667175e-02	4.058205	-2.965931e+00	2.367334e-02	0.5064874863	-3.501692050	FALSE	FALSE
Q6NUK1	SLC25A24	-2.329716e-01	4.051960	-2.685993e+00	3.456339e-02	0.5256621428	-3.502899178	FALSE	FALSE
O75822	EIF3J	1.663468e-01	4.055581	3.169145e+00	1.810310e-02	0.4978187884	-3.508373383	FALSE	FALSE
Q6N043	ZNF280D	2.537113e-01	4.052078	2.522895e+00	4.326982e-02	0.5353491581	-3.509553025	FALSE	FALSE
P43243	MATR3	-7.892085e-02	4.058223	-3.620330e+00	1.019522e-02	0.4401828722	-3.515908538	FALSE	FALSE
P11498	PC	-1.889039e-01	4.054873	-2.601794e+00	3.880039e-02	0.5347953943	-3.519089309	FALSE	FALSE
P12429	ANXA3	-3.787259e-01	4.043124	-2.576545e+00	4.017531e-02	0.5347953943	-3.520267492	FALSE	FALSE
Q9NYK5	MRPL39	-2.583485e-01	4.050151	-2.743232e+00	3.196486e-02	0.5256621428	-3.521979852	FALSE	FALSE
P62942	FKBP1A	4.383539e-01	4.037446	3.727830e+00	8.932131e-03	0.4401828722	-3.526441208	FALSE	FALSE
Q9UKV3	ACIN1	7.926656e-02	4.058339	2.973589e+00	2.343282e-02	0.5064874863	-3.526577062	FALSE	FALSE
Q9NTJ4	MAN2C1	-9.199482e-01	3.975235	-3.186908e+00	1.768841e-02	0.4955955560	-3.530556387	FALSE	FALSE
Q6DCA0	AMMECR1L	-4.258989e-01	4.037484	-2.567660e+00	4.067124e-02	0.5347953943	-3.530578713	FALSE	FALSE
Q96CX2	KCTD12	-2.780020e-01	4.050607	-2.503658e+00	4.443951e-02	0.5353491581	-3.534031361	FALSE	FALSE
P61916	NPC2	2.411492e-01	4.051102	2.629565e+00	3.734526e-02	0.5347953943	-3.534454861	FALSE	FALSE
O43572	AKAP10	-4.926850e-01	4.036941	-2.807924e+00	2.927596e-02	0.5256621428	-3.534814055	FALSE	FALSE
Q14CW9	ATXN7L3	6.601273e-01	4.009118	2.971491e+00	2.349845e-02	0.5064874863	-3.540005484	FALSE	FALSE
Q5JTZ9	AARS2	-1.597849e-01	4.056447	-2.566650e+00	4.072800e-02	0.5347953943	-3.545283876	FALSE	FALSE
Q15545	TAF7	1.797862e-01	4.055261	2.572884e+00	4.037889e-02	0.5347953943	-3.546064907	FALSE	FALSE
Q9H0Q0	FAM49A	-2.773380e-01	4.049037	-2.899543e+00	2.587318e-02	0.5086312966	-3.546847680	FALSE	FALSE
Q9HBM0	VEZT	8.566265e-01	3.981076	3.085918e+00	2.019141e-02	0.4982111824	-3.547415458	FALSE	FALSE
P55212	CASP6	-3.056708e-01	4.047244	-2.947905e+00	2.425006e-02	0.5064874863	-3.553918766	FALSE	FALSE
Q06136	KDSR	-4.859732e-01	4.036754	-2.800337e+00	2.957845e-02	0.5256621428	-3.555578146	FALSE	FALSE
Q9NPJ6	MED4	1.730603e-01	4.055559	2.582815e+00	3.982911e-02	0.5347953943	-3.558534307	FALSE	FALSE
Q10567	AP1B1	-1.270612e-01	4.057117	-2.806711e+00	2.932412e-02	0.5256621428	-3.559812311	FALSE	FALSE
O00291	HIP1	3.411647e-01	4.042476	2.509039e+00	4.410903e-02	0.5353491581	-3.568951240	FALSE	FALSE
Q96GX5	MASTL	2.663926e-01	4.053237	2.506853e+00	4.424297e-02	0.5353491581	-3.574080045	FALSE	FALSE
Q9BXJ8	TMEM120A	-1.287229e+00	3.900348	-3.126375e+00	1.914545e-02	0.4982111824	-3.574420600	FALSE	FALSE
Q9BTV6	DPH7	-5.976185e-01	4.022209	-2.782827e+00	3.028933e-02	0.5256621428	-3.576310350	FALSE	FALSE
Q9UHR5	SAP30BP	1.639564e-01	4.055693	2.698216e+00	3.399024e-02	0.5256621428	-3.577069571	FALSE	FALSE
Q9BTE6	AARSD1	-1.474545e-01	4.056371	-2.749056e+00	3.171232e-02	0.5256621428	-3.578827661	FALSE	FALSE
P56645	PER3	6.083502e-01	4.005766	2.504454e+00	4.439048e-02	0.5353491581	-3.579250073	FALSE	FALSE
O43264	ZW10	1.269891e-01	4.057193	2.712211e+00	3.334635e-02	0.5256621428	-3.580672058	FALSE	FALSE
Q9H3C7	GGNBP2	4.707742e-01	4.031304	2.530949e+00	4.278970e-02	0.5353491581	-3.582634295	FALSE	FALSE
Q58FF6	HSP90AB4P	8.126664e-01	3.980183	3.285557e+00	1.556531e-02	0.4760291966	-3.583587193	FALSE	FALSE
Q86VR2	RETREG3	-3.128970e-01	4.046365	-2.456428e+00	4.745408e-02	0.5517437856	-3.584567621	FALSE	FALSE
Q15233	NONO	-1.291925e-01	4.057002	-3.538936e+00	1.128232e-02	0.4421527669	-3.589760936	FALSE	FALSE
Q9NSP4	CENPM	-2.713391e-01	4.049019	-2.528758e+00	4.291976e-02	0.5353491581	-3.592089684	FALSE	FALSE
Q9Y5N5	N6AMT1	-6.703468e-01	4.022725	-3.241020e+00	1.648739e-02	0.4760291966	-3.592091648	FALSE	FALSE
P24723	PRKCH	-2.518457e-01	4.050872	-2.535480e+00	4.252207e-02	0.5353491581	-3.595225863	FALSE	FALSE
P80217	IFI35	-2.276942e-01	4.052296	-2.534469e+00	4.258164e-02	0.5353491581	-3.596872420	FALSE	FALSE
P35226	BMI1	-3.045224e-01	4.046383	-2.458542e+00	4.731466e-02	0.5517437856	-3.598653908	FALSE	FALSE
Q9UKR5	ERG28	-3.867975e-01	4.039129	-2.435766e+00	4.883940e-02	0.5517437856	-3.601870172	FALSE	FALSE
P04004	VTN	3.303581e-01	4.043524	2.539671e+00	4.227613e-02	0.5353491581	-3.603488772	FALSE	FALSE
Q9UHQ9	CYB5R1	-3.111790e-01	4.048123	-2.444070e+00	4.827762e-02	0.5517437856	-3.604074719	FALSE	FALSE
Q9P000	COMMD9	-2.462570e-01	4.052543	-2.430297e+00	4.921307e-02	0.5517437856	-3.607216718	FALSE	FALSE
P53992	SEC24C	-1.377459e-01	4.056744	-2.755488e+00	3.143592e-02	0.5256621428	-3.609395034	FALSE	FALSE
Q8IV48	ERI1	-1.491396e-01	4.056629	-2.557594e+00	4.124092e-02	0.5353491581	-3.609957434	FALSE	FALSE
Q8NBI6	XXYLT1	-4.732591e-01	4.037954	-2.727829e+00	3.264305e-02	0.5256621428	-3.610193623	FALSE	FALSE
Q9NZI7	UBP1	-2.860380e-01	4.049519	-2.427860e+00	4.938050e-02	0.5517437856	-3.610494406	FALSE	FALSE
Q9NZL4	HSPBP1	-1.213920e-01	4.057219	-2.838302e+00	2.809752e-02	0.5236829504	-3.610674776	FALSE	FALSE
Q86XR8	CEP57	-4.017651e-01	4.040675	-2.510654e+00	4.401032e-02	0.5353491581	-3.611000559	FALSE	FALSE
Q13423	NNT	-1.045705e-01	4.057872	-2.726440e+00	3.270497e-02	0.5256621428	-3.612063964	FALSE	FALSE
Q6KCM7	SLC25A25	-5.471753e-01	4.025397	-2.663724e+00	3.563410e-02	0.5303999357	-3.613120989	FALSE	FALSE
Q9H6Y7	RNF167	-8.164440e-01	3.979714	-2.573725e+00	4.033203e-02	0.5347953943	-3.615028788	FALSE	FALSE
P07992	ERCC1	-2.088229e-01	4.054866	-2.424577e+00	4.960710e-02	0.5517437856	-3.615813963	FALSE	FALSE
Q96KG9	SCYL1	-1.799968e-01	4.055484	-2.484892e+00	4.561258e-02	0.5423952117	-3.618586902	FALSE	FALSE
Q56VL3	OCIAD2	-1.161495e-01	4.057460	-2.771670e+00	3.075181e-02	0.5256621428	-3.620201707	FALSE	FALSE
Q96LT9	RNPC3	-4.407827e-01	4.035070	-2.438732e+00	4.863797e-02	0.5517437856	-3.620434702	FALSE	FALSE
Q9BYD1	MRPL13	-1.757755e-01	4.055374	-2.525863e+00	4.309227e-02	0.5353491581	-3.621130282	FALSE	FALSE
Q00537	CDK17	-6.030313e-01	4.025088	-2.939452e+00	2.452569e-02	0.5064874863	-3.623171280	FALSE	FALSE
Q9BY77	POLDIP3	-1.390721e-01	4.056970	-2.569339e+00	4.057704e-02	0.5347953943	-3.625026604	FALSE	FALSE
Q9H993	ARMT1	-1.780703e-01	4.055687	-2.464623e+00	4.691609e-02	0.5517437856	-3.625064886	FALSE	FALSE
O94919	ENDOD1	5.804029e-01	4.008253	2.416535e+00	5.016663e-02	0.5517437856	-3.625554722	FALSE	FALSE
Q9UL26	RAB22A	-2.904009e-01	4.047830	-2.428037e+00	4.936834e-02	0.5517437856	-3.627092203	FALSE	FALSE
Q07960	ARHGAP1	-1.172093e-01	4.057601	-2.639685e+00	3.682945e-02	0.5340803607	-3.627166415	FALSE	FALSE
Q9BVC4	MLST8	3.580538e-01	4.041813	2.417900e+00	5.007119e-02	0.5517437856	-3.627476098	FALSE	FALSE
O43463	SUV39H1	-2.580803e-01	4.050290	-2.441981e+00	4.841831e-02	0.5517437856	-3.629143784	FALSE	FALSE
Q8ND25	ZNRF1	-7.330694e-01	3.997421	-2.664056e+00	3.561790e-02	0.5303999357	-3.635693066	FALSE	FALSE
Q69YU5	C12orf73	-7.355742e-01	3.993112	-2.517020e+00	4.362361e-02	0.5353491581	-3.636048033	FALSE	FALSE
Q9NYV6	RRN3	-3.547684e-01	4.043709	-2.405570e+00	5.094021e-02	0.5552358517	-3.642747592	FALSE	FALSE
P05026	ATP1B1	-3.998950e-01	4.039525	-2.417301e+00	5.011305e-02	0.5517437856	-3.643987810	FALSE	FALSE
Q07817	BCL2L1	2.227982e-01	4.052515	2.453284e+00	4.766219e-02	0.5517437856	-3.646811167	FALSE	FALSE
P00403	MT-CO2	-2.069509e-01	4.053529	-3.078888e+00	2.037940e-02	0.4987716700	-3.652009750	FALSE	FALSE
Q8N302	AGGF1	-2.999888e-01	4.050419	-2.428457e+00	4.933942e-02	0.5517437856	-3.653209538	FALSE	FALSE
Q6ZTN6	ANKRD13D	-6.643637e-01	4.004734	-2.665341e+00	3.555520e-02	0.5303999357	-3.654423906	FALSE	FALSE
O15321	TM9SF1	-4.445137e-01	4.032027	-2.382350e+00	5.261952e-02	0.5552358517	-3.656649158	FALSE	FALSE
O94763	URI1	1.606339e-01	4.055895	2.538498e+00	4.234480e-02	0.5353491581	-3.668030723	FALSE	FALSE
Q9NWS6	FAM118A	5.431938e-01	4.022726	2.530026e+00	4.284446e-02	0.5353491581	-3.669021820	FALSE	FALSE
Q6UXN9	WDR82	-1.584108e-01	4.055833	-2.791444e+00	2.993725e-02	0.5256621428	-3.669489705	FALSE	FALSE
O96005	CLPTM1	-2.138273e-01	4.054378	-2.372758e+00	5.332996e-02	0.5552358517	-3.671427034	FALSE	FALSE
Q92769	HDAC2	-2.693171e-01	4.049466	-2.791428e+00	2.993790e-02	0.5256621428	-3.678322668	FALSE	FALSE
Q96T23	RSF1	1.523094e-01	4.056742	2.438549e+00	4.865035e-02	0.5517437856	-3.678544750	FALSE	FALSE
Q99807	COQ7	-4.704393e-01	4.036752	-2.606848e+00	3.853116e-02	0.5347953943	-3.679924055	FALSE	FALSE
P61160	ACTR2	9.440892e-02	4.057877	3.093414e+00	1.999305e-02	0.4982111824	-3.680244407	FALSE	FALSE
Q9H6Y2	WDR55	-2.006649e-01	4.053841	-2.499055e+00	4.472428e-02	0.5366913652	-3.682940146	FALSE	FALSE
P10914	IRF1	2.622323e-01	4.051468	2.357192e+00	5.450412e-02	0.5556788408	-3.683364871	FALSE	FALSE
Q9C0F1	CEP44	2.558127e-01	4.051802	2.352907e+00	5.483200e-02	0.5556788408	-3.687851353	FALSE	FALSE
Q9HB19	PLEKHA2	-2.267130e-01	4.052813	-2.373126e+00	5.330248e-02	0.5552358517	-3.688702717	FALSE	FALSE
Q27J81	INF2	1.549539e-01	4.056840	2.404270e+00	5.103274e-02	0.5552358517	-3.689048145	FALSE	FALSE
P47813	EIF1AX	-8.447806e-01	3.936824	-2.350661e+00	5.500471e-02	0.5565182524	-3.692562131	FALSE	FALSE
Q16134	ETFDH	-2.063211e-01	4.054062	-2.394366e+00	5.174345e-02	0.5552358517	-3.693030514	FALSE	FALSE
Q96FZ7	CHMP6	2.794109e-01	4.047872	2.393512e+00	5.180522e-02	0.5552358517	-3.694579345	FALSE	FALSE
Q6IN84	MRM1	-3.170856e-01	4.049018	-2.392529e+00	5.187639e-02	0.5552358517	-3.694772921	FALSE	FALSE
Q9UHL4	DPP7	-2.805119e-01	4.050923	-2.347935e+00	5.521501e-02	0.5568263053	-3.706177127	FALSE	FALSE
P24534	EEF1B2	2.223345e-01	4.053126	3.507190e+00	1.174030e-02	0.4459874767	-3.714250123	FALSE	FALSE
Q9BX70	BTBD2	-3.561816e-01	4.044532	-2.355062e+00	5.466681e-02	0.5556788408	-3.715210053	FALSE	FALSE
P40616	ARL1	3.171717e-01	4.044790	2.367113e+00	5.375267e-02	0.5552358517	-3.717645358	FALSE	FALSE
Q9BY44	EIF2A	-1.443280e-01	4.056346	-2.655368e+00	3.604486e-02	0.5340803607	-3.718771701	FALSE	FALSE
P41134	ID1	3.699625e-01	4.042241	2.361855e+00	5.414961e-02	0.5552358517	-3.718786101	FALSE	FALSE
P45844	ABCG1	-4.161035e-01	4.040851	-2.451926e+00	4.775240e-02	0.5517437856	-3.719392701	FALSE	FALSE
P78411	IRX5	4.227200e-01	4.037901	2.406136e+00	5.089995e-02	0.5552358517	-3.719736229	FALSE	FALSE
P50897	PPT1	-1.573075e-01	4.055759	-2.782527e+00	3.030167e-02	0.5256621428	-3.728574445	FALSE	FALSE
Q96E52	OMA1	-3.536638e-01	4.042543	-2.317391e+00	5.762970e-02	0.5582888669	-3.728967339	FALSE	FALSE
P54619	PRKAG1	1.574672e-01	4.056126	2.452073e+00	4.774260e-02	0.5517437856	-3.737954075	FALSE	FALSE
Q9H5V9	CXorf56	-1.976374e-01	4.053812	-2.492685e+00	4.512155e-02	0.5393679992	-3.738010175	FALSE	FALSE
P04818	TYMS	-7.347397e-02	4.058383	-2.893659e+00	2.607846e-02	0.5086312966	-3.738455268	FALSE	FALSE
Q96AB6	NTAN1	-6.255244e-01	4.008246	-2.331386e+00	5.651004e-02	0.5575231398	-3.738784393	FALSE	FALSE
P55957	BID	2.030398e-01	4.053349	2.760661e+00	3.121546e-02	0.5256621428	-3.739712560	FALSE	FALSE
Q92844	TANK	5.954793e-01	4.020407	2.638146e+00	3.690739e-02	0.5340803607	-3.740037880	FALSE	FALSE
Q6PJG6	BRAT1	-2.159172e-01	4.053952	-2.310566e+00	5.818406e-02	0.5582888669	-3.742170621	FALSE	FALSE
Q93009	USP7	-1.129587e-01	4.057404	-2.812136e+00	2.910947e-02	0.5256621428	-3.743397372	FALSE	FALSE
O95352	ATG7	-2.413923e-01	4.051545	-2.323444e+00	5.714270e-02	0.5575231398	-3.744232714	FALSE	FALSE
Q92597	NDRG1	2.521657e-01	4.052776	2.301632e+00	5.891803e-02	0.5582888669	-3.744656653	FALSE	FALSE
P55036	PSMD4	2.811922e-01	4.048340	2.953794e+00	2.406002e-02	0.5064874863	-3.744925859	FALSE	FALSE
Q92830	KAT2A	-4.694579e-01	4.032748	-2.388117e+00	5.219715e-02	0.5552358517	-3.745758554	FALSE	FALSE
Q9NV96	TMEM30A	-2.725793e-01	4.048966	-2.355260e+00	5.465171e-02	0.5556788408	-3.745919969	FALSE	FALSE
P12259	F5	3.180406e-01	4.044349	2.356587e+00	5.455030e-02	0.5556788408	-3.747265093	FALSE	FALSE
Q6PML9	SLC30A9	-3.691503e-01	4.044576	-2.377656e+00	5.296592e-02	0.5552358517	-3.748751178	FALSE	FALSE
Q9Y6M9	NDUFB9	-2.245373e-01	4.052183	-2.638412e+00	3.689388e-02	0.5340803607	-3.749057113	FALSE	FALSE
Q9NXW2	DNAJB12	-2.233631e-01	4.053950	-2.292235e+00	5.970037e-02	0.5582888669	-3.750297817	FALSE	FALSE
Q8N0U8	VKORC1L1	-3.620630e-01	4.041517	-2.293190e+00	5.962032e-02	0.5582888669	-3.750574187	FALSE	FALSE
Q9UL63	MKLN1	-2.322439e-01	4.051871	-2.362755e+00	5.408140e-02	0.5552358517	-3.751407160	FALSE	FALSE
O75489	NDUFS3	-2.298506e-01	4.051633	-2.575217e+00	4.024901e-02	0.5347953943	-3.751434696	FALSE	FALSE
Q8IY63	AMOTL1	4.178995e-01	4.039245	2.394677e+00	5.172093e-02	0.5552358517	-3.752424193	FALSE	FALSE
P78330	PSPH	1.072074e-01	4.057772	2.590693e+00	3.939868e-02	0.5347953943	-3.754159679	FALSE	FALSE
Q8N3D4	EHBP1L1	3.361453e-01	4.046701	2.335541e+00	5.618198e-02	0.5575231398	-3.754559902	FALSE	FALSE
Q14011	CIRBP	1.995480e-01	4.053708	2.855323e+00	2.745948e-02	0.5199665822	-3.761105681	FALSE	FALSE
Q96AT9	RPE	1.885022e-01	4.054090	2.501997e+00	4.454210e-02	0.5355430697	-3.761503459	FALSE	FALSE
Q5VST6	ABHD17B	-3.438091e-01	4.042131	-2.283161e+00	6.046594e-02	0.5589956295	-3.767661462	FALSE	FALSE
Q13418	ILK	-1.547652e-01	4.056795	-2.334588e+00	5.625706e-02	0.5575231398	-3.770661561	FALSE	FALSE
Q96LI5	CNOT6L	2.381865e-01	4.051890	2.291664e+00	5.974823e-02	0.5582888669	-3.771338633	FALSE	FALSE
Q5T6F2	UBAP2	1.385725e-01	4.056604	2.566907e+00	4.071354e-02	0.5347953943	-3.772055858	FALSE	FALSE
Q8NEZ5	FBXO22	3.946456e-01	4.041558	2.370087e+00	5.352958e-02	0.5552358517	-3.773098727	FALSE	FALSE
O14879	IFIT3	-3.094606e-01	4.048624	-2.287734e+00	6.007882e-02	0.5589956295	-3.773713688	FALSE	FALSE
Q96JB5	CDK5RAP3	-1.661164e-01	4.055785	-2.401371e+00	5.123968e-02	0.5552358517	-3.773815645	FALSE	FALSE
Q9H7Z3	NRDE2	-2.193729e-01	4.053737	-2.275683e+00	6.110451e-02	0.5589956295	-3.775007046	FALSE	FALSE
Q9UJY4	GGA2	-3.205886e-01	4.048672	-2.317190e+00	5.764599e-02	0.5582888669	-3.775409497	FALSE	FALSE
O95402	MED26	2.966346e-01	4.049764	2.291309e+00	5.977802e-02	0.5582888669	-3.775805021	FALSE	FALSE
Q9HD34	LYRM4	-3.221063e-01	4.043741	-2.291711e+00	5.974429e-02	0.5582888669	-3.775813831	FALSE	FALSE
Q9Y3D8	AK6	-1.641553e-01	4.055457	-2.576935e+00	4.015365e-02	0.5347953943	-3.777148862	FALSE	FALSE
Q01415	GALK2	-2.384232e-01	4.052152	-2.272313e+00	6.139450e-02	0.5589956295	-3.777285770	FALSE	FALSE
Q9UHR6	ZNHIT2	-2.029757e-01	4.053916	-2.325782e+00	5.695565e-02	0.5575231398	-3.777613852	FALSE	FALSE
P13693	TPT1	-1.028025e-01	4.057666	-2.893781e+00	2.607420e-02	0.5086312966	-3.788392765	FALSE	FALSE
Q8N0S6	CENPL	4.709493e-01	4.029115	2.327979e+00	5.678051e-02	0.5575231398	-3.789237675	FALSE	FALSE
P09669	COX6C	-2.529889e-01	4.050663	-2.954314e+00	2.404332e-02	0.5064874863	-3.789685056	FALSE	FALSE
Q9H5K3	POMK	-6.219977e-01	4.016887	-2.567717e+00	4.066806e-02	0.5347953943	-3.790533199	FALSE	FALSE
Q5VTE6	ANGEL2	4.360171e-01	4.041810	2.522098e+00	4.331762e-02	0.5353491581	-3.791405589	FALSE	FALSE
Q9C073	FAM117A	4.793790e-01	4.027839	2.330162e+00	5.660705e-02	0.5575231398	-3.794527853	FALSE	FALSE
Q13569	TDG	4.045681e-01	4.039343	2.339148e+00	5.589880e-02	0.5575231398	-3.795511698	FALSE	FALSE
Q13526	PIN1	2.454494e-01	4.050363	2.684855e+00	3.461726e-02	0.5256621428	-3.796531504	FALSE	FALSE
Q96K17	BTF3L4	2.203120e-01	4.052248	2.629144e+00	3.736687e-02	0.5347953943	-3.798924873	FALSE	FALSE
Q8IYS2	KIAA2013	-1.978813e-01	4.055045	-2.257294e+00	6.270437e-02	0.5589956295	-3.799543088	FALSE	FALSE
P49821	NDUFV1	-1.041730e-01	4.057894	-2.531527e+00	4.275549e-02	0.5353491581	-3.802832425	FALSE	FALSE
Q8IXH7	NELFCD	-2.276633e-01	4.051809	-2.334781e+00	5.624186e-02	0.5575231398	-3.804238858	FALSE	FALSE
Q96B54	ZNF428	1.374994e-01	4.056528	2.838517e+00	2.808936e-02	0.5236829504	-3.805274800	FALSE	FALSE
P53985	SLC16A1	-1.053562e-01	4.057722	-2.634818e+00	3.707657e-02	0.5341954405	-3.805949060	FALSE	FALSE
Q9UMZ2	SYNRG	1.934474e-01	4.054545	2.288643e+00	6.000220e-02	0.5589956295	-3.810788887	FALSE	FALSE
Q9Y512	SAMM50	-1.722802e-01	4.055093	-2.751479e+00	3.160793e-02	0.5256621428	-3.812601661	FALSE	FALSE
Q8TAP6	CEP76	-3.527711e-01	4.044120	-2.259237e+00	6.253337e-02	0.5589956295	-3.813211644	FALSE	FALSE
Q15048	LRRC14	-2.875348e-01	4.049510	-2.232608e+00	6.492018e-02	0.5589956295	-3.814703487	FALSE	FALSE
Q8NEZ3	WDR19	5.317177e-01	4.030917	2.577822e+00	4.010455e-02	0.5347953943	-3.818437179	FALSE	FALSE
O00463	TRAF5	-6.290648e-01	4.018284	-2.677138e+00	3.498500e-02	0.5256621428	-3.819280201	FALSE	FALSE
Q9Y2D4	EXOC6B	-2.074274e-01	4.052954	-2.410453e+00	5.059420e-02	0.5552358517	-3.821236695	FALSE	FALSE
P13994	CCDC130	-3.955846e-01	4.039398	-2.267499e+00	6.181131e-02	0.5589956295	-3.821429084	FALSE	FALSE
Q9H900	ZWILCH	2.785801e-01	4.049482	2.219097e+00	6.616682e-02	0.5589956295	-3.822205180	FALSE	FALSE
Q49AM3	TTC31	-5.071638e-01	4.030513	-2.396593e+00	5.158273e-02	0.5552358517	-3.822869177	FALSE	FALSE
Q9BYD3	MRPL4	-3.401862e-01	4.040972	-2.296809e+00	5.931820e-02	0.5582888669	-3.823671340	FALSE	FALSE
P52429	DGKE	-3.366883e-01	4.046425	-2.260241e+00	6.244511e-02	0.5589956295	-3.823894061	FALSE	FALSE
O60861	GAS7	-2.505508e-01	4.050567	-2.257209e+00	6.271188e-02	0.5589956295	-3.826491394	FALSE	FALSE
Q9P015	MRPL15	-1.918099e-01	4.053880	-2.524697e+00	4.316188e-02	0.5353491581	-3.828215560	FALSE	FALSE
P31785	IL2RG	3.302230e-01	4.043008	2.213824e+00	6.665994e-02	0.5589956295	-3.828741541	FALSE	FALSE
P46926	GNPDA1	1.136463e-01	4.057361	2.675636e+00	3.505705e-02	0.5256621428	-3.829080499	FALSE	FALSE
P01732	CD8A	-7.673714e-01	3.985611	-2.575051e+00	4.025821e-02	0.5347953943	-3.829429708	FALSE	FALSE
Q9ULF5	SLC39A10	-2.984847e-01	4.048968	-2.226712e+00	6.546124e-02	0.5589956295	-3.829882358	FALSE	FALSE
P09668	CTSH	-3.742987e-01	4.038130	-2.224908e+00	6.562770e-02	0.5589956295	-3.829911718	FALSE	FALSE
O43865	AHCYL1	-1.232213e-01	4.057303	-2.464451e+00	4.692729e-02	0.5517437856	-3.831755656	FALSE	FALSE
P50336	PPOX	-1.887964e-01	4.055543	-2.226952e+00	6.543909e-02	0.5589956295	-3.832686278	FALSE	FALSE
L0R8F8	MIEF1	-2.369452e-01	4.050852	-2.419346e+00	4.997029e-02	0.5517437856	-3.832720655	FALSE	FALSE
Q9NSI2	FAM207A	-2.656524e-01	4.049904	-2.209198e+00	6.709571e-02	0.5589956295	-3.835765179	FALSE	FALSE
Q7Z624	CAMKMT	-4.677481e-01	4.029013	-2.255342e+00	6.287679e-02	0.5589956295	-3.835808785	FALSE	FALSE
Q9UKT9	IKZF3	-3.572027e-01	4.041366	-2.206414e+00	6.735938e-02	0.5589956295	-3.835897719	FALSE	FALSE
Q76L83	ASXL2	-3.436725e-01	4.047948	-2.298436e+00	5.918292e-02	0.5582888669	-3.836180825	FALSE	FALSE
O00287	RFXAP	4.428222e-01	4.032761	2.257094e+00	6.272208e-02	0.5589956295	-3.836367248	FALSE	FALSE
Q9GZY8	MFF	-2.616120e-01	4.049805	-2.257979e+00	6.264406e-02	0.5589956295	-3.836638914	FALSE	FALSE
Q9UBL0	ARPP21	5.262186e-01	4.021664	2.370060e+00	5.353159e-02	0.5552358517	-3.838844326	FALSE	FALSE
P23634	ATP2B4	-2.290600e-01	4.051955	-2.280807e+00	6.066617e-02	0.5589956295	-3.839291164	FALSE	FALSE
Q8N0X4	CLYBL	-3.897144e-01	4.038955	-2.214089e+00	6.663506e-02	0.5589956295	-3.841176555	FALSE	FALSE
Q9ULK4	MED23	-1.555207e-01	4.056747	-2.260907e+00	6.238673e-02	0.5589956295	-3.843976975	FALSE	FALSE
P63172	DYNLT1	2.747851e-01	4.050482	2.202125e+00	6.776763e-02	0.5589956295	-3.844371686	FALSE	FALSE
O15294	OGT	-1.243919e-01	4.057294	-2.435817e+00	4.883592e-02	0.5517437856	-3.847703592	FALSE	FALSE
Q7L3T8	PARS2	-4.969433e-01	4.021220	-2.198940e+00	6.807235e-02	0.5589956295	-3.847838626	FALSE	FALSE
Q99504	EYA3	2.060484e-01	4.053893	2.231058e+00	6.506202e-02	0.5589956295	-3.848300781	FALSE	FALSE
Q9UG22	GIMAP2	-6.081081e-01	4.011036	-2.399138e+00	5.139974e-02	0.5552358517	-3.849249519	FALSE	FALSE
Q8NFY9	KBTBD8	4.602405e-01	4.038105	2.448451e+00	4.798398e-02	0.5517437856	-3.850808693	FALSE	FALSE
P11441	UBL4A	-1.816563e-01	4.054620	-2.436723e+00	4.877424e-02	0.5517437856	-3.852668098	FALSE	FALSE
Q969H8	MYDGF	1.881782e-01	4.054026	2.526186e+00	4.307295e-02	0.5353491581	-3.852958792	FALSE	FALSE
P30405	PPIF	-4.667303e-01	4.027061	-2.345325e+00	5.541720e-02	0.5573246436	-3.854195294	FALSE	FALSE
P23396	RPS3	-1.358141e-01	4.056745	-3.414635e+00	1.319587e-02	0.4559348336	-3.854536666	FALSE	FALSE
Q8TBE0	BAHD1	-4.416834e-01	4.039434	-2.370475e+00	5.350051e-02	0.5552358517	-3.855405909	FALSE	FALSE
Q8TDZ2	MICAL1	-4.148247e-01	4.037794	-2.251247e+00	6.323986e-02	0.5589956295	-3.858908412	FALSE	FALSE
Q9NP50	SINHCAF	2.770816e-01	4.048647	2.187872e+00	6.914253e-02	0.5606592454	-3.860882671	FALSE	FALSE
Q96L73	NSD1	5.627780e-01	4.021132	2.382708e+00	5.259319e-02	0.5552358517	-3.860986327	FALSE	FALSE
Q8N5M4	TTC9C	-2.251929e-01	4.051591	-2.327103e+00	5.685035e-02	0.5575231398	-3.862672056	FALSE	FALSE
O43752	STX6	3.474269e-01	4.041371	2.176620e+00	7.024810e-02	0.5631195236	-3.864686595	FALSE	FALSE
P20339	RAB5A	-9.822345e-02	4.057795	-2.731020e+00	3.250129e-02	0.5256621428	-3.867002723	FALSE	FALSE
Q13472	TOP3A	-2.766382e-01	4.048594	-2.186085e+00	6.931691e-02	0.5606592454	-3.868431228	FALSE	FALSE
Q92917	GPKOW	-1.337175e-01	4.056690	-2.550240e+00	4.166238e-02	0.5353491581	-3.871237098	FALSE	FALSE
P80303	NUCB2	2.105154e-01	4.052815	2.320799e+00	5.735501e-02	0.5575231398	-3.871803205	FALSE	FALSE
Q8N8R3	SLC25A29	-4.592915e-01	4.028034	-2.167062e+00	7.120132e-02	0.5641479359	-3.873330214	FALSE	FALSE
Q7RTS9	DYM	-3.331145e-01	4.044639	-2.179624e+00	6.995114e-02	0.5631195236	-3.874463214	FALSE	FALSE
Q02127	DHODH	-2.439126e-01	4.051428	-2.182724e+00	6.964609e-02	0.5615216241	-3.875129841	FALSE	FALSE
Q969X5	ERGIC1	-2.323873e-01	4.052104	-2.192902e+00	6.865411e-02	0.5600872750	-3.876167245	FALSE	FALSE
Q92552	MRPS27	-1.582522e-01	4.055806	-2.369786e+00	5.355211e-02	0.5552358517	-3.876826891	FALSE	FALSE
Q08117	TLE5	-3.937311e-01	4.034346	-2.185664e+00	6.935804e-02	0.5606592454	-3.876990488	FALSE	FALSE
P42773	CDKN2C	2.156867e-01	4.053009	2.202562e+00	6.772587e-02	0.5589956295	-3.876998123	FALSE	FALSE
Q96HN2	AHCYL2	2.709245e-01	4.051522	2.173277e+00	7.057996e-02	0.5641479359	-3.877468221	FALSE	FALSE
P36404	ARL2	-1.547812e-01	4.056241	-2.293849e+00	5.956519e-02	0.5582888669	-3.878324200	FALSE	FALSE
Q14C86	GAPVD1	-1.701797e-01	4.055383	-2.329779e+00	5.663747e-02	0.5575231398	-3.879508752	FALSE	FALSE
Q14683	SMC1A	7.974131e-02	4.058238	2.763803e+00	3.108240e-02	0.5256621428	-3.881004773	FALSE	FALSE
P53675	CLTCL1	1.423576e-01	4.056346	2.944263e+00	2.436842e-02	0.5064874863	-3.882607104	FALSE	FALSE
Q8N3R9	MPP5	4.741487e-01	4.026687	2.210728e+00	6.695126e-02	0.5589956295	-3.884006909	FALSE	FALSE
O60701	UGDH	1.543932e-01	4.056115	2.320811e+00	5.735402e-02	0.5575231398	-3.888778727	FALSE	FALSE
Q9Y653	ADGRG1	3.146452e-01	4.046917	2.160513e+00	7.186214e-02	0.5641911624	-3.890565012	FALSE	FALSE
Q92560	BAP1	-3.217054e-01	4.045031	-2.151709e+00	7.276036e-02	0.5641911624	-3.891680876	FALSE	FALSE
P08559	PDHA1	-1.643428e-01	4.055270	-2.681396e+00	3.478159e-02	0.5256621428	-3.893378999	FALSE	FALSE
P78368	CSNK1G2	-2.414568e-01	4.052986	-2.146337e+00	7.331400e-02	0.5641911624	-3.893610582	FALSE	FALSE
Q14207	NPAT	-3.095789e-01	4.048398	-2.170676e+00	7.083938e-02	0.5641479359	-3.895026287	FALSE	FALSE
Q9UNP9	PPIE	1.327987e-01	4.056916	2.384014e+00	5.249732e-02	0.5552358517	-3.895829354	FALSE	FALSE
Q12894	IFRD2	-2.882888e-01	4.050111	-2.158660e+00	7.205019e-02	0.5641911624	-3.896068890	FALSE	FALSE
Q9Y282	ERGIC3	-1.619580e-01	4.055542	-2.383131e+00	5.256213e-02	0.5552358517	-3.897438090	FALSE	FALSE
Q9P013	CWC15	2.245655e-01	4.051632	2.676626e+00	3.500956e-02	0.5256621428	-3.901030213	FALSE	FALSE
Q7Z6V5	ADAT2	5.180582e-01	4.017844	2.137558e+00	7.422795e-02	0.5641911624	-3.902028444	FALSE	FALSE
Q92585	MAML1	2.834007e-01	4.049480	2.139550e+00	7.401959e-02	0.5641911624	-3.902067450	FALSE	FALSE
Q86TP1	PRUNE1	-2.490798e-01	4.051994	-2.137531e+00	7.423082e-02	0.5641911624	-3.902404804	FALSE	FALSE
Q03111	MLLT1	-3.076646e-01	4.044925	-2.160308e+00	7.188289e-02	0.5641911624	-3.902949324	FALSE	FALSE
Q8N4P3	HDDC3	3.001204e-01	4.046743	2.137256e+00	7.425966e-02	0.5641911624	-3.903924099	FALSE	FALSE
O75461	E2F6	5.123920e-01	4.024057	2.234819e+00	6.471853e-02	0.5589956295	-3.904585687	FALSE	FALSE
P23458	JAK1	-3.235215e-01	4.046176	-2.146800e+00	7.326607e-02	0.5641911624	-3.907990935	FALSE	FALSE
Q9NZL9	MAT2B	-7.525239e-02	4.058286	-2.865615e+00	2.708118e-02	0.5159590064	-3.908159834	FALSE	FALSE
Q15120	PDK3	-3.568886e-01	4.040605	-2.129971e+00	7.502725e-02	0.5662831882	-3.909286463	FALSE	FALSE
Q9BTK6	PAGR1	3.261414e-01	4.044373	2.129718e+00	7.505403e-02	0.5662831882	-3.909454286	FALSE	FALSE
Q15075	EEA1	1.248864e-01	4.057331	2.333108e+00	5.637385e-02	0.5575231398	-3.909640639	FALSE	FALSE
P11413	G6PD	-1.151561e-01	4.057301	-2.693660e+00	3.420269e-02	0.5256621428	-3.910282258	FALSE	FALSE
Q8IZM8	ZNF654	4.615816e-01	4.031464	2.216299e+00	6.642802e-02	0.5589956295	-3.911196256	FALSE	FALSE
Q6P1M9	ARMCX5	-5.753751e-01	4.025300	-2.447175e+00	4.806933e-02	0.5517437856	-3.911433109	FALSE	FALSE
Q9NXR5	ANKRD10	2.607585e-01	4.049826	2.132321e+00	7.477880e-02	0.5660517295	-3.912762814	FALSE	FALSE
P40222	TXLNA	-1.077773e-01	4.057594	-2.538592e+00	4.233932e-02	0.5353491581	-3.913684999	FALSE	FALSE
Q9BQA1	WDR77	1.275776e-01	4.056788	2.732114e+00	3.245285e-02	0.5256621428	-3.914713825	FALSE	FALSE
P51116	FXR2	1.877178e-01	4.055444	2.144383e+00	7.351646e-02	0.5641911624	-3.916277601	FALSE	FALSE
Q9H2Y7	ZNF106	3.157373e-01	4.047917	2.151580e+00	7.277358e-02	0.5641911624	-3.918674300	FALSE	FALSE
Q9HBM6	TAF9B	3.607784e-01	4.038606	2.120652e+00	7.602095e-02	0.5691918989	-3.919427661	FALSE	FALSE
P48735	IDH2	-1.130594e-01	4.057332	-3.004527e+00	2.248753e-02	0.5064874863	-3.922907057	FALSE	FALSE
P49840	GSK3A	-2.967189e-01	4.045739	-2.295167e+00	5.945510e-02	0.5582888669	-3.926902590	FALSE	FALSE
Q9Y3C0	WASHC3	3.521992e-01	4.037236	2.148619e+00	7.307823e-02	0.5641911624	-3.927845486	FALSE	FALSE
O76031	CLPX	-1.807416e-01	4.054453	-2.484498e+00	4.563758e-02	0.5423952117	-3.928246409	FALSE	FALSE
Q16537	PPP2R5E	-1.182227e-01	4.057611	-2.324326e+00	5.707207e-02	0.5575231398	-3.928435501	FALSE	FALSE
Q9Y250	LZTS1	-1.053331e+00	3.913520	-2.171307e+00	7.077631e-02	0.5641479359	-3.930793978	FALSE	FALSE
Q9Y3C4	TPRKB	1.893608e-01	4.054747	2.164793e+00	7.142958e-02	0.5641479359	-3.931211323	FALSE	FALSE
Q96MY1	NOL4L	-7.017729e-01	3.990462	-2.215704e+00	6.648372e-02	0.5589956295	-3.931720137	FALSE	FALSE
O00308	WWP2	-1.237531e-01	4.057315	-2.335804e+00	5.616128e-02	0.5575231398	-3.934345689	FALSE	FALSE
P63272	SUPT4H1	2.077956e-01	4.052746	2.430248e+00	4.921640e-02	0.5517437856	-3.938021778	FALSE	FALSE
O43292	GPAA1	4.046616e-01	4.036499	2.128940e+00	7.513655e-02	0.5662831882	-3.940494468	FALSE	FALSE
Q9BXW9	FANCD2	-1.748775e-01	4.055229	-2.218272e+00	6.624368e-02	0.5589956295	-3.940633242	FALSE	FALSE
P32780	GTF2H1	-3.948065e-01	4.037062	-2.116677e+00	7.644886e-02	0.5694426003	-3.940735344	FALSE	FALSE
Q99583	MNT	-7.579883e-01	3.976065	-2.160293e+00	7.188440e-02	0.5641911624	-3.942355287	FALSE	FALSE
Q8WUN7	UBTD2	3.618317e-01	4.040164	2.100572e+00	7.820781e-02	0.5706196512	-3.942446247	FALSE	FALSE
Q8WUF8	FAM172A	2.708610e-01	4.052056	2.109789e+00	7.719617e-02	0.5694511923	-3.946101193	FALSE	FALSE
O95831	AIFM1	-1.286494e-01	4.056809	-2.585245e+00	3.969581e-02	0.5347953943	-3.949357984	FALSE	FALSE
P29372	MPG	-2.848740e-01	4.047183	-2.107610e+00	7.743416e-02	0.5694511923	-3.951237586	FALSE	FALSE
Q9Y3B8	REXO2	-2.974929e-01	4.044860	-2.313119e+00	5.797602e-02	0.5582888669	-3.952225280	FALSE	FALSE
Q13404	UBE2V1	-2.726462e-01	4.050065	-3.217567e+00	1.699670e-02	0.4830517634	-3.952421185	FALSE	FALSE
Q9Y3D3	MRPS16	-2.299923e-01	4.051008	-2.294940e+00	5.947407e-02	0.5582888669	-3.952651713	FALSE	FALSE
Q8TDD1	DDX54	-1.757962e-01	4.054892	-2.243322e+00	6.394876e-02	0.5589956295	-3.953812746	FALSE	FALSE
Q13561	DCTN2	8.754918e-02	4.058047	2.682214e+00	3.474266e-02	0.5256621428	-3.956838148	FALSE	FALSE
P09110	ACAA1	-1.313923e-01	4.057037	-2.305779e+00	5.857614e-02	0.5582888669	-3.957711647	FALSE	FALSE
Q7Z422	SZRD1	3.336592e-01	4.041431	2.168594e+00	7.104770e-02	0.5641479359	-3.958431380	FALSE	FALSE
Q9GZS1	POLR1E	-1.822968e-01	4.055729	-2.107504e+00	7.744569e-02	0.5694511923	-3.958470534	FALSE	FALSE
Q8WW01	TSEN15	-2.450871e-01	4.049884	-2.203940e+00	6.759457e-02	0.5589956295	-3.958809723	FALSE	FALSE
P28331	NDUFS1	-1.089558e-01	4.057556	-2.488359e+00	4.539344e-02	0.5415726517	-3.959016077	FALSE	FALSE
Q15118	PDK1	-5.293906e-01	4.023987	-2.203338e+00	6.765191e-02	0.5589956295	-3.959162550	FALSE	FALSE
Q13363	CTBP1	-1.228829e-01	4.057023	-2.510154e+00	4.404088e-02	0.5353491581	-3.960136000	FALSE	FALSE
Q71F56	MED13L	-2.843504e-01	4.050912	-2.093668e+00	7.897432e-02	0.5711953455	-3.960325483	FALSE	FALSE
Q15418	RPS6KA1	2.235994e-01	4.053820	2.077440e+00	8.080616e-02	0.5711953455	-3.960511928	FALSE	FALSE
Q99519	NEU1	4.343979e-01	4.030951	2.097461e+00	7.855227e-02	0.5706196512	-3.961492967	FALSE	FALSE
Q96AC1	FERMT2	5.932478e-01	4.009376	2.197731e+00	6.818850e-02	0.5589956295	-3.962086774	FALSE	FALSE
O14602	EIF1AY	-1.684412e-01	4.055381	-3.031238e+00	2.170439e-02	0.5064874863	-3.962318474	FALSE	FALSE
Q9BWE0	REPIN1	-3.964127e-01	4.038144	-2.096962e+00	7.860765e-02	0.5706196512	-3.962416738	FALSE	FALSE
Q8WVK7	SKA2	-2.443929e-01	4.050711	-2.091933e+00	7.916817e-02	0.5711953455	-3.966292292	FALSE	FALSE
Q8IZQ5	SELENOH	2.939591e-01	4.044918	2.206968e+00	6.730678e-02	0.5589956295	-3.968425588	FALSE	FALSE
Q969S9	GFM2	-3.361407e-01	4.042372	-2.067741e+00	8.192144e-02	0.5711953455	-3.968674734	FALSE	FALSE
Q9BZ67	FRMD8	5.130660e-01	4.024078	2.212411e+00	6.679278e-02	0.5589956295	-3.969288314	FALSE	FALSE
Q8N371	KDM8	-7.284679e-01	3.992822	-2.308353e+00	5.836499e-02	0.5582888669	-3.969385880	FALSE	FALSE
O43422	THAP12	-2.361730e-01	4.052032	-2.084407e+00	8.001448e-02	0.5711953455	-3.970567557	FALSE	FALSE
Q9Y262	EIF3L	-1.337606e-01	4.056579	-2.638831e+00	3.687268e-02	0.5340803607	-3.970570153	FALSE	FALSE
P36969	GPX4	-1.232198e-01	4.057212	-2.360527e+00	5.425027e-02	0.5552358517	-3.971813945	FALSE	FALSE
Q86XZ4	SPATS2	5.242713e-01	4.017494	2.091974e+00	7.916358e-02	0.5711953455	-3.972356717	FALSE	FALSE
P48556	PSMD8	-1.720313e-01	4.054914	-2.737517e+00	3.221473e-02	0.5256621428	-3.973678895	FALSE	FALSE
Q9UKY1	ZHX1	2.422404e-01	4.052702	2.061412e+00	8.265758e-02	0.5714720784	-3.974586257	FALSE	FALSE
Q12800	TFCP2	-1.631201e-01	4.055674	-2.214863e+00	6.656248e-02	0.5589956295	-3.974754333	FALSE	FALSE
P29375	KDM5A	-3.552386e-01	4.040489	-2.065037e+00	8.223513e-02	0.5714720784	-3.974937299	FALSE	FALSE
P11274	BCR	2.378903e-01	4.053507	2.061513e+00	8.264575e-02	0.5714720784	-3.975413134	FALSE	FALSE
Q9H1Y0	ATG5	-3.100318e-01	4.044984	-2.066200e+00	8.210011e-02	0.5711953455	-3.977210125	FALSE	FALSE
Q9NWS8	RMND1	-3.285468e-01	4.042332	-2.058632e+00	8.298298e-02	0.5721944583	-3.977852407	FALSE	FALSE
Q96NB2	SFXN2	-2.851487e-01	4.047907	-2.068158e+00	8.187320e-02	0.5711953455	-3.978982789	FALSE	FALSE
Q96NW4	ANKRD27	-4.383260e-01	4.034202	-2.127502e+00	7.528923e-02	0.5664531195	-3.979908510	FALSE	FALSE
Q92574	TSC1	4.747082e-01	4.029979	2.157867e+00	7.213090e-02	0.5641911624	-3.982468061	FALSE	FALSE
Q13330	MTA1	-1.670647e-01	4.055518	-2.200425e+00	6.793009e-02	0.5589956295	-3.982953053	FALSE	FALSE
A1L0T0	ILVBL	1.813243e-01	4.055158	2.113938e+00	7.674521e-02	0.5694511923	-3.983191923	FALSE	FALSE
Q9ULH7	MRTFB	2.004433e-01	4.054685	2.069485e+00	8.171970e-02	0.5711953455	-3.983815767	FALSE	FALSE
P32019	INPP5B	-2.154830e-01	4.054530	-2.053164e+00	8.362696e-02	0.5724880634	-3.984553087	FALSE	FALSE
O96000	NDUFB10	-1.016826e-01	4.057660	-2.634419e+00	3.709691e-02	0.5341954405	-3.985696654	FALSE	FALSE
Q9NWX5	ASB6	-2.942157e-01	4.048809	-2.052175e+00	8.374394e-02	0.5724880634	-3.986089136	FALSE	FALSE
Q9BV57	ADI1	-1.916027e-01	4.053674	-2.239367e+00	6.430563e-02	0.5589956295	-3.986651934	FALSE	FALSE
Q7Z7F7	MRPL55	-2.914214e-01	4.045425	-2.203500e+00	6.763645e-02	0.5589956295	-3.987409225	FALSE	FALSE
Q9BZF1	OSBPL8	-1.905687e-01	4.053714	-2.251187e+00	6.324519e-02	0.5589956295	-3.992576660	FALSE	FALSE
P53701	HCCS	-1.466835e-01	4.056899	-2.140891e+00	7.387964e-02	0.5641911624	-3.993515788	FALSE	FALSE
Q9Y608	LRRFIP2	2.005333e-01	4.053695	2.117105e+00	7.640271e-02	0.5694426003	-3.993882263	FALSE	FALSE
P49757	NUMB	1.541991e-01	4.056482	2.135342e+00	7.446055e-02	0.5649572218	-3.995233844	FALSE	FALSE
P48960	CD97	4.832824e-01	4.033353	2.244348e+00	6.385655e-02	0.5589956295	-3.996128400	FALSE	FALSE
P49815	TSC2	-2.838098e-01	4.047556	-2.061305e+00	8.267002e-02	0.5714720784	-3.996397881	FALSE	FALSE
Q32MZ4	LRRFIP1	1.461970e-01	4.056123	2.377758e+00	5.295844e-02	0.5552358517	-3.996459774	FALSE	FALSE
Q8IXJ6	SIRT2	-5.153796e-01	4.014175	-2.044961e+00	8.460237e-02	0.5726024203	-3.997745420	FALSE	FALSE
Q9BVV7	TIMM21	2.668763e-01	4.050046	2.036410e+00	8.563143e-02	0.5726024203	-3.998390630	FALSE	FALSE
Q9HBL8	NMRAL1	-2.179462e-01	4.051785	-2.196830e+00	6.827508e-02	0.5589956295	-3.999589033	FALSE	FALSE
Q96PK6	RBM14	-5.366740e-02	4.058628	-2.888718e+00	2.625220e-02	0.5086312966	-4.001889706	FALSE	FALSE
Q9C0J8	WDR33	-1.687474e-01	4.055282	-2.217928e+00	6.627578e-02	0.5589956295	-4.004003757	FALSE	FALSE
Q6L8Q7	PDE12	-1.145111e-01	4.057426	-2.382587e+00	5.260207e-02	0.5552358517	-4.005404409	FALSE	FALSE
O14745	SLC9A3R1	1.577722e-01	4.055557	2.907630e+00	2.559386e-02	0.5086312966	-4.006744597	FALSE	FALSE
O00151	PDLIM1	1.494437e-01	4.056077	2.265571e+00	6.197900e-02	0.5589956295	-4.007034310	FALSE	FALSE
Q8TAQ2	SMARCC2	-1.472350e-01	4.056039	-2.761409e+00	3.118373e-02	0.5256621428	-4.008447288	FALSE	FALSE
O14717	TRDMT1	5.240335e-01	4.013501	2.047230e+00	8.433138e-02	0.5726024203	-4.008648332	FALSE	FALSE
Q12968	NFATC3	3.318618e-01	4.042648	2.024254e+00	8.711600e-02	0.5768633371	-4.009313604	FALSE	FALSE
Q86UX7	FERMT3	-1.515859e-01	4.055748	-2.481901e+00	4.580254e-02	0.5433128887	-4.010925484	FALSE	FALSE
Q9P2E3	ZNFX1	3.000592e-01	4.048914	2.036784e+00	8.558618e-02	0.5726024203	-4.014027296	FALSE	FALSE
Q5VZ89	DENND4C	1.648881e-01	4.056210	2.080171e+00	8.049491e-02	0.5711953455	-4.015151772	FALSE	FALSE
Q9H9F9	ACTR5	-2.536029e-01	4.048951	-2.106226e+00	7.758571e-02	0.5694511923	-4.019993534	FALSE	FALSE
Q9NZD2	GLTP	-3.097262e-01	4.043017	-2.073775e+00	8.122576e-02	0.5711953455	-4.020051828	FALSE	FALSE
Q8NFH4	NUP37	1.566279e-01	4.055544	2.386102e+00	5.234432e-02	0.5552358517	-4.020638184	FALSE	FALSE
Q9Y6R4	MAP3K4	-2.206121e-01	4.052592	-2.047962e+00	8.424422e-02	0.5726024203	-4.022387524	FALSE	FALSE
Q15119	PDK2	-4.899670e-01	4.030612	-2.169640e+00	7.094298e-02	0.5641479359	-4.022882483	FALSE	FALSE
Q9NXE8	CWC25	-1.762970e-01	4.055108	-2.110168e+00	7.715490e-02	0.5694511923	-4.023656761	FALSE	FALSE
O00567	NOP56	-1.412930e-01	4.056279	-2.361692e+00	5.416195e-02	0.5552358517	-4.023932524	FALSE	FALSE
Q8IYB8	SUPV3L1	-1.594393e-01	4.056401	-2.084118e+00	8.004713e-02	0.5711953455	-4.024925614	FALSE	FALSE
Q9NQ50	MRPL40	-2.966776e-01	4.045472	-2.240915e+00	6.416573e-02	0.5589956295	-4.024987255	FALSE	FALSE
Q9H871	RMND5A	-1.912208e-01	4.054453	-2.075910e+00	8.098111e-02	0.5711953455	-4.025439592	FALSE	FALSE
Q6N063	OGFOD2	-6.656669e-01	4.004385	-2.233126e+00	6.487292e-02	0.5589956295	-4.026638318	FALSE	FALSE
Q9NVN8	GNL3L	-1.620113e-01	4.056573	-2.057341e+00	8.313464e-02	0.5724880634	-4.027893323	FALSE	FALSE
Q92882	OSTF1	9.838656e-02	4.057687	2.748686e+00	3.172832e-02	0.5256621428	-4.029047486	FALSE	FALSE
Q8NDZ2	SIMC1	6.474771e-01	4.004362	2.231942e+00	6.498107e-02	0.5589956295	-4.029402768	FALSE	FALSE
Q15526	SURF1	-2.449697e-01	4.050413	-2.033580e+00	8.597470e-02	0.5742776341	-4.029731982	FALSE	FALSE
Q6QNY1	BLOC1S2	2.687592e-01	4.046800	2.189630e+00	6.897140e-02	0.5606592454	-4.030124763	FALSE	FALSE
P40855	PEX19	6.256578e-01	3.989733	2.007036e+00	8.926322e-02	0.5802820152	-4.030902015	FALSE	FALSE
P03915	MT-ND5	-6.778077e-01	3.987528	-2.006663e+00	8.931020e-02	0.5802820152	-4.031389098	FALSE	FALSE
Q9NRN9	METTL5	-1.880999e-01	4.054553	-2.077999e+00	8.074229e-02	0.5711953455	-4.031475752	FALSE	FALSE
P13051	UNG	-1.623706e-01	4.055183	-2.467411e+00	4.673450e-02	0.5517437856	-4.032368467	FALSE	FALSE
Q9UGU5	HMGXB4	4.948331e-01	4.030446	2.203526e+00	6.763395e-02	0.5589956295	-4.033172502	FALSE	FALSE
P14735	IDE	-1.611733e-01	4.055444	-2.209386e+00	6.707793e-02	0.5589956295	-4.033771077	FALSE	FALSE
Q14376	GALE	2.421808e-01	4.050280	2.050637e+00	8.392622e-02	0.5726024203	-4.034828506	FALSE	FALSE
Q9NYA4	MTMR4	-4.116371e-01	4.035383	-2.007668e+00	8.918342e-02	0.5802820152	-4.037836679	FALSE	FALSE
Q6P4A7	SFXN4	-3.521501e-01	4.041714	-2.003444e+00	8.971777e-02	0.5811008780	-4.038580591	FALSE	FALSE
Q9Y2K5	R3HDM2	-4.327995e-01	4.042094	-2.205427e+00	6.745307e-02	0.5589956295	-4.040968553	FALSE	FALSE
Q9NRH1	YAE1	7.817395e-01	3.962280	2.098982e+00	7.838369e-02	0.5706196512	-4.043206914	FALSE	FALSE
O75081	CBFA2T3	-3.688204e-01	4.038681	-1.990420e+00	9.138563e-02	0.5839787997	-4.043768123	FALSE	FALSE
Q9BQ39	DDX50	-8.838900e-02	4.058112	-2.458309e+00	4.732999e-02	0.5517437856	-4.044911674	FALSE	FALSE
Q49MG5	MAP9	3.413320e-01	4.045725	2.030241e+00	8.638161e-02	0.5751343625	-4.047914325	FALSE	FALSE
Q96BW5	PTER	-2.369955e-01	4.051803	-1.996989e+00	9.054055e-02	0.5838024994	-4.048474582	FALSE	FALSE
Q9Y2H1	STK38L	-2.292160e-01	4.051595	-2.025274e+00	8.699046e-02	0.5768633371	-4.048579456	FALSE	FALSE
Q9UID6	ZNF639	3.407630e-01	4.042145	1.980531e+00	9.267268e-02	0.5861381114	-4.049859961	FALSE	FALSE
Q6SPF0	SAMD1	-2.685468e-01	4.047213	-2.038985e+00	8.532027e-02	0.5726024203	-4.050542581	FALSE	FALSE
O95544	NADK	-5.134979e-01	4.023984	-2.085538e+00	7.988674e-02	0.5711953455	-4.050645232	FALSE	FALSE
Q16854	DGUOK	-1.559889e-01	4.056876	-2.037699e+00	8.547552e-02	0.5726024203	-4.050722557	FALSE	FALSE
Q9NXV2	KCTD5	-2.298536e-01	4.050560	-2.152552e+00	7.267384e-02	0.5641911624	-4.051027027	FALSE	FALSE
Q9BT09	CNPY3	1.767057e-01	4.054468	2.302005e+00	5.888717e-02	0.5582888669	-4.053401410	FALSE	FALSE
Q9UJS0	SLC25A13	-3.838134e-01	4.042718	-2.064052e+00	8.234970e-02	0.5714720784	-4.053564113	FALSE	FALSE
P48634	PRRC2A	1.711415e-01	4.054927	2.188504e+00	6.908097e-02	0.5606592454	-4.054432342	FALSE	FALSE
Q96IK1	BOD1	4.595503e-01	4.026322	2.043282e+00	8.480343e-02	0.5726024203	-4.055252119	FALSE	FALSE
Q3ZCW2	LGALSL	5.300780e-01	4.008082	1.976344e+00	9.322298e-02	0.5870872527	-4.058904508	FALSE	FALSE
Q9Y5X3	SNX5	-1.354249e-01	4.056566	-2.323613e+00	5.712917e-02	0.5575231398	-4.061099268	FALSE	FALSE
Q01826	SATB1	-6.971766e-02	4.058412	-2.651675e+00	3.622803e-02	0.5340803607	-4.063498583	FALSE	FALSE
Q9UG63	ABCF2	-1.134555e-01	4.057256	-2.687356e+00	3.449897e-02	0.5256621428	-4.064687859	FALSE	FALSE
Q7L8L6	FASTKD5	-2.562088e-01	4.049124	-2.018035e+00	8.788554e-02	0.5771025846	-4.066500587	FALSE	FALSE
Q9NYV4	CDK12	-2.536144e-01	4.049830	-1.989945e+00	9.144697e-02	0.5839787997	-4.069238662	FALSE	FALSE
Q8WXF1	PSPC1	-1.214438e-01	4.056967	-2.578935e+00	4.004295e-02	0.5347953943	-4.070621619	FALSE	FALSE
Q2VPK5	CTU2	-1.357736e-01	4.056900	-2.146451e+00	7.330219e-02	0.5641911624	-4.073589974	FALSE	FALSE
P25686	DNAJB2	3.205706e-01	4.044541	1.955264e+00	9.604412e-02	0.5911930989	-4.075185620	FALSE	FALSE
Q16777	HIST2H2AC	-5.110416e-01	4.026100	-3.139740e+00	1.881292e-02	0.4978187884	-4.075476540	FALSE	FALSE
Q9H9J2	MRPL44	-2.526156e-01	4.048791	-2.243033e+00	6.397485e-02	0.5589956295	-4.076817613	FALSE	FALSE
Q6PJG2	MIDEAS	-2.583653e-01	4.051822	-1.946156e+00	9.728916e-02	0.5946596521	-4.081848775	FALSE	FALSE
Q8NBZ0	INO80E	2.939164e-01	4.049151	1.956126e+00	9.592701e-02	0.5911930989	-4.083119536	FALSE	FALSE
Q15326	ZMYND11	-7.563029e-01	3.975477	-2.204318e+00	6.755855e-02	0.5589956295	-4.083810617	FALSE	FALSE
Q8WUH1	CHURC1	-2.388318e-01	4.049745	-2.146201e+00	7.332803e-02	0.5641911624	-4.084224683	FALSE	FALSE
P54274	TERF1	-4.531212e-01	4.030765	-2.019803e+00	8.766609e-02	0.5768633371	-4.084816321	FALSE	FALSE
Q9Y6G9	DYNC1LI1	-8.992839e-02	4.058102	-2.389385e+00	5.210472e-02	0.5552358517	-4.085499367	FALSE	FALSE
Q8NHH9	ATL2	2.951745e-01	4.044386	2.022594e+00	8.732072e-02	0.5768633371	-4.087309639	FALSE	FALSE
Q9NW82	WDR70	1.532048e-01	4.055598	2.362853e+00	5.407404e-02	0.5552358517	-4.090901439	FALSE	FALSE
Q7LDG7	RASGRP2	-9.793174e-01	3.927688	-2.184308e+00	6.949079e-02	0.5610000017	-4.091850164	FALSE	FALSE
P0DTU4	P0DTU4	2.085611e-01	4.052893	2.675551e+00	3.506112e-02	0.5256621428	-4.092629179	FALSE	FALSE
Q92759	GTF2H4	-2.441714e-01	4.051104	-1.948176e+00	9.701163e-02	0.5941602685	-4.093738832	FALSE	FALSE
Q9ULX3	NOB1	-1.528840e-01	4.055696	-2.237362e+00	6.448729e-02	0.5589956295	-4.094398828	FALSE	FALSE
Q99871	HAUS7	3.181515e-01	4.041673	1.948349e+00	9.698783e-02	0.5941602685	-4.095601353	FALSE	FALSE
Q9H9Q4	NHEJ1	5.494358e-01	4.004751	1.939005e+00	9.827797e-02	0.5954375547	-4.098030463	FALSE	FALSE
Q92564	DCUN1D4	-2.135949e-01	4.051882	-2.124637e+00	7.559444e-02	0.5669622687	-4.098987590	FALSE	FALSE
Q9P0L0	VAPA	-1.489054e-01	4.055837	-2.261361e+00	6.234692e-02	0.5589956295	-4.099269228	FALSE	FALSE
Q5BKZ1	ZNF326	1.683991e-01	4.054761	2.507487e+00	4.420407e-02	0.5353491581	-4.099402404	FALSE	FALSE
Q9NRP2	CMC2	-2.159489e-01	4.051445	-2.238510e+00	6.438322e-02	0.5589956295	-4.100782318	FALSE	FALSE
Q86SX6	GLRX5	-2.992089e-01	4.043631	-2.036952e+00	8.556586e-02	0.5726024203	-4.102555075	FALSE	FALSE
Q9C026	TRIM9	2.929510e-01	4.045355	1.945487e+00	9.738128e-02	0.5946596521	-4.102890458	FALSE	FALSE
Q13867	BLMH	-1.168614e-01	4.057104	-2.695540e+00	3.411484e-02	0.5256621428	-4.104022953	FALSE	FALSE
O95625	ZBTB11	-2.343802e-01	4.053649	-1.919087e+00	1.010851e-01	0.5961776329	-4.104518253	FALSE	FALSE
Q14168	MPP2	5.665839e-01	4.002305	1.989924e+00	9.144970e-02	0.5839787997	-4.104676475	FALSE	FALSE
Q9H2C0	GAN	-2.516896e-01	4.051160	-1.920394e+00	1.008985e-01	0.5961776329	-4.104787001	FALSE	FALSE
Q9NZ72	STMN3	-2.448633e-01	4.049370	-2.003470e+00	8.971448e-02	0.5811008780	-4.106377012	FALSE	FALSE
P62875	POLR2L	4.230439e-01	4.029227	2.160349e+00	7.187876e-02	0.5641911624	-4.106426527	FALSE	FALSE
O43760	SYNGR2	1.686538e-01	4.054898	2.198865e+00	6.807958e-02	0.5589956295	-4.106631662	FALSE	FALSE
O75446	SAP30	1.869945e-01	4.053783	2.097915e+00	7.850187e-02	0.5706196512	-4.108583560	FALSE	FALSE
O15234	CASC3	2.618283e-01	4.047063	1.993045e+00	9.104691e-02	0.5839787997	-4.109964460	FALSE	FALSE
Q96EV8	DTNBP1	2.378068e-01	4.051762	1.922311e+00	1.006254e-01	0.5961776329	-4.110293252	FALSE	FALSE
O95394	PGM3	-2.660412e-01	4.049221	-1.910213e+00	1.023613e-01	0.5961776329	-4.115045199	FALSE	FALSE
Q96RD7	PANX1	2.855452e-01	4.048754	1.907968e+00	1.026866e-01	0.5961776329	-4.116350212	FALSE	FALSE
Q96QE5	TEFM	-3.543603e-01	4.045749	-1.967914e+00	9.434114e-02	0.5870872527	-4.116496243	FALSE	FALSE
A0A075B6N2	TRBV20-1	2.044142e-01	4.052602	2.426478e+00	4.947575e-02	0.5517437856	-4.116538899	FALSE	FALSE
Q6NZY4	ZCCHC8	1.101782e-01	4.057674	2.203605e+00	6.762639e-02	0.5589956295	-4.116977081	FALSE	FALSE
Q96PP9	GBP4	3.763174e-01	4.035914	1.904938e+00	1.031274e-01	0.5961776329	-4.116992924	FALSE	FALSE
Q9Y394	DHRS7	-2.605252e-01	4.048521	-1.931311e+00	9.935305e-02	0.5961776329	-4.117595208	FALSE	FALSE
Q16822	PCK2	-2.518792e-01	4.049753	-1.915028e+00	1.016669e-01	0.5961776329	-4.122237510	FALSE	FALSE
Q12972	PPP1R8	1.288785e-01	4.056850	2.195378e+00	6.841492e-02	0.5589956295	-4.122657112	FALSE	FALSE
Q9UL42	PNMA2	-2.303005e-01	4.052763	-1.903202e+00	1.033808e-01	0.5961776329	-4.123082844	FALSE	FALSE
Q9ULV3	CIZ1	1.598129e-01	4.056417	1.969622e+00	9.411357e-02	0.5870872527	-4.123895972	FALSE	FALSE
Q07866	KLC1	-1.278014e-01	4.056787	-2.316097e+00	5.773436e-02	0.5582888669	-4.124756296	FALSE	FALSE
Q9NZ08	ERAP1	-1.107865e-01	4.057507	-2.265920e+00	6.194856e-02	0.5589956295	-4.124824001	FALSE	FALSE
O15066	KIF3B	7.536705e-01	3.977717	2.110710e+00	7.709584e-02	0.5694511923	-4.125920189	FALSE	FALSE
P61244	MAX	3.932522e-01	4.032369	2.262228e+00	6.227098e-02	0.5589956295	-4.126303418	FALSE	FALSE
O75943	RAD17	3.673628e-01	4.038472	1.904688e+00	1.031639e-01	0.5961776329	-4.126472615	FALSE	FALSE
Q15293	RCN1	1.842233e-01	4.053734	2.303914e+00	5.872967e-02	0.5582888669	-4.126899197	FALSE	FALSE
P46779	RPL28	-1.432432e-01	4.056206	-2.816026e+00	2.895660e-02	0.5256621428	-4.127579602	FALSE	FALSE
Q6P1R3	MSANTD2	-4.800320e-01	4.023453	-1.940704e+00	9.804217e-02	0.5952500504	-4.129034740	FALSE	FALSE
Q6P1K2	PMF1	-1.775365e-01	4.054449	-2.098142e+00	7.847677e-02	0.5706196512	-4.130401751	FALSE	FALSE
Q9NUX5	POT1	-3.161715e-01	4.043108	-1.899083e+00	1.039845e-01	0.5961776329	-4.130911654	FALSE	FALSE
Q9H7X7	IFT22	2.731608e-01	4.047599	1.915347e+00	1.016210e-01	0.5961776329	-4.131110253	FALSE	FALSE
A2RTX5	TARS3	2.635138e-01	4.049114	2.692206e+00	3.427078e-02	0.5256621428	-4.131172857	FALSE	FALSE
O75676	RPS6KA4	3.291926e-01	4.046825	1.929124e+00	9.966075e-02	0.5961776329	-4.131236714	FALSE	FALSE
Q9H1P3	OSBPL2	4.260794e-01	4.027127	1.893301e+00	1.048377e-01	0.5964933222	-4.132131969	FALSE	FALSE
P28482	MAPK1	-1.010344e-01	4.057597	-2.618305e+00	3.792818e-02	0.5347953943	-4.132176478	FALSE	FALSE
Q32P44	EML3	-3.071981e-01	4.047227	-1.891893e+00	1.050466e-01	0.5964933222	-4.133528955	FALSE	FALSE
Q99487	PAFAH2	-5.123004e-01	4.023933	-2.025115e+00	8.700996e-02	0.5768633371	-4.134131152	FALSE	FALSE
Q8WV22	NSMCE1	-2.099042e-01	4.052639	-1.974316e+00	9.349082e-02	0.5870872527	-4.135218363	FALSE	FALSE
Q8IZH2	XRN1	-1.822807e-01	4.054873	-1.952497e+00	9.642068e-02	0.5917114603	-4.138149610	FALSE	FALSE
O75554	WBP4	2.039862e-01	4.052168	2.083156e+00	8.015606e-02	0.5711953455	-4.139935197	FALSE	FALSE
Q99618	CDCA3	3.376012e-01	4.038383	1.886943e+00	1.057841e-01	0.5976546719	-4.140840004	FALSE	FALSE
P78536	ADAM17	-6.816164e-01	3.993308	-2.001427e+00	8.997398e-02	0.5821513761	-4.142173423	FALSE	FALSE
Q5T5Y3	CAMSAP1	-3.582459e-01	4.042046	-1.899858e+00	1.038706e-01	0.5961776329	-4.146542819	FALSE	FALSE
Q9NXG2	THUMPD1	-1.178843e-01	4.057318	-2.187977e+00	6.913227e-02	0.5606592454	-4.147900346	FALSE	FALSE
P30825	SLC7A1	-2.612069e-01	4.047524	-2.128576e+00	7.517519e-02	0.5662831882	-4.148003807	FALSE	FALSE
Q96KQ7	EHMT2	1.823074e-01	4.053932	2.185859e+00	6.933895e-02	0.5606592454	-4.148096591	FALSE	FALSE
O60504	SORBS3	2.833720e-01	4.045727	1.932658e+00	9.916398e-02	0.5961776329	-4.149274482	FALSE	FALSE
Q8N488	RYBP	4.054828e-01	4.032264	1.874658e+00	1.076364e-01	0.6032338319	-4.149527087	FALSE	FALSE
Q9NY93	DDX56	-1.569185e-01	4.055418	-2.151473e+00	7.278453e-02	0.5641911624	-4.150081121	FALSE	FALSE
A0JLT2	MED19	-7.056115e-01	3.963782	-1.918277e+00	1.012009e-01	0.5961776329	-4.153120411	FALSE	FALSE
O43776	NARS1	-8.948429e-02	4.057948	-2.504282e+00	4.440105e-02	0.5353491581	-4.153767839	FALSE	FALSE
Q9NPE2	NGRN	4.212319e-01	4.030694	1.873797e+00	1.077674e-01	0.6032338319	-4.154136622	FALSE	FALSE
Q9Y259	CHKB	-5.826802e-01	4.013381	-2.052151e+00	8.374679e-02	0.5724880634	-4.156291678	FALSE	FALSE
Q3LXA3	TKFC	-1.558161e-01	4.055964	-2.019868e+00	8.765793e-02	0.5768633371	-4.156550005	FALSE	FALSE
O96007	MOCS2	2.686070e-01	4.047033	1.918678e+00	1.011436e-01	0.5961776329	-4.156828253	FALSE	FALSE
Q16594	TAF9	-1.775147e-01	4.054551	-2.039366e+00	8.527429e-02	0.5726024203	-4.156886526	FALSE	FALSE
Q96CW1	AP2M1	-1.495420e-01	4.055776	-2.252773e+00	6.310430e-02	0.5589956295	-4.157163312	FALSE	FALSE
Q9H3L0	MMADHC	4.758477e-01	4.020217	1.858784e+00	1.100775e-01	0.6099967438	-4.157934700	FALSE	FALSE
Q71SY5	MED25	6.846920e-01	3.979036	1.896584e+00	1.043525e-01	0.5964933222	-4.158580529	FALSE	FALSE
Q9Y2R5	MRPS17	2.984200e-01	4.042866	1.910035e+00	1.023870e-01	0.5961776329	-4.160210304	FALSE	FALSE
Q92542	NCSTN	-1.438246e-01	4.056413	-2.072829e+00	8.133442e-02	0.5711953455	-4.160314427	FALSE	FALSE
Q12846	STX4	-2.877482e-01	4.045649	-1.917425e+00	1.013229e-01	0.5961776329	-4.160432313	FALSE	FALSE
Q12772	SREBF2	3.978777e-01	4.031341	1.854424e+00	1.107574e-01	0.6109474108	-4.160569430	FALSE	FALSE
Q7Z434	MAVS	-1.766590e-01	4.054126	-2.210684e+00	6.695538e-02	0.5589956295	-4.161926678	FALSE	FALSE
P78559	MAP1A	1.111413e-01	4.057662	2.142142e+00	7.374928e-02	0.5641911624	-4.163979148	FALSE	FALSE
Q96I25	RBM17	-1.097876e-01	4.057378	-2.363620e+00	5.401598e-02	0.5552358517	-4.166050864	FALSE	FALSE
Q13630	TSTA3	-3.107756e-01	4.044027	-2.210217e+00	6.699951e-02	0.5589956295	-4.168057879	FALSE	FALSE
Q9UET6	FTSJ1	-1.942552e-01	4.054496	-1.886927e+00	1.057864e-01	0.5976546719	-4.168368097	FALSE	FALSE
O95236	APOL3	-4.082065e-01	4.031055	-1.854107e+00	1.108071e-01	0.6109474108	-4.168597370	FALSE	FALSE
P28161	GSTM2	-2.506180e-01	4.048840	-2.105674e+00	7.764614e-02	0.5694511923	-4.168822736	FALSE	FALSE
Q68CQ7	GLT8D1	-3.715535e-01	4.042331	-1.901594e+00	1.036160e-01	0.5961776329	-4.170682377	FALSE	FALSE
Q53GL7	PARP10	-3.417564e-01	4.043260	-1.861071e+00	1.097224e-01	0.6093281732	-4.170829038	FALSE	FALSE
Q6NT76	HMBOX1	-5.312060e-01	4.009853	-1.888398e+00	1.055668e-01	0.5976546719	-4.174474402	FALSE	FALSE
O95267	RASGRP1	8.967219e-01	3.920929	1.899116e+00	1.039796e-01	0.5961776329	-4.176336036	FALSE	FALSE
Q5SVZ6	ZMYM1	3.881708e-01	4.039579	1.888133e+00	1.056063e-01	0.5976546719	-4.178741353	FALSE	FALSE
P49459	UBE2A	4.808602e-01	4.016066	1.877717e+00	1.071721e-01	0.6032338319	-4.180356296	FALSE	FALSE
Q8IYH5	ZZZ3	3.159942e-01	4.045946	1.836873e+00	1.135366e-01	0.6183102719	-4.182947977	FALSE	FALSE
Q9NZJ0	DTL	-1.587935e-01	4.055366	-2.073640e+00	8.124122e-02	0.5711953455	-4.184892798	FALSE	FALSE
Q9NXR8	ING3	1.845013e-01	4.055030	1.872620e+00	1.079467e-01	0.6032338319	-4.190879855	FALSE	FALSE
Q08752	PPID	-1.283686e-01	4.056627	-2.432791e+00	4.904227e-02	0.5517437856	-4.191245395	FALSE	FALSE
Q92820	GGH	-1.171300e-01	4.057148	-2.265696e+00	6.196812e-02	0.5589956295	-4.192804674	FALSE	FALSE
Q96JI7	SPG11	-4.290441e-01	4.034474	-1.895656e+00	1.044894e-01	0.5964933222	-4.194605796	FALSE	FALSE
O75688	PPM1B	1.626111e-01	4.055008	2.139031e+00	7.407386e-02	0.5641911624	-4.195989776	FALSE	FALSE
P14550	AKR1A1	-1.232118e-01	4.056825	-2.428106e+00	4.936357e-02	0.5517437856	-4.196538304	FALSE	FALSE
P11177	PDHB	-2.004364e-01	4.052872	-2.440186e+00	4.853954e-02	0.5517437856	-4.197500965	FALSE	FALSE
A6NJ78	METTL15	-3.481098e-01	4.039878	-1.812688e+00	1.174787e-01	0.6276341911	-4.197684054	FALSE	FALSE
Q6ICG6	KIAA0930	2.265216e-01	4.052711	1.818838e+00	1.164637e-01	0.6269800917	-4.199996292	FALSE	FALSE
Q6F5E8	CARMIL2	-1.396555e-01	4.056752	-1.988002e+00	9.169868e-02	0.5841545632	-4.201081911	FALSE	FALSE
Q7L3B6	CDC37L1	2.953116e-01	4.044747	1.804986e+00	1.187619e-01	0.6306807326	-4.203322031	FALSE	FALSE
Q9HD20	ATP13A1	-1.801105e-01	4.056131	-1.829370e+00	1.147455e-01	0.6221363913	-4.204971364	FALSE	FALSE
Q96JC9	EAF1	-4.453807e-01	4.027200	-1.810202e+00	1.178915e-01	0.6288446394	-4.205347409	FALSE	FALSE
Q5T0N5	FNBP1L	-2.804154e-01	4.047519	-1.799355e+00	1.197088e-01	0.6322490611	-4.207439632	FALSE	FALSE
Q8NBL1	POGLUT1	-2.353525e-01	4.051218	-1.821272e+00	1.160644e-01	0.6261136874	-4.210143153	FALSE	FALSE
P10155	RO60	1.271963e-01	4.056698	2.249348e+00	6.340907e-02	0.5589956295	-4.213427335	FALSE	FALSE
P55735	SEC13	2.581829e-01	4.048384	2.442848e+00	4.835984e-02	0.5517437856	-4.213450141	FALSE	FALSE
Q9BQ70	TCF25	-2.263789e-01	4.052058	-1.815031e+00	1.170910e-01	0.6276341911	-4.213949479	FALSE	FALSE
Q9NUE0	ZDHHC18	-7.506583e-01	3.967629	-1.838298e+00	1.133084e-01	0.6182841771	-4.214968768	FALSE	FALSE
Q9UBU7	DBF4	8.708923e-01	3.931105	1.894304e+00	1.046892e-01	0.5964933222	-4.215518660	FALSE	FALSE
Q9BYG5	PARD6B	2.774057e-01	4.049163	1.786842e+00	1.218394e-01	0.6358436327	-4.217042041	FALSE	FALSE
Q96K37	SLC35E1	-2.732393e-01	4.047619	-1.791859e+00	1.209808e-01	0.6356205765	-4.217452283	FALSE	FALSE
Q53HL2	CDCA8	-1.978093e-01	4.052675	-1.981081e+00	9.260058e-02	0.5861381114	-4.217910374	FALSE	FALSE
Q96NC0	ZMAT2	-1.715656e-01	4.054349	-2.338231e+00	5.597063e-02	0.5575231398	-4.218887884	FALSE	FALSE
Q02809	PLOD1	2.617941e-01	4.052526	1.789695e+00	1.213505e-01	0.6357039508	-4.219764602	FALSE	FALSE
O95872	GPANK1	-3.362089e-01	4.041268	-1.783175e+00	1.224709e-01	0.6360748942	-4.220004048	FALSE	FALSE
Q8N5F7	NKAP	2.349176e-01	4.049716	1.903698e+00	1.033084e-01	0.5961776329	-4.222814085	FALSE	FALSE
P16455	MGMT	-1.603806e-01	4.055075	-2.125758e+00	7.547489e-02	0.5669622687	-4.223792177	FALSE	FALSE
Q5VU43	PDE4DIP	2.855234e-01	4.049277	1.782798e+00	1.225359e-01	0.6360748942	-4.224151366	FALSE	FALSE
Q9Y276	BCS1L	-4.612095e-01	4.024899	-1.791025e+00	1.211232e-01	0.6356205765	-4.225473811	FALSE	FALSE
A9UHW6	MIF4GD	2.329366e-01	4.053550	1.775613e+00	1.237829e-01	0.6360748942	-4.226243454	FALSE	FALSE
P61457	PCBD1	-4.186512e-01	4.025146	-1.781205e+00	1.228113e-01	0.6360748942	-4.227398467	FALSE	FALSE
P54198	HIRA	-1.503585e-01	4.057004	-1.857721e+00	1.102429e-01	0.6100305282	-4.229269207	FALSE	FALSE
Q02086	SP2	-2.389613e-01	4.052175	-1.768310e+00	1.250632e-01	0.6366761338	-4.234387962	FALSE	FALSE
Q8WWY3	PRPF31	-1.513280e-01	4.055529	-2.374390e+00	5.320841e-02	0.5552358517	-4.237364783	FALSE	FALSE
Q9H7D7	WDR26	-1.704028e-01	4.054708	-1.968973e+00	9.419994e-02	0.5870872527	-4.238771078	FALSE	FALSE
P36915	GNL1	-9.981807e-02	4.057903	-2.142701e+00	7.369115e-02	0.5641911624	-4.238894979	FALSE	FALSE
Q96LW7	CARD19	-4.278642e-01	4.027450	-1.759134e+00	1.266898e-01	0.6396522950	-4.240584592	FALSE	FALSE
O75478	TADA2A	-6.563912e-01	3.970249	-1.785313e+00	1.221024e-01	0.6358436327	-4.242174407	FALSE	FALSE
Q9HCM4	EPB41L5	7.235878e-01	3.953176	1.790389e+00	1.212319e-01	0.6356205765	-4.245684693	FALSE	FALSE
O43808	SLC25A17	-2.943314e-01	4.044042	-1.770599e+00	1.246605e-01	0.6360748942	-4.246436754	FALSE	FALSE
Q15717	ELAVL1	-9.777565e-02	4.057663	-2.820028e+00	2.880023e-02	0.5256621428	-4.247993247	FALSE	FALSE
Q8NE86	MCU	-1.796110e-01	4.055231	-1.810100e+00	1.179084e-01	0.6288446394	-4.248643790	FALSE	FALSE
P09497	CLTB	2.737472e-01	4.045417	1.997404e+00	9.048745e-02	0.5838024994	-4.248668331	FALSE	FALSE
Q9HA65	TBC1D17	-2.508820e-01	4.052713	-1.744891e+00	1.292554e-01	0.6418198262	-4.250905011	FALSE	FALSE
Q9H6H4	REEP4	-4.762733e-01	4.006976	-1.746584e+00	1.289479e-01	0.6418198262	-4.251094312	FALSE	FALSE
Q9UDY4	DNAJB4	-1.936603e-01	4.053043	-2.141131e+00	7.385462e-02	0.5641911624	-4.252530403	FALSE	FALSE
P19387	POLR2C	1.112795e-01	4.057260	2.246643e+00	6.365076e-02	0.5589956295	-4.253619339	FALSE	FALSE
O15315	RAD51B	-3.082153e-01	4.043644	-1.741039e+00	1.299580e-01	0.6424332535	-4.253676697	FALSE	FALSE
Q01105	SET	2.628545e-01	4.050563	3.298180e+00	1.531430e-02	0.4760291966	-4.253949579	FALSE	FALSE
Q9Y3I1	FBXO7	-2.228178e-01	4.050483	-1.930188e+00	9.951092e-02	0.5961776329	-4.254198015	FALSE	FALSE
Q5SWX8	ODR4	3.984053e-01	4.030295	1.741540e+00	1.298663e-01	0.6424332535	-4.254269399	FALSE	FALSE
Q86Y56	DNAAF5	-1.623318e-01	4.055522	-1.891539e+00	1.050992e-01	0.5964933222	-4.256032887	FALSE	FALSE
Q9NQG6	MIEF1	-3.266809e-01	4.042561	-1.738275e+00	1.304644e-01	0.6426694021	-4.256454827	FALSE	FALSE
Q6UUV9	CRTC1	3.700139e-01	4.034985	1.739746e+00	1.301946e-01	0.6424332535	-4.256660603	FALSE	FALSE
Q7Z6K3	PTAR1	-2.098182e-01	4.053594	-1.760137e+00	1.265110e-01	0.6394744969	-4.257885503	FALSE	FALSE
O43524	FOXO3	3.140785e-01	4.047856	1.748265e+00	1.286431e-01	0.6418198262	-4.263861366	FALSE	FALSE
Q9UKL3	CASP8AP2	3.730753e-01	4.041501	1.769905e+00	1.247823e-01	0.6360748942	-4.266163788	FALSE	FALSE
Q9UQN3	CHMP2B	1.643813e-01	4.055051	1.926428e+00	1.000413e-01	0.5961776329	-4.269909182	FALSE	FALSE
Q15111	PLCL1	2.747509e-01	4.048858	1.719003e+00	1.340483e-01	0.6448825464	-4.270768921	FALSE	FALSE
Q96CP2	FLYWCH2	3.123126e-01	4.040919	2.085400e+00	7.990236e-02	0.5711953455	-4.272583152	FALSE	FALSE
P08648	ITGA5	3.607267e-01	4.038178	1.720251e+00	1.338133e-01	0.6448825464	-4.273105326	FALSE	FALSE
Q6PI26	SHQ1	-4.775415e-01	4.018895	-1.721887e+00	1.335059e-01	0.6448825464	-4.273773782	FALSE	FALSE
P53041	PPP5C	-1.142062e-01	4.057122	-2.313113e+00	5.797653e-02	0.5582888669	-4.276018194	FALSE	FALSE
O75665	OFD1	4.349467e-01	4.030485	1.757857e+00	1.269178e-01	0.6399634589	-4.277592924	FALSE	FALSE
Q96DP5	MTFMT	-4.947669e-01	4.018645	-1.755740e+00	1.272966e-01	0.6401715535	-4.277706738	FALSE	FALSE
Q6ZSS7	MFSD6	-7.317756e-01	3.960962	-1.717321e+00	1.343655e-01	0.6448825464	-4.279618243	FALSE	FALSE
Q8IZL8	PELP1	-1.171031e-01	4.057249	-2.067867e+00	8.190682e-02	0.5711953455	-4.280317518	FALSE	FALSE
Q8NB91	FANCB	5.162803e-01	4.000046	1.716282e+00	1.345618e-01	0.6448825464	-4.282443092	FALSE	FALSE
Q02078	MEF2A	-4.258642e-01	4.025025	-1.713587e+00	1.350724e-01	0.6448825464	-4.283465375	FALSE	FALSE
Q6PIZ9	TRAT1	3.064046e-01	4.040905	1.799688e+00	1.196526e-01	0.6322490611	-4.283757500	FALSE	FALSE
P63092	GNAS	-1.374717e-01	4.056128	-2.321737e+00	5.727958e-02	0.5575231398	-4.285551430	FALSE	FALSE
P38432	COIL	-1.823004e-01	4.053960	-1.853029e+00	1.109759e-01	0.6109474108	-4.285702639	FALSE	FALSE
O43684	BUB3	-1.331893e-01	4.056533	-2.791797e+00	2.992292e-02	0.5256621428	-4.289554858	FALSE	FALSE
Q6VN20	RANBP10	-1.421435e-01	4.056646	-1.872015e+00	1.080390e-01	0.6032338319	-4.289941334	FALSE	FALSE
O75386	TULP3	-6.125616e-01	3.977884	-1.693683e+00	1.389015e-01	0.6448825464	-4.290709829	FALSE	FALSE
Q8WVL7	ANKRD49	-4.002973e-01	4.037588	-1.739050e+00	1.303221e-01	0.6424798743	-4.291095300	FALSE	FALSE
Q9BZL4	PPP1R12C	-1.863330e-01	4.055458	-1.728572e+00	1.322570e-01	0.6448825464	-4.291096364	FALSE	FALSE
Q13557	CAMK2D	2.647454e-01	4.048123	1.706084e+00	1.365037e-01	0.6448825464	-4.291539670	FALSE	FALSE
Q9NX58	LYAR	2.147929e-01	4.050880	1.847964e+00	1.117725e-01	0.6135598995	-4.291782839	FALSE	FALSE
Q7Z7H5	TMED4	-1.441156e-01	4.055898	-2.074538e+00	8.113826e-02	0.5711953455	-4.292427623	FALSE	FALSE
Q9UKG1	APPL1	-1.188720e-01	4.057085	-2.111615e+00	7.699739e-02	0.5694511923	-4.294666857	FALSE	FALSE
Q9NVN3	RIC8B	-4.183664e-01	4.025915	-1.692985e+00	1.390376e-01	0.6448825464	-4.296012547	FALSE	FALSE
Q9Y6J9	TAF6L	2.710381e-01	4.047478	1.695646e+00	1.385192e-01	0.6448825464	-4.296333756	FALSE	FALSE
P53805	RCAN1	-2.433801e-01	4.048251	-1.921074e+00	1.008015e-01	0.5961776329	-4.297152156	FALSE	FALSE
Q8WXD5	GEMIN6	-2.359442e-01	4.049579	-1.979205e+00	9.284660e-02	0.5866388947	-4.297502595	FALSE	FALSE
Q7Z4G4	TRMT11	-4.197695e-01	4.030517	-1.693876e+00	1.388638e-01	0.6448825464	-4.299246823	FALSE	FALSE
Q9BYD6	MRPL1	-2.526751e-01	4.048520	-2.088523e+00	7.955054e-02	0.5711953455	-4.299990243	FALSE	FALSE
Q15019	SEPTIN2	-9.098817e-02	4.057831	-2.471158e+00	4.649158e-02	0.5504318686	-4.301312062	FALSE	FALSE
Q5T160	RARS2	-2.215470e-01	4.052845	-1.695573e+00	1.385333e-01	0.6448825464	-4.302926615	FALSE	FALSE
Q14966	ZNF638	1.952418e-01	4.053375	1.771327e+00	1.245326e-01	0.6360748942	-4.304125584	FALSE	FALSE
Q7Z2T5	TRMT1L	-1.752956e-01	4.054784	-1.801842e+00	1.192898e-01	0.6318583380	-4.304425348	FALSE	FALSE
P11117	ACP2	-2.705181e-01	4.046330	-1.722945e+00	1.333075e-01	0.6448825464	-4.304974324	FALSE	FALSE
Q92558	WASF1	3.482194e-01	4.034290	1.777321e+00	1.234854e-01	0.6360748942	-4.306419664	FALSE	FALSE
Q8N9N7	LRRC57	-3.400765e-01	4.036577	-1.673945e+00	1.428014e-01	0.6495449856	-4.306522406	FALSE	FALSE
Q96CB8	INTS12	-3.035551e-01	4.041169	-1.704385e+00	1.368298e-01	0.6448825464	-4.307106148	FALSE	FALSE
Q96QR8	PURB	-2.623471e-01	4.046437	-1.845486e+00	1.121642e-01	0.6151645778	-4.307430946	FALSE	FALSE
Q16667	CDKN3	-5.082975e-01	4.009875	-1.696544e+00	1.383446e-01	0.6448825464	-4.308223961	FALSE	FALSE
Q9H089	LSG1	-1.406546e-01	4.056042	-2.053866e+00	8.354404e-02	0.5724880634	-4.308709545	FALSE	FALSE
P53814	SMTN	-3.581913e-01	4.040077	-1.680378e+00	1.415189e-01	0.6482061193	-4.309470795	FALSE	FALSE
Q8NFG4	FLCN	2.849174e-01	4.046551	1.669998e+00	1.435937e-01	0.6509022248	-4.309631391	FALSE	FALSE
Q13425	SNTB2	-2.442552e-01	4.049805	-1.695247e+00	1.385968e-01	0.6448825464	-4.310134202	FALSE	FALSE
P17098	ZNF8	2.381130e-01	4.051231	1.678425e+00	1.419071e-01	0.6482061193	-4.310875239	FALSE	FALSE
P41223	BUD31	-1.976603e-01	4.052735	-2.309893e+00	5.823900e-02	0.5582888669	-4.313811324	FALSE	FALSE
Q8WYB5	KAT6B	4.128885e-01	4.027275	1.873142e+00	1.078672e-01	0.6032338319	-4.314227211	FALSE	FALSE
Q92797	SYMPK	-1.344321e-01	4.056453	-1.988942e+00	9.157678e-02	0.5839787997	-4.314638655	FALSE	FALSE
Q8N983	MRPL43	-1.432457e-01	4.055952	-2.099994e+00	7.827171e-02	0.5706196512	-4.314982401	FALSE	FALSE
Q86US8	SMG6	-1.839245e-01	4.054453	-1.755316e+00	1.273726e-01	0.6401715535	-4.315174904	FALSE	FALSE
Q15468	STIL	-6.765840e-01	3.971342	-1.664044e+00	1.447968e-01	0.6520596946	-4.315244661	FALSE	FALSE
P48723	HSPA13	-1.430408e-01	4.057006	-1.793116e+00	1.207666e-01	0.6356205765	-4.316181023	FALSE	FALSE
Q96HQ2	CDKN2AIPNL	5.410636e-01	4.000247	1.693624e+00	1.389129e-01	0.6448825464	-4.316573054	FALSE	FALSE
Q9UEE9	CFDP1	2.501802e-01	4.048772	2.280705e+00	6.067490e-02	0.5589956295	-4.317109467	FALSE	FALSE
Q9H944	MED20	-1.136245e-01	4.057291	-2.083502e+00	8.011694e-02	0.5711953455	-4.318626566	FALSE	FALSE
Q04864	REL	-1.524041e-01	4.055653	-1.896833e+00	1.043157e-01	0.5964933222	-4.318676364	FALSE	FALSE
Q86WA8	LONP2	-2.534439e-01	4.050774	-1.657093e+00	1.462138e-01	0.6541705555	-4.318968779	FALSE	FALSE
Q9HAB8	PPCS	-2.151934e-01	4.052076	-1.713065e+00	1.351715e-01	0.6448825464	-4.320539423	FALSE	FALSE
Q9NW75	GPATCH2	3.070485e-01	4.045120	1.647579e+00	1.481746e-01	0.6544823599	-4.324950290	FALSE	FALSE
Q5TF21	SOGA3	3.561083e-01	4.041354	1.666835e+00	1.442318e-01	0.6512623129	-4.325052587	FALSE	FALSE
Q9UL03	INTS6	-2.290842e-01	4.052692	-1.655604e+00	1.465190e-01	0.6544823599	-4.325616886	FALSE	FALSE
Q9UNK9	ANGEL1	5.631121e-01	4.000561	1.660116e+00	1.455960e-01	0.6532827913	-4.325651096	FALSE	FALSE
P62306	SNRPF	-2.753967e-01	4.048403	-2.835106e+00	2.821910e-02	0.5236829504	-4.327537333	FALSE	FALSE
Q9H4I2	ZHX3	3.343349e-01	4.036723	1.676623e+00	1.422662e-01	0.6482061193	-4.327653707	FALSE	FALSE
Q9UL54	TAOK2	-2.484460e-01	4.051483	-1.644875e+00	1.487366e-01	0.6544823599	-4.328025586	FALSE	FALSE
Q8WTT2	NOC3L	-2.829890e-01	4.043890	-1.721503e+00	1.335780e-01	0.6448825464	-4.328115581	FALSE	FALSE
Q13555	CAMK2G	-2.359655e-01	4.049294	-1.881579e+00	1.065890e-01	0.6010920545	-4.328681485	FALSE	FALSE
Q16576	RBBP7	2.361243e-01	4.050389	2.572881e+00	4.037901e-02	0.5347953943	-4.328698264	FALSE	FALSE
Q96S90	LYSMD1	-2.315009e-01	4.050496	-1.697727e+00	1.381150e-01	0.6448825464	-4.328756154	FALSE	FALSE
Q96T58	SPEN	1.208987e-01	4.057544	1.872006e+00	1.080404e-01	0.6032338319	-4.329565824	FALSE	FALSE
P98194	ATP2C1	2.212451e-01	4.052254	1.667980e+00	1.440003e-01	0.6512623129	-4.332236087	FALSE	FALSE
Q9NRK6	ABCB10	-3.082738e-01	4.044610	-1.636222e+00	1.505482e-01	0.6562687847	-4.333094056	FALSE	FALSE
Q9P0P0	RNF181	3.737188e-01	4.028997	1.663346e+00	1.449386e-01	0.6521174132	-4.334551171	FALSE	FALSE
P56378	ATP5MPL	-2.703034e-01	4.046309	-2.080521e+00	8.045506e-02	0.5711953455	-4.334748204	FALSE	FALSE
Q14938	NFIX	4.833500e-01	4.014711	1.657080e+00	1.462164e-01	0.6541705555	-4.335210554	FALSE	FALSE
Q96CN7	ISOC1	1.178760e-01	4.056975	2.167628e+00	7.114457e-02	0.5641479359	-4.336488585	FALSE	FALSE
O15270	SPTLC2	-1.551534e-01	4.055854	-1.803482e+00	1.190142e-01	0.6309384134	-4.336579528	FALSE	FALSE
Q96Q89	KIF20B	1.740996e-01	4.056337	1.675359e+00	1.425185e-01	0.6488782180	-4.336913269	FALSE	FALSE
Q9NUQ8	ABCF3	-1.499181e-01	4.055710	-1.913800e+00	1.018435e-01	0.5961776329	-4.337273066	FALSE	FALSE
Q8TC07	TBC1D15	-1.240621e-01	4.056892	-2.017800e+00	8.791476e-02	0.5771025846	-4.338652245	FALSE	FALSE
Q9P0K8	FOXJ2	-3.301529e-01	4.042863	-1.630310e+00	1.517980e-01	0.6562687847	-4.340587476	FALSE	FALSE
O00584	RNASET2	-4.513304e-01	4.013870	-1.625676e+00	1.527844e-01	0.6562687847	-4.340914283	FALSE	FALSE
Q8N680	ZBTB2	2.263341e-01	4.051558	1.658749e+00	1.458751e-01	0.6538291390	-4.341878977	FALSE	FALSE
Q9Y3C8	UFC1	-1.554337e-01	4.055125	-2.153054e+00	7.262235e-02	0.5641911624	-4.342348465	FALSE	FALSE
Q13535	ATR	-2.058192e-01	4.053890	-1.652953e+00	1.470640e-01	0.6544823599	-4.342548052	FALSE	FALSE
Q9UIM3	FKBPL	2.361233e-01	4.049389	1.689335e+00	1.397516e-01	0.6448825464	-4.343694396	FALSE	FALSE
Q9UJ41	RABGEF1	2.184739e-01	4.051376	1.690850e+00	1.394548e-01	0.6448825464	-4.344393384	FALSE	FALSE
P19022	CDH2	-4.575505e-01	4.014192	-1.618329e+00	1.543611e-01	0.6568112312	-4.345655005	FALSE	FALSE
Q13445	TMED1	-3.251877e-01	4.037536	-1.662116e+00	1.451885e-01	0.6521174132	-4.347055243	FALSE	FALSE
Q5TC82	RC3H1	-3.312376e-01	4.037996	-1.623000e+00	1.533570e-01	0.6568112312	-4.348107555	FALSE	FALSE
Q9Y385	UBE2J1	3.754442e-01	4.037008	1.628707e+00	1.521384e-01	0.6562687847	-4.348675991	FALSE	FALSE
Q9BPZ7	MAPKAP1	-3.210335e-01	4.039446	-1.619991e+00	1.540031e-01	0.6568112312	-4.348716440	FALSE	FALSE
O15504	NUP42	-1.952794e-01	4.053529	-1.703121e+00	1.370728e-01	0.6448825464	-4.348758349	FALSE	FALSE
Q8IWB9	TEX2	3.955122e-01	4.031828	1.622647e+00	1.534326e-01	0.6568112312	-4.349993852	FALSE	FALSE
Q9H0Z9	RBM38	-2.991853e-01	4.040204	-1.718063e+00	1.342254e-01	0.6448825464	-4.350375829	FALSE	FALSE
Q9Y217	MTMR6	-1.574746e-01	4.056584	-1.706315e+00	1.364594e-01	0.6448825464	-4.350571519	FALSE	FALSE
Q16881	TXNRD1	-1.507506e-01	4.055693	-2.531634e+00	4.274914e-02	0.5353491581	-4.350597884	FALSE	FALSE
Q8NEC7	GSTCD	-2.326278e-01	4.050584	-1.656185e+00	1.463998e-01	0.6544823599	-4.351604034	FALSE	FALSE
Q99941	ATF6B	3.484336e-01	4.043668	1.634924e+00	1.508217e-01	0.6562687847	-4.352034090	FALSE	FALSE
Q14247	CTTN	2.032026e-01	4.054464	1.630566e+00	1.517437e-01	0.6562687847	-4.354481438	FALSE	FALSE
P16591	FER	-3.880880e-01	4.032613	-1.607201e+00	1.567784e-01	0.6586903619	-4.354610296	FALSE	FALSE
Q96ER3	SAAL1	-1.142316e-01	4.057421	-1.958740e+00	9.557314e-02	0.5906076901	-4.354678339	FALSE	FALSE
Q9GZN2	TGIF2	-3.623723e-01	4.034890	-1.604614e+00	1.573455e-01	0.6591360110	-4.355063680	FALSE	FALSE
Q96CN4	EVI5L	-3.861539e-01	4.031931	-1.604188e+00	1.574390e-01	0.6591360110	-4.355313124	FALSE	FALSE
Q9NUL7	DDX28	2.111424e-01	4.053607	1.626242e+00	1.526637e-01	0.6562687847	-4.357694248	FALSE	FALSE
Q15029	EFTUD2	-9.182963e-02	4.057793	-2.427576e+00	4.940009e-02	0.5517437856	-4.358451508	FALSE	FALSE
Q71RC2	LARP4	1.161995e-01	4.057247	1.981006e+00	9.261036e-02	0.5861381114	-4.359297822	FALSE	FALSE
Q9GZT9	EGLN1	-1.574920e-01	4.056747	-1.684873e+00	1.406293e-01	0.6469367841	-4.360561900	FALSE	FALSE
Q8NCA5	FAM98A	2.364805e-01	4.048469	1.893638e+00	1.047879e-01	0.5964933222	-4.360890455	FALSE	FALSE
Q9BYC9	MRPL20	-2.188045e-01	4.050644	-1.745223e+00	1.291951e-01	0.6418198262	-4.361723283	FALSE	FALSE
Q6PJI9	WDR59	-3.594884e-01	4.035200	-1.596139e+00	1.592168e-01	0.6595559156	-4.362359921	FALSE	FALSE
Q9NXF1	TEX10	-1.790631e-01	4.054132	-1.747517e+00	1.287787e-01	0.6418198262	-4.362732616	FALSE	FALSE
Q8N697	SLC15A4	3.205409e-01	4.042544	1.592966e+00	1.599228e-01	0.6595559156	-4.363088885	FALSE	FALSE
Q9NX47	MARCHF5	-2.388178e-01	4.048720	-1.678434e+00	1.419052e-01	0.6482061193	-4.364171298	FALSE	FALSE
Q6NW29	RWDD4	-1.129219e-01	4.057204	-2.097273e+00	7.857310e-02	0.5706196512	-4.364260651	FALSE	FALSE
P46976	GYG1	2.123993e-01	4.050998	1.813776e+00	1.172985e-01	0.6276341911	-4.365821392	FALSE	FALSE
Q8IU81	IRF2BP1	-1.408622e-01	4.056134	-1.890551e+00	1.052460e-01	0.5967797273	-4.366518052	FALSE	FALSE
Q9Y2G5	POFUT2	-3.370382e-01	4.036453	-1.616683e+00	1.547163e-01	0.6568112312	-4.366646431	FALSE	FALSE
Q9BXM9	FSD1L	-4.461873e-01	4.023723	-1.617760e+00	1.544838e-01	0.6568112312	-4.367357919	FALSE	FALSE
Q99447	PCYT2	-1.285870e-01	4.056813	-1.916884e+00	1.014005e-01	0.5961776329	-4.367398129	FALSE	FALSE
Q8WW12	PCNP	1.568979e-01	4.055244	2.517983e+00	4.356539e-02	0.5353491581	-4.367913990	FALSE	FALSE
Q8N335	GPD1L	-1.413494e-01	4.056729	-1.773494e+00	1.241532e-01	0.6360748942	-4.367980959	FALSE	FALSE
Q9H4A4	RNPEP	-1.716044e-01	4.054199	-1.844377e+00	1.123400e-01	0.6155835628	-4.370421084	FALSE	FALSE
Q9NZN4	EHD2	-2.608254e-01	4.050007	-1.583862e+00	1.619649e-01	0.6595559156	-4.371566330	FALSE	FALSE
O43303	CCP110	1.773494e-01	4.055707	1.641421e+00	1.494571e-01	0.6544823599	-4.372016636	FALSE	FALSE
P16035	TIMP2	-4.638191e-01	4.010138	-1.587188e+00	1.612162e-01	0.6595559156	-4.373358364	FALSE	FALSE
Q9H0A8	COMMD4	-2.965097e-01	4.040320	-1.766733e+00	1.253412e-01	0.6366761338	-4.374318992	FALSE	FALSE
Q8TCT7	SPPL2B	-3.129773e-01	4.039624	-1.600393e+00	1.582748e-01	0.6595559156	-4.374710811	FALSE	FALSE
Q14571	ITPR2	-2.446386e-01	4.052580	-1.576869e+00	1.635504e-01	0.6606028840	-4.374779562	FALSE	FALSE
Q9Y324	FCF1	1.528310e-01	4.055367	1.853729e+00	1.108662e-01	0.6109474108	-4.375495953	FALSE	FALSE
Q53H82	LACTB2	-1.226391e-01	4.057034	-1.930031e+00	9.953293e-02	0.5961776329	-4.375530185	FALSE	FALSE
Q9NXC5	MIOS	-2.904280e-01	4.045486	-1.572710e+00	1.645000e-01	0.6618632587	-4.377726048	FALSE	FALSE
P48506	GCLC	-1.178303e-01	4.057087	-1.989403e+00	9.151709e-02	0.5839787997	-4.378618726	FALSE	FALSE
Q13188	STK3	-1.851565e-01	4.054001	-1.694119e+00	1.388164e-01	0.6448825464	-4.378905821	FALSE	FALSE
Q9Y4R8	TELO2	-9.940081e-02	4.057945	-1.969994e+00	9.406405e-02	0.5870872527	-4.380477880	FALSE	FALSE
O95822	MLYCD	3.226827e-01	4.043028	1.563704e+00	1.665746e-01	0.6637259096	-4.383475104	FALSE	FALSE
Q5T7V8	GORAB	5.083397e-01	3.996235	1.581045e+00	1.626019e-01	0.6595559156	-4.383794382	FALSE	FALSE
P54710	FXYD2	-2.565431e-01	4.047800	-2.252738e+00	6.310739e-02	0.5589956295	-4.384045341	FALSE	FALSE
Q4G0N4	NADK2	-1.420142e-01	4.056325	-1.806762e+00	1.184648e-01	0.6301840460	-4.385073204	FALSE	FALSE
O00178	GTPBP1	-9.617447e-02	4.058071	-1.966937e+00	9.447155e-02	0.5870872527	-4.385177784	FALSE	FALSE
O14730	RIOK3	3.379625e-01	4.035679	1.643152e+00	1.490955e-01	0.6544823599	-4.385474722	FALSE	FALSE
Q8NHP8	PLBD2	-1.567467e-01	4.056628	-1.661908e+00	1.452309e-01	0.6521174132	-4.386055548	FALSE	FALSE
Q9Y2U5	MAP3K2	-3.243451e-01	4.039296	-1.568695e+00	1.654218e-01	0.6623358279	-4.389500801	FALSE	FALSE
Q10472	GALNT1	2.086138e-01	4.052125	1.631534e+00	1.515384e-01	0.6562687847	-4.391617219	FALSE	FALSE
Q99986	VRK1	-1.541654e-01	4.055135	-2.207675e+00	6.723981e-02	0.5589956295	-4.391816200	FALSE	FALSE
O75326	SEMA7A	-2.989787e-01	4.047761	-1.552782e+00	1.691231e-01	0.6657765079	-4.392059470	FALSE	FALSE
Q14517	FAT1	2.165462e-01	4.052957	1.578997e+00	1.630664e-01	0.6595559156	-4.392231056	FALSE	FALSE
Q32P28	P3H1	-1.938731e-01	4.053792	-1.627806e+00	1.523302e-01	0.6562687847	-4.393539939	FALSE	FALSE
Q6IC98	GRAMD4	-6.468652e-01	3.953656	-1.546970e+00	1.704942e-01	0.6682544748	-4.394519533	FALSE	FALSE
Q9HAU0	PLEKHA5	-3.119756e-01	4.041688	-1.556566e+00	1.682361e-01	0.6652093911	-4.395143376	FALSE	FALSE
Q15052	ARHGEF6	-1.497146e-01	4.055310	-2.044669e+00	8.463726e-02	0.5726024203	-4.396584270	FALSE	FALSE
Q9UJU6	DBNL	1.019589e-01	4.057469	2.368909e+00	5.361782e-02	0.5552358517	-4.397465060	FALSE	FALSE
Q8NDT2	RBM15B	-1.368459e-01	4.056630	-1.788172e+00	1.216113e-01	0.6358436327	-4.397744377	FALSE	FALSE
Q5TFE4	NT5DC1	-1.811874e-01	4.053294	-1.967754e+00	9.436252e-02	0.5870872527	-4.398154277	FALSE	FALSE
O75832	PSMD10	3.142122e-01	4.041609	2.068680e+00	8.181283e-02	0.5711953455	-4.398985697	FALSE	FALSE
Q9H4A6	GOLPH3	-1.559980e-01	4.054872	-1.984619e+00	9.213839e-02	0.5857504088	-4.399176490	FALSE	FALSE
Q6FIF0	ZFAND6	1.871114e-01	4.052835	1.824694e+00	1.155052e-01	0.6246362181	-4.399352353	FALSE	FALSE
Q12974	PTP4A2	-1.719148e-01	4.054086	-2.265989e+00	6.194255e-02	0.5589956295	-4.400766748	FALSE	FALSE
Q9Y5B9	SUPT16H	-1.047241e-01	4.057384	-2.564442e+00	4.085243e-02	0.5347953943	-4.400915816	FALSE	FALSE
Q5VUA4	ZNF318	2.214398e-01	4.050720	1.623904e+00	1.531632e-01	0.6567773613	-4.401715106	FALSE	FALSE
Q01081	U2AF1	2.071375e-01	4.053223	2.952965e+00	2.408666e-02	0.5064874863	-4.402287255	FALSE	FALSE
Q9UDX5	MTFP1	-3.680090e-01	4.030752	-1.654039e+00	1.468404e-01	0.6544823599	-4.403704204	FALSE	FALSE
Q9BX59	TAPBPL	4.497481e-01	4.024071	1.557590e+00	1.679967e-01	0.6646900362	-4.403933551	FALSE	FALSE
Q15910	EZH2	-9.872215e-02	4.057691	-2.119382e+00	7.615741e-02	0.5694426003	-4.404988541	FALSE	FALSE
Q9Y4P3	TBL2	1.709687e-01	4.055457	1.630926e+00	1.516673e-01	0.6562687847	-4.406837305	FALSE	FALSE
O75746	SLC25A12	-1.465203e-01	4.055685	-1.911130e+00	1.022287e-01	0.5961776329	-4.408001795	FALSE	FALSE
Q9NR77	PXMP2	-2.257022e-01	4.049536	-1.723056e+00	1.332867e-01	0.6448825464	-4.408215222	FALSE	FALSE
Q9BS26	ERP44	-1.411761e-01	4.055882	-2.165546e+00	7.135379e-02	0.5641479359	-4.408477217	FALSE	FALSE
Q13542	EIF4EBP2	2.477766e-01	4.048467	1.569065e+00	1.653367e-01	0.6623358279	-4.408873626	FALSE	FALSE
Q8IYB5	SMAP1	-1.398860e-01	4.055898	-1.933133e+00	9.909742e-02	0.5961776329	-4.409027084	FALSE	FALSE
Q8N0X7	SPART	2.369804e-01	4.048939	1.608921e+00	1.564024e-01	0.6579932320	-4.409408202	FALSE	FALSE
Q6QNY0	BLOC1S3	2.779991e-01	4.043447	1.642136e+00	1.493077e-01	0.6544823599	-4.409957535	FALSE	FALSE
P23786	CPT2	-1.983927e-01	4.052728	-1.629149e+00	1.520445e-01	0.6562687847	-4.411184613	FALSE	FALSE
P59768	GNG2	-1.414229e-01	4.055890	-2.344974e+00	5.544444e-02	0.5573246436	-4.411981367	FALSE	FALSE
Q9BQ90	KLHDC3	-4.071661e-01	4.015864	-1.537932e+00	1.726469e-01	0.6685615269	-4.412894610	FALSE	FALSE
P38571	LIPA	1.539599e-01	4.055097	1.841779e+00	1.127529e-01	0.6172997507	-4.412979281	FALSE	FALSE
O00471	EXOC5	-1.435835e-01	4.055979	-1.816484e+00	1.168511e-01	0.6276341911	-4.413146898	FALSE	FALSE
Q9Y2Q3	GSTK1	-1.579639e-01	4.054984	-1.835103e+00	1.138206e-01	0.6191654240	-4.414635604	FALSE	FALSE
Q8N1G1	REXO1	2.744803e-01	4.047545	1.520244e+00	1.769339e-01	0.6737851152	-4.415124677	FALSE	FALSE
O15382	BCAT2	-1.911866e-01	4.052415	-2.020946e+00	8.752441e-02	0.5768633371	-4.415177354	FALSE	FALSE
P08195	SLC3A2	-9.826549e-02	4.057572	-2.304231e+00	5.870348e-02	0.5582888669	-4.416613144	FALSE	FALSE
P49406	MRPL19	-2.238722e-01	4.049863	-1.956973e+00	9.581225e-02	0.5911930989	-4.417333142	FALSE	FALSE
P04234	CD3D	-1.780460e-01	4.053606	-2.176182e+00	7.029146e-02	0.5631195236	-4.417415707	FALSE	FALSE
Q6NUQ1	RINT1	-1.936347e-01	4.053310	-1.617107e+00	1.546248e-01	0.6568112312	-4.417755182	FALSE	FALSE
P28702	RXRB	-1.758361e-01	4.054405	-1.667998e+00	1.439968e-01	0.6512623129	-4.419262640	FALSE	FALSE
Q9Y6X8	ZHX2	-2.300418e-01	4.051561	-1.532820e+00	1.738760e-01	0.6712218814	-4.419313085	FALSE	FALSE
Q9BYC8	MRPL32	-2.955982e-01	4.041414	-1.616471e+00	1.547622e-01	0.6568112312	-4.420508253	FALSE	FALSE
P83369	LSM11	3.209328e-01	4.044732	1.507658e+00	1.800440e-01	0.6777098479	-4.421935038	FALSE	FALSE
Q12979	ABR	2.087317e-01	4.054406	1.525323e+00	1.756928e-01	0.6728517199	-4.422343476	FALSE	FALSE
Q16836	HADH	-1.812822e-01	4.054246	-2.700915e+00	3.386506e-02	0.5256621428	-4.423674755	FALSE	FALSE
Q9NPD3	EXOSC4	-1.249063e-01	4.056565	-2.229274e+00	6.522557e-02	0.5589956295	-4.423772966	FALSE	FALSE
Q9UGN5	PARP2	2.208507e-01	4.049530	1.733600e+00	1.313251e-01	0.6437663746	-4.424820724	FALSE	FALSE
Q13428	TCOF1	1.051091e-01	4.057311	2.257532e+00	6.268344e-02	0.5589956295	-4.425309839	FALSE	FALSE
P13473	LAMP2	3.162148e-01	4.039147	1.991107e+00	9.129680e-02	0.5839787997	-4.425931115	FALSE	FALSE
Q15527	SURF2	-2.396157e-01	4.047659	-1.628552e+00	1.521715e-01	0.6562687847	-4.427038637	FALSE	FALSE
P62328	TMSB4X	4.460921e-01	4.022561	2.050206e+00	8.397736e-02	0.5726024203	-4.427089198	FALSE	FALSE
Q9H9J4	USP42	2.922084e-01	4.042897	1.508865e+00	1.797436e-01	0.6777098479	-4.428095610	FALSE	FALSE
Q9BUK0	CHCHD7	-2.629006e-01	4.044394	-1.732224e+00	1.315794e-01	0.6440630766	-4.428242094	FALSE	FALSE
P09622	DLD	-1.402234e-01	4.056041	-2.536134e+00	4.248362e-02	0.5353491581	-4.428487284	FALSE	FALSE
Q8N3F8	MICALL1	-3.228430e-01	4.040411	-1.491965e+00	1.839934e-01	0.6821246956	-4.428860882	FALSE	FALSE
Q9P021	CRIPT	-4.595626e-01	4.019774	-1.967982e+00	9.433208e-02	0.5870872527	-4.430087019	FALSE	FALSE
Q9NS93	TM7SF3	-1.786396e-01	4.053337	-1.785350e+00	1.220959e-01	0.6358436327	-4.432267487	FALSE	FALSE
P49902	NT5C2	-1.393535e-01	4.055905	-1.996475e+00	9.060630e-02	0.5838024994	-4.432937111	FALSE	FALSE
Q5BJH7	YIF1B	2.873602e-01	4.047633	1.481838e+00	1.865843e-01	0.6821246956	-4.434693121	FALSE	FALSE
Q8IWT3	CUL9	-5.488265e-01	3.986237	-1.482730e+00	1.863546e-01	0.6821246956	-4.434822335	FALSE	FALSE
O43169	CYB5B	4.721193e-01	4.024667	2.380838e+00	5.273086e-02	0.5552358517	-4.437917270	FALSE	FALSE
Q9BWT6	MND1	-2.386290e-01	4.047908	-1.743154e+00	1.295719e-01	0.6423610566	-4.439314512	FALSE	FALSE
Q6UVJ0	SASS6	-1.749297e-01	4.054968	-1.589028e+00	1.608033e-01	0.6595559156	-4.440971531	FALSE	FALSE
Q6PJ61	FBXO46	2.934653e-01	4.048127	1.470732e+00	1.894643e-01	0.6852588722	-4.441730867	FALSE	FALSE
Q8IWB7	WDFY1	1.901973e-01	4.054276	1.547874e+00	1.702803e-01	0.6681721825	-4.442822452	FALSE	FALSE
Q8IWT6	LRRC8A	2.975498e-01	4.042717	1.481544e+00	1.866600e-01	0.6821246956	-4.443575898	FALSE	FALSE
Q9Y6X5	ENPP4	2.725813e-01	4.042404	1.677208e+00	1.421494e-01	0.6482061193	-4.443609571	FALSE	FALSE
O95453	PARN	-1.158917e-01	4.057158	-1.905177e+00	1.030926e-01	0.5961776329	-4.445060038	FALSE	FALSE
O75586	MED6	-2.520248e-01	4.046608	-1.620423e+00	1.539102e-01	0.6568112312	-4.445442216	FALSE	FALSE
P06132	UROD	-1.945806e-01	4.051882	-1.866566e+00	1.088740e-01	0.6062479346	-4.447524467	FALSE	FALSE
Q658Y4	FAM91A1	-1.533839e-01	4.055243	-1.763718e+00	1.258746e-01	0.6378193865	-4.447671553	FALSE	FALSE
Q9NXW9	ALKBH4	-1.396550e-01	4.056548	-1.699744e+00	1.377245e-01	0.6448825464	-4.447927468	FALSE	FALSE
P42858	HTT	-1.514467e-01	4.056603	-1.609719e+00	1.562283e-01	0.6579932320	-4.448333188	FALSE	FALSE
P55197	MLLT10	3.950632e-01	4.022023	1.502343e+00	1.813727e-01	0.6777669878	-4.448702218	FALSE	FALSE
Q86YC3	NRROS	2.591092e-01	4.047686	1.482995e+00	1.862866e-01	0.6821246956	-4.449453552	FALSE	FALSE
Q9Y2V2	CARHSP1	4.947605e-01	4.023360	2.677682e+00	3.495894e-02	0.5256621428	-4.449960932	FALSE	FALSE
Q6P4F7	ARHGAP11A	5.187273e-01	4.003157	1.458420e+00	1.927048e-01	0.6869475254	-4.451382912	FALSE	FALSE
O95429	BAG4	1.972820e-01	4.052602	1.582742e+00	1.622181e-01	0.6595559156	-4.452924171	FALSE	FALSE
Q9NZJ7	MTCH1	-1.513892e-01	4.055221	-1.985501e+00	9.202354e-02	0.5856215202	-4.453112568	FALSE	FALSE
P13056	NR2C1	3.211274e-01	4.038305	1.466531e+00	1.905643e-01	0.6852913447	-4.453405010	FALSE	FALSE
Q9BSF8	BTBD10	4.540721e-01	4.006663	1.476205e+00	1.880398e-01	0.6837008947	-4.456435589	FALSE	FALSE
Q9H832	UBE2Z	-2.417706e-01	4.047896	-1.841016e+00	1.128744e-01	0.6174188125	-4.456582134	FALSE	FALSE
P15848	ARSB	-2.352900e-01	4.050197	-1.481331e+00	1.867148e-01	0.6821246956	-4.457051557	FALSE	FALSE
E9PRG8	C11orf98	1.506325e-01	4.055118	1.964238e+00	9.483286e-02	0.5872086309	-4.457348356	FALSE	FALSE
Q15544	TAF11	3.591196e-01	4.025257	1.473444e+00	1.887573e-01	0.6843003783	-4.457821844	FALSE	FALSE
P18887	XRCC1	-1.321200e-01	4.056205	-2.046228e+00	8.445099e-02	0.5726024203	-4.457867686	FALSE	FALSE
Q15696	ZRSR2	4.383600e-01	4.012292	1.440886e+00	1.974075e-01	0.6909820139	-4.458507105	FALSE	FALSE
Q8WWK9	CKAP2	-2.344926e-01	4.051552	-1.460970e+00	1.920295e-01	0.6865835130	-4.458761149	FALSE	FALSE
Q8NBR6	MINDY2	-4.562795e-01	4.011494	-1.462001e+00	1.917570e-01	0.6865835130	-4.458893180	FALSE	FALSE
O00512	BCL9	2.785799e-01	4.042733	1.504077e+00	1.809385e-01	0.6777669878	-4.459081683	FALSE	FALSE
Q9P0W2	HMG20B	-1.779761e-01	4.054405	-1.576035e+00	1.637404e-01	0.6609390473	-4.459121231	FALSE	FALSE
Q5JTW2	CEP78	-2.163793e-01	4.050622	-1.540347e+00	1.720694e-01	0.6682544748	-4.459551037	FALSE	FALSE
Q9BYC5	FUT8	-1.690306e-01	4.054484	-1.647089e+00	1.482764e-01	0.6544823599	-4.461061320	FALSE	FALSE
O15550	KDM6A	3.086770e-01	4.040050	1.448222e+00	1.954273e-01	0.6909820139	-4.461427413	FALSE	FALSE
P55273	CDKN2D	-2.751452e-01	4.043893	-1.471845e+00	1.891738e-01	0.6848079582	-4.463858298	FALSE	FALSE
O43464	HTRA2	2.926612e-01	4.040086	1.581425e+00	1.625159e-01	0.6595559156	-4.464199087	FALSE	FALSE
O95980	RECK	-3.197521e-01	4.043275	-1.430416e+00	2.002656e-01	0.6923755729	-4.464311102	FALSE	FALSE
Q96DM3	RMC1	-2.859444e-01	4.040392	-1.544995e+00	1.709625e-01	0.6682544748	-4.465234951	FALSE	FALSE
Q96T37	RBM15	-9.284723e-02	4.058031	-1.943351e+00	9.767575e-02	0.5947336393	-4.465592985	FALSE	FALSE
Q6IA86	ELP2	-2.341351e-01	4.048448	-1.699053e+00	1.378583e-01	0.6448825464	-4.466757719	FALSE	FALSE
Q07812	BAX	1.451424e-01	4.055549	2.134558e+00	7.454297e-02	0.5649572218	-4.467318531	FALSE	FALSE
Q06546	GABPA	1.671901e-01	4.054136	1.953709e+00	9.625548e-02	0.5912836442	-4.469420085	FALSE	FALSE
Q8IV53	DENND1C	-4.163808e-01	4.019862	-1.432749e+00	1.996254e-01	0.6923755729	-4.470548527	FALSE	FALSE
Q9H267	VPS33B	-1.827778e-01	4.053136	-1.648689e+00	1.479446e-01	0.6544823599	-4.471205392	FALSE	FALSE
Q8NBF2	NHLRC2	-2.122619e-01	4.050707	-1.554457e+00	1.687299e-01	0.6657765079	-4.471446981	FALSE	FALSE
O75928	PIAS2	2.607368e-01	4.048935	1.425947e+00	2.014970e-01	0.6946933579	-4.473154061	FALSE	FALSE
O75940	SMNDC1	1.973522e-01	4.051943	1.992644e+00	9.109855e-02	0.5839787997	-4.473216510	FALSE	FALSE
Q9H8M2	BRD9	-3.011672e-01	4.038665	-1.491720e+00	1.840556e-01	0.6821246956	-4.474301642	FALSE	FALSE
Q96PZ2	FAM111A	-2.186827e-01	4.050042	-1.539938e+00	1.721672e-01	0.6682544748	-4.474775864	FALSE	FALSE
O94916	NFAT5	3.993231e-01	4.028038	1.411712e+00	2.054653e-01	0.6995859363	-4.475025032	FALSE	FALSE
Q13111	CHAF1A	-1.238773e-01	4.056659	-1.905392e+00	1.030613e-01	0.5961776329	-4.475247468	FALSE	FALSE
Q9P2Y5	UVRAG	-1.858622e-01	4.052751	-1.930548e+00	9.946030e-02	0.5961776329	-4.475836558	FALSE	FALSE
Q6P087	RPUSD3	-2.170413e-01	4.053713	-1.436550e+00	1.985867e-01	0.6915857871	-4.476951388	FALSE	FALSE
P06746	POLB	-1.909097e-01	4.052189	-1.751568e+00	1.280465e-01	0.6414775124	-4.478450701	FALSE	FALSE
Q9Y2R2	PTPN22	-4.666998e-01	4.000620	-1.403027e+00	2.079209e-01	0.7039724886	-4.479269150	FALSE	FALSE
Q9Y3R5	DOP1B	-2.264731e-01	4.051606	-1.448193e+00	1.954350e-01	0.6909820139	-4.480017354	FALSE	FALSE
P01111	NRAS	-2.421887e-01	4.048933	-2.116072e+00	7.651425e-02	0.5694426003	-4.481670162	FALSE	FALSE
Q719H9	KCTD1	-1.963121e-01	4.053787	-1.475027e+00	1.883457e-01	0.6840369165	-4.481877535	FALSE	FALSE
Q9H2P0	ADNP	-1.069147e-01	4.057334	-1.994652e+00	9.084029e-02	0.5839787997	-4.481986896	FALSE	FALSE
Q9Y664	KPTN	2.486596e-01	4.045030	1.542802e+00	1.714839e-01	0.6682544748	-4.483422419	FALSE	FALSE
Q8N129	CNPY4	2.143084e-01	4.052302	1.452562e+00	1.942645e-01	0.6905197992	-4.485191452	FALSE	FALSE
Q9NVM4	PRMT7	-2.059287e-01	4.050992	-1.594071e+00	1.596767e-01	0.6595559156	-4.485778563	FALSE	FALSE
Q13144	EIF2B5	-1.128999e-01	4.057067	-2.039463e+00	8.526259e-02	0.5726024203	-4.486225726	FALSE	FALSE
Q07065	CKAP4	2.265774e-01	4.052397	1.417210e+00	2.039242e-01	0.6983952087	-4.486415255	FALSE	FALSE
P22570	FDXR	-1.317226e-01	4.056205	-1.900530e+00	1.037721e-01	0.5961776329	-4.486654500	FALSE	FALSE
Q9H9L3	ISG20L2	5.078398e-01	3.997801	1.441084e+00	1.973540e-01	0.6909820139	-4.487558678	FALSE	FALSE
P15735	PHKG2	-2.127891e-01	4.051573	-1.487344e+00	1.851713e-01	0.6821246956	-4.488074017	FALSE	FALSE
Q9Y3A5	SBDS	-1.813133e-01	4.052800	-1.740188e+00	1.301136e-01	0.6424332535	-4.488403710	FALSE	FALSE
Q9H1U4	MEGF9	7.080616e-01	3.924058	1.428968e+00	2.006639e-01	0.6930895483	-4.488868944	FALSE	FALSE
Q9Y388	RBMX2	1.459615e-01	4.055293	1.852871e+00	1.110006e-01	0.6109474108	-4.490079975	FALSE	FALSE
Q9Y3A2	UTP11	-2.459418e-01	4.047204	-1.460958e+00	1.920327e-01	0.6865835130	-4.491043202	FALSE	FALSE
P17542	TAL1	2.834594e-01	4.040943	1.449592e+00	1.950596e-01	0.6909820139	-4.491663327	FALSE	FALSE
Q9BXS5	AP1M1	-1.841623e-01	4.052972	-2.084423e+00	8.001265e-02	0.5711953455	-4.492965534	FALSE	FALSE
Q96EI5	TCEAL4	1.846523e-01	4.052835	1.604662e+00	1.573349e-01	0.6591360110	-4.493944019	FALSE	FALSE
Q7Z5K2	WAPL	1.189499e-01	4.057179	1.761205e+00	1.263209e-01	0.6390352595	-4.494325186	FALSE	FALSE
Q6XQN6	NAPRT	-3.786314e-01	4.026678	-1.405289e+00	2.072789e-01	0.7025017964	-4.495146147	FALSE	FALSE
Q9Y6X3	MAU2	-1.654236e-01	4.054582	-1.610612e+00	1.560336e-01	0.6579932320	-4.495527012	FALSE	FALSE
Q3SXY8	ARL13B	-3.064966e-01	4.038551	-1.388685e+00	2.120347e-01	0.7069974994	-4.495620797	FALSE	FALSE
P63098	PPP3R1	3.226186e-01	4.033659	1.436074e+00	1.987163e-01	0.6915857871	-4.496053593	FALSE	FALSE
Q8IVB5	LIX1L	1.678873e-01	4.054907	1.550969e+00	1.695498e-01	0.6661498453	-4.496188173	FALSE	FALSE
Q14643	ITPR1	-3.835289e-01	4.025342	-1.369026e+00	2.177927e-01	0.7075390307	-4.496540356	FALSE	FALSE
Q9NPL8	TIMMDC1	-2.159924e-01	4.050589	-1.476469e+00	1.879715e-01	0.6837008947	-4.497711828	FALSE	FALSE
P49591	SARS1	-1.353361e-01	4.056175	-2.387230e+00	5.226191e-02	0.5552358517	-4.497722801	FALSE	FALSE
P07205	PGK2	-2.274206e-01	4.049747	-2.140316e+00	7.393960e-02	0.5641911624	-4.498015632	FALSE	FALSE
Q9P253	VPS18	-2.273981e-01	4.048038	-1.591484e+00	1.602536e-01	0.6595559156	-4.498152422	FALSE	FALSE
Q3KRA6	C2orf76	2.708794e-01	4.043106	1.512214e+00	1.789124e-01	0.6774906034	-4.500759431	FALSE	FALSE
P51580	TPMT	-2.441050e-01	4.046404	-1.587321e+00	1.611863e-01	0.6595559156	-4.501002524	FALSE	FALSE
Q99611	SEPHS2	-2.750113e-01	4.042879	-1.418058e+00	2.036873e-01	0.6983952087	-4.501715229	FALSE	FALSE
Q9UHJ3	SFMBT1	-2.548482e-01	4.045538	-1.445579e+00	1.961387e-01	0.6909820139	-4.502620971	FALSE	FALSE
Q9NWU1	OXSM	-3.003679e-01	4.039055	-1.521543e+00	1.766156e-01	0.6737851152	-4.502758207	FALSE	FALSE
Q13099	IFT88	-3.706962e-01	4.024667	-1.374907e+00	2.160556e-01	0.7075390307	-4.502884512	FALSE	FALSE
Q7Z628	NET1	-2.851666e-01	4.043217	-1.397015e+00	2.096366e-01	0.7061250701	-4.503755184	FALSE	FALSE
Q9Y3B7	MRPL11	-1.285530e-01	4.056354	-1.905251e+00	1.030818e-01	0.5961776329	-4.504862769	FALSE	FALSE
Q969Z0	TBRG4	-1.366012e-01	4.056131	-1.750840e+00	1.281777e-01	0.6414775124	-4.505205211	FALSE	FALSE
Q8TAK5	GABPB2	-3.154968e-01	4.035670	-1.430463e+00	2.002527e-01	0.6923755729	-4.505506019	FALSE	FALSE
Q9Y4G8	RAPGEF2	-3.492141e-01	4.031478	-1.355803e+00	2.217443e-01	0.7091173878	-4.505995981	FALSE	FALSE
Q9H165	BCL11A	-5.659192e-01	3.973675	-1.363104e+00	2.195548e-01	0.7075390307	-4.506275280	FALSE	FALSE
Q9BQD3	KXD1	-2.419508e-01	4.046890	-1.480845e+00	1.868402e-01	0.6821246956	-4.506294486	FALSE	FALSE
Q96CN5	LRRC45	2.939584e-01	4.038107	1.481828e+00	1.865867e-01	0.6821246956	-4.506491347	FALSE	FALSE
Q8TDJ6	DMXL2	2.415452e-01	4.050700	1.373017e+00	2.166125e-01	0.7075390307	-4.506549735	FALSE	FALSE
Q8NAF0	ZNF579	5.460047e-01	3.974120	1.366602e+00	2.185124e-01	0.7075390307	-4.506655351	FALSE	FALSE
Q7L2Z9	CENPQ	3.370183e-01	4.030047	1.508281e+00	1.798891e-01	0.6777098479	-4.506924397	FALSE	FALSE
Q9UI10	EIF2B4	1.602936e-01	4.054512	1.786854e+00	1.218374e-01	0.6358436327	-4.507135129	FALSE	FALSE
Q8IYW5	RNF168	2.196130e-01	4.048940	1.508085e+00	1.799379e-01	0.6777098479	-4.507531969	FALSE	FALSE
Q9NZM5	NOP53	-1.826426e-01	4.052805	-1.750543e+00	1.282314e-01	0.6414775124	-4.509025388	FALSE	FALSE
Q9H9B4	SFXN1	-5.548037e-02	4.058571	-2.434372e+00	4.893430e-02	0.5517437856	-4.510032060	FALSE	FALSE
O00189	AP4M1	2.117041e-01	4.051444	1.446333e+00	1.959355e-01	0.6909820139	-4.510112103	FALSE	FALSE
Q9HD42	CHMP1A	-1.427628e-01	4.055608	-2.176106e+00	7.029900e-02	0.5631195236	-4.510542181	FALSE	FALSE
P04150	NR3C1	2.002630e-01	4.053214	1.428757e+00	2.007219e-01	0.6930895483	-4.511731370	FALSE	FALSE
Q8NDN9	RCBTB1	4.120119e-01	4.015892	1.367153e+00	2.183485e-01	0.7075390307	-4.512365004	FALSE	FALSE
Q92973	TNPO1	-1.034862e-01	4.057374	-2.085496e+00	7.989146e-02	0.5711953455	-4.512883081	FALSE	FALSE
Q9NZ01	TECR	-1.422102e-01	4.055564	-1.870548e+00	1.082633e-01	0.6039334012	-4.513057482	FALSE	FALSE
P56270	MAZ	3.668934e-01	4.027291	1.573622e+00	1.642915e-01	0.6618632587	-4.513244899	FALSE	FALSE
Q96DX4	RSPRY1	-3.279576e-01	4.030368	-1.406324e+00	2.069856e-01	0.7024703755	-4.513445402	FALSE	FALSE
P59190	RAB15	-1.418058e-01	4.056145	-2.728842e+00	3.259800e-02	0.5256621428	-4.513649065	FALSE	FALSE
Q9P0U4	CXXC1	-1.675351e-01	4.054275	-1.638207e+00	1.501307e-01	0.6562687847	-4.515261835	FALSE	FALSE
Q9BY41	HDAC8	-3.631600e-01	4.030360	-1.344107e+00	2.252932e-01	0.7092097170	-4.515600823	FALSE	FALSE
Q9BSJ2	TUBGCP2	-1.435648e-01	4.055766	-1.736223e+00	1.308414e-01	0.6429920562	-4.515679882	FALSE	FALSE
Q9UGP4	LIMD1	-1.381215e-01	4.056378	-1.642204e+00	1.492935e-01	0.6544823599	-4.516820972	FALSE	FALSE
P08574	CYC1	-2.132126e-01	4.050506	-1.966311e+00	9.455529e-02	0.5870872527	-4.517178617	FALSE	FALSE
O00635	TRIM38	-2.307959e-01	4.048771	-1.435736e+00	1.988086e-01	0.6915857871	-4.519586316	FALSE	FALSE
Q96ST2	IWS1	-1.276523e-01	4.056283	-2.023205e+00	8.724537e-02	0.5768633371	-4.520717890	FALSE	FALSE
Q9NQS1	AVEN	4.608138e-01	4.008055	1.672849e+00	1.430210e-01	0.6495449856	-4.521095953	FALSE	FALSE
P42704	LRPPRC	-6.274221e-02	4.058414	-2.505903e+00	4.430131e-02	0.5353491581	-4.522802880	FALSE	FALSE
Q9UJX6	ANAPC2	-1.507921e-01	4.055202	-1.715720e+00	1.346681e-01	0.6448825464	-4.522893358	FALSE	FALSE
O95363	FARS2	-2.337437e-01	4.047249	-1.507729e+00	1.800266e-01	0.6777098479	-4.523941396	FALSE	FALSE
P46734	MAP2K3	-1.834481e-01	4.052665	-1.652652e+00	1.471259e-01	0.6544823599	-4.524102779	FALSE	FALSE
Q9H8M7	MINDY3	-3.454163e-01	4.029341	-1.525053e+00	1.757585e-01	0.6728517199	-4.526271256	FALSE	FALSE
Q92698	RAD54L	2.453922e-01	4.048114	1.355983e+00	2.216901e-01	0.7091173878	-4.526487276	FALSE	FALSE
P52630	STAT2	-2.823956e-01	4.041543	-1.363041e+00	2.195737e-01	0.7075390307	-4.528130243	FALSE	FALSE
Q92551	IP6K1	2.143643e-01	4.052085	1.374254e+00	2.162481e-01	0.7075390307	-4.529190134	FALSE	FALSE
Q9Y6J0	CABIN1	-1.812591e-01	4.053808	-1.469755e+00	1.897195e-01	0.6852913447	-4.529471313	FALSE	FALSE
Q9P246	STIM2	4.131620e-01	4.015570	1.302647e+00	2.382834e-01	0.7165517521	-4.530510546	FALSE	FALSE
Q86SK9	SCD5	-5.281996e-01	3.987345	-1.317290e+00	2.336215e-01	0.7142544920	-4.530554356	FALSE	FALSE
Q9NRG4	SMYD2	2.556845e-01	4.044837	1.448251e+00	1.954195e-01	0.6909820139	-4.530786439	FALSE	FALSE
Q99856	ARID3A	-3.519937e-01	4.028612	-1.384145e+00	2.133522e-01	0.7075390307	-4.531720870	FALSE	FALSE
Q7Z3E2	CCDC186	2.587641e-01	4.045401	1.352894e+00	2.226225e-01	0.7091173878	-4.532746058	FALSE	FALSE
Q9ULT8	HECTD1	-1.437210e-01	4.056179	-1.582276e+00	1.623233e-01	0.6595559156	-4.533568175	FALSE	FALSE
Q08AM6	VAC14	-1.350333e-01	4.056751	-1.592007e+00	1.601368e-01	0.6595559156	-4.533950763	FALSE	FALSE
O43823	AKAP8	1.571893e-01	4.054716	2.042552e+00	8.489100e-02	0.5726024203	-4.534562996	FALSE	FALSE
Q2KHT3	CLEC16A	2.848311e-01	4.040844	1.344632e+00	2.251326e-01	0.7091173878	-4.534761240	FALSE	FALSE
Q9P031	CCDC59	2.037693e-01	4.050518	1.527443e+00	1.751773e-01	0.6728517199	-4.534970668	FALSE	FALSE
Q8TAD7	OCC1	2.962078e-01	4.037735	1.558817e+00	1.677104e-01	0.6646900362	-4.535496940	FALSE	FALSE
Q96CS3	FAF2	-1.277809e-01	4.056523	-1.785597e+00	1.220535e-01	0.6358436327	-4.536467654	FALSE	FALSE
Q8NHP6	MOSPD2	2.567131e-01	4.046898	1.325007e+00	2.311973e-01	0.7108110126	-4.536743866	FALSE	FALSE
Q96I51	RCC1L	4.239989e-01	4.006133	1.299517e+00	2.392903e-01	0.7165517521	-4.536793631	FALSE	FALSE
P23469	PTPRE	2.561171e-01	4.044193	1.417487e+00	2.038467e-01	0.6983952087	-4.536834838	FALSE	FALSE
Q9BT30	ALKBH7	-3.613900e-01	4.024317	-1.347420e+00	2.242827e-01	0.7091173878	-4.537575473	FALSE	FALSE
Q8N5N7	MRPL50	-2.089016e-01	4.050751	-1.916104e+00	1.015123e-01	0.5961776329	-4.537611555	FALSE	FALSE
Q86UT8	CCDC84	-2.404294e-01	4.046694	-1.485517e+00	1.856391e-01	0.6821246956	-4.537987153	FALSE	FALSE
Q8WWC4	MAIP1	-1.570851e-01	4.054958	-1.612937e+00	1.555280e-01	0.6577667234	-4.539304161	FALSE	FALSE
Q8NAV1	PRPF38A	-1.183589e-01	4.056721	-2.059108e+00	8.292726e-02	0.5721944583	-4.540707843	FALSE	FALSE
O43766	LIAS	-3.040639e-01	4.036185	-1.339006e+00	2.268567e-01	0.7103307171	-4.541473843	FALSE	FALSE
P10253	GAA	4.668117e-01	3.990011	1.309192e+00	2.361895e-01	0.7162822125	-4.543890432	FALSE	FALSE
Q96CN9	GCC1	-1.192739e-01	4.057005	-1.762845e+00	1.260294e-01	0.6380817626	-4.543908390	FALSE	FALSE
Q96JJ3	ELMO2	-1.247131e-01	4.056680	-1.747173e+00	1.288411e-01	0.6418198262	-4.545270638	FALSE	FALSE
A2RRP1	NBAS	-1.294188e-01	4.057133	-1.578945e+00	1.630782e-01	0.6595559156	-4.545349648	FALSE	FALSE
Q8WVQ1	CANT1	1.619373e-01	4.055271	1.485541e+00	1.856330e-01	0.6821246956	-4.546017241	FALSE	FALSE
P80404	ABAT	2.297669e-01	4.049199	1.362501e+00	2.197347e-01	0.7075390307	-4.546353321	FALSE	FALSE
Q8N5A5	ZGPAT	-1.152371e-01	4.057196	-1.758781e+00	1.267528e-01	0.6396522950	-4.546455724	FALSE	FALSE
Q9UHD1	CHORDC1	-9.934099e-02	4.057460	-2.417910e+00	5.007051e-02	0.5517437856	-4.546499667	FALSE	FALSE
Q9NVU7	SDAD1	-1.292750e-01	4.056639	-1.666744e+00	1.442500e-01	0.6512623129	-4.547067146	FALSE	FALSE
Q13191	CBLB	2.558034e-01	4.046908	1.312720e+00	2.350674e-01	0.7149041435	-4.547546715	FALSE	FALSE
Q86UY8	NT5DC3	-1.887348e-01	4.052306	-1.515926e+00	1.779953e-01	0.6765788350	-4.548282247	FALSE	FALSE
Q96RY7	IFT140	1.989790e-01	4.053785	1.347596e+00	2.242291e-01	0.7091173878	-4.548318393	FALSE	FALSE
P08236	GUSB	-2.922998e-01	4.038067	-1.584611e+00	1.617962e-01	0.6595559156	-4.548787173	FALSE	FALSE
P13637	ATP1A3	-1.853089e-01	4.052797	-1.510533e+00	1.793293e-01	0.6774906034	-4.549312856	FALSE	FALSE
Q14687	GSE1	-1.413664e-01	4.055845	-1.653237e+00	1.470055e-01	0.6544823599	-4.549408833	FALSE	FALSE
Q7Z4L5	TTC21B	-4.557943e-01	3.992647	-1.296007e+00	2.404240e-01	0.7175025058	-4.549679077	FALSE	FALSE
Q8N128	FAM177A1	2.481288e-01	4.048510	1.293205e+00	2.413324e-01	0.7180828598	-4.549736107	FALSE	FALSE
Q9P215	POGK	-2.277672e-01	4.047544	-1.457359e+00	1.929863e-01	0.6875554965	-4.550061978	FALSE	FALSE
Q6P2C8	MED27	-2.027463e-01	4.050387	-1.595211e+00	1.594230e-01	0.6595559156	-4.552009478	FALSE	FALSE
Q5T013	HYI	-2.066949e-01	4.052995	-1.334492e+00	2.282484e-01	0.7105243100	-4.552691380	FALSE	FALSE
Q92466	DDB2	1.232017e-01	4.056575	1.837536e+00	1.134303e-01	0.6182841771	-4.553066505	FALSE	FALSE
Q9UG01	IFT172	-5.534903e-01	3.974367	-1.289600e+00	2.425060e-01	0.7195003800	-4.553569453	FALSE	FALSE
P26232	CTNNA2	4.785023e-01	3.988220	1.381755e+00	2.140486e-01	0.7075390307	-4.554742486	FALSE	FALSE
Q8TD30	GPT2	-2.130519e-01	4.049284	-1.479610e+00	1.871586e-01	0.6825007314	-4.554894192	FALSE	FALSE
Q5JSL3	DOCK11	2.857078e-01	4.039698	1.408266e+00	2.064364e-01	0.7019518834	-4.555182120	FALSE	FALSE
Q8WUU5	GATAD1	-2.914193e-01	4.038174	-1.327395e+00	2.304516e-01	0.7107300260	-4.555964251	FALSE	FALSE
P12694	BCKDHA	-1.646905e-01	4.054035	-1.633290e+00	1.511668e-01	0.6562687847	-4.556334953	FALSE	FALSE
O75494	SRSF10	2.060353e-01	4.052733	2.597047e+00	3.905503e-02	0.5347953943	-4.557761811	FALSE	FALSE
Q8NHV1	GIMAP7	2.576310e-01	4.043744	1.441188e+00	1.973256e-01	0.6909820139	-4.558615807	FALSE	FALSE
Q9C0I1	MTMR12	2.073097e-01	4.051616	1.368419e+00	2.179728e-01	0.7075390307	-4.558760010	FALSE	FALSE
Q96JN8	NEURL4	2.062934e-01	4.051459	1.377750e+00	2.152205e-01	0.7075390307	-4.558796722	FALSE	FALSE
Q9GZT6	CCDC90B	-2.121727e-01	4.049496	-1.448044e+00	1.954752e-01	0.6909820139	-4.559035158	FALSE	FALSE
O94760	DDAH1	-1.222554e-01	4.056574	-1.898335e+00	1.040945e-01	0.5962561123	-4.559070235	FALSE	FALSE
Q9BSQ5	CCM2	-2.434635e-01	4.046398	-1.338842e+00	2.269070e-01	0.7103307171	-4.560318429	FALSE	FALSE
Q8NBZ7	UXS1	2.952137e-01	4.037437	1.283766e+00	2.444152e-01	0.7206221309	-4.560747216	FALSE	FALSE
Q9BTT0	ANP32E	1.876548e-01	4.053011	2.291489e+00	5.976287e-02	0.5582888669	-4.561320814	FALSE	FALSE
O95391	SLU7	-1.744199e-01	4.053563	-1.510618e+00	1.793082e-01	0.6774906034	-4.561447023	FALSE	FALSE
P60891	PRPS1	3.231411e-01	4.041603	2.219971e+00	6.608546e-02	0.5589956295	-4.561866422	FALSE	FALSE
O94905	ERLIN2	-1.825117e-01	4.052535	-1.785992e+00	1.219856e-01	0.6358436327	-4.562372905	FALSE	FALSE
Q92599	SEPTIN8	1.890619e-01	4.051607	1.585759e+00	1.615374e-01	0.6595559156	-4.563403320	FALSE	FALSE
Q8N3C7	CLIP4	3.976719e-01	4.011680	1.242728e+00	2.582220e-01	0.7296240527	-4.563537088	FALSE	FALSE
Q9BZM5	ULBP2	2.783498e-01	4.040287	1.295951e+00	2.404421e-01	0.7175025058	-4.564084594	FALSE	FALSE
Q5JUR7	TEX30	-1.876361e-01	4.051919	-1.583168e+00	1.621218e-01	0.6595559156	-4.564594561	FALSE	FALSE
Q12765	SCRN1	1.798815e-01	4.052477	1.664670e+00	1.446699e-01	0.6519622268	-4.565892130	FALSE	FALSE
Q6PI98	INO80C	2.598257e-01	4.042832	1.483129e+00	1.862522e-01	0.6821246956	-4.566009556	FALSE	FALSE
Q9UBI1	COMMD3	1.312220e-01	4.056166	1.728553e+00	1.322605e-01	0.6448825464	-4.566887075	FALSE	FALSE
Q6ZN55	ZNF574	1.907418e-01	4.051491	1.565547e+00	1.661480e-01	0.6624521098	-4.567385324	FALSE	FALSE
Q9NPI8	FANCF	-2.848275e-01	4.042214	-1.246288e+00	2.569980e-01	0.7296240527	-4.567735279	FALSE	FALSE
P0DP23	CALM1	3.515969e-01	4.038038	2.166296e+00	7.127835e-02	0.5641479359	-4.568363186	FALSE	FALSE
P01106	MYC	3.703300e-01	4.023480	1.413867e+00	2.048599e-01	0.6985089963	-4.568555084	FALSE	FALSE
Q9NWQ8	PAG1	2.279097e-01	4.047819	1.703102e+00	1.370766e-01	0.6448825464	-4.569007283	FALSE	FALSE
Q9NUT2	ABCB8	1.721992e-01	4.055325	1.366771e+00	2.184623e-01	0.7075390307	-4.570889724	FALSE	FALSE
Q9UPN3	MACF1	-1.771832e-01	4.052958	-1.823009e+00	1.157802e-01	0.6255766802	-4.571212837	FALSE	FALSE
Q7Z3K6	MIER3	-1.296298e-01	4.056651	-1.616803e+00	1.546905e-01	0.6568112312	-4.571728764	FALSE	FALSE
Q8IVG5	SAMD9L	2.499847e-01	4.047604	1.251808e+00	2.551100e-01	0.7296240527	-4.571809441	FALSE	FALSE
Q9H3P2	NELFA	-1.077239e-01	4.057551	-1.735096e+00	1.310491e-01	0.6429920562	-4.572588749	FALSE	FALSE
Q8WVM0	TFB1M	-1.808245e-01	4.053603	-1.414644e+00	2.046420e-01	0.6985089963	-4.573181637	FALSE	FALSE
Q9BS34	ZNF670	-3.295388e-01	4.032816	-1.248039e+00	2.563977e-01	0.7296240527	-4.573692012	FALSE	FALSE
Q8N3J9	ZNF664	6.208133e-01	3.931671	1.244403e+00	2.576452e-01	0.7296240527	-4.574969320	FALSE	FALSE
Q15034	HERC3	2.567747e-01	4.045448	1.276483e+00	2.468175e-01	0.7217773651	-4.575572303	FALSE	FALSE
Q9NX04	C1orf109	2.087102e-01	4.050837	1.353809e+00	2.223460e-01	0.7091173878	-4.575700789	FALSE	FALSE
Q8NCE2	MTMR14	2.401636e-01	4.045855	1.467575e+00	1.902904e-01	0.6852913447	-4.576673664	FALSE	FALSE
Q9H330	TMEM245	-4.814643e-01	3.984762	-1.322509e+00	2.319796e-01	0.7124077004	-4.577168553	FALSE	FALSE
Q01433	AMPD2	-1.421415e-01	4.055620	-1.689795e+00	1.396614e-01	0.6448825464	-4.577843375	FALSE	FALSE
O43172	PRPF4	-1.095971e-01	4.057048	-2.074235e+00	8.117296e-02	0.5711953455	-4.577850821	FALSE	FALSE
Q8TAT5	NEIL3	-2.439268e-01	4.044838	-1.389640e+00	2.117584e-01	0.7068506412	-4.578399089	FALSE	FALSE
Q96SD1	DCLRE1C	2.612004e-01	4.044972	1.256632e+00	2.534697e-01	0.7269498058	-4.578785931	FALSE	FALSE
Q9UPZ3	HPS5	-3.573853e-01	4.022426	-1.217677e+00	2.669785e-01	0.7340723407	-4.581823484	FALSE	FALSE
P52655	GTF2A1	3.076806e-01	4.040412	1.981014e+00	9.260940e-02	0.5861381114	-4.582404839	FALSE	FALSE
Q8N2Z9	CENPS	3.254612e-01	4.031812	1.488008e+00	1.850017e-01	0.6821246956	-4.582494807	FALSE	FALSE
Q9BZG8	DPH1	1.826137e-01	4.054947	1.309298e+00	2.361558e-01	0.7162822125	-4.583333827	FALSE	FALSE
P14621	ACYP2	-1.266498e-01	4.056366	-1.752618e+00	1.278573e-01	0.6414775124	-4.583873034	FALSE	FALSE
Q9BW66	CINP	2.209626e-01	4.048231	1.441189e+00	1.973255e-01	0.6909820139	-4.584750718	FALSE	FALSE
Q15043	SLC39A14	3.399949e-01	4.028092	1.357443e+00	2.212508e-01	0.7091021014	-4.586452441	FALSE	FALSE
Q99676	ZNF184	1.708659e-01	4.054660	1.379208e+00	2.147931e-01	0.7075390307	-4.586526175	FALSE	FALSE
Q9Y3A3	MOB4	-1.334185e-01	4.055985	-1.901232e+00	1.036692e-01	0.5961776329	-4.586969832	FALSE	FALSE
Q02833	RASSF7	2.507215e-01	4.043941	1.325973e+00	2.308955e-01	0.7107300260	-4.587539920	FALSE	FALSE
Q8N0Z6	TTC5	1.731281e-01	4.053116	1.648891e+00	1.479028e-01	0.6544823599	-4.587756479	FALSE	FALSE
Q9UBI9	HECA	3.801935e-01	4.014132	1.206906e+00	2.708214e-01	0.7362886296	-4.587835913	FALSE	FALSE
Q96RU2	USP28	2.263233e-01	4.048046	1.299776e+00	2.392067e-01	0.7165517521	-4.587914307	FALSE	FALSE
Q99933	BAG1	1.837874e-01	4.052279	1.583183e+00	1.621184e-01	0.6595559156	-4.588159363	FALSE	FALSE
Q96I59	NARS2	-2.536722e-01	4.044581	-1.706812e+00	1.363643e-01	0.6448825464	-4.588467350	FALSE	FALSE
Q96A47	ISL2	3.889296e-01	4.010366	1.317229e+00	2.336406e-01	0.7142544920	-4.589426215	FALSE	FALSE
Q6SJ93	FAM111B	-1.592870e-01	4.055922	-1.379327e+00	2.147584e-01	0.7075390307	-4.591398723	FALSE	FALSE
Q9BUB5	MKNK1	3.095425e-01	4.032309	1.217189e+00	2.671515e-01	0.7342219278	-4.592044614	FALSE	FALSE
Q9C0K0	BCL11B	-1.854609e-01	4.052359	-1.858393e+00	1.101383e-01	0.6099967438	-4.592273021	FALSE	FALSE
P37235	HPCAL1	3.268829e-01	4.029472	1.546388e+00	1.706322e-01	0.6682544748	-4.592832446	FALSE	FALSE
Q92636	NSMAF	1.668909e-01	4.053847	1.560939e+00	1.672164e-01	0.6641460303	-4.593097337	FALSE	FALSE
P99999	CYCS	-1.137403e-01	4.056960	-2.338820e+00	5.592450e-02	0.5575231398	-4.593867365	FALSE	FALSE
Q9NU19	TBC1D22B	2.635750e-01	4.041524	1.438984e+00	1.979240e-01	0.6912269540	-4.593987494	FALSE	FALSE
Q9HC62	SENP2	4.368718e-01	4.004286	1.246838e+00	2.568091e-01	0.7296240527	-4.594290738	FALSE	FALSE
Q16643	DBN1	6.888518e-02	4.058270	2.507698e+00	4.419118e-02	0.5353491581	-4.595528721	FALSE	FALSE
Q9BRG1	VPS25	1.669236e-01	4.053878	2.046593e+00	8.440746e-02	0.5726024203	-4.596108199	FALSE	FALSE
Q01650	SLC7A5	-1.698924e-01	4.053390	-1.808609e+00	1.181567e-01	0.6291525294	-4.596124072	FALSE	FALSE
Q9Y3X0	CCDC9	2.202652e-01	4.048551	1.692109e+00	1.392087e-01	0.6448825464	-4.596398693	FALSE	FALSE
Q9NP87	POLM	3.215135e-01	4.030977	1.203143e+00	2.721752e-01	0.7363310117	-4.596736953	FALSE	FALSE
Q92966	SNAPC3	2.235176e-01	4.048192	1.300793e+00	2.388794e-01	0.7165517521	-4.597427519	FALSE	FALSE
Q8NB90	SPATA5	9.640113e-02	4.057884	1.774476e+00	1.239813e-01	0.6360748942	-4.597554377	FALSE	FALSE
Q86SZ2	TRAPPC6B	-2.088056e-01	4.049329	-1.554119e+00	1.688092e-01	0.6657765079	-4.597702063	FALSE	FALSE
P20963	CD247	-2.254851e-01	4.047146	-1.357817e+00	2.211383e-01	0.7091021014	-4.597735010	FALSE	FALSE
P17706	PTPN2	1.339536e-01	4.056008	1.682496e+00	1.410990e-01	0.6482061193	-4.597814382	FALSE	FALSE
Q14814	MEF2D	3.532467e-01	4.025925	1.342564e+00	2.257650e-01	0.7092526520	-4.601015604	FALSE	FALSE
Q8NB78	KDM1B	1.622901e-01	4.056251	1.321880e+00	2.321768e-01	0.7124077004	-4.601679633	FALSE	FALSE
P14635	CCNB1	-2.292205e-01	4.046265	-1.463235e+00	1.914315e-01	0.6863602032	-4.602641151	FALSE	FALSE
Q8NDZ4	DIPK2A	8.438156e-01	3.847762	1.165095e+00	2.861898e-01	0.7465040322	-4.603806553	FALSE	FALSE
Q96ED9	HOOK2	-3.436706e-01	4.024084	-1.166676e+00	2.855957e-01	0.7465040322	-4.603823748	FALSE	FALSE
Q8WXW3	PIBF1	-1.906749e-01	4.052757	-1.326257e+00	2.308066e-01	0.7107300260	-4.604083388	FALSE	FALSE
P48553	TRAPPC10	2.037675e-01	4.053114	1.226758e+00	2.637752e-01	0.7308599117	-4.604478159	FALSE	FALSE
Q93008	USP9X	-1.534761e-01	4.054593	-1.658485e+00	1.459289e-01	0.6538291390	-4.605622052	FALSE	FALSE
O95067	CCNB2	2.682908e-01	4.041874	1.485422e+00	1.856634e-01	0.6821246956	-4.606575498	FALSE	FALSE
Q6DKJ4	NXN	-3.059312e-01	4.032506	-1.256913e+00	2.533745e-01	0.7269498058	-4.606729767	FALSE	FALSE
P16333	NCK1	-1.101427e-01	4.057062	-1.912207e+00	1.020731e-01	0.5961776329	-4.607110748	FALSE	FALSE
Q14088	RAB33A	2.168946e-01	4.048374	1.538714e+00	1.724597e-01	0.6682544748	-4.607241011	FALSE	FALSE
Q9BY43	CHMP4A	2.673495e-01	4.045641	1.977239e+00	9.310515e-02	0.5870872527	-4.607265764	FALSE	FALSE
Q96C00	ZBTB9	3.176353e-01	4.030779	1.262081e+00	2.516282e-01	0.7267184191	-4.607832634	FALSE	FALSE
Q6UXH1	CRELD2	3.500523e-01	4.032135	1.686200e+00	1.403678e-01	0.6466946286	-4.609230833	FALSE	FALSE
Q9BW92	TARS2	-1.473557e-01	4.055165	-1.590243e+00	1.605312e-01	0.6595559156	-4.609410278	FALSE	FALSE
Q05823	RNASEL	4.105821e-01	4.008464	1.160854e+00	2.877893e-01	0.7481071492	-4.609654095	FALSE	FALSE
Q9UPY3	DICER1	-1.485871e-01	4.055859	-1.438464e+00	1.980653e-01	0.6913306860	-4.609669881	FALSE	FALSE
P06241	FYN	-1.391654e-01	4.055574	-1.725236e+00	1.328788e-01	0.6448825464	-4.611250877	FALSE	FALSE
Q6ZMK1	CYHR1	-2.827345e-01	4.037531	-1.345493e+00	2.248701e-01	0.7091173878	-4.614820842	FALSE	FALSE
Q8WUB8	PHF10	-1.261253e-01	4.056360	-1.740193e+00	1.301127e-01	0.6424332535	-4.614919272	FALSE	FALSE
Q6NS38	ALKBH2	2.917631e-01	4.034733	1.248923e+00	2.560952e-01	0.7296240527	-4.614951629	FALSE	FALSE
O43566	RGS14	1.977624e-01	4.050597	1.362967e+00	2.195957e-01	0.7075390307	-4.615151681	FALSE	FALSE
Q8N0Y2	ZNF444	3.220856e-01	4.030854	1.162466e+00	2.871807e-01	0.7481071492	-4.616510564	FALSE	FALSE
Q86YS6	RAB43	-3.128010e-01	4.031666	-1.240493e+00	2.589929e-01	0.7296240527	-4.616541969	FALSE	FALSE
Q8WU76	SCFD2	1.400025e-01	4.056481	1.442221e+00	1.970459e-01	0.6909820139	-4.617116359	FALSE	FALSE
Q8TBA6	GOLGA5	1.487170e-01	4.056575	1.357942e+00	2.211010e-01	0.7091021014	-4.617142394	FALSE	FALSE
Q02083	NAAA	-5.358758e-01	3.956494	-1.177498e+00	2.815555e-01	0.7436789826	-4.617839105	FALSE	FALSE
Q9UBT7	CTNNAL1	-3.897157e-01	4.007929	-1.259284e+00	2.525722e-01	0.7267184191	-4.618177803	FALSE	FALSE
Q9P258	RCC2	1.093198e-01	4.057217	2.637968e+00	3.691641e-02	0.5340803607	-4.618493460	FALSE	FALSE
Q15542	TAF5	-1.148185e-01	4.057053	-1.693557e+00	1.389259e-01	0.6448825464	-4.618686753	FALSE	FALSE
Q9BQE5	APOL2	-1.985951e-01	4.050733	-1.771547e+00	1.244941e-01	0.6360748942	-4.620059247	FALSE	FALSE
P53677	AP3M2	2.142860e-01	4.047962	1.543950e+00	1.712108e-01	0.6682544748	-4.620229837	FALSE	FALSE
O75427	LRCH4	-1.675768e-01	4.053833	-1.484740e+00	1.858384e-01	0.6821246956	-4.620969833	FALSE	FALSE
Q9BTX7	TTPAL	2.638083e-01	4.041669	1.205065e+00	2.714829e-01	0.7362886296	-4.621512038	FALSE	FALSE
Q9BT92	TCHP	-2.707783e-01	4.039847	-1.137110e+00	2.968836e-01	0.7543022788	-4.621704779	FALSE	FALSE
Q14667	KIAA0100	3.718941e-01	4.013667	1.134004e+00	2.980907e-01	0.7543022788	-4.621821980	FALSE	FALSE
O75648	TRMU	-1.548091e-01	4.055682	-1.369130e+00	2.177620e-01	0.7075390307	-4.623491430	FALSE	FALSE
Q96SZ5	ADO	-1.608692e-01	4.054122	-1.707226e+00	1.362849e-01	0.6448825464	-4.623710901	FALSE	FALSE
Q9Y6D9	MAD1L1	-1.419796e-01	4.056490	-1.405722e+00	2.071562e-01	0.7024703755	-4.623867675	FALSE	FALSE
Q8N8N7	PTGR2	1.631603e-01	4.054148	1.468860e+00	1.899538e-01	0.6852913447	-4.624026957	FALSE	FALSE
Q5UCC4	EMC10	-2.976447e-01	4.036848	-1.416550e+00	2.041086e-01	0.6984944870	-4.624460371	FALSE	FALSE
P51617	IRAK1	-2.653465e-01	4.040492	-1.258257e+00	2.529196e-01	0.7267184191	-4.625180178	FALSE	FALSE
Q562E7	WDR81	3.859268e-01	4.009009	1.288091e+00	2.429986e-01	0.7199268906	-4.625350357	FALSE	FALSE
Q9BUR4	WRAP53	2.789962e-01	4.038640	1.502374e+00	1.813650e-01	0.6777669878	-4.625894962	FALSE	FALSE
Q9H582	ZNF644	-2.608600e-01	4.043213	-1.131672e+00	2.989997e-01	0.7550450298	-4.628141014	FALSE	FALSE
P84090	ERH	2.707211e-01	4.048087	2.602487e+00	3.876337e-02	0.5347953943	-4.628364477	FALSE	FALSE
O43933	PEX1	-2.226818e-01	4.047299	-1.279932e+00	2.456772e-01	0.7206221309	-4.628620645	FALSE	FALSE
Q96C12	ARMC5	1.959082e-01	4.055571	1.139623e+00	2.959099e-01	0.7540223641	-4.629123924	FALSE	FALSE
Q9H930	SP140L	3.218547e-01	4.027748	1.230495e+00	2.624664e-01	0.7308599117	-4.629557022	FALSE	FALSE
Q93075	TATDN2	2.239792e-01	4.050124	1.143247e+00	2.945101e-01	0.7519889732	-4.629876933	FALSE	FALSE
Q9BTU6	PI4K2A	-1.163223e-01	4.057473	-1.536792e+00	1.729203e-01	0.6687835807	-4.630830229	FALSE	FALSE
Q96A33	CCDC47	1.787932e-01	4.052407	1.678253e+00	1.419412e-01	0.6482061193	-4.631139715	FALSE	FALSE
P30043	BLVRB	1.987257e-01	4.051701	1.228718e+00	2.630882e-01	0.7308599117	-4.631816555	FALSE	FALSE
A7KAX9	ARHGAP32	-1.851045e-01	4.052111	-1.342945e+00	2.256486e-01	0.7092526520	-4.632766324	FALSE	FALSE
Q9UKK3	PARP4	-2.021406e-01	4.051834	-1.209961e+00	2.697266e-01	0.7360717563	-4.633551630	FALSE	FALSE
Q9NP92	MRPS30	-1.409489e-01	4.055417	-1.725773e+00	1.327786e-01	0.6448825464	-4.634824912	FALSE	FALSE
Q9Y4C1	KDM3A	-1.625817e-01	4.054157	-1.421997e+00	2.025910e-01	0.6968342052	-4.635583550	FALSE	FALSE
Q14249	ENDOG	-2.780193e-01	4.038408	-1.506722e+00	1.802774e-01	0.6777642340	-4.636013864	FALSE	FALSE
Q9H8W3	FAM204A	2.926167e-01	4.033054	1.271985e+00	2.483114e-01	0.7227084440	-4.636202480	FALSE	FALSE
Q14781	CBX2	-1.396834e-01	4.056458	-1.411536e+00	2.055147e-01	0.6995859363	-4.636973439	FALSE	FALSE
Q9NVA1	UQCC1	-1.887427e-01	4.051263	-1.410312e+00	2.058592e-01	0.7003738389	-4.636990503	FALSE	FALSE
Q92576	PHF3	1.544865e-01	4.054641	1.505439e+00	1.805977e-01	0.6777669878	-4.637583313	FALSE	FALSE
Q13405	MRPL49	-1.866468e-01	4.051590	-1.646097e+00	1.484823e-01	0.6544823599	-4.637850053	FALSE	FALSE
Q6PHR2	ULK3	3.803498e-01	4.008489	1.161534e+00	2.875323e-01	0.7481071492	-4.638786635	FALSE	FALSE
P50452	SERPINB8	-3.160554e-01	4.029531	-1.129323e+00	2.999179e-01	0.7550450298	-4.639933662	FALSE	FALSE
Q96II8	LRCH3	-1.138212e-01	4.057598	-1.527457e+00	1.751738e-01	0.6728517199	-4.642261881	FALSE	FALSE
Q96CD2	PPCDC	-2.788421e-01	4.037567	-1.436860e+00	1.985022e-01	0.6915857871	-4.642747869	FALSE	FALSE
O43164	PJA2	1.417021e-01	4.056266	1.398238e+00	2.092865e-01	0.7061250701	-4.643183338	FALSE	FALSE
Q9H5Z1	DHX35	-1.570850e-01	4.054487	-1.467199e+00	1.903889e-01	0.6852913447	-4.643852922	FALSE	FALSE
Q92802	N4BP2L2	3.530330e-01	4.021350	1.487889e+00	1.850322e-01	0.6821246956	-4.644093694	FALSE	FALSE
Q6UW02	CYP20A1	-2.113143e-01	4.048050	-1.331984e+00	2.290249e-01	0.7107300260	-4.646100488	FALSE	FALSE
Q9H6W3	RIOX1	-1.233009e-01	4.056483	-1.664748e+00	1.446541e-01	0.6519622268	-4.646519257	FALSE	FALSE
O43447	PPIH	-5.754762e-02	4.058545	-2.232173e+00	6.495993e-02	0.5589956295	-4.646880588	FALSE	FALSE
O95202	LETM1	-9.364251e-02	4.057620	-2.008000e+00	8.914161e-02	0.5802820152	-4.647871596	FALSE	FALSE
P26885	FKBP2	-1.315264e-01	4.056113	-2.195221e+00	6.843002e-02	0.5589956295	-4.649025754	FALSE	FALSE
Q15276	RABEP1	1.536274e-01	4.054556	1.553622e+00	1.689258e-01	0.6657765079	-4.649391346	FALSE	FALSE
Q9P2J3	KLHL9	-2.095764e-01	4.049174	-1.239115e+00	2.594692e-01	0.7302654667	-4.650501798	FALSE	FALSE
O43639	NCK2	1.569520e-01	4.054258	1.598507e+00	1.586919e-01	0.6595559156	-4.651097024	FALSE	FALSE
Q9Y5P8	PPP2R3B	-2.538724e-01	4.040352	-1.334772e+00	2.281616e-01	0.7105243100	-4.651398989	FALSE	FALSE
P41212	ETV6	-2.535250e-01	4.042331	-1.431398e+00	1.999960e-01	0.6923755729	-4.652816350	FALSE	FALSE
P55201	BRPF1	-2.340593e-01	4.044582	-1.338193e+00	2.271067e-01	0.7103307171	-4.653011587	FALSE	FALSE
Q5VT99	LRRC38	2.657545e-01	4.037166	1.128778e+00	3.001315e-01	0.7550450298	-4.653824691	FALSE	FALSE
Q99741	CDC6	3.118006e-01	4.030530	1.299748e+00	2.392158e-01	0.7165517521	-4.655028453	FALSE	FALSE
O94864	SUPT7L	1.849771e-01	4.052230	1.281518e+00	2.451545e-01	0.7206221309	-4.655663560	FALSE	FALSE
Q8WUY1	THEM6	-2.392252e-01	4.043485	-1.377094e+00	2.154129e-01	0.7075390307	-4.657683745	FALSE	FALSE
P49759	CLK1	2.787466e-01	4.035916	1.149623e+00	2.920612e-01	0.7504470649	-4.658150764	FALSE	FALSE
P02768	ALB	1.826811e-01	4.051598	1.543590e+00	1.712964e-01	0.6682544748	-4.658627235	FALSE	FALSE
Q13190	STX5	-1.897110e-01	4.051224	-1.303439e+00	2.380290e-01	0.7165517521	-4.658752669	FALSE	FALSE
Q70CQ2	USP34	-1.723530e-01	4.054105	-1.248413e+00	2.562696e-01	0.7296240527	-4.659565347	FALSE	FALSE
P55010	EIF5	-8.940815e-02	4.057717	-2.270984e+00	6.150928e-02	0.5589956295	-4.659690231	FALSE	FALSE
A0A096LP01	SMIM26	-2.997970e-01	4.033085	-1.280168e+00	2.455993e-01	0.7206221309	-4.659935424	FALSE	FALSE
Q9Y289	SLC5A6	4.598991e-01	3.981032	1.093066e+00	3.143881e-01	0.7592748708	-4.660044477	FALSE	FALSE
Q9UBT2	UBA2	-6.823386e-02	4.058311	-2.233181e+00	6.486790e-02	0.5589956295	-4.660803870	FALSE	FALSE
Q5SQI0	ATAT1	-2.293968e-01	4.045101	-1.282661e+00	2.447783e-01	0.7206221309	-4.661671300	FALSE	FALSE
P54819	AK2	-9.184374e-02	4.057684	-2.493949e+00	4.504245e-02	0.5393679992	-4.661956927	FALSE	FALSE
O43837	IDH3B	-1.135868e-01	4.056795	-1.922029e+00	1.006655e-01	0.5961776329	-4.662383158	FALSE	FALSE
Q9H0R1	AP5M1	-2.989565e-01	4.027841	-1.162200e+00	2.872810e-01	0.7481071492	-4.662734704	FALSE	FALSE
Q9HBH1	PDF	-2.701390e-01	4.040237	-1.512899e+00	1.787427e-01	0.6774906034	-4.662765321	FALSE	FALSE
O15091	PRORP	3.083658e-01	4.026623	1.050115e+00	3.322674e-01	0.7697286651	-4.664095870	FALSE	FALSE
O94967	WDR47	-2.103164e-01	4.049089	-1.186601e+00	2.781948e-01	0.7415181452	-4.664199815	FALSE	FALSE
P18615	NELFE	2.134769e-01	4.049996	1.916616e+00	1.014388e-01	0.5961776329	-4.664665320	FALSE	FALSE
Q5PSV4	BRMS1L	-3.258864e-01	4.027843	-1.240606e+00	2.589538e-01	0.7296240527	-4.665200503	FALSE	FALSE
P04920	SLC4A2	1.819187e-01	4.052859	1.213329e+00	2.685242e-01	0.7350582179	-4.665260828	FALSE	FALSE
Q86WX3	RPS19BP1	2.459340e-01	4.042444	1.349650e+00	2.236050e-01	0.7091173878	-4.665937384	FALSE	FALSE
Q13315	ATM	-1.774399e-01	4.055436	-1.121769e+00	3.028863e-01	0.7550450298	-4.666150555	FALSE	FALSE
P15529	CD46	-2.087214e-01	4.049186	-1.599846e+00	1.583956e-01	0.6595559156	-4.666238333	FALSE	FALSE
O94842	TOX4	2.029943e-01	4.051104	2.012688e+00	8.855257e-02	0.5790047792	-4.666324308	FALSE	FALSE
Q9H8Y5	ANKZF1	1.372131e-01	4.055967	1.469381e+00	1.898173e-01	0.6852913447	-4.666935103	FALSE	FALSE
Q9Y680	FKBP7	3.006707e-01	4.026132	1.177618e+00	2.815111e-01	0.7436789826	-4.666962214	FALSE	FALSE
Q96T76	MMS19	-1.269824e-01	4.056328	-1.602213e+00	1.578736e-01	0.6595559156	-4.667357690	FALSE	FALSE
Q9Y592	CEP83	3.449380e-01	4.013642	1.020362e+00	3.451285e-01	0.7770149014	-4.667711573	FALSE	FALSE
Q96RE7	NACC1	1.544386e-01	4.054302	1.707220e+00	1.362861e-01	0.6448825464	-4.668972720	FALSE	FALSE
O15446	CD3EAP	1.116919e-01	4.057268	1.600109e+00	1.583376e-01	0.6595559156	-4.669931150	FALSE	FALSE
Q5QP82	DCAF10	2.738153e-01	4.035857	1.134019e+00	2.980849e-01	0.7543022788	-4.671139906	FALSE	FALSE
Q9ULH0	KIDINS220	3.236199e-01	4.025391	1.241710e+00	2.585730e-01	0.7296240527	-4.671298150	FALSE	FALSE
Q9HA47	UCK1	1.921259e-01	4.050715	1.504522e+00	1.808270e-01	0.6777669878	-4.671435150	FALSE	FALSE
Q9NRP4	SDHAF3	1.728564e-01	4.053837	1.229569e+00	2.627902e-01	0.7308599117	-4.672555581	FALSE	FALSE
Q5T5X7	BEND3	-1.246421e-01	4.057475	-1.377464e+00	2.153043e-01	0.7075390307	-4.672745459	FALSE	FALSE
Q16513	PKN2	-1.695112e-01	4.053190	-1.344578e+00	2.251494e-01	0.7091173878	-4.673559366	FALSE	FALSE
P61968	LMO4	-4.870824e-01	3.958300	-1.047968e+00	3.331822e-01	0.7697286651	-4.674014043	FALSE	FALSE
Q96QD9	FYTTD1	1.972435e-01	4.051181	1.135924e+00	2.973440e-01	0.7543022788	-4.674090962	FALSE	FALSE
P05161	ISG15	-1.847417e-01	4.051195	-1.432502e+00	1.996931e-01	0.6923755729	-4.674870933	FALSE	FALSE
Q9Y487	ATP6V0A2	-1.811917e-01	4.051818	-1.395779e+00	2.099909e-01	0.7061250701	-4.676406079	FALSE	FALSE
Q9P2B4	CTTNBP2NL	1.878050e-01	4.053223	1.098668e+00	3.121155e-01	0.7589691086	-4.678245468	FALSE	FALSE
Q96MT8	CEP63	1.730065e-01	4.054774	1.135103e+00	2.976632e-01	0.7543022788	-4.679120153	FALSE	FALSE
Q9BUK6	MSTO1	-1.437575e-01	4.055208	-1.476282e+00	1.880199e-01	0.6837008947	-4.679126589	FALSE	FALSE
Q7Z3T8	ZFYVE16	2.220063e-01	4.046646	1.167844e+00	2.851573e-01	0.7465000717	-4.680621656	FALSE	FALSE
Q9Y6W3	CAPN7	1.928520e-01	4.049884	1.414602e+00	2.046538e-01	0.6985089963	-4.681074496	FALSE	FALSE
P09493	TPM1	2.302509e-01	4.050676	2.552701e+00	4.152084e-02	0.5353491581	-4.681648242	FALSE	FALSE
Q16670	ZSCAN26	-2.306067e-01	4.045020	-1.302561e+00	2.383109e-01	0.7165517521	-4.681998084	FALSE	FALSE
Q96RP9	GFM1	-8.555050e-02	4.057870	-2.022209e+00	8.736833e-02	0.5768633371	-4.682056864	FALSE	FALSE
Q9H1K1	ISCU	1.717540e-01	4.052674	1.501019e+00	1.817052e-01	0.6785996932	-4.682508636	FALSE	FALSE
P49327	FASN	4.885349e-02	4.058648	2.348623e+00	5.516191e-02	0.5568263053	-4.682979312	FALSE	FALSE
Q8IYA6	CKAP2L	2.397943e-01	4.042670	1.131359e+00	2.991220e-01	0.7550450298	-4.684353082	FALSE	FALSE
Q8NBT2	SPC24	1.311916e-01	4.055902	1.614057e+00	1.552849e-01	0.6577667234	-4.684744391	FALSE	FALSE
Q8TEP8	CEP192	1.915878e-01	4.053004	1.041664e+00	3.358804e-01	0.7713456655	-4.684977777	FALSE	FALSE
P82932	MRPS6	-2.317721e-01	4.047564	-1.718665e+00	1.341119e-01	0.6448825464	-4.685586845	FALSE	FALSE
Q8N4T8	CBR4	2.603472e-01	4.040488	1.413934e+00	2.048412e-01	0.6985089963	-4.685712266	FALSE	FALSE
O00418	EEF2K	-3.019586e-01	4.028256	-1.127622e+00	3.005844e-01	0.7550450298	-4.685778435	FALSE	FALSE
Q9H9V9	JMJD4	3.059005e-01	4.027911	1.113779e+00	3.060523e-01	0.7559986208	-4.685866004	FALSE	FALSE
Q17RS7	GEN1	-2.096560e-01	4.048035	-1.130525e+00	2.994480e-01	0.7550450298	-4.686677307	FALSE	FALSE
Q9HCM7	FBRSL1	-1.621908e-01	4.054626	-1.232423e+00	2.617937e-01	0.7308599117	-4.686769572	FALSE	FALSE
Q86X27	RALGPS2	4.386828e-01	3.980955	1.068502e+00	3.245146e-01	0.7641546349	-4.686810440	FALSE	FALSE
Q9UJW0	DCTN4	-1.291928e-01	4.056010	-1.626079e+00	1.526984e-01	0.6562687847	-4.687279870	FALSE	FALSE
A4D1P6	WDR91	2.331464e-01	4.042747	1.227507e+00	2.635124e-01	0.7308599117	-4.687458916	FALSE	FALSE
Q9ULJ6	ZMIZ1	-1.319926e-01	4.055981	-1.525747e+00	1.755897e-01	0.6728517199	-4.688376857	FALSE	FALSE
P98155	VLDLR	-1.914813e-01	4.050952	-1.161018e+00	2.877275e-01	0.7481071492	-4.689215858	FALSE	FALSE
Q96EW2	HSPBAP1	2.793149e-01	4.032790	1.142504e+00	2.947967e-01	0.7521141133	-4.689417391	FALSE	FALSE
Q9Y5Q9	GTF3C3	-1.135356e-01	4.057057	-1.612270e+00	1.556728e-01	0.6577667234	-4.689633710	FALSE	FALSE
P13612	ITGA4	-8.683727e-02	4.057859	-1.971142e+00	9.391144e-02	0.5870872527	-4.689714568	FALSE	FALSE
Q8WWQ0	PHIP	-1.299785e-01	4.057079	-1.334621e+00	2.282083e-01	0.7105243100	-4.690833787	FALSE	FALSE
Q14674	ESPL1	-2.791348e-01	4.033224	-1.079328e+00	3.200193e-01	0.7600919613	-4.691381481	FALSE	FALSE
P30307	CDC25C	-1.424247e-01	4.056211	-1.293547e+00	2.412214e-01	0.7180828598	-4.691904592	FALSE	FALSE
Q96HI0	SENP5	2.481615e-01	4.040445	9.984116e-01	3.548694e-01	0.7825324751	-4.692278831	FALSE	FALSE
Q12893	TMEM115	-4.262345e-01	3.995705	-1.212102e+00	2.689618e-01	0.7356057155	-4.694212884	FALSE	FALSE
O75182	SIN3B	2.137304e-01	4.047078	1.109142e+00	3.079024e-01	0.7565601221	-4.694804504	FALSE	FALSE
Q9Y5Z7	HCFC2	2.134615e-01	4.048067	1.052215e+00	3.313745e-01	0.7697286651	-4.694834322	FALSE	FALSE
O15318	POLR3G	-2.073778e-01	4.048268	-1.337604e+00	2.272880e-01	0.7103307171	-4.695220794	FALSE	FALSE
Q96BU1	S100PBP	3.315742e-01	4.020272	1.148392e+00	2.925329e-01	0.7507246427	-4.695288052	FALSE	FALSE
Q96IT1	ZNF496	3.662298e-01	4.015692	1.185412e+00	2.786318e-01	0.7416656774	-4.696061412	FALSE	FALSE
P37840	SNCA	3.168455e-01	4.019304	9.958133e-01	3.560367e-01	0.7834578301	-4.696263268	FALSE	FALSE
Q9Y2K6	USP20	2.242024e-01	4.046020	1.282594e+00	2.448005e-01	0.7206221309	-4.697179910	FALSE	FALSE
Q9HBH0	RHOF	-2.294557e-01	4.043518	-1.201328e+00	2.728303e-01	0.7367342691	-4.697950633	FALSE	FALSE
P49761	CLK3	2.133780e-01	4.047365	1.394086e+00	2.104771e-01	0.7061250701	-4.698449600	FALSE	FALSE
Q6IQ23	PLEKHA7	1.394713e-01	4.056256	1.303299e+00	2.380738e-01	0.7165517521	-4.698708104	FALSE	FALSE
Q8IWF6	DENND6A	-2.525364e-01	4.037286	-1.068907e+00	3.243456e-01	0.7641546349	-4.698720298	FALSE	FALSE
Q9P2D0	IBTK	2.162236e-01	4.046590	1.048727e+00	3.328586e-01	0.7697286651	-4.698970982	FALSE	FALSE
Q6P0Q8	MAST2	-3.939728e-01	3.980406	-9.650143e-01	3.701046e-01	0.7926243511	-4.699060532	FALSE	FALSE
Q9UMY1	NOL7	2.537195e-01	4.045343	1.773392e+00	1.241710e-01	0.6360748942	-4.699636347	FALSE	FALSE
Q8N960	CEP120	3.211504e-01	4.015537	9.490502e-01	3.775648e-01	0.7968344315	-4.699751130	FALSE	FALSE
Q7Z7G8	VPS13B	-2.100795e-01	4.047704	-1.064520e+00	3.261811e-01	0.7659133367	-4.699763084	FALSE	FALSE
Q99638	RAD9A	-1.568200e-01	4.054697	-1.251119e+00	2.553450e-01	0.7296240527	-4.699978965	FALSE	FALSE
O14773	TPP1	-1.496352e-01	4.054392	-1.524450e+00	1.759056e-01	0.6728517199	-4.700614485	FALSE	FALSE
Q7Z6I6	ARHGAP30	1.468300e-01	4.054718	1.596180e+00	1.592076e-01	0.6595559156	-4.700877662	FALSE	FALSE
O43567	RNF13	1.923343e-01	4.049983	1.308046e+00	2.365550e-01	0.7162822125	-4.701408481	FALSE	FALSE
Q4VC31	CCDC58	2.387166e-01	4.047363	1.865194e+00	1.090853e-01	0.6068786999	-4.701896988	FALSE	FALSE
P43897	TSFM	-1.014119e-01	4.057266	-2.022609e+00	8.731882e-02	0.5768633371	-4.701990036	FALSE	FALSE
P35270	SPR	2.428832e-01	4.038455	1.035649e+00	3.384717e-01	0.7727937525	-4.702184030	FALSE	FALSE
Q9UIF7	MUTYH	-1.546002e-01	4.056089	-1.153543e+00	2.905641e-01	0.7495423117	-4.702891143	FALSE	FALSE
Q9UPM8	AP4E1	-2.578814e-01	4.034342	-9.831894e-01	3.617512e-01	0.7864853534	-4.703492421	FALSE	FALSE
Q9H5I1	SUV39H2	-1.895453e-01	4.050237	-1.267993e+00	2.496437e-01	0.7233477291	-4.703995454	FALSE	FALSE
Q9BZJ0	CRNKL1	-1.008221e-01	4.057439	-1.770675e+00	1.246470e-01	0.6360748942	-4.704237255	FALSE	FALSE
Q8NG31	KNL1	1.295877e-01	4.056813	1.345680e+00	2.248129e-01	0.7091173878	-4.704257522	FALSE	FALSE
Q92624	APPBP2	3.728388e-01	4.003579	1.048239e+00	3.330668e-01	0.7697286651	-4.704778062	FALSE	FALSE
Q8NC96	NECAP1	-2.328228e-01	4.045000	-1.467832e+00	1.902230e-01	0.6852913447	-4.704991429	FALSE	FALSE
Q9NQY0	BIN3	-2.732796e-01	4.034259	-1.057906e+00	3.289642e-01	0.7679005074	-4.705302761	FALSE	FALSE
P82933	MRPS9	-1.429868e-01	4.055130	-1.538936e+00	1.724068e-01	0.6682544748	-4.705904369	FALSE	FALSE
Q5VWQ8	DAB2IP	1.812189e-01	4.051467	1.265266e+00	2.505576e-01	0.7247298706	-4.706936495	FALSE	FALSE
Q8N573	OXR1	1.892303e-01	4.050336	1.277160e+00	2.465933e-01	0.7217773651	-4.707208283	FALSE	FALSE
Q969V6	MRTFA	-1.674579e-01	4.053317	-1.236884e+00	2.602423e-01	0.7308027679	-4.708330418	FALSE	FALSE
Q13217	DNAJC3	-1.256548e-01	4.056288	-1.592776e+00	1.599652e-01	0.6595559156	-4.709790579	FALSE	FALSE
Q14135	VGLL4	-3.437946e-01	4.008974	-1.101695e+00	3.108930e-01	0.7585309516	-4.710027881	FALSE	FALSE
Q6XZF7	DNMBP	-1.641689e-01	4.054433	-1.147017e+00	2.930604e-01	0.7507246427	-4.710093637	FALSE	FALSE
O94817	ATG12	-2.697317e-01	4.037202	-1.340500e+00	2.263978e-01	0.7101668193	-4.710133680	FALSE	FALSE
Q9BPY3	FAM118B	-1.769692e-01	4.051611	-1.326687e+00	2.306723e-01	0.7107300260	-4.710706217	FALSE	FALSE
P35241	RDX	-1.201568e-01	4.056484	-1.646075e+00	1.484869e-01	0.6544823599	-4.710884194	FALSE	FALSE
Q9NR12	PDLIM7	-2.507814e-01	4.038747	-1.202415e+00	2.724377e-01	0.7363310117	-4.710893804	FALSE	FALSE
Q9Y5Y2	NUBP2	-2.563081e-01	4.043967	-1.735784e+00	1.309223e-01	0.6429920562	-4.711720181	FALSE	FALSE
Q7L8W6	DPH6	-1.523984e-01	4.054148	-1.441519e+00	1.972361e-01	0.6909820139	-4.712181718	FALSE	FALSE
Q9NPH0	ACP6	2.195139e-01	4.045024	9.857383e-01	3.605916e-01	0.7864681557	-4.713170742	FALSE	FALSE
Q07889	SOS1	2.059854e-01	4.046940	1.101086e+00	3.111386e-01	0.7585309516	-4.714111387	FALSE	FALSE
P55199	ELL	-1.291288e-01	4.056321	-1.414679e+00	2.046323e-01	0.6985089963	-4.715462709	FALSE	FALSE
Q9ULL5	PRR12	1.958045e-01	4.049407	1.114474e+00	3.057758e-01	0.7559986208	-4.717240317	FALSE	FALSE
Q9H3S7	PTPN23	-1.591820e-01	4.053722	-1.384996e+00	2.131045e-01	0.7075390307	-4.717379609	FALSE	FALSE
O94762	RECQL5	-1.906203e-01	4.049678	-1.205512e+00	2.713224e-01	0.7362886296	-4.717685463	FALSE	FALSE
Q9C086	INO80B	1.975208e-01	4.048982	1.150891e+00	2.915763e-01	0.7500791929	-4.718521705	FALSE	FALSE
Q96EQ0	SGTB	1.820156e-01	4.051051	1.350604e+00	2.233157e-01	0.7091173878	-4.718986432	FALSE	FALSE
Q9H977	WDR54	-2.277521e-01	4.043870	-1.224577e+00	2.645414e-01	0.7308599117	-4.719310822	FALSE	FALSE
Q9BTE7	DCUN1D5	-1.147439e-01	4.056788	-1.651848e+00	1.472918e-01	0.6544823599	-4.720254745	FALSE	FALSE
O00764	PDXK	-1.838941e-01	4.050719	-1.448555e+00	1.953378e-01	0.6909820139	-4.722337574	FALSE	FALSE
Q9UPW0	FOXJ3	1.636807e-01	4.052820	1.442497e+00	1.969711e-01	0.6909820139	-4.723968845	FALSE	FALSE
P42025	ACTR1B	-1.280476e-01	4.056278	-2.207424e+00	6.726360e-02	0.5589956295	-4.725104008	FALSE	FALSE
Q8TEA7	TBCK	1.836087e-01	4.050742	1.229392e+00	2.628520e-01	0.7308599117	-4.725280427	FALSE	FALSE
Q7Z7C8	TAF8	-1.725369e-01	4.052058	-1.245330e+00	2.573268e-01	0.7296240527	-4.725723875	FALSE	FALSE
P42566	EPS15	9.241487e-02	4.058098	1.581482e+00	1.625029e-01	0.6595559156	-4.726129961	FALSE	FALSE
Q6ZW49	PAXIP1	-1.473748e-01	4.054846	-1.389916e+00	2.116786e-01	0.7068506412	-4.726700148	FALSE	FALSE
Q7Z2W9	MRPL21	-1.992225e-01	4.049979	-1.692861e+00	1.390618e-01	0.6448825464	-4.726854913	FALSE	FALSE
Q6P1L8	MRPL14	-1.354898e-01	4.055417	-1.837526e+00	1.134320e-01	0.6182841771	-4.727594410	FALSE	FALSE
P20645	M6PR	8.264045e-02	4.057952	1.971652e+00	9.384367e-02	0.5870872527	-4.728044720	FALSE	FALSE
O14967	CLGN	1.390106e-01	4.055436	1.417920e+00	2.037260e-01	0.6983952087	-4.728115313	FALSE	FALSE
Q9BWS9	CHID1	1.471294e-01	4.054635	1.350964e+00	2.232066e-01	0.7091173878	-4.728186971	FALSE	FALSE
Q9HBU6	ETNK1	1.030124e-01	4.057228	1.808533e+00	1.181693e-01	0.6291525294	-4.728684194	FALSE	FALSE
P42338	PIK3CB	-1.998364e-01	4.047793	-1.118178e+00	3.043060e-01	0.7559986208	-4.728813325	FALSE	FALSE
P82930	MRPS34	-1.811901e-01	4.051385	-1.395866e+00	2.099660e-01	0.7061250701	-4.729296893	FALSE	FALSE
O14653	GOSR2	-1.344085e-01	4.055573	-1.589835e+00	1.606225e-01	0.6595559156	-4.729800395	FALSE	FALSE
P32519	ELF1	-9.984793e-02	4.057433	-1.726308e+00	1.326786e-01	0.6448825464	-4.729875356	FALSE	FALSE
O95825	CRYZL1	-1.057563e-01	4.057720	-1.468671e+00	1.900031e-01	0.6852913447	-4.730183255	FALSE	FALSE
O15037	KHNYN	1.867308e-01	4.050801	9.984710e-01	3.548427e-01	0.7825324751	-4.730332482	FALSE	FALSE
Q9P1Y6	PHRF1	1.074720e-01	4.057459	1.510970e+00	1.792207e-01	0.6774906034	-4.730662637	FALSE	FALSE
Q96EY7	PTCD3	-1.350060e-01	4.055362	-1.690378e+00	1.395471e-01	0.6448825464	-4.731181052	FALSE	FALSE
Q8N465	D2HGDH	-2.418073e-01	4.038893	-1.122305e+00	3.026749e-01	0.7550450298	-4.732072585	FALSE	FALSE
Q16706	MAN2A1	-1.664626e-01	4.052670	-1.287727e+00	2.431175e-01	0.7199348026	-4.733146835	FALSE	FALSE
P50542	PEX5	-2.089068e-01	4.048978	-1.567489e+00	1.656997e-01	0.6623358279	-4.734063155	FALSE	FALSE
Q9Y657	SPIN1	1.421313e-01	4.054811	1.595218e+00	1.594216e-01	0.6595559156	-4.735287009	FALSE	FALSE
A2RU67	FAM234B	-3.028712e-01	4.007535	-8.613408e-01	4.206188e-01	0.8217106987	-4.735293511	FALSE	FALSE
O95563	MPC2	-1.505832e-01	4.054358	-1.702024e+00	1.372842e-01	0.6448825464	-4.735914904	FALSE	FALSE
Q8NDF8	TENT4B	-1.757914e-01	4.051420	-1.290320e+00	2.422713e-01	0.7195003800	-4.736807727	FALSE	FALSE
Q6PL18	ATAD2	-1.085704e-01	4.057013	-1.692293e+00	1.391726e-01	0.6448825464	-4.736962114	FALSE	FALSE
Q9ULE6	PALD1	-2.364257e-01	4.039457	-1.007173e+00	3.509554e-01	0.7821917625	-4.737132504	FALSE	FALSE
Q8NFQ8	TOR1AIP2	-2.317213e-01	4.042359	-1.211463e+00	2.691900e-01	0.7358816636	-4.737136526	FALSE	FALSE
P51553	IDH3G	-1.808598e-01	4.052027	-1.716887e+00	1.344474e-01	0.6448825464	-4.738523244	FALSE	FALSE
P21675	TAF1	2.130942e-01	4.046367	1.271359e+00	2.485196e-01	0.7227084440	-4.738703617	FALSE	FALSE
Q9Y371	SH3GLB1	-1.152953e-01	4.056700	-1.601224e+00	1.580915e-01	0.6595559156	-4.738772969	FALSE	FALSE
Q9NWL6	ASNSD1	-2.673681e-01	4.020081	-7.775867e-01	4.650019e-01	0.8352351567	-4.738922818	FALSE	FALSE
Q9NPF0	CD320	2.674523e-01	4.035473	1.290243e+00	2.422962e-01	0.7195003800	-4.739402933	FALSE	FALSE
Q96DR7	ARHGEF26	-2.301551e-01	4.039368	-9.686608e-01	3.684166e-01	0.7923443473	-4.739599516	FALSE	FALSE
P51398	DAP3	-1.691600e-01	4.052905	-1.613254e+00	1.554591e-01	0.6577667234	-4.740319681	FALSE	FALSE
Q6PH81	C16orf87	2.330499e-01	4.043562	1.298035e+00	2.397684e-01	0.7168738561	-4.741961746	FALSE	FALSE
Q9HCU5	PREB	-1.718505e-01	4.052033	-1.465175e+00	1.909205e-01	0.6853217221	-4.742852060	FALSE	FALSE
P09914	IFIT1	-1.884406e-01	4.049870	-9.841045e-01	3.613346e-01	0.7864853534	-4.743935536	FALSE	FALSE
Q9H7F0	ATP13A3	-1.752638e-01	4.052534	-9.268597e-01	3.881266e-01	0.8067002729	-4.744089082	FALSE	FALSE
Q7L1V2	MON1B	-1.860176e-01	4.050251	-1.099781e+00	3.116655e-01	0.7589691086	-4.744677723	FALSE	FALSE
Q8IWZ6	BBS7	3.512506e-01	3.995491	9.663066e-01	3.695057e-01	0.7926243511	-4.744803047	FALSE	FALSE
P14373	TRIM27	-2.734726e-01	4.037934	-1.379810e+00	2.146169e-01	0.7075390307	-4.745430857	FALSE	FALSE
Q93034	CUL5	1.099901e-01	4.057214	1.514968e+00	1.782314e-01	0.6770607056	-4.746141050	FALSE	FALSE
Q8TB96	ITFG1	-2.701259e-01	4.022143	-8.612167e-01	4.206822e-01	0.8217106987	-4.746243067	FALSE	FALSE
P35813	PPM1A	9.589738e-02	4.057512	1.800335e+00	1.195436e-01	0.6322490611	-4.746333498	FALSE	FALSE
Q96EX3	WDR34	1.667956e-01	4.052521	1.240877e+00	2.588604e-01	0.7296240527	-4.746684867	FALSE	FALSE
Q15596	NCOA2	1.853983e-01	4.050257	1.147947e+00	2.927033e-01	0.7507246427	-4.747138773	FALSE	FALSE
Q6ZNW5	GDPGP1	-5.782834e-01	3.861553	-9.152848e-01	3.937246e-01	0.8089360582	-4.747438353	FALSE	FALSE
P56524	HDAC4	-1.132084e-01	4.056743	-1.700392e+00	1.375992e-01	0.6448825464	-4.748061424	FALSE	FALSE
P07199	CENPB	-1.746321e-01	4.051347	-1.275478e+00	2.471505e-01	0.7217773651	-4.748663528	FALSE	FALSE
P14866	HNRNPL	1.035665e-01	4.057363	2.612469e+00	3.823407e-02	0.5347953943	-4.749939595	FALSE	FALSE
P38117	ETFB	-1.496990e-01	4.054945	-2.124289e+00	7.563159e-02	0.5669622687	-4.750160721	FALSE	FALSE
Q96IQ9	ZNF414	-2.069759e-01	4.044201	-9.181229e-01	3.923463e-01	0.8087245624	-4.750450063	FALSE	FALSE
Q7Z7H8	MRPL10	-1.846252e-01	4.050787	-1.542510e+00	1.715535e-01	0.6682544748	-4.750458982	FALSE	FALSE
Q9P1U1	ACTR3B	-2.600544e-01	4.027041	-9.154606e-01	3.936391e-01	0.8089360582	-4.750919079	FALSE	FALSE
O75529	TAF5L	1.450539e-01	4.055654	1.158958e+00	2.885068e-01	0.7484012760	-4.751686310	FALSE	FALSE
Q8WVK2	SNRNP27	1.772943e-01	4.052049	1.671483e+00	1.432951e-01	0.6500241538	-4.752401056	FALSE	FALSE
Q12962	TAF10	1.510249e-01	4.054013	1.480437e+00	1.869454e-01	0.6821246956	-4.752401587	FALSE	FALSE
P55011	SLC12A2	-1.620577e-01	4.052994	-1.455274e+00	1.935410e-01	0.6890434417	-4.753254985	FALSE	FALSE
Q9C0D5	TANC1	-2.775468e-01	4.031792	-1.096573e+00	3.129639e-01	0.7592748708	-4.753811471	FALSE	FALSE
Q07617	SPAG1	-2.833692e-01	4.010683	-7.958036e-01	4.550773e-01	0.8321413424	-4.754026940	FALSE	FALSE
Q9BZE2	PUS3	-1.211473e-01	4.057634	-1.234964e+00	2.609090e-01	0.7308599117	-4.754065797	FALSE	FALSE
Q9H7B4	SMYD3	-1.816152e-01	4.051596	-1.586543e+00	1.613611e-01	0.6595559156	-4.755729520	FALSE	FALSE
Q9H6U6	BCAS3	2.172732e-01	4.046228	1.340492e+00	2.264001e-01	0.7101668193	-4.755763246	FALSE	FALSE
Q5VT06	CEP350	-2.021970e-01	4.045231	-9.788333e-01	3.637397e-01	0.7877846331	-4.755810717	FALSE	FALSE
P49903	SEPHS1	-1.464401e-01	4.054777	-1.863942e+00	1.092783e-01	0.6074069956	-4.756220688	FALSE	FALSE
Q9UDY8	MALT1	2.168258e-01	4.042341	9.921379e-01	3.576930e-01	0.7834578301	-4.756317265	FALSE	FALSE
Q9H9C1	VIPAS39	2.031789e-01	4.048473	1.370394e+00	2.173875e-01	0.7075390307	-4.757010724	FALSE	FALSE
Q6P9B9	INTS5	2.014257e-01	4.047199	1.290222e+00	2.423032e-01	0.7195003800	-4.757290838	FALSE	FALSE
Q9NY35	CLDND1	-2.392840e-01	4.040291	-1.168789e+00	2.848031e-01	0.7465000717	-4.757367576	FALSE	FALSE
Q86X53	ERICH1	2.129959e-01	4.043973	1.028161e+00	3.417192e-01	0.7758534368	-4.757663693	FALSE	FALSE
Q7Z4H3	HDDC2	1.099767e-01	4.056834	1.821166e+00	1.160818e-01	0.6261136874	-4.758373622	FALSE	FALSE
Q12888	TP53BP1	1.226751e-01	4.056186	1.798981e+00	1.197720e-01	0.6322490611	-4.758528452	FALSE	FALSE
Q5VSY0	GKAP1	2.548258e-01	4.036583	1.157345e+00	2.891185e-01	0.7490466704	-4.758669703	FALSE	FALSE
Q9Y2I1	NISCH	-1.133512e-01	4.057134	-1.440403e+00	1.975385e-01	0.6910500020	-4.758676050	FALSE	FALSE
Q8NI60	COQ8A	-1.509345e-01	4.054649	-1.204247e+00	2.717776e-01	0.7362886296	-4.758705235	FALSE	FALSE
Q5VZL5	ZMYM4	1.028520e-01	4.057652	1.488905e+00	1.847726e-01	0.6821246956	-4.759616519	FALSE	FALSE
Q64LD2	WDR25	-2.864284e-01	4.003587	-7.493230e-01	4.806961e-01	0.8434315607	-4.759757026	FALSE	FALSE
Q9H777	ELAC1	-1.791392e-01	4.049963	-8.673803e-01	4.175418e-01	0.8212954638	-4.759988646	FALSE	FALSE
Q52LR7	EPC2	-1.824703e-01	4.050021	-1.005822e+00	3.515568e-01	0.7821917625	-4.760033811	FALSE	FALSE
O94985	CLSTN1	1.935492e-01	4.046669	8.831461e-01	4.095878e-01	0.8144404593	-4.760398124	FALSE	FALSE
P42336	PIK3CA	2.527389e-01	4.031794	9.879860e-01	3.595715e-01	0.7853497692	-4.761068532	FALSE	FALSE
P54098	POLG	-1.628131e-01	4.052679	-1.221610e+00	2.655871e-01	0.7321215330	-4.761177958	FALSE	FALSE
Q5T7W0	ZNF618	2.738426e-01	4.025563	9.350850e-01	3.841856e-01	0.8031528296	-4.762054722	FALSE	FALSE
Q9NWT1	PAK1IP1	1.929769e-01	4.049917	1.593863e+00	1.597229e-01	0.6595559156	-4.763175169	FALSE	FALSE
Q7L590	MCM10	-1.518964e-01	4.056279	-7.577389e-01	4.759854e-01	0.8405854068	-4.764138239	FALSE	FALSE
Q3MIT2	PUS10	1.604667e-01	4.053752	9.945406e-01	3.566096e-01	0.7834578301	-4.764305831	FALSE	FALSE
Q8WVZ9	KBTBD7	1.950712e-01	4.047365	9.930194e-01	3.572952e-01	0.7834578301	-4.764326072	FALSE	FALSE
O14686	KMT2D	-2.127694e-01	4.043396	-1.071227e+00	3.233783e-01	0.7626428977	-4.764458489	FALSE	FALSE
O95684	FGFR1OP	9.583556e-02	4.057577	1.695746e+00	1.384998e-01	0.6448825464	-4.765438465	FALSE	FALSE
Q8IZD2	KMT2E	2.303189e-01	4.037439	1.007680e+00	3.507299e-01	0.7821917625	-4.765464707	FALSE	FALSE
Q9H6L5	RETREG1	2.349779e-01	4.037055	9.837995e-01	3.614734e-01	0.7864853534	-4.765510082	FALSE	FALSE
Q7L0Y3	TRMT10C	-1.009159e-01	4.057268	-1.772878e+00	1.242609e-01	0.6360748942	-4.765518711	FALSE	FALSE
P23588	EIF4B	1.417611e-01	4.055754	2.404353e+00	5.102681e-02	0.5552358517	-4.765777328	FALSE	FALSE
Q92674	CENPI	2.061078e-01	4.043883	1.017516e+00	3.463793e-01	0.7777641007	-4.766250554	FALSE	FALSE
Q9NSV4	DIAPH3	1.615602e-01	4.053062	1.081656e+00	3.190592e-01	0.7600919613	-4.766502029	FALSE	FALSE
Q5T6S3	PHF19	-2.309201e-01	4.039341	-9.682252e-01	3.686180e-01	0.7923443473	-4.766620912	FALSE	FALSE
Q53T59	HS1BP3	2.317078e-01	4.037962	9.753493e-01	3.653363e-01	0.7890761662	-4.767326359	FALSE	FALSE
A8MVW0	FAM171A2	2.090805e-01	4.033391	7.011757e-01	5.082527e-01	0.8533353100	-4.767356079	FALSE	FALSE
Q9UKF7	PITPNC1	2.309790e-01	4.043352	1.328516e+00	2.301022e-01	0.7107300260	-4.767419580	FALSE	FALSE
Q2T9J0	TYSND1	-1.769004e-01	4.050885	-9.760060e-01	3.650349e-01	0.7890761662	-4.767508068	FALSE	FALSE
Q99442	SEC62	-2.783268e-01	4.031476	-1.181280e+00	2.801553e-01	0.7426373816	-4.767786792	FALSE	FALSE
Q9BU02	THTPA	1.701963e-01	4.051568	1.145705e+00	2.935643e-01	0.7511363121	-4.767942819	FALSE	FALSE
P49069	CAMLG	-2.617671e-01	4.035931	-1.159899e+00	2.881507e-01	0.7481333546	-4.768149211	FALSE	FALSE
Q9UKT7	FBXL3	2.127287e-01	4.042831	9.820934e-01	3.622507e-01	0.7864853534	-4.768959376	FALSE	FALSE
Q9UK61	TASOR	-1.239345e-01	4.056592	-1.331440e+00	2.291936e-01	0.7107300260	-4.768980227	FALSE	FALSE
Q8WWV3	RTN4IP1	1.860813e-01	4.047942	8.594949e-01	4.215626e-01	0.8224056099	-4.769056411	FALSE	FALSE
O00231	PSMD11	1.283366e-01	4.056123	2.177437e+00	7.016722e-02	0.5631195236	-4.769129021	FALSE	FALSE
Q9Y320	TMX2	-1.669752e-01	4.052222	-1.348590e+00	2.239271e-01	0.7091173878	-4.769243787	FALSE	FALSE
O75398	DEAF1	-2.309543e-01	4.037622	-1.006771e+00	3.511343e-01	0.7821917625	-4.769589514	FALSE	FALSE
Q9Y2G2	CARD8	3.278654e-01	3.957823	6.779860e-01	5.218898e-01	0.8590776831	-4.770030749	FALSE	FALSE
P62256	UBE2H	2.484931e-01	4.040552	1.314902e+00	2.343760e-01	0.7149041435	-4.770246213	FALSE	FALSE
Q8WWI5	SLC44A1	-2.527763e-01	4.038303	-1.269410e+00	2.491701e-01	0.7229902673	-4.770253559	FALSE	FALSE
A6NK58	LIPT2	3.074791e-01	3.987244	7.432389e-01	4.841213e-01	0.8448256846	-4.770612179	FALSE	FALSE
Q9Y5A9	YTHDF2	-7.308026e-02	4.058189	-2.007324e+00	8.922687e-02	0.5802820152	-4.770729425	FALSE	FALSE
Q86X55	CARM1	-8.515845e-02	4.058016	-1.712467e+00	1.352851e-01	0.6448825464	-4.770870547	FALSE	FALSE
Q9H6S1	AZI2	-2.368510e-01	4.029807	-8.412606e-01	4.309689e-01	0.8244753757	-4.772646623	FALSE	FALSE
Q13227	GPS2	-2.166799e-01	4.045660	-1.347478e+00	2.242651e-01	0.7091173878	-4.772874594	FALSE	FALSE
O75394	MRPL33	3.964982e-01	4.001168	1.096441e+00	3.130173e-01	0.7592748708	-4.773127018	FALSE	FALSE
Q9H425	C1orf198	1.806286e-01	4.050148	1.047167e+00	3.335242e-01	0.7697286651	-4.773530916	FALSE	FALSE
P20810	CAST	1.699604e-01	4.051674	1.123675e+00	3.021350e-01	0.7550450298	-4.774209546	FALSE	FALSE
Q9NXV6	CDKN2AIP	1.570508e-01	4.053961	1.755644e+00	1.273138e-01	0.6401715535	-4.774833537	FALSE	FALSE
Q9Y483	MTF2	2.055139e-01	4.045584	1.127325e+00	3.007008e-01	0.7550450298	-4.774857071	FALSE	FALSE
Q96BQ5	CCDC127	-2.603501e-01	4.033335	-1.114908e+00	3.056034e-01	0.7559986208	-4.774916265	FALSE	FALSE
P07602	PSAP	1.471171e-01	4.055123	2.149601e+00	7.297710e-02	0.5641911624	-4.775009334	FALSE	FALSE
P49917	LIG4	-1.536816e-01	4.053739	-1.257237e+00	2.532648e-01	0.7269498058	-4.776026905	FALSE	FALSE
Q9H3H1	TRIT1	-4.535857e-01	3.945968	-8.774102e-01	4.124685e-01	0.8175431862	-4.776593030	FALSE	FALSE
P55795	HNRNPH2	-2.280435e-01	4.050275	-2.216198e+00	6.643743e-02	0.5589956295	-4.776714993	FALSE	FALSE
Q9NUK0	MBNL3	-1.564857e-01	4.053171	-1.301833e+00	2.385447e-01	0.7165517521	-4.777094055	FALSE	FALSE
O14656	TOR1A	1.613070e-01	4.052903	1.422224e+00	2.025279e-01	0.6968342052	-4.777224521	FALSE	FALSE
Q9P2E5	CHPF2	-1.621074e-01	4.052499	-8.223814e-01	4.408675e-01	0.8296683105	-4.778625672	FALSE	FALSE
Q9UKV5	AMFR	-1.864102e-01	4.048799	-1.151412e+00	2.913773e-01	0.7498786852	-4.778954748	FALSE	FALSE
P04053	DNTT	-1.380292e-01	4.055291	-1.827584e+00	1.150351e-01	0.6226375440	-4.778970821	FALSE	FALSE
P25787	PSMA2	1.185743e-01	4.056685	2.369312e+00	5.358758e-02	0.5552358517	-4.779089165	FALSE	FALSE
Q9H3M7	TXNIP	-4.130414e-01	3.936464	-7.721103e-01	4.680147e-01	0.8373149542	-4.779847025	FALSE	FALSE
Q6ZU35	CRACD	2.394345e-01	4.034009	9.380281e-01	3.827830e-01	0.8016198808	-4.780020808	FALSE	FALSE
Q6ZS17	RIPOR1	1.853617e-01	4.047275	8.698302e-01	4.162983e-01	0.8211474905	-4.780069803	FALSE	FALSE
Q9UFW8	CGGBP1	1.306235e-01	4.055765	1.901636e+00	1.036099e-01	0.5961776329	-4.780235180	FALSE	FALSE
Q9H0X9	OSBPL5	-2.006529e-01	4.045835	-1.056267e+00	3.296568e-01	0.7682479838	-4.780616473	FALSE	FALSE
Q9NVH6	TMLHE	-1.865883e-01	4.044578	-7.735667e-01	4.672121e-01	0.8366042883	-4.780935051	FALSE	FALSE
P25054	APC	2.912808e-01	4.010317	8.815288e-01	4.103985e-01	0.8152733039	-4.780989572	FALSE	FALSE
O14782	KIF3C	3.705010e-01	3.992430	9.795737e-01	3.634011e-01	0.7877846331	-4.781631966	FALSE	FALSE
Q53G59	KLHL12	2.660487e-01	4.022852	8.721357e-01	4.151307e-01	0.8200180100	-4.781637613	FALSE	FALSE
P23743	DGKA	-1.142402e-01	4.056670	-1.605031e+00	1.572539e-01	0.6591360110	-4.783133867	FALSE	FALSE
Q8IYI6	EXOC8	1.099535e-01	4.057229	1.414616e+00	2.046500e-01	0.6985089963	-4.783552337	FALSE	FALSE
Q8N9Z2	CCDC71L	-1.625574e-01	4.052825	-9.144308e-01	3.941400e-01	0.8091461780	-4.783749773	FALSE	FALSE
Q16526	CRY1	-1.629957e-01	4.052238	-1.041308e+00	3.360335e-01	0.7713456655	-4.784303553	FALSE	FALSE
O94941	UBOX5	-1.504795e-01	4.055132	-9.064957e-01	3.980160e-01	0.8104291875	-4.785426261	FALSE	FALSE
Q8N4S0	CCDC82	-2.025055e-01	4.041130	-8.344231e-01	4.345351e-01	0.8269773211	-4.785605181	FALSE	FALSE
Q14118	DAG1	2.740137e-01	4.028538	1.139287e+00	2.960399e-01	0.7540433073	-4.786701612	FALSE	FALSE
Q8NCP5	ZBTB44	-2.113582e-01	4.042447	-9.959110e-01	3.559927e-01	0.7834578301	-4.786993570	FALSE	FALSE
Q7L2E3	DHX30	-9.498051e-02	4.057764	-1.566600e+00	1.659049e-01	0.6623358279	-4.787017322	FALSE	FALSE
Q13601	KRR1	1.018026e-01	4.057633	1.461453e+00	1.919019e-01	0.6865835130	-4.787169022	FALSE	FALSE
Q15758	SLC1A5	-1.757534e-01	4.051990	-1.561870e+00	1.669999e-01	0.6637509492	-4.787184103	FALSE	FALSE
Q16851	UGP2	9.119186e-02	4.057590	2.031093e+00	8.627761e-02	0.5750602447	-4.787560706	FALSE	FALSE
Q9Y4X4	KLF12	2.152611e-01	4.038129	8.663569e-01	4.180620e-01	0.8214408967	-4.787590793	FALSE	FALSE
Q9HCL2	GPAM	2.253238e-01	4.027551	7.323236e-01	4.903079e-01	0.8467508104	-4.787592085	FALSE	FALSE
Q6ZUM4	ARHGAP27	-1.335224e-01	4.055798	-1.224330e+00	2.646283e-01	0.7308599117	-4.787651881	FALSE	FALSE
Q8WTS6	SETD7	2.162696e-01	4.044021	1.191843e+00	2.762749e-01	0.7396507855	-4.788795650	FALSE	FALSE
P26572	MGAT1	-2.628122e-01	4.025986	-9.086813e-01	3.969455e-01	0.8100758368	-4.788921534	FALSE	FALSE
Q13352	ITGB3BP	2.524264e-01	4.017663	8.002559e-01	4.526745e-01	0.8321413424	-4.788985583	FALSE	FALSE
Q9BRK5	SDF4	-2.793987e-01	4.007594	-7.644909e-01	4.722290e-01	0.8396548053	-4.789258471	FALSE	FALSE
Q8NG68	TTL	1.881545e-01	4.048068	1.079329e+00	3.200186e-01	0.7600919613	-4.790567814	FALSE	FALSE
Q52LW3	ARHGAP29	-1.757138e-01	4.049037	-8.951322e-01	4.036166e-01	0.8114688578	-4.791040550	FALSE	FALSE
O60551	NMT2	1.506617e-01	4.054183	1.598910e+00	1.586026e-01	0.6595559156	-4.791192215	FALSE	FALSE
Q9H0W8	SMG9	-1.499795e-01	4.053890	-1.363551e+00	2.194211e-01	0.7075390307	-4.791518076	FALSE	FALSE
Q9H0K6	PUS7L	-1.468734e-01	4.054399	-1.191775e+00	2.762999e-01	0.7396507855	-4.791797809	FALSE	FALSE
A5PLN9	TRAPPC13	2.027955e-01	4.047598	1.308021e+00	2.365628e-01	0.7162822125	-4.792686631	FALSE	FALSE
Q9UII4	HERC5	-1.196972e-01	4.056287	-1.572210e+00	1.646146e-01	0.6618632587	-4.792734221	FALSE	FALSE
Q15274	QPRT	3.124996e-01	4.026674	1.194401e+00	2.753423e-01	0.7391170788	-4.793198424	FALSE	FALSE
P51157	RAB28	-2.105689e-01	4.041177	-9.236420e-01	3.896767e-01	0.8068188952	-4.793430725	FALSE	FALSE
Q5VVQ6	YOD1	2.039261e-01	4.043361	9.487664e-01	3.776985e-01	0.7968344315	-4.793529387	FALSE	FALSE
Q9P0P8	MTRES1	-2.975254e-01	4.020894	-1.080485e+00	3.195418e-01	0.7600919613	-4.793870092	FALSE	FALSE
O14974	PPP1R12A	7.299151e-02	4.058304	1.813453e+00	1.173519e-01	0.6276341911	-4.793975253	FALSE	FALSE
P51148	RAB5C	4.342157e-01	4.024708	2.054154e+00	8.350996e-02	0.5724880634	-4.794689938	FALSE	FALSE
Q8N668	COMMD1	2.036524e-01	4.046346	1.196414e+00	2.746105e-01	0.7391170788	-4.795684568	FALSE	FALSE
P61073	CXCR4	-4.557396e-01	3.952927	-9.762672e-01	3.649151e-01	0.7890761662	-4.797614334	FALSE	FALSE
Q86W34	AMZ2	1.453635e-01	4.054964	1.015381e+00	3.473199e-01	0.7789601789	-4.799219980	FALSE	FALSE
P21953	BCKDHB	-1.782383e-01	4.050619	-1.281382e+00	2.451993e-01	0.7206221309	-4.799633926	FALSE	FALSE
O00560	SDCBP	-1.792800e-01	4.051724	-1.641551e+00	1.494299e-01	0.6544823599	-4.800229384	FALSE	FALSE
Q9H477	RBKS	-1.386686e-01	4.055741	-7.196970e-01	4.975305e-01	0.8490234984	-4.800272267	FALSE	FALSE
O60879	DIAPH2	1.583067e-01	4.052802	1.208422e+00	2.702779e-01	0.7362667932	-4.800377370	FALSE	FALSE
Q9NWR8	MCUB	2.223676e-01	4.037486	8.889172e-01	4.067046e-01	0.8119318259	-4.800785147	FALSE	FALSE
Q00796	SORD	-1.001397e-01	4.057242	-2.082896e+00	8.018551e-02	0.5711953455	-4.800818290	FALSE	FALSE
Q9NQT5	EXOSC3	-8.752020e-02	4.057785	-1.791532e+00	1.210367e-01	0.6356205765	-4.801226320	FALSE	FALSE
Q96JN0	LCOR	2.816142e-01	4.035502	1.443119e+00	1.968030e-01	0.6909820139	-4.801308931	FALSE	FALSE
P52789	HK2	-7.635150e-02	4.058180	-1.812981e+00	1.174300e-01	0.6276341911	-4.801862704	FALSE	FALSE
Q8WV92	MITD1	2.711288e-01	4.037159	1.367475e+00	2.182531e-01	0.7075390307	-4.802444866	FALSE	FALSE
O14976	GAK	-1.095536e-01	4.056822	-1.648231e+00	1.480395e-01	0.6544823599	-4.802485673	FALSE	FALSE
Q9BZL6	PRKD2	-1.361986e-01	4.055258	-1.242499e+00	2.583009e-01	0.7296240527	-4.802961663	FALSE	FALSE
Q16611	BAK1	-3.087600e-01	4.034386	-1.494002e+00	1.834761e-01	0.6821246956	-4.803010337	FALSE	FALSE
Q0PNE2	ELP6	-1.078182e-01	4.057467	-1.359369e+00	2.206725e-01	0.7087802311	-4.803392622	FALSE	FALSE
P04156	PRNP	2.319294e-01	4.040630	1.186433e+00	2.782564e-01	0.7415181452	-4.803990146	FALSE	FALSE
Q9Y6K5	OAS3	1.118281e-01	4.057314	1.313097e+00	2.349481e-01	0.7149041435	-4.804594281	FALSE	FALSE
O00311	CDC7	-2.113207e-01	4.041686	-9.908936e-01	3.582552e-01	0.7839319127	-4.804930052	FALSE	FALSE
Q12841	FSTL1	-3.568467e-01	3.964266	-7.548911e-01	4.775758e-01	0.8408158629	-4.805055299	FALSE	FALSE
O15078	CEP290	3.452014e-01	3.998195	9.908182e-01	3.582893e-01	0.7839319127	-4.805327305	FALSE	FALSE
P30154	PPP2R1B	-1.482905e-01	4.054326	-1.662236e+00	1.451641e-01	0.6521174132	-4.805846586	FALSE	FALSE
Q9C0D3	ZYG11B	-1.987373e-01	4.038325	-7.859120e-01	4.604476e-01	0.8334456156	-4.806224702	FALSE	FALSE
Q8N0U4	FAM185A	1.718672e-01	4.045130	7.317202e-01	4.906514e-01	0.8467508104	-4.806465354	FALSE	FALSE
Q8TD26	CHD6	1.691169e-01	4.045426	7.119628e-01	5.019895e-01	0.8495734314	-4.807471321	FALSE	FALSE
Q9Y613	FHOD1	2.033680e-01	4.042562	9.624328e-01	3.713031e-01	0.7930193451	-4.808404894	FALSE	FALSE
Q9Y4U1	MMACHC	-2.500664e-01	4.022905	-8.150268e-01	4.447675e-01	0.8310261216	-4.808649473	FALSE	FALSE
Q9P2J9	PDP2	-1.966724e-01	4.042222	-8.387779e-01	4.322613e-01	0.8248264783	-4.808747895	FALSE	FALSE
Q92918	MAP4K1	-1.674726e-01	4.051658	-1.185547e+00	2.785821e-01	0.7416656774	-4.809083992	FALSE	FALSE
P41227	NAA10	-9.972691e-02	4.057222	-1.966194e+00	9.457092e-02	0.5870872527	-4.810577805	FALSE	FALSE
Q2TB18	ASTE1	2.313427e-01	4.029309	7.949137e-01	4.555587e-01	0.8321413424	-4.812017349	FALSE	FALSE
Q8IXQ6	PARP9	1.442233e-01	4.054437	1.244879e+00	2.574817e-01	0.7296240527	-4.812138215	FALSE	FALSE
P27540	ARNT	1.842925e-01	4.047745	1.082153e+00	3.188545e-01	0.7600919613	-4.812389714	FALSE	FALSE
Q96BT3	CENPT	2.466382e-01	4.033583	1.004420e+00	3.521816e-01	0.7823987410	-4.812478735	FALSE	FALSE
Q8NB16	MLKL	1.591861e-01	4.051954	9.049319e-01	3.987832e-01	0.8107423297	-4.812702239	FALSE	FALSE
Q6PJW8	CNST	1.988101e-01	4.028144	6.612335e-01	5.318868e-01	0.8612869084	-4.813450689	FALSE	FALSE
Q9BZQ6	EDEM3	-1.954999e-01	4.045304	-1.053141e+00	3.309813e-01	0.7697286651	-4.813532361	FALSE	FALSE
Q8TAD8	SNIP1	-2.050489e-01	4.046536	-1.268962e+00	2.493197e-01	0.7230856604	-4.813807311	FALSE	FALSE
Q8NCD3	HJURP	-1.424828e-01	4.054497	-1.229233e+00	2.629079e-01	0.7308599117	-4.813859168	FALSE	FALSE
Q96BW1	UPRT	-1.294363e-01	4.055893	-1.240479e+00	2.589977e-01	0.7296240527	-4.815039356	FALSE	FALSE
P0C7P0	CISD3	-2.532047e-01	4.027462	-9.118339e-01	3.954054e-01	0.8091461780	-4.815140330	FALSE	FALSE
Q8TEA1	NSUN6	-1.707495e-01	4.051030	-1.318485e+00	2.332447e-01	0.7142544920	-4.817070549	FALSE	FALSE
P06213	INSR	-3.348356e-01	3.951809	-7.235870e-01	4.952978e-01	0.8480367738	-4.817237223	FALSE	FALSE
Q99608	NDN	1.621499e-01	4.048797	7.766881e-01	4.654953e-01	0.8352351567	-4.817420277	FALSE	FALSE
Q9Y6X4	FAM169A	-1.312482e-01	4.055568	-1.300691e+00	2.389121e-01	0.7165517521	-4.817471288	FALSE	FALSE
P20248	CCNA2	-1.994002e-01	4.049806	-1.625450e+00	1.528326e-01	0.6562687847	-4.817842924	FALSE	FALSE
Q9UBB5	MBD2	1.986549e-01	4.046023	1.168233e+00	2.850113e-01	0.7465000717	-4.817883270	FALSE	FALSE
O75157	TSC22D2	-2.118974e-01	4.045362	-1.215311e+00	2.678187e-01	0.7344324856	-4.818025045	FALSE	FALSE
Q969Y2	GTPBP3	-2.413889e-01	4.038526	-1.147966e+00	2.926960e-01	0.7507246427	-4.818141845	FALSE	FALSE
Q8N5Y8	PARP16	2.356482e-01	4.039482	1.156200e+00	2.895533e-01	0.7495423117	-4.818190710	FALSE	FALSE
Q9UKT4	FBXO5	-2.563280e-01	4.033191	-1.093841e+00	3.140730e-01	0.7592748708	-4.818207680	FALSE	FALSE
Q9P0U3	SENP1	-2.357866e-01	4.043553	-1.361337e+00	2.200829e-01	0.7082916886	-4.818889663	FALSE	FALSE
Q66GS9	CEP135	1.391879e-01	4.054969	1.126330e+00	3.010912e-01	0.7550450298	-4.819735030	FALSE	FALSE
P42684	ABL2	3.031695e-01	3.999117	8.426344e-01	4.302549e-01	0.8244753757	-4.819832700	FALSE	FALSE
E9PAV3	NACA	2.678266e-01	4.048420	2.614324e+00	3.813655e-02	0.5347953943	-4.820043025	FALSE	FALSE
Q8WYP5	AHCTF1	1.144321e-01	4.057686	1.149659e+00	2.920476e-01	0.7504470649	-4.820413431	FALSE	FALSE
O75306	NDUFS2	-8.218835e-02	4.057984	-1.770530e+00	1.246726e-01	0.6360748942	-4.821590844	FALSE	FALSE
Q96LB3	IFT74	1.277586e-01	4.056132	1.183573e+00	2.793090e-01	0.7425854156	-4.821966423	FALSE	FALSE
Q5EBL8	PDZD11	2.598067e-01	4.037063	1.216431e+00	2.674208e-01	0.7344324856	-4.822104054	FALSE	FALSE
Q6P444	MTFR2	2.100979e-01	4.039705	9.514146e-01	3.764526e-01	0.7963766589	-4.822178313	FALSE	FALSE
Q8TD19	NEK9	-9.142976e-02	4.057743	-1.620451e+00	1.539042e-01	0.6568112312	-4.822463378	FALSE	FALSE
O14874	BCKDK	-1.845565e-01	4.047336	-1.082623e+00	3.186610e-01	0.7600919613	-4.822727523	FALSE	FALSE
Q86XL3	ANKLE2	-1.324206e-01	4.055258	-1.325893e+00	2.309205e-01	0.7107300260	-4.823024229	FALSE	FALSE
Q92889	ERCC4	1.517797e-01	4.053261	1.119533e+00	3.037697e-01	0.7557019453	-4.823464155	FALSE	FALSE
Q8IZ83	ALDH16A1	1.160502e-01	4.056451	1.925603e+00	1.001581e-01	0.5961776329	-4.824369223	FALSE	FALSE
P43007	SLC1A4	-2.237739e-01	4.046325	-1.527911e+00	1.750636e-01	0.6728517199	-4.824385330	FALSE	FALSE
P13747	HLA-E	1.657739e-01	4.046979	7.634014e-01	4.728337e-01	0.8396548053	-4.824467520	FALSE	FALSE
Q9Y2H6	FNDC3A	1.424539e-01	4.054223	8.251298e-01	4.394164e-01	0.8280439073	-4.824522756	FALSE	FALSE
Q96FF9	CDCA5	-1.459628e-01	4.053999	-1.367073e+00	2.183725e-01	0.7075390307	-4.824669086	FALSE	FALSE
Q9HBL7	PLGRKT	-2.117780e-01	4.047572	-1.524358e+00	1.759281e-01	0.6728517199	-4.825062618	FALSE	FALSE
P49770	EIF2B2	-1.901610e-01	4.050760	-1.666476e+00	1.443042e-01	0.6512623129	-4.825511095	FALSE	FALSE
Q9Y2Z9	COQ6	3.232800e-01	4.006595	9.036614e-01	3.994074e-01	0.8107423297	-4.825791414	FALSE	FALSE
Q5TA50	CPTP	-3.722208e-01	3.975371	-8.512148e-01	4.258151e-01	0.8244753757	-4.825952093	FALSE	FALSE
Q9Y291	MRPS33	-1.965972e-01	4.036919	-7.573386e-01	4.762087e-01	0.8405854068	-4.826392081	FALSE	FALSE
O95373	IPO7	-9.955472e-02	4.057223	-1.942915e+00	9.773607e-02	0.5947336393	-4.826595833	FALSE	FALSE
O00592	PODXL	-2.590272e-01	4.021245	-8.752825e-01	4.135409e-01	0.8183980703	-4.827059100	FALSE	FALSE
Q14114	LRP8	1.864038e-01	4.045675	9.251035e-01	3.889721e-01	0.8067512619	-4.827111588	FALSE	FALSE
Q8WZA9	IRGQ	-8.853877e-02	4.057725	-1.757185e+00	1.270379e-01	0.6400477590	-4.827542376	FALSE	FALSE
P35790	CHKA	2.121680e-01	4.032285	7.856279e-01	4.606025e-01	0.8334456156	-4.827855525	FALSE	FALSE
Q56NI9	ESCO2	1.501383e-01	4.053291	1.105553e+00	3.093409e-01	0.7574750358	-4.827952639	FALSE	FALSE
P39656	DDOST	-1.305864e-01	4.055807	-1.983846e+00	9.223920e-02	0.5857898609	-4.829746707	FALSE	FALSE
Q9H4L5	OSBPL3	-1.349959e-01	4.055335	-1.121750e+00	3.028937e-01	0.7550450298	-4.829804470	FALSE	FALSE
Q8N5Y2	MSL3	2.298576e-01	4.039646	1.172307e+00	2.834876e-01	0.7461896461	-4.830288223	FALSE	FALSE
Q9UN86	G3BP2	8.067559e-02	4.057913	2.074464e+00	8.114676e-02	0.5711953455	-4.830399251	FALSE	FALSE
P51151	RAB9A	1.294062e-01	4.055576	1.367998e+00	2.180979e-01	0.7075390307	-4.831145792	FALSE	FALSE
Q5VWG9	TAF3	1.434704e-01	4.054096	1.037358e+00	3.377338e-01	0.7726543414	-4.831826682	FALSE	FALSE
Q9NX07	TRNAU1AP	2.071557e-01	4.043318	1.099802e+00	3.116569e-01	0.7589691086	-4.832297928	FALSE	FALSE
P56159	GFRA1	-1.459254e-01	4.053840	-1.327319e+00	2.304753e-01	0.7107300260	-4.832709757	FALSE	FALSE
Q14690	PDCD11	-1.064669e-01	4.057029	-1.502359e+00	1.813688e-01	0.6777669878	-4.833312919	FALSE	FALSE
P14151	SELL	1.765748e-01	4.044839	8.228068e-01	4.406427e-01	0.8296683105	-4.833595020	FALSE	FALSE
Q8NCE0	TSEN2	1.560537e-01	4.052599	1.128083e+00	3.004036e-01	0.7550450298	-4.834053890	FALSE	FALSE
Q9BW27	NUP85	-1.096618e-01	4.056780	-1.677032e+00	1.421845e-01	0.6482061193	-4.834285486	FALSE	FALSE
Q9P209	CEP72	2.637405e-01	4.014390	8.036938e-01	4.508253e-01	0.8315484498	-4.834384946	FALSE	FALSE
O15197	EPHB6	-2.181512e-01	4.023340	-7.072270e-01	5.047329e-01	0.8508143266	-4.834835178	FALSE	FALSE
Q9H115	NAPB	-1.253787e-01	4.054838	-6.389968e-01	5.453427e-01	0.8681946951	-4.835023474	FALSE	FALSE
Q9H444	CHMP4B	2.194790e-01	4.049951	2.013797e+00	8.841372e-02	0.5787079671	-4.835122868	FALSE	FALSE
P78312	FAM193A	-1.490708e-01	4.052782	-9.323962e-01	3.854705e-01	0.8036475821	-4.835638285	FALSE	FALSE
Q5GLZ8	HERC4	1.263756e-01	4.056181	1.145733e+00	2.935534e-01	0.7511363121	-4.836005200	FALSE	FALSE
P51513	NOVA1	1.379283e-01	4.051974	6.757869e-01	5.231951e-01	0.8596608215	-4.836724127	FALSE	FALSE
Q96GM8	TOE1	1.481275e-01	4.053772	1.360051e+00	2.204681e-01	0.7087802311	-4.837080758	FALSE	FALSE
Q96K49	TMEM87B	-3.735976e-01	3.970649	-8.670710e-01	4.176989e-01	0.8212954638	-4.837442971	FALSE	FALSE
Q9Y6D5	ARFGEF2	-1.619570e-01	4.052147	-1.374320e+00	2.162285e-01	0.7075390307	-4.838362978	FALSE	FALSE
Q14554	PDIA5	-1.842158e-01	4.047402	-1.051878e+00	3.315175e-01	0.7697286651	-4.838434013	FALSE	FALSE
P30203	CD6	-1.436739e-01	4.054006	-1.093896e+00	3.140505e-01	0.7592748708	-4.838668171	FALSE	FALSE
O75947	ATP5PD	-1.257657e-01	4.056354	-2.332499e+00	5.642200e-02	0.5575231398	-4.838726161	FALSE	FALSE
Q8NHM5	KDM2B	1.858073e-01	4.042556	8.175183e-01	4.434436e-01	0.8310261216	-4.838786334	FALSE	FALSE
O75448	MED24	-1.309123e-01	4.055584	-1.165056e+00	2.862047e-01	0.7465040322	-4.838896260	FALSE	FALSE
Q5XUX1	FBXW9	-2.319197e-01	4.030282	-8.479036e-01	4.275245e-01	0.8244753757	-4.839813519	FALSE	FALSE
Q9UNA1	ARHGAP26	1.508297e-01	4.052310	9.053232e-01	3.985911e-01	0.8107423297	-4.839932704	FALSE	FALSE
Q9UK58	CCNL1	-2.627893e-01	3.996257	-6.696916e-01	5.268243e-01	0.8596608215	-4.840030483	FALSE	FALSE
Q13309	SKP2	-1.414775e-01	4.054484	-1.295984e+00	2.404315e-01	0.7175025058	-4.840231525	FALSE	FALSE
Q86VX2	COMMD7	1.624121e-01	4.051278	1.109276e+00	3.078488e-01	0.7565601221	-4.840489859	FALSE	FALSE
Q86W92	PPFIBP1	-2.225692e-01	4.028178	-7.608881e-01	4.742308e-01	0.8399419562	-4.841121899	FALSE	FALSE
P31641	SLC6A6	-2.454615e-01	4.027515	-9.449187e-01	3.795143e-01	0.7979386303	-4.841489677	FALSE	FALSE
P62079	TSPAN5	2.309330e-01	4.022033	7.319246e-01	4.905350e-01	0.8467508104	-4.841674671	FALSE	FALSE
Q5T2T1	MPP7	2.567645e-01	3.982628	6.281897e-01	5.519583e-01	0.8703850054	-4.841858629	FALSE	FALSE
P33981	TTK	-1.900768e-01	4.046791	-1.095657e+00	3.133353e-01	0.7592748708	-4.842056983	FALSE	FALSE
Q659A1	ICE2	1.765438e-01	4.047814	9.843767e-01	3.612107e-01	0.7864853534	-4.842625909	FALSE	FALSE
P28290	ITPRID2	1.564705e-01	4.050006	8.088642e-01	4.480544e-01	0.8313913130	-4.843374896	FALSE	FALSE
O60502	OGA	-1.065574e-01	4.056913	-1.580771e+00	1.626639e-01	0.6595559156	-4.843634597	FALSE	FALSE
Q9P2K2	TXNDC16	-1.723783e-01	4.037738	-6.637195e-01	5.303956e-01	0.8603854982	-4.843879192	FALSE	FALSE
Q06609	RAD51	-1.339603e-01	4.054972	-1.379784e+00	2.146246e-01	0.7075390307	-4.844130807	FALSE	FALSE
Q9UKW4	VAV3	1.275744e-01	4.055986	1.104681e+00	3.096911e-01	0.7579476342	-4.844424461	FALSE	FALSE
Q96NL6	SCLT1	2.950269e-01	4.007283	9.003865e-01	4.010196e-01	0.8107990486	-4.844704324	FALSE	FALSE
P40337	VHL	-1.265717e-01	4.055864	-1.231643e+00	2.620658e-01	0.7308599117	-4.845252202	FALSE	FALSE
O95803	NDST3	1.665230e-01	4.044904	7.450342e-01	4.831089e-01	0.8446553893	-4.845640827	FALSE	FALSE
Q9UQ13	SHOC2	-1.144357e-01	4.056977	-1.237086e+00	2.601722e-01	0.7308027679	-4.846116048	FALSE	FALSE
O14628	ZNF195	1.614002e-01	4.047438	7.813275e-01	4.629516e-01	0.8352351567	-4.846295523	FALSE	FALSE
P06729	CD2	-2.483241e-01	4.037613	-1.259086e+00	2.526393e-01	0.7267184191	-4.846472826	FALSE	FALSE
Q5MNZ6	WDR45B	-1.430279e-01	4.054018	-1.079331e+00	3.200178e-01	0.7600919613	-4.846573045	FALSE	FALSE
Q9HAU4	SMURF2	-8.821065e-02	4.046171	-3.314690e-01	7.510400e-01	0.9348802167	-4.846629802	FALSE	FALSE
O43181	NDUFS4	1.464891e-01	4.054346	1.681642e+00	1.412681e-01	0.6482061193	-4.846689794	FALSE	FALSE
P42695	NCAPD3	-1.054605e-01	4.057125	-1.435863e+00	1.987740e-01	0.6915857871	-4.847123955	FALSE	FALSE
Q9P1U0	ZNRD1	3.198860e-01	3.980707	7.429577e-01	4.842800e-01	0.8448256846	-4.847292198	FALSE	FALSE
Q9Y296	TRAPPC4	-1.068854e-01	4.056958	-1.558036e+00	1.678925e-01	0.6646900362	-4.847293233	FALSE	FALSE
Q9NWQ4	GPATCH2L	1.874423e-01	4.014185	5.383810e-01	6.087962e-01	0.8872157663	-4.847526739	FALSE	FALSE
O76071	CIAO1	-1.051269e-01	4.056958	-1.679105e+00	1.417717e-01	0.6482061193	-4.847883105	FALSE	FALSE
O00541	PES1	-8.823365e-02	4.057750	-1.720302e+00	1.338037e-01	0.6448825464	-4.848060660	FALSE	FALSE
Q9H4P4	RNF41	1.954078e-01	4.041730	8.645462e-01	4.189836e-01	0.8215149417	-4.849020940	FALSE	FALSE
Q8N4C6	NIN	-2.677374e-01	4.030827	-1.076098e+00	3.213553e-01	0.7613536404	-4.849096282	FALSE	FALSE
O75132	ZBED4	1.901453e-01	4.039857	8.000434e-01	4.527890e-01	0.8321413424	-4.849827165	FALSE	FALSE
Q05D32	CTDSPL2	-1.623256e-01	4.052774	-1.563010e+00	1.667355e-01	0.6637509492	-4.850059144	FALSE	FALSE
O75396	SEC22B	1.555046e-01	4.054072	1.877085e+00	1.072680e-01	0.6032338319	-4.850355762	FALSE	FALSE
Q8NA72	POC5	1.621834e-01	4.048697	8.373277e-01	4.330175e-01	0.8258743049	-4.850964859	FALSE	FALSE
P56556	NDUFA6	-1.164202e-01	4.056328	-1.572452e+00	1.645591e-01	0.6618632587	-4.851646659	FALSE	FALSE
Q9UK99	FBXO3	-1.554067e-01	4.049391	-8.023655e-01	4.515392e-01	0.8319614759	-4.851831730	FALSE	FALSE
Q8N9M1	C19orf47	-1.628068e-01	4.050985	-1.034070e+00	3.391543e-01	0.7733307333	-4.852003640	FALSE	FALSE
Q9BV20	MRI1	2.297950e-01	4.047289	1.705803e+00	1.365576e-01	0.6448825464	-4.852166893	FALSE	FALSE
Q13888	GTF2H2	-1.333178e-01	4.054998	-1.230941e+00	2.623107e-01	0.7308599117	-4.852697327	FALSE	FALSE
Q9Y2D8	SSX2IP	-1.555173e-01	4.049610	-8.182577e-01	4.430512e-01	0.8308216104	-4.854385186	FALSE	FALSE
O00566	MPHOSPH10	8.303573e-02	4.058025	1.630350e+00	1.517893e-01	0.6562687847	-4.854542059	FALSE	FALSE
P23468	PTPRD	1.288909e-01	4.055755	8.464337e-01	4.282849e-01	0.8244753757	-4.854930237	FALSE	FALSE
Q7Z5J4	RAI1	1.669789e-01	4.043063	7.229782e-01	4.956468e-01	0.8480367738	-4.855284090	FALSE	FALSE
Q96JC1	VPS39	1.988545e-01	4.042150	1.001025e+00	3.536982e-01	0.7824198775	-4.855490255	FALSE	FALSE
Q9HAH7	FBRS	-1.269932e-01	4.055683	-1.190012e+00	2.769444e-01	0.7401121839	-4.855846183	FALSE	FALSE
Q96K21	ZFYVE19	1.095368e-01	4.057024	1.333320e+00	2.286110e-01	0.7106220590	-4.855943179	FALSE	FALSE
Q15051	IQCB1	1.965595e-01	4.034747	7.651486e-01	4.718642e-01	0.8396548053	-4.856075641	FALSE	FALSE
P61020	RAB5B	2.158512e-01	4.045423	1.343510e+00	2.254757e-01	0.7092526520	-4.856268141	FALSE	FALSE
O95425	SVIL	1.425687e-01	4.053626	9.533614e-01	3.755388e-01	0.7958028763	-4.856572583	FALSE	FALSE
Q969M7	UBE2F	2.504906e-01	4.027791	9.128431e-01	3.949133e-01	0.8091461780	-4.856623361	FALSE	FALSE
Q9H1Z4	WDR13	-2.664042e-01	4.013560	-8.485423e-01	4.271944e-01	0.8244753757	-4.857019847	FALSE	FALSE
P53618	COPB1	1.219092e-01	4.056221	1.942615e+00	9.777759e-02	0.5947336393	-4.857357094	FALSE	FALSE
Q71F23	CENPU	1.506516e-01	4.052829	1.160880e+00	2.877795e-01	0.7481071492	-4.858253197	FALSE	FALSE
Q13438	OS9	1.723983e-01	4.050021	1.159423e+00	2.883307e-01	0.7482579645	-4.858668070	FALSE	FALSE
Q9ULM6	CNOT6	1.703824e-01	4.045528	8.170154e-01	4.437106e-01	0.8310261216	-4.858776976	FALSE	FALSE
Q86YT6	MIB1	-1.185880e-01	4.057487	-8.634529e-01	4.195408e-01	0.8215149417	-4.858787124	FALSE	FALSE
Q9Y679	AUP1	2.267159e-01	4.037926	1.026355e+00	3.425062e-01	0.7760742025	-4.858864736	FALSE	FALSE
P06865	HEXA	-1.256399e-01	4.055701	-1.299684e+00	2.392365e-01	0.7165517521	-4.859203517	FALSE	FALSE
Q14BN4	SLMAP	-1.231528e-01	4.056499	-1.040299e+00	3.364672e-01	0.7713456655	-4.859409612	FALSE	FALSE
O95456	PSMG1	1.328086e-01	4.055504	1.838597e+00	1.132606e-01	0.6182841771	-4.860164029	FALSE	FALSE
P17029	ZKSCAN1	-1.931920e-01	4.042110	-9.450657e-01	3.794448e-01	0.7979386303	-4.860218053	FALSE	FALSE
Q9NQV6	PRDM10	-1.055119e-01	4.050400	-4.573526e-01	6.627667e-01	0.9065278621	-4.860977071	FALSE	FALSE
Q01432	AMPD3	-1.828209e-01	4.034555	-6.662892e-01	5.288570e-01	0.8599481784	-4.861290454	FALSE	FALSE
Q8IY17	PNPLA6	-1.478616e-01	4.046173	-6.699631e-01	5.266623e-01	0.8596608215	-4.861469339	FALSE	FALSE
P10244	MYBL2	1.475158e-01	4.052636	1.007283e+00	3.509068e-01	0.7821917625	-4.861548529	FALSE	FALSE
Q9UKT8	FBXW2	-1.876795e-01	4.008095	-5.161588e-01	6.233544e-01	0.8935084155	-4.861734753	FALSE	FALSE
Q9HC44	GPBP1L1	1.624434e-01	4.048832	8.988798e-01	4.017630e-01	0.8107990486	-4.862015317	FALSE	FALSE
Q6ICB0	DESI1	1.861843e-01	4.046217	1.048186e+00	3.330894e-01	0.7697286651	-4.862138006	FALSE	FALSE
Q6NSI4	RADX	-1.477650e-01	4.049525	-7.580712e-01	4.758000e-01	0.8405854068	-4.862691475	FALSE	FALSE
Q9BVS5	TRMT61B	-2.373215e-01	4.011096	-6.978295e-01	5.102059e-01	0.8538365048	-4.862805643	FALSE	FALSE
Q86YA3	ZGRF1	1.676016e-01	4.039710	6.653544e-01	5.294164e-01	0.8599613843	-4.863011460	FALSE	FALSE
Q96RY5	CRAMP1	-9.770524e-02	4.051391	-4.295462e-01	6.818296e-01	0.9123951480	-4.863475330	FALSE	FALSE
Q96DU7	ITPKC	2.385169e-01	4.004156	6.785222e-01	5.215718e-01	0.8590776831	-4.864639782	FALSE	FALSE
Q15714	TSC22D1	2.075494e-01	4.027571	7.113789e-01	5.023272e-01	0.8495734314	-4.864744604	FALSE	FALSE
Q9BU89	DOHH	-1.747518e-01	4.051027	-1.431557e+00	1.999523e-01	0.6923755729	-4.864847318	FALSE	FALSE
Q5VTR2	RNF20	1.463444e-01	4.053963	1.588616e+00	1.608956e-01	0.6595559156	-4.865072351	FALSE	FALSE
Q13616	CUL1	-1.135257e-01	4.056444	-1.586134e+00	1.614532e-01	0.6595559156	-4.865306200	FALSE	FALSE
Q9Y2C4	EXOG	-1.665514e-01	4.048825	-9.662545e-01	3.695298e-01	0.7926243511	-4.865612734	FALSE	FALSE
Q4J6C6	PREPL	1.240830e-01	4.055806	1.284071e+00	2.443152e-01	0.7206221309	-4.865987044	FALSE	FALSE
Q13772	NCOA4	-1.393003e-01	4.047843	-6.398949e-01	5.447952e-01	0.8680492714	-4.866169274	FALSE	FALSE
P00734	F2	-1.326230e-01	4.054518	-8.464827e-01	4.282595e-01	0.8244753757	-4.866644153	FALSE	FALSE
Q9H3N1	TMX1	-1.470961e-01	4.054805	-1.935206e+00	9.880736e-02	0.5961776329	-4.866752365	FALSE	FALSE
Q15018	ABRAXAS2	-1.005064e-01	4.057479	-1.390240e+00	2.115850e-01	0.7068506412	-4.867046252	FALSE	FALSE
Q96PV7	FAM193B	-1.671583e-01	4.042331	-7.333850e-01	4.897040e-01	0.8467508104	-4.867694343	FALSE	FALSE
P49643	PRIM2	-1.109848e-01	4.056609	-1.466471e+00	1.905801e-01	0.6852913447	-4.867762586	FALSE	FALSE
Q9NPQ8	RIC8A	-1.002546e-01	4.057208	-1.643931e+00	1.489332e-01	0.6544823599	-4.868329194	FALSE	FALSE
P41440	SLC19A1	-2.039572e-01	4.037187	-8.647868e-01	4.188611e-01	0.8215149417	-4.868982015	FALSE	FALSE
P50613	CDK7	-1.686579e-01	4.050993	-1.287024e+00	2.433474e-01	0.7202711046	-4.869384306	FALSE	FALSE
Q8IWU2	LMTK2	1.522883e-01	4.049277	7.913987e-01	4.574633e-01	0.8326526853	-4.869526587	FALSE	FALSE
P12931	SRC	-1.759677e-01	4.050127	-1.356168e+00	2.216346e-01	0.7091173878	-4.869963619	FALSE	FALSE
Q92562	FIG4	-1.840766e-01	4.007100	-4.893258e-01	6.411816e-01	0.9006798128	-4.870011156	FALSE	FALSE
Q5T6F0	DCAF12	1.283508e-01	4.053962	7.260288e-01	4.938998e-01	0.8478589951	-4.870788328	FALSE	FALSE
P16435	POR	1.682611e-01	4.051497	1.348638e+00	2.239124e-01	0.7091173878	-4.870899191	FALSE	FALSE
Q9UJJ9	GNPTG	-1.661662e-01	4.032817	-5.936811e-01	5.734097e-01	0.8762089778	-4.871131104	FALSE	FALSE
P09564	CD7	-1.268477e-01	4.052979	-6.713413e-01	5.258405e-01	0.8596608215	-4.871301993	FALSE	FALSE
P35222	CTNNB1	-1.899644e-01	4.035949	-7.581287e-01	4.757680e-01	0.8405854068	-4.871538544	FALSE	FALSE
Q9HAD4	WDR41	1.327529e-01	4.054954	1.125136e+00	3.015601e-01	0.7550450298	-4.871851599	FALSE	FALSE
O75581	LRP6	1.280312e-01	4.028976	4.139516e-01	6.926343e-01	0.9160169743	-4.871984321	FALSE	FALSE
P61086	UBE2K	-1.519402e-01	4.054624	-1.999146e+00	9.026469e-02	0.5834227046	-4.872101771	FALSE	FALSE
O43913	ORC5	-1.210757e-01	4.056145	-1.190123e+00	2.769038e-01	0.7401121839	-4.872136044	FALSE	FALSE
O15118	NPC1	-2.245084e-01	4.029529	-8.281228e-01	4.378400e-01	0.8277772197	-4.872316272	FALSE	FALSE
Q8NFZ0	FBH1	1.839603e-01	4.021873	5.762509e-01	5.844311e-01	0.8800238897	-4.873018322	FALSE	FALSE
Q9H7P9	PLEKHG2	1.168447e-01	4.039651	4.239124e-01	6.857237e-01	0.9131185557	-4.873276333	FALSE	FALSE
Q9ULC4	MCTS1	-8.903574e-02	4.057605	-1.874352e+00	1.076830e-01	0.6032338319	-4.873570515	FALSE	FALSE
Q7L211	ABHD13	3.527881e-01	3.894758	5.976810e-01	5.708980e-01	0.8760196418	-4.873708505	FALSE	FALSE
Q9P2E9	RRBP1	1.195750e-01	4.056147	1.241390e+00	2.586831e-01	0.7296240527	-4.873912451	FALSE	FALSE
O14929	HAT1	-7.000143e-02	4.058188	-2.240333e+00	6.421825e-02	0.5589956295	-4.874112905	FALSE	FALSE
Q86XK2	FBXO11	1.474281e-01	4.051918	8.944317e-01	4.039637e-01	0.8114688578	-4.874199676	FALSE	FALSE
Q9Y535	POLR3H	2.648127e-01	4.020475	9.263510e-01	3.883714e-01	0.8067002729	-4.874458171	FALSE	FALSE
Q15653	NFKBIB	1.975134e-01	4.049086	1.471633e+00	1.892291e-01	0.6848079582	-4.874569775	FALSE	FALSE
Q8N0W3	FCSK	-1.353785e-01	4.051109	-7.002180e-01	5.088112e-01	0.8533851695	-4.875012393	FALSE	FALSE
Q14592	ZNF460	3.689958e-01	3.913551	5.982355e-01	5.705503e-01	0.8758738761	-4.875065426	FALSE	FALSE
Q9GZU7	CTDSP1	2.164564e-01	4.035565	8.767153e-01	4.128185e-01	0.8179750453	-4.875420670	FALSE	FALSE
Q9BV38	WDR18	-1.528245e-01	4.054147	-1.767282e+00	1.252443e-01	0.6366761338	-4.876277535	FALSE	FALSE
Q96PC5	MIA2	1.568609e-01	4.051331	1.059534e+00	3.282774e-01	0.7674368506	-4.876363767	FALSE	FALSE
Q9BXW6	OSBPL1A	1.597071e-01	4.042038	6.682743e-01	5.276705e-01	0.8596608215	-4.876693781	FALSE	FALSE
O00763	ACACB	-1.087471e-01	4.056686	-1.624329e+00	1.530723e-01	0.6567773613	-4.876826764	FALSE	FALSE
P57775	FBXW4	1.841087e-01	4.039627	8.009460e-01	4.523029e-01	0.8321413424	-4.877206095	FALSE	FALSE
Q96QF0	RAB3IP	2.392427e-01	4.027189	9.157983e-01	3.934749e-01	0.8089360582	-4.877746920	FALSE	FALSE
Q969J2	ZKSCAN4	8.283804e-02	4.014127	2.252840e-01	8.288891e-01	0.9544684680	-4.877876338	FALSE	FALSE
Q7Z7A3	CTU1	-1.346255e-01	4.054675	-1.277535e+00	2.464692e-01	0.7217773651	-4.878072993	FALSE	FALSE
Q6NW34	NEPRO	-1.431415e-01	4.051879	-8.467291e-01	4.281320e-01	0.8244753757	-4.878632261	FALSE	FALSE
Q9H8U3	ZFAND3	3.045141e-01	3.994495	8.114768e-01	4.466588e-01	0.8310261216	-4.878982085	FALSE	FALSE
Q9Y4D8	HECTD4	1.142624e-01	4.055706	6.581931e-01	5.337141e-01	0.8612869084	-4.879049214	FALSE	FALSE
Q9H4A5	GOLPH3L	9.521230e-02	4.057998	1.293615e+00	2.411995e-01	0.7180828598	-4.879430813	FALSE	FALSE
P78364	PHC1	-2.416540e-01	4.033742	-1.023104e+00	3.439269e-01	0.7767052361	-4.879783563	FALSE	FALSE
Q9BUI4	POLR3C	1.094707e-01	4.056708	1.486629e+00	1.853544e-01	0.6821246956	-4.880115073	FALSE	FALSE
O43822	CFAP410	2.357515e-01	4.026965	8.632280e-01	4.196555e-01	0.8215149417	-4.880255485	FALSE	FALSE
O43314	PPIP5K2	-1.207056e-01	4.055950	-1.327809e+00	2.303225e-01	0.7107300260	-4.881404095	FALSE	FALSE
P34059	GALNS	1.450984e-01	4.024157	4.519220e-01	6.664688e-01	0.9087405069	-4.881556382	FALSE	FALSE
Q9NPE3	NOP10	-2.330891e-01	4.048186	-1.965795e+00	9.462421e-02	0.5870872527	-4.882206830	FALSE	FALSE
Q8IUR0	TRAPPC5	-1.606930e-01	4.052067	-1.377310e+00	2.153494e-01	0.7075390307	-4.882231691	FALSE	FALSE
Q96EK9	KTI12	-1.448790e-01	4.053274	-1.126413e+00	3.010586e-01	0.7550450298	-4.882276261	FALSE	FALSE
O75063	FAM20B	-1.741698e-01	4.046517	-9.610720e-01	3.719361e-01	0.7930193451	-4.882539983	FALSE	FALSE
O60783	MRPS14	1.356033e-01	4.054503	1.180567e+00	2.804189e-01	0.7426373816	-4.882818309	FALSE	FALSE
L0R819	ASDURF	1.709984e-01	4.050507	1.342821e+00	2.256863e-01	0.7092526520	-4.883090879	FALSE	FALSE
Q6UB99	ANKRD11	1.150617e-01	4.051587	5.580997e-01	5.960385e-01	0.8844862552	-4.884169503	FALSE	FALSE
Q9NVZ3	NECAP2	-1.318588e-01	4.055104	-1.609090e+00	1.563656e-01	0.6579932320	-4.885070001	FALSE	FALSE
O95140	MFN2	-1.304486e-01	4.055123	-1.247337e+00	2.566380e-01	0.7296240527	-4.885098250	FALSE	FALSE
Q9NTW7	ZFP64	-1.880055e-01	4.028779	-6.445602e-01	5.419564e-01	0.8664287096	-4.885112130	FALSE	FALSE
[truncated: 4,193 more rows]
