# Supplementary material for: A Type II CDK6 Degrader Enables Cellular Targeting beyond the Limits of Type II Inhibition
Source: J Am Chem Soc. 2026 Jun 26;148(26):27951–64. doi: 10.1021/jacs.6c10277 (PMC13352627; doi:10.1021/jacs.6c10277)
Supplement: Supplementary file 3 [file ja6c10277_si_003.zip › Raw proteomics data _ IP and WP 2026 05/wp-esf_605_esf4_diann_directdia_20240916v3_rs14k_3c4r_20251021_Limma_output_JHK.02.102.1_vs_DMSO.csv]

Accession	Gene.Symbol	logFC	AveExpr	t	P.Value	adj.P.Val	B	Control.Fully.Imputed	Contrast.Fully.Imputed
P06493	CDK1	-6.382800e-01	4.028477	-1.426045e+01	4.248639e-06	0.0088031808	4.69357166	FALSE	FALSE
P24941	CDK2	-8.343897e-01	4.008709	-1.732414e+01	1.253648e-06	0.0038963373	3.84689060	FALSE	FALSE
P18077	RPL35A	-2.442866e-01	4.054314	-1.070420e+01	2.504570e-05	0.0311368188	3.29403719	FALSE	FALSE
Q00535	CDK5	-2.605927e+00	3.659406	-3.316980e+01	2.028573e-08	0.0001260961	1.89858448	FALSE	FALSE
Q01581	HMGCS1	3.865573e-01	4.046197	7.839393e+00	1.627369e-04	0.1685954436	1.50710098	FALSE	FALSE
P62854	RPS26	-3.717218e-01	4.047414	-7.599018e+00	1.953466e-04	0.1734677418	1.24746361	FALSE	FALSE
O14976	GAK	-1.275907e+00	3.945902	-1.272388e+01	8.636324e-06	0.0134208472	1.20032465	FALSE	FALSE
Q9BVK6	TMED9	-4.132605e-01	4.044523	-6.963535e+00	3.242435e-04	0.2239441630	0.82548168	FALSE	FALSE
P05387	RPLP2	-2.241547e-01	4.054686	-6.999153e+00	3.148597e-04	0.2239441630	0.79341829	FALSE	FALSE
P04080	CSTB	-3.062430e-01	4.050973	-6.578149e+00	4.490302e-04	0.2537428561	0.57156916	FALSE	FALSE
Q9NZ63	C9orf78	-2.209539e-01	4.054922	-6.002606e+00	7.513303e-04	0.3335906716	0.07220566	FALSE	FALSE
P06753	TPM3	-1.317631e-01	4.057386	-6.222788e+00	6.144275e-04	0.2937908949	-0.25281298	FALSE	FALSE
P40429	RPL13A	-4.158047e-01	4.043953	-5.807685e+00	9.019099e-04	0.3737514587	-0.26660928	FALSE	FALSE
Q13867	BLMH	1.897736e-01	4.055717	5.536098e+00	1.172080e-03	0.4553532426	-0.40888620	FALSE	FALSE
O43924	PDE6D	-5.546558e-01	4.034420	-6.238898e+00	6.055777e-04	0.2937908949	-0.62803105	FALSE	FALSE
Q14696	MESD	1.717100e-01	4.056456	4.990848e+00	2.039870e-03	0.6474373034	-0.86148968	FALSE	FALSE
Q00534	CDK6	-1.602762e-01	4.056547	-5.050051e+00	1.917126e-03	0.6474373034	-1.08669743	FALSE	FALSE
Q13526	PIN1	4.437474e-01	4.039569	4.746443e+00	2.648977e-03	0.6519722865	-1.10544235	FALSE	FALSE
P50914	RPL14	-3.084120e-01	4.049791	-4.704616e+00	2.772437e-03	0.6519722865	-1.22630601	FALSE	FALSE
P62241	RPS8	-1.579876e-01	4.056593	-5.395463e+00	1.347199e-03	0.4925994278	-1.23005092	FALSE	FALSE
P16070	CD44	-3.072709e-01	4.051021	-4.793896e+00	2.516309e-03	0.6517240358	-1.23536290	FALSE	FALSE
O95182	NDUFA7	4.720140e-01	4.038001	4.878964e+00	2.296695e-03	0.6517240358	-1.25233510	FALSE	FALSE
Q16539	MAPK14	-3.724540e-01	4.047593	-4.970929e+00	2.083132e-03	0.6474373034	-1.30184253	FALSE	FALSE
Q13442	PDAP1	-2.339133e-01	4.053777	-4.799797e+00	2.500338e-03	0.6517240358	-1.30568336	FALSE	FALSE
P62424	RPL7A	-1.890186e-01	4.055507	-4.652053e+00	2.936812e-03	0.6519722865	-1.41457176	FALSE	FALSE
P53041	PPP5C	2.010546e-01	4.055376	4.375099e+00	4.004396e-03	0.6920030994	-1.48384208	FALSE	FALSE
P07741	APRT	2.392283e-01	4.053258	4.504744e+00	3.458575e-03	0.6920030994	-1.51074666	FALSE	FALSE
Q9Y3C8	UFC1	-1.846587e-01	4.056116	-4.335502e+00	4.189755e-03	0.6920030994	-1.52665968	FALSE	FALSE
P40926	MDH2	1.350046e-01	4.057159	4.871055e+00	2.316181e-03	0.6517240358	-1.56777226	FALSE	FALSE
P22090	RPS4Y1	-3.169501e-01	4.048923	-4.500950e+00	3.473319e-03	0.6920030994	-1.61464773	FALSE	FALSE
P45974	USP5	1.668671e-01	4.056363	4.260489e+00	4.567665e-03	0.6920030994	-1.64961089	FALSE	FALSE
Q02543	RPL18A	-2.485331e-01	4.052894	-4.511898e+00	3.430969e-03	0.6920030994	-1.66681146	FALSE	FALSE
P38646	HSPA9	1.345435e-01	4.057154	4.678475e+00	2.852863e-03	0.6519722865	-1.73861121	FALSE	FALSE
O75380	NDUFS6	-2.845642e-01	4.051740	-4.194669e+00	4.930650e-03	0.6920030994	-1.74258507	FALSE	FALSE
Q13546	RIPK1	-9.701252e-01	3.986815	-6.745510e+00	3.891257e-04	0.2418805367	-1.74337741	FALSE	FALSE
P11388	TOP2A	-2.981639e-01	4.050322	-4.130239e+00	5.317240e-03	0.6920030994	-1.75130229	FALSE	FALSE
Q659C4	LARP1B	-3.493084e-01	4.046757	-4.119666e+00	5.383836e-03	0.6920030994	-1.75411199	FALSE	FALSE
Q10713	PMPCA	2.256958e-01	4.054400	4.093366e+00	5.553542e-03	0.6920030994	-1.79721592	FALSE	FALSE
Q13011	ECH1	1.969976e-01	4.055111	4.158594e+00	5.143111e-03	0.6920030994	-1.80966872	FALSE	FALSE
P56537	EIF6	2.769211e-01	4.051123	4.348785e+00	4.126532e-03	0.6920030994	-1.85080747	FALSE	FALSE
Q16718	NDUFA5	-2.320817e-01	4.053635	-3.997893e+00	6.221282e-03	0.7392193683	-1.90584383	FALSE	FALSE
Q9BX67	JAM3	3.381576e-01	4.048111	4.078329e+00	5.653229e-03	0.6920030994	-1.91701508	FALSE	FALSE
P46782	RPS5	-3.601010e-01	4.045785	-4.223663e+00	4.766946e-03	0.6920030994	-1.95628484	FALSE	FALSE
Q8N5M4	TTC9C	3.799976e-01	4.044985	4.074692e+00	5.677632e-03	0.6920030994	-1.95671031	FALSE	FALSE
Q13952	NFYC	3.436080e-01	4.046688	3.903276e+00	6.971740e-03	0.7392193683	-1.98537121	FALSE	FALSE
P16989	YBX3	-1.246889e-01	4.057376	-4.441030e+00	3.715685e-03	0.6920030994	-2.05261366	FALSE	FALSE
P53602	MVD	3.002352e-01	4.049686	3.820863e+00	7.707377e-03	0.7392193683	-2.07423032	FALSE	FALSE
P09525	ANXA4	1.914953e-01	4.055771	3.799192e+00	7.914742e-03	0.7392193683	-2.10114667	FALSE	FALSE
Q15631	TSN	2.548096e-01	4.052210	3.815969e+00	7.753672e-03	0.7392193683	-2.11102237	FALSE	FALSE
P43686	PSMC4	2.088256e-01	4.054381	3.849012e+00	7.446899e-03	0.7392193683	-2.20911564	FALSE	FALSE
P62906	RPL10A	-1.929207e-01	4.055066	-4.146444e+00	5.216940e-03	0.6920030994	-2.22757838	FALSE	FALSE
Q9NWU5	MRPL22	-3.665227e-01	4.044782	-3.643094e+00	9.603103e-03	0.7786472047	-2.27950302	FALSE	FALSE
P31946	YWHAB	1.663112e-01	4.056076	4.306006e+00	4.334041e-03	0.6920030994	-2.30329094	FALSE	FALSE
Q15691	MAPRE1	2.600797e-01	4.051743	4.090149e+00	5.574704e-03	0.6920030994	-2.30509583	FALSE	FALSE
Q7Z7F7	MRPL55	-4.508680e-01	4.038461	-3.657897e+00	9.427125e-03	0.7786472047	-2.30707237	FALSE	FALSE
P62917	RPL8	-1.976110e-01	4.054837	-4.148572e+00	5.203920e-03	0.6920030994	-2.30961150	FALSE	FALSE
P33552	CKS2	-5.219874e-01	4.029312	-3.603548e+00	1.009117e-02	0.7786472047	-2.31393941	FALSE	FALSE
O43670	ZNF207	2.492059e-01	4.052269	3.929807e+00	6.751683e-03	0.7392193683	-2.32677515	FALSE	FALSE
Q96DI7	SNRNP40	1.162071e-01	4.057712	3.709234e+00	8.843703e-03	0.7581627894	-2.33023294	FALSE	FALSE
Q9Y5Y2	NUBP2	-4.664912e-01	4.036555	-3.653578e+00	9.478102e-03	0.7786472047	-2.34458614	FALSE	FALSE
P62195	PSMC5	1.680524e-01	4.056019	3.729477e+00	8.624648e-03	0.7550818653	-2.34908988	FALSE	FALSE
P28066	PSMA5	1.589431e-01	4.056251	3.985997e+00	6.310533e-03	0.7392193683	-2.35912568	FALSE	FALSE
Q7Z4G1	COMMD6	-5.255273e-01	4.032015	-3.730331e+00	8.615540e-03	0.7550818653	-2.38213508	FALSE	FALSE
Q9Y3U8	RPL36	-1.946997e-01	4.054938	-3.855356e+00	7.389549e-03	0.7392193683	-2.40973991	FALSE	FALSE
O15260	SURF4	3.057783e-01	4.048586	3.496076e+00	1.156041e-02	0.7786472047	-2.43051022	FALSE	FALSE
Q9Y696	CLIC4	1.785663e-01	4.055709	3.506836e+00	1.140325e-02	0.7786472047	-2.47674782	FALSE	FALSE
Q9UKS7	IKZF2	3.497280e-01	4.046298	3.509845e+00	1.135973e-02	0.7786472047	-2.48114660	FALSE	FALSE
Q7Z2E3	APTX	3.585509e-01	4.044014	3.552323e+00	1.076425e-02	0.7786472047	-2.49369643	FALSE	FALSE
Q8TAT6	NPLOC4	3.279123e-01	4.047010	3.446386e+00	1.231748e-02	0.7786472047	-2.49498893	FALSE	FALSE
P51531	SMARCA2	-1.693705e-01	4.056287	-3.437824e+00	1.245331e-02	0.7786472047	-2.50984761	FALSE	FALSE
Q9GZL7	WDR12	2.025760e-01	4.054775	3.437133e+00	1.246435e-02	0.7786472047	-2.51151759	FALSE	FALSE
P63208	SKP1	-2.933989e-01	4.049189	-3.485135e+00	1.172263e-02	0.7786472047	-2.53750795	FALSE	FALSE
Q12974	PTP4A2	1.445544e-01	4.056922	3.461765e+00	1.207754e-02	0.7786472047	-2.55099719	FALSE	FALSE
P26358	DNMT1	-2.114597e-01	4.054754	-3.371982e+00	1.355413e-02	0.7786472047	-2.56835070	FALSE	FALSE
Q96MW1	CCDC43	2.470773e-01	4.052835	3.369937e+00	1.358998e-02	0.7786472047	-2.57484913	FALSE	FALSE
Q9NRV9	HEBP1	3.131021e-01	4.049216	3.439457e+00	1.242727e-02	0.7786472047	-2.57533404	FALSE	FALSE
P39687	ANP32A	-2.014603e-01	4.054781	-4.255763e+00	4.592714e-03	0.6920030994	-2.57931189	FALSE	FALSE
P09234	SNRPC	-9.681919e-01	3.963985	-3.802355e+00	7.884100e-03	0.7392193683	-2.58102052	FALSE	FALSE
P08559	PDHA1	1.377966e-01	4.057048	3.441183e+00	1.239983e-02	0.7786472047	-2.61593034	FALSE	FALSE
Q9NQ50	MRPL40	4.904418e-01	4.033566	3.561683e+00	1.063768e-02	0.7786472047	-2.63248129	FALSE	FALSE
Q53HC9	EIPR1	3.370342e-01	4.047584	3.393610e+00	1.318125e-02	0.7786472047	-2.66087484	FALSE	FALSE
Q00059	TFAM	2.280594e-01	4.053192	3.306929e+00	1.474657e-02	0.7786472047	-2.69409200	FALSE	FALSE
P21266	GSTM3	2.385734e-01	4.052616	3.262180e+00	1.563281e-02	0.7786472047	-2.70458110	FALSE	FALSE
Q9NRN9	METTL5	-3.343726e-01	4.048950	-3.456623e+00	1.215719e-02	0.7786472047	-2.71110892	FALSE	FALSE
P07355	ANXA2	3.518014e-01	4.045484	3.270619e+00	1.546136e-02	0.7786472047	-2.71375160	FALSE	FALSE
O75347	TBCA	-1.502574e-01	4.056513	-3.771460e+00	8.189124e-03	0.7480821263	-2.73804504	FALSE	FALSE
P30281	CCND3	-7.431823e-01	4.012501	-4.389294e+00	3.940186e-03	0.6920030994	-2.74743885	FALSE	FALSE
Q9BYJ9	YTHDF1	2.730235e-01	4.052208	3.295222e+00	1.497303e-02	0.7786472047	-2.76408098	FALSE	FALSE
Q8N0T1	RBIS	-5.060993e-01	4.035016	-3.703778e+00	8.903778e-03	0.7581627894	-2.76675680	FALSE	FALSE
Q9BWK5	CYREN	-9.675485e-01	3.976649	-4.074717e+00	5.677469e-03	0.6920030994	-2.78794242	FALSE	FALSE
O14562	UBFD1	4.442171e-01	4.036648	3.221330e+00	1.649246e-02	0.7786472047	-2.79182101	FALSE	FALSE
Q9NVS2	MRPS18A	2.687677e-01	4.052165	3.242626e+00	1.603809e-02	0.7786472047	-2.79777790	FALSE	FALSE
Q9H3G5	CPVL	2.695329e-01	4.050754	3.166833e+00	1.771988e-02	0.7786472047	-2.80370801	FALSE	FALSE
O75569	PRKRA	1.552894e-01	4.056732	3.142447e+00	1.830083e-02	0.7868844983	-2.84187590	FALSE	FALSE
Q9UKV3	ACIN1	1.209196e-01	4.057440	3.324372e+00	1.441602e-02	0.7786472047	-2.84603782	FALSE	FALSE
P52788	SMS	2.060684e-01	4.053977	3.204800e+00	1.685474e-02	0.7786472047	-2.85071466	FALSE	FALSE
P22570	FDXR	2.286174e-01	4.053801	3.122401e+00	1.879378e-02	0.7884039292	-2.85438519	FALSE	FALSE
Q96K17	BTF3L4	2.023819e-01	4.054398	3.159351e+00	1.789598e-02	0.7786472047	-2.86362945	FALSE	FALSE
Q9NYK5	MRPL39	2.071441e-01	4.054528	3.102008e+00	1.931000e-02	0.7884039292	-2.86834130	FALSE	FALSE
Q96AT1	KIAA1143	-4.526951e-01	4.035712	-3.192656e+00	1.712638e-02	0.7786472047	-2.87166155	FALSE	FALSE
P09661	SNRPA1	1.649936e-01	4.055884	3.317333e+00	1.454844e-02	0.7786472047	-2.87535063	FALSE	FALSE
O15145	ARPC3	3.457185e-01	4.044949	3.484700e+00	1.172914e-02	0.7786472047	-2.88291461	FALSE	FALSE
Q01196	RUNX1	1.418421e-01	4.056843	3.213714e+00	1.665832e-02	0.7786472047	-2.88442275	FALSE	FALSE
P04114	APOB	4.263909e-01	4.040229	3.323976e+00	1.442344e-02	0.7786472047	-2.88733375	FALSE	FALSE
O95865	DDAH2	1.598797e-01	4.056118	3.238221e+00	1.613094e-02	0.7786472047	-2.89597894	FALSE	FALSE
P06730	EIF4E	1.264552e-01	4.057188	3.350318e+00	1.393916e-02	0.7786472047	-2.90061106	FALSE	FALSE
Q15717	ELAVL1	1.759594e-01	4.055343	3.520336e+00	1.120939e-02	0.7786472047	-2.91389114	FALSE	FALSE
P01130	LDLR	4.756605e-01	4.036934	3.523378e+00	1.116619e-02	0.7786472047	-2.91451348	FALSE	FALSE
P15927	RPA2	1.823845e-01	4.055126	3.323850e+00	1.442580e-02	0.7786472047	-2.91597534	FALSE	FALSE
Q99442	SEC62	-4.487987e-01	4.039718	-3.439236e+00	1.243081e-02	0.7786472047	-2.91797451	FALSE	FALSE
Q13907	IDI1	2.706801e-01	4.050147	3.100778e+00	1.934162e-02	0.7884039292	-2.92067745	FALSE	FALSE
P63272	SUPT4H1	2.908071e-01	4.049006	3.067692e+00	2.021351e-02	0.7884039292	-2.92339161	FALSE	FALSE
Q96QC0	PPP1R10	-2.001466e-01	4.055357	-3.054415e+00	2.057518e-02	0.7884405805	-2.92425439	FALSE	FALSE
P49757	NUMB	3.369831e-01	4.047548	3.172401e+00	1.759005e-02	0.7786472047	-2.92882690	FALSE	FALSE
Q9H3K6	BOLA2	-5.080854e-01	4.026983	-3.235414e+00	1.619042e-02	0.7786472047	-2.92922223	FALSE	FALSE
P41250	GARS1	1.246173e-01	4.057222	3.337437e+00	1.417373e-02	0.7786472047	-2.93356373	FALSE	FALSE
Q9H3N1	TMX1	-2.507897e-01	4.051432	-3.191539e+00	1.715161e-02	0.7786472047	-2.93360954	FALSE	FALSE
Q9NZ45	CISD1	2.319707e-01	4.053252	3.028423e+00	2.130360e-02	0.7929529855	-2.95006541	FALSE	FALSE
Q92820	GGH	1.583742e-01	4.056314	3.084127e+00	1.977523e-02	0.7884039292	-2.96370412	FALSE	FALSE
P62873	GNB1	2.833817e-01	4.048982	3.281294e+00	1.524739e-02	0.7786472047	-2.97409656	FALSE	FALSE
Q8WUM4	PDCD6IP	1.145860e-01	4.057598	3.207487e+00	1.679526e-02	0.7786472047	-2.97948934	FALSE	FALSE
O60832	DKC1	2.751936e-01	4.049886	3.103827e+00	1.926335e-02	0.7884039292	-2.98245830	FALSE	FALSE
Q92922	SMARCC1	1.441863e-01	4.056646	3.212660e+00	1.668140e-02	0.7786472047	-2.98490626	FALSE	FALSE
P62750	RPL23A	-3.750814e-01	4.043509	-3.804795e+00	7.860549e-03	0.7392193683	-2.98729413	FALSE	FALSE
P20839	IMPDH1	2.500424e-01	4.051858	2.989749e+00	2.243916e-02	0.8123994419	-2.99198516	FALSE	FALSE
Q8N684	CPSF7	1.905207e-01	4.054678	3.247278e+00	1.594064e-02	0.7786472047	-3.00801693	FALSE	FALSE
Q96S55	WRNIP1	2.067100e-01	4.054664	2.972824e+00	2.295644e-02	0.8128419640	-3.01052697	FALSE	FALSE
Q9BXY0	MAK16	2.438227e-01	4.052229	2.977288e+00	2.281878e-02	0.8128419640	-3.01167241	FALSE	FALSE
P26641	EEF1G	2.494764e-01	4.051926	3.760152e+00	8.304000e-03	0.7480821263	-3.01296990	FALSE	FALSE
P00167	CYB5A	-9.829640e-01	3.963300	-3.627134e+00	9.796893e-03	0.7786472047	-3.01744195	FALSE	FALSE
P52565	ARHGDIA	-1.385115e-01	4.056798	-3.793750e+00	7.967776e-03	0.7392193683	-3.03265655	FALSE	FALSE
Q9Y294	ASF1A	2.231288e-01	4.052959	3.046223e+00	2.080184e-02	0.7884405805	-3.04944009	FALSE	FALSE
Q9NY33	DPP3	1.810390e-01	4.055232	3.028721e+00	2.129508e-02	0.7929529855	-3.04948378	FALSE	FALSE
P09874	PARP1	-1.110793e-01	4.057686	-3.158636e+00	1.791289e-02	0.7786472047	-3.05048587	FALSE	FALSE
P49189	ALDH9A1	1.697737e-01	4.055810	3.002636e+00	2.205370e-02	0.8111587352	-3.05054438	FALSE	FALSE
P04234	CD3D	-2.644877e-01	4.050450	-3.068239e+00	2.019875e-02	0.7884039292	-3.06821853	FALSE	FALSE
A6NKF1	SAC3D1	3.785952e-01	4.042366	2.989013e+00	2.246141e-02	0.8123994419	-3.07079461	FALSE	FALSE
P15880	RPS2	-3.487884e-01	4.044980	-3.342715e+00	1.407710e-02	0.7786472047	-3.08120744	FALSE	FALSE
Q9GZN1	ACTR6	-4.825050e-01	4.037514	-3.388926e+00	1.326106e-02	0.7786472047	-3.09012386	FALSE	FALSE
P61586	RHOA	-2.893919e-01	4.048579	-3.140192e+00	1.835557e-02	0.7868844983	-3.09752312	FALSE	FALSE
Q9NXW9	ALKBH4	3.135510e-01	4.050222	3.100538e+00	1.934779e-02	0.7884039292	-3.10023133	FALSE	FALSE
Q96D71	REPS1	2.476308e-01	4.053753	2.970554e+00	2.302676e-02	0.8128419640	-3.11278580	FALSE	FALSE
P52597	HNRNPF	1.854388e-01	4.054914	3.358112e+00	1.379929e-02	0.7786472047	-3.11788500	FALSE	FALSE
O43633	CHMP2A	-3.410319e-01	4.044903	-2.891319e+00	2.563271e-02	0.8183521652	-3.12679826	FALSE	FALSE
Q9NTZ6	RBM12	1.260263e-01	4.057214	3.074540e+00	2.002962e-02	0.7884039292	-3.13361739	FALSE	FALSE
O95104	SCAF4	3.570968e-01	4.042787	2.963628e+00	2.324283e-02	0.8128419640	-3.13834249	FALSE	FALSE
Q15669	RHOH	-6.988361e-01	4.012702	-3.593548e+00	1.021887e-02	0.7786472047	-3.15149236	FALSE	FALSE
O14974	PPP1R12A	2.128915e-01	4.053636	2.891729e+00	2.561844e-02	0.8183521652	-3.15179203	FALSE	FALSE
Q14919	DRAP1	2.714986e-01	4.049705	2.988414e+00	2.247952e-02	0.8123994419	-3.16178839	FALSE	FALSE
Q96JM3	CHAMP1	2.454683e-01	4.051856	2.847454e+00	2.720945e-02	0.8183521652	-3.16314025	FALSE	FALSE
P10398	ARAF	3.946282e-01	4.041760	2.950891e+00	2.364585e-02	0.8128419640	-3.16927142	FALSE	FALSE
O95793	STAU1	-1.526739e-01	4.056780	-2.850901e+00	2.708190e-02	0.8183521652	-3.16970479	FALSE	FALSE
Q6PD74	AAGAB	3.109493e-01	4.047540	2.831800e+00	2.779696e-02	0.8183521652	-3.17053339	FALSE	FALSE
P20265	POU3F2	3.566965e-01	4.047043	3.082134e+00	1.982784e-02	0.7884039292	-3.17874952	FALSE	FALSE
Q96FZ7	CHMP6	-4.452947e-01	4.038798	-3.016990e+00	2.163274e-02	0.8004112318	-3.18319388	FALSE	FALSE
P13797	PLS3	-3.100014e-01	4.048170	-2.839960e+00	2.748905e-02	0.8183521652	-3.18782277	FALSE	FALSE
Q9Y5J9	TIMM8B	-7.224271e-01	3.993668	-2.926208e+00	2.444832e-02	0.8128419640	-3.18918069	FALSE	FALSE
Q8NBJ5	COLGALT1	1.824682e-01	4.055219	2.850260e+00	2.710555e-02	0.8183521652	-3.18942157	FALSE	FALSE
P03915	MT-ND5	-4.239254e-01	4.041782	-3.098224e+00	1.940747e-02	0.7884039292	-3.19606124	FALSE	FALSE
Q9BQC6	MRPL57	-3.095538e-01	4.049674	-2.922120e+00	2.458402e-02	0.8128419640	-3.19952494	FALSE	FALSE
O14757	CHEK1	-1.641777e-01	4.056628	-2.803673e+00	2.888675e-02	0.8183521652	-3.19968932	FALSE	FALSE
P19404	NDUFV2	2.443165e-01	4.051277	3.067538e+00	2.021766e-02	0.7884039292	-3.20187522	FALSE	FALSE
Q5TKA1	LIN9	-4.556012e-01	4.041358	-3.382949e+00	1.336364e-02	0.7786472047	-3.20214178	FALSE	FALSE
P20248	CCNA2	2.198762e-01	4.053283	2.809869e+00	2.864284e-02	0.8183521652	-3.20451506	FALSE	FALSE
P25789	PSMA4	2.050739e-01	4.053959	3.379581e+00	1.342183e-02	0.7786472047	-3.20775911	FALSE	FALSE
Q12905	ILF2	1.428356e-01	4.056536	3.257866e+00	1.572127e-02	0.7786472047	-3.20940799	FALSE	FALSE
Q9H845	ACAD9	1.868747e-01	4.055018	2.823660e+00	2.810774e-02	0.8183521652	-3.21460386	FALSE	FALSE
Q14684	RRP1B	1.699909e-01	4.055952	2.807833e+00	2.872274e-02	0.8183521652	-3.21939047	FALSE	FALSE
P62487	POLR2G	-2.080551e-01	4.054363	-2.786156e+00	2.958834e-02	0.8183521652	-3.21946088	FALSE	FALSE
Q8N9N8	EIF1AD	-4.843661e-01	4.028001	-2.777902e+00	2.992521e-02	0.8183521652	-3.22834050	FALSE	FALSE
P31323	PRKAR2B	2.967456e-01	4.051441	2.955488e+00	2.349951e-02	0.8128419640	-3.23982745	FALSE	FALSE
Q99567	NUP88	2.498309e-01	4.051561	2.760299e+00	3.065729e-02	0.8183521652	-3.25045243	FALSE	FALSE
P49903	SEPHS1	2.334392e-01	4.052040	2.839184e+00	2.751816e-02	0.8183521652	-3.25141198	FALSE	FALSE
Q6IBS0	TWF2	1.735782e-01	4.055369	2.829580e+00	2.788134e-02	0.8183521652	-3.26405103	FALSE	FALSE
P42766	RPL35	-3.160237e-01	4.047239	-3.363708e+00	1.369981e-02	0.7786472047	-3.26660591	FALSE	FALSE
P67812	SEC11A	-3.942936e-01	4.038689	-2.759027e+00	3.071093e-02	0.8183521652	-3.26722961	FALSE	FALSE
Q96P70	IPO9	-2.008186e-01	4.055158	-2.742358e+00	3.142301e-02	0.8183521652	-3.26745956	FALSE	FALSE
Q96GS4	BORCS6	4.000417e-01	4.041679	2.924511e+00	2.450456e-02	0.8128419640	-3.26891645	FALSE	FALSE
O14519	CDK2AP1	5.723694e-01	4.016142	2.736836e+00	3.166276e-02	0.8183521652	-3.28716931	FALSE	FALSE
O60934	NBN	2.215389e-01	4.053806	2.722183e+00	3.230838e-02	0.8183521652	-3.28794370	FALSE	FALSE
A6NHL2	TUBAL3	-2.007552e-01	4.054448	-3.803323e+00	7.874744e-03	0.7392193683	-3.28954141	FALSE	FALSE
O00115	DNASE2	4.030939e-01	4.038144	2.727291e+00	3.208177e-02	0.8183521652	-3.29076177	FALSE	FALSE
P29466	CASP1	2.774050e-01	4.051585	2.803140e+00	2.890783e-02	0.8183521652	-3.29309558	FALSE	FALSE
Q96H79	ZC3HAV1L	-2.790888e-01	4.050212	-2.719610e+00	3.242323e-02	0.8183521652	-3.29544891	FALSE	FALSE
Q86U06	RBM23	-6.004633e-01	4.020302	-3.098363e+00	1.940388e-02	0.7884039292	-3.31611478	FALSE	FALSE
Q86W42	THOC6	3.810707e-01	4.039876	2.695335e+00	3.352778e-02	0.8183521652	-3.31619194	FALSE	FALSE
O94760	DDAH1	3.066523e-01	4.046771	2.706395e+00	3.301967e-02	0.8183521652	-3.31993283	FALSE	FALSE
Q15008	PSMD6	1.515526e-01	4.056129	2.940801e+00	2.397041e-02	0.8128419640	-3.32765378	FALSE	FALSE
Q9UI10	EIF2B4	-2.176946e-01	4.054660	-2.700463e+00	3.329117e-02	0.8183521652	-3.32808527	FALSE	FALSE
O14933	UBE2L6	2.044633e-01	4.053536	2.890369e+00	2.566578e-02	0.8183521652	-3.33725409	FALSE	FALSE
P62318	SNRPD3	-2.391213e-01	4.051910	-3.288242e+00	1.510985e-02	0.7786472047	-3.33887352	FALSE	FALSE
Q9H0G5	NSRP1	3.617786e-01	4.043550	2.784625e+00	2.965051e-02	0.8183521652	-3.33997998	FALSE	FALSE
Q3YEC7	RABL6	2.216297e-01	4.053065	2.686880e+00	3.392182e-02	0.8183521652	-3.34105776	FALSE	FALSE
P61247	RPS3A	-1.410187e-01	4.056611	-3.323431e+00	1.443366e-02	0.7786472047	-3.34284903	FALSE	FALSE
P40763	STAT3	1.670321e-01	4.055907	2.700526e+00	3.328828e-02	0.8183521652	-3.35307665	FALSE	FALSE
Q2NL82	TSR1	-2.818564e-01	4.049061	-2.666618e+00	3.488613e-02	0.8183521652	-3.35907683	FALSE	FALSE
Q13057	COASY	-2.038646e-01	4.054276	-2.662935e+00	3.506453e-02	0.8183521652	-3.36288371	FALSE	FALSE
P40939	HADHA	2.109550e-01	4.053328	2.782777e+00	2.972576e-02	0.8183521652	-3.36957542	FALSE	FALSE
Q6PKG0	LARP1	-1.763223e-01	4.055160	-2.761672e+00	3.059950e-02	0.8183521652	-3.37310083	FALSE	FALSE
Q13561	DCTN2	2.098448e-01	4.053234	2.896212e+00	2.546296e-02	0.8183521652	-3.37428151	FALSE	FALSE
P08133	ANXA6	6.462900e-02	4.058482	3.260352e+00	1.567022e-02	0.7786472047	-3.37672683	FALSE	FALSE
P54578	USP14	1.510768e-01	4.056144	3.085916e+00	1.972815e-02	0.7884039292	-3.37726757	FALSE	FALSE
Q9NVT9	ARMC1	-3.351081e-01	4.044046	-2.668452e+00	3.479766e-02	0.8183521652	-3.37854758	FALSE	FALSE
P17026	ZNF22	-4.578179e-01	4.036142	-2.817261e+00	2.835468e-02	0.8183521652	-3.37936361	FALSE	FALSE
P50995	ANXA11	9.634511e-02	4.057960	2.933318e+00	2.421423e-02	0.8128419640	-3.37972523	FALSE	FALSE
O95985	TOP3B	-3.044457e-01	4.047222	-2.632031e+00	3.659965e-02	0.8183521652	-3.38811829	FALSE	FALSE
Q99807	COQ7	4.784817e-01	4.033515	2.868449e+00	2.644226e-02	0.8183521652	-3.40007100	FALSE	FALSE
Q9H8Y5	ANKZF1	-2.569309e-01	4.052194	-2.645965e+00	3.589889e-02	0.8183521652	-3.40291945	FALSE	FALSE
P15170	GSPT1	2.169702e-01	4.052841	2.913968e+00	2.485702e-02	0.8175198889	-3.40294310	FALSE	FALSE
Q9UII4	HERC5	-2.278318e-01	4.053628	-2.612258e+00	3.761895e-02	0.8183521652	-3.41027311	FALSE	FALSE
Q9H0A8	COMMD4	-3.778427e-01	4.041958	-2.693486e+00	3.361355e-02	0.8183521652	-3.41286354	FALSE	FALSE
Q96EB6	SIRT1	3.697044e-01	4.044715	2.786402e+00	2.957837e-02	0.8183521652	-3.41637165	FALSE	FALSE
Q92804	TAF15	-1.915674e-01	4.054319	-3.030204e+00	2.125280e-02	0.7929529855	-3.41897452	FALSE	FALSE
P49759	CLK1	1.041535e+00	3.946259	3.881346e+00	7.159616e-03	0.7392193683	-3.42360244	FALSE	FALSE
Q9UNP9	PPIE	2.553356e-01	4.050900	2.589725e+00	3.881698e-02	0.8183521652	-3.43258286	FALSE	FALSE
O60671	RAD1	-2.300842e-01	4.052560	-2.592191e+00	3.868392e-02	0.8183521652	-3.43353899	FALSE	FALSE
Q8WU79	SMAP2	2.374949e-01	4.052095	2.581553e+00	3.926134e-02	0.8183521652	-3.43934223	FALSE	FALSE
Q16222	UAP1	1.248362e-01	4.057607	2.616616e+00	3.739173e-02	0.8183521652	-3.45982470	FALSE	FALSE
Q9P2T1	GMPR2	1.677557e-01	4.055559	2.626928e+00	3.685993e-02	0.8183521652	-3.47207740	FALSE	FALSE
P19525	EIF2AK2	1.483133e-01	4.056387	2.664510e+00	3.498814e-02	0.8183521652	-3.47208222	FALSE	FALSE
Q9BY42	RTF2	3.393118e-01	4.042744	2.638485e+00	3.627330e-02	0.8183521652	-3.47253796	FALSE	FALSE
A6NDU8	C5orf51	4.958412e-01	4.027702	2.643798e+00	3.600695e-02	0.8183521652	-3.48627199	FALSE	FALSE
Q9BX40	LSM14B	2.704600e-01	4.049145	2.544835e+00	4.132480e-02	0.8183521652	-3.49288816	FALSE	FALSE
Q969U7	PSMG2	1.692845e-01	4.055748	2.567911e+00	4.001506e-02	0.8183521652	-3.49605975	FALSE	FALSE
Q8NCN5	PDPR	2.741944e-01	4.050041	2.533429e+00	4.198873e-02	0.8183521652	-3.50351794	FALSE	FALSE
O95139	NDUFB6	-1.242245e-01	4.057483	-2.605297e+00	3.798486e-02	0.8183521652	-3.50631126	FALSE	FALSE
Q9NVI1	FANCI	2.106332e-01	4.053817	2.517094e+00	4.295904e-02	0.8183521652	-3.51062110	FALSE	FALSE
P11766	ADH5	1.279451e-01	4.056946	3.268604e+00	1.550211e-02	0.7786472047	-3.51175461	FALSE	FALSE
P13798	APEH	2.223305e-01	4.052360	2.698072e+00	3.340130e-02	0.8183521652	-3.51230504	FALSE	FALSE
Q8NHH9	ATL2	-2.542030e-01	4.052092	-2.531968e+00	4.207453e-02	0.8183521652	-3.51472396	FALSE	FALSE
Q96H22	CENPN	-7.992831e-01	4.006396	-3.854340e+00	7.398698e-03	0.7392193683	-3.51574633	FALSE	FALSE
P06746	POLB	3.627520e-01	4.042317	2.539504e+00	4.163373e-02	0.8183521652	-3.51803655	FALSE	FALSE
Q96IU2	ZBED3	5.211039e-01	4.033917	3.182167e+00	1.736483e-02	0.7786472047	-3.51823714	FALSE	FALSE
P14550	AKR1A1	1.326841e-01	4.056824	2.726763e+00	3.210512e-02	0.8183521652	-3.52149226	FALSE	FALSE
P13473	LAMP2	1.806324e-01	4.055032	2.555433e+00	4.071779e-02	0.8183521652	-3.52574732	FALSE	FALSE
P07902	GALT	3.243827e-01	4.046985	2.562051e+00	4.034352e-02	0.8183521652	-3.53758413	FALSE	FALSE
Q9H8G2	CAAP1	2.649375e-01	4.050824	2.493264e+00	4.441677e-02	0.8183521652	-3.54563467	FALSE	FALSE
Q9NZM4	BICRA	4.718942e-01	4.026001	2.500738e+00	4.395409e-02	0.8183521652	-3.54698917	FALSE	FALSE
P12829	MYL4	-2.632700e-01	4.050403	-2.476021e+00	4.550381e-02	0.8183521652	-3.55217257	FALSE	FALSE
O60232	ZNRD2	-1.861124e-01	4.054413	-2.581461e+00	3.926640e-02	0.8183521652	-3.56055117	FALSE	FALSE
Q9UBU8	MORF4L1	-2.569878e-01	4.049788	-2.505368e+00	4.366999e-02	0.8183521652	-3.56381254	FALSE	FALSE
Q9Y2X3	NOP58	-1.808577e-01	4.054836	-2.554038e+00	4.079714e-02	0.8183521652	-3.56868159	FALSE	FALSE
O43292	GPAA1	-5.908570e-01	4.016086	-2.752566e+00	3.098490e-02	0.8183521652	-3.56974018	FALSE	FALSE
P50583	NUDT2	2.015720e-01	4.054904	2.453581e+00	4.696009e-02	0.8183521652	-3.57703554	FALSE	FALSE
Q15800	MSMO1	-4.865575e-01	4.032919	-2.663483e+00	3.503790e-02	0.8183521652	-3.58764895	FALSE	FALSE
Q15005	SPCS2	-2.999484e-01	4.045880	-2.507414e+00	4.354507e-02	0.8183521652	-3.58872279	FALSE	FALSE
Q9H0J9	PARP12	-2.175473e-01	4.053655	-2.439883e+00	4.787285e-02	0.8183521652	-3.59027286	FALSE	FALSE
P12955	PEPD	1.543451e-01	4.056205	2.496509e+00	4.421529e-02	0.8183521652	-3.61116835	FALSE	FALSE
P14209	CD99	4.704718e-01	4.028287	2.444676e+00	4.755138e-02	0.8183521652	-3.61918228	FALSE	FALSE
Q9BYP7	WNK3	-3.229597e-01	4.043432	-2.532527e+00	4.204171e-02	0.8183521652	-3.61981966	FALSE	FALSE
P06239	LCK	-2.321353e-01	4.052185	-3.050514e+00	2.068280e-02	0.7884405805	-3.62205465	FALSE	FALSE
P45954	ACADSB	2.694723e-01	4.049486	2.409407e+00	4.997043e-02	0.8183521652	-3.62223674	FALSE	FALSE
Q00536	CDK16	-1.067322e+00	3.953396	-3.853861e+00	7.403016e-03	0.7392193683	-3.62410115	FALSE	FALSE
Q6EEV4	POLR2M	-6.063561e-01	4.010226	-2.459971e+00	4.654055e-02	0.8183521652	-3.62471810	FALSE	FALSE
O94819	KBTBD11	2.602184e-01	4.050969	2.415004e+00	4.957815e-02	0.8183521652	-3.62554532	FALSE	FALSE
Q8NCW5	NAXE	-1.780173e-01	4.055294	-2.438688e+00	4.795338e-02	0.8183521652	-3.62602201	FALSE	FALSE
P38606	ATP6V1A	1.049847e-01	4.057896	2.561128e+00	4.039549e-02	0.8183521652	-3.62612583	FALSE	FALSE
Q9HC38	GLOD4	8.463455e-02	4.058260	2.683234e+00	3.409327e-02	0.8183521652	-3.62694363	FALSE	FALSE
Q9NQA3	WASH6P	2.054260e-01	4.054727	2.405062e+00	5.027717e-02	0.8183521652	-3.62872147	FALSE	FALSE
O15226	NKRF	2.467555e-01	4.050608	2.481067e+00	4.518287e-02	0.8183521652	-3.62926172	FALSE	FALSE
Q96CW6	SLC7A6OS	2.874993e-01	4.047626	2.402975e+00	5.042523e-02	0.8183521652	-3.63048591	FALSE	FALSE
Q53EL6	PDCD4	3.333712e-01	4.043540	2.403753e+00	5.036995e-02	0.8183521652	-3.63109562	FALSE	FALSE
Q13015	MLLT11	-3.952646e-01	4.036581	-2.399855e+00	5.064737e-02	0.8183521652	-3.63530484	FALSE	FALSE
Q92747	ARPC1A	2.462533e-01	4.050393	2.496377e+00	4.422346e-02	0.8183521652	-3.64103724	FALSE	FALSE
O75915	ARL6IP5	-2.930724e-01	4.046453	-2.414906e+00	4.958504e-02	0.8183521652	-3.64163443	FALSE	FALSE
P46100	ATRX	2.929945e-01	4.047979	2.397215e+00	5.083609e-02	0.8183521652	-3.64176802	FALSE	FALSE
P46776	RPL27A	-2.257866e-01	4.052701	-3.264792e+00	1.557954e-02	0.7786472047	-3.64217152	FALSE	FALSE
O95319	CELF2	-1.156160e-01	4.057329	-2.743600e+00	3.136939e-02	0.8183521652	-3.64552074	FALSE	FALSE
Q96C86	DCPS	2.768076e-01	4.047877	2.489672e+00	4.464098e-02	0.8183521652	-3.64629340	FALSE	FALSE
P57081	WDR4	2.875525e-01	4.048278	2.390696e+00	5.130536e-02	0.8183521652	-3.64759261	FALSE	FALSE
P53990	IST1	-2.015136e-01	4.053671	-2.481173e+00	4.517615e-02	0.8183521652	-3.64872993	FALSE	FALSE
Q03188	CENPC	2.927319e-01	4.047559	2.381520e+00	5.197349e-02	0.8183521652	-3.65136182	FALSE	FALSE
P55809	OXCT1	1.542585e-01	4.055835	2.648967e+00	3.574977e-02	0.8183521652	-3.65236510	FALSE	FALSE
Q96MN5	TCEANC2	-4.767587e-01	4.033224	-2.584852e+00	3.908133e-02	0.8183521652	-3.65394367	FALSE	FALSE
Q8NC96	NECAP1	6.889650e-01	3.991037	2.532985e+00	4.201476e-02	0.8183521652	-3.66303972	FALSE	FALSE
O75586	MED6	-2.895210e-01	4.050623	-2.452674e+00	4.701997e-02	0.8183521652	-3.66648503	FALSE	FALSE
P22415	USF1	2.018792e-01	4.053621	2.389851e+00	5.136650e-02	0.8183521652	-3.67104143	FALSE	FALSE
Q8NB37	GATD1	2.438570e-01	4.050683	2.404694e+00	5.030324e-02	0.8183521652	-3.67132997	FALSE	FALSE
Q14353	GAMT	-3.043256e-01	4.045348	-2.496956e+00	4.418757e-02	0.8183521652	-3.67141350	FALSE	FALSE
Q9ULW0	TPX2	1.653205e-01	4.055895	2.398548e+00	5.074072e-02	0.8183521652	-3.67209743	FALSE	FALSE
Q9BWH2	FUNDC2	-2.396119e-01	4.051500	-2.886104e+00	2.581495e-02	0.8183521652	-3.67260592	FALSE	FALSE
P55060	CSE1L	-1.136228e-01	4.057310	-2.941736e+00	2.394013e-02	0.8128419640	-3.68256885	FALSE	FALSE
Q99653	CHP1	-4.154541e-01	4.042040	-2.617257e+00	3.735845e-02	0.8183521652	-3.68837383	FALSE	FALSE
Q99598	TSNAX	2.432005e-01	4.050624	2.447495e+00	4.736338e-02	0.8183521652	-3.68911053	FALSE	FALSE
P48059	LIMS1	2.499564e-01	4.050994	2.343201e+00	5.486237e-02	0.8183521652	-3.69134967	FALSE	FALSE
Q9HBH1	PDF	3.785124e-01	4.036633	2.347760e+00	5.451006e-02	0.8183521652	-3.69364754	FALSE	FALSE
P49711	CTCF	-2.616114e-01	4.049919	-2.336262e+00	5.540298e-02	0.8183521652	-3.69825171	FALSE	FALSE
Q9Y6I3	EPN1	2.467611e-01	4.051879	2.341668e+00	5.498127e-02	0.8183521652	-3.69859657	FALSE	FALSE
Q5SNT2	TMEM201	-5.017631e-01	4.029949	-2.544126e+00	4.136575e-02	0.8183521652	-3.70000881	FALSE	FALSE
P79522	PRR3	-6.793887e-01	3.988026	-2.400791e+00	5.058059e-02	0.8183521652	-3.70229303	FALSE	FALSE
Q9NVM6	DNAJC17	-3.927530e-01	4.035779	-2.331623e+00	5.576743e-02	0.8183521652	-3.70323267	FALSE	FALSE
Q8TEB1	DCAF11	-3.182199e-01	4.045692	-2.327754e+00	5.607336e-02	0.8183521652	-3.70928875	FALSE	FALSE
Q8TF05	PPP4R1	2.447487e-01	4.052708	2.350931e+00	5.426651e-02	0.8183521652	-3.70955671	FALSE	FALSE
Q9H1P3	OSBPL2	-7.529180e-01	4.006039	-3.311967e+00	1.465026e-02	0.7786472047	-3.71212544	FALSE	FALSE
Q08623	PUDP	3.535608e-01	4.042442	2.356748e+00	5.382252e-02	0.8183521652	-3.71297041	FALSE	FALSE
Q9UGV2	NDRG3	-1.981673e-01	4.053981	-2.359001e+00	5.365153e-02	0.8183521652	-3.71317299	FALSE	FALSE
O95475	SIX6	-2.768694e-01	4.051121	-2.378240e+00	5.221443e-02	0.8183521652	-3.71895742	FALSE	FALSE
Q9P2X0	DPM3	1.061569e+00	3.887083	2.315504e+00	5.705330e-02	0.8183521652	-3.71987234	FALSE	FALSE
O60701	UGDH	2.234610e-01	4.052137	2.345709e+00	5.466830e-02	0.8183521652	-3.72373378	FALSE	FALSE
Q96C36	PYCR2	1.440765e-01	4.056565	2.388249e+00	5.148268e-02	0.8183521652	-3.72684916	FALSE	FALSE
Q96AG3	SLC25A46	7.414076e-01	3.994245	2.713124e+00	3.271450e-02	0.8183521652	-3.72987499	FALSE	FALSE
O00754	MAN2B1	4.245591e-01	4.039357	2.575798e+00	3.957747e-02	0.8183521652	-3.73427412	FALSE	FALSE
Q8IV48	ERI1	1.725836e-01	4.055412	2.339297e+00	5.516581e-02	0.8183521652	-3.73695415	FALSE	FALSE
Q12824	SMARCB1	1.735173e-01	4.055130	2.370538e+00	5.278495e-02	0.8183521652	-3.74357137	FALSE	FALSE
Q9UHA3	RSL24D1	3.728314e-01	4.037874	2.292111e+00	5.897408e-02	0.8183521652	-3.74452622	FALSE	FALSE
P53671	LIMK2	-7.185177e-01	3.995324	-2.559014e+00	4.051482e-02	0.8183521652	-3.74574141	FALSE	FALSE
P15884	TCF4	4.032937e-01	4.034724	2.301434e+00	5.820073e-02	0.8183521652	-3.74663875	FALSE	FALSE
Q9Y2D4	EXOC6B	-2.286699e-01	4.051490	-2.332447e+00	5.570257e-02	0.8183521652	-3.74923282	FALSE	FALSE
O95639	CPSF4	2.513970e-01	4.049246	2.378782e+00	5.217454e-02	0.8183521652	-3.75845616	FALSE	FALSE
Q15050	RRS1	-1.584448e-01	4.055593	-2.435102e+00	4.819578e-02	0.8183521652	-3.76122808	FALSE	FALSE
P42285	MTREX	1.074381e-01	4.057802	2.436931e+00	4.807201e-02	0.8183521652	-3.76171976	FALSE	FALSE
Q02880	TOP2B	-1.773605e-01	4.054769	-2.369600e+00	5.285485e-02	0.8183521652	-3.76273019	FALSE	FALSE
P20618	PSMB1	1.458297e-01	4.056195	2.935355e+00	2.414760e-02	0.8128419640	-3.76536547	FALSE	FALSE
Q9P1Y6	PHRF1	2.369375e-01	4.051102	2.276749e+00	6.027148e-02	0.8183521652	-3.76908060	FALSE	FALSE
P08134	RHOC	-1.621331e-01	4.055547	-3.064732e+00	2.029354e-02	0.7884039292	-3.77210973	FALSE	FALSE
P61254	RPL26	-1.637134e-01	4.055466	-2.958980e+00	2.338905e-02	0.8128419640	-3.77223737	FALSE	FALSE
P61026	RAB10	1.177590e-01	4.057411	2.431710e+00	4.842625e-02	0.8183521652	-3.77305741	FALSE	FALSE
P10606	COX5B	-4.617980e-01	4.028852	-2.615939e+00	3.742694e-02	0.8183521652	-3.77709856	FALSE	FALSE
Q9UIQ6	LNPEP	1.507316e-01	4.056064	2.390295e+00	5.133433e-02	0.8183521652	-3.77843881	FALSE	FALSE
Q9BRJ6	C7orf50	-4.744171e-01	4.028580	-2.388651e+00	5.145347e-02	0.8183521652	-3.77903022	FALSE	FALSE
O95571	ETHE1	2.208392e-01	4.052259	2.287553e+00	5.935597e-02	0.8183521652	-3.77928541	FALSE	FALSE
Q92905	COPS5	1.876711e-01	4.054024	2.430668e+00	4.849727e-02	0.8183521652	-3.78034339	FALSE	FALSE
O15372	EIF3H	1.099770e-01	4.057447	2.597254e+00	3.841230e-02	0.8183521652	-3.78479219	FALSE	FALSE
Q9NYL4	FKBP11	-5.366120e-01	4.017948	-2.299582e+00	5.835349e-02	0.8183521652	-3.79038291	FALSE	FALSE
Q12972	PPP1R8	3.097443e-01	4.044293	2.381493e+00	5.197548e-02	0.8183521652	-3.79125396	FALSE	FALSE
Q9Y4U1	MMACHC	-4.350813e-01	4.040758	-2.598279e+00	3.835750e-02	0.8183521652	-3.79178548	FALSE	FALSE
Q8N0Z6	TTC5	3.003383e-01	4.046097	2.243954e+00	6.314013e-02	0.8183521652	-3.79254025	FALSE	FALSE
P30038	ALDH4A1	2.739683e-01	4.049907	2.265225e+00	6.126394e-02	0.8183521652	-3.79756653	FALSE	FALSE
Q0VDG4	SCRN3	3.320874e-01	4.045490	2.298312e+00	5.845854e-02	0.8183521652	-3.79978379	FALSE	FALSE
P00966	ASS1	1.638938e-01	4.055290	2.684776e+00	3.402064e-02	0.8183521652	-3.80145601	FALSE	FALSE
O60830	TIMM17B	-3.380544e-01	4.042744	-2.237874e+00	6.368716e-02	0.8183521652	-3.80151717	FALSE	FALSE
Q96J01	THOC3	3.227511e-01	4.043220	2.359852e+00	5.358711e-02	0.8183521652	-3.80542066	FALSE	FALSE
Q92506	HSD17B8	3.328130e-01	4.041890	2.243137e+00	6.321335e-02	0.8183521652	-3.80711186	FALSE	FALSE
Q9P0I2	EMC3	-5.026320e-01	4.029062	-2.534586e+00	4.192088e-02	0.8183521652	-3.80998568	FALSE	FALSE
Q96CN5	LRRC45	6.274393e-01	4.012157	2.608105e+00	3.783680e-02	0.8183521652	-3.81125954	FALSE	FALSE
P62851	RPS25	-5.031717e-01	4.026435	-3.054473e+00	2.057359e-02	0.7884405805	-3.81144836	FALSE	FALSE
O15212	PFDN6	-1.892134e-01	4.053874	-2.615675e+00	3.744068e-02	0.8183521652	-3.81175313	FALSE	FALSE
P20073	ANXA7	1.902978e-01	4.053798	2.442110e+00	4.772325e-02	0.8183521652	-3.81490700	FALSE	FALSE
P04179	SOD2	1.739775e-01	4.054771	2.376617e+00	5.233412e-02	0.8183521652	-3.82015935	FALSE	FALSE
Q96RE7	NACC1	2.728785e-01	4.048010	2.249739e+00	6.262408e-02	0.8183521652	-3.82118798	FALSE	FALSE
Q96AJ9	VTI1A	3.108629e-01	4.043903	2.226571e+00	6.471699e-02	0.8183521652	-3.82359125	FALSE	FALSE
Q9BRX2	PELO	3.413399e-01	4.041532	2.216988e+00	6.560350e-02	0.8183521652	-3.82664333	FALSE	FALSE
Q96MH2	HEXIM2	-7.111774e-01	3.992945	-2.320781e+00	5.662905e-02	0.8183521652	-3.82684848	FALSE	FALSE
Q9NXR7	BABAM2	2.310374e-01	4.051322	2.251438e+00	6.247339e-02	0.8183521652	-3.83230943	FALSE	FALSE
Q6ZMK1	CYHR1	-3.707006e-01	4.043717	-2.357387e+00	5.377395e-02	0.8183521652	-3.84653098	FALSE	FALSE
P68400	CSNK2A1	2.089174e-01	4.052684	2.570828e+00	3.985262e-02	0.8183521652	-3.84845406	FALSE	FALSE
Q96BW5	PTER	3.244113e-01	4.042471	2.186959e+00	6.846255e-02	0.8183521652	-3.84959577	FALSE	FALSE
P61619	SEC61A1	-2.109007e-01	4.052842	-2.216612e+00	6.563858e-02	0.8183521652	-3.85151550	FALSE	FALSE
P15104	GLUL	2.603083e-01	4.049233	2.196517e+00	6.753903e-02	0.8183521652	-3.85179323	FALSE	FALSE
Q10567	AP1B1	1.404605e-01	4.056330	2.370212e+00	5.280919e-02	0.8183521652	-3.85699218	FALSE	FALSE
Q15287	RNPS1	-2.571951e-01	4.048897	-2.422435e+00	4.906228e-02	0.8183521652	-3.85945201	FALSE	FALSE
P61158	ACTR3	8.788990e-02	4.057960	2.769953e+00	3.025348e-02	0.8183521652	-3.86425762	FALSE	FALSE
P62266	RPS23	-3.607481e-01	4.039420	-2.661603e+00	3.512925e-02	0.8183521652	-3.86571922	FALSE	FALSE
Q9NXV6	CDKN2AIP	2.237310e-01	4.051500	2.273238e+00	6.057202e-02	0.8183521652	-3.86851367	FALSE	FALSE
P81877	SSBP2	2.879596e-01	4.046123	2.322834e+00	5.646488e-02	0.8183521652	-3.86916131	FALSE	FALSE
Q96GW9	MARS2	2.486109e-01	4.051934	2.179750e+00	6.916768e-02	0.8183521652	-3.86930186	FALSE	FALSE
Q7Z4G4	TRMT11	-6.820418e-01	4.007968	-2.685813e+00	3.397192e-02	0.8183521652	-3.87080934	FALSE	FALSE
Q7Z7L1	SLFN11	-2.001885e-01	4.054703	-2.164978e+00	7.063565e-02	0.8183521652	-3.87105545	FALSE	FALSE
Q9UN37	VPS4A	2.015290e-01	4.053123	2.251524e+00	6.246573e-02	0.8183521652	-3.87189602	FALSE	FALSE
O15304	SIVA1	1.658527e-01	4.054988	2.429828e+00	4.855465e-02	0.8183521652	-3.87214616	FALSE	FALSE
Q9ULX6	AKAP8L	2.713730e-01	4.046957	2.232795e+00	6.414785e-02	0.8183521652	-3.87365676	FALSE	FALSE
Q99608	NDN	-5.786077e-01	4.029690	-2.819204e+00	2.827948e-02	0.8183521652	-3.87481419	FALSE	FALSE
Q13395	TARBP1	-2.851959e-01	4.050908	-2.230489e+00	6.435811e-02	0.8183521652	-3.88042789	FALSE	FALSE
Q9NPI6	DCP1A	2.230238e-01	4.051742	2.189970e+00	6.817027e-02	0.8183521652	-3.88118875	FALSE	FALSE
Q9NQS7	INCENP	-2.541500e-01	4.051645	-2.164782e+00	7.065531e-02	0.8183521652	-3.88247533	FALSE	FALSE
P17174	GOT1	2.306931e-01	4.051001	2.458999e+00	4.660409e-02	0.8183521652	-3.88427737	FALSE	FALSE
Q9UGL1	KDM5B	5.199335e-01	4.015859	2.170739e+00	7.005940e-02	0.8183521652	-3.88499430	FALSE	FALSE
Q16629	SRSF7	-2.139050e-01	4.053211	-3.170420e+00	1.763613e-02	0.7786472047	-3.88798934	FALSE	FALSE
Q9BSQ5	CCM2	3.674201e-01	4.043492	2.291635e+00	5.901385e-02	0.8183521652	-3.88911203	FALSE	FALSE
O60506	SYNCRIP	-3.257879e-01	4.043887	-2.745833e+00	3.127315e-02	0.8183521652	-3.88937067	FALSE	FALSE
Q12765	SCRN1	2.324952e-01	4.052153	2.144531e+00	7.271999e-02	0.8183521652	-3.89135358	FALSE	FALSE
Q9Y639	NPTN	4.149940e-01	4.030338	2.143877e+00	7.278765e-02	0.8183521652	-3.89174014	FALSE	FALSE
Q6P996	PDXDC1	1.593106e-01	4.055863	2.199980e+00	6.720750e-02	0.8183521652	-3.89524204	FALSE	FALSE
P55212	CASP6	1.431420e-01	4.056729	2.202703e+00	6.694812e-02	0.8183521652	-3.89572905	FALSE	FALSE
O43760	SYNGR2	2.191860e-01	4.051977	2.191739e+00	6.799906e-02	0.8183521652	-3.89642809	FALSE	FALSE
Q9H6X2	ANTXR1	-2.972322e-01	4.049963	-2.226528e+00	6.472101e-02	0.8183521652	-3.90008353	FALSE	FALSE
O95789	ZMYM6	-3.299466e-01	4.049590	-2.330155e+00	5.588332e-02	0.8183521652	-3.90022450	FALSE	FALSE
Q8WWW0	RASSF5	-3.461955e-01	4.042284	-2.167083e+00	7.042449e-02	0.8183521652	-3.90309729	FALSE	FALSE
P52655	GTF2A1	-2.064828e-01	4.052419	-2.354675e+00	5.398028e-02	0.8183521652	-3.90461734	FALSE	FALSE
P61964	WDR5	1.971310e-01	4.052939	2.292626e+00	5.893101e-02	0.8183521652	-3.90800565	FALSE	FALSE
P55210	CASP7	2.886439e-01	4.045780	2.215739e+00	6.571992e-02	0.8183521652	-3.90837153	FALSE	FALSE
Q9BSJ8	ESYT1	-2.561092e-01	4.049081	-2.311025e+00	5.741607e-02	0.8183521652	-3.90856261	FALSE	FALSE
Q96CQ1	SLC25A36	6.395762e-01	3.992776	2.201202e+00	6.709094e-02	0.8183521652	-3.91069135	FALSE	FALSE
Q7L0J3	SV2A	3.201300e-01	4.045738	2.185571e+00	6.859772e-02	0.8183521652	-3.91087424	FALSE	FALSE
O43719	HTATSF1	1.538173e-01	4.055609	2.601128e+00	3.820579e-02	0.8183521652	-3.91126693	FALSE	FALSE
Q03426	MVK	3.049506e-01	4.050346	2.252102e+00	6.241457e-02	0.8183521652	-3.91605117	FALSE	FALSE
P09972	ALDOC	1.630618e-01	4.055179	2.548074e+00	4.113829e-02	0.8183521652	-3.91683812	FALSE	FALSE
O95831	AIFM1	1.991104e-01	4.053117	2.450566e+00	4.715941e-02	0.8183521652	-3.91736889	FALSE	FALSE
O00329	PIK3CD	5.054354e-01	4.032706	2.585890e+00	3.902487e-02	0.8183521652	-3.92131554	FALSE	FALSE
Q8IX90	SKA3	-2.781485e-01	4.049282	-2.132732e+00	7.395108e-02	0.8183521652	-3.92158283	FALSE	FALSE
P11171	EPB41	1.036239e-01	4.057934	2.277523e+00	6.020539e-02	0.8183521652	-3.92222095	FALSE	FALSE
Q8TB36	GDAP1	3.923204e-01	4.038807	2.216678e+00	6.563243e-02	0.8183521652	-3.92238221	FALSE	FALSE
Q9BSM1	PCGF1	-2.930218e-01	4.046998	-2.119713e+00	7.533406e-02	0.8183521652	-3.92281121	FALSE	FALSE
Q96CW1	AP2M1	-2.217819e-01	4.051510	-2.195676e+00	6.761979e-02	0.8183521652	-3.92293144	FALSE	FALSE
O95625	ZBTB11	-3.578692e-01	4.045863	-2.284734e+00	5.959341e-02	0.8183521652	-3.92473367	FALSE	FALSE
P16435	POR	-1.991111e-01	4.054525	-2.107026e+00	7.670682e-02	0.8183521652	-3.92885285	FALSE	FALSE
Q8N954	GPATCH11	2.461077e-01	4.049236	2.125805e+00	7.468370e-02	0.8183521652	-3.94097092	FALSE	FALSE
Q16643	DBN1	1.741875e-01	4.054495	2.575851e+00	3.957457e-02	0.8183521652	-3.94142753	FALSE	FALSE
Q9NXE4	SMPD4	-2.891325e-01	4.048725	-2.124630e+00	7.480865e-02	0.8183521652	-3.94270235	FALSE	FALSE
Q9NQ29	LUC7L	7.867081e-02	4.058202	2.606575e+00	3.791739e-02	0.8183521652	-3.94486185	FALSE	FALSE
Q96T88	UHRF1	-1.392706e-01	4.056190	-2.490669e+00	4.457863e-02	0.8183521652	-3.94572098	FALSE	FALSE
Q8WXD5	GEMIN6	2.756982e-01	4.047642	2.090545e+00	7.852807e-02	0.8183521652	-3.94590668	FALSE	FALSE
P30405	PPIF	2.396022e-01	4.050203	2.136494e+00	7.355627e-02	0.8183521652	-3.94669813	FALSE	FALSE
Q12849	GRSF1	1.534850e-01	4.055614	2.653713e+00	3.551538e-02	0.8183521652	-3.94678396	FALSE	FALSE
O95999	BCL10	2.667832e-01	4.049500	2.089999e+00	7.858916e-02	0.8183521652	-3.94781539	FALSE	FALSE
Q9NSP4	CENPM	-3.240421e-01	4.040769	-2.117720e+00	7.554801e-02	0.8183521652	-3.94882763	FALSE	FALSE
Q9UKB1	FBXW11	1.495054e-01	4.056061	2.202885e+00	6.693078e-02	0.8183521652	-3.95100339	FALSE	FALSE
P61201	COPS2	-1.205985e-01	4.057141	-2.306932e+00	5.774956e-02	0.8183521652	-3.95198145	FALSE	FALSE
P29320	EPHA3	-2.517496e-01	4.050911	-2.084494e+00	7.920771e-02	0.8183521652	-3.95213742	FALSE	FALSE
Q9H875	PRKRIP1	3.219726e-01	4.043399	2.090895e+00	7.848898e-02	0.8183521652	-3.95394519	FALSE	FALSE
Q9NXH9	TRMT1	1.533664e-01	4.056694	2.099323e+00	7.755269e-02	0.8183521652	-3.95513006	FALSE	FALSE
P51946	CCNH	-2.392056e-01	4.051005	-2.079411e+00	7.978313e-02	0.8183521652	-3.95644181	FALSE	FALSE
O14561	NDUFAB1	-5.219653e-01	4.015123	-2.121931e+00	7.509658e-02	0.8183521652	-3.95681353	FALSE	FALSE
P08240	SRPRA	-2.281672e-01	4.051954	-2.078811e+00	7.985133e-02	0.8183521652	-3.95736684	FALSE	FALSE
O14737	PDCD5	-1.443780e-01	4.055941	-2.431757e+00	4.842305e-02	0.8183521652	-3.95782741	FALSE	FALSE
P13804	ETFA	1.760402e-01	4.054386	2.320010e+00	5.669084e-02	0.8183521652	-3.96024227	FALSE	FALSE
O15160	POLR1C	1.698411e-01	4.054819	2.243991e+00	6.313681e-02	0.8183521652	-3.96225537	FALSE	FALSE
P07686	HEXB	1.756240e-01	4.055236	2.094467e+00	7.809080e-02	0.8183521652	-3.96388260	FALSE	FALSE
Q6PI98	INO80C	3.362894e-01	4.042405	2.080267e+00	7.968597e-02	0.8183521652	-3.96516186	FALSE	FALSE
O43617	TRAPPC3	1.933866e-01	4.053122	2.197207e+00	6.747286e-02	0.8183521652	-3.96528062	FALSE	FALSE
Q9UKK9	NUDT5	1.278060e-01	4.056686	2.562063e+00	4.034282e-02	0.8183521652	-3.96692508	FALSE	FALSE
Q6N069	NAA16	1.389490e-01	4.056287	2.303860e+00	5.800117e-02	0.8183521652	-3.96917654	FALSE	FALSE
Q71UM5	RPS27L	2.575229e-01	4.048555	2.359717e+00	5.359736e-02	0.8183521652	-3.96931273	FALSE	FALSE
Q5SWX8	ODR4	3.938955e-01	4.042573	2.282581e+00	5.977546e-02	0.8183521652	-3.96952561	FALSE	FALSE
O43823	AKAP8	2.251700e-01	4.050944	2.268757e+00	6.095795e-02	0.8183521652	-3.97164842	FALSE	FALSE
O95707	POP4	-1.009768e+00	3.919859	-2.284922e+00	5.957759e-02	0.8183521652	-3.97184779	FALSE	FALSE
P48506	GCLC	1.772220e-01	4.054569	2.143952e+00	7.277988e-02	0.8183521652	-3.97494377	FALSE	FALSE
Q9Y448	KNSTRN	-1.788653e-01	4.055385	-2.067131e+00	8.119074e-02	0.8183521652	-3.97566375	FALSE	FALSE
Q8WXI9	GATAD2B	1.200465e-01	4.057169	2.275503e+00	6.037793e-02	0.8183521652	-3.97575338	FALSE	FALSE
P13995	MTHFD2	3.884969e-01	4.033259	2.185773e+00	6.857804e-02	0.8183521652	-3.97666210	FALSE	FALSE
Q9Y512	SAMM50	1.084176e-01	4.057499	2.329077e+00	5.596853e-02	0.8183521652	-3.97792773	FALSE	FALSE
Q9UK41	VPS28	2.218635e-01	4.052970	2.053999e+00	8.272379e-02	0.8183521652	-3.97818091	FALSE	FALSE
Q03519	TAP2	-1.829778e-01	4.055604	-2.055277e+00	8.257330e-02	0.8183521652	-3.97886416	FALSE	FALSE
Q99081	TCF12	2.443218e-01	4.049234	2.191949e+00	6.797882e-02	0.8183521652	-3.97888042	FALSE	FALSE
Q8NEC7	GSTCD	3.873543e-01	4.039723	2.157450e+00	7.139589e-02	0.8183521652	-3.97989061	FALSE	FALSE
Q14814	MEF2D	3.831700e-01	4.039560	2.145487e+00	7.262115e-02	0.8183521652	-3.98080603	FALSE	FALSE
P58317	ZNF121	-9.567895e-01	3.981018	-3.435300e+00	1.249367e-02	0.7786472047	-3.98490931	FALSE	FALSE
Q9H2K8	TAOK3	-2.673863e-01	4.047662	-2.058455e+00	8.220043e-02	0.8183521652	-3.98563950	FALSE	FALSE
Q9NZJ9	NUDT4	3.709652e-01	4.035060	2.182316e+00	6.891580e-02	0.8183521652	-3.98669582	FALSE	FALSE
P11117	ACP2	-3.663743e-01	4.042954	-2.140374e+00	7.315130e-02	0.8183521652	-3.98725442	FALSE	FALSE
Q7Z624	CAMKMT	4.884406e-01	4.028713	2.260342e+00	6.168946e-02	0.8183521652	-3.98840723	FALSE	FALSE
Q9HAF1	MEAF6	4.965752e-01	4.017439	2.218943e+00	6.542162e-02	0.8183521652	-3.99054932	FALSE	FALSE
Q6P4E1	CASC4	2.270788e-01	4.053842	2.054391e+00	8.267763e-02	0.8183521652	-3.99152225	FALSE	FALSE
O75398	DEAF1	4.877548e-01	4.031332	2.337789e+00	5.528351e-02	0.8183521652	-3.99197090	FALSE	FALSE
Q9BUB5	MKNK1	-8.837280e-01	3.977351	-2.796287e+00	2.918038e-02	0.8183521652	-3.99438858	FALSE	FALSE
P11310	ACADM	1.732512e-01	4.054338	2.480892e+00	4.519393e-02	0.8183521652	-3.99471569	FALSE	FALSE
P17612	PRKACA	1.576549e-01	4.055154	2.348545e+00	5.444971e-02	0.8183521652	-3.99682199	FALSE	FALSE
Q29RF7	PDS5A	-1.269653e-01	4.057042	-2.178553e+00	6.928542e-02	0.8183521652	-4.00406810	FALSE	FALSE
Q9UDX5	MTFP1	-3.070500e-01	4.044561	-2.030437e+00	8.554772e-02	0.8183521652	-4.00461020	FALSE	FALSE
Q5VSY0	GKAP1	4.845206e-01	4.032784	2.378363e+00	5.220542e-02	0.8183521652	-4.00652874	FALSE	FALSE
P23610	F8A1	-3.911307e-01	4.040970	-2.188651e+00	6.829813e-02	0.8183521652	-4.00831704	FALSE	FALSE
Q6FIF0	ZFAND6	2.245307e-01	4.051572	2.051002e+00	8.307770e-02	0.8183521652	-4.00833250	FALSE	FALSE
P82912	MRPS11	-2.337258e-01	4.050830	-2.046610e+00	8.359913e-02	0.8183521652	-4.00922827	FALSE	FALSE
Q93009	USP7	1.042698e-01	4.057558	2.377321e+00	5.228222e-02	0.8183521652	-4.00929068	FALSE	FALSE
Q9H8Y8	GORASP2	-3.266524e-01	4.041123	-2.112865e+00	7.607190e-02	0.8183521652	-4.01046415	FALSE	FALSE
P49336	CDK8	-2.861138e-01	4.052248	-2.131801e+00	7.404918e-02	0.8183521652	-4.01150442	FALSE	FALSE
Q99611	SEPHS2	3.602839e-01	4.044653	2.165358e+00	7.059748e-02	0.8183521652	-4.01176226	FALSE	FALSE
P16150	SPN	2.201219e-01	4.051208	2.289866e+00	5.916188e-02	0.8183521652	-4.01181379	FALSE	FALSE
P31751	AKT2	1.713283e-01	4.056241	2.019555e+00	8.688430e-02	0.8183521652	-4.01349678	FALSE	FALSE
P45984	MAPK9	-2.639009e-01	4.048395	-2.019163e+00	8.693288e-02	0.8183521652	-4.01356759	FALSE	FALSE
O60645	EXOC3	2.704890e-01	4.047483	2.023312e+00	8.642057e-02	0.8183521652	-4.01422351	FALSE	FALSE
Q9NRX4	PHPT1	3.651269e-01	4.034508	2.071191e+00	8.072263e-02	0.8183521652	-4.01439603	FALSE	FALSE
Q9NYH9	UTP6	-1.838293e-01	4.055307	-2.017336e+00	8.715949e-02	0.8183521652	-4.01704505	FALSE	FALSE
Q9Y2C4	EXOG	-3.938859e-01	4.038284	-2.112379e+00	7.612458e-02	0.8183521652	-4.01773620	FALSE	FALSE
P23588	EIF4B	2.959074e-01	4.046342	2.597798e+00	3.838322e-02	0.8183521652	-4.01884218	FALSE	FALSE
Q9H1E5	TMX4	-1.008187e+00	3.924364	-2.672515e+00	3.460255e-02	0.8183521652	-4.01970500	FALSE	FALSE
Q96EK4	THAP11	-2.850301e-01	4.046762	-2.009267e+00	8.816725e-02	0.8183521652	-4.02008772	FALSE	FALSE
Q96DX7	TRIM44	-6.425126e-01	3.994119	-2.181494e+00	6.899643e-02	0.8183521652	-4.02133478	FALSE	FALSE
Q96I25	RBM17	-1.277255e-01	4.056736	-2.269678e+00	6.087848e-02	0.8183521652	-4.02307293	FALSE	FALSE
P04439	HLA-A	3.403623e-01	4.039026	2.286981e+00	5.940411e-02	0.8183521652	-4.02591886	FALSE	FALSE
Q9H6U8	ALG9	-3.379954e-01	4.043760	-2.061257e+00	8.187294e-02	0.8183521652	-4.02719392	FALSE	FALSE
Q9NRA8	EIF4ENIF1	2.761004e-01	4.047715	1.999816e+00	8.936247e-02	0.8183521652	-4.02888971	FALSE	FALSE
Q9HA65	TBC1D17	-4.871815e-01	4.032900	-2.322267e+00	5.651014e-02	0.8183521652	-4.02907021	FALSE	FALSE
Q6P6C2	ALKBH5	-1.426027e-01	4.057118	-2.034494e+00	8.505470e-02	0.8183521652	-4.02921540	FALSE	FALSE
Q9UHV9	PFDN2	2.653873e-01	4.048549	2.582577e+00	3.920540e-02	0.8183521652	-4.02927775	FALSE	FALSE
Q9UIS9	MBD1	3.774835e-01	4.046337	2.268014e+00	6.102222e-02	0.8183521652	-4.02935176	FALSE	FALSE
P56270	MAZ	-2.398791e-01	4.051486	-1.999394e+00	8.941621e-02	0.8183521652	-4.02995099	FALSE	FALSE
Q9NRW3	APOBEC3C	-2.270329e-01	4.051574	-2.011172e+00	8.792828e-02	0.8183521652	-4.03092994	FALSE	FALSE
Q5TEC6	H3-2	-3.525927e-01	4.043010	-3.172514e+00	1.758743e-02	0.7786472047	-4.03135091	FALSE	FALSE
P11441	UBL4A	1.932842e-01	4.053153	2.145417e+00	7.262838e-02	0.8183521652	-4.03215787	FALSE	FALSE
Q9BYD6	MRPL1	-1.546216e-01	4.055898	-2.080732e+00	7.963321e-02	0.8183521652	-4.03263786	FALSE	FALSE
P47974	ZFP36L2	-1.748209e-01	4.055647	-2.005831e+00	8.860000e-02	0.8183521652	-4.03328079	FALSE	FALSE
Q96RQ3	MCCC1	5.314505e-01	4.017927	2.137212e+00	7.348119e-02	0.8183521652	-4.03797420	FALSE	FALSE
O14653	GOSR2	3.093075e-01	4.043545	1.991356e+00	9.044619e-02	0.8183521652	-4.03841974	FALSE	FALSE
Q05469	LIPE	4.747698e-01	4.026860	2.130490e+00	7.418737e-02	0.8183521652	-4.03987962	FALSE	FALSE
Q9UFF9	CNOT8	6.352808e-01	3.996088	2.165564e+00	7.057678e-02	0.8183521652	-4.04267974	FALSE	FALSE
P16591	FER	-6.938299e-01	4.005187	-2.565988e+00	4.012256e-02	0.8183521652	-4.04270440	FALSE	FALSE
Q9HB90	RRAGC	-2.292166e-01	4.050642	-2.028544e+00	8.577873e-02	0.8183521652	-4.04285293	FALSE	FALSE
Q96SU4	OSBPL9	2.158925e-01	4.052358	1.998510e+00	8.952897e-02	0.8183521652	-4.04372718	FALSE	FALSE
Q8WV44	TRIM41	2.315912e-01	4.052166	1.981136e+00	9.177276e-02	0.8183521652	-4.04676668	FALSE	FALSE
Q5C9Z4	NOM1	-2.863602e-01	4.049307	-2.014180e+00	8.755222e-02	0.8183521652	-4.04702556	FALSE	FALSE
Q8IWA4	MFN1	4.170251e-01	4.035875	2.090608e+00	7.852103e-02	0.8183521652	-4.04751035	FALSE	FALSE
Q969G3	SMARCE1	1.425130e-01	4.055993	2.450689e+00	4.715129e-02	0.8183521652	-4.04816749	FALSE	FALSE
Q93074	MED12	-2.403603e-01	4.053835	-2.013941e+00	8.758209e-02	0.8183521652	-4.04833384	FALSE	FALSE
Q8IZ73	RPUSD2	2.213792e-01	4.052471	1.979248e+00	9.201998e-02	0.8183521652	-4.04857558	FALSE	FALSE
P55786	NPEPPS	8.361247e-02	4.058240	2.302776e+00	5.809026e-02	0.8183521652	-4.04875213	FALSE	FALSE
O95551	TDP2	-1.823974e-01	4.054810	-1.994776e+00	9.000649e-02	0.8183521652	-4.05363458	FALSE	FALSE
Q96A47	ISL2	-4.464133e-01	4.041909	-2.360704e+00	5.352274e-02	0.8183521652	-4.05479042	FALSE	FALSE
Q9Y5N5	N6AMT1	-4.759116e-01	4.029822	-2.185508e+00	6.860388e-02	0.8183521652	-4.05592113	FALSE	FALSE
Q8NDX1	PSD4	2.094139e-01	4.054354	1.971548e+00	9.303500e-02	0.8183521652	-4.05608342	FALSE	FALSE
P10155	RO60	-1.388375e-01	4.056497	-2.100444e+00	7.742909e-02	0.8183521652	-4.05621869	FALSE	FALSE
P08651	NFIC	2.554675e-01	4.052540	2.012157e+00	8.780504e-02	0.8183521652	-4.05638128	FALSE	FALSE
Q96QG7	MTMR9	-4.589350e-01	4.034410	-2.178529e+00	6.928783e-02	0.8183521652	-4.06091621	FALSE	FALSE
Q9Y2G5	POFUT2	6.421253e-01	4.003926	2.285994e+00	5.948715e-02	0.8183521652	-4.06159781	FALSE	FALSE
Q00537	CDK17	-5.517256e-01	4.034434	-2.598343e+00	3.835413e-02	0.8183521652	-4.06192996	FALSE	FALSE
Q9H0U9	TSPYL1	-3.042808e-01	4.046112	-1.974854e+00	9.259785e-02	0.8183521652	-4.06451656	FALSE	FALSE
Q9NX55	HYPK	3.743768e-01	4.034632	1.966947e+00	9.364676e-02	0.8183521652	-4.06505666	FALSE	FALSE
Q6ZUM4	ARHGAP27	-2.628679e-01	4.051064	-1.983149e+00	9.150991e-02	0.8183521652	-4.06585813	FALSE	FALSE
O60508	CDC40	1.359587e-01	4.056667	2.089676e+00	7.862536e-02	0.8183521652	-4.06625840	FALSE	FALSE
Q68DK7	MSL1	3.053682e-01	4.043363	1.967432e+00	9.358217e-02	0.8183521652	-4.06655392	FALSE	FALSE
Q9NSE4	IARS2	1.399632e-01	4.056414	2.085130e+00	7.913598e-02	0.8183521652	-4.06751728	FALSE	FALSE
Q96EP5	DAZAP1	5.508338e-01	4.013510	2.511909e+00	4.327188e-02	0.8183521652	-4.06890820	FALSE	FALSE
Q14677	CLINT1	1.291609e-01	4.056583	2.212318e+00	6.604001e-02	0.8183521652	-4.07112201	FALSE	FALSE
Q13033	STRN3	1.848303e-01	4.054799	1.967499e+00	9.357315e-02	0.8183521652	-4.07140328	FALSE	FALSE
Q9BVP2	GNL3	-2.010585e-01	4.052459	-2.184662e+00	6.868639e-02	0.8183521652	-4.07256178	FALSE	FALSE
O43896	KIF1C	4.636675e-01	4.037802	2.314134e+00	5.716403e-02	0.8183521652	-4.07510467	FALSE	FALSE
Q9H3K2	GHITM	-1.482046e-01	4.056535	-2.007384e+00	8.840411e-02	0.8183521652	-4.07515677	FALSE	FALSE
Q96DE5	ANAPC16	2.957196e-01	4.045735	1.952804e+00	9.555262e-02	0.8183521652	-4.07534793	FALSE	FALSE
Q9Y496	KIF3A	2.701276e-01	4.049388	1.957067e+00	9.497411e-02	0.8183521652	-4.07665209	FALSE	FALSE
P14316	IRF2	-3.630730e-01	4.034918	-1.950348e+00	9.588750e-02	0.8183521652	-4.07749769	FALSE	FALSE
Q9H8U3	ZFAND3	9.858405e-01	3.907018	2.243733e+00	6.315988e-02	0.8183521652	-4.07813690	FALSE	FALSE
Q15648	MED1	2.114155e-01	4.052179	1.963529e+00	9.410392e-02	0.8183521652	-4.08088286	FALSE	FALSE
Q6PIY7	TENT2	2.590438e-01	4.049730	1.944156e+00	9.673693e-02	0.8183521652	-4.08374903	FALSE	FALSE
Q96N96	SPATA13	-5.204850e-01	4.030196	-2.319738e+00	5.671265e-02	0.8183521652	-4.08394402	FALSE	FALSE
Q15363	TMED2	1.456113e-01	4.056591	1.998782e+00	8.949433e-02	0.8183521652	-4.08440715	FALSE	FALSE
Q96BW9	TAMM41	-5.903610e-01	4.014214	-2.240890e+00	6.341514e-02	0.8183521652	-4.08572688	FALSE	FALSE
Q9H5N1	RABEP2	3.364575e-01	4.039832	1.936271e+00	9.782945e-02	0.8183521652	-4.08725214	FALSE	FALSE
O14874	BCKDK	4.298454e-01	4.031724	2.026358e+00	8.604626e-02	0.8183521652	-4.08729974	FALSE	FALSE
P62341	SELENOT	-4.238893e-01	4.029325	-1.985312e+00	9.122835e-02	0.8183521652	-4.08829558	FALSE	FALSE
Q6UUV7	CRTC3	8.857682e-01	3.933094	2.172109e+00	6.992305e-02	0.8183521652	-4.08897499	FALSE	FALSE
O95486	SEC24A	1.827383e-01	4.054539	1.967008e+00	9.363868e-02	0.8183521652	-4.08931909	FALSE	FALSE
P62899	RPL31	-2.832058e-01	4.048037	-2.875648e+00	2.618450e-02	0.8183521652	-4.09003867	FALSE	FALSE
Q8TDX7	NEK7	2.764816e-01	4.045790	1.988252e+00	9.084707e-02	0.8183521652	-4.09015789	FALSE	FALSE
Q96B26	EXOSC8	2.280748e-01	4.050380	2.160039e+00	7.113353e-02	0.8183521652	-4.09265975	FALSE	FALSE
Q9BRQ6	CHCHD6	4.598538e-01	4.026629	2.021096e+00	8.669375e-02	0.8183521652	-4.09314326	FALSE	FALSE
Q9H0B6	KLC2	2.446754e-01	4.049231	1.956660e+00	9.502919e-02	0.8183521652	-4.09375323	FALSE	FALSE
P30048	PRDX3	1.056490e-01	4.057404	2.666641e+00	3.488504e-02	0.8183521652	-4.09395251	FALSE	FALSE
O95229	ZWINT	-2.178617e-01	4.052154	-1.939672e+00	9.735679e-02	0.8183521652	-4.09505035	FALSE	FALSE
Q6UVJ0	SASS6	-2.488956e-01	4.051066	-1.930900e+00	9.858067e-02	0.8183521652	-4.09606227	FALSE	FALSE
Q6PI26	SHQ1	-4.103759e-01	4.045340	-2.257149e+00	6.196942e-02	0.8183521652	-4.09683513	FALSE	FALSE
O43390	HNRNPR	-2.418073e-01	4.050719	-2.754890e+00	3.088604e-02	0.8183521652	-4.09723484	FALSE	FALSE
O75400	PRPF40A	1.784096e-01	4.054028	2.126921e+00	7.456514e-02	0.8183521652	-4.09987148	FALSE	FALSE
Q15435	PPP1R7	2.133181e-01	4.051514	2.267243e+00	6.108892e-02	0.8183521652	-4.10145362	FALSE	FALSE
Q9ULA0	DNPEP	1.420447e-01	4.055995	2.201371e+00	6.707489e-02	0.8183521652	-4.10157326	FALSE	FALSE
Q53S33	BOLA3	-3.769513e-01	4.037862	-1.988856e+00	9.076885e-02	0.8183521652	-4.10321371	FALSE	FALSE
Q6UUV9	CRTC1	4.410198e-01	4.026778	1.963269e+00	9.413876e-02	0.8183521652	-4.10481457	FALSE	FALSE
Q06136	KDSR	-5.704754e-01	4.017582	-2.248092e+00	6.277060e-02	0.8183521652	-4.10522848	FALSE	FALSE
Q9BXS6	NUSAP1	3.418262e-01	4.042454	1.961367e+00	9.439411e-02	0.8183521652	-4.10570623	FALSE	FALSE
Q96PY6	NEK1	-3.649306e-01	4.045756	-2.088045e+00	7.880821e-02	0.8183521652	-4.10871379	FALSE	FALSE
Q8N2W9	PIAS4	-2.624766e-01	4.049089	-1.910071e+00	1.015482e-01	0.8183521652	-4.11016165	FALSE	FALSE
O75369	FLNB	8.809495e-02	4.058010	2.320409e+00	5.665881e-02	0.8183521652	-4.11087209	FALSE	FALSE
Q86TI0	TBC1D1	1.836071e-01	4.054332	1.946133e+00	9.646491e-02	0.8183521652	-4.11099691	FALSE	FALSE
Q8WUJ0	STYX	3.598678e-01	4.042131	2.008237e+00	8.829678e-02	0.8183521652	-4.11239925	FALSE	FALSE
Q8N5Y2	MSL3	-4.176774e-01	4.030944	-1.950095e+00	9.592208e-02	0.8183521652	-4.11267373	FALSE	FALSE
Q9BTU6	PI4K2A	2.053516e-01	4.053999	1.907394e+00	1.019360e-01	0.8183521652	-4.11287208	FALSE	FALSE
Q9Y6X8	ZHX2	3.942260e-01	4.042807	2.122390e+00	7.504756e-02	0.8183521652	-4.11379946	FALSE	FALSE
P32942	ICAM3	2.405633e-01	4.049310	1.963064e+00	9.416620e-02	0.8183521652	-4.11517549	FALSE	FALSE
Q9HDC5	JPH1	2.786224e-01	4.048152	1.913683e+00	1.010273e-01	0.8183521652	-4.11691533	FALSE	FALSE
P14314	PRKCSH	1.504600e-01	4.055575	2.584622e+00	3.909383e-02	0.8183521652	-4.11804430	FALSE	FALSE
Q8IU85	CAMK1D	3.609488e-01	4.035083	1.965211e+00	9.387867e-02	0.8183521652	-4.11812102	FALSE	FALSE
Q15102	PAFAH1B3	-1.006324e-01	4.057536	-2.623761e+00	3.702238e-02	0.8183521652	-4.12021431	FALSE	FALSE
Q9BSL1	UBAC1	3.788070e-01	4.036205	1.951908e+00	9.567468e-02	0.8183521652	-4.12119521	FALSE	FALSE
Q9H2H8	PPIL3	1.698432e-01	4.054495	2.065176e+00	8.141722e-02	0.8183521652	-4.12191928	FALSE	FALSE
Q53QZ3	ARHGAP15	-1.741937e-01	4.054473	-2.021713e+00	8.661758e-02	0.8183521652	-4.12363687	FALSE	FALSE
Q9NRN7	AASDHPPT	-2.186470e-01	4.050867	-2.176559e+00	6.948214e-02	0.8183521652	-4.12455727	FALSE	FALSE
Q9H7Z3	NRDE2	2.380389e-01	4.050760	1.893493e+00	1.039731e-01	0.8183521652	-4.12577749	FALSE	FALSE
Q9H867	VCPKMT	8.551815e-01	3.970295	2.554768e+00	4.075559e-02	0.8183521652	-4.12694376	FALSE	FALSE
Q96DA6	DNAJC19	-2.902305e-01	4.044929	-2.078184e+00	7.992265e-02	0.8183521652	-4.12881270	FALSE	FALSE
Q96S44	TP53RK	-2.338816e-01	4.050675	-1.908905e+00	1.017169e-01	0.8183521652	-4.12890226	FALSE	FALSE
Q13107	USP4	1.835868e-01	4.055077	1.896471e+00	1.035333e-01	0.8183521652	-4.12995150	FALSE	FALSE
Q16537	PPP2R5E	-2.070735e-01	4.052002	-1.960405e+00	9.452356e-02	0.8183521652	-4.13108728	FALSE	FALSE
O60711	LPXN	2.494191e-01	4.048152	2.022924e+00	8.646825e-02	0.8183521652	-4.13144946	FALSE	FALSE
Q9C0C2	TNKS1BP1	2.049493e-01	4.054377	1.885419e+00	1.051748e-01	0.8183521652	-4.13166035	FALSE	FALSE
O14730	RIOK3	3.852711e-01	4.035624	1.919684e+00	1.001679e-01	0.8183521652	-4.13313408	FALSE	FALSE
Q7Z4Q2	HEATR3	1.504096e-01	4.056830	1.907583e+00	1.019086e-01	0.8183521652	-4.13608571	FALSE	FALSE
Q9H2G2	SLK	2.525588e-01	4.047689	1.966428e+00	9.371608e-02	0.8183521652	-4.13616663	FALSE	FALSE
P60891	PRPS1	2.663946e-01	4.047253	2.251987e+00	6.242471e-02	0.8183521652	-4.13708739	FALSE	FALSE
O75044	SRGAP2	-3.503390e-01	4.040710	-1.919496e+00	1.001947e-01	0.8183521652	-4.13969702	FALSE	FALSE
P00374	DHFR	2.142113e-01	4.051760	2.352912e+00	5.411482e-02	0.8183521652	-4.14104165	FALSE	FALSE
Q9P258	RCC2	2.378588e-01	4.050830	2.660708e+00	3.517284e-02	0.8183521652	-4.14188621	FALSE	FALSE
Q6I9Y2	THOC7	2.588410e-01	4.046839	1.985347e+00	9.122379e-02	0.8183521652	-4.14382396	FALSE	FALSE
Q14118	DAG1	3.903240e-01	4.037134	1.950885e+00	9.581422e-02	0.8183521652	-4.14426797	FALSE	FALSE
Q9Y592	CEP83	5.035822e-01	4.031833	2.241517e+00	6.335882e-02	0.8183521652	-4.14532068	FALSE	FALSE
P53985	SLC16A1	-3.947761e-01	4.031522	-2.154192e+00	7.172751e-02	0.8183521652	-4.14670642	FALSE	FALSE
Q96PZ2	FAM111A	-3.328232e-01	4.041245	-1.879893e+00	1.060049e-01	0.8183521652	-4.14769979	FALSE	FALSE
P31040	SDHA	1.973897e-01	4.052721	2.328412e+00	5.602124e-02	0.8183521652	-4.14944117	FALSE	FALSE
Q6NUQ1	RINT1	-2.341400e-01	4.053801	-1.884228e+00	1.053531e-01	0.8183521652	-4.14978321	FALSE	FALSE
Q9H9A7	RMI1	2.148066e-01	4.053017	1.863871e+00	1.084490e-01	0.8183521652	-4.15112387	FALSE	FALSE
Q9C0B1	FTO	1.244491e-01	4.057342	1.973198e+00	9.281655e-02	0.8183521652	-4.15114358	FALSE	FALSE
O60504	SORBS3	2.740729e-01	4.046496	1.862861e+00	1.086048e-01	0.8183521652	-4.15395900	FALSE	FALSE
Q02750	MAP2K1	-1.774991e-01	4.053860	-2.006233e+00	8.854920e-02	0.8183521652	-4.15397158	FALSE	FALSE
Q96IT1	ZNF496	4.966895e-01	4.018118	1.982449e+00	9.160125e-02	0.8183521652	-4.15492598	FALSE	FALSE
O95260	ATE1	2.871911e-01	4.047585	1.872210e+00	1.071701e-01	0.8183521652	-4.15530336	FALSE	FALSE
Q8N5N7	MRPL50	-2.414822e-01	4.048984	-2.033825e+00	8.513575e-02	0.8183521652	-4.15632333	FALSE	FALSE
Q9Y605	MRFAP1	3.307079e-01	4.039128	2.022796e+00	8.648413e-02	0.8183521652	-4.15671749	FALSE	FALSE
Q9BZE9	ASPSCR1	1.950152e-01	4.053963	1.865663e+00	1.081729e-01	0.8183521652	-4.15764575	FALSE	FALSE
O14734	ACOT8	3.813565e-01	4.031478	1.873793e+00	1.069290e-01	0.8183521652	-4.15898434	FALSE	FALSE
Q9P2R3	ANKFY1	2.236071e-01	4.051541	1.860619e+00	1.089518e-01	0.8183521652	-4.15943043	FALSE	FALSE
P37235	HPCAL1	-2.670493e-01	4.046400	-1.864299e+00	1.083829e-01	0.8183521652	-4.16002032	FALSE	FALSE
Q96AQ6	PBXIP1	4.921808e-01	4.027057	2.063943e+00	8.156034e-02	0.8183521652	-4.16079249	FALSE	FALSE
Q03164	KMT2A	-3.049631e-01	4.049168	-1.927520e+00	9.905626e-02	0.8183521652	-4.16278457	FALSE	FALSE
O75083	WDR1	1.456854e-01	4.056021	2.802047e+00	2.895111e-02	0.8183521652	-4.16502317	FALSE	FALSE
Q9NUP1	BLOC1S4	-3.504260e-01	4.041221	-1.901611e+00	1.027787e-01	0.8183521652	-4.16741279	FALSE	FALSE
Q96JB5	CDK5RAP3	3.189160e-01	4.040224	1.940323e+00	9.726649e-02	0.8183521652	-4.17059602	FALSE	FALSE
Q6ZVM7	TOM1L2	-9.019104e-01	3.965229	-2.356328e+00	5.385444e-02	0.8183521652	-4.17264739	FALSE	FALSE
P29728	OAS2	-3.669216e-01	4.046249	-2.019802e+00	8.685373e-02	0.8183521652	-4.17331955	FALSE	FALSE
Q86VR2	RETREG3	3.293741e-01	4.037830	1.835719e+00	1.128779e-01	0.8183521652	-4.17449167	FALSE	FALSE
Q96MD7	C9orf85	4.220861e-01	4.038093	2.036912e+00	8.476210e-02	0.8183521652	-4.17512034	FALSE	FALSE
Q15004	PCLAF	2.372300e-01	4.049778	2.264630e+00	6.131560e-02	0.8183521652	-4.17577552	FALSE	FALSE
P62699	YPEL5	4.674837e-01	4.020743	1.859603e+00	1.091092e-01	0.8183521652	-4.17666482	FALSE	FALSE
O95067	CCNB2	3.026445e-01	4.043189	1.834694e+00	1.130424e-01	0.8183521652	-4.17797773	FALSE	FALSE
P23229	ITGA6	-1.137684e+00	3.943607	-3.182338e+00	1.736090e-02	0.7786472047	-4.17907249	FALSE	FALSE
O75531	BANF1	-3.186517e-01	4.041582	-2.071803e+00	8.065236e-02	0.8183521652	-4.17945922	FALSE	FALSE
O60341	KDM1A	1.483148e-01	4.055574	2.095806e+00	7.794207e-02	0.8183521652	-4.17966185	FALSE	FALSE
Q8TB61	SLC35B2	-2.232415e-01	4.050604	-1.868057e+00	1.078052e-01	0.8183521652	-4.18039423	FALSE	FALSE
Q6IEG0	SNRNP48	3.014897e-01	4.044170	1.830582e+00	1.137050e-01	0.8183521652	-4.18120434	FALSE	FALSE
Q9NUL5	SHFL	-4.376888e-01	4.034893	-1.997118e+00	8.970671e-02	0.8183521652	-4.18156689	FALSE	FALSE
Q8NEN9	PDZD8	-4.067879e-01	4.034564	-1.918144e+00	1.003877e-01	0.8183521652	-4.18247043	FALSE	FALSE
P49914	MTHFS	2.082877e-01	4.052236	1.847387e+00	1.110212e-01	0.8183521652	-4.18274805	FALSE	FALSE
Q13637	RAB32	-1.653054e-01	4.054585	-2.041795e+00	8.417458e-02	0.8183521652	-4.18330909	FALSE	FALSE
O75164	KDM4A	2.140149e-01	4.052861	1.825403e+00	1.145448e-01	0.8183521652	-4.18469113	FALSE	FALSE
Q9NP87	POLM	-5.165245e-01	4.027515	-2.120429e+00	7.525733e-02	0.8183521652	-4.18501685	FALSE	FALSE
Q5BKZ1	ZNF326	3.194106e-01	4.040994	2.207779e+00	6.646709e-02	0.8183521652	-4.18522881	FALSE	FALSE
Q9P0P8	MTRES1	2.535014e-01	4.051838	1.842310e+00	1.118254e-01	0.8183521652	-4.18536114	FALSE	FALSE
Q8NC51	SERBP1	-3.365141e-01	4.042258	-2.608031e+00	3.784071e-02	0.8183521652	-4.18580250	FALSE	FALSE
Q96K58	ZNF668	-4.512591e-01	4.030305	-1.990264e+00	9.058698e-02	0.8183521652	-4.18826800	FALSE	FALSE
Q9H2M9	RAB3GAP2	1.942354e-01	4.052937	1.912977e+00	1.011289e-01	0.8183521652	-4.19068733	FALSE	FALSE
Q96F44	TRIM11	2.930908e-01	4.046575	1.826494e+00	1.143674e-01	0.8183521652	-4.19216100	FALSE	FALSE
Q9Y2R0	COA3	-3.121187e-01	4.041234	-1.813647e+00	1.164738e-01	0.8183521652	-4.19298243	FALSE	FALSE
Q49AR2	C5orf22	2.933673e-01	4.044643	1.811914e+00	1.167607e-01	0.8183521652	-4.19470269	FALSE	FALSE
Q96QR8	PURB	2.877089e-01	4.043632	1.822308e+00	1.150495e-01	0.8183521652	-4.19651475	FALSE	FALSE
Q99808	SLC29A1	2.024906e-01	4.053320	1.817844e+00	1.157814e-01	0.8183521652	-4.19822025	FALSE	FALSE
Q16342	PDCD2	2.365997e-01	4.049157	2.071583e+00	8.067758e-02	0.8183521652	-4.19823718	FALSE	FALSE
Q6PI48	DARS2	1.738614e-01	4.054842	1.853473e+00	1.100645e-01	0.8183521652	-4.19911617	FALSE	FALSE
Q8N806	UBR7	1.479158e-01	4.055405	2.223941e+00	6.495906e-02	0.8183521652	-4.19992594	FALSE	FALSE
Q96BN2	TADA1	3.917036e-01	4.036092	1.873173e+00	1.070234e-01	0.8183521652	-4.20055078	FALSE	FALSE
Q9NWU1	OXSM	2.232531e-01	4.053494	1.802652e+00	1.183064e-01	0.8183521652	-4.20485009	FALSE	FALSE
P25788	PSMA3	1.239429e-01	4.056692	2.533004e+00	4.201368e-02	0.8183521652	-4.20534347	FALSE	FALSE
P20020	ATP2B1	1.511257e-01	4.055971	1.885704e+00	1.051320e-01	0.8183521652	-4.20604641	FALSE	FALSE
Q96EL2	MRPS24	-3.307774e-01	4.037697	-1.807834e+00	1.174391e-01	0.8183521652	-4.20619162	FALSE	FALSE
Q12962	TAF10	2.409182e-01	4.049884	1.798285e+00	1.190422e-01	0.8183521652	-4.20714816	FALSE	FALSE
O75093	SLIT1	2.090816e-01	4.055034	1.800499e+00	1.186685e-01	0.8183521652	-4.20770795	FALSE	FALSE
P17152	TMEM11	2.358349e-01	4.049759	1.816505e+00	1.160018e-01	0.8183521652	-4.20918490	FALSE	FALSE
Q8N9Z2	CCDC71L	-4.077935e-01	4.041323	-2.003533e+00	8.889058e-02	0.8183521652	-4.20991087	FALSE	FALSE
P17252	PRKCA	1.967955e-01	4.052456	2.007202e+00	8.842707e-02	0.8183521652	-4.21033383	FALSE	FALSE
Q96F63	CCDC97	1.840493e-01	4.053594	1.854677e+00	1.098763e-01	0.8183521652	-4.21243419	FALSE	FALSE
Q9Y375	NDUFAF1	-1.773530e-01	4.055461	-1.801733e+00	1.184608e-01	0.8183521652	-4.21366420	FALSE	FALSE
Q9NSY1	BMP2K	2.356704e-01	4.052586	1.795652e+00	1.194878e-01	0.8183521652	-4.21416706	FALSE	FALSE
Q9HBE1	PATZ1	-2.938295e-01	4.047702	-1.818526e+00	1.156693e-01	0.8183521652	-4.21489791	FALSE	FALSE
O75935	DCTN3	1.490833e-01	4.055377	2.076624e+00	8.010043e-02	0.8183521652	-4.21518973	FALSE	FALSE
Q9Y4G6	TLN2	-3.923761e-01	4.033550	-1.834355e+00	1.130969e-01	0.8183521652	-4.21542858	FALSE	FALSE
Q9C0K0	BCL11B	-2.084982e-01	4.051181	-2.055951e+00	8.249405e-02	0.8183521652	-4.21599714	FALSE	FALSE
O15525	MAFG	3.305250e-01	4.038080	1.785700e+00	1.211873e-01	0.8183521652	-4.21784644	FALSE	FALSE
Q9NZZ3	CHMP5	2.038503e-01	4.051847	1.922289e+00	9.979691e-02	0.8183521652	-4.21983074	FALSE	FALSE
P29353	SHC1	2.333715e-01	4.051265	1.780429e+00	1.220969e-01	0.8183521652	-4.22036973	FALSE	FALSE
O94826	TOMM70	1.523368e-01	4.055194	2.068407e+00	8.104340e-02	0.8183521652	-4.22097146	FALSE	FALSE
O95803	NDST3	-4.203761e-01	4.035340	-1.928771e+00	9.888004e-02	0.8183521652	-4.22217624	FALSE	FALSE
Q96HY6	DDRGK1	3.682111e-01	4.032845	1.835674e+00	1.128852e-01	0.8183521652	-4.22319968	FALSE	FALSE
Q8N0Y2	ZNF444	-3.909467e-01	4.045413	-2.004349e+00	8.878729e-02	0.8183521652	-4.22428089	FALSE	FALSE
Q53F19	NCBP3	1.541342e-01	4.055262	1.958834e+00	9.473537e-02	0.8183521652	-4.22509902	FALSE	FALSE
Q9UKM7	MAN1B1	4.197889e-01	4.040671	2.007756e+00	8.835735e-02	0.8183521652	-4.22519048	FALSE	FALSE
Q06587	RING1	2.302310e-01	4.049377	1.978750e+00	9.208528e-02	0.8183521652	-4.22524510	FALSE	FALSE
Q15629	TRAM1	3.393069e-01	4.040358	1.788934e+00	1.206325e-01	0.8183521652	-4.22536694	FALSE	FALSE
Q9NYV4	CDK12	1.791073e-01	4.056070	1.776015e+00	1.228636e-01	0.8183521652	-4.22538378	FALSE	FALSE
Q8WV22	NSMCE1	-1.793126e-01	4.055176	-1.786596e+00	1.210333e-01	0.8183521652	-4.22710249	FALSE	FALSE
P10109	FDX1	-2.737256e-01	4.045117	-1.785667e+00	1.211930e-01	0.8183521652	-4.22881322	FALSE	FALSE
Q9H944	MED20	3.783896e-01	4.031422	1.902085e+00	1.027093e-01	0.8183521652	-4.22889351	FALSE	FALSE
Q09472	EP300	1.803208e-01	4.054223	1.825851e+00	1.144720e-01	0.8183521652	-4.22937397	FALSE	FALSE
Q969X5	ERGIC1	-1.642768e-01	4.055296	-1.831032e+00	1.136323e-01	0.8183521652	-4.22940086	FALSE	FALSE
P18065	IGFBP2	1.495998e-01	4.056049	1.858317e+00	1.093091e-01	0.8183521652	-4.23065360	FALSE	FALSE
O14967	CLGN	-2.364439e-01	4.049955	-1.773215e+00	1.233524e-01	0.8183521652	-4.23184899	FALSE	FALSE
Q9NXF7	DCAF16	-5.419033e-01	4.002951	-1.765948e+00	1.246299e-01	0.8183521652	-4.23349948	FALSE	FALSE
P51790	CLCN3	-4.299118e-01	4.035535	-1.933617e+00	9.819997e-02	0.8183521652	-4.23452540	FALSE	FALSE
O75191	XYLB	-2.702368e-01	4.047699	-1.765079e+00	1.247835e-01	0.8183521652	-4.23469219	FALSE	FALSE
Q9H0A0	NAT10	-1.111282e-01	4.057354	-2.045264e+00	8.375959e-02	0.8183521652	-4.23518535	FALSE	FALSE
Q9Y3A2	UTP11	3.016433e-01	4.046779	1.790555e+00	1.203553e-01	0.8183521652	-4.23805159	FALSE	FALSE
Q9UBW7	ZMYM2	1.692505e-01	4.055326	1.796591e+00	1.193286e-01	0.8183521652	-4.23834686	FALSE	FALSE
P57764	GSDMD	1.819450e-01	4.053335	2.013047e+00	8.769378e-02	0.8183521652	-4.23880579	FALSE	FALSE
P42331	ARHGAP25	1.504635e-01	4.056728	1.790785e+00	1.203161e-01	0.8183521652	-4.24102662	FALSE	FALSE
Q9HAV7	GRPEL1	8.951699e-02	4.057828	2.392896e+00	5.114652e-02	0.8183521652	-4.24123625	FALSE	FALSE
P40818	USP8	2.085085e-01	4.052096	1.778263e+00	1.224725e-01	0.8183521652	-4.24128508	FALSE	FALSE
Q00839	HNRNPU	-1.724910e-01	4.055053	-2.962158e+00	2.328897e-02	0.8128419640	-4.24162934	FALSE	FALSE
Q86WQ0	NR2C2AP	-2.419258e-01	4.049906	-1.754295e+00	1.267053e-01	0.8183521652	-4.24285450	FALSE	FALSE
Q5FWF4	ZRANB3	-7.104435e-01	3.987033	-2.106453e+00	7.676947e-02	0.8183521652	-4.24310098	FALSE	FALSE
P51692	STAT5B	2.508923e-01	4.047622	2.013206e+00	8.767387e-02	0.8183521652	-4.24450434	FALSE	FALSE
O75386	TULP3	-3.781974e-01	4.039898	-1.846070e+00	1.112292e-01	0.8183521652	-4.24505125	FALSE	FALSE
Q9NVE7	PANK4	2.486237e-01	4.050305	1.749843e+00	1.275070e-01	0.8183521652	-4.24533974	FALSE	FALSE
O14657	TOR1B	-2.648584e-01	4.049163	-1.754336e+00	1.266979e-01	0.8183521652	-4.24672912	FALSE	FALSE
Q03518	TAP1	-3.433053e-01	4.041241	-1.793155e+00	1.199120e-01	0.8183521652	-4.24685354	FALSE	FALSE
O43482	OIP5	-2.381248e-01	4.049148	-1.770543e+00	1.238207e-01	0.8183521652	-4.24723440	FALSE	FALSE
Q6ZNB6	NFXL1	-3.256292e-01	4.038792	-1.746723e+00	1.280717e-01	0.8183521652	-4.24746284	FALSE	FALSE
Q2M1P5	KIF7	3.032775e-01	4.046210	1.770121e+00	1.238948e-01	0.8183521652	-4.24945892	FALSE	FALSE
O95219	SNX4	4.385866e-01	4.022244	2.015866e+00	8.734226e-02	0.8183521652	-4.25255209	FALSE	FALSE
Q7Z3K3	POGZ	1.019567e-01	4.057802	1.986888e+00	9.102376e-02	0.8183521652	-4.25361456	FALSE	FALSE
Q99543	DNAJC2	1.952035e-01	4.052388	2.046799e+00	8.357665e-02	0.8183521652	-4.25371799	FALSE	FALSE
Q8WYB5	KAT6B	-2.986461e-01	4.041299	-1.794127e+00	1.197467e-01	0.8183521652	-4.25379574	FALSE	FALSE
Q6Y288	B3GLCT	-3.506056e-01	4.034901	-1.768377e+00	1.242016e-01	0.8183521652	-4.25645935	FALSE	FALSE
Q6NYC1	JMJD6	1.906243e-01	4.052813	1.817447e+00	1.158468e-01	0.8183521652	-4.25796358	FALSE	FALSE
Q9Y232	CDYL	-2.196352e-01	4.053205	-1.729947e+00	1.311498e-01	0.8183521652	-4.26082337	FALSE	FALSE
Q96HS1	PGAM5	1.681735e-01	4.054317	2.223638e+00	6.498705e-02	0.8183521652	-4.26109112	FALSE	FALSE
Q6P161	MRPL54	5.682774e-01	3.997791	1.866077e+00	1.081092e-01	0.8183521652	-4.26183654	FALSE	FALSE
A6NJ78	METTL15	-4.079402e-01	4.028663	-1.770741e+00	1.237859e-01	0.8183521652	-4.26210180	FALSE	FALSE
P15056	BRAF	3.730393e-01	4.033542	1.740788e+00	1.291526e-01	0.8183521652	-4.26239376	FALSE	FALSE
Q9H497	TOR3A	-2.275096e-01	4.053819	-1.734027e+00	1.303947e-01	0.8183521652	-4.26366253	FALSE	FALSE
Q9NZ32	ACTR10	2.462830e-01	4.047614	1.796623e+00	1.193233e-01	0.8183521652	-4.26497097	FALSE	FALSE
P78346	RPP30	1.441188e-01	4.055877	1.888545e+00	1.047079e-01	0.8183521652	-4.26591515	FALSE	FALSE
Q9Y295	DRG1	-1.123843e-01	4.057154	-2.073091e+00	8.050452e-02	0.8183521652	-4.26618196	FALSE	FALSE
Q96CB9	NSUN4	2.204807e-01	4.051622	1.730765e+00	1.309982e-01	0.8183521652	-4.26708923	FALSE	FALSE
Q96GG9	DCUN1D1	2.532956e-01	4.047127	1.807895e+00	1.174290e-01	0.8183521652	-4.26777292	FALSE	FALSE
Q9NQV6	PRDM10	-7.609497e-01	3.953817	-1.957972e+00	9.485174e-02	0.8183521652	-4.26853363	FALSE	FALSE
P13747	HLA-E	4.849392e-01	4.023512	1.865219e+00	1.082412e-01	0.8183521652	-4.26869101	FALSE	FALSE
Q9NUJ3	TCP11L1	-3.838364e-01	4.040547	-1.827821e+00	1.141520e-01	0.8183521652	-4.26967342	FALSE	FALSE
P62701	RPS4X	-4.266147e-01	4.030480	-2.372522e+00	5.263740e-02	0.8183521652	-4.27063576	FALSE	FALSE
Q9BSJ5	C17orf80	-4.173243e-01	4.041890	-1.942741e+00	9.693206e-02	0.8183521652	-4.27177123	FALSE	FALSE
Q9NT62	ATG3	-1.056499e-01	4.057382	-2.123635e+00	7.491472e-02	0.8183521652	-4.27180238	FALSE	FALSE
Q96II8	LRCH3	2.132693e-01	4.052155	1.730570e+00	1.310342e-01	0.8183521652	-4.27228449	FALSE	FALSE
Q96I51	RCC1L	4.941944e-01	4.026318	1.949131e+00	9.605393e-02	0.8183521652	-4.27336879	FALSE	FALSE
P15374	UCHL3	-1.902508e-01	4.052841	-2.077896e+00	7.995550e-02	0.8183521652	-4.27499783	FALSE	FALSE
P35249	RFC4	1.760843e-01	4.053828	2.177820e+00	6.935766e-02	0.8183521652	-4.27520820	FALSE	FALSE
P09497	CLTB	-2.104995e-01	4.051128	-1.820056e+00	1.154182e-01	0.8183521652	-4.27775110	FALSE	FALSE
Q9NXA8	SIRT5	2.265381e-01	4.049436	1.777317e+00	1.226370e-01	0.8183521652	-4.27802808	FALSE	FALSE
O15530	PDPK1	3.012994e-01	4.047703	1.746423e+00	1.281261e-01	0.8183521652	-4.28040760	FALSE	FALSE
Q9Y4L1	HYOU1	7.934459e-02	4.058103	2.314532e+00	5.713181e-02	0.8183521652	-4.28095660	FALSE	FALSE
Q9UNE7	STUB1	1.693447e-01	4.054558	1.788156e+00	1.207656e-01	0.8183521652	-4.28196295	FALSE	FALSE
Q9UH65	SWAP70	2.618399e-01	4.046085	1.743641e+00	1.286319e-01	0.8183521652	-4.28275432	FALSE	FALSE
Q92785	DPF2	9.408333e-02	4.057978	2.002139e+00	8.906720e-02	0.8183521652	-4.28297236	FALSE	FALSE
Q9HAW0	BRF2	-6.805390e-01	3.989970	-2.033169e+00	8.521535e-02	0.8183521652	-4.28327377	FALSE	FALSE
Q9NXN4	GDAP2	-2.985003e-01	4.044024	-1.701183e+00	1.365943e-01	0.8247314717	-4.28390682	FALSE	FALSE
P33981	TTK	3.868423e-01	4.034815	1.745779e+00	1.282430e-01	0.8183521652	-4.28429823	FALSE	FALSE
Q7Z7H8	MRPL10	-2.925324e-01	4.042011	-1.936394e+00	9.781241e-02	0.8183521652	-4.28506391	FALSE	FALSE
Q96S90	LYSMD1	-2.217905e-01	4.053608	-1.699147e+00	1.369878e-01	0.8247314717	-4.28585066	FALSE	FALSE
Q6ZRP7	QSOX2	4.060730e-01	4.034365	1.787376e+00	1.208993e-01	0.8183521652	-4.28655371	FALSE	FALSE
Q9Y3E0	GOLT1B	-5.918575e-01	4.009406	-1.950040e+00	9.592962e-02	0.8183521652	-4.28930750	FALSE	FALSE
Q96QE5	TEFM	4.683209e-01	4.024634	1.834759e+00	1.130320e-01	0.8183521652	-4.28987343	FALSE	FALSE
Q01459	CTBS	2.976971e-01	4.047726	1.729008e+00	1.313243e-01	0.8183521652	-4.29103675	FALSE	FALSE
O15498	YKT6	-1.977644e-01	4.051744	-1.829689e+00	1.138494e-01	0.8183521652	-4.29136924	FALSE	FALSE
P15153	RAC2	-2.711456e-01	4.048259	-2.559287e+00	4.049941e-02	0.8183521652	-4.29170172	FALSE	FALSE
Q9HC77	CENPJ	3.625560e-01	4.032727	1.909485e+00	1.016330e-01	0.8183521652	-4.29202697	FALSE	FALSE
Q9UKK3	PARP4	-2.852590e-01	4.049460	-1.722584e+00	1.325233e-01	0.8222793619	-4.29266470	FALSE	FALSE
Q8N183	NDUFAF2	1.552764e-01	4.055009	1.918798e+00	1.002943e-01	0.8183521652	-4.29369320	FALSE	FALSE
Q9UHB7	AFF4	3.081317e-01	4.041983	1.692775e+00	1.382263e-01	0.8247314717	-4.29427747	FALSE	FALSE
Q9UKL3	CASP8AP2	-3.585780e-01	4.040206	-1.754308e+00	1.267030e-01	0.8183521652	-4.29603884	FALSE	FALSE
Q96BD8	SKA1	-2.182996e-01	4.051499	-1.693906e+00	1.380057e-01	0.8247314717	-4.29613781	FALSE	FALSE
Q96HE7	ERO1A	1.407677e-01	4.055795	1.972254e+00	9.294142e-02	0.8183521652	-4.29636292	FALSE	FALSE
Q13309	SKP2	2.296223e-01	4.050084	1.698272e+00	1.371572e-01	0.8247314717	-4.29672739	FALSE	FALSE
P30793	GCH1	2.488455e-01	4.048405	1.688985e+00	1.389679e-01	0.8247314717	-4.29759556	FALSE	FALSE
O75663	TIPRL	2.157120e-01	4.050601	2.008100e+00	8.831403e-02	0.8183521652	-4.29784421	FALSE	FALSE
O14713	ITGB1BP1	-3.741386e-01	4.037712	-1.743306e+00	1.286930e-01	0.8183521652	-4.29829348	FALSE	FALSE
Q69YU5	C12orf73	2.702527e-01	4.047705	1.684208e+00	1.399083e-01	0.8247314717	-4.29845083	FALSE	FALSE
Q9NQC3	RTN4	-1.451167e-01	4.055550	-2.053378e+00	8.279699e-02	0.8183521652	-4.29925005	FALSE	FALSE
P10321	HLA-C	3.312152e-01	4.037665	1.838858e+00	1.123755e-01	0.8183521652	-4.29958820	FALSE	FALSE
Q9NUY8	TBC1D23	2.270338e-01	4.051121	1.686285e+00	1.394986e-01	0.8247314717	-4.29971897	FALSE	FALSE
P35270	SPR	-6.218227e-01	4.010957	-1.975031e+00	9.257443e-02	0.8183521652	-4.29993896	FALSE	FALSE
P45985	MAP2K4	3.186866e-01	4.038554	1.698393e+00	1.371336e-01	0.8247314717	-4.30186517	FALSE	FALSE
Q13371	PDCL	1.876353e-01	4.054230	1.697162e+00	1.373723e-01	0.8247314717	-4.30195974	FALSE	FALSE
Q6VY07	PACS1	-2.235606e-01	4.050707	-1.690491e+00	1.386727e-01	0.8247314717	-4.30344042	FALSE	FALSE
O00148	DDX39A	-6.192155e-02	4.058418	-2.721089e+00	3.235716e-02	0.8183521652	-4.30360911	FALSE	FALSE
Q3LXA3	TKFC	1.886958e-01	4.053107	1.741433e+00	1.290347e-01	0.8183521652	-4.30418569	FALSE	FALSE
Q9BSU1	C16orf70	4.660619e-01	4.019948	1.730573e+00	1.310337e-01	0.8183521652	-4.30430012	FALSE	FALSE
P23025	XPA	4.538744e-01	4.015566	1.693267e+00	1.381303e-01	0.8247314717	-4.30454590	FALSE	FALSE
O15270	SPTLC2	-1.805873e-01	4.054280	-1.718408e+00	1.333083e-01	0.8228844326	-4.30484424	FALSE	FALSE
O00767	SCD	3.608055e-01	4.031192	1.684888e+00	1.397741e-01	0.8247314717	-4.30553999	FALSE	FALSE
Q9UPQ9	TNRC6B	2.933695e-01	4.044315	1.669510e+00	1.428397e-01	0.8247314717	-4.30723920	FALSE	FALSE
O75530	EED	-1.029335e-01	4.058037	-1.856364e+00	1.096131e-01	0.8183521652	-4.30730200	FALSE	FALSE
Q8N129	CNPY4	-3.772881e-01	4.034228	-1.706175e+00	1.356341e-01	0.8247314717	-4.30778714	FALSE	FALSE
Q92673	SORL1	2.550819e-01	4.053261	1.702280e+00	1.363826e-01	0.8247314717	-4.30781372	FALSE	FALSE
Q96IU4	ABHD14B	-2.644503e-01	4.045917	-1.686168e+00	1.395216e-01	0.8247314717	-4.30825988	FALSE	FALSE
M5A8F1	ERVH48-1	3.265680e-01	4.046199	1.734383e+00	1.303290e-01	0.8183521652	-4.31098347	FALSE	FALSE
Q8WUY8	NAT14	-3.287556e-01	4.041281	-1.685956e+00	1.395634e-01	0.8247314717	-4.31140688	FALSE	FALSE
Q96RT8	TUBGCP5	3.694512e-01	4.039086	1.734813e+00	1.302498e-01	0.8183521652	-4.31189724	FALSE	FALSE
P99999	CYCS	1.621122e-01	4.054790	2.330034e+00	5.589288e-02	0.8183521652	-4.31203717	FALSE	FALSE
Q9NP72	RAB18	1.521808e-01	4.055093	1.946238e+00	9.645047e-02	0.8183521652	-4.31210916	FALSE	FALSE
P49840	GSK3A	2.007687e-01	4.051619	1.806701e+00	1.176282e-01	0.8183521652	-4.31312398	FALSE	FALSE
Q9BY12	SCAPER	-3.357076e-01	4.043567	-1.722447e+00	1.325489e-01	0.8222793619	-4.31317303	FALSE	FALSE
Q8TCS8	PNPT1	1.664609e-01	4.054160	1.912471e+00	1.012019e-01	0.8183521652	-4.31434963	FALSE	FALSE
Q9NPE3	NOP10	2.399759e-01	4.049040	2.110388e+00	7.634057e-02	0.8183521652	-4.31449182	FALSE	FALSE
P11233	RALA	-2.576702e-01	4.045402	-1.893372e+00	1.039911e-01	0.8183521652	-4.31519221	FALSE	FALSE
O60306	AQR	1.178055e-01	4.057155	1.875355e+00	1.066917e-01	0.8183521652	-4.31588790	FALSE	FALSE
Q14592	ZNF460	-2.418737e-01	4.049735	-1.659053e+00	1.449610e-01	0.8247314717	-4.31618641	FALSE	FALSE
Q96DT6	ATG4C	-3.861525e-01	4.024534	-1.655133e+00	1.457638e-01	0.8247314717	-4.31787820	FALSE	FALSE
Q9NQT5	EXOSC3	1.038779e-01	4.057702	1.910229e+00	1.015254e-01	0.8183521652	-4.32004720	FALSE	FALSE
Q96EA4	SPDL1	2.020733e-01	4.053053	1.667669e+00	1.432110e-01	0.8247314717	-4.32033771	FALSE	FALSE
P20023	CR2	5.013521e-01	4.028405	1.906810e+00	1.020207e-01	0.8183521652	-4.32093639	FALSE	FALSE
A7KAX9	ARHGAP32	3.362479e-01	4.045339	1.733838e+00	1.304296e-01	0.8183521652	-4.32093650	FALSE	FALSE
Q4G0F5	VPS26B	1.749619e-01	4.053554	1.879570e+00	1.060537e-01	0.8183521652	-4.32338488	FALSE	FALSE
Q96CN7	ISOC1	1.716029e-01	4.053810	1.976051e+00	9.244009e-02	0.8183521652	-4.32347099	FALSE	FALSE
Q96S52	PIGS	-3.633952e-01	4.030776	-1.646930e+00	1.474578e-01	0.8247314717	-4.32373357	FALSE	FALSE
Q8NBL1	POGLUT1	-2.370264e-01	4.050846	-1.647388e+00	1.473627e-01	0.8247314717	-4.32384371	FALSE	FALSE
Q16763	UBE2S	-1.756712e-01	4.053482	-1.884506e+00	1.053115e-01	0.8183521652	-4.32454495	FALSE	FALSE
O43665	RGS10	1.709301e-01	4.053625	1.939900e+00	9.732518e-02	0.8183521652	-4.32533409	FALSE	FALSE
P31939	ATIC	1.048872e-01	4.057308	2.454452e+00	4.690265e-02	0.8183521652	-4.32539517	FALSE	FALSE
Q6RFH5	WDR74	1.305324e-01	4.056380	1.915343e+00	1.007889e-01	0.8183521652	-4.32613533	FALSE	FALSE
Q8WYH8	ING5	3.877101e-01	4.027174	1.643563e+00	1.481583e-01	0.8247314717	-4.32687432	FALSE	FALSE
Q5TA31	RNF187	3.885710e-01	4.030200	1.658499e+00	1.450742e-01	0.8247314717	-4.32709159	FALSE	FALSE
Q86UA1	PRPF39	2.049748e-01	4.051371	1.696426e+00	1.375153e-01	0.8247314717	-4.32843795	FALSE	FALSE
P51553	IDH3G	2.582969e-01	4.044961	1.844473e+00	1.114821e-01	0.8183521652	-4.32865231	FALSE	FALSE
Q96EK7	FAM120B	2.608070e-01	4.050645	1.652058e+00	1.463967e-01	0.8247314717	-4.32878317	FALSE	FALSE
Q9UMS4	PRPF19	9.933091e-02	4.057458	2.413948e+00	4.965197e-02	0.8183521652	-4.33016915	FALSE	FALSE
Q5VST6	ABHD17B	-2.313207e-01	4.049872	-1.656648e+00	1.454530e-01	0.8247314717	-4.33035680	FALSE	FALSE
Q5T0F9	CC2D1B	2.380721e-01	4.048433	1.660324e+00	1.447015e-01	0.8247314717	-4.33242144	FALSE	FALSE
Q16850	CYP51A1	2.234508e-01	4.050435	1.659510e+00	1.448678e-01	0.8247314717	-4.33328924	FALSE	FALSE
Q53H96	PYCR3	1.323777e-01	4.056543	1.801857e+00	1.184401e-01	0.8183521652	-4.33339399	FALSE	FALSE
Q9BT22	ALG1	-3.351939e-01	4.038299	-1.635356e+00	1.498796e-01	0.8247314717	-4.33492034	FALSE	FALSE
Q6PK04	CCDC137	2.200660e-01	4.050692	1.650520e+00	1.467142e-01	0.8247314717	-4.33495051	FALSE	FALSE
P46087	NOP2	2.134968e-01	4.050295	1.867606e+00	1.078744e-01	0.8183521652	-4.33565983	FALSE	FALSE
Q8N573	OXR1	2.329817e-01	4.050227	1.635466e+00	1.498563e-01	0.8247314717	-4.33580242	FALSE	FALSE
Q9H5U6	ZCCHC4	-2.804054e-01	4.051705	-1.675675e+00	1.416030e-01	0.8247314717	-4.33748909	FALSE	FALSE
Q9HC62	SENP2	3.928357e-01	4.041136	1.777625e+00	1.225834e-01	0.8183521652	-4.33797611	FALSE	FALSE
Q8NBJ7	SUMF2	1.928712e-01	4.052430	1.738974e+00	1.294848e-01	0.8183521652	-4.33808361	FALSE	FALSE
Q7Z478	DHX29	-1.691662e-01	4.055478	-1.660368e+00	1.446926e-01	0.8247314717	-4.33845224	FALSE	FALSE
Q9Y394	DHRS7	2.466847e-01	4.048391	1.634921e+00	1.499712e-01	0.8247314717	-4.33850380	FALSE	FALSE
Q96BY6	DOCK10	-2.820112e-01	4.048494	-1.646507e+00	1.475456e-01	0.8247314717	-4.33858283	FALSE	FALSE
P12268	IMPDH2	1.198962e-01	4.056794	2.509364e+00	4.342634e-02	0.8183521652	-4.33972501	FALSE	FALSE
P14921	ETS1	1.480946e-01	4.056677	1.678099e+00	1.411197e-01	0.8247314717	-4.33977962	FALSE	FALSE
Q8TD30	GPT2	2.903386e-01	4.042038	1.645671e+00	1.477194e-01	0.8247314717	-4.33989333	FALSE	FALSE
P11387	TOP1	-1.213694e-01	4.057373	-1.774213e+00	1.231781e-01	0.8183521652	-4.34017164	FALSE	FALSE
O43865	AHCYL1	1.926916e-01	4.052191	1.924964e+00	9.941751e-02	0.8183521652	-4.34018107	FALSE	FALSE
Q9UGN5	PARP2	-2.609447e-01	4.046037	-1.665215e+00	1.437075e-01	0.8247314717	-4.34175947	FALSE	FALSE
P80303	NUCB2	-1.892575e-01	4.052639	-1.728658e+00	1.313892e-01	0.8183521652	-4.34207295	FALSE	FALSE
Q9BQ04	RBM4B	9.851269e-02	4.057497	2.237763e+00	6.369719e-02	0.8183521652	-4.34226997	FALSE	FALSE
O00635	TRIM38	3.080701e-01	4.043239	1.628852e+00	1.512569e-01	0.8247314717	-4.34294713	FALSE	FALSE
Q96LT9	RNPC3	1.954706e-01	4.054740	1.622731e+00	1.525640e-01	0.8247314717	-4.34313806	FALSE	FALSE
Q8IZM8	ZNF654	4.424394e-01	4.027693	1.707363e+00	1.354066e-01	0.8247314717	-4.34324570	FALSE	FALSE
Q9NVR5	DNAAF2	6.025107e-01	4.009072	1.896219e+00	1.035705e-01	0.8183521652	-4.34555673	FALSE	FALSE
Q6XQN6	NAPRT	4.394880e-01	4.018960	1.625480e+00	1.519758e-01	0.8247314717	-4.34618287	FALSE	FALSE
Q14689	DIP2A	2.582371e-01	4.047285	1.614636e+00	1.543092e-01	0.8247314717	-4.34730303	FALSE	FALSE
Q8IWZ3	ANKHD1	1.828143e-01	4.052968	1.796392e+00	1.193625e-01	0.8183521652	-4.34754568	FALSE	FALSE
O14628	ZNF195	4.776585e-01	4.017326	1.673425e+00	1.420532e-01	0.8247314717	-4.35018967	FALSE	FALSE
P61421	ATP6V0D1	1.966368e-01	4.051798	1.773614e+00	1.232827e-01	0.8183521652	-4.35049669	FALSE	FALSE
Q15776	ZKSCAN8	-6.758069e-01	3.985213	-1.887010e+00	1.049369e-01	0.8183521652	-4.35059953	FALSE	FALSE
O75385	ULK1	2.914376e-01	4.050242	1.656846e+00	1.454126e-01	0.8247314717	-4.35178224	FALSE	FALSE
P05423	POLR3D	2.415033e-01	4.047049	1.661989e+00	1.443624e-01	0.8247314717	-4.35184045	FALSE	FALSE
O96005	CLPTM1	-2.888880e-01	4.041413	-1.630890e+00	1.508239e-01	0.8247314717	-4.35416162	FALSE	FALSE
Q15369	ELOC	-3.784235e-01	4.031365	-1.927729e+00	9.902686e-02	0.8183521652	-4.35521615	FALSE	FALSE
Q02952	AKAP12	7.563044e-01	3.952218	1.930541e+00	9.863114e-02	0.8183521652	-4.35539722	FALSE	FALSE
Q8IWY9	CDAN1	-4.540738e-01	4.023889	-1.697652e+00	1.372774e-01	0.8247314717	-4.35571802	FALSE	FALSE
P24928	POLR2A	1.130024e-01	4.057281	1.867572e+00	1.078795e-01	0.8183521652	-4.35660685	FALSE	FALSE
Q9NR31	SAR1A	-1.452432e-01	4.055327	-2.079309e+00	7.979474e-02	0.8183521652	-4.35775325	FALSE	FALSE
Q9BVJ7	DUSP23	-3.695224e-01	4.035017	-1.634408e+00	1.500794e-01	0.8247314717	-4.35789907	FALSE	FALSE
Q86X53	ERICH1	-3.143620e-01	4.046872	-1.647540e+00	1.473311e-01	0.8247314717	-4.35791855	FALSE	FALSE
Q7Z6M1	RABEPK	2.407625e-01	4.049222	1.606144e+00	1.561605e-01	0.8247314717	-4.35833695	FALSE	FALSE
O75976	CPD	1.328411e-01	4.057472	1.671343e+00	1.424710e-01	0.8247314717	-4.35841284	FALSE	FALSE
Q9H7Z6	KAT8	1.965415e-01	4.052198	1.672003e+00	1.423384e-01	0.8247314717	-4.35982650	FALSE	FALSE
Q16698	DECR1	2.608393e-01	4.047153	2.188205e+00	6.834148e-02	0.8183521652	-4.36044695	FALSE	FALSE
P48651	PTDSS1	-3.872595e-01	4.024368	-1.599912e+00	1.575322e-01	0.8247314717	-4.36064705	FALSE	FALSE
Q9ULF5	SLC39A10	-4.086270e-01	4.036339	-1.690073e+00	1.387546e-01	0.8247314717	-4.36130780	FALSE	FALSE
Q9BTX1	NDC1	-2.832132e-01	4.050302	-1.626714e+00	1.517123e-01	0.8247314717	-4.36184712	FALSE	FALSE
Q9NV66	TYW1	4.855292e-01	4.034295	1.874802e+00	1.067756e-01	0.8183521652	-4.36333421	FALSE	FALSE
Q7RTP6	MICAL3	-2.957544e-01	4.046656	-1.607312e+00	1.559046e-01	0.8247314717	-4.36333967	FALSE	FALSE
Q15398	DLGAP5	1.761909e-01	4.055416	1.608819e+00	1.555751e-01	0.8247314717	-4.36513308	FALSE	FALSE
Q5TBB1	RNASEH2B	-2.149985e-01	4.049675	-1.750787e+00	1.273366e-01	0.8183521652	-4.36523742	FALSE	FALSE
Q8N0X7	SPART	4.123620e-01	4.021397	1.586060e+00	1.606221e-01	0.8247314717	-4.36686679	FALSE	FALSE
O76021	RSL1D1	1.528694e-01	4.054711	1.938162e+00	9.756635e-02	0.8183521652	-4.36771178	FALSE	FALSE
Q02252	ALDH6A1	1.713560e-01	4.054369	1.672266e+00	1.422857e-01	0.8247314717	-4.36816910	FALSE	FALSE
Q9UI09	NDUFA12	-1.890614e-01	4.053691	-1.619943e+00	1.531630e-01	0.8247314717	-4.36855551	FALSE	FALSE
Q9P246	STIM2	5.811105e-01	3.999944	1.692833e+00	1.382149e-01	0.8247314717	-4.36924298	FALSE	FALSE
P15336	ATF2	2.274162e-01	4.049314	1.620537e+00	1.530352e-01	0.8247314717	-4.36971933	FALSE	FALSE
Q719H9	KCTD1	-2.941376e-01	4.044840	-1.588701e+00	1.600286e-01	0.8247314717	-4.36973862	FALSE	FALSE
Q92896	GLG1	1.663078e-01	4.054295	1.730140e+00	1.311141e-01	0.8183521652	-4.37029846	FALSE	FALSE
Q00403	GTF2B	1.462882e-01	4.055487	1.805072e+00	1.179006e-01	0.8183521652	-4.37192293	FALSE	FALSE
Q99707	MTR	1.873088e-01	4.055031	1.586797e+00	1.604563e-01	0.8247314717	-4.37245825	FALSE	FALSE
P78549	NTHL1	-3.786480e-01	4.031777	-1.585823e+00	1.606753e-01	0.8247314717	-4.37273472	FALSE	FALSE
Q9H857	NT5DC2	2.325871e-01	4.052178	1.577434e+00	1.625747e-01	0.8247314717	-4.37319065	FALSE	FALSE
Q8WWI1	LMO7	3.253717e-01	4.038524	1.579382e+00	1.621318e-01	0.8247314717	-4.37347419	FALSE	FALSE
Q06547	GABPB1	2.105281e-01	4.050389	1.750123e+00	1.274563e-01	0.8183521652	-4.37427961	FALSE	FALSE
P30084	ECHS1	1.451115e-01	4.055223	2.003967e+00	8.883551e-02	0.8183521652	-4.37566001	FALSE	FALSE
Q9NUL7	DDX28	-2.984522e-01	4.044887	-1.580201e+00	1.619460e-01	0.8247314717	-4.37615297	FALSE	FALSE
Q9P2R6	RERE	-3.186805e-01	4.043818	-1.596208e+00	1.583528e-01	0.8247314717	-4.37770692	FALSE	FALSE
Q7Z6V5	ADAT2	3.685966e-01	4.028729	1.569117e+00	1.644787e-01	0.8247314717	-4.37849571	FALSE	FALSE
O60499	STX10	1.917360e-01	4.054521	1.579446e+00	1.621173e-01	0.8247314717	-4.37857304	FALSE	FALSE
O00330	PDHX	1.935910e-01	4.052615	1.630317e+00	1.509456e-01	0.8247314717	-4.37954100	FALSE	FALSE
Q9UPY3	DICER1	1.658510e-01	4.056609	1.583391e+00	1.612238e-01	0.8247314717	-4.37996877	FALSE	FALSE
Q9Y5J1	UTP18	-1.508449e-01	4.055072	-1.785568e+00	1.212099e-01	0.8183521652	-4.38048575	FALSE	FALSE
P10586	PTPRF	3.204209e-01	4.046909	1.620948e+00	1.529469e-01	0.8247314717	-4.38065919	FALSE	FALSE
Q16512	PKN1	9.508450e-02	4.057625	2.149036e+00	7.225545e-02	0.8183521652	-4.38130270	FALSE	FALSE
Q96DU3	SLAMF6	-2.540100e-01	4.049887	-1.566104e+00	1.651734e-01	0.8247314717	-4.38191259	FALSE	FALSE
Q9Y3I0	RTCB	9.658026e-02	4.057550	2.210548e+00	6.620618e-02	0.8183521652	-4.38204538	FALSE	FALSE
Q9UNI6	DUSP12	2.276684e-01	4.049507	1.588594e+00	1.600525e-01	0.8247314717	-4.38309380	FALSE	FALSE
P53992	SEC24C	1.272890e-01	4.056310	1.972015e+00	9.297314e-02	0.8183521652	-4.38319565	FALSE	FALSE
O43747	AP1G1	-1.270903e-01	4.056382	-1.889166e+00	1.046154e-01	0.8183521652	-4.38428107	FALSE	FALSE
Q86WA8	LONP2	-3.252287e-01	4.039773	-1.566735e+00	1.650279e-01	0.8247314717	-4.38598437	FALSE	FALSE
O00221	NFKBIE	3.254009e-01	4.041718	1.580291e+00	1.619256e-01	0.8247314717	-4.38622764	FALSE	FALSE
Q13405	MRPL49	-1.320680e-01	4.056798	-1.699528e+00	1.369140e-01	0.8247314717	-4.38691052	FALSE	FALSE
Q8WUY1	THEM6	-2.201528e-01	4.050514	-1.576541e+00	1.627783e-01	0.8247314717	-4.38692060	FALSE	FALSE
Q9ULK4	MED23	-1.689254e-01	4.054544	-1.637737e+00	1.493783e-01	0.8247314717	-4.38709462	FALSE	FALSE
P51608	MECP2	2.128904e-01	4.053168	1.556923e+00	1.673080e-01	0.8247314717	-4.38806968	FALSE	FALSE
Q96QD9	FYTTD1	-4.051047e-01	4.033402	-1.639552e+00	1.489971e-01	0.8247314717	-4.38908486	FALSE	FALSE
P40855	PEX19	-3.378448e-01	4.037637	-1.562402e+00	1.660312e-01	0.8247314717	-4.38971608	FALSE	FALSE
Q92733	PRCC	-1.941186e-01	4.051930	-1.694058e+00	1.379760e-01	0.8247314717	-4.38972279	FALSE	FALSE
Q9Y2K2	SIK3	-2.685731e-01	4.047361	-1.552454e+00	1.683560e-01	0.8260105478	-4.39013814	FALSE	FALSE
Q14CZ7	FASTKD3	-3.332548e-01	4.044730	-1.609030e+00	1.555289e-01	0.8247314717	-4.39014064	FALSE	FALSE
Q99836	MYD88	-1.848490e-01	4.053201	-1.622676e+00	1.525760e-01	0.8247314717	-4.39233784	FALSE	FALSE
Q5T0D9	TPRG1L	3.725132e-01	4.036922	1.593861e+00	1.588749e-01	0.8247314717	-4.39348056	FALSE	FALSE
Q9UBE0	SAE1	1.412637e-01	4.055483	2.060023e+00	8.201698e-02	0.8183521652	-4.39394311	FALSE	FALSE
O60762	DPM1	-2.898584e-01	4.039953	-1.750186e+00	1.274449e-01	0.8183521652	-4.39415985	FALSE	FALSE
Q00765	REEP5	2.145995e-01	4.049526	1.623352e+00	1.524310e-01	0.8247314717	-4.39430123	FALSE	FALSE
Q8NF91	SYNE1	2.262409e-01	4.049610	1.561249e+00	1.662989e-01	0.8247314717	-4.39510412	FALSE	FALSE
P05026	ATP1B1	-3.669043e-01	4.031719	-1.541118e+00	1.710426e-01	0.8303003495	-4.39713750	FALSE	FALSE
Q5VWJ9	SNX30	-8.619246e-01	3.942353	-1.827592e+00	1.141891e-01	0.8183521652	-4.39785755	FALSE	FALSE
Q9P2N6	KANSL3	1.610887e-01	4.055781	1.594049e+00	1.588330e-01	0.8247314717	-4.39803358	FALSE	FALSE
P62269	RPS18	-4.410565e-01	4.030482	-2.492042e+00	4.449291e-02	0.8183521652	-4.39826062	FALSE	FALSE
P21964	COMT	-1.292164e-01	4.056852	-1.698866e+00	1.370421e-01	0.8247314717	-4.39892165	FALSE	FALSE
Q92621	NUP205	-8.779174e-02	4.058282	-1.850227e+00	1.105737e-01	0.8183521652	-4.39900569	FALSE	FALSE
Q92766	RREB1	-4.626864e-01	4.034962	-1.745996e+00	1.282037e-01	0.8183521652	-4.39988260	FALSE	FALSE
P17029	ZKSCAN1	-3.052663e-01	4.037947	-1.546316e+00	1.698059e-01	0.8299136278	-4.40223889	FALSE	FALSE
Q9BYG5	PARD6B	-3.097858e-01	4.041669	-1.534397e+00	1.726540e-01	0.8323269564	-4.40452529	FALSE	FALSE
Q9UBU7	DBF4	-4.457543e-01	4.035659	-1.694763e+00	1.378386e-01	0.8247314717	-4.40500461	FALSE	FALSE
Q9H0X9	OSBPL5	-2.573160e-01	4.049224	-1.529067e+00	1.739420e-01	0.8330603756	-4.40501640	FALSE	FALSE
Q9Y287	ITM2B	3.188086e-01	4.038990	1.527957e+00	1.742115e-01	0.8330603756	-4.40591085	FALSE	FALSE
Q00325	SLC25A3	1.134835e-01	4.057045	2.654171e+00	3.549286e-02	0.8183521652	-4.40627381	FALSE	FALSE
Q9H9H4	VPS37B	6.617238e-01	3.947994	1.582041e+00	1.615290e-01	0.8247314717	-4.40629627	FALSE	FALSE
Q9BTV4	TMEM43	-2.794423e-01	4.042060	-1.637897e+00	1.493447e-01	0.8247314717	-4.40818152	FALSE	FALSE
Q8IY17	PNPLA6	-6.059784e-01	3.968168	-1.526943e+00	1.744578e-01	0.8330603756	-4.40843751	FALSE	FALSE
Q16526	CRY1	-2.803926e-01	4.049665	-1.540032e+00	1.713020e-01	0.8303003495	-4.40913788	FALSE	FALSE
P55039	DRG2	-2.292864e-01	4.048409	-1.801600e+00	1.184832e-01	0.8183521652	-4.40952214	FALSE	FALSE
Q9Y4D1	DAAM1	3.903068e-01	4.040555	1.626140e+00	1.518349e-01	0.8247314717	-4.41077874	FALSE	FALSE
Q5QJ74	TBCEL	-3.451101e-01	4.041809	-1.560000e+00	1.665897e-01	0.8247314717	-4.41154080	FALSE	FALSE
O95989	NUDT3	1.296620e-01	4.056142	2.054227e+00	8.269690e-02	0.8183521652	-4.41164372	FALSE	FALSE
P16284	PECAM1	2.119489e-01	4.051634	1.539935e+00	1.713251e-01	0.8303003495	-4.41178792	FALSE	FALSE
Q9Y6J9	TAF6L	-3.186310e-01	4.040526	-1.526237e+00	1.746298e-01	0.8330603756	-4.41234441	FALSE	FALSE
Q8WUF5	PPP1R13L	5.967767e-01	3.996939	1.656457e+00	1.454922e-01	0.8247314717	-4.41336725	FALSE	FALSE
Q96L73	NSD1	-3.736081e-01	4.036644	-1.564753e+00	1.654859e-01	0.8247314717	-4.41397900	FALSE	FALSE
P22033	MMUT	1.916209e-01	4.051912	1.644308e+00	1.480030e-01	0.8247314717	-4.41577715	FALSE	FALSE
Q9UM22	EPDR1	4.184972e-01	4.018747	1.511256e+00	1.783114e-01	0.8368108020	-4.41603933	FALSE	FALSE
Q02078	MEF2A	2.615876e-01	4.045916	1.518072e+00	1.766274e-01	0.8368108020	-4.41644944	FALSE	FALSE
P01893	HLA-H	4.434163e-01	4.017849	1.817261e+00	1.158774e-01	0.8183521652	-4.41654136	FALSE	FALSE
O95147	DUSP14	-3.475121e-01	4.032157	-1.509049e+00	1.788597e-01	0.8368108020	-4.41774115	FALSE	FALSE
Q9P035	HACD3	-2.763142e-01	4.042766	-1.731708e+00	1.308235e-01	0.8183521652	-4.41786656	FALSE	FALSE
Q9NZ01	TECR	-2.898271e-01	4.040481	-1.774975e+00	1.230450e-01	0.8183521652	-4.41804184	FALSE	FALSE
Q16774	GUK1	2.578851e-01	4.045703	1.872163e+00	1.071773e-01	0.8183521652	-4.41907447	FALSE	FALSE
Q969G6	RFK	-2.787025e-01	4.042477	-1.833736e+00	1.131965e-01	0.8183521652	-4.41934442	FALSE	FALSE
Q9Y3T9	NOC2L	1.173378e-01	4.057086	1.766582e+00	1.245179e-01	0.8183521652	-4.41964756	FALSE	FALSE
Q9UIJ7	AK3	-3.377696e-01	4.033837	-1.662703e+00	1.442172e-01	0.8247314717	-4.41975214	FALSE	FALSE
Q16644	MAPKAPK3	-4.110688e-01	4.021704	-1.505264e+00	1.798040e-01	0.8368108020	-4.41983000	FALSE	FALSE
Q8IVD9	NUDCD3	3.396168e-01	4.034410	1.506695e+00	1.794466e-01	0.8368108020	-4.42164052	FALSE	FALSE
Q9NXR8	ING3	2.776610e-01	4.042592	1.525700e+00	1.747604e-01	0.8330603756	-4.42335705	FALSE	FALSE
Q8IZ81	ELMOD2	2.466321e-01	4.046175	1.549838e+00	1.689724e-01	0.8276852307	-4.42347723	FALSE	FALSE
Q9P281	BAHCC1	-5.620275e-01	3.999888	-1.614712e+00	1.542929e-01	0.8247314717	-4.42358162	FALSE	FALSE
Q86T24	ZBTB33	2.203706e-01	4.050974	1.509490e+00	1.787503e-01	0.8368108020	-4.42441706	FALSE	FALSE
Q9UKA9	PTBP2	5.090720e-01	4.009501	2.145360e+00	7.263432e-02	0.8183521652	-4.42515824	FALSE	FALSE
P30305	CDC25B	2.577780e-01	4.046801	1.502906e+00	1.803945e-01	0.8368108020	-4.42539198	FALSE	FALSE
Q8WVS4	WDR60	4.594928e-01	4.023984	1.607256e+00	1.559169e-01	0.8247314717	-4.42628806	FALSE	FALSE
Q96GM5	SMARCD1	1.420475e-01	4.055523	1.794375e+00	1.197047e-01	0.8183521652	-4.42629588	FALSE	FALSE
Q14554	PDIA5	1.926141e-01	4.055129	1.500750e+00	1.809361e-01	0.8368108020	-4.42636785	FALSE	FALSE
Q8TD55	PLEKHO2	-4.917625e-01	4.012517	-1.522894e+00	1.754452e-01	0.8350437333	-4.42796441	FALSE	FALSE
Q13322	GRB10	4.583125e-01	4.020217	1.555035e+00	1.677500e-01	0.8258399987	-4.42897249	FALSE	FALSE
Q8IXB1	DNAJC10	2.672137e-01	4.043467	1.527929e+00	1.742184e-01	0.8330603756	-4.43034562	FALSE	FALSE
O96028	NSD2	1.893308e-01	4.052019	1.766817e+00	1.244765e-01	0.8183521652	-4.43045467	FALSE	FALSE
Q9NXR1	NDE1	2.918206e-01	4.039607	1.538560e+00	1.716542e-01	0.8303003495	-4.43077295	FALSE	FALSE
Q9Y5K8	ATP6V1D	3.006793e-01	4.038148	1.545510e+00	1.699971e-01	0.8299136278	-4.43095648	FALSE	FALSE
Q9Y6A5	TACC3	1.141939e-01	4.057558	1.687835e+00	1.391937e-01	0.8247314717	-4.43099258	FALSE	FALSE
Q12888	TP53BP1	1.646344e-01	4.053916	1.879275e+00	1.060983e-01	0.8183521652	-4.43101873	FALSE	FALSE
Q92696	RABGGTA	1.556651e-01	4.056199	1.546792e+00	1.696929e-01	0.8299136278	-4.43106213	FALSE	FALSE
Q9NUQ2	AGPAT5	-1.182244e-01	4.057464	-1.667837e+00	1.431771e-01	0.8247314717	-4.43150729	FALSE	FALSE
Q9H8W3	FAM204A	3.626540e-01	4.027976	1.484549e+00	1.850537e-01	0.8368108020	-4.43254907	FALSE	FALSE
P27694	RPA1	1.577238e-01	4.054676	2.105836e+00	7.683692e-02	0.8183521652	-4.43255581	FALSE	FALSE
Q5T653	MRPL2	3.413776e-01	4.031469	1.682326e+00	1.402804e-01	0.8247314717	-4.43300114	FALSE	FALSE
Q70Z53	FRA10AC1	2.203143e-01	4.049803	1.531804e+00	1.732797e-01	0.8330288848	-4.43329632	FALSE	FALSE
Q96BM9	ARL8A	1.604296e-01	4.054343	2.000442e+00	8.928291e-02	0.8183521652	-4.43386739	FALSE	FALSE
O00746	NME4	2.393707e-01	4.048090	1.507092e+00	1.793475e-01	0.8368108020	-4.43427620	FALSE	FALSE
Q8N3X1	FNBP4	2.332106e-01	4.046845	1.659955e+00	1.447768e-01	0.8247314717	-4.43487142	FALSE	FALSE
P22087	FBL	-1.438777e-01	4.055558	-2.225187e+00	6.484433e-02	0.8183521652	-4.43553310	FALSE	FALSE
Q9NV56	MRGBP	1.541564e-01	4.055773	1.571440e+00	1.639448e-01	0.8247314717	-4.43661172	FALSE	FALSE
O75528	TADA3	2.021647e-01	4.053780	1.485918e+00	1.847023e-01	0.8368108020	-4.43664481	FALSE	FALSE
Q2TAK8	PWWP3A	4.554232e-01	4.012632	1.520743e+00	1.759715e-01	0.8368108020	-4.43675423	FALSE	FALSE
Q6IC98	GRAMD4	-2.704824e-01	4.048752	-1.480584e+00	1.860743e-01	0.8368108020	-4.43682744	FALSE	FALSE
Q9BQ67	GRWD1	1.616047e-01	4.054014	1.890654e+00	1.043941e-01	0.8183521652	-4.43685586	FALSE	FALSE
Q14643	ITPR1	-5.625415e-01	3.998485	-1.539102e+00	1.715245e-01	0.8303003495	-4.43716719	FALSE	FALSE
P24752	ACAT1	1.358147e-01	4.055891	2.179616e+00	6.918086e-02	0.8183521652	-4.43719331	FALSE	FALSE
Q5VVJ2	MYSM1	-3.991249e-01	4.029065	-1.492858e+00	1.829312e-01	0.8368108020	-4.43906940	FALSE	FALSE
Q92947	GCDH	1.407383e-01	4.055528	1.761183e+00	1.254746e-01	0.8183521652	-4.43969019	FALSE	FALSE
O75208	COQ9	-3.157613e-01	4.036942	-1.479098e+00	1.864583e-01	0.8368108020	-4.43984069	FALSE	FALSE
Q9H7B2	RPF2	2.106403e-01	4.050206	1.545098e+00	1.700949e-01	0.8299136278	-4.44094441	FALSE	FALSE
Q9NVH6	TMLHE	-3.814544e-01	4.031905	-1.500406e+00	1.810226e-01	0.8368108020	-4.44101907	FALSE	FALSE
O14545	TRAFD1	-2.042922e-01	4.053089	-1.486237e+00	1.846205e-01	0.8368108020	-4.44173982	FALSE	FALSE
Q86U90	YRDC	2.082290e-01	4.050216	1.609754e+00	1.553710e-01	0.8247314717	-4.44236052	FALSE	FALSE
Q9NVW2	RLIM	3.311809e-01	4.037768	1.470664e+00	1.886508e-01	0.8368108020	-4.44322300	FALSE	FALSE
Q96DY7	MTBP	-5.231323e-01	4.006688	-1.537313e+00	1.719532e-01	0.8303003495	-4.44323199	FALSE	FALSE
Q9BWJ5	SF3B5	-5.403902e-01	3.984738	-1.583959e+00	1.610955e-01	0.8247314717	-4.44373163	FALSE	FALSE
Q05823	RNASEL	-4.715988e-01	4.015168	-1.534074e+00	1.727319e-01	0.8323269564	-4.44405072	FALSE	FALSE
Q5SW79	CEP170	1.719724e-01	4.054108	1.560682e+00	1.664309e-01	0.8247314717	-4.44461920	FALSE	FALSE
Q8NCE2	MTMR14	2.269836e-01	4.051172	1.466849e+00	1.896503e-01	0.8368108020	-4.44613921	FALSE	FALSE
Q96FC9	DDX11	-3.698438e-01	4.030442	-1.460762e+00	1.912554e-01	0.8368108020	-4.44653970	FALSE	FALSE
O43663	PRC1	1.874412e-01	4.052336	1.580371e+00	1.619074e-01	0.8247314717	-4.44668530	FALSE	FALSE
Q8TF68	ZNF384	-6.414308e-01	3.970244	-1.586063e+00	1.606214e-01	0.8247314717	-4.44677951	FALSE	FALSE
Q86XP1	DGKH	-4.175753e-01	4.031327	-1.531935e+00	1.732479e-01	0.8330288848	-4.44729012	FALSE	FALSE
Q00613	HSF1	1.354714e-01	4.057100	1.563895e+00	1.656847e-01	0.8247314717	-4.44831469	FALSE	FALSE
Q8TDD1	DDX54	1.884303e-01	4.051960	1.614836e+00	1.542660e-01	0.8247314717	-4.44891092	FALSE	FALSE
Q9Y3P9	RABGAP1	1.763564e-01	4.054721	1.496896e+00	1.819079e-01	0.8368108020	-4.45051019	FALSE	FALSE
Q9P260	RELCH	-4.970927e-01	4.012453	-1.556958e+00	1.672996e-01	0.8247314717	-4.45111680	FALSE	FALSE
Q9UIF9	BAZ2A	3.226164e-01	4.038955	1.454098e+00	1.930266e-01	0.8368108020	-4.45213451	FALSE	FALSE
P82673	MRPS35	1.909148e-01	4.051826	1.653245e+00	1.461520e-01	0.8247314717	-4.45244504	FALSE	FALSE
Q9UBF6	RNF7	3.797429e-01	4.024253	1.635425e+00	1.498650e-01	0.8247314717	-4.45413139	FALSE	FALSE
Q9Y450	HBS1L	1.642360e-01	4.053810	1.825944e+00	1.144567e-01	0.8183521652	-4.45529927	FALSE	FALSE
O75581	LRP6	5.226961e-01	4.004085	1.498062e+00	1.816133e-01	0.8368108020	-4.45753916	FALSE	FALSE
P35080	PFN2	2.438189e-01	4.045361	1.731200e+00	1.309176e-01	0.8183521652	-4.45782664	FALSE	FALSE
Q9Y624	F11R	3.793954e-01	4.030415	1.462397e+00	1.908231e-01	0.8368108020	-4.45821919	FALSE	FALSE
Q9P000	COMMD9	2.097928e-01	4.050488	1.502754e+00	1.804327e-01	0.8368108020	-4.45886648	FALSE	FALSE
Q49A26	GLYR1	-1.470983e-01	4.055532	-1.604477e+00	1.565264e-01	0.8247314717	-4.45951382	FALSE	FALSE
Q9BS16	CENPK	2.959998e-01	4.044140	1.438392e+00	1.972609e-01	0.8368108020	-4.46076442	FALSE	FALSE
P59768	GNG2	-2.929924e-01	4.042824	-1.909350e+00	1.016525e-01	0.8183521652	-4.46294119	FALSE	FALSE
Q9C086	INO80B	-4.297263e-01	4.019132	-1.434043e+00	1.984482e-01	0.8368108020	-4.46326210	FALSE	FALSE
Q9P1U1	ACTR3B	4.594789e-01	4.013124	1.482476e+00	1.855866e-01	0.8368108020	-4.46396076	FALSE	FALSE
P53794	SLC5A3	3.812113e-01	4.032566	1.458964e+00	1.917318e-01	0.8368108020	-4.46514273	FALSE	FALSE
Q8WUY9	DEPDC1B	-4.110914e-01	4.030842	-1.487955e+00	1.841808e-01	0.8368108020	-4.46590971	FALSE	FALSE
Q14157	UBAP2L	-1.712194e-01	4.053423	-1.863428e+00	1.085174e-01	0.8183521652	-4.46602227	FALSE	FALSE
Q14457	BECN1	2.006261e-01	4.052337	1.463925e+00	1.904199e-01	0.8368108020	-4.46622481	FALSE	FALSE
P53350	PLK1	2.641768e-01	4.046760	1.423727e+00	2.012905e-01	0.8368108020	-4.46788996	FALSE	FALSE
Q8N2M8	CLASRP	2.372404e-01	4.049698	1.428740e+00	1.999046e-01	0.8368108020	-4.46872003	FALSE	FALSE
P78560	CRADD	-2.484306e-01	4.046870	-1.433233e+00	1.986700e-01	0.8368108020	-4.46892646	FALSE	FALSE
Q13191	CBLB	3.017697e-01	4.050487	1.457412e+00	1.921438e-01	0.8368108020	-4.46906808	FALSE	FALSE
Q8N9I9	DTX3	3.389882e-01	4.037874	1.431233e+00	1.992187e-01	0.8368108020	-4.46953970	FALSE	FALSE
Q96L58	B3GALT6	-3.496552e-01	4.029116	-1.419882e+00	2.023591e-01	0.8368108020	-4.46976181	FALSE	FALSE
Q9Y6N1	COX11	2.946239e-01	4.038531	1.472345e+00	1.882120e-01	0.8368108020	-4.46984118	FALSE	FALSE
Q9BYT8	NLN	1.496004e-01	4.055179	1.628663e+00	1.512971e-01	0.8247314717	-4.46984450	FALSE	FALSE
Q9BSY4	CHCHD5	-3.384744e-01	4.031643	-1.419316e+00	2.025170e-01	0.8368108020	-4.47031761	FALSE	FALSE
Q9NQ89	C12orf4	5.323623e-01	3.999703	1.496367e+00	1.820416e-01	0.8368108020	-4.47041634	FALSE	FALSE
Q8N3J3	C17orf53	-4.452884e-01	4.035369	-1.552417e+00	1.683648e-01	0.8260105478	-4.47231225	FALSE	FALSE
P41227	NAA10	1.707975e-01	4.053570	1.941532e+00	9.709924e-02	0.8183521652	-4.47330057	FALSE	FALSE
Q5TA50	CPTP	4.823672e-01	4.003958	1.426943e+00	2.004005e-01	0.8368108020	-4.47330924	FALSE	FALSE
Q9NVX0	HAUS2	2.707221e-01	4.043373	1.424243e+00	2.011475e-01	0.8368108020	-4.47391564	FALSE	FALSE
P49023	PXN	-3.176234e-01	4.038775	-1.413008e+00	2.042829e-01	0.8368108020	-4.47401814	FALSE	FALSE
Q8N9V3	WDSUB1	3.592462e-01	4.027986	1.449617e+00	1.942260e-01	0.8368108020	-4.47508486	FALSE	FALSE
Q9HBK9	AS3MT	2.840159e-01	4.040523	1.447052e+00	1.949157e-01	0.8368108020	-4.47534326	FALSE	FALSE
Q9Y6M7	SLC4A7	-2.408406e-01	4.047823	-1.426529e+00	2.005147e-01	0.8368108020	-4.47547859	FALSE	FALSE
O95183	VAMP5	4.424203e-01	3.997945	1.447446e+00	1.948097e-01	0.8368108020	-4.47588597	FALSE	FALSE
Q8IUH4	ZDHHC13	-2.375021e-01	4.046002	-1.496351e+00	1.820458e-01	0.8368108020	-4.47646375	FALSE	FALSE
Q9NUI1	DECR2	4.301286e-01	4.021626	1.436410e+00	1.978012e-01	0.8368108020	-4.47681873	FALSE	FALSE
Q8N3Z3	GTPBP8	-4.931057e-01	3.989546	-1.412169e+00	2.045189e-01	0.8368108020	-4.47834889	FALSE	FALSE
Q9NRP2	CMC2	-2.747225e-01	4.041956	-1.639669e+00	1.489726e-01	0.8247314717	-4.47850077	FALSE	FALSE
Q9BW91	NUDT9	2.052872e-01	4.049927	1.526310e+00	1.746120e-01	0.8330603756	-4.47957050	FALSE	FALSE
O75449	KATNA1	1.384143e-01	4.056569	1.539983e+00	1.713137e-01	0.8303003495	-4.48020732	FALSE	FALSE
Q6P1K2	PMF1	1.489772e-01	4.055345	1.573992e+00	1.633603e-01	0.8247314717	-4.48038833	FALSE	FALSE
Q9UKN8	GTF3C4	1.165149e-01	4.056690	1.957172e+00	9.495999e-02	0.8183521652	-4.48133164	FALSE	FALSE
Q13535	ATR	-2.056280e-01	4.054296	-1.403341e+00	2.070163e-01	0.8368108020	-4.48188628	FALSE	FALSE
Q8WZ60	KLHL6	-5.845221e-01	4.015541	-1.620322e+00	1.530814e-01	0.8247314717	-4.48209186	FALSE	FALSE
P49005	POLD2	1.280406e-01	4.056270	1.733125e+00	1.305614e-01	0.8183521652	-4.48334580	FALSE	FALSE
Q96IK1	BOD1	-3.615760e-01	4.037370	-1.414211e+00	2.039451e-01	0.8368108020	-4.48350318	FALSE	FALSE
Q5VZE5	NAA35	-1.959616e-01	4.051452	-1.488222e+00	1.841126e-01	0.8368108020	-4.48363228	FALSE	FALSE
Q9UJS0	SLC25A13	-2.423514e-01	4.045830	-1.515147e+00	1.773482e-01	0.8368108020	-4.48576607	FALSE	FALSE
O60518	RANBP6	-2.527823e-01	4.043456	-1.499325e+00	1.812949e-01	0.8368108020	-4.48597503	FALSE	FALSE
Q9BSR8	YIPF4	2.185954e-01	4.048504	1.662284e+00	1.443025e-01	0.8247314717	-4.48597531	FALSE	FALSE
Q9NR19	ACSS2	3.754480e-01	4.031218	1.411511e+00	2.047041e-01	0.8368108020	-4.48598019	FALSE	FALSE
Q14088	RAB33A	2.023487e-01	4.051392	1.455499e+00	1.926531e-01	0.8368108020	-4.48748316	FALSE	FALSE
O95140	MFN2	1.634016e-01	4.056166	1.435653e+00	1.980077e-01	0.8368108020	-4.48799796	FALSE	FALSE
Q9H0P0	NT5C3A	2.057818e-01	4.050149	1.517514e+00	1.767647e-01	0.8368108020	-4.48854763	FALSE	FALSE
Q96IR7	HPDL	2.592938e-01	4.048755	1.383134e+00	2.128365e-01	0.8427930802	-4.48893410	FALSE	FALSE
Q9P253	VPS18	2.372350e-01	4.046973	1.698303e+00	1.371511e-01	0.8247314717	-4.48904304	FALSE	FALSE
Q9UGC7	MTRF1L	-3.956399e-01	4.033771	-1.437203e+00	1.975846e-01	0.8368108020	-4.48946426	FALSE	FALSE
Q9P0J7	KCMF1	-2.114113e-01	4.050900	-1.420371e+00	2.022229e-01	0.8368108020	-4.49014821	FALSE	FALSE
Q969J2	ZKSCAN4	-3.627992e-01	4.032354	-1.389969e+00	2.108515e-01	0.8417809820	-4.49073561	FALSE	FALSE
Q9UMZ2	SYNRG	1.415192e-01	4.055759	1.597940e+00	1.579687e-01	0.8247314717	-4.49112835	FALSE	FALSE
Q92564	DCUN1D4	4.737417e-01	4.002240	1.387307e+00	2.116225e-01	0.8422871551	-4.49124408	FALSE	FALSE
Q14160	SCRIB	1.348995e-01	4.055782	1.739207e+00	1.294421e-01	0.8183521652	-4.49124631	FALSE	FALSE
Q96C00	ZBTB9	-2.768567e-01	4.043801	-1.379052e+00	2.140301e-01	0.8431191392	-4.49184575	FALSE	FALSE
Q8NCL4	GALNT6	-2.688268e-01	4.042932	-1.421763e+00	2.018358e-01	0.8368108020	-4.49380712	FALSE	FALSE
Q9BVI0	PHF20	2.091171e-01	4.054103	1.379280e+00	2.139631e-01	0.8431191392	-4.49412158	FALSE	FALSE
Q9Y6D9	MAD1L1	2.985482e-01	4.037640	1.425636e+00	2.007616e-01	0.8368108020	-4.49518240	FALSE	FALSE
Q06945	SOX4	-3.286044e-01	4.032543	-1.401772e+00	2.074630e-01	0.8376089828	-4.49547331	FALSE	FALSE
Q8N6H7	ARFGAP2	2.113646e-01	4.049618	1.729273e+00	1.312750e-01	0.8183521652	-4.49583741	FALSE	FALSE
Q86YH6	PDSS2	-2.807073e-01	4.041923	-1.374910e+00	2.152472e-01	0.8441492703	-4.49586942	FALSE	FALSE
Q9NP97	DYNLRB1	-2.424107e-01	4.048435	-2.081636e+00	7.953067e-02	0.8183521652	-4.49597944	FALSE	FALSE
Q96DB5	RMDN1	2.665546e-01	4.042741	1.566920e+00	1.649850e-01	0.8247314717	-4.49600253	FALSE	FALSE
Q8N960	CEP120	6.264533e-01	3.974416	1.444441e+00	1.956200e-01	0.8368108020	-4.49601123	FALSE	FALSE
P28908	TNFRSF8	-5.581761e-01	3.990506	-1.419466e+00	2.024753e-01	0.8368108020	-4.49611413	FALSE	FALSE
P82930	MRPS34	-1.756694e-01	4.054502	-1.439383e+00	1.969910e-01	0.8368108020	-4.49642850	FALSE	FALSE
Q9BQ24	ZFYVE21	-3.592722e-01	4.024877	-1.393249e+00	2.099048e-01	0.8406206273	-4.49654055	FALSE	FALSE
Q9NZR1	TMOD2	-3.019247e-01	4.039045	-1.368932e+00	2.170147e-01	0.8441572561	-4.49658449	FALSE	FALSE
Q01844	EWSR1	-5.783432e-01	4.007642	-2.486150e+00	4.486193e-02	0.8183521652	-4.49759104	FALSE	FALSE
O76080	ZFAND5	-1.747227e-01	4.054127	-1.448424e+00	1.945466e-01	0.8368108020	-4.49783875	FALSE	FALSE
Q6UWP2	DHRS11	-3.125834e-01	4.032652	-1.388127e+00	2.113848e-01	0.8422871551	-4.49843003	FALSE	FALSE
Q9HCE5	METTL14	-2.133864e-01	4.049379	-1.469342e+00	1.889968e-01	0.8368108020	-4.49862327	FALSE	FALSE
O75865	TRAPPC6A	-2.309973e-01	4.049529	-1.384689e+00	2.123833e-01	0.8427930802	-4.49904166	FALSE	FALSE
Q9BTV5	FSD1	-2.845008e-01	4.044863	-1.362242e+00	2.190084e-01	0.8444466798	-4.49940635	FALSE	FALSE
Q8TCF1	ZFAND1	2.207018e-01	4.049832	1.397460e+00	2.086951e-01	0.8397242523	-4.50000867	FALSE	FALSE
Q9H330	TMEM245	3.705481e-01	4.023626	1.361285e+00	2.192949e-01	0.8444466798	-4.50081280	FALSE	FALSE
Q92674	CENPI	-2.524410e-01	4.050524	-1.358903e+00	2.200095e-01	0.8444466798	-4.50096045	FALSE	FALSE
Q9UJ41	RABGEF1	2.066911e-01	4.050563	1.434722e+00	1.982623e-01	0.8368108020	-4.50131330	FALSE	FALSE
O95786	DDX58	1.877787e-01	4.052931	1.431548e+00	1.991321e-01	0.8368108020	-4.50139513	FALSE	FALSE
Q7L8L6	FASTKD5	1.426763e-01	4.055936	1.531995e+00	1.732334e-01	0.8330288848	-4.50144581	FALSE	FALSE
Q9Y6K1	DNMT3A	-1.720201e-01	4.054160	-1.456967e+00	1.922622e-01	0.8368108020	-4.50172841	FALSE	FALSE
P57775	FBXW4	3.671931e-01	4.030958	1.370166e+00	2.166489e-01	0.8441572561	-4.50218033	FALSE	FALSE
Q8N6N3	C1orf52	-3.138598e-01	4.038904	-1.354704e+00	2.212742e-01	0.8444466798	-4.50329101	FALSE	FALSE
Q9HCJ3	RAVER2	3.031799e-01	4.037186	1.361012e+00	2.193767e-01	0.8444466798	-4.50408769	FALSE	FALSE
P62316	SNRPD2	1.500016e-01	4.055365	2.454497e+00	4.689970e-02	0.8183521652	-4.50437196	FALSE	FALSE
Q15185	PTGES3	1.701417e-01	4.054883	2.761955e+00	3.058764e-02	0.8183521652	-4.50462873	FALSE	FALSE
Q8TD31	CCHCR1	4.181761e-01	4.023826	1.374022e+00	2.155090e-01	0.8441572561	-4.50481482	FALSE	FALSE
Q9NU19	TBC1D22B	2.720585e-01	4.043966	1.353933e+00	2.215071e-01	0.8444466798	-4.50588418	FALSE	FALSE
Q15007	WTAP	2.059603e-01	4.050086	1.744508e+00	1.284740e-01	0.8183521652	-4.50592630	FALSE	FALSE
Q5XPI4	RNF123	-2.714170e-01	4.050053	-1.349514e+00	2.228464e-01	0.8444466798	-4.50663343	FALSE	FALSE
Q6PIJ6	FBXO38	2.535080e-01	4.044707	1.373797e+00	2.155751e-01	0.8441572561	-4.50666262	FALSE	FALSE
O00231	PSMD11	1.821929e-01	4.052904	2.109239e+00	7.646558e-02	0.8183521652	-4.50757658	FALSE	FALSE
Q8N5G2	MACO1	2.421790e-01	4.047607	1.370283e+00	2.166140e-01	0.8441572561	-4.50778562	FALSE	FALSE
P19623	SRM	-1.193807e-01	4.056639	-2.334336e+00	5.555398e-02	0.8183521652	-4.50795332	FALSE	FALSE
Q03001	DST	-4.432537e-01	4.024659	-1.401375e+00	2.075762e-01	0.8376089828	-4.50907581	FALSE	FALSE
Q6WCQ1	MPRIP	2.070450e-01	4.049918	1.478854e+00	1.865214e-01	0.8368108020	-4.50931305	FALSE	FALSE
O75475	PSIP1	9.636113e-02	4.057458	2.264078e+00	6.136365e-02	0.8183521652	-4.50994105	FALSE	FALSE
Q684P5	RAP1GAP2	2.843567e-01	4.040084	1.358689e+00	2.200737e-01	0.8444466798	-4.51029690	FALSE	FALSE
Q6WKZ4	RAB11FIP1	2.174812e-01	4.048979	1.420147e+00	2.022853e-01	0.8368108020	-4.51055378	FALSE	FALSE
Q9HCH0	NCKAP5L	-2.875485e-01	4.039134	-1.362305e+00	2.189893e-01	0.8444466798	-4.51063186	FALSE	FALSE
Q6P4Q7	CNNM4	4.975988e-01	3.989666	1.372432e+00	2.159782e-01	0.8441572561	-4.51119077	FALSE	FALSE
Q99829	CPNE1	5.933017e-02	4.058461	2.313039e+00	5.725262e-02	0.8183521652	-4.51134082	FALSE	FALSE
Q9Y680	FKBP7	-3.148186e-01	4.037726	-1.341096e+00	2.254177e-01	0.8444466798	-4.51203528	FALSE	FALSE
Q8IWE5	PLEKHM2	3.396397e-01	4.032594	1.334460e+00	2.274630e-01	0.8444466798	-4.51259172	FALSE	FALSE
Q9UDR5	AASS	1.767527e-01	4.053815	1.424064e+00	2.011968e-01	0.8368108020	-4.51269028	FALSE	FALSE
O60264	SMARCA5	-1.140819e-01	4.056778	-1.938714e+00	9.748973e-02	0.8183521652	-4.51462223	FALSE	FALSE
P30307	CDC25C	-2.905423e-01	4.040386	-1.341217e+00	2.253803e-01	0.8444466798	-4.51473866	FALSE	FALSE
Q9BVS4	RIOK2	2.286660e-01	4.047085	1.538788e+00	1.715995e-01	0.8303003495	-4.51638855	FALSE	FALSE
Q5SVZ6	ZMYM1	-4.228483e-01	4.010930	-1.325469e+00	2.302608e-01	0.8453352081	-4.51661341	FALSE	FALSE
Q9P2G9	KLHL8	-3.066242e-01	4.040010	-1.325061e+00	2.303884e-01	0.8453352081	-4.51675526	FALSE	FALSE
P43246	MSH2	1.439468e-01	4.055203	2.064532e+00	8.149185e-02	0.8183521652	-4.51676347	FALSE	FALSE
Q9BUR4	WRAP53	3.449086e-01	4.027154	1.450011e+00	1.941203e-01	0.8368108020	-4.51718897	FALSE	FALSE
Q8IWZ6	BBS7	4.838355e-01	4.002319	1.329972e+00	2.288558e-01	0.8445312864	-4.51807552	FALSE	FALSE
Q9Y2R2	PTPN22	-3.671713e-01	4.036573	-1.338909e+00	2.260900e-01	0.8444466798	-4.51857452	FALSE	FALSE
P42892	ECE1	2.919360e-01	4.037682	1.362687e+00	2.188753e-01	0.8444466798	-4.51905456	FALSE	FALSE
P35659	DEK	-1.420822e-01	4.055846	-2.419033e+00	4.929775e-02	0.8183521652	-4.51913258	FALSE	FALSE
Q96MY1	NOL4L	-4.247723e-01	4.022442	-1.338377e+00	2.262536e-01	0.8444466798	-4.51920204	FALSE	FALSE
Q9BZL4	PPP1R12C	2.029476e-01	4.051873	1.369071e+00	2.169734e-01	0.8441572561	-4.51938220	FALSE	FALSE
O75570	MTRF1	3.722196e-01	4.033042	1.329730e+00	2.289310e-01	0.8445312864	-4.51978865	FALSE	FALSE
Q9Y314	NOSIP	2.712565e-01	4.041162	1.598987e+00	1.577367e-01	0.8247314717	-4.51982975	FALSE	FALSE
Q14699	RFTN1	-1.972161e-01	4.050595	-1.470338e+00	1.887361e-01	0.8368108020	-4.52014625	FALSE	FALSE
Q92844	TANK	-5.644279e-01	3.965367	-1.315108e+00	2.335223e-01	0.8453352081	-4.52172559	FALSE	FALSE
Q5T6F0	DCAF12	-3.824983e-01	4.023579	-1.318588e+00	2.324223e-01	0.8453352081	-4.52173843	FALSE	FALSE
Q5JPI9	EEF1AKMT2	3.525205e-01	4.025188	1.395228e+00	2.093354e-01	0.8406206273	-4.52332409	FALSE	FALSE
Q9H1A4	ANAPC1	-1.379172e-01	4.056362	-1.502117e+00	1.805926e-01	0.8368108020	-4.52342710	FALSE	FALSE
Q9NXC5	MIOS	2.623390e-01	4.047997	1.308587e+00	2.355960e-01	0.8453352081	-4.52428925	FALSE	FALSE
Q8TF42	UBASH3B	1.953086e-01	4.050517	1.557881e+00	1.670839e-01	0.8247314717	-4.52437499	FALSE	FALSE
Q9Y606	PUS1	-1.613252e-01	4.053871	-1.640342e+00	1.488317e-01	0.8247314717	-4.52462432	FALSE	FALSE
Q9BWT1	CDCA7	2.400728e-01	4.045268	1.526170e+00	1.746461e-01	0.8330603756	-4.52502165	FALSE	FALSE
Q13686	ALKBH1	-2.452508e-01	4.049824	-1.308537e+00	2.356120e-01	0.8453352081	-4.52604681	FALSE	FALSE
Q8TEH3	DENND1A	5.094250e-01	3.995442	1.321571e+00	2.314830e-01	0.8453352081	-4.52607400	FALSE	FALSE
P42338	PIK3CB	-2.585915e-01	4.043950	-1.322964e+00	2.310455e-01	0.8453352081	-4.52649127	FALSE	FALSE
Q8WY36	BBX	2.360434e-01	4.046800	1.362046e+00	2.190670e-01	0.8444466798	-4.52744754	FALSE	FALSE
P28340	POLD1	1.045247e-01	4.057361	1.748247e+00	1.277956e-01	0.8183521652	-4.52778566	FALSE	FALSE
Q6NXT6	TAPT1	-2.187817e-01	4.049932	-1.332831e+00	2.279677e-01	0.8444466798	-4.53171936	FALSE	FALSE
Q9NZJ4	SACS	-1.923194e-01	4.055027	-1.316286e+00	2.331497e-01	0.8453352081	-4.53278471	FALSE	FALSE
O75828	CBR3	2.209451e-01	4.048862	1.362416e+00	2.189563e-01	0.8444466798	-4.53305649	FALSE	FALSE
O75746	SLC25A12	1.467896e-01	4.054979	1.619766e+00	1.532013e-01	0.8247314717	-4.53346463	FALSE	FALSE
P51116	FXR2	2.284412e-01	4.046837	1.394173e+00	2.096389e-01	0.8406206273	-4.53396845	FALSE	FALSE
Q9H0E2	TOLLIP	1.678472e-01	4.053694	1.477219e+00	1.869446e-01	0.8368108020	-4.53414462	FALSE	FALSE
Q9HBM1	SPC25	-1.751636e-01	4.052569	-1.504000e+00	1.801205e-01	0.8368108020	-4.53503298	FALSE	FALSE
O14925	TIMM23	2.400229e-01	4.047199	1.839156e+00	1.123279e-01	0.8183521652	-4.53507562	FALSE	FALSE
P55199	ELL	1.834495e-01	4.052033	1.474341e+00	1.876920e-01	0.8368108020	-4.53610567	FALSE	FALSE
Q5T013	HYI	2.672964e-01	4.045126	1.283553e+00	2.437081e-01	0.8509647243	-4.53671050	FALSE	FALSE
P26374	CHML	2.816208e-01	4.038034	1.331224e+00	2.284666e-01	0.8444466798	-4.53693112	FALSE	FALSE
O95544	NADK	3.816970e-01	4.024467	1.275344e+00	2.464210e-01	0.8552501717	-4.53777920	FALSE	FALSE
Q6YN16	HSDL2	1.599875e-01	4.053853	1.744655e+00	1.284473e-01	0.8183521652	-4.53784679	FALSE	FALSE
Q9Y366	IFT52	2.267462e-01	4.047955	1.355223e+00	2.211176e-01	0.8444466798	-4.53809217	FALSE	FALSE
O00244	ATOX1	-1.844055e-01	4.052274	-1.816510e+00	1.160010e-01	0.8183521652	-4.53856694	FALSE	FALSE
P50552	VASP	1.759972e-01	4.052680	1.470151e+00	1.887850e-01	0.8368108020	-4.53882800	FALSE	FALSE
Q9NPH2	ISYNA1	-2.481796e-01	4.043500	-1.333256e+00	2.278359e-01	0.8444466798	-4.53966405	FALSE	FALSE
Q16875	PFKFB3	-2.230116e-01	4.052689	-1.280843e+00	2.446009e-01	0.8513097493	-4.54020342	FALSE	FALSE
O43818	RRP9	2.303368e-01	4.048191	1.869629e+00	1.075643e-01	0.8183521652	-4.54065725	FALSE	FALSE
Q13303	KCNAB2	1.612476e-01	4.053811	1.718702e+00	1.332529e-01	0.8228844326	-4.54122781	FALSE	FALSE
Q15058	KIF14	-2.131079e-01	4.053593	-1.282390e+00	2.440911e-01	0.8509647243	-4.54148540	FALSE	FALSE
Q8NBN3	TMEM87A	2.975819e-01	4.035899	1.316931e+00	2.329456e-01	0.8453352081	-4.54189406	FALSE	FALSE
Q9NYZ3	GTSE1	-1.977103e-01	4.050092	-1.466613e+00	1.897124e-01	0.8368108020	-4.54192345	FALSE	FALSE
Q7L3T8	PARS2	-1.924558e-01	4.053141	-1.326426e+00	2.299614e-01	0.8453352081	-4.54254788	FALSE	FALSE
P30085	CMPK1	1.448202e-01	4.055100	2.079348e+00	7.979027e-02	0.8183521652	-4.54421779	FALSE	FALSE
Q9H1K0	RBSN	-4.840692e-01	4.000360	-1.283025e+00	2.438818e-01	0.8509647243	-4.54424377	FALSE	FALSE
Q8TC05	MDM1	3.100359e-01	4.040373	1.257402e+00	2.524423e-01	0.8561485572	-4.54457597	FALSE	FALSE
Q8NI37	PPTC7	3.653043e-01	4.023194	1.261616e+00	2.510166e-01	0.8561485572	-4.54479053	FALSE	FALSE
Q8TEA1	NSUN6	1.829740e-01	4.051368	1.484944e+00	1.849522e-01	0.8368108020	-4.54488183	FALSE	FALSE
O14662	STX16	3.296362e-01	4.028695	1.321837e+00	2.313994e-01	0.8453352081	-4.54558834	FALSE	FALSE
Q6PII3	CCDC174	1.636516e-01	4.054052	1.442983e+00	1.960143e-01	0.8368108020	-4.54610438	FALSE	FALSE
Q9UJY5	GGA1	-1.420846e-01	4.055348	-1.565749e+00	1.652556e-01	0.8247314717	-4.54614605	FALSE	FALSE
Q9HCN4	GPN1	2.137629e-01	4.048524	1.356342e+00	2.207800e-01	0.8444466798	-4.54657583	FALSE	FALSE
Q96SB4	SRPK1	2.104289e-01	4.049475	1.732564e+00	1.306650e-01	0.8183521652	-4.54692702	FALSE	FALSE
Q9BSV6	TSEN34	1.907833e-01	4.051448	1.408120e+00	2.056610e-01	0.8368108020	-4.54813599	FALSE	FALSE
Q8TAE8	GADD45GIP1	1.771142e-01	4.052102	1.546014e+00	1.698775e-01	0.8299136278	-4.54818290	FALSE	FALSE
O94973	AP2A2	-1.506096e-01	4.054542	-1.598551e+00	1.578332e-01	0.8247314717	-4.54821706	FALSE	FALSE
Q9P2K5	MYEF2	1.426318e-01	4.054945	1.689042e+00	1.389568e-01	0.8247314717	-4.54899319	FALSE	FALSE
Q96CD2	PPCDC	5.807102e-01	3.959004	1.262755e+00	2.506325e-01	0.8561485572	-4.54934097	FALSE	FALSE
Q96N66	MBOAT7	-7.295500e-01	3.901219	-1.244451e+00	2.568672e-01	0.8561485572	-4.54949533	FALSE	FALSE
Q2YD98	UVSSA	-4.108329e-01	4.008821	-1.253299e+00	2.538370e-01	0.8561485572	-4.54987099	FALSE	FALSE
Q13426	XRCC4	2.010719e-01	4.050037	1.606017e+00	1.561883e-01	0.8247314717	-4.55033254	FALSE	FALSE
Q9P2B7	CFAP97	-3.119741e-01	4.037619	-1.247797e+00	2.557178e-01	0.8561485572	-4.55052453	FALSE	FALSE
A6NED2	RCCD1	2.633647e-01	4.043260	1.285716e+00	2.429977e-01	0.8504920446	-4.55073044	FALSE	FALSE
Q8N983	MRPL43	1.402707e-01	4.055180	1.676755e+00	1.413875e-01	0.8247314717	-4.55117352	FALSE	FALSE
Q13576	IQGAP2	-1.918284e-01	4.052224	-1.333575e+00	2.277370e-01	0.8444466798	-4.55138321	FALSE	FALSE
Q9NX07	TRNAU1AP	-1.776123e-01	4.054742	-1.315136e+00	2.335136e-01	0.8453352081	-4.55195603	FALSE	FALSE
Q99550	MPHOSPH9	2.809009e-01	4.042642	1.247938e+00	2.556694e-01	0.8561485572	-4.55237504	FALSE	FALSE
P60660	MYL6	-2.840708e-01	4.044368	-2.163714e+00	7.076273e-02	0.8183521652	-4.55259546	FALSE	FALSE
Q9Y5P8	PPP2R3B	2.269108e-01	4.050068	1.268285e+00	2.487748e-01	0.8554927921	-4.55284262	FALSE	FALSE
Q9H4K7	MTG2	2.294026e-01	4.047357	1.306229e+00	2.363499e-01	0.8453352081	-4.55332073	FALSE	FALSE
Q9H8W4	PLEKHF2	2.881370e-01	4.036978	1.484854e+00	1.849754e-01	0.8368108020	-4.55400379	FALSE	FALSE
P04156	PRNP	2.248909e-01	4.047880	1.314106e+00	2.338401e-01	0.8453352081	-4.55465024	FALSE	FALSE
O94822	LTN1	-3.300332e-01	4.033303	-1.231171e+00	2.614746e-01	0.8561485572	-4.55471751	FALSE	FALSE
Q8TF40	FNIP1	6.680055e-01	3.932680	1.227912e+00	2.626157e-01	0.8571433999	-4.55488894	FALSE	FALSE
Q96GE4	CEP95	-3.204777e-01	4.034452	-1.232776e+00	2.609138e-01	0.8561485572	-4.55504730	FALSE	FALSE
Q5GLZ8	HERC4	1.787632e-01	4.054923	1.301895e+00	2.377410e-01	0.8461637539	-4.55512969	FALSE	FALSE
P32121	ARRB2	-1.319393e-01	4.055932	-1.603180e+00	1.568115e-01	0.8247314717	-4.55524085	FALSE	FALSE
Q9NQT8	KIF13B	1.656914e-01	4.054110	1.404458e+00	2.066986e-01	0.8368108020	-4.55533287	FALSE	FALSE
Q86X76	NIT1	1.593133e-01	4.054774	1.403819e+00	2.068804e-01	0.8368108020	-4.55553024	FALSE	FALSE
Q9UBS8	RNF14	2.181350e-01	4.047701	1.394860e+00	2.094412e-01	0.8406206273	-4.55584432	FALSE	FALSE
Q99575	POP1	-1.898324e-01	4.052128	-1.341173e+00	2.253941e-01	0.8444466798	-4.55597076	FALSE	FALSE
P63098	PPP3R1	-4.375526e-01	4.003093	-1.223269e+00	2.642494e-01	0.8571433999	-4.55645634	FALSE	FALSE
Q96P11	NSUN5	-1.795593e-01	4.052028	-1.438829e+00	1.971419e-01	0.8368108020	-4.55677739	FALSE	FALSE
Q8NCP5	ZBTB44	-2.341875e-01	4.049765	-1.246821e+00	2.560524e-01	0.8561485572	-4.55771384	FALSE	FALSE
Q9NQC8	IFT46	4.288702e-01	4.007776	1.219070e+00	2.657344e-01	0.8571433999	-4.55875360	FALSE	FALSE
Q86U44	METTL3	1.412201e-01	4.055438	1.514553e+00	1.774950e-01	0.8368108020	-4.55891538	FALSE	FALSE
Q6P3S6	FBXO42	2.115454e-01	4.051339	1.265422e+00	2.497352e-01	0.8554927921	-4.55998309	FALSE	FALSE
Q9NZE8	MRPL35	-1.804691e-01	4.051781	-1.453681e+00	1.931379e-01	0.8368108020	-4.55998751	FALSE	FALSE
Q6PGN9	PSRC1	3.604698e-01	4.030304	1.211649e+00	2.683760e-01	0.8571433999	-4.56017244	FALSE	FALSE
Q8IXM6	NRM	3.976132e-01	4.011889	1.234084e+00	2.604578e-01	0.8561485572	-4.56100734	FALSE	FALSE
Q9NTJ5	SACM1L	-1.583039e-01	4.053974	-1.758593e+00	1.259359e-01	0.8183521652	-4.56108006	FALSE	FALSE
Q9BSF8	BTBD10	3.667094e-01	4.021957	1.220166e+00	2.653462e-01	0.8571433999	-4.56247891	FALSE	FALSE
Q13574	DGKZ	2.722134e-01	4.041699	1.243859e+00	2.570712e-01	0.8561485572	-4.56320975	FALSE	FALSE
Q8WXE0	CASKIN2	1.722098e-01	4.054775	1.310386e+00	2.350223e-01	0.8453352081	-4.56328069	FALSE	FALSE
Q96G61	NUDT11	2.815693e-01	4.040236	1.611920e+00	1.548991e-01	0.8247314717	-4.56416825	FALSE	FALSE
O00541	PES1	-1.399451e-01	4.055325	-1.645041e+00	1.478504e-01	0.8247314717	-4.56532210	FALSE	FALSE
Q96PP9	GBP4	3.260703e-01	4.029274	1.255133e+00	2.532127e-01	0.8561485572	-4.56551374	FALSE	FALSE
Q96RK0	CIC	2.178768e-01	4.053702	1.218292e+00	2.660103e-01	0.8571433999	-4.56587406	FALSE	FALSE
P09211	GSTP1	1.731881e-01	4.054755	2.775609e+00	3.001951e-02	0.8183521652	-4.56592736	FALSE	FALSE
Q8IWB7	WDFY1	-2.494989e-01	4.044355	-1.272254e+00	2.474491e-01	0.8554927921	-4.56628999	FALSE	FALSE
Q96SD1	DCLRE1C	-3.106099e-01	4.040560	-1.191505e+00	2.756602e-01	0.8610571593	-4.56677553	FALSE	FALSE
O94762	RECQL5	2.317223e-01	4.048049	1.247808e+00	2.557140e-01	0.8561485572	-4.56680289	FALSE	FALSE
Q15526	SURF1	2.284052e-01	4.045759	1.364682e+00	2.182794e-01	0.8444466798	-4.56701980	FALSE	FALSE
P13994	CCDC130	1.953517e-01	4.054132	1.245888e+00	2.563730e-01	0.8561485572	-4.56771804	FALSE	FALSE
Q6GYQ0	RALGAPA1	-2.419209e-01	4.045583	-1.244848e+00	2.567306e-01	0.8561485572	-4.56839406	FALSE	FALSE
Q9H3R0	KDM4C	2.838738e-01	4.042860	1.197138e+00	2.736064e-01	0.8591421087	-4.56864896	FALSE	FALSE
Q9H4L4	SENP3	1.839587e-01	4.051476	1.405228e+00	2.064800e-01	0.8368108020	-4.56989608	FALSE	FALSE
Q9NP61	ARFGAP3	1.174659e-01	4.056667	1.659204e+00	1.449301e-01	0.8247314717	-4.57103401	FALSE	FALSE
Q99708	RBBP8	3.828872e-01	4.016812	1.200031e+00	2.725568e-01	0.8591421087	-4.57197250	FALSE	FALSE
Q9UGM6	WARS2	-2.696849e-01	4.039464	-1.246900e+00	2.560256e-01	0.8561485572	-4.57220976	FALSE	FALSE
Q969N2	PIGT	-1.578463e-01	4.055650	-1.323206e+00	2.309697e-01	0.8453352081	-4.57328390	FALSE	FALSE
Q8IZD4	DCP1B	2.373323e-01	4.045949	1.264837e+00	2.499316e-01	0.8554927921	-4.57344378	FALSE	FALSE
Q8N1F8	STK11IP	-2.394624e-01	4.047876	-1.212734e+00	2.679883e-01	0.8571433999	-4.57369673	FALSE	FALSE
P48729	CSNK1A1	-1.720249e-01	4.052655	-1.485265e+00	1.848697e-01	0.8368108020	-4.57389564	FALSE	FALSE
Q99519	NEU1	2.507580e-01	4.045105	1.212646e+00	2.680199e-01	0.8571433999	-4.57403503	FALSE	FALSE
Q9Y6J0	CABIN1	2.202805e-01	4.049462	1.242643e+00	2.574904e-01	0.8561485572	-4.57545555	FALSE	FALSE
Q9BRX8	PRXL2A	-1.629137e-01	4.053147	-1.540332e+00	1.712303e-01	0.8303003495	-4.57562242	FALSE	FALSE
Q96Q07	BTBD9	4.023960e-01	4.019849	1.155684e+00	2.890283e-01	0.8633904324	-4.57591351	FALSE	FALSE
Q5VTR2	RNF20	3.303088e-01	4.032197	1.596713e+00	1.582408e-01	0.8247314717	-4.57641558	FALSE	FALSE
Q8WYN0	ATG4A	-3.252112e-01	4.029795	-1.175490e+00	2.815709e-01	0.8633309552	-4.57669343	FALSE	FALSE
Q92574	TSC1	-2.816111e-01	4.044242	-1.170687e+00	2.833641e-01	0.8633904324	-4.57669476	FALSE	FALSE
Q149N8	SHPRH	-1.701283e-01	4.053554	-1.348152e+00	2.232606e-01	0.8444466798	-4.57688068	FALSE	FALSE
Q9H211	CDT1	-2.188185e-01	4.050024	-1.227954e+00	2.626012e-01	0.8571433999	-4.57692473	FALSE	FALSE
Q99941	ATF6B	3.662325e-01	4.028813	1.151744e+00	2.905314e-01	0.8633904324	-4.57711817	FALSE	FALSE
Q9Y421	FAM32A	1.920268e-01	4.050673	1.383723e+00	2.126648e-01	0.8427930802	-4.57764516	FALSE	FALSE
P35221	CTNNA1	-2.052648e-01	4.051304	-1.245407e+00	2.565385e-01	0.8561485572	-4.57765519	FALSE	FALSE
Q04726	TLE3	9.902557e-02	4.057866	1.591871e+00	1.593190e-01	0.8247314717	-4.57797666	FALSE	FALSE
Q9UHQ9	CYB5R1	2.903492e-01	4.033870	1.280905e+00	2.445803e-01	0.8513097493	-4.57807803	FALSE	FALSE
Q9UGU5	HMGXB4	-3.617323e-01	4.026265	-1.149224e+00	2.914964e-01	0.8633904324	-4.57818503	FALSE	FALSE
Q53GL7	PARP10	2.316106e-01	4.048717	1.208763e+00	2.694096e-01	0.8571433999	-4.57904827	FALSE	FALSE
Q0PNE2	ELP6	-1.883158e-01	4.050709	-1.387856e+00	2.114634e-01	0.8422871551	-4.57928451	FALSE	FALSE
O60502	OGA	1.956307e-01	4.050465	1.643311e+00	1.482110e-01	0.8247314717	-4.58009967	FALSE	FALSE
Q969S9	GFM2	1.913065e-01	4.051918	1.288324e+00	2.421436e-01	0.8504010089	-4.58026124	FALSE	FALSE
Q9Y2F5	ICE1	-1.785583e-01	4.054600	-1.252866e+00	2.539846e-01	0.8561485572	-4.58039914	FALSE	FALSE
Q9H477	RBKS	4.143251e-01	4.008250	1.153287e+00	2.899421e-01	0.8633904324	-4.58053846	FALSE	FALSE
Q96RT7	TUBGCP6	2.146443e-01	4.049561	1.248287e+00	2.555497e-01	0.8561485572	-4.58090859	FALSE	FALSE
Q9BXM9	FSD1L	3.797668e-01	4.018357	1.138203e+00	2.957472e-01	0.8633904324	-4.58118567	FALSE	FALSE
Q15027	ACAP1	2.135668e-01	4.049644	1.248930e+00	2.553295e-01	0.8561485572	-4.58130885	FALSE	FALSE
Q96I15	SCLY	2.710578e-01	4.037938	1.406602e+00	2.060906e-01	0.8368108020	-4.58151965	FALSE	FALSE
O75808	CAPN15	-2.304123e-01	4.048086	-1.220098e+00	2.653700e-01	0.8571433999	-4.58158962	FALSE	FALSE
Q86VX2	COMMD7	3.083029e-01	4.028001	1.270029e+00	2.481914e-01	0.8554927921	-4.58192952	FALSE	FALSE
P46939	UTRN	1.504206e-01	4.055279	1.376900e+00	2.146617e-01	0.8431303108	-4.58238465	FALSE	FALSE
Q6P1A2	LPCAT3	-2.769328e-01	4.037209	-1.206502e+00	2.702214e-01	0.8571433999	-4.58263168	FALSE	FALSE
Q12933	TRAF2	1.798323e-01	4.051734	1.511433e+00	1.782676e-01	0.8368108020	-4.58274492	FALSE	FALSE
Q96PC5	MIA2	-1.858853e-01	4.052511	-1.291477e+00	2.411144e-01	0.8495800551	-4.58305427	FALSE	FALSE
Q9Y2I1	NISCH	-1.218672e-01	4.057379	-1.424872e+00	2.009731e-01	0.8368108020	-4.58308525	FALSE	FALSE
Q9UQ49	NEU3	-2.005865e-01	4.052433	-1.221870e+00	2.647435e-01	0.8571433999	-4.58308758	FALSE	FALSE
Q8NCJ5	SPRYD3	2.300629e-01	4.049743	1.181838e+00	2.792155e-01	0.8633309552	-4.58343535	FALSE	FALSE
P0DPB6	POLR1D	4.057943e-01	4.017468	1.641145e+00	1.486634e-01	0.8247314717	-4.58525344	FALSE	FALSE
P32314	FOXN2	-4.764794e-01	3.991156	-1.118274e+00	3.035657e-01	0.8661483688	-4.58585459	FALSE	FALSE
O43148	RNMT	1.426280e-01	4.054953	1.661966e+00	1.443671e-01	0.8247314717	-4.58638017	FALSE	FALSE
Q15024	EXOSC7	2.701851e-01	4.041361	1.637407e+00	1.494475e-01	0.8247314717	-4.58651992	FALSE	FALSE
Q9BZG8	DPH1	-2.867065e-01	4.034308	-1.239395e+00	2.586131e-01	0.8561485572	-4.58674958	FALSE	FALSE
P61960	UFM1	1.198239e-01	4.056377	1.923388e+00	9.964096e-02	0.8183521652	-4.58674997	FALSE	FALSE
Q9H2C0	GAN	2.833406e-01	4.036329	1.218003e+00	2.661126e-01	0.8571433999	-4.58685826	FALSE	FALSE
Q9HAZ1	CLK4	-4.271976e-01	3.992904	-1.117939e+00	3.036987e-01	0.8661483688	-4.58802596	FALSE	FALSE
Q9BUH6	PAXX	2.782361e-01	4.037302	1.341521e+00	2.252873e-01	0.8444466798	-4.58869656	FALSE	FALSE
Q8NDN9	RCBTB1	3.563390e-01	4.019164	1.129945e+00	2.989664e-01	0.8636454212	-4.59104760	FALSE	FALSE
Q13889	GTF2H3	2.265469e-01	4.047467	1.206469e+00	2.702332e-01	0.8571433999	-4.59114048	FALSE	FALSE
Q4G0N4	NADK2	2.022939e-01	4.049076	1.463640e+00	1.904951e-01	0.8368108020	-4.59200777	FALSE	FALSE
O43299	AP5Z1	5.599445e-01	3.944727	1.159090e+00	2.877342e-01	0.8633904324	-4.59204846	FALSE	FALSE
P24864	CCNE1	-4.062649e-01	3.996683	-1.143717e+00	2.936139e-01	0.8633904324	-4.59220733	FALSE	FALSE
Q8TD26	CHD6	-2.317143e-01	4.049798	-1.151173e+00	2.907496e-01	0.8633904324	-4.59239085	FALSE	FALSE
Q9HBG6	IFT122	-2.082829e-01	4.052036	-1.181007e+00	2.795227e-01	0.8633309552	-4.59255888	FALSE	FALSE
Q5TAP6	UTP14C	1.219072e-01	4.056881	1.470694e+00	1.886432e-01	0.8368108020	-4.59292345	FALSE	FALSE
Q9BR76	CORO1B	1.706862e-01	4.052371	1.452955e+00	1.933319e-01	0.8368108020	-4.59297853	FALSE	FALSE
P49585	PCYT1A	1.431737e-01	4.055065	1.482986e+00	1.854553e-01	0.8368108020	-4.59298674	FALSE	FALSE
Q9NV96	TMEM30A	1.771852e-01	4.052155	1.415771e+00	2.035078e-01	0.8368108020	-4.59341232	FALSE	FALSE
Q9HCM1	RESF1	-4.025656e-01	4.018788	-1.065505e+00	3.250946e-01	0.8685142041	-4.59393232	FALSE	FALSE
Q6P9H5	GIMAP6	2.658087e-01	4.037801	1.265020e+00	2.498701e-01	0.8554927921	-4.59395394	FALSE	FALSE
Q96DF8	ESS2	1.990706e-01	4.049442	1.370854e+00	2.164449e-01	0.8441572561	-4.59398955	FALSE	FALSE
P48960	CD97	2.951660e-01	4.037703	1.109031e+00	3.072497e-01	0.8672131064	-4.59543298	FALSE	FALSE
O75376	NCOR1	1.512963e-01	4.054667	1.412140e+00	2.045271e-01	0.8368108020	-4.59693256	FALSE	FALSE
Q8N0U4	FAM185A	2.420766e-01	4.045818	1.159228e+00	2.876816e-01	0.8633904324	-4.59709133	FALSE	FALSE
Q96T21	SECISBP2	-3.731181e-01	4.016674	-1.067797e+00	3.241346e-01	0.8685142041	-4.59764245	FALSE	FALSE
P21580	TNFAIP3	2.165706e-01	4.047885	1.225070e+00	2.636146e-01	0.8571433999	-4.59788818	FALSE	FALSE
Q9P2E5	CHPF2	2.776296e-01	4.045403	1.089831e+00	3.150198e-01	0.8679940814	-4.59821571	FALSE	FALSE
P19022	CDH2	3.494405e-01	4.019596	1.133056e+00	2.977503e-01	0.8633904324	-4.59875721	FALSE	FALSE
Q96P47	AGAP3	-4.365154e-01	3.993589	-1.061971e+00	3.265798e-01	0.8685142041	-4.59908018	FALSE	FALSE
Q96BD5	PHF21A	3.493797e-01	4.019379	1.102871e+00	3.097252e-01	0.8679940814	-4.59941823	FALSE	FALSE
O14879	IFIT3	1.500517e-01	4.054941	1.372876e+00	2.158472e-01	0.8441572561	-4.59943797	FALSE	FALSE
Q9NY93	DDX56	-1.867305e-01	4.051084	-1.565725e+00	1.652611e-01	0.8247314717	-4.59991367	FALSE	FALSE
P17544	ATF7	2.550438e-01	4.040232	1.221970e+00	2.647079e-01	0.8571433999	-4.60003280	FALSE	FALSE
Q99996	AKAP9	1.777827e-01	4.053114	1.265799e+00	2.496085e-01	0.8554927921	-4.60079564	FALSE	FALSE
Q9UK23	NAGPA	6.759242e-01	3.893845	1.048508e+00	3.322882e-01	0.8695978684	-4.60080571	FALSE	FALSE
Q9NXS2	QPCTL	-3.629025e-01	4.018538	-1.101267e+00	3.103727e-01	0.8679940814	-4.60158518	FALSE	FALSE
Q86XK3	SFR1	-2.908399e-01	4.043111	-1.068039e+00	3.240334e-01	0.8685142041	-4.60195786	FALSE	FALSE
O00255	MEN1	-1.673477e-01	4.053111	-1.391904e+00	2.102925e-01	0.8406290132	-4.60221955	FALSE	FALSE
Q06546	GABPA	1.984996e-01	4.050142	1.644843e+00	1.478916e-01	0.8247314717	-4.60276108	FALSE	FALSE
O75182	SIN3B	-2.228534e-01	4.050613	-1.135163e+00	2.969292e-01	0.8633904324	-4.60284943	FALSE	FALSE
Q9BU64	CENPO	1.730863e-01	4.053858	1.247865e+00	2.556943e-01	0.8561485572	-4.60352064	FALSE	FALSE
Q7L3B6	CDC37L1	1.939031e-01	4.051783	1.213968e+00	2.675482e-01	0.8571433999	-4.60379437	FALSE	FALSE
Q63HQ0	AP1AR	3.632891e-01	4.016741	1.261398e+00	2.510902e-01	0.8561485572	-4.60535661	FALSE	FALSE
Q96QE3	ATAD5	3.343079e-01	4.028305	1.049560e+00	3.318392e-01	0.8695978684	-4.60629962	FALSE	FALSE
Q9GZZ9	UBA5	-1.578434e-01	4.053749	-1.630246e+00	1.509607e-01	0.8247314717	-4.60837927	FALSE	FALSE
Q8NHG8	ZNRF2	3.729054e-01	4.010254	1.218807e+00	2.658275e-01	0.8571433999	-4.60891745	FALSE	FALSE
P12694	BCKDHA	2.168561e-01	4.047000	1.440124e+00	1.967898e-01	0.8368108020	-4.60910841	FALSE	FALSE
O95997	PTTG1	2.658597e-01	4.039047	1.375969e+00	2.149353e-01	0.8434580626	-4.60912277	FALSE	FALSE
O75140	DEPDC5	3.544981e-01	4.019295	1.049726e+00	3.317683e-01	0.8695978684	-4.60912808	FALSE	FALSE
P54098	POLG	1.821934e-01	4.052629	1.243715e+00	2.571207e-01	0.8561485572	-4.60960807	FALSE	FALSE
Q86VM9	ZC3H18	2.465812e-01	4.043669	1.625024e+00	1.520731e-01	0.8247314717	-4.60990359	FALSE	FALSE
O43791	SPOP	2.422893e-01	4.047104	1.096089e+00	3.124698e-01	0.8679940814	-4.60996880	FALSE	FALSE
Q16670	ZSCAN26	-3.297621e-01	4.024559	-1.255545e+00	2.530725e-01	0.8561485572	-4.61042967	FALSE	FALSE
Q9NS93	TM7SF3	2.120017e-01	4.047023	1.415950e+00	2.034577e-01	0.8368108020	-4.61069614	FALSE	FALSE
Q8WV16	DCAF4	-4.328202e-01	3.983519	-1.053246e+00	3.302704e-01	0.8695301599	-4.61087572	FALSE	FALSE
Q8TD19	NEK9	9.951471e-02	4.057504	1.664487e+00	1.438549e-01	0.8247314717	-4.61105343	FALSE	FALSE
Q9BPZ7	MAPKAP1	2.813336e-01	4.036147	1.120619e+00	3.026369e-01	0.8661483688	-4.61119533	FALSE	FALSE
P19474	TRIM21	1.678565e-01	4.052948	1.380645e+00	2.135634e-01	0.8431191392	-4.61201647	FALSE	FALSE
Q93075	TATDN2	3.069594e-01	4.029737	1.058011e+00	3.282507e-01	0.8685142041	-4.61235756	FALSE	FALSE
Q9P2E9	RRBP1	1.400264e-01	4.055907	1.358692e+00	2.200728e-01	0.8444466798	-4.61238964	FALSE	FALSE
P06213	INSR	4.706551e-01	3.976242	1.007448e+00	3.501938e-01	0.8724644718	-4.61255241	FALSE	FALSE
Q8NDF8	TENT4B	-1.727753e-01	4.053469	-1.257807e+00	2.523047e-01	0.8561485572	-4.61319800	FALSE	FALSE
Q9UM82	SPATA2	4.061880e-01	3.997951	1.109202e+00	3.071811e-01	0.8672131064	-4.61357713	FALSE	FALSE
Q6P0N0	MIS18BP1	3.332448e-01	4.023603	1.064677e+00	3.254423e-01	0.8685142041	-4.61370294	FALSE	FALSE
Q9C0J8	WDR33	2.050671e-01	4.048829	1.514500e+00	1.775081e-01	0.8368108020	-4.61397596	FALSE	FALSE
P24666	ACP1	2.137601e-01	4.050903	2.255395e+00	6.212371e-02	0.8183521652	-4.61407057	FALSE	FALSE
Q14241	ELOA	3.448558e-01	4.017061	1.086044e+00	3.165712e-01	0.8679940814	-4.61450187	FALSE	FALSE
Q5TF21	SOGA3	-2.491698e-01	4.045233	-1.080108e+00	3.190158e-01	0.8679940814	-4.61455540	FALSE	FALSE
Q9Y2K1	ZBTB1	2.763961e-01	4.035751	1.204180e+00	2.710574e-01	0.8571433999	-4.61522044	FALSE	FALSE
Q32P44	EML3	1.818736e-01	4.054168	1.163734e+00	2.859776e-01	0.8633904324	-4.61543120	FALSE	FALSE
P20936	RASA1	-1.877668e-01	4.054019	-1.142406e+00	2.941200e-01	0.8633904324	-4.61552242	FALSE	FALSE
Q92187	ST8SIA4	3.095556e-01	4.030373	1.054208e+00	3.298617e-01	0.8688220415	-4.61559416	FALSE	FALSE
Q9H081	MIS12	-1.677390e-01	4.052758	-1.427349e+00	2.002882e-01	0.8368108020	-4.61567094	FALSE	FALSE
Q76L83	ASXL2	3.629755e-01	4.015923	1.165014e+00	2.854949e-01	0.8633904324	-4.61673454	FALSE	FALSE
Q9Y2Y1	POLR3K	-1.417708e-01	4.055384	-1.403950e+00	2.068432e-01	0.8368108020	-4.61675489	FALSE	FALSE
Q13308	PTK7	1.597177e-01	4.053454	1.444728e+00	1.955426e-01	0.8368108020	-4.61710414	FALSE	FALSE
Q92771	DDX12P	2.470992e-01	4.044935	1.077689e+00	3.200163e-01	0.8679940814	-4.61725036	FALSE	FALSE
O95628	CNOT4	-2.198233e-01	4.046709	-1.271560e+00	2.476803e-01	0.8554927921	-4.61798786	FALSE	FALSE
O00764	PDXK	-1.771916e-01	4.051647	-1.417873e+00	2.029197e-01	0.8368108020	-4.61804349	FALSE	FALSE
Q96DZ1	ERLEC1	2.359398e-01	4.043368	1.292849e+00	2.406678e-01	0.8495353941	-4.61837236	FALSE	FALSE
Q96KC2	ARL5B	2.299884e-01	4.047461	1.108426e+00	3.074922e-01	0.8672131064	-4.61898564	FALSE	FALSE
Q15014	MORF4L2	-1.732831e-01	4.051966	-1.405203e+00	2.064872e-01	0.8368108020	-4.61900492	FALSE	FALSE
Q69YN4	VIRMA	-1.374836e-01	4.056132	-1.342434e+00	2.250072e-01	0.8444466798	-4.61944884	FALSE	FALSE
Q9H7X7	IFT22	2.898438e-01	4.032321	1.235447e+00	2.599832e-01	0.8561485572	-4.61979426	FALSE	FALSE
O60825	PFKFB2	-2.112397e-01	4.047911	-1.215087e+00	2.671493e-01	0.8571433999	-4.61988362	FALSE	FALSE
Q9H869	YY1AP1	6.604002e-01	3.890126	1.029966e+00	3.402813e-01	0.8720598826	-4.62063536	FALSE	FALSE
Q9HCI6	KIAA1586	-3.372771e-01	4.020428	-9.891437e-01	3.584185e-01	0.8724644718	-4.62111192	FALSE	FALSE
Q9UMS0	NFU1	-4.214036e-01	4.004561	-1.328737e+00	2.292403e-01	0.8446696711	-4.62112542	FALSE	FALSE
Q5TCZ1	SH3PXD2A	3.740188e-01	4.004846	1.064645e+00	3.254557e-01	0.8685142041	-4.62143006	FALSE	FALSE
Q5TAQ9	DCAF8	-1.387260e-01	4.056578	-1.287889e+00	2.422858e-01	0.8504010089	-4.62185794	FALSE	FALSE
Q9UPN9	TRIM33	2.008374e-01	4.049640	1.580435e+00	1.618929e-01	0.8247314717	-4.62189040	FALSE	FALSE
Q9BXR0	QTRT1	2.234835e-01	4.046551	1.512305e+00	1.780513e-01	0.8368108020	-4.62192616	FALSE	FALSE
Q9Y6I7	WSB1	2.489174e-01	4.041983	1.086503e+00	3.163829e-01	0.8679940814	-4.62202648	FALSE	FALSE
Q5VIR6	VPS53	1.726450e-01	4.052319	1.378799e+00	2.141042e-01	0.8431191392	-4.62280159	FALSE	FALSE
Q9UPZ3	HPS5	-3.179769e-01	4.029012	-9.952588e-01	3.556540e-01	0.8724644718	-4.62305568	FALSE	FALSE
Q7LG56	RRM2B	2.253469e-01	4.044043	1.212413e+00	2.681030e-01	0.8571433999	-4.62325712	FALSE	FALSE
Q92759	GTF2H4	-2.168777e-01	4.046893	-1.183485e+00	2.786069e-01	0.8633309552	-4.62332910	FALSE	FALSE
P29374	ARID4A	2.031754e-01	4.048621	1.306886e+00	2.361397e-01	0.8453352081	-4.62376964	FALSE	FALSE
Q9HAU0	PLEKHA5	1.774473e-01	4.055287	1.129186e+00	2.992637e-01	0.8636454212	-4.62380558	FALSE	FALSE
Q96PE7	MCEE	5.154702e-01	3.947609	1.016347e+00	3.462491e-01	0.8724644718	-4.62385468	FALSE	FALSE
Q14191	WRN	-1.799484e-01	4.051938	-1.251317e+00	2.545129e-01	0.8561485572	-4.62396032	FALSE	FALSE
P23458	JAK1	2.011977e-01	4.049628	1.173372e+00	2.823603e-01	0.8633309552	-4.62398472	FALSE	FALSE
Q9Y478	PRKAB1	-1.515209e-01	4.054160	-1.479088e+00	1.864607e-01	0.8368108020	-4.62445662	FALSE	FALSE
Q9HBF4	ZFYVE1	2.099602e-01	4.047627	1.187929e+00	2.769710e-01	0.8629832026	-4.62479096	FALSE	FALSE
Q15652	JMJD1C	2.094867e-01	4.051095	1.091839e+00	3.141996e-01	0.8679940814	-4.62479922	FALSE	FALSE
Q9Y3B1	PRELID3B	2.844967e-01	4.035265	1.037446e+00	3.370386e-01	0.8711152297	-4.62484515	FALSE	FALSE
P51649	ALDH5A1	1.390140e-01	4.055063	1.670695e+00	1.426013e-01	0.8247314717	-4.62487508	FALSE	FALSE
Q14527	HLTF	1.585583e-01	4.054185	1.301081e+00	2.380030e-01	0.8461637539	-4.62539009	FALSE	FALSE
Q8IYW5	RNF168	1.770432e-01	4.052411	1.233950e+00	2.605046e-01	0.8561485572	-4.62542196	FALSE	FALSE
Q86T82	USP37	-2.505027e-01	4.042346	-1.081567e+00	3.184137e-01	0.8679940814	-4.62585592	FALSE	FALSE
Q17RS7	GEN1	-2.694484e-01	4.037003	-1.059948e+00	3.274325e-01	0.8685142041	-4.62619554	FALSE	FALSE
O75792	RNASEH2A	1.126838e-01	4.056694	1.908106e+00	1.018328e-01	0.8183521652	-4.62621165	FALSE	FALSE
Q8IYA6	CKAP2L	3.906146e-01	4.003689	1.079359e+00	3.193253e-01	0.8679940814	-4.62702196	FALSE	FALSE
O95405	ZFYVE9	-3.568191e-01	4.011830	-9.518793e-01	3.756291e-01	0.8724644718	-4.62765686	FALSE	FALSE
Q8NA72	POC5	-2.203600e-01	4.048335	-1.096169e+00	3.124374e-01	0.8679940814	-4.62767788	FALSE	FALSE
Q9UBN7	HDAC6	1.103424e-01	4.057410	1.459655e+00	1.915486e-01	0.8368108020	-4.62785585	FALSE	FALSE
Q8WUX9	CHMP7	-1.419086e-01	4.055583	-1.349339e+00	2.228995e-01	0.8444466798	-4.62793844	FALSE	FALSE
Q15034	HERC3	-2.800957e-01	4.034314	-1.087154e+00	3.161159e-01	0.8679940814	-4.62803604	FALSE	FALSE
Q9BTX7	TTPAL	1.816979e-01	4.053535	1.143066e+00	2.938653e-01	0.8633904324	-4.62810617	FALSE	FALSE
Q96LW7	CARD19	-2.414253e-01	4.042956	-1.093497e+00	3.135237e-01	0.8679940814	-4.62836647	FALSE	FALSE
Q9Y3Q3	TMED3	4.051159e-01	3.995051	1.162981e+00	2.862618e-01	0.8633904324	-4.62911427	FALSE	FALSE
Q9H1B7	IRF2BPL	2.030748e-01	4.048803	1.473675e+00	1.878653e-01	0.8368108020	-4.62919907	FALSE	FALSE
P29966	MARCKS	2.147737e-01	4.046959	1.205339e+00	2.706398e-01	0.8571433999	-4.62936786	FALSE	FALSE
Q96K49	TMEM87B	3.573605e-01	4.007391	9.369181e-01	3.827158e-01	0.8724644718	-4.62941480	FALSE	FALSE
Q9H6K1	ILRUN	2.287917e-01	4.044998	1.218774e+00	2.658391e-01	0.8571433999	-4.62950764	FALSE	FALSE
Q9Y653	ADGRG1	2.257698e-01	4.045738	1.160297e+00	2.872767e-01	0.8633904324	-4.62952468	FALSE	FALSE
Q99856	ARID3A	3.482636e-01	4.018859	1.146040e+00	2.927189e-01	0.8633904324	-4.62988757	FALSE	FALSE
P28715	ERCC5	1.720733e-01	4.054094	1.175377e+00	2.816128e-01	0.8633309552	-4.62998469	FALSE	FALSE
P62910	RPL32	-1.737437e-01	4.054022	-2.341461e+00	5.499740e-02	0.8183521652	-4.63033416	FALSE	FALSE
O15550	KDM6A	-2.114736e-01	4.052053	-1.038098e+00	3.367571e-01	0.8708379964	-4.63049078	FALSE	FALSE
P51610	HCFC1	1.139338e-01	4.056713	2.121588e+00	7.513327e-02	0.8183521652	-4.63067921	FALSE	FALSE
Q9BW27	NUP85	1.284379e-01	4.055793	1.590910e+00	1.595337e-01	0.8247314717	-4.63074067	FALSE	FALSE
P63151	PPP2R2A	1.485403e-01	4.054690	1.902246e+00	1.026858e-01	0.8183521652	-4.63079421	FALSE	FALSE
Q15653	NFKBIB	1.582499e-01	4.053411	1.507481e+00	1.792504e-01	0.8368108020	-4.63085428	FALSE	FALSE
Q92667	AKAP1	1.091103e-01	4.057364	1.477182e+00	1.869544e-01	0.8368108020	-4.63095583	FALSE	FALSE
Q9Y6N5	SQOR	-1.675955e-01	4.052727	-1.306522e+00	2.362562e-01	0.8453352081	-4.63117182	FALSE	FALSE
Q7L1T6	CYB5R4	1.755206e-01	4.054747	1.129906e+00	2.989818e-01	0.8636454212	-4.63120075	FALSE	FALSE
O43237	DYNC1LI2	1.641452e-01	4.052947	1.355391e+00	2.210669e-01	0.8444466798	-4.63123325	FALSE	FALSE
Q86SX6	GLRX5	-2.962893e-01	4.034194	-1.406784e+00	2.060391e-01	0.8368108020	-4.63206135	FALSE	FALSE
Q8WVK7	SKA2	2.978778e-01	4.031587	1.258410e+00	2.521006e-01	0.8561485572	-4.63279345	FALSE	FALSE
Q9Y5Y5	PEX16	-3.187678e-01	4.023632	-1.004111e+00	3.516817e-01	0.8724644718	-4.63296858	FALSE	FALSE
A4D1P6	WDR91	1.968042e-01	4.050660	1.135699e+00	2.967204e-01	0.8633904324	-4.63314678	FALSE	FALSE
P49792	RANBP2	1.204450e-01	4.056266	1.742556e+00	1.288296e-01	0.8183521652	-4.63350663	FALSE	FALSE
Q969V3	NCLN	-1.334290e-01	4.055741	-1.424324e+00	2.011248e-01	0.8368108020	-4.63384600	FALSE	FALSE
Q53R41	FASTKD1	-2.467049e-01	4.044367	-9.827066e-01	3.613467e-01	0.8724644718	-4.63468459	FALSE	FALSE
Q9UHV7	MED13	-1.901950e-01	4.049666	-1.296734e+00	2.394069e-01	0.8489180699	-4.63498824	FALSE	FALSE
Q9H173	SIL1	2.333084e-01	4.046185	1.033569e+00	3.387162e-01	0.8715101162	-4.63568025	FALSE	FALSE
Q12802	AKAP13	1.936327e-01	4.049870	1.216738e+00	2.665619e-01	0.8571433999	-4.63609107	FALSE	FALSE
Q13418	ILK	1.365520e-01	4.055446	1.410841e+00	2.048929e-01	0.8368108020	-4.63768846	FALSE	FALSE
Q86YS7	C2CD5	1.341601e-01	4.055488	1.434179e+00	1.984107e-01	0.8368108020	-4.63832514	FALSE	FALSE
P05198	EIF2S1	9.163450e-02	4.057561	2.175148e+00	6.962166e-02	0.8183521652	-4.63875632	FALSE	FALSE
Q9ULE6	PALD1	-1.723555e-01	4.056073	-1.084014e+00	3.174056e-01	0.8679940814	-4.63909440	FALSE	FALSE
Q01167	FOXK2	1.250944e-01	4.055870	1.606762e+00	1.560250e-01	0.8247314717	-4.63963068	FALSE	FALSE
Q9NQS1	AVEN	-2.956702e-01	4.031652	-1.317346e+00	2.328144e-01	0.8453352081	-4.63974637	FALSE	FALSE
Q8NBZ7	UXS1	-5.184717e-01	3.932605	-9.851277e-01	3.602431e-01	0.8724644718	-4.63977029	FALSE	FALSE
Q9P2J3	KLHL9	-2.744136e-01	4.033165	-1.196582e+00	2.738089e-01	0.8591421087	-4.63990280	FALSE	FALSE
Q9BV73	CEP250	1.734530e-01	4.052756	1.201580e+00	2.719965e-01	0.8583572260	-4.64011851	FALSE	FALSE
Q9P021	CRIPT	1.172026e-01	4.056453	1.677203e+00	1.412981e-01	0.8247314717	-4.64063287	FALSE	FALSE
Q8WWK9	CKAP2	2.666902e-01	4.037266	1.015921e+00	3.464374e-01	0.8724644718	-4.64103587	FALSE	FALSE
Q9H0D6	XRN2	9.272952e-02	4.057507	1.909240e+00	1.016685e-01	0.8183521652	-4.64132506	FALSE	FALSE
Q9H1U4	MEGF9	4.582056e-01	3.962140	9.918543e-01	3.571910e-01	0.8724644718	-4.64234169	FALSE	FALSE
Q96NW4	ANKRD27	1.951655e-01	4.054045	1.018064e+00	3.454924e-01	0.8724644718	-4.64244029	FALSE	FALSE
Q9H0R1	AP5M1	3.999632e-01	3.990571	1.001542e+00	3.528312e-01	0.8724644718	-4.64251932	FALSE	FALSE
P14854	COX6B1	-1.426567e-01	4.054838	-1.767965e+00	1.242741e-01	0.8183521652	-4.64263302	FALSE	FALSE
Q9Y3A6	TMED5	-1.665900e-01	4.052430	-1.565862e+00	1.652295e-01	0.8247314717	-4.64280993	FALSE	FALSE
A4D1U4	DENND11	-2.252383e-01	4.045420	-1.057173e+00	3.286050e-01	0.8688220415	-4.64308231	FALSE	FALSE
Q8NDI1	EHBP1	-2.094709e-01	4.048789	-1.072445e+00	3.221942e-01	0.8685142041	-4.64324978	FALSE	FALSE
O75844	ZMPSTE24	1.819294e-01	4.050577	1.306743e+00	2.361856e-01	0.8453352081	-4.64358591	FALSE	FALSE
Q9Y6H3	ATP23	3.845709e-01	3.992976	9.082987e-01	3.965556e-01	0.8724644718	-4.64368279	FALSE	FALSE
Q9NYB9	ABI2	1.427365e-01	4.056517	1.212709e+00	2.679972e-01	0.8571433999	-4.64370666	FALSE	FALSE
Q92754	TFAP2C	1.737798e-01	4.053336	1.156983e+00	2.885340e-01	0.8633904324	-4.64454467	FALSE	FALSE
P68104	EEF1A1	2.065751e-01	4.053104	2.834124e+00	2.770888e-02	0.8183521652	-4.64500769	FALSE	FALSE
Q96E39	RBMXL1	-1.957863e-01	4.049061	-1.231955e+00	2.612005e-01	0.8561485572	-4.64563640	FALSE	FALSE
Q8N5P1	ZC3H8	2.470738e-01	4.043237	1.444850e+00	1.955095e-01	0.8368108020	-4.64567939	FALSE	FALSE
Q7Z6K3	PTAR1	1.589631e-01	4.055861	1.134683e+00	2.971159e-01	0.8633904324	-4.64595280	FALSE	FALSE
Q8TCJ2	STT3B	2.374274e-01	4.048312	1.968700e+00	9.341319e-02	0.8183521652	-4.64599565	FALSE	FALSE
Q9UNM6	PSMD13	1.287336e-01	4.055898	1.978828e+00	9.207502e-02	0.8183521652	-4.64626595	FALSE	FALSE
Q8N488	RYBP	2.208286e-01	4.046580	1.054331e+00	3.298094e-01	0.8688220415	-4.64636482	FALSE	FALSE
O96020	CCNE2	-3.164011e-01	4.022520	-1.180443e+00	2.797315e-01	0.8633309552	-4.64656939	FALSE	FALSE
Q9Y6G5	COMMD10	2.146070e-01	4.046312	1.198884e+00	2.729728e-01	0.8591421087	-4.64677724	FALSE	FALSE
O00471	EXOC5	-1.156644e-01	4.057023	-1.426196e+00	2.006069e-01	0.8368108020	-4.64734327	FALSE	FALSE
Q99795	GPA33	3.214884e-01	4.016629	1.012628e+00	3.478932e-01	0.8724644718	-4.64759933	FALSE	FALSE
Q9H0K1	SIK2	-3.308392e-01	4.011788	-9.723063e-01	3.661172e-01	0.8724644718	-4.64782230	FALSE	FALSE
Q9UNS2	COPS3	2.175374e-01	4.048431	1.691913e+00	1.383945e-01	0.8247314717	-4.64797865	FALSE	FALSE
P51617	IRAK1	-2.454070e-01	4.041131	-1.332138e+00	2.281827e-01	0.8444466798	-4.64874564	FALSE	FALSE
P10515	DLAT	9.908718e-02	4.057393	1.664527e+00	1.438470e-01	0.8247314717	-4.65036173	FALSE	FALSE
P09132	SRP19	3.517503e-01	4.030418	1.773866e+00	1.232386e-01	0.8183521652	-4.65053088	FALSE	FALSE
Q96B36	AKT1S1	1.691783e-01	4.053724	1.145756e+00	2.928283e-01	0.8633904324	-4.65087153	FALSE	FALSE
O00628	PEX7	2.869411e-01	4.028691	9.280863e-01	3.869469e-01	0.8724644718	-4.65164202	FALSE	FALSE
Q9UK97	FBXO9	1.944900e-01	4.053022	1.004799e+00	3.513747e-01	0.8724644718	-4.65169507	FALSE	FALSE
P30566	ADSL	1.827410e-01	4.052212	1.936565e+00	9.778850e-02	0.8183521652	-4.65187464	FALSE	FALSE
Q7Z5L9	IRF2BP2	1.277766e-01	4.055860	1.933172e+00	9.826224e-02	0.8183521652	-4.65189314	FALSE	FALSE
Q53H47	SETMAR	1.922552e-01	4.049364	1.254457e+00	2.534427e-01	0.8561485572	-4.65199162	FALSE	FALSE
Q8WWV3	RTN4IP1	-2.224383e-01	4.047300	-9.646934e-01	3.696401e-01	0.8724644718	-4.65239122	FALSE	FALSE
Q14669	TRIP12	-1.671699e-01	4.053132	-1.196979e+00	2.736645e-01	0.8591421087	-4.65269724	FALSE	FALSE
Q9UPN7	PPP6R1	-1.033023e-01	4.057505	-1.505005e+00	1.798687e-01	0.8368108020	-4.65282440	FALSE	FALSE
O94967	WDR47	2.294429e-01	4.043522	1.137433e+00	2.960463e-01	0.8633904324	-4.65295898	FALSE	FALSE
Q8N5F7	NKAP	-2.408167e-01	4.043010	-1.387770e+00	2.114884e-01	0.8422871551	-4.65297387	FALSE	FALSE
Q9NUQ9	FAM49B	1.053306e-01	4.056997	1.989931e+00	9.062999e-02	0.8183521652	-4.65306577	FALSE	FALSE
O15182	CETN3	-1.715360e-01	4.052363	-1.227008e+00	2.629333e-01	0.8571433999	-4.65307076	FALSE	FALSE
Q96I99	SUCLG2	1.458596e-01	4.054459	1.610057e+00	1.553050e-01	0.8247314717	-4.65370836	FALSE	FALSE
Q7Z3B3	KANSL1	2.489351e-01	4.042214	1.390880e+00	2.105881e-01	0.8412698322	-4.65426968	FALSE	FALSE
Q9H300	PARL	-2.367873e-01	4.041125	-1.218489e+00	2.659403e-01	0.8571433999	-4.65439903	FALSE	FALSE
Q9BTT6	LRRC1	2.412981e-01	4.039252	1.117421e+00	3.039044e-01	0.8661483688	-4.65461691	FALSE	FALSE
P06729	CD2	-1.699871e-01	4.052139	-1.315004e+00	2.335554e-01	0.8453352081	-4.65522193	FALSE	FALSE
Q2T9J0	TYSND1	2.758101e-01	4.029866	9.648113e-01	3.695853e-01	0.8724644718	-4.65577258	FALSE	FALSE
Q9H400	LIME1	-3.836108e-01	3.987585	-9.309798e-01	3.855568e-01	0.8724644718	-4.65629115	FALSE	FALSE
O00418	EEF2K	2.204323e-01	4.045515	1.051285e+00	3.311042e-01	0.8695978684	-4.65650076	FALSE	FALSE
P50416	CPT1A	2.353646e-01	4.043872	9.032476e-01	3.990370e-01	0.8724644718	-4.65661348	FALSE	FALSE
Q6UW63	POGLUT2	-2.190309e-01	4.047181	-9.783723e-01	3.633288e-01	0.8724644718	-4.65702569	FALSE	FALSE
O15297	PPM1D	-2.614020e-01	4.035013	-9.832016e-01	3.611208e-01	0.8724644718	-4.65712235	FALSE	FALSE
O43772	SLC25A20	2.061886e-01	4.046809	1.313010e+00	2.341878e-01	0.8453352081	-4.65733877	FALSE	FALSE
Q9H2J4	PDCL3	1.707376e-01	4.052858	1.799185e+00	1.188901e-01	0.8183521652	-4.65760167	FALSE	FALSE
Q96EK6	GNPNAT1	1.274141e-01	4.055731	1.763205e+00	1.251156e-01	0.8183521652	-4.65798357	FALSE	FALSE
Q9Y2K5	R3HDM2	2.703731e-01	4.031686	8.693973e-01	4.159665e-01	0.8768354345	-4.65817689	FALSE	FALSE
Q14469	HES1	-3.333739e-01	3.994645	-7.497864e-01	4.799665e-01	0.8962684487	-4.65855949	FALSE	FALSE
Q96RS0	TGS1	1.709033e-01	4.051743	1.346403e+00	2.237935e-01	0.8444466798	-4.65873410	FALSE	FALSE
Q8IWR0	ZC3H7A	1.432230e-01	4.054888	1.312643e+00	2.343043e-01	0.8453352081	-4.65966514	FALSE	FALSE
Q6DKI1	RPL7L1	-2.536847e-01	4.037293	-1.023702e+00	3.430158e-01	0.8720598826	-4.65967052	FALSE	FALSE
Q5THJ4	VPS13D	-2.144909e-01	4.049878	-8.599854e-01	4.207666e-01	0.8776540972	-4.66016184	FALSE	FALSE
Q9H777	ELAC1	3.372577e-01	4.007275	9.195604e-01	3.910652e-01	0.8724644718	-4.66022801	FALSE	FALSE
Q86Y79	PTRH1	3.624711e-01	4.005728	1.045028e+00	3.337770e-01	0.8695978684	-4.66042525	FALSE	FALSE
Q7Z6M4	MTERF4	2.165070e-01	4.046195	9.696986e-01	3.673210e-01	0.8724644718	-4.66062996	FALSE	FALSE
Q96JN8	NEURL4	-1.946110e-01	4.050250	-1.075150e+00	3.210693e-01	0.8679940814	-4.66161029	FALSE	FALSE
P50570	DNM2	8.015718e-02	4.057996	1.848179e+00	1.108962e-01	0.8183521652	-4.66199474	FALSE	FALSE
Q6NW34	NEPRO	-3.265872e-01	4.014244	-9.514496e-01	3.758312e-01	0.8724644718	-4.66223217	FALSE	FALSE
Q9Y587	AP4S1	2.723044e-01	4.026125	8.313502e-01	4.356191e-01	0.8800157880	-4.66277925	FALSE	FALSE
Q96E52	OMA1	2.586899e-01	4.035901	1.099749e+00	3.109860e-01	0.8679940814	-4.66304445	FALSE	FALSE
O43426	SYNJ1	2.045513e-01	4.049065	9.930978e-01	3.566290e-01	0.8724644718	-4.66339068	FALSE	FALSE
Q8TCB0	IFI44	-3.072885e-01	4.018962	-1.002941e+00	3.522047e-01	0.8724644718	-4.66349613	FALSE	FALSE
Q9Y2H2	INPP5F	-2.552021e-01	4.031200	-7.557634e-01	4.766148e-01	0.8954632521	-4.66360611	FALSE	FALSE
P30414	NKTR	1.812236e-01	4.051087	1.189208e+00	2.765016e-01	0.8620848069	-4.66404964	FALSE	FALSE
Q9BTE7	DCUN1D5	-1.991952e-01	4.048944	-1.417742e+00	2.029563e-01	0.8368108020	-4.66449925	FALSE	FALSE
Q96KB5	PBK	1.497076e-01	4.054399	1.766944e+00	1.244542e-01	0.8183521652	-4.66521652	FALSE	FALSE
Q8IZ07	ANKRD13A	-1.861261e-01	4.050456	-1.133380e+00	2.976238e-01	0.8633904324	-4.66560848	FALSE	FALSE
Q9GZR1	SENP6	2.400352e-01	4.040059	9.329704e-01	3.846027e-01	0.8724644718	-4.66603192	FALSE	FALSE
Q99638	RAD9A	-2.086773e-01	4.045740	-1.077755e+00	3.199891e-01	0.8679940814	-4.66620594	FALSE	FALSE
O43933	PEX1	-1.587571e-01	4.056121	-1.059166e+00	3.277625e-01	0.8685142041	-4.66666274	FALSE	FALSE
Q9H9B1	EHMT1	1.425011e-01	4.054696	1.473388e+00	1.879401e-01	0.8368108020	-4.66682739	FALSE	FALSE
Q9NQG6	MIEF1	2.217421e-01	4.044466	9.431916e-01	3.797319e-01	0.8724644718	-4.66693174	FALSE	FALSE
O60216	RAD21	1.165084e-01	4.056402	1.871033e+00	1.073497e-01	0.8183521652	-4.66765178	FALSE	FALSE
Q6IPU0	CENPP	2.065713e-01	4.047377	1.104948e+00	3.088885e-01	0.8672317679	-4.66817186	FALSE	FALSE
Q2TAA5	ALG11	-2.749765e-01	4.028910	-1.008636e+00	3.496652e-01	0.8724644718	-4.66862922	FALSE	FALSE
Q96BQ5	CCDC127	-1.990710e-01	4.048583	-1.068016e+00	3.240430e-01	0.8685142041	-4.66879118	FALSE	FALSE
Q15438	CYTH1	2.344110e-01	4.040011	1.119336e+00	3.031449e-01	0.8661483688	-4.66911550	FALSE	FALSE
Q92845	KIFAP3	2.816237e-01	4.026685	9.068877e-01	3.972476e-01	0.8724644718	-4.66935898	FALSE	FALSE
Q02833	RASSF7	2.429685e-01	4.038177	1.001153e+00	3.530054e-01	0.8724644718	-4.66943633	FALSE	FALSE
P55771	PAX9	2.802576e-01	4.021279	7.886778e-01	4.584452e-01	0.8915796994	-4.67006516	FALSE	FALSE
Q9GZQ3	COMMD5	3.668517e-01	4.009904	1.178555e+00	2.804314e-01	0.8633309552	-4.67016811	FALSE	FALSE
Q96S15	WDR24	-2.202993e-01	4.045357	-8.994972e-01	4.008869e-01	0.8724644718	-4.67019942	FALSE	FALSE
P05165	PCCA	-1.873034e-01	4.050854	-5.917635e-01	5.742573e-01	0.9135959991	-4.67074924	FALSE	FALSE
Q99590	SCAF11	1.954671e-01	4.049315	1.446786e+00	1.949873e-01	0.8368108020	-4.67127520	FALSE	FALSE
Q8N6G5	CSGALNACT2	-3.370711e-01	3.974381	-7.476987e-01	4.811410e-01	0.8962684487	-4.67135960	FALSE	FALSE
Q9BRX5	GINS3	1.125076e-01	4.056646	1.594123e+00	1.588166e-01	0.8247314717	-4.67147309	FALSE	FALSE
Q9H8K7	PAAT	3.820572e-01	3.986799	9.177752e-01	3.919317e-01	0.8724644718	-4.67147627	FALSE	FALSE
Q9H6H4	REEP4	3.564067e-01	4.003056	1.018527e+00	3.452883e-01	0.8724644718	-4.67152189	FALSE	FALSE
Q8N0S6	CENPL	-2.659409e-01	4.030084	-9.287923e-01	3.866074e-01	0.8724644718	-4.67212995	FALSE	FALSE
O14641	DVL2	1.976814e-01	4.047831	1.226892e+00	2.629740e-01	0.8571433999	-4.67227765	FALSE	FALSE
P82933	MRPS9	1.809817e-01	4.050524	1.355738e+00	2.209620e-01	0.8444466798	-4.67255511	FALSE	FALSE
Q6NUQ4	TMEM214	-3.253576e-01	4.014022	-1.036664e+00	3.373765e-01	0.8715101162	-4.67307394	FALSE	FALSE
Q15596	NCOA2	2.199160e-01	4.043911	1.062505e+00	3.263553e-01	0.8685142041	-4.67314951	FALSE	FALSE
P01732	CD8A	-2.545581e-01	4.028999	-8.034208e-01	4.504655e-01	0.8882797774	-4.67331330	FALSE	FALSE
Q7L592	NDUFAF7	1.929445e-01	4.049585	1.081889e+00	3.182808e-01	0.8679940814	-4.67337739	FALSE	FALSE
O75368	SH3BGRL	1.219549e-01	4.056327	2.086730e+00	7.895593e-02	0.8183521652	-4.67400544	FALSE	FALSE
Q15390	MTFR1	2.870317e-01	4.021741	9.288323e-01	3.865882e-01	0.8724644718	-4.67442090	FALSE	FALSE
O43166	SIPA1L1	-1.731071e-01	4.054924	-9.675610e-01	3.683100e-01	0.8724644718	-4.67455097	FALSE	FALSE
Q9NWR8	MCUB	2.565963e-01	4.030721	8.939695e-01	4.036252e-01	0.8724644718	-4.67466174	FALSE	FALSE
Q96NT0	CCDC115	3.519074e-01	3.995032	9.350705e-01	3.835980e-01	0.8724644718	-4.67468054	FALSE	FALSE
Q7Z7H5	TMED4	4.843677e-01	3.997941	1.514978e+00	1.773900e-01	0.8368108020	-4.67479536	FALSE	FALSE
Q9GZM8	NDEL1	-2.802698e-01	4.030925	-1.160026e+00	2.873791e-01	0.8633904324	-4.67488315	FALSE	FALSE
Q8NEZ2	VPS37A	1.629788e-01	4.053415	1.155391e+00	2.891397e-01	0.8633904324	-4.67498911	FALSE	FALSE
Q04656	ATP7A	2.246674e-01	4.042469	8.136167e-01	4.450045e-01	0.8846343718	-4.67499919	FALSE	FALSE
O43815	STRN	1.562327e-01	4.053326	1.504821e+00	1.799149e-01	0.8368108020	-4.67551863	FALSE	FALSE
Q9H4A5	GOLPH3L	1.603357e-01	4.052903	1.342257e+00	2.250615e-01	0.8444466798	-4.67558378	FALSE	FALSE
Q01415	GALK2	-1.366703e-01	4.055717	-1.272149e+00	2.474840e-01	0.8554927921	-4.67572324	FALSE	FALSE
Q9H0K6	PUS7L	-1.796923e-01	4.050483	-1.162073e+00	2.866045e-01	0.8633904324	-4.67582653	FALSE	FALSE
Q9HB20	PLEKHA3	2.114794e-01	4.046408	8.918129e-01	4.046973e-01	0.8724644718	-4.67606542	FALSE	FALSE
Q9UID6	ZNF639	2.080075e-01	4.046427	1.074406e+00	3.213784e-01	0.8681824633	-4.67646642	FALSE	FALSE
P06744	GPI	-1.324723e-01	4.056126	-2.418105e+00	4.936225e-02	0.8183521652	-4.67715555	FALSE	FALSE
Q96DR7	ARHGEF26	-2.313651e-01	3.995332	-4.851627e-01	6.436848e-01	0.9325029494	-4.67718506	FALSE	FALSE
P55273	CDKN2D	-4.502118e-01	3.960476	-1.050552e+00	3.314164e-01	0.8695978684	-4.67731085	FALSE	FALSE
Q15397	PUM3	-1.243121e-01	4.055910	-1.524250e+00	1.751140e-01	0.8341063921	-4.67761247	FALSE	FALSE
Q9UBC3	DNMT3B	3.594731e-01	3.988389	9.542968e-01	3.744935e-01	0.8724644718	-4.67777100	FALSE	FALSE
Q6ZN55	ZNF574	1.398882e-01	4.056058	1.179307e+00	2.801526e-01	0.8633309552	-4.67785095	FALSE	FALSE
Q9Y4D8	HECTD4	1.932375e-01	4.051179	8.803938e-01	4.104095e-01	0.8738074697	-4.67811266	FALSE	FALSE
O00562	PITPNM1	2.427617e-01	4.012897	6.032151e-01	5.670669e-01	0.9126291297	-4.67811329	FALSE	FALSE
Q1ED39	KNOP1	-2.219848e-01	4.044873	-1.327237e+00	2.297082e-01	0.8453352081	-4.67839515	FALSE	FALSE
P28702	RXRB	-1.702080e-01	4.052050	-1.177376e+00	2.808691e-01	0.8633309552	-4.67867408	FALSE	FALSE
Q9Y484	WDR45	2.338572e-01	4.039128	9.670587e-01	3.685427e-01	0.8724644718	-4.67867953	FALSE	FALSE
Q99549	MPHOSPH8	-1.782842e-01	4.050672	-1.287048e+00	2.425613e-01	0.8504010089	-4.67927875	FALSE	FALSE
Q9NUP9	LIN7C	1.613185e-01	4.052746	1.432990e+00	1.987365e-01	0.8368108020	-4.67943000	FALSE	FALSE
Q8WY91	THAP4	-3.550084e-01	3.983791	-8.356265e-01	4.333773e-01	0.8799930780	-4.67957728	FALSE	FALSE
P46020	PHKA1	-2.081942e-01	4.046346	-8.530622e-01	4.243232e-01	0.8776540972	-4.68093381	FALSE	FALSE
Q4AC94	C2CD3	-1.948257e-01	4.048096	-6.879602e-01	5.155695e-01	0.9042832179	-4.68104535	FALSE	FALSE
Q9HC36	MRM3	1.690414e-01	4.052405	1.132935e+00	2.977975e-01	0.8633904324	-4.68175858	FALSE	FALSE
O94916	NFAT5	3.180930e-01	3.981557	6.656483e-01	5.288301e-01	0.9055912615	-4.68190031	FALSE	FALSE
Q9H446	RWDD1	-1.463168e-01	4.054143	-1.573082e+00	1.635685e-01	0.8247314717	-4.68301311	FALSE	FALSE
Q15696	ZRSR2	2.364811e-01	4.037288	8.648418e-01	4.182847e-01	0.8776540972	-4.68321789	FALSE	FALSE
Q9BSK4	FEM1A	1.885009e-01	4.051746	7.957995e-01	4.545783e-01	0.8896909527	-4.68330677	FALSE	FALSE
O75582	RPS6KA5	-1.922265e-01	4.048718	-1.038560e+00	3.365576e-01	0.8708379964	-4.68382886	FALSE	FALSE
Q8NAF0	ZNF579	-2.253715e-01	4.041087	-1.076191e+00	3.206370e-01	0.8679940814	-4.68395424	FALSE	FALSE
Q9BRP4	PAAF1	1.647360e-01	4.052408	1.466407e+00	1.897666e-01	0.8368108020	-4.68419032	FALSE	FALSE
Q14108	SCARB2	-1.647635e-01	4.054392	-1.015410e+00	3.466628e-01	0.8724644718	-4.68439116	FALSE	FALSE
Q96RY7	IFT140	-2.126630e-01	4.044767	-9.310184e-01	3.855383e-01	0.8724644718	-4.68464460	FALSE	FALSE
Q9UKT4	FBXO5	-2.873915e-01	4.022752	-9.835055e-01	3.609822e-01	0.8724644718	-4.68468098	FALSE	FALSE
Q14694	USP10	8.234944e-02	4.058068	1.667716e+00	1.432016e-01	0.8247314717	-4.68482950	FALSE	FALSE
O15111	CHUK	2.027605e-01	4.046923	1.203980e+00	2.711296e-01	0.8571433999	-4.68534089	FALSE	FALSE
O75928	PIAS2	-1.761952e-01	4.054096	-8.920282e-01	4.045902e-01	0.8724644718	-4.68534991	FALSE	FALSE
O95644	NFATC1	-2.460242e-01	4.036204	-1.067714e+00	3.241693e-01	0.8685142041	-4.68550440	FALSE	FALSE
O14867	BACH1	2.152676e-01	4.042493	7.999748e-01	4.523218e-01	0.8882797774	-4.68557727	FALSE	FALSE
O15315	RAD51B	2.661540e-01	4.031722	9.868284e-01	3.594695e-01	0.8724644718	-4.68559902	FALSE	FALSE
Q9H3H1	TRIT1	2.608775e-01	4.029553	9.349525e-01	3.836544e-01	0.8724644718	-4.68573579	FALSE	FALSE
P50747	HLCS	-2.358897e-01	4.036242	-9.371448e-01	3.826077e-01	0.8724644718	-4.68592609	FALSE	FALSE
Q9C0B7	TANGO6	1.995052e-01	4.047399	1.110057e+00	3.068390e-01	0.8672131064	-4.68607253	FALSE	FALSE
Q86YC3	NRROS	1.610559e-01	4.054246	1.056545e+00	3.288708e-01	0.8688220415	-4.68642008	FALSE	FALSE
P49327	FASN	6.268824e-02	4.058396	2.026648e+00	8.601076e-02	0.8183521652	-4.68643422	FALSE	FALSE
Q5SZL2	CEP85L	-1.903167e-01	4.050250	-8.975237e-01	4.018630e-01	0.8724644718	-4.68648638	FALSE	FALSE
Q8IUR7	ARMC8	1.237119e-01	4.056489	1.312000e+00	2.345089e-01	0.8453352081	-4.68677938	FALSE	FALSE
P15822	HIVEP1	3.236183e-01	3.974350	6.536329e-01	5.360603e-01	0.9075789881	-4.68742133	FALSE	FALSE
O94919	ENDOD1	3.687153e-01	3.996945	9.738422e-01	3.654096e-01	0.8724644718	-4.68766952	FALSE	FALSE
P55197	MLLT10	-2.663128e-01	4.028142	-9.136817e-01	3.939240e-01	0.8724644718	-4.68791751	FALSE	FALSE
Q8N137	CNTROB	2.074975e-01	4.023777	5.418019e-01	6.062474e-01	0.9236969946	-4.68853145	FALSE	FALSE
Q12772	SREBF2	-2.023140e-01	4.046081	-1.026007e+00	3.420075e-01	0.8720598826	-4.68870956	FALSE	FALSE
Q9UKT7	FBXL3	-1.870476e-01	4.049478	-1.021975e+00	3.437728e-01	0.8724644718	-4.69031691	FALSE	FALSE
P84077	ARF1	-1.452518e-01	4.055540	-2.409073e+00	4.999393e-02	0.8183521652	-4.69041133	FALSE	FALSE
P61599	NAA20	-2.276421e-01	4.041159	-1.208296e+00	2.695771e-01	0.8571433999	-4.69095022	FALSE	FALSE
Q2TB18	ASTE1	2.070814e-01	4.041901	7.403947e-01	4.852655e-01	0.8962684487	-4.69140220	FALSE	FALSE
Q96JB2	COG3	1.634757e-01	4.053555	1.047421e+00	3.327525e-01	0.8695978684	-4.69188424	FALSE	FALSE
Q14865	ARID5B	-2.548329e-01	4.024941	-7.971794e-01	4.538317e-01	0.8888137221	-4.69226238	FALSE	FALSE
Q8IY47	KBTBD2	-2.466559e-01	4.028344	-7.721902e-01	4.674857e-01	0.8935104526	-4.69254114	FALSE	FALSE
Q6NYC8	PPP1R18	1.609793e-01	4.053059	1.593341e+00	1.589909e-01	0.8247314717	-4.69254243	FALSE	FALSE
Q6ZU80	CEP128	1.680571e-01	4.054237	9.339375e-01	3.841398e-01	0.8724644718	-4.69272410	FALSE	FALSE
Q96LD8	SENP8	1.914905e-01	4.048796	1.024357e+00	3.427291e-01	0.8720598826	-4.69290754	FALSE	FALSE
Q8NBZ0	INO80E	-4.201199e-01	3.966931	-9.423166e-01	3.801470e-01	0.8724644718	-4.69316418	FALSE	FALSE
O00232	PSMD12	1.015235e-01	4.057108	1.822979e+00	1.149399e-01	0.8183521652	-4.69379869	FALSE	FALSE
Q6P087	RPUSD3	1.814802e-01	4.051327	9.318928e-01	3.851190e-01	0.8724644718	-4.69380244	FALSE	FALSE
Q7Z7G8	VPS13B	-2.142343e-01	4.042462	-9.456325e-01	3.785757e-01	0.8724644718	-4.69417256	FALSE	FALSE
Q86X95	CIR1	2.060019e-01	4.046456	1.288959e+00	2.419361e-01	0.8504010089	-4.69467422	FALSE	FALSE
Q7Z698	SPRED2	-2.328030e-01	4.018818	-6.362325e-01	5.466403e-01	0.9080885144	-4.69504319	FALSE	FALSE
P78537	BLOC1S1	-1.273648e-01	4.056482	-1.234765e+00	2.602205e-01	0.8561485572	-4.69506330	FALSE	FALSE
A6QL63	BTBD11	-1.973405e-01	4.047221	-9.283724e-01	3.868093e-01	0.8724644718	-4.69531566	FALSE	FALSE
Q75N03	CBLL1	1.293761e-01	4.055808	1.323169e+00	2.309812e-01	0.8453352081	-4.69572924	FALSE	FALSE
Q13948	CUX1	2.701902e-01	4.031896	1.071688e+00	3.225094e-01	0.8685142041	-4.69578687	FALSE	FALSE
Q8NBQ5	HSD17B11	-2.125618e-01	4.044107	-9.966099e-01	3.550455e-01	0.8724644718	-4.69584805	FALSE	FALSE
Q330K2	NDUFAF6	2.866812e-01	4.007146	7.536425e-01	4.778023e-01	0.8962684487	-4.69589176	FALSE	FALSE
P09914	IFIT1	-2.393966e-01	4.036735	-9.362945e-01	3.830134e-01	0.8724644718	-4.69611595	FALSE	FALSE
O94806	PRKD3	3.460581e-01	4.001571	9.451369e-01	3.788102e-01	0.8724644718	-4.69617492	FALSE	FALSE
Q96DA2	RAB39B	-2.077003e-01	4.044872	-1.045898e+00	3.334041e-01	0.8695978684	-4.69655271	FALSE	FALSE
Q8ND82	ZNF280C	2.561293e-01	4.033489	9.764168e-01	3.642259e-01	0.8724644718	-4.69670816	FALSE	FALSE
Q6P2Q9	PRPF8	-1.203581e-01	4.056137	-1.684268e+00	1.398963e-01	0.8247314717	-4.69714378	FALSE	FALSE
Q9P275	USP36	1.306273e-01	4.055769	1.312086e+00	2.344815e-01	0.8453352081	-4.69749132	FALSE	FALSE
Q16773	KYAT1	-1.556001e-01	4.056144	-9.389771e-01	3.817345e-01	0.8724644718	-4.69776534	FALSE	FALSE
Q8IYT2	CMTR2	-2.091075e-01	4.041868	-8.372380e-01	4.325347e-01	0.8799930780	-4.69789679	FALSE	FALSE
Q92562	FIG4	2.022081e-01	4.042260	7.737616e-01	4.666188e-01	0.8935104526	-4.69821078	FALSE	FALSE
Q9H2F5	EPC1	1.487571e-01	4.056911	9.669306e-01	3.686021e-01	0.8724644718	-4.69835716	FALSE	FALSE
Q9H6S1	AZI2	1.868083e-01	4.049269	8.068378e-01	4.486301e-01	0.8869861354	-4.69840230	FALSE	FALSE
Q07065	CKAP4	2.109810e-01	4.043260	8.835809e-01	4.088092e-01	0.8738074697	-4.69867126	FALSE	FALSE
Q99704	DOK1	1.913602e-01	4.047933	9.744553e-01	3.651275e-01	0.8724644718	-4.69897841	FALSE	FALSE
Q8N5I2	ARRDC1	-2.166990e-01	4.042359	-9.017567e-01	3.997717e-01	0.8724644718	-4.69909616	FALSE	FALSE
Q9H6R7	WDCP	2.032063e-01	4.045808	1.116263e+00	3.043641e-01	0.8665781893	-4.69968938	FALSE	FALSE
O94817	ATG12	-2.039587e-01	4.046126	-1.145658e+00	2.928659e-01	0.8633904324	-4.69977525	FALSE	FALSE
P20226	TBP	2.693341e-01	4.035499	1.300402e+00	2.382218e-01	0.8461637539	-4.70005922	FALSE	FALSE
P28331	NDUFS1	1.636329e-01	4.053463	1.838646e+00	1.124093e-01	0.8183521652	-4.70042269	FALSE	FALSE
P41134	ID1	2.379271e-01	4.033800	8.939473e-01	4.036362e-01	0.8724644718	-4.70044954	FALSE	FALSE
P23469	PTPRE	-1.950824e-01	4.046732	-1.091958e+00	3.141511e-01	0.8679940814	-4.70063528	FALSE	FALSE
Q7Z5U6	WDR53	2.555426e-01	4.005145	6.087566e-01	5.636069e-01	0.9116263894	-4.70092948	FALSE	FALSE
Q9Y4P8	WIPI2	1.793917e-01	4.050395	1.051349e+00	3.310772e-01	0.8695978684	-4.70113056	FALSE	FALSE
Q5QP82	DCAF10	-2.151253e-01	4.041312	-9.500777e-01	3.764771e-01	0.8724644718	-4.70187723	FALSE	FALSE
Q96AQ8	MCUR1	-1.576668e-01	4.053243	-1.132018e+00	2.981555e-01	0.8636229110	-4.70198944	FALSE	FALSE
Q9UKL6	PCTP	2.076587e-01	4.045190	1.086844e+00	3.162431e-01	0.8679940814	-4.70219094	FALSE	FALSE
O95429	BAG4	-1.382251e-01	4.056126	-1.115638e+00	3.046128e-01	0.8665781893	-4.70235207	FALSE	FALSE
Q9Y2K7	KDM2A	1.119290e-01	4.057153	1.339679e+00	2.258529e-01	0.8444466798	-4.70242272	FALSE	FALSE
P43378	PTPN9	1.721961e-01	4.051180	1.085457e+00	3.168123e-01	0.8679940814	-4.70255908	FALSE	FALSE
Q53FT3	HIKESHI	-1.345255e-01	4.055338	-1.301787e+00	2.377758e-01	0.8461637539	-4.70368442	FALSE	FALSE
Q9UKA4	AKAP11	-1.764431e-01	4.050701	-9.795776e-01	3.627768e-01	0.8724644718	-4.70423591	FALSE	FALSE
O00763	ACACB	-1.360356e-01	4.054786	-1.472327e+00	1.882168e-01	0.8368108020	-4.70449628	FALSE	FALSE
Q8IYU8	MICU2	2.033247e-01	4.044101	9.272818e-01	3.873341e-01	0.8724644718	-4.70471317	FALSE	FALSE
O75864	PPP1R37	-1.642417e-01	4.037478	-5.040672e-01	6.310555e-01	0.9299386231	-4.70472029	FALSE	FALSE
P43250	GRK6	-1.699428e-01	4.051152	-1.149866e+00	2.912500e-01	0.8633904324	-4.70480715	FALSE	FALSE
Q9UKZ1	CNOT11	2.139571e-01	4.041848	8.991912e-01	4.010381e-01	0.8724644718	-4.70519151	FALSE	FALSE
Q14703	MBTPS1	2.224905e-01	4.019185	6.228687e-01	5.548530e-01	0.9104980217	-4.70562788	FALSE	FALSE
Q8IUW5	RELL1	3.348591e-01	3.986428	8.318381e-01	4.353630e-01	0.8800157880	-4.70576948	FALSE	FALSE
Q8N371	KDM8	3.094875e-01	3.984273	7.481548e-01	4.808843e-01	0.8962684487	-4.70654754	FALSE	FALSE
Q9UK73	FEM1B	-1.817479e-01	4.049710	-9.711191e-01	3.666648e-01	0.8724644718	-4.70656511	FALSE	FALSE
P10253	GAA	1.877064e-01	4.048496	1.015767e+00	3.465051e-01	0.8724644718	-4.70657072	FALSE	FALSE
Q9Y4I1	MYO5A	2.237138e-01	4.036244	8.331310e-01	4.346846e-01	0.8800157880	-4.70674430	FALSE	FALSE
Q86SK9	SCD5	-3.721647e-01	3.961493	-7.727719e-01	4.671647e-01	0.8935104526	-4.70685156	FALSE	FALSE
P31641	SLC6A6	-2.503016e-01	4.034404	-1.026206e+00	3.419205e-01	0.8720598826	-4.70687582	FALSE	FALSE
Q9UPM8	AP4E1	-1.811917e-01	4.049279	-8.562683e-01	4.226734e-01	0.8776540972	-4.70775820	FALSE	FALSE
Q96RY5	CRAMP1	-1.144209e-01	4.043637	-3.469736e-01	7.397113e-01	0.9554593861	-4.70785036	FALSE	FALSE
Q9HD20	ATP13A1	-2.012010e-01	4.046001	-1.084758e+00	3.170998e-01	0.8679940814	-4.70795007	FALSE	FALSE
Q8WVK2	SNRNP27	2.871611e-01	4.032711	1.320401e+00	2.318511e-01	0.8453352081	-4.70810631	FALSE	FALSE
Q96BT3	CENPT	-2.166828e-01	4.042233	-1.014643e+00	3.470019e-01	0.8724644718	-4.70828044	FALSE	FALSE
Q9NZB8	MOCS1	1.852326e-01	4.048839	8.868268e-01	4.071842e-01	0.8736702602	-4.70837481	FALSE	FALSE
Q9BSD7	NTPCR	2.193965e-01	4.045015	1.363503e+00	2.186312e-01	0.8444466798	-4.70846030	FALSE	FALSE
Q9P2D0	IBTK	1.629294e-01	4.054259	7.926113e-01	4.563066e-01	0.8899910957	-4.70905455	FALSE	FALSE
Q13114	TRAF3	2.691598e-01	4.013972	7.616998e-01	4.733017e-01	0.8941797496	-4.71008642	FALSE	FALSE
Q5T7W7	TSTD2	3.220610e-01	3.984854	7.516716e-01	4.789076e-01	0.8962684487	-4.71031455	FALSE	FALSE
O75676	RPS6KA4	4.923646e-01	3.979468	1.240613e+00	2.581916e-01	0.8561485572	-4.71053755	FALSE	FALSE
Q9UBQ6	EXTL2	1.748183e-01	4.045716	6.463904e-01	5.404483e-01	0.9080885144	-4.71054827	FALSE	FALSE
Q92626	PXDN	-1.669808e-01	4.037858	-5.238708e-01	6.179682e-01	0.9236969946	-4.71058460	FALSE	FALSE
Q3SXY8	ARL13B	3.551102e-01	3.977228	7.410113e-01	4.849164e-01	0.8962684487	-4.71070848	FALSE	FALSE
Q14165	MLEC	-1.388390e-01	4.054773	-1.343061e+00	2.248149e-01	0.8444466798	-4.71074081	FALSE	FALSE
Q92917	GPKOW	1.046320e-01	4.056914	1.697877e+00	1.372338e-01	0.8247314717	-4.71110331	FALSE	FALSE
Q70J99	UNC13D	-8.551211e-02	4.058058	-1.554423e+00	1.678936e-01	0.8258399987	-4.71120892	FALSE	FALSE
O75486	SUPT3H	-2.389619e-01	4.033621	-8.799239e-01	4.106458e-01	0.8738074697	-4.71132046	FALSE	FALSE
P41240	CSK	1.631822e-01	4.053172	1.682974e+00	1.401521e-01	0.8247314717	-4.71138045	FALSE	FALSE
O00478	BTN3A3	3.585344e-01	3.977501	7.800254e-01	4.631742e-01	0.8915796994	-4.71149293	FALSE	FALSE
Q6YHU6	THADA	-1.879076e-01	4.048146	-9.743504e-01	3.651757e-01	0.8724644718	-4.71158833	FALSE	FALSE
Q9UM11	FZR1	-1.580138e-01	4.046107	-5.524810e-01	5.993263e-01	0.9236969946	-4.71178984	FALSE	FALSE
Q9H7Z7	PTGES2	1.383257e-01	4.054639	1.550805e+00	1.687444e-01	0.8272200549	-4.71181942	FALSE	FALSE
Q9H6L5	RETREG1	-3.435823e-01	3.979013	-8.396886e-01	4.312556e-01	0.8799930780	-4.71204862	FALSE	FALSE
Q01432	AMPD3	-2.855905e-01	4.017425	-8.873682e-01	4.069136e-01	0.8736702602	-4.71247298	FALSE	FALSE
P07951	TPM2	-2.988102e-01	4.041266	-1.978755e+00	9.208460e-02	0.8183521652	-4.71291950	FALSE	FALSE
P46934	NEDD4	1.099322e-01	4.056873	1.449644e+00	1.942188e-01	0.8368108020	-4.71313335	FALSE	FALSE
Q99963	SH3GL3	1.602360e-01	4.053145	1.025037e+00	3.424318e-01	0.8720598826	-4.71314762	FALSE	FALSE
Q15973	ZNF124	2.320943e-01	3.972465	4.643063e-01	6.577687e-01	0.9362516116	-4.71326637	FALSE	FALSE
Q9NQG7	HPS4	-2.030762e-01	4.042453	-9.035478e-01	3.988892e-01	0.8724644718	-4.71344209	FALSE	FALSE
Q86V97	KBTBD6	-3.746932e-01	3.973940	-8.363459e-01	4.330010e-01	0.8799930780	-4.71361960	FALSE	FALSE
O15197	EPHB6	1.938467e-01	4.040046	6.888477e-01	5.150464e-01	0.9042832179	-4.71363360	FALSE	FALSE
Q9NRG0	CHRAC1	2.307912e-01	4.046249	1.724571e+00	1.321512e-01	0.8214519591	-4.71369216	FALSE	FALSE
Q8IXW5	RPAP2	1.490536e-01	4.054637	1.071485e+00	3.225942e-01	0.8685142041	-4.71371401	FALSE	FALSE
Q12907	LMAN2	-1.858102e-01	4.051650	-1.866876e+00	1.079863e-01	0.8183521652	-4.71381920	FALSE	FALSE
O95243	MBD4	-2.016694e-01	4.040481	-7.835092e-01	4.612661e-01	0.8915796994	-4.71397823	FALSE	FALSE
Q9BQ95	ECSIT	2.146797e-01	4.041727	1.020587e+00	3.443825e-01	0.8724644718	-4.71400591	FALSE	FALSE
Q969H6	POP5	1.917082e-01	4.046877	9.752858e-01	3.647455e-01	0.8724644718	-4.71406734	FALSE	FALSE
Q8TBE0	BAHD1	-2.890696e-01	4.029597	-1.156990e+00	2.885315e-01	0.8633904324	-4.71443085	FALSE	FALSE
Q9Y4F3	MARF1	-1.477359e-01	4.054331	-1.134761e+00	2.970857e-01	0.8633904324	-4.71452644	FALSE	FALSE
Q9NP66	HMG20A	1.271311e-01	4.055710	1.393386e+00	2.098654e-01	0.8406206273	-4.71453828	FALSE	FALSE
O00287	RFXAP	3.287598e-01	3.999688	8.942688e-01	4.034766e-01	0.8724644718	-4.71471973	FALSE	FALSE
P49760	CLK2	-2.181224e-01	4.040117	-9.530107e-01	3.750973e-01	0.8724644718	-4.71500231	FALSE	FALSE
Q6UX04	CWC27	1.734714e-01	4.051430	1.483713e+00	1.852682e-01	0.8368108020	-4.71517961	FALSE	FALSE
Q9UKV8	AGO2	-1.326761e-01	4.055390	-1.281895e+00	2.442540e-01	0.8510553896	-4.71520172	FALSE	FALSE
A6NFI3	ZNF316	-2.432556e-01	4.025384	-8.209505e-01	4.411058e-01	0.8825250703	-4.71523487	FALSE	FALSE
Q6ULP2	AFTPH	-1.982723e-01	4.046256	-9.994243e-01	3.537805e-01	0.8724644718	-4.71538464	FALSE	FALSE
P42684	ABL2	4.834445e-01	3.922320	8.133579e-01	4.451426e-01	0.8846343718	-4.71564741	FALSE	FALSE
Q13190	STX5	-1.503003e-01	4.054802	-1.007673e+00	3.500933e-01	0.8724644718	-4.71571799	FALSE	FALSE
P11717	IGF2R	1.038665e-01	4.057044	1.558283e+00	1.669900e-01	0.8247314717	-4.71593706	FALSE	FALSE
Q9BQ90	KLHDC3	1.923758e-01	4.044167	8.213682e-01	4.408845e-01	0.8825250703	-4.71606528	FALSE	FALSE
O75037	KIF21B	1.635054e-01	4.052475	7.461606e-01	4.820076e-01	0.8962684487	-4.71636713	FALSE	FALSE
Q96RN5	MED15	2.837234e-01	4.028815	1.161640e+00	2.867682e-01	0.8633904324	-4.71654634	FALSE	FALSE
A0JLT2	MED19	-3.749780e-01	3.965201	-7.820463e-01	4.620667e-01	0.8915796994	-4.71668250	FALSE	FALSE
P54274	TERF1	2.835339e-01	3.980509	6.461366e-01	5.406025e-01	0.9080885144	-4.71669741	FALSE	FALSE
Q9ULR3	PPM1H	2.513149e-01	4.008261	6.487909e-01	5.389914e-01	0.9075789881	-4.71701889	FALSE	FALSE
Q53HC5	KLHL26	-2.810767e-01	4.002381	-7.310283e-01	4.905893e-01	0.8994434701	-4.71726343	FALSE	FALSE
Q99551	MTERF1	-4.277698e-01	3.911117	-7.605167e-01	4.739607e-01	0.8941797496	-4.71841794	FALSE	FALSE
P31629	HIVEP2	1.729702e-01	4.049776	7.995128e-01	4.525711e-01	0.8882797774	-4.71872959	FALSE	FALSE
Q9HC16	APOBEC3G	1.954797e-01	4.031396	6.344025e-01	5.477605e-01	0.9081389180	-4.71967893	FALSE	FALSE
Q9NSV4	DIAPH3	-1.489069e-01	4.055879	-8.931832e-01	4.040159e-01	0.8724644718	-4.71979903	FALSE	FALSE
Q5VT25	CDC42BPA	1.991657e-01	4.034317	6.689118e-01	5.268770e-01	0.9055912615	-4.71998538	FALSE	FALSE
P84101	SERF2	1.718241e-01	4.050917	1.220560e+00	2.652064e-01	0.8571433999	-4.72005605	FALSE	FALSE
Q02108	GUCY1A1	-1.774564e-01	4.047672	-7.864312e-01	4.596699e-01	0.8915796994	-4.72015314	FALSE	FALSE
Q12834	CDC20	1.874568e-01	4.049177	1.376715e+00	2.147161e-01	0.8431303108	-4.72037339	FALSE	FALSE
Q9NWL6	ASNSD1	1.879787e-01	4.025161	5.377057e-01	6.089140e-01	0.9236969946	-4.72065845	FALSE	FALSE
O60563	CCNT1	2.066855e-01	4.045995	1.268060e+00	2.488502e-01	0.8554927921	-4.72129842	FALSE	FALSE
Q13615	MTMR3	1.411899e-01	4.056073	9.962236e-01	3.552194e-01	0.8724644718	-4.72219437	FALSE	FALSE
O60318	MCM3AP	1.413526e-01	4.055783	1.024464e+00	3.426821e-01	0.8720598826	-4.72255299	FALSE	FALSE
Q7Z401	DENND4A	2.577106e-01	4.029353	1.008367e+00	3.497845e-01	0.8724644718	-4.72264755	FALSE	FALSE
O60885	BRD4	1.137918e-01	4.056470	1.614407e+00	1.543589e-01	0.8247314717	-4.72269207	FALSE	FALSE
O43402	EMC8	3.167983e-01	4.030524	1.420793e+00	2.021055e-01	0.8368108020	-4.72275782	FALSE	FALSE
P04150	NR3C1	1.789891e-01	4.048818	8.907389e-01	4.052320e-01	0.8724644718	-4.72287674	FALSE	FALSE
Q96HA8	WDYHV1	1.601058e-01	4.053319	8.533844e-01	4.241572e-01	0.8776540972	-4.72294508	FALSE	FALSE
Q92503	SEC14L1	-1.622173e-01	4.052329	-9.903846e-01	3.578561e-01	0.8724644718	-4.72338098	FALSE	FALSE
Q9BY44	EIF2A	7.510777e-02	4.058208	1.709751e+00	1.349503e-01	0.8247314717	-4.72363774	FALSE	FALSE
Q9UPS6	SETD1B	-1.734683e-01	4.039872	-6.112519e-01	5.620530e-01	0.9114223494	-4.72381901	FALSE	FALSE
P02795	MT2A	5.801417e-01	3.923893	1.182337e+00	2.790308e-01	0.8633309552	-4.72387357	FALSE	FALSE
Q3B7T1	EDRF1	1.503907e-01	4.055120	8.842195e-01	4.084891e-01	0.8738074697	-4.72399809	FALSE	FALSE
Q15057	ACAP2	1.543180e-01	4.053104	1.269323e+00	2.484277e-01	0.8554927921	-4.72416588	FALSE	FALSE
Q6NUS6	TCTN3	-1.133855e-01	4.023592	-3.041907e-01	7.706094e-01	0.9576453875	-4.72477703	FALSE	FALSE
Q92540	SMG7	1.536395e-01	4.053298	1.126605e+00	3.002766e-01	0.8640035332	-4.72496787	FALSE	FALSE
Q86YA3	ZGRF1	-1.616469e-01	4.052691	-8.773221e-01	4.119562e-01	0.8738074697	-4.72546268	FALSE	FALSE
Q2TAA2	IAH1	1.788694e-01	4.049962	1.305116e+00	2.367065e-01	0.8459623579	-4.72546739	FALSE	FALSE
Q9BYX4	IFIH1	-1.711602e-01	4.047760	-7.244349e-01	4.943605e-01	0.9014211718	-4.72548213	FALSE	FALSE
Q9BT92	TCHP	1.432533e-01	4.046442	5.111039e-01	6.263883e-01	0.9279384692	-4.72574580	FALSE	FALSE
P17568	NDUFB7	3.217201e-01	4.011399	1.028943e+00	3.407268e-01	0.8720598826	-4.72574899	FALSE	FALSE
Q86VK4	ZNF410	-2.403216e-01	4.020206	-7.084011e-01	5.036114e-01	0.9038454414	-4.72585655	FALSE	FALSE
Q86Y39	NDUFA11	1.389214e-01	4.054625	1.560540e+00	1.664640e-01	0.8247314717	-4.72592212	FALSE	FALSE
Q9Y5S1	TRPV2	2.359376e-02	4.039480	6.858100e-02	9.474111e-01	0.9900301684	-4.72595398	FALSE	FALSE
P36639	NUDT1	3.199902e-01	4.029193	1.441666e+00	1.963713e-01	0.8368108020	-4.72595922	FALSE	FALSE
Q9H0F7	ARL6	-1.097876e-01	4.008674	-2.634899e-01	8.004331e-01	0.9623073248	-4.72615299	FALSE	FALSE
P51798	CLCN7	-1.220602e-01	4.056268	-1.284203e+00	2.434945e-01	0.8509647243	-4.72620803	FALSE	FALSE
Q8N128	FAM177A1	2.016701e-01	4.031402	6.505183e-01	5.379446e-01	0.9075789881	-4.72621251	FALSE	FALSE
Q8IZT6	ASPM	-1.515982e-01	4.054695	-7.801573e-01	4.631019e-01	0.8915796994	-4.72634614	FALSE	FALSE
Q15051	IQCB1	1.582971e-01	4.047893	6.110717e-01	5.621651e-01	0.9114223494	-4.72634755	FALSE	FALSE
Q08378	GOLGA3	1.967720e-01	4.048764	1.462322e+00	1.908428e-01	0.8368108020	-4.72648943	FALSE	FALSE
Q9BQE4	SELENOS	-2.534738e-01	4.016051	-7.911409e-01	4.571052e-01	0.8909896639	-4.72670844	FALSE	FALSE
Q6NT76	HMBOX1	1.715668e-01	4.050828	1.174085e+00	2.820944e-01	0.8633309552	-4.72687908	FALSE	FALSE
Q9H165	BCL11A	-2.085835e-01	4.041261	-9.162321e-01	3.926819e-01	0.8724644718	-4.72689423	FALSE	FALSE
O96007	MOCS2	2.303041e-01	4.042110	1.226781e+00	2.630130e-01	0.8571433999	-4.72699518	FALSE	FALSE
Q9NQ86	TRIM36	3.234835e-02	4.001863	7.183249e-02	9.449226e-01	0.9890006938	-4.72770156	FALSE	FALSE
Q5TCQ9	MAGI3	1.906286e-01	4.019177	5.332197e-01	6.118418e-01	0.9236969946	-4.72771328	FALSE	FALSE
O75326	SEMA7A	1.472494e-01	4.054499	6.956307e-01	5.110607e-01	0.9040401960	-4.72812694	FALSE	FALSE
Q7Z3E5	ARMC9	-7.080789e-03	4.029479	-1.914729e-02	9.853053e-01	0.9969479788	-4.72849446	FALSE	FALSE
Q9Y3D2	MSRB2	1.776937e-01	4.049598	1.015988e+00	3.464076e-01	0.8724644718	-4.72870101	FALSE	FALSE
Q96T23	RSF1	1.679669e-01	4.051569	1.335771e+00	2.270576e-01	0.8444466798	-4.72874330	FALSE	FALSE
Q8TAF3	WDR48	1.242435e-01	4.055775	1.456075e+00	1.924996e-01	0.8368108020	-4.72918037	FALSE	FALSE
Q3B7J2	GFOD2	2.065434e-01	4.037550	7.815525e-01	4.623371e-01	0.8915796994	-4.72983724	FALSE	FALSE
Q6P0Q8	MAST2	1.276617e-01	4.043041	4.229972e-01	6.861116e-01	0.9405465426	-4.72984977	FALSE	FALSE
Q02878	RPL6	-7.896714e-02	4.057962	-2.452430e+00	4.703612e-02	0.8183521652	-4.72999689	FALSE	FALSE
Q96N46	TTC14	-2.016011e-01	4.043178	-9.089877e-01	3.962181e-01	0.8724644718	-4.73010468	FALSE	FALSE
Q9ULD4	BRPF3	2.730866e-01	4.004998	7.600614e-01	4.742145e-01	0.8941797496	-4.73034583	FALSE	FALSE
Q14644	RASA3	-1.748537e-01	4.050064	-1.043727e+00	3.343345e-01	0.8706422167	-4.73047108	FALSE	FALSE
P35626	GRK3	-2.775019e-01	4.019604	-9.407997e-01	3.808675e-01	0.8724644718	-4.73068229	FALSE	FALSE
Q9H4Z2	ZNF335	-1.860283e-01	4.027784	-5.804972e-01	5.813836e-01	0.9156578945	-4.73100152	FALSE	FALSE
Q8NHV4	NEDD1	2.161163e-01	4.044752	1.310261e+00	2.350623e-01	0.8453352081	-4.73104262	FALSE	FALSE
Q9BVW5	TIPIN	4.814924e-01	3.952129	1.031837e+00	3.394678e-01	0.8715101162	-4.73113187	FALSE	FALSE
Q7Z3E2	CCDC186	-1.489191e-01	4.054937	-8.462085e-01	4.278657e-01	0.8793845173	-4.73131170	FALSE	FALSE
Q14188	TFDP2	2.222892e-01	4.039678	9.745880e-01	3.650664e-01	0.8724644718	-4.73383980	FALSE	FALSE
Q6PJW8	CNST	-1.333602e-01	4.042138	-4.588760e-01	6.614610e-01	0.9362516116	-4.73425108	FALSE	FALSE
Q92793	CREBBP	2.078696e-01	4.041220	9.766894e-01	3.641007e-01	0.8724644718	-4.73477827	FALSE	FALSE
Q9H115	NAPB	-1.652948e-01	4.044420	-6.481341e-01	5.393898e-01	0.9075789881	-4.73485639	FALSE	FALSE
Q8IVV7	GID4	-1.973169e-01	4.043780	-9.446664e-01	3.790330e-01	0.8724644718	-4.73516663	FALSE	FALSE
Q9NXR5	ANKRD10	-3.122517e-01	4.019996	-1.113969e+00	3.052770e-01	0.8672131064	-4.73582925	FALSE	FALSE
Q9Y678	COPG1	2.005349e-01	4.049540	1.647188e+00	1.474041e-01	0.8247314717	-4.73583907	FALSE	FALSE
O43298	ZBTB43	-2.928874e-01	4.008942	-9.217382e-01	3.900101e-01	0.8724644718	-4.73614304	FALSE	FALSE
P35606	COPB2	9.913348e-02	4.057160	1.990765e+00	9.052232e-02	0.8183521652	-4.73646943	FALSE	FALSE
O76064	RNF8	1.377719e-01	4.030127	4.058555e-01	6.980403e-01	0.9424213920	-4.73784538	FALSE	FALSE
P27144	AK4	-1.927870e-01	4.048337	-1.265576e+00	2.496832e-01	0.8554927921	-4.73785779	FALSE	FALSE
Q96IQ9	ZNF414	-1.395907e-01	4.053073	-6.148850e-01	5.597952e-01	0.9108459702	-4.73811518	FALSE	FALSE
O75843	AP1G2	1.973742e-01	4.045719	1.083229e+00	3.177287e-01	0.8679940814	-4.73812141	FALSE	FALSE
Q7L775	EPM2AIP1	1.753674e-01	4.031341	5.578111e-01	5.958886e-01	0.9229055455	-4.73823484	FALSE	FALSE
Q9NWT6	HIF1AN	-2.347395e-01	4.034466	-1.046179e+00	3.332840e-01	0.8695978684	-4.73834680	FALSE	FALSE
Q9BZL6	PRKD2	1.365723e-01	4.055436	1.079766e+00	3.191570e-01	0.8679940814	-4.73844192	FALSE	FALSE
Q9P2D1	CHD7	-1.806053e-01	4.046393	-8.669349e-01	4.172184e-01	0.8776540972	-4.73862684	FALSE	FALSE
Q9Y6R9	CCDC61	1.937283e-01	4.044926	9.589533e-01	3.723137e-01	0.8724644718	-4.73902619	FALSE	FALSE
Q9Y490	TLN1	1.100632e-01	4.056762	2.005470e+00	8.864551e-02	0.8183521652	-4.73910412	FALSE	FALSE
Q9Y6I8	PXMP4	1.135997e-01	4.005756	2.789288e-01	7.890741e-01	0.9596984870	-4.73914427	FALSE	FALSE
Q8N3J9	ZNF664	-2.732493e-01	4.011963	-8.462970e-01	4.278198e-01	0.8793845173	-4.73940261	FALSE	FALSE
P29375	KDM5A	1.694782e-01	4.047794	7.559914e-01	4.764873e-01	0.8954632521	-4.73940587	FALSE	FALSE
Q99643	SDHC	-2.826452e-01	4.022322	-1.018956e+00	3.450997e-01	0.8724644718	-4.73948775	FALSE	FALSE
Q96CV9	OPTN	-2.349281e-01	3.971862	-4.848912e-01	6.438672e-01	0.9325029494	-4.73963530	FALSE	FALSE
Q86YT6	MIB1	-1.597673e-01	4.051811	-8.474805e-01	4.272066e-01	0.8793845173	-4.73997016	FALSE	FALSE
P49069	CAMLG	-1.703960e-01	4.049759	-9.504127e-01	3.763193e-01	0.8724644718	-4.74046243	FALSE	FALSE
Q8NB16	MLKL	-1.730738e-01	4.049310	-1.023723e+00	3.430066e-01	0.8720598826	-4.74071462	FALSE	FALSE
Q8N720	ZNF655	1.664456e-01	4.028560	5.121843e-01	6.256734e-01	0.9273213725	-4.74113055	FALSE	FALSE
Q96JI7	SPG11	-1.779560e-01	4.025933	-5.334607e-01	6.116843e-01	0.9236969946	-4.74114021	FALSE	FALSE
Q49B96	COX19	-1.782003e-01	4.049152	-1.165382e+00	2.853564e-01	0.8633904324	-4.74123142	FALSE	FALSE
Q9Y6G3	MRPL42	2.139275e-01	4.012940	6.079196e-01	5.641287e-01	0.9119957912	-4.74146205	FALSE	FALSE
Q9Y6D6	ARFGEF1	1.709918e-01	4.051066	1.301250e+00	2.379487e-01	0.8461637539	-4.74212643	FALSE	FALSE
Q9BSI4	TINF2	2.061357e-01	4.030282	7.076986e-01	5.040194e-01	0.9038454414	-4.74213080	FALSE	FALSE
P10809	HSPD1	1.004913e-01	4.057441	2.638969e+00	3.624895e-02	0.8183521652	-4.74238884	FALSE	FALSE
Q9BX59	TAPBPL	1.862157e-01	4.040567	7.453288e-01	4.824766e-01	0.8962684487	-4.74240094	FALSE	FALSE
Q13625	TP53BP2	1.852913e-01	4.047003	1.010929e+00	3.486464e-01	0.8724644718	-4.74243684	FALSE	FALSE
P78316	NOP14	-1.112490e-01	4.057265	-1.237201e+00	2.593736e-01	0.8561485572	-4.74249813	FALSE	FALSE
Q8N9M5	TMEM102	1.537051e-01	4.025969	4.564798e-01	6.630935e-01	0.9363969387	-4.74252242	FALSE	FALSE
O15318	POLR3G	3.254812e-01	4.012960	1.035156e+00	3.380287e-01	0.8715101162	-4.74262002	FALSE	FALSE
Q8IY63	AMOTL1	-1.578641e-01	4.051748	-8.446607e-01	4.286687e-01	0.8793845173	-4.74266037	FALSE	FALSE
A0A0J9YWL9	TEX13C	-2.310020e-01	4.036074	-9.829028e-01	3.612571e-01	0.8724644718	-4.74287614	FALSE	FALSE
Q96AV8	E2F7	-5.599221e-02	3.966485	-1.142271e-01	9.125494e-01	0.9850486735	-4.74327098	FALSE	FALSE
Q9H4Z3	PCIF1	1.355188e-01	4.054769	1.381725e+00	2.132479e-01	0.8427930802	-4.74351131	FALSE	FALSE
Q9NW68	BSDC1	-2.358393e-01	4.042881	-1.464449e+00	1.902818e-01	0.8368108020	-4.74382349	FALSE	FALSE
P05091	ALDH2	1.252498e-01	4.056779	1.076494e+00	3.205113e-01	0.8679940814	-4.74402138	FALSE	FALSE
Q6P4F7	ARHGAP11A	1.497820e-01	4.010247	3.802048e-01	7.160647e-01	0.9460272185	-4.74409125	FALSE	FALSE
Q969W8	ZNF566	1.994795e-01	4.040237	8.520424e-01	4.248490e-01	0.8776540972	-4.74419010	FALSE	FALSE
Q9UDY8	MALT1	-1.793813e-01	4.045217	-7.926821e-01	4.562681e-01	0.8899910957	-4.74439809	FALSE	FALSE
Q9BRK5	SDF4	-2.825776e-01	3.983026	-6.521954e-01	5.369295e-01	0.9075789881	-4.74464961	FALSE	FALSE
P50748	KNTC1	-1.385618e-01	4.055246	-1.012553e+00	3.479266e-01	0.8724644718	-4.74474795	FALSE	FALSE
Q02224	CENPE	1.637597e-01	4.050471	8.792488e-01	4.109855e-01	0.8738074697	-4.74481273	FALSE	FALSE
Q86US8	SMG6	1.266549e-01	4.056490	1.086210e+00	3.165032e-01	0.8679940814	-4.74483160	FALSE	FALSE
P29558	RBMS1	-2.350470e-01	4.041107	-1.233386e+00	2.607011e-01	0.8561485572	-4.74504290	FALSE	FALSE
P54259	ATN1	2.960354e-01	3.986289	7.147158e-01	4.999545e-01	0.9038454414	-4.74528127	FALSE	FALSE
P35711	SOX5	1.374185e-01	4.026381	3.985246e-01	7.031706e-01	0.9440407471	-4.74544224	FALSE	FALSE
Q9HCG8	CWC22	-1.156090e-01	4.057317	-1.147863e+00	2.920183e-01	0.8633904324	-4.74594608	FALSE	FALSE
Q6PCT2	FBXL19	1.555273e-01	4.039944	5.510728e-01	6.002364e-01	0.9236969946	-4.74621363	FALSE	FALSE
Q6UB99	ANKRD11	2.120348e-01	4.036411	7.999948e-01	4.523110e-01	0.8882797774	-4.74672024	FALSE	FALSE
Q8NE86	MCU	1.791771e-01	4.049149	1.170719e+00	2.833522e-01	0.8633904324	-4.74676030	FALSE	FALSE
Q12851	MAP4K2	-7.753901e-02	4.021753	-2.086156e-01	8.412153e-01	0.9717834187	-4.74683732	FALSE	FALSE
O95801	TTC4	1.009380e-01	4.057122	1.606656e+00	1.560483e-01	0.8247314717	-4.74685278	FALSE	FALSE
Q86X27	RALGPS2	2.038562e-01	4.032429	7.217192e-01	4.959193e-01	0.9027411668	-4.74690094	FALSE	FALSE
Q9H2U1	DHX36	-1.064517e-01	4.057093	-1.364816e+00	2.182394e-01	0.8444466798	-4.74745804	FALSE	FALSE
Q96RR4	CAMKK2	-1.735968e-01	4.048994	-9.494587e-01	3.767688e-01	0.8724644718	-4.74765279	FALSE	FALSE
Q15527	SURF2	-2.541239e-01	4.030618	-1.015632e+00	3.465649e-01	0.8724644718	-4.74768193	FALSE	FALSE
Q9BWE0	REPIN1	2.807037e-01	4.009731	8.365605e-01	4.328888e-01	0.8799930780	-4.74797870	FALSE	FALSE
Q8WVT3	TRAPPC12	-1.820335e-01	4.047825	-1.137416e+00	2.960531e-01	0.8633904324	-4.74903155	FALSE	FALSE
Q9NZB2	FAM120A	9.778981e-02	4.057632	1.380413e+00	2.136314e-01	0.8431191392	-4.74936132	FALSE	FALSE
P55957	BID	1.648400e-01	4.053298	1.778953e+00	1.223528e-01	0.8183521652	-4.74937687	FALSE	FALSE
Q96EU6	RRP36	1.109683e-01	4.057067	1.264926e+00	2.499016e-01	0.8554927921	-4.74940871	FALSE	FALSE
Q8IWX8	CHERP	8.750567e-02	4.057740	1.625554e+00	1.519599e-01	0.8247314717	-4.74989121	FALSE	FALSE
Q12841	FSTL1	-1.859712e-01	4.039216	-7.211311e-01	4.962573e-01	0.9027411668	-4.74989153	FALSE	FALSE
Q68D91	MBLAC2	2.302791e-01	4.036075	9.788203e-01	3.631235e-01	0.8724644718	-4.75035401	FALSE	FALSE
Q96GJ1	TRMT2B	-2.177601e-01	4.026648	-7.321110e-01	4.899719e-01	0.8992221450	-4.75091407	FALSE	FALSE
Q5JVF3	PCID2	1.319024e-01	4.055038	1.446320e+00	1.951131e-01	0.8368108020	-4.75097762	FALSE	FALSE
O60869	EDF1	-5.297443e-02	4.058545	-2.150550e+00	7.210003e-02	0.8183521652	-4.75116186	FALSE	FALSE
Q6ZUT1	NKAPD1	2.201531e-01	4.038493	1.018229e+00	3.454197e-01	0.8724644718	-4.75122144	FALSE	FALSE
Q6NSZ9	ZSCAN25	-1.794730e-01	4.018615	-5.124271e-01	6.255128e-01	0.9273213725	-4.75138310	FALSE	FALSE
Q07864	POLE	1.245414e-01	4.056318	1.125975e+00	3.005245e-01	0.8640426940	-4.75140506	FALSE	FALSE
P25054	APC	-1.354961e-01	4.036668	-4.500484e-01	6.674852e-01	0.9382831925	-4.75143210	FALSE	FALSE
Q3MIT2	PUS10	1.693328e-01	4.046105	7.241237e-01	4.945389e-01	0.9014821076	-4.75147368	FALSE	FALSE
Q6PJG2	MIDEAS	1.755210e-01	4.048855	1.030447e+00	3.400721e-01	0.8720598826	-4.75161134	FALSE	FALSE
Q9UBC2	EPS15L1	1.120460e-01	4.056575	1.446668e+00	1.950192e-01	0.8368108020	-4.75178138	FALSE	FALSE
O75419	CDC45	-1.540894e-01	4.052483	-1.326893e+00	2.298155e-01	0.8453352081	-4.75194221	FALSE	FALSE
Q99871	HAUS7	2.746782e-01	4.027837	1.036284e+00	3.375405e-01	0.8715101162	-4.75204947	FALSE	FALSE
Q7L4I2	RSRC2	2.161361e-01	4.047155	1.526051e+00	1.746751e-01	0.8330603756	-4.75207109	FALSE	FALSE
Q6ZU65	UBN2	1.804591e-01	4.046066	9.296149e-01	3.862121e-01	0.8724644718	-4.75212806	FALSE	FALSE
O00629	KPNA4	1.977503e-01	4.049502	1.645281e+00	1.478004e-01	0.8247314717	-4.75226087	FALSE	FALSE
Q07617	SPAG1	-1.593310e-01	4.047361	-6.972421e-01	5.101168e-01	0.9038454414	-4.75268541	FALSE	FALSE
P63172	DYNLT1	2.549189e-01	4.014729	7.775722e-01	4.645212e-01	0.8915796994	-4.75295853	FALSE	FALSE
Q6DN90	IQSEC1	-6.223469e-02	4.032764	-1.841446e-01	8.595837e-01	0.9762598509	-4.75303155	FALSE	FALSE
Q16555	DPYSL2	1.709624e-01	4.053394	2.025697e+00	8.612739e-02	0.8183521652	-4.75308586	FALSE	FALSE
P14923	JUP	8.301922e-02	4.045590	2.895830e-01	7.812677e-01	0.9584290854	-4.75310916	FALSE	FALSE
P20592	MX2	-1.783921e-01	4.000260	-4.467890e-01	6.697164e-01	0.9387579855	-4.75337688	FALSE	FALSE
Q86TN4	TRPT1	2.521028e-01	4.032980	1.101723e+00	3.101883e-01	0.8679940814	-4.75369073	FALSE	FALSE
Q8NI77	KIF18A	1.513322e-01	4.039114	5.337331e-01	6.115063e-01	0.9236969946	-4.75385466	FALSE	FALSE
O60583	CCNT2	-2.023004e-01	4.026923	-6.481404e-01	5.393860e-01	0.9075789881	-4.75392462	FALSE	FALSE
Q86U28	ISCA2	-1.687082e-01	4.049794	-9.973637e-01	3.547063e-01	0.8724644718	-4.75392702	FALSE	FALSE
Q9NXD2	MTMR10	1.621334e-01	4.050342	8.761457e-01	4.125497e-01	0.8738074697	-4.75475895	FALSE	FALSE
Q9NVH2	INTS7	-1.237328e-01	4.056439	-1.121965e+00	3.021051e-01	0.8661483688	-4.75476183	FALSE	FALSE
P30740	SERPINB1	-1.365578e-01	3.977619	-2.937770e-01	7.782023e-01	0.9584290854	-4.75499013	FALSE	FALSE
Q8WZ64	ARAP2	-3.843028e-02	3.998709	-9.206437e-02	9.294549e-01	0.9872153672	-4.75500757	FALSE	FALSE
Q7Z3U7	MON2	-1.667034e-01	4.049699	-9.113351e-01	3.950696e-01	0.8724644718	-4.75503201	FALSE	FALSE
O95822	MLYCD	2.049027e-01	4.024296	6.324149e-01	5.489788e-01	0.9081389180	-4.75506891	FALSE	FALSE
Q8NI08	NCOA7	1.603808e-01	4.050827	9.334600e-01	3.843683e-01	0.8724644718	-4.75513743	FALSE	FALSE
P78536	ADAM17	-1.353816e-01	4.033606	-4.434561e-01	6.720016e-01	0.9391101199	-4.75529441	FALSE	FALSE
Q96PV7	FAM193B	1.245212e-01	4.034199	3.877441e-01	7.107457e-01	0.9457698867	-4.75573832	FALSE	FALSE
Q9Y4K3	TRAF6	1.142067e-01	4.057206	1.158289e+00	2.880379e-01	0.8633904324	-4.75585440	FALSE	FALSE
Q86UL3	GPAT4	2.383638e-01	4.014890	6.738242e-01	5.239458e-01	0.9055912615	-4.75636681	FALSE	FALSE
Q96RT1	ERBIN	1.087550e-01	4.057379	1.218082e+00	2.660846e-01	0.8571433999	-4.75650542	FALSE	FALSE
Q9BUE6	ISCA1	2.159756e-01	4.041122	1.059400e+00	3.276637e-01	0.8685142041	-4.75687518	FALSE	FALSE
O14715	RGPD8	9.211675e-02	4.057688	1.473549e+00	1.878983e-01	0.8368108020	-4.75697024	FALSE	FALSE
Q92802	N4BP2L2	1.351047e-01	4.055711	7.843080e-01	4.608293e-01	0.8915796994	-4.75749837	FALSE	FALSE
Q9UKG9	CROT	-1.423508e-01	4.030546	-4.443730e-01	6.713726e-01	0.9389591110	-4.75761046	FALSE	FALSE
Q9Y4E1	WASHC2C	-1.443257e-01	4.052777	-7.445769e-01	4.829009e-01	0.8962684487	-4.75814813	FALSE	FALSE
Q9NPG3	UBN1	-1.436174e-01	4.053136	-7.509674e-01	4.793030e-01	0.8962684487	-4.75849832	FALSE	FALSE
Q14938	NFIX	1.451073e-01	3.995523	3.313390e-01	7.509457e-01	0.9565939958	-4.75865245	FALSE	FALSE
Q9BT73	PSMG3	2.199494e-01	4.040249	1.056136e+00	3.290440e-01	0.8688220415	-4.75892441	FALSE	FALSE
O00458	IFRD1	-2.089044e-01	3.972473	-4.347881e-01	6.779625e-01	0.9398338855	-4.75913834	FALSE	FALSE
Q8IYU2	HACE1	7.762974e-02	3.977403	1.620668e-01	8.762380e-01	0.9804698512	-4.75914805	FALSE	FALSE
P28799	GRN	-2.312119e-01	4.024439	-7.507827e-01	4.794067e-01	0.8962684487	-4.75926940	FALSE	FALSE
Q6DCA0	AMMECR1L	1.666646e-01	4.049470	9.596496e-01	3.719886e-01	0.8724644718	-4.75940949	FALSE	FALSE
Q8IU81	IRF2BP1	1.422992e-01	4.054002	1.344715e+00	2.243091e-01	0.8444466798	-4.75943810	FALSE	FALSE
Q8N2G8	GHDC	9.962948e-03	4.027810	2.849258e-02	9.781351e-01	0.9966566236	-4.75944135	FALSE	FALSE
Q9NWV4	CZIB	1.224424e-01	4.055998	1.876726e+00	1.064838e-01	0.8183521652	-4.75975496	FALSE	FALSE
Q9Y689	ARL5A	1.945564e-01	4.035738	7.144514e-01	5.001073e-01	0.9038454414	-4.75979717	FALSE	FALSE
Q9BY32	ITPA	2.847167e-01	4.040871	1.757376e+00	1.261534e-01	0.8183521652	-4.75986750	FALSE	FALSE
Q9HCL2	GPAM	-1.334555e-01	4.036808	-4.492207e-01	6.680515e-01	0.9385230642	-4.75992454	FALSE	FALSE
Q9Y385	UBE2J1	-1.704403e-01	4.028195	-5.492007e-01	6.014475e-01	0.9236969946	-4.76010392	FALSE	FALSE
Q9UJA3	MCM8	1.829025e-01	3.976311	3.971108e-01	7.041619e-01	0.9441481144	-4.76044273	FALSE	FALSE
Q96N16	JAKMIP1	-1.326043e-01	4.055084	-1.186192e+00	2.776095e-01	0.8633309552	-4.76080198	FALSE	FALSE
Q9UNW1	MINPP1	1.833341e-01	4.022284	5.493068e-01	6.013788e-01	0.9236969946	-4.76088106	FALSE	FALSE
P49406	MRPL19	-1.160654e-01	4.056183	-1.408770e+00	2.054772e-01	0.8368108020	-4.76093813	FALSE	FALSE
P42336	PIK3CA	-1.717492e-01	4.045118	-7.654580e-01	4.712124e-01	0.8936951765	-4.76095574	FALSE	FALSE
Q9BQF6	SENP7	-1.479258e-01	4.051281	-7.515430e-01	4.789798e-01	0.8962684487	-4.76099332	FALSE	FALSE
Q9P2D3	HEATR5B	1.384246e-01	4.054886	9.343964e-01	3.839203e-01	0.8724644718	-4.76102167	FALSE	FALSE
Q7Z628	NET1	-1.674305e-01	4.038419	-6.218720e-01	5.554686e-01	0.9108459702	-4.76129563	FALSE	FALSE
Q9Y4C1	KDM3A	1.230143e-01	4.056745	1.045101e+00	3.337453e-01	0.8695978684	-4.76155489	FALSE	FALSE
Q15084	PDIA6	1.745097e-01	4.053084	1.955967e+00	9.512312e-02	0.8183521652	-4.76252078	FALSE	FALSE
Q9NYK6	EURL	1.433027e-01	4.015483	3.918905e-01	7.078279e-01	0.9456513981	-4.76262005	FALSE	FALSE
O14717	TRDMT1	-1.430071e-01	4.052800	-7.464452e-01	4.818471e-01	0.8962684487	-4.76264183	FALSE	FALSE
Q9BZE1	MRPL37	1.013297e-01	4.056991	1.719641e+00	1.330761e-01	0.8228844326	-4.76281907	FALSE	FALSE
Q86UY8	NT5DC3	-1.773055e-01	4.048541	-1.078618e+00	3.196319e-01	0.8679940814	-4.76320820	FALSE	FALSE
Q99627	COPS8	1.574508e-01	4.053124	1.610924e+00	1.551159e-01	0.8247314717	-4.76335127	FALSE	FALSE
O75061	DNAJC6	-1.219968e-01	4.012252	-3.235877e-01	7.565402e-01	0.9566388278	-4.76338615	FALSE	FALSE
Q96MT8	CEP63	-1.347341e-01	4.054130	-7.019018e-01	5.073937e-01	0.9038454414	-4.76351906	FALSE	FALSE
O60488	ACSL4	9.643307e-02	4.057211	1.824996e+00	1.146110e-01	0.8183521652	-4.76377993	FALSE	FALSE
Q9NS86	LANCL2	2.362808e-01	4.041492	1.285969e+00	2.429148e-01	0.8504920446	-4.76385575	FALSE	FALSE
Q6Q0C0	TRAF7	1.275448e-01	4.027986	3.873816e-01	7.110011e-01	0.9457698867	-4.76405703	FALSE	FALSE
Q13315	ATM	-1.392284e-01	4.048011	-5.799731e-01	5.817164e-01	0.9156578945	-4.76415563	FALSE	FALSE
Q8IVH2	FOXP4	2.710084e-01	4.021113	9.125134e-01	3.944941e-01	0.8724644718	-4.76441949	FALSE	FALSE
P24723	PRKCH	-1.314235e-01	4.054919	-1.450949e+00	1.938687e-01	0.8368108020	-4.76460595	FALSE	FALSE
Q96LA8	PRMT6	3.666584e-01	3.989745	9.210580e-01	3.903394e-01	0.8724644718	-4.76471406	FALSE	FALSE
Q9Y222	DMTF1	7.322296e-04	4.024573	2.035694e-03	9.984376e-01	0.9995834990	-4.76508453	FALSE	FALSE
Q9BVS5	TRMT61B	-1.599647e-01	4.048827	-7.946042e-01	4.552257e-01	0.8898373541	-4.76521715	FALSE	FALSE
P55263	ADK	1.476856e-01	4.054508	1.928000e+00	9.898862e-02	0.8183521652	-4.76590005	FALSE	FALSE
Q9NZQ3	NCKIPSD	1.560101e-01	4.051898	1.089615e+00	3.151084e-01	0.8679940814	-4.76621994	FALSE	FALSE
Q96DX5	ASB9	-3.272573e-01	3.999817	-9.391119e-01	3.816703e-01	0.8724644718	-4.76644713	FALSE	FALSE
Q92879	CELF1	1.392614e-01	4.055059	1.849369e+00	1.107088e-01	0.8183521652	-4.76653964	FALSE	FALSE
Q96TA2	YME1L1	1.054493e-01	4.056848	1.502256e+00	1.805577e-01	0.8368108020	-4.76654371	FALSE	FALSE
Q08379	GOLGA2	1.762156e-01	4.050134	1.332861e+00	2.279584e-01	0.8444466798	-4.76660437	FALSE	FALSE
P82914	MRPS15	-1.310649e-01	4.055221	-1.141847e+00	2.943362e-01	0.8633904324	-4.76663106	FALSE	FALSE
Q9H0V9	LMAN2L	1.659062e-01	4.048524	8.620521e-01	4.197090e-01	0.8776540972	-4.76673684	FALSE	FALSE
Q8N344	MIER2	8.583638e-02	4.023130	2.419589e-01	8.163621e-01	0.9663828328	-4.76680359	FALSE	FALSE
Q96AC1	FERMT2	-1.084465e-01	4.041164	-3.769001e-01	7.184016e-01	0.9477105464	-4.76758022	FALSE	FALSE
Q9H7F0	ATP13A3	1.023593e-01	4.055413	4.646103e-01	6.575623e-01	0.9362516116	-4.76814925	FALSE	FALSE
Q86YS6	RAB43	1.664302e-01	4.044424	7.129757e-01	5.009605e-01	0.9038454414	-4.76818642	FALSE	FALSE
P43897	TSFM	1.997551e-01	4.050128	1.758607e+00	1.259334e-01	0.8183521652	-4.76819033	FALSE	FALSE
Q00722	PLCB2	7.607745e-02	3.948335	1.334874e-01	8.978975e-01	0.9831509077	-4.76835996	FALSE	FALSE
O15254	ACOX3	-1.707586e-01	4.042196	-7.097064e-01	5.028541e-01	0.9038454414	-4.76843161	FALSE	FALSE
Q6P1M9	ARMCX5	-1.220413e-02	4.051744	-4.621277e-02	9.645459e-01	0.9954337584	-4.76851633	FALSE	FALSE
P42695	NCAPD3	-1.284103e-01	4.055284	-1.298233e+00	2.389221e-01	0.8476825242	-4.76889864	FALSE	FALSE
Q6UWP7	LCLAT1	-1.906060e-01	4.045326	-1.040266e+00	3.358225e-01	0.8708379964	-4.76894643	FALSE	FALSE
O75132	ZBED4	1.431608e-01	4.051182	6.935827e-01	5.122620e-01	0.9040401960	-4.76906307	FALSE	FALSE
P26572	MGAT1	-1.603309e-01	4.040605	-6.181593e-01	5.577650e-01	0.9108459702	-4.76909193	FALSE	FALSE
P0DP91	ERCC6	2.537868e-01	4.001654	7.071583e-01	5.043333e-01	0.9038454414	-4.76914460	FALSE	FALSE
P45844	ABCG1	-1.424439e-01	4.045445	-5.755891e-01	5.845042e-01	0.9161064332	-4.76916826	FALSE	FALSE
Q5VTE6	ANGEL2	-1.557581e-01	4.047413	-7.285146e-01	4.920248e-01	0.9000665439	-4.76929043	FALSE	FALSE
Q9Y291	MRPS33	-9.818309e-02	3.945184	-1.825435e-01	8.607890e-01	0.9762598509	-4.77020504	FALSE	FALSE
Q96J84	KIRREL1	1.035925e-01	4.055861	4.833008e-01	6.449358e-01	0.9325029494	-4.77023453	FALSE	FALSE
Q15418	RPS6KA1	1.483148e-01	4.052108	8.284583e-01	4.371399e-01	0.8808986925	-4.77036457	FALSE	FALSE
Q96G74	OTUD5	1.258208e-01	4.056074	1.062299e+00	3.264420e-01	0.8685142041	-4.77070657	FALSE	FALSE
Q96HJ9	FMC1	-2.092946e-01	4.039119	-9.376280e-01	3.823773e-01	0.8724644718	-4.77132116	FALSE	FALSE
Q13888	GTF2H2	-1.363491e-01	4.054501	-1.091595e+00	3.142994e-01	0.8679940814	-4.77133935	FALSE	FALSE
Q9UIL8	PHF11	1.173954e-01	4.048205	4.765972e-01	6.494501e-01	0.9327216213	-4.77139495	FALSE	FALSE
Q8IVW6	ARID3B	-1.442391e-01	4.051461	-7.434256e-01	4.835511e-01	0.8962684487	-4.77153155	FALSE	FALSE
Q8TEP8	CEP192	-1.447489e-01	4.052044	-7.860025e-01	4.599038e-01	0.8915796994	-4.77164826	FALSE	FALSE
Q9UK99	FBXO3	1.187530e-01	4.056044	6.176797e-01	5.580622e-01	0.9108459702	-4.77166722	FALSE	FALSE
Q9Y4F9	RIPOR2	6.318631e-03	4.025473	1.804175e-02	9.861537e-01	0.9969479788	-4.77170221	FALSE	FALSE
Q9ULT8	HECTD1	1.583913e-01	4.051516	1.082522e+00	3.180197e-01	0.8679940814	-4.77174258	FALSE	FALSE
Q8TEV9	SMCR8	2.431982e-02	3.870128	3.464538e-02	9.734155e-01	0.9959265298	-4.77195887	FALSE	FALSE
Q9H3L0	MMADHC	1.646623e-01	4.048549	8.800728e-01	4.105709e-01	0.8738074697	-4.77197463	FALSE	FALSE
O15169	AXIN1	-1.491545e-01	3.954719	-2.958185e-01	7.767116e-01	0.9583246531	-4.77213607	FALSE	FALSE
Q16658	FSCN1	-1.360197e-01	3.978074	-2.822933e-01	7.866061e-01	0.9585338996	-4.77220550	FALSE	FALSE
Q6ZSS7	MFSD6	1.993681e-01	4.033941	7.397636e-01	4.856229e-01	0.8962684487	-4.77236673	FALSE	FALSE
Q9ULH0	KIDINS220	-6.353431e-02	4.043751	-2.223749e-01	8.309336e-01	0.9694224816	-4.77240578	FALSE	FALSE
Q53G59	KLHL12	1.230490e-01	4.054495	6.147151e-01	5.599007e-01	0.9108459702	-4.77242260	FALSE	FALSE
Q9H5K3	POMK	1.064019e-01	4.049113	4.298841e-01	6.813462e-01	0.9400886518	-4.77256601	FALSE	FALSE
Q92551	IP6K1	2.318110e-01	4.018315	7.030745e-01	5.067098e-01	0.9038454414	-4.77274707	FALSE	FALSE
Q9H501	ESF1	1.268437e-01	4.055402	1.566535e+00	1.650741e-01	0.8247314717	-4.77310362	FALSE	FALSE
Q5BKX5	C19orf54	1.426423e-01	4.053796	9.799323e-01	3.626145e-01	0.8724644718	-4.77316563	FALSE	FALSE
Q96SK2	TMEM209	-1.938148e-01	4.045198	-1.018739e+00	3.451952e-01	0.8724644718	-4.77345960	FALSE	FALSE
Q9BTV6	DPH7	1.554957e-01	4.040756	5.993137e-01	5.695105e-01	0.9135683407	-4.77428174	FALSE	FALSE
O94941	UBOX5	2.220731e-01	4.021306	7.317980e-01	4.901503e-01	0.8992841045	-4.77440280	FALSE	FALSE
Q8TDQ7	GNPDA2	1.721109e-01	4.047149	8.804231e-01	4.103947e-01	0.8738074697	-4.77472243	FALSE	FALSE
Q86XZ4	SPATS2	1.849473e-01	4.041057	7.805277e-01	4.628988e-01	0.8915796994	-4.77489856	FALSE	FALSE
Q8IUH3	RBM45	1.733424e-01	4.049732	1.235636e+00	2.599174e-01	0.8561485572	-4.77512832	FALSE	FALSE
P52294	KPNA1	1.132147e-01	4.056329	1.455964e+00	1.925292e-01	0.8368108020	-4.77527170	FALSE	FALSE
P25098	GRK2	9.925982e-02	4.057125	1.571704e+00	1.638842e-01	0.8247314717	-4.77547082	FALSE	FALSE
Q14781	CBX2	-1.820280e-01	4.047787	-1.134947e+00	2.970133e-01	0.8633904324	-4.77563495	FALSE	FALSE
Q6IQ32	ADNP2	-1.506252e-01	4.045354	-6.285571e-01	5.513480e-01	0.9084518858	-4.77564462	FALSE	FALSE
Q9NVR0	KLHL11	1.618237e-01	4.047744	7.998119e-01	4.524097e-01	0.8882797774	-4.77583503	FALSE	FALSE
Q9BYI3	FAM126A	1.774497e-01	4.044329	8.603806e-01	4.205642e-01	0.8776540972	-4.77596632	FALSE	FALSE
Q99676	ZNF184	1.673094e-01	4.047195	8.310177e-01	4.357938e-01	0.8800826390	-4.77603281	FALSE	FALSE
Q8WTW3	COG1	-1.143522e-01	4.057627	-1.012723e+00	3.478515e-01	0.8724644718	-4.77622107	FALSE	FALSE
Q00341	HDLBP	1.339659e-01	4.054767	1.488029e+00	1.841618e-01	0.8368108020	-4.77644663	FALSE	FALSE
Q96AA3	RFT1	-1.673723e-01	4.048651	-9.898240e-01	3.581101e-01	0.8724644718	-4.77656742	FALSE	FALSE
Q9NZD2	GLTP	2.080805e-01	4.038491	9.558369e-01	3.737715e-01	0.8724644718	-4.77679919	FALSE	FALSE
O14646	CHD1	-1.384872e-01	4.054304	-1.333251e+00	2.278374e-01	0.8444466798	-4.77699093	FALSE	FALSE
P63000	RAC1	-3.030227e-01	4.037909	-1.731732e+00	1.308190e-01	0.8183521652	-4.77710693	FALSE	FALSE
Q9H147	DNTTIP1	-1.568143e-01	4.051362	-1.094647e+00	3.130558e-01	0.8679940814	-4.77713669	FALSE	FALSE
Q92698	RAD54L	-1.586426e-01	4.034073	-5.628922e-01	5.926219e-01	0.9197847409	-4.77741608	FALSE	FALSE
Q9Y4E5	ZNF451	1.213057e-01	4.053996	6.028422e-01	5.673002e-01	0.9126291297	-4.77745500	FALSE	FALSE
Q6ZN04	MEX3B	1.673977e-01	4.046200	8.085511e-01	4.477118e-01	0.8866803063	-4.77771112	FALSE	FALSE
Q9UHG3	PCYOX1	1.310580e-01	4.055028	1.171406e+00	2.830951e-01	0.8633904324	-4.77789181	FALSE	FALSE
Q8NB15	ZNF511	-1.594489e-01	4.050130	-9.295365e-01	3.862497e-01	0.8724644718	-4.77817929	FALSE	FALSE
Q9NSU2	TREX1	-1.542422e-01	4.018708	-4.525866e-01	6.657503e-01	0.9376646330	-4.77844188	FALSE	FALSE
[truncated: 4,217 more rows]
