# Supplementary material for: A Type II CDK6 Degrader Enables Cellular Targeting beyond the Limits of Type II Inhibition
Source: J Am Chem Soc. 2026 Jun 26;148(26):27951–64. doi: 10.1021/jacs.6c10277 (PMC13352627; doi:10.1021/jacs.6c10277)
Supplement: Supplementary file 3 [file ja6c10277_si_003.zip › Raw proteomics data _ IP and WP 2026 05/wp-esf_605_esf4_diann_directdia_20240916v3_rs14k_3c4r_20251021_Limma_output_JHK.02.108.2_vs_DMSO.csv]

Accession	Gene.Symbol	logFC	AveExpr	t	P.Value	adj.P.Val	B	Control.Fully.Imputed	Contrast.Fully.Imputed
Q00534	CDK6	-1.7935473019	3.851025	-4.384520e+01	3.559848e-09	2.212801e-05	10.615896919	FALSE	FALSE
P24941	CDK2	-0.5253471606	4.038265	-1.229405e+01	1.091191e-05	3.391422e-02	3.973685206	FALSE	FALSE
P0DTU4	P0DTU4	-0.6510023769	4.025935	-9.641647e+00	4.812983e-05	6.876792e-02	2.741500858	FALSE	FALSE
P41250	GARS1	0.2486414092	4.053950	9.578258e+00	5.008354e-05	6.876792e-02	2.674997575	FALSE	FALSE
P40926	MDH2	0.2517158711	4.053641	9.421583e+00	5.531525e-05	6.876792e-02	2.131499708	FALSE	FALSE
O14976	GAK	-0.4956497096	4.040546	-8.637531e+00	9.305193e-05	7.467514e-02	1.712535389	FALSE	FALSE
P06493	CDK1	-0.7131638266	4.019297	-7.963312e+00	1.505119e-04	8.450626e-02	1.484211660	FALSE	FALSE
O14561	NDUFAB1	-1.1467868430	3.960014	-8.590760e+00	9.610700e-05	7.467514e-02	1.413251310	FALSE	FALSE
P46782	RPS5	-0.5645186957	4.032917	-7.891697e+00	1.587174e-04	8.450626e-02	1.358921562	FALSE	FALSE
Q00535	CDK5	-0.6522684835	4.025844	-7.854835e+00	1.631395e-04	8.450626e-02	1.330060787	FALSE	FALSE
P38646	HSPA9	0.2345541998	4.054227	7.905654e+00	1.570789e-04	8.450626e-02	1.022398572	FALSE	FALSE
Q16643	DBN1	0.3634316590	4.047501	7.143240e+00	2.834965e-04	1.258725e-01	0.872394320	FALSE	FALSE
O43736	ITM2A	-0.5701732839	4.033104	-6.817057e+00	3.707572e-04	1.440392e-01	0.721605671	FALSE	FALSE
P54577	YARS1	0.1704687226	4.056548	6.939522e+00	3.348294e-04	1.387533e-01	0.652075963	FALSE	FALSE
P10809	HSPD1	0.2869571708	4.051800	7.638781e+00	1.920721e-04	9.184001e-02	0.530606713	FALSE	FALSE
Q8WU79	SMAP2	0.4211198564	4.044740	6.619870e+00	4.382267e-04	1.460650e-01	0.374336639	FALSE	FALSE
P11802	CDK4	-1.2693094252	3.944647	-8.933513e+00	7.610836e-05	7.467514e-02	0.368123811	FALSE	FALSE
P04844	RPN2	-0.2400403106	4.054302	-6.380939e+00	5.394682e-04	1.460650e-01	0.342169449	FALSE	FALSE
O43924	PDE6D	-0.7941733112	4.009422	-6.446214e+00	5.093900e-04	1.460650e-01	0.250663922	FALSE	FALSE
Q13526	PIN1	0.5595605219	4.030585	6.236285e+00	6.135918e-04	1.466956e-01	0.247040780	FALSE	FALSE
P50914	RPL14	-0.4210146854	4.043645	-6.284911e+00	5.874558e-04	1.460650e-01	0.123994304	FALSE	FALSE
Q9HBL8	NMRAL1	-0.5594353464	4.035004	-6.431246e+00	5.161148e-04	1.460650e-01	0.009306973	FALSE	FALSE
P11388	TOP2A	-0.3431444648	4.048988	-5.932834e+00	8.098635e-04	1.677570e-01	-0.035090443	FALSE	FALSE
Q96K17	BTF3L4	0.3542634725	4.047915	5.842284e+00	8.815717e-04	1.677570e-01	-0.096000917	FALSE	FALSE
P08621	SNRNP70	0.2553521827	4.053101	6.288216e+00	5.857255e-04	1.460650e-01	-0.116965777	FALSE	FALSE
Q9UBU8	MORF4L1	-0.5879321352	4.029252	-5.716478e+00	9.934439e-04	1.740054e-01	-0.199150581	FALSE	FALSE
P31350	RRM2	-0.1938883185	4.055691	-6.099463e+00	6.945013e-04	1.598896e-01	-0.243167091	FALSE	FALSE
Q8IZQ5	SELENOH	0.4154460976	4.044255	5.652153e+00	1.056791e-03	1.740054e-01	-0.289462776	FALSE	FALSE
P33552	CKS2	-0.7970506769	4.003979	-5.561837e+00	1.153588e-03	1.792676e-01	-0.331299366	FALSE	FALSE
Q9BZX2	UCK2	-0.3151121181	4.050809	-5.406497e+00	1.344438e-03	1.913583e-01	-0.468436481	FALSE	FALSE
Q9Y696	CLIC4	0.3275023237	4.049171	5.469254e+00	1.263342e-03	1.913583e-01	-0.501557110	FALSE	FALSE
Q9UKV3	ACIN1	0.2093105752	4.055100	5.581615e+00	1.131563e-03	1.792676e-01	-0.531745244	FALSE	FALSE
P62854	RPS26	-0.2793312119	4.051986	-6.055451e+00	7.230500e-04	1.605171e-01	-0.578077256	FALSE	FALSE
P52788	SMS	0.2541599302	4.053227	5.346852e+00	1.426990e-03	1.913583e-01	-0.619856374	FALSE	FALSE
O00483	NDUFA4	-0.4313359778	4.042254	-5.259241e+00	1.558820e-03	1.934911e-01	-0.637375877	FALSE	FALSE
P25705	ATP5F1A	0.1606139525	4.056602	6.375704e+00	5.419661e-04	1.460650e-01	-0.683591131	FALSE	FALSE
P22090	RPS4Y1	-0.3860091690	4.045443	-5.645364e+00	1.063740e-03	1.740054e-01	-0.721187528	FALSE	FALSE
Q15717	ELAVL1	0.2127134615	4.054801	5.664349e+00	1.044438e-03	1.740054e-01	-0.775641852	FALSE	FALSE
P23528	CFL1	0.2434511310	4.053602	6.600295e+00	4.456547e-04	1.460650e-01	-0.817852865	FALSE	FALSE
Q96CX6	LRRC58	-0.8527518033	4.002012	-5.883820e+00	8.478227e-04	1.677570e-01	-0.878210045	FALSE	FALSE
P12235	SLC25A4	-0.2675524197	4.052499	-5.201003e+00	1.654031e-03	1.939898e-01	-0.898413546	FALSE	FALSE
P30281	CCND3	-1.6547313925	3.866324	-6.427812e+00	5.176722e-04	1.460650e-01	-0.985181912	FALSE	FALSE
Q9BWK5	CYREN	-0.8904306315	3.996288	-5.831476e+00	8.906019e-04	1.677570e-01	-0.989856504	FALSE	FALSE
Q659C4	LARP1B	-0.4617238225	4.039423	-4.906094e+00	2.248736e-03	2.184085e-01	-1.045398088	FALSE	FALSE
Q9BVK6	TMED9	-0.3744972249	4.046243	-5.405184e+00	1.346196e-03	1.913583e-01	-1.058323411	FALSE	FALSE
O75794	CDC123	-0.3117323078	4.050627	-4.781764e+00	2.568745e-03	2.386097e-01	-1.082049247	FALSE	FALSE
P54725	RAD23A	0.2137572837	4.054712	5.222192e+00	1.618651e-03	1.934911e-01	-1.100499085	FALSE	FALSE
Q9UGN5	PARP2	-0.5238251663	4.037007	-5.021545e+00	1.991181e-03	1.996320e-01	-1.103900372	FALSE	FALSE
O60684	KPNA6	0.2715702569	4.052449	4.737933e+00	2.693489e-03	2.386097e-01	-1.152729182	FALSE	FALSE
P28066	PSMA5	0.1824935261	4.055848	5.357749e+00	1.411492e-03	1.913583e-01	-1.165534552	FALSE	FALSE
P31943	HNRNPH1	0.2148116099	4.054684	5.984060e+00	7.722340e-04	1.655244e-01	-1.171703794	FALSE	FALSE
Q8N0T1	RBIS	-0.7432805397	4.013129	-5.114201e+00	1.808342e-03	1.995291e-01	-1.186793310	FALSE	FALSE
Q9Y333	LSM2	-0.3520421014	4.047357	-5.029106e+00	1.975507e-03	1.996320e-01	-1.200728657	FALSE	FALSE
Q8WUM4	PDCD6IP	0.1733792939	4.056288	4.930732e+00	2.190778e-03	2.161568e-01	-1.213194622	FALSE	FALSE
Q9H081	MIS12	-0.5051320034	4.037160	-4.737562e+00	2.694574e-03	2.386097e-01	-1.216439771	FALSE	FALSE
Q8WXI9	GATAD2B	0.2437326898	4.053653	4.676795e+00	2.878978e-03	2.386097e-01	-1.274851875	FALSE	FALSE
P11310	ACADM	0.2250238862	4.054178	4.890004e+00	2.287515e-03	2.187568e-01	-1.285480582	FALSE	FALSE
P06576	ATP5F1B	0.2654951921	4.052405	5.741697e+00	9.697881e-04	1.740054e-01	-1.315247453	FALSE	FALSE
Q96EK4	THAP11	-0.5661472487	4.031891	-4.757472e+00	2.637061e-03	2.386097e-01	-1.315954277	FALSE	FALSE
Q15070	OXA1L	-0.4778462748	4.038661	-4.556270e+00	3.288024e-03	2.422159e-01	-1.320317592	FALSE	FALSE
P46531	NOTCH1	-0.4622662602	4.040332	-4.552952e+00	3.300169e-03	2.422159e-01	-1.349296249	FALSE	FALSE
P61964	WDR5	0.3196234547	4.049199	4.543916e+00	3.333495e-03	2.422159e-01	-1.387975366	FALSE	FALSE
Q9UKM9	RALY	0.1898308145	4.055507	5.233277e+00	1.600484e-03	1.934911e-01	-1.396596814	FALSE	FALSE
O95865	DDAH2	0.2533287979	4.052825	4.708414e+00	2.781324e-03	2.386097e-01	-1.421584771	FALSE	FALSE
Q15800	MSMO1	-0.7044827303	4.020259	-5.112910e+00	1.810756e-03	1.995291e-01	-1.432675877	FALSE	FALSE
P36404	ARL2	-0.3659682914	4.048221	-4.471732e+00	3.613665e-03	2.493820e-01	-1.436083877	FALSE	FALSE
O00244	ATOX1	-0.3774064113	4.045800	-4.486656e+00	3.553652e-03	2.493820e-01	-1.453738283	FALSE	FALSE
P29401	TKT	0.2000929651	4.055131	5.324112e+00	1.459958e-03	1.913583e-01	-1.464695582	FALSE	FALSE
P47974	ZFP36L2	-0.4038500025	4.045617	-4.444307e+00	3.726919e-03	2.518101e-01	-1.481517315	FALSE	FALSE
Q9Y3C8	UFC1	-0.2720752354	4.052313	-4.475327e+00	3.599106e-03	2.493820e-01	-1.502266082	FALSE	FALSE
P07237	P4HB	0.1341691448	4.057249	5.111274e+00	1.813820e-03	1.995291e-01	-1.550384988	FALSE	FALSE
Q9Y2V2	CARHSP1	0.3647567054	4.046114	5.027482e+00	1.978861e-03	1.996320e-01	-1.581565591	FALSE	FALSE
P62873	GNB1	0.2739683123	4.051658	4.683582e+00	2.857696e-03	2.386097e-01	-1.593976959	FALSE	FALSE
P20674	COX5A	-0.6118146131	4.022107	-4.462620e+00	3.650862e-03	2.493820e-01	-1.600989918	FALSE	FALSE
P54710	FXYD2	-0.2770753378	4.051888	-4.368603e+00	4.060644e-03	2.680596e-01	-1.613999789	FALSE	FALSE
Q9Y4L1	HYOU1	0.1378221525	4.057257	4.643720e+00	2.985256e-03	2.409916e-01	-1.623602846	FALSE	FALSE
Q13952	NFYC	0.3764758541	4.044914	4.327103e+00	4.257627e-03	2.700552e-01	-1.671082978	FALSE	FALSE
Q9H0R4	HDHD2	-0.3766734377	4.046383	-4.200384e+00	4.928057e-03	2.874447e-01	-1.673650786	FALSE	FALSE
Q01581	HMGCS1	0.2235430498	4.054120	4.546754e+00	3.322988e-03	2.422159e-01	-1.695377698	FALSE	FALSE
Q9NQ50	MRPL40	0.5077409794	4.034595	4.154298e+00	5.200343e-03	2.874447e-01	-1.762815782	FALSE	FALSE
Q7Z4G1	COMMD6	-0.4355952077	4.041533	-4.112663e+00	5.460749e-03	2.874447e-01	-1.769137355	FALSE	FALSE
Q96C36	PYCR2	0.2213939077	4.054718	4.154652e+00	5.198192e-03	2.874447e-01	-1.777241296	FALSE	FALSE
P39748	FEN1	-0.1520789547	4.056795	-4.604420e+00	3.117284e-03	2.422159e-01	-1.778644156	FALSE	FALSE
Q9NNW5	WDR6	-0.5060306365	4.036796	-4.207481e+00	4.887555e-03	2.874447e-01	-1.782415931	FALSE	FALSE
Q9BRT3	MIEN1	-0.3450814499	4.047947	-4.119867e+00	5.414670e-03	2.874447e-01	-1.784725906	FALSE	FALSE
Q9NVT9	ARMC1	-0.4297549914	4.040778	-4.135540e+00	5.315918e-03	2.874447e-01	-1.785105076	FALSE	FALSE
P15311	EZR	0.1124981076	4.057731	5.102868e+00	1.829659e-03	1.995291e-01	-1.792827768	FALSE	FALSE
Q13015	MLLT11	-0.7440151556	4.006635	-4.075408e+00	5.706059e-03	2.874447e-01	-1.804191844	FALSE	FALSE
Q9P2K5	MYEF2	0.2502511964	4.053385	4.113476e+00	5.455525e-03	2.874447e-01	-1.807400733	FALSE	FALSE
Q96FZ7	CHMP6	-0.4224251551	4.044846	-4.200407e+00	4.927929e-03	2.874447e-01	-1.808332974	FALSE	FALSE
P07205	PGK2	0.4033823378	4.042276	4.231374e+00	4.753881e-03	2.874447e-01	-1.819713134	FALSE	FALSE
P12004	PCNA	0.1969504682	4.055178	5.382631e+00	1.376806e-03	1.913583e-01	-1.845440988	FALSE	FALSE
Q8NHH9	ATL2	-0.3891497032	4.046094	-4.070336e+00	5.740391e-03	2.874447e-01	-1.846133309	FALSE	FALSE
P49589	CARS1	0.2214065201	4.054534	4.135457e+00	5.316439e-03	2.874447e-01	-1.851482274	FALSE	FALSE
Q9UKK3	PARP4	-0.8903943994	3.999703	-5.291690e+00	1.508455e-03	1.913583e-01	-1.858486846	FALSE	FALSE
O00541	PES1	-0.2452170975	4.053927	-4.040446e+00	5.947420e-03	2.874447e-01	-1.866493553	FALSE	FALSE
Q53HC9	EIPR1	0.4050765421	4.043293	4.008276e+00	6.179530e-03	2.874447e-01	-1.876369828	FALSE	FALSE
Q03519	TAP2	-0.3473568149	4.049413	-4.038743e+00	5.959462e-03	2.874447e-01	-1.881086971	FALSE	FALSE
P40939	HADHA	0.3230163706	4.048524	4.199680e+00	4.932098e-03	2.874447e-01	-1.883213761	FALSE	FALSE
Q15370	ELOB	-0.2707806238	4.051720	-4.354811e+00	4.124960e-03	2.680596e-01	-1.888041586	FALSE	FALSE
Q9UPN6	SCAF8	0.2265483396	4.054697	4.020262e+00	6.091901e-03	2.874447e-01	-1.892423643	FALSE	FALSE
P06239	LCK	-0.2974644346	4.050410	-4.712618e+00	2.768619e-03	2.386097e-01	-1.904603471	FALSE	FALSE
P55010	EIF5	0.1799129432	4.055820	4.391041e+00	3.958379e-03	2.645730e-01	-1.914301005	FALSE	FALSE
P78345	RPP38	-0.7892051374	4.012441	-5.033987e+00	1.965462e-03	1.996320e-01	-1.916000724	FALSE	FALSE
P78330	PSPH	0.4248725678	4.040436	4.110166e+00	5.476814e-03	2.874447e-01	-1.918835387	FALSE	FALSE
Q13011	ECH1	0.2027361237	4.054963	4.342560e+00	4.183041e-03	2.680596e-01	-1.926883194	FALSE	FALSE
P57764	GSDMD	0.3708507350	4.044998	4.048573e+00	5.890319e-03	2.874447e-01	-1.945805617	FALSE	FALSE
O95182	NDUFA7	0.4055540512	4.042059	3.960729e+00	6.541160e-03	2.874447e-01	-1.949016705	FALSE	FALSE
Q9UHR5	SAP30BP	0.2837253211	4.051451	3.969420e+00	6.473351e-03	2.874447e-01	-1.956613557	FALSE	FALSE
P40429	RPL13A	-0.4286993676	4.041778	-4.620892e+00	3.061167e-03	2.422159e-01	-1.994424929	FALSE	FALSE
P08133	ANXA6	0.1622386979	4.056322	4.685386e+00	2.852070e-03	2.386097e-01	-2.003391169	FALSE	FALSE
Q07021	C1QBP	0.1777395673	4.055834	4.576675e+00	3.214422e-03	2.422159e-01	-2.005087841	FALSE	FALSE
P30084	ECHS1	0.2140281197	4.054570	4.080099e+00	5.674506e-03	2.874447e-01	-2.005307898	FALSE	FALSE
Q68CQ7	GLT8D1	-0.5420263655	4.035091	-4.100584e+00	5.538978e-03	2.874447e-01	-2.047913316	FALSE	FALSE
Q13907	IDI1	0.3227166172	4.048327	4.002257e+00	6.224062e-03	2.874447e-01	-2.056750133	FALSE	FALSE
P53602	MVD	0.3277270311	4.047970	3.980093e+00	6.391132e-03	2.874447e-01	-2.068298629	FALSE	FALSE
O95475	SIX6	-0.4625915356	4.041016	-3.954027e+00	6.593993e-03	2.874447e-01	-2.073362394	FALSE	FALSE
P43403	ZAP70	0.1141137585	4.057761	4.343460e+00	4.178742e-03	2.680596e-01	-2.084765246	FALSE	FALSE
Q15369	ELOC	-0.5361494165	4.028807	-3.893848e+00	7.090082e-03	2.880520e-01	-2.118549533	FALSE	FALSE
Q9Y3I0	RTCB	0.1832463232	4.055643	4.184506e+00	5.020039e-03	2.874447e-01	-2.143815364	FALSE	FALSE
Q9NY33	DPP3	0.2321235288	4.053654	3.972574e+00	6.448931e-03	2.874447e-01	-2.152187160	FALSE	FALSE
P43490	NAMPT	0.1524604705	4.057000	3.954043e+00	6.593866e-03	2.874447e-01	-2.152518584	FALSE	FALSE
Q00059	TFAM	0.2650837454	4.051861	3.930652e+00	6.781982e-03	2.874447e-01	-2.191178508	FALSE	FALSE
P51531	SMARCA2	-0.1971617022	4.055437	-3.867060e+00	7.324054e-03	2.918354e-01	-2.205608978	FALSE	FALSE
Q9NVH2	INTS7	-0.4581795256	4.041359	-3.783167e+00	8.113687e-03	3.099862e-01	-2.226537839	FALSE	FALSE
O14950	MYL12B	0.1868098196	4.055443	4.546965e+00	3.322211e-03	2.422159e-01	-2.244915642	FALSE	FALSE
Q5HYJ3	FAM76B	0.2570410534	4.053421	3.666383e+00	9.373356e-03	3.268389e-01	-2.251370720	FALSE	FALSE
P06733	ENO1	0.2511018619	4.052771	5.302097e+00	1.492694e-03	1.913583e-01	-2.259110879	FALSE	FALSE
P04234	CD3D	-0.3076350314	4.049212	-3.955539e+00	6.582035e-03	2.874447e-01	-2.259790031	FALSE	FALSE
Q6P1L5	FAM117B	-0.2784047573	4.052260	-3.654171e+00	9.517026e-03	3.268389e-01	-2.269406941	FALSE	FALSE
Q9H0U3	MAGT1	-0.3546469768	4.046384	-3.654772e+00	9.509901e-03	3.268389e-01	-2.282167910	FALSE	FALSE
Q9BTM9	URM1	-0.9734694775	3.965564	-3.666831e+00	9.368133e-03	3.268389e-01	-2.285364190	FALSE	FALSE
Q8TA86	RP9	-0.8886102360	3.983072	-3.914095e+00	6.918719e-03	2.875693e-01	-2.301655784	FALSE	FALSE
Q8NF91	SYNE1	-0.5230726909	4.036080	-3.781664e+00	8.128660e-03	3.099862e-01	-2.320834958	FALSE	FALSE
P11766	ADH5	0.1908941685	4.055252	4.539179e+00	3.351120e-03	2.422159e-01	-2.329480439	FALSE	FALSE
Q9UII4	HERC5	-0.2722179575	4.052795	-3.590973e+00	1.030023e-02	3.369802e-01	-2.331918797	FALSE	FALSE
Q00613	HSF1	-0.3243162237	4.050606	-3.593956e+00	1.026171e-02	3.369802e-01	-2.343261126	FALSE	FALSE
P62249	RPS16	-0.3352518138	4.047588	-4.472632e+00	3.610012e-03	2.493820e-01	-2.344642645	FALSE	FALSE
P10644	PRKAR1A	0.2149544976	4.054293	3.860143e+00	7.385842e-03	2.924229e-01	-2.352981767	FALSE	FALSE
Q96DA6	DNAJC19	-0.2254905162	4.054190	-3.683388e+00	9.177247e-03	3.268389e-01	-2.354738187	FALSE	FALSE
P62424	RPL7A	-0.1795580802	4.055696	-4.216274e+00	4.837879e-03	2.874447e-01	-2.355767686	FALSE	FALSE
Q9GZL7	WDR12	0.2555219004	4.052209	3.751889e+00	8.431718e-03	3.176458e-01	-2.358077203	FALSE	FALSE
O43318	MAP3K7	-0.4241944056	4.044796	-3.684527e+00	9.164280e-03	3.268389e-01	-2.368650242	FALSE	FALSE
O75164	KDM4A	0.4043811427	4.043779	3.573047e+00	1.053506e-02	3.387953e-01	-2.380373187	FALSE	FALSE
Q96CB9	NSUN4	0.4309104151	4.041441	3.570137e+00	1.057373e-02	3.387953e-01	-2.384816503	FALSE	FALSE
Q96E14	RMI2	0.3431112204	4.047947	3.505907e+00	1.146811e-02	3.468605e-01	-2.421776720	FALSE	FALSE
P55327	TPD52	0.2848831372	4.050365	3.932460e+00	6.767228e-03	2.874447e-01	-2.424728626	FALSE	FALSE
P55263	ADK	0.1801105343	4.055675	3.947845e+00	6.643146e-03	2.874447e-01	-2.434718563	FALSE	FALSE
Q13595	TRA2A	0.2851911782	4.050267	3.947496e+00	6.645930e-03	2.874447e-01	-2.439620950	FALSE	FALSE
P00813	ADA	0.1682368632	4.056105	4.659822e+00	2.932979e-03	2.398868e-01	-2.451088938	FALSE	FALSE
Q9H8Y8	GORASP2	-0.3703934091	4.044305	-3.539042e+00	1.099680e-02	3.434980e-01	-2.454703901	FALSE	FALSE
Q8WUY1	THEM6	-0.5412214642	4.031156	-3.543426e+00	1.093604e-02	3.433253e-01	-2.471179234	FALSE	FALSE
Q13084	MRPL28	-0.4270508854	4.040903	-3.459189e+00	1.217057e-02	3.468605e-01	-2.475844819	FALSE	FALSE
Q16537	PPP2R5E	-0.4198857745	4.040699	-3.468772e+00	1.202274e-02	3.468605e-01	-2.486886729	FALSE	FALSE
O14646	CHD1	-0.2757857265	4.052103	-3.457399e+00	1.219841e-02	3.468605e-01	-2.491406595	FALSE	FALSE
P20265	POU3F2	0.4064176343	4.043729	3.480105e+00	1.185043e-02	3.468605e-01	-2.495503383	FALSE	FALSE
Q9UNP9	PPIE	0.3256428696	4.048152	3.471166e+00	1.198612e-02	3.468605e-01	-2.502765759	FALSE	FALSE
P49759	CLK1	0.9836129006	3.968207	4.160129e+00	5.164989e-03	2.874447e-01	-2.513906529	FALSE	FALSE
Q92932	PTPRN2	0.3685466271	4.046586	3.421337e+00	1.277422e-02	3.576781e-01	-2.531988165	FALSE	FALSE
O43292	GPAA1	-0.7777471775	3.997422	-3.580854e+00	1.043208e-02	3.387953e-01	-2.540290047	FALSE	FALSE
Q9Y2X3	NOP58	-0.2675643609	4.051662	-3.564193e+00	1.065320e-02	3.395912e-01	-2.540521351	FALSE	FALSE
Q9UNZ2	NSFL1C	0.1683253154	4.056036	3.923106e+00	6.843922e-03	2.874447e-01	-2.551585313	FALSE	FALSE
P56270	MAZ	-0.4166993839	4.042672	-3.407897e+00	1.299636e-02	3.586661e-01	-2.552093424	FALSE	FALSE
P10914	IRF1	-0.5064718292	4.035693	-3.493344e+00	1.165256e-02	3.468605e-01	-2.572295963	FALSE	FALSE
P07203	GPX1	0.3683653814	4.046408	3.363097e+00	1.376775e-02	3.602573e-01	-2.592602552	FALSE	FALSE
P56537	EIF6	0.2754923185	4.050926	4.094727e+00	5.577354e-03	2.874447e-01	-2.609627464	FALSE	FALSE
P61619	SEC61A1	-0.3024321503	4.049771	-3.375074e+00	1.355675e-02	3.593051e-01	-2.611189132	FALSE	FALSE
Q96S44	TP53RK	-0.4449806906	4.039386	-3.325836e+00	1.444736e-02	3.621162e-01	-2.621058107	FALSE	FALSE
Q9Y4U1	MMACHC	-0.7967958788	4.003509	-3.717352e+00	8.798922e-03	3.257133e-01	-2.623688632	FALSE	FALSE
Q9Y244	POMP	-0.3341011324	4.047045	-3.384108e+00	1.339993e-02	3.593051e-01	-2.638490313	FALSE	FALSE
P22415	USF1	0.2144963844	4.054865	3.378294e+00	1.350062e-02	3.593051e-01	-2.638665619	FALSE	FALSE
A0A0B4J2D5	GATD3B	0.4708096681	4.033748	3.504140e+00	1.149386e-02	3.468605e-01	-2.638931966	FALSE	FALSE
Q8TBE0	BAHD1	-0.4636988029	4.038684	-3.348850e+00	1.402340e-02	3.621162e-01	-2.645791391	FALSE	FALSE
O00499	BIN1	0.3520024024	4.045751	3.346232e+00	1.407094e-02	3.621162e-01	-2.650189863	FALSE	FALSE
Q8WYH8	ING5	0.7445311981	3.999565	3.405294e+00	1.303986e-02	3.586661e-01	-2.653303790	FALSE	FALSE
P62316	SNRPD2	0.2637074841	4.051461	4.145117e+00	5.256560e-03	2.874447e-01	-2.662264925	FALSE	FALSE
P98155	VLDLR	0.4532319456	4.041530	3.442051e+00	1.243994e-02	3.514849e-01	-2.665263182	FALSE	FALSE
Q8TAQ2	SMARCC2	0.1667018182	4.056146	3.684496e+00	9.164626e-03	3.268389e-01	-2.672959485	FALSE	FALSE
Q9UQE7	SMC3	0.1406856272	4.056988	3.715074e+00	8.823753e-03	3.257133e-01	-2.683096029	FALSE	FALSE
P09012	SNRPA	0.1890320175	4.055107	3.877537e+00	7.231548e-03	2.914101e-01	-2.686206320	FALSE	FALSE
O96020	CCNE2	-1.0637733777	3.941287	-3.426544e+00	1.268928e-02	3.569077e-01	-2.687147576	FALSE	FALSE
Q9NPI6	DCP1A	0.3028238424	4.049494	3.308795e+00	1.477025e-02	3.623189e-01	-2.698112755	FALSE	FALSE
P16591	FER	-1.3592547358	3.912463	-4.678315e+00	2.874196e-03	2.386097e-01	-2.700157267	FALSE	FALSE
P61966	AP1S1	-0.3161112370	4.048681	-3.307886e+00	1.478769e-02	3.623189e-01	-2.700731131	FALSE	FALSE
Q7KZF4	SND1	0.1370856478	4.056999	4.117715e+00	5.428392e-03	2.874447e-01	-2.704432812	FALSE	FALSE
Q92621	NUP205	-0.1719721428	4.056483	-3.387540e+00	1.334087e-02	3.593051e-01	-2.710132497	FALSE	FALSE
Q9HAF1	MEAF6	0.8104156494	3.982074	3.455983e+00	1.222047e-02	3.468605e-01	-2.710903506	FALSE	FALSE
Q8N983	MRPL43	0.2570464284	4.052083	3.358393e+00	1.385159e-02	3.602573e-01	-2.712365081	FALSE	FALSE
Q10570	CPSF1	-0.1927531885	4.055881	-3.326286e+00	1.443894e-02	3.621162e-01	-2.712577702	FALSE	FALSE
P04179	SOD2	0.2513923862	4.052215	3.459868e+00	1.216004e-02	3.468605e-01	-2.717848757	FALSE	FALSE
O95067	CCNB2	0.4021186522	4.044309	3.283985e+00	1.525448e-02	3.675264e-01	-2.719340895	FALSE	FALSE
Q9BQC6	MRPL57	-0.3846956507	4.044594	-3.229322e+00	1.638326e-02	3.734305e-01	-2.728746620	FALSE	FALSE
Q9UI09	NDUFA12	-0.3667687441	4.046821	-3.232691e+00	1.631112e-02	3.734305e-01	-2.734167452	FALSE	FALSE
P25788	PSMA3	0.1917326484	4.055029	3.936706e+00	6.732730e-03	2.874447e-01	-2.737308017	FALSE	FALSE
P15170	GSPT1	0.2502810560	4.052169	3.712175e+00	8.855461e-03	3.257133e-01	-2.737878239	FALSE	FALSE
Q8N5F7	NKAP	-0.3783885645	4.043835	-3.222537e+00	1.652958e-02	3.749922e-01	-2.741590456	FALSE	FALSE
O60678	PRMT3	-0.3066203473	4.049382	-3.255901e+00	1.582349e-02	3.725713e-01	-2.742066957	FALSE	FALSE
Q9P0I2	EMC3	-0.6917125918	4.012870	-3.492865e+00	1.165964e-02	3.468605e-01	-2.743644964	FALSE	FALSE
P04406	GAPDH	0.1946258683	4.055226	5.023947e+00	1.986186e-03	1.996320e-01	-2.748597716	FALSE	FALSE
Q969V3	NCLN	-0.3063807312	4.049921	-3.219076e+00	1.660476e-02	3.753279e-01	-2.750255941	FALSE	FALSE
Q9NQG5	RPRD1B	0.2008220263	4.054664	3.643529e+00	9.644208e-03	3.293868e-01	-2.752655334	FALSE	FALSE
Q9BTV4	TMEM43	-0.3810255198	4.043529	-3.208313e+00	1.684092e-02	3.765582e-01	-2.757884326	FALSE	FALSE
P08134	RHOC	-0.2278076519	4.053509	-4.145292e+00	5.255480e-03	2.874447e-01	-2.785266150	FALSE	FALSE
O95197	RTN3	-0.3890165865	4.042761	-3.320261e+00	1.455214e-02	3.623189e-01	-2.801670685	FALSE	FALSE
O43837	IDH3B	0.1783976077	4.056044	3.328375e+00	1.439990e-02	3.621162e-01	-2.802348715	FALSE	FALSE
P13995	MTHFD2	0.5490923883	4.024003	3.316940e+00	1.461495e-02	3.623189e-01	-2.808580779	FALSE	FALSE
P15153	RAC2	-0.2414785415	4.052666	-3.964065e+00	6.515042e-03	2.874447e-01	-2.822239871	FALSE	FALSE
Q56VL3	OCIAD2	-0.2411773249	4.052724	-3.370235e+00	1.364157e-02	3.593051e-01	-2.825450790	FALSE	FALSE
Q9BX40	LSM14B	0.3389840143	4.045965	3.230290e+00	1.636251e-02	3.734305e-01	-2.829892409	FALSE	FALSE
Q14699	RFTN1	-0.4101765520	4.041306	-3.127767e+00	1.872807e-02	3.938918e-01	-2.840674607	FALSE	FALSE
Q8N4Q1	CHCHD4	0.6623829214	4.003146	3.249512e+00	1.595613e-02	3.728696e-01	-2.859569805	FALSE	FALSE
O14562	UBFD1	0.4760940670	4.031954	3.145126e+00	1.830284e-02	3.936693e-01	-2.868714075	FALSE	FALSE
Q9P2T1	GMPR2	0.1710898690	4.056204	3.304854e+00	1.484604e-02	3.623189e-01	-2.874175546	FALSE	FALSE
Q8TD30	GPT2	0.5394836769	4.026147	3.094759e+00	1.956638e-02	3.974661e-01	-2.879119738	FALSE	FALSE
Q9H0X9	OSBPL5	-0.6363713905	4.022178	-3.303951e+00	1.486347e-02	3.623189e-01	-2.880154327	FALSE	FALSE
Q96AG4	LRRC59	-0.1409862654	4.056944	-3.574160e+00	1.052030e-02	3.387953e-01	-2.881099865	FALSE	FALSE
P09661	SNRPA1	0.2051228349	4.054308	3.607102e+00	1.009384e-02	3.369802e-01	-2.894147265	FALSE	FALSE
Q9UMX5	NENF	0.4573462190	4.034477	3.077240e+00	2.002769e-02	4.028872e-01	-2.896802594	FALSE	FALSE
P61009	SPCS3	-0.4017295065	4.039991	-3.284418e+00	1.524587e-02	3.675264e-01	-2.903724807	FALSE	FALSE
P40692	MLH1	-0.2751431290	4.052876	-3.066481e+00	2.031678e-02	4.055727e-01	-2.908670665	FALSE	FALSE
Q8NCP5	ZBTB44	-0.6434266280	4.024730	-3.466409e+00	1.205901e-02	3.468605e-01	-2.921834570	FALSE	FALSE
Q8TEB1	DCAF11	-0.3079224977	4.049779	-3.062371e+00	2.042842e-02	4.056966e-01	-2.924999648	FALSE	FALSE
Q9Y6I7	WSB1	-0.8044279600	4.008559	-3.842103e+00	7.549724e-03	2.970195e-01	-2.925239298	FALSE	FALSE
Q9NRG9	AAAS	-0.2622948263	4.052063	-3.108260e+00	1.921869e-02	3.974661e-01	-2.926271447	FALSE	FALSE
Q9Y639	NPTN	0.5342065759	4.025243	3.042565e+00	2.097566e-02	4.113083e-01	-2.944728077	FALSE	FALSE
O60830	TIMM17B	-0.3507959581	4.046023	-3.030047e+00	2.132965e-02	4.143284e-01	-2.953606926	FALSE	FALSE
Q5RI15	COX20	-0.2838916025	4.051373	-3.034534e+00	2.120205e-02	4.131409e-01	-2.964350093	FALSE	FALSE
Q96FC9	DDX11	-0.5775077766	4.030205	-3.228512e+00	1.640066e-02	3.734305e-01	-2.969258315	FALSE	FALSE
Q9NZ72	STMN3	-0.6739321842	4.001377	-3.007741e+00	2.197648e-02	4.205696e-01	-2.973684267	FALSE	FALSE
P25789	PSMA4	0.2446349673	4.052434	3.901348e+00	7.026064e-03	2.875693e-01	-2.982309844	FALSE	FALSE
P62244	RPS15A	-0.3527544554	4.045466	-3.873561e+00	7.266501e-03	2.914101e-01	-2.982936980	FALSE	FALSE
P63241	EIF5A	0.3147229190	4.047654	3.720757e+00	8.761946e-03	3.257133e-01	-2.988258109	FALSE	FALSE
Q9UHV9	PFDN2	0.3589085616	4.044510	3.661052e+00	9.435785e-03	3.268389e-01	-2.995749386	FALSE	FALSE
Q9UKV5	AMFR	-0.6618811191	4.013371	-3.130944e+00	1.864945e-02	3.938918e-01	-3.006748319	FALSE	FALSE
Q9NQ29	LUC7L	0.1280401193	4.057217	3.603833e+00	1.013530e-02	3.369802e-01	-3.013196820	FALSE	FALSE
P20645	M6PR	0.4571444166	4.034602	3.267741e+00	1.558083e-02	3.723602e-01	-3.014329628	FALSE	FALSE
Q14696	MESD	0.1624730411	4.056110	3.399115e+00	1.314377e-02	3.593051e-01	-3.014660314	FALSE	FALSE
Q9NQ55	PPAN	-0.5008882593	4.031530	-2.984860e+00	2.266194e-02	4.222449e-01	-3.020146240	FALSE	FALSE
Q9HC38	GLOD4	0.1077551722	4.057905	3.414916e+00	1.287984e-02	3.586661e-01	-3.028481441	FALSE	FALSE
P18065	IGFBP2	0.2394448647	4.053356	3.022046e+00	2.155929e-02	4.161881e-01	-3.028662811	FALSE	FALSE
Q5EBL8	PDZD11	-0.8951855923	3.959217	-3.002512e+00	2.213113e-02	4.206946e-01	-3.028865772	FALSE	FALSE
O43482	OIP5	-0.5743925167	4.021943	-2.945627e+00	2.389122e-02	4.243080e-01	-3.044779695	FALSE	FALSE
O60671	RAD1	-0.2981561029	4.049106	-3.034822e+00	2.119387e-02	4.131409e-01	-3.053805770	FALSE	FALSE
P51572	BCAP31	-0.2691826619	4.050562	-3.246598e+00	1.601703e-02	3.728908e-01	-3.065656185	FALSE	FALSE
Q9H330	TMEM245	-0.8836318488	3.979816	-3.339681e+00	1.419067e-02	3.621162e-01	-3.068987983	FALSE	FALSE
O14519	CDK2AP1	0.6320802623	4.009442	2.964795e+00	2.328192e-02	4.222821e-01	-3.069805733	FALSE	FALSE
P57740	NUP107	-0.2117197167	4.054267	-3.101497e+00	1.939202e-02	3.974661e-01	-3.077456191	FALSE	FALSE
Q9HC16	APOBEC3G	0.8195916538	4.000587	3.669201e+00	9.340549e-03	3.268389e-01	-3.078657165	FALSE	FALSE
Q9H0U9	TSPYL1	-0.3713619604	4.045997	-2.921955e+00	2.466736e-02	4.274990e-01	-3.081197268	FALSE	FALSE
Q8WUY9	DEPDC1B	-1.1431694367	3.952762	-4.084056e+00	5.648043e-03	2.874447e-01	-3.094255053	FALSE	FALSE
Q15084	PDIA6	0.3105171729	4.047982	3.480833e+00	1.183946e-02	3.468605e-01	-3.097813982	FALSE	FALSE
Q9BSQ5	CCM2	0.4600685086	4.037911	2.951186e+00	2.371277e-02	4.243080e-01	-3.097908062	FALSE	FALSE
P09622	DLD	0.1922499479	4.054829	3.630846e+00	9.798207e-03	3.328178e-01	-3.102375357	FALSE	FALSE
O95104	SCAF4	0.3808307781	4.041846	3.243472e+00	1.608262e-02	3.730208e-01	-3.105277410	FALSE	FALSE
Q6ZSR9	Q6ZSR9	-0.5106967182	4.028893	-2.898983e+00	2.544639e-02	4.282853e-01	-3.106915044	FALSE	FALSE
Q10713	PMPCA	0.1838951408	4.055500	3.111264e+00	1.914224e-02	3.974661e-01	-3.107747420	FALSE	FALSE
P31939	ATIC	0.1578027944	4.056208	3.657528e+00	9.477292e-03	3.268389e-01	-3.114713121	FALSE	FALSE
P99999	CYCS	0.2587736142	4.051296	3.515160e+00	1.133432e-02	3.468605e-01	-3.116191452	FALSE	FALSE
O00299	CLIC1	0.1994471345	4.054589	3.797249e+00	7.974826e-03	3.089384e-01	-3.124514603	FALSE	FALSE
Q96BK5	PINX1	-0.4177651227	4.042576	-2.909684e+00	2.508025e-02	4.282853e-01	-3.127526416	FALSE	FALSE
O75083	WDR1	0.2124448241	4.054027	3.907238e+00	6.976236e-03	2.875693e-01	-3.129893565	FALSE	FALSE
Q5TAP6	UTP14C	0.2818419925	4.050279	2.913326e+00	2.495695e-02	4.282853e-01	-3.129898118	FALSE	FALSE
Q14653	IRF3	-0.3090011636	4.051007	-2.862819e+00	2.672660e-02	4.282853e-01	-3.136558539	FALSE	FALSE
P02795	MT2A	1.4135486385	3.806153	2.872122e+00	2.639084e-02	4.282853e-01	-3.137059176	FALSE	FALSE
O95140	MFN2	-0.3361550611	4.050049	-2.880581e+00	2.608943e-02	4.282853e-01	-3.139121402	FALSE	FALSE
P23610	F8A1	-0.6594195897	4.014869	-2.992607e+00	2.242730e-02	4.222449e-01	-3.140495794	FALSE	FALSE
Q99741	CDC6	-0.4037973509	4.045655	-2.930494e+00	2.438430e-02	4.269657e-01	-3.142615843	FALSE	FALSE
Q9P2Y5	UVRAG	0.4505935071	4.035286	2.856060e+00	2.697339e-02	4.282853e-01	-3.143272524	FALSE	FALSE
P61803	DAD1	-0.2431163574	4.052710	-2.965173e+00	2.327008e-02	4.222821e-01	-3.144237193	FALSE	FALSE
Q9H0U6	MRPL18	0.4355579506	4.035334	3.014944e+00	2.176533e-02	4.188647e-01	-3.151235799	FALSE	FALSE
Q9Y3A4	RRP7A	-0.2827069159	4.050646	-2.877495e+00	2.619894e-02	4.282853e-01	-3.157599468	FALSE	FALSE
Q5VST6	ABHD17B	-0.5125311346	4.029830	-2.837194e+00	2.767526e-02	4.282853e-01	-3.162259634	FALSE	FALSE
Q9HC21	SLC25A19	-0.5383599726	4.026239	-2.839738e+00	2.757947e-02	4.282853e-01	-3.163176878	FALSE	FALSE
P42766	RPL35	-0.2672229964	4.051021	-3.794494e+00	8.001783e-03	3.089384e-01	-3.163400532	FALSE	FALSE
O75367	MACROH2A1	-0.1004792526	4.057901	-3.601996e+00	1.015868e-02	3.369802e-01	-3.168178313	FALSE	FALSE
P13804	ETFA	0.2385927435	4.052422	3.177160e+00	1.754524e-02	3.853752e-01	-3.171400336	FALSE	FALSE
Q9Y5J9	TIMM8B	-0.9842968011	3.945475	-2.831886e+00	2.787621e-02	4.282853e-01	-3.176507484	FALSE	FALSE
Q9NWV4	CZIB	0.1813250566	4.055279	3.333394e+00	1.430660e-02	3.621162e-01	-3.179708751	FALSE	FALSE
P50748	KNTC1	-0.3969132692	4.044891	-2.860016e+00	2.682866e-02	4.282853e-01	-3.183213527	FALSE	FALSE
O76080	ZFAND5	-0.3667983788	4.045464	-2.818201e+00	2.840151e-02	4.282853e-01	-3.183869386	FALSE	FALSE
Q96SK2	TMEM209	-0.3170463664	4.051279	-2.830030e+00	2.794684e-02	4.282853e-01	-3.185388017	FALSE	FALSE
Q16576	RBBP7	0.1908087027	4.054803	3.392661e+00	1.325328e-02	3.593051e-01	-3.191449525	FALSE	FALSE
P26038	MSN	0.1865287074	4.055136	4.019199e+00	6.099615e-03	2.874447e-01	-3.191734495	FALSE	FALSE
Q9BY42	RTF2	0.4111477053	4.037800	3.088265e+00	1.973604e-02	3.983091e-01	-3.192287455	FALSE	FALSE
P20618	PSMB1	0.1828020778	4.055259	3.689837e+00	9.104062e-03	3.268389e-01	-3.198844564	FALSE	FALSE
P54578	USP14	0.2000245557	4.054376	3.543461e+00	1.093556e-02	3.433253e-01	-3.205862970	FALSE	FALSE
O94905	ERLIN2	-0.2732511006	4.050731	-2.887401e+00	2.584910e-02	4.282853e-01	-3.206449874	FALSE	FALSE
Q14155	ARHGEF7	0.1776774206	4.055600	3.097258e+00	1.950152e-02	3.974661e-01	-3.206923746	FALSE	FALSE
Q9UGV2	NDRG3	-0.2716311034	4.050774	-2.934557e+00	2.425085e-02	4.269657e-01	-3.209672729	FALSE	FALSE
Q01085	TIAL1	0.2467002096	4.051860	3.126612e+00	1.875675e-02	3.938918e-01	-3.214154453	FALSE	FALSE
Q7L8W6	DPH6	-0.2980256547	4.050465	-2.793668e+00	2.936984e-02	4.282853e-01	-3.215926420	FALSE	FALSE
Q96HJ9	FMC1	-0.5827804615	4.020781	-2.846659e+00	2.732073e-02	4.282853e-01	-3.216762819	FALSE	FALSE
Q8TCT9	HM13	-0.2270855674	4.053349	-2.974550e+00	2.297824e-02	4.222449e-01	-3.219338240	FALSE	FALSE
Q9BU61	NDUFAF3	0.3213123406	4.046533	3.065000e+00	2.035693e-02	4.055727e-01	-3.219823608	FALSE	FALSE
Q8NBT2	SPC24	-0.4770048949	4.033057	-2.807723e+00	2.881085e-02	4.282853e-01	-3.220356532	FALSE	FALSE
Q92804	TAF15	-0.2508095572	4.051846	-3.494324e+00	1.163805e-02	3.468605e-01	-3.222116300	FALSE	FALSE
Q15102	PAFAH1B3	-0.1343567026	4.056970	-3.596760e+00	1.022566e-02	3.369802e-01	-3.224914315	FALSE	FALSE
P30041	PRDX6	0.0952938331	4.057965	3.757785e+00	8.370736e-03	3.172713e-01	-3.225372677	FALSE	FALSE
P17542	TAL1	-0.5821884888	4.026522	-2.948442e+00	2.380066e-02	4.243080e-01	-3.225767893	FALSE	FALSE
Q9NX46	ADPRHL2	0.2286677299	4.053626	2.877639e+00	2.619385e-02	4.282853e-01	-3.226087723	FALSE	FALSE
P49336	CDK8	-0.3920151502	4.046593	-2.840898e+00	2.753592e-02	4.282853e-01	-3.226845446	FALSE	FALSE
P83916	CBX1	0.2804435692	4.049819	3.472591e+00	1.196436e-02	3.468605e-01	-3.227094206	FALSE	FALSE
P06132	UROD	-0.3949149058	4.040193	-2.827536e+00	2.804205e-02	4.282853e-01	-3.229743405	FALSE	FALSE
Q5SRE5	NUP188	-0.3174081905	4.048081	-2.805211e+00	2.890991e-02	4.282853e-01	-3.232520387	FALSE	FALSE
P51858	HDGF	0.3032850941	4.047746	3.389879e+00	1.330078e-02	3.593051e-01	-3.232948191	FALSE	FALSE
Q86WQ0	NR2C2AP	-0.3882940379	4.042797	-2.772068e+00	3.025145e-02	4.303044e-01	-3.233944185	FALSE	FALSE
Q9H3K2	GHITM	-0.2078065207	4.055023	-2.854368e+00	2.703557e-02	4.282853e-01	-3.243979841	FALSE	FALSE
Q9Y296	TRAPPC4	-0.2628995244	4.051226	-2.870798e+00	2.643833e-02	4.282853e-01	-3.247329649	FALSE	FALSE
P11441	UBL4A	0.2578531206	4.051205	2.978807e+00	2.284707e-02	4.222449e-01	-3.251585793	FALSE	FALSE
Q96I24	FUBP3	0.1877628871	4.054972	3.187031e+00	1.731867e-02	3.817478e-01	-3.255920399	FALSE	FALSE
Q8NCF5	NFATC2IP	0.2192364224	4.053458	3.007308e+00	2.198924e-02	4.205696e-01	-3.257448144	FALSE	FALSE
Q86UA1	PRPF39	0.2596485577	4.052439	2.767537e+00	3.043996e-02	4.309959e-01	-3.266800815	FALSE	FALSE
Q9NZM4	BICRA	0.5521745967	4.019243	2.897672e+00	2.549165e-02	4.282853e-01	-3.267693309	FALSE	FALSE
Q9BWJ5	SF3B5	-0.8389367759	3.962900	-2.764251e+00	3.057741e-02	4.309959e-01	-3.268241207	FALSE	FALSE
Q9NX40	OCIAD1	0.1732409935	4.055594	3.166787e+00	1.778677e-02	3.865825e-01	-3.269651004	FALSE	FALSE
Q9Y4C2	TCAF1	-0.2312282327	4.053873	-2.798881e+00	2.916118e-02	4.282853e-01	-3.270322237	FALSE	FALSE
Q9UHD1	CHORDC1	0.1261468913	4.057241	3.372608e+00	1.359991e-02	3.593051e-01	-3.270995081	FALSE	FALSE
O00635	TRIM38	0.5095745607	4.031143	2.792408e+00	2.942050e-02	4.282853e-01	-3.273454439	FALSE	FALSE
Q00537	CDK17	-0.8381386329	4.001085	-3.333990e+00	1.429556e-02	3.621162e-01	-3.275177016	FALSE	FALSE
Q9Y262	EIF3L	-0.1712305816	4.055746	-3.199665e+00	1.703332e-02	3.794951e-01	-3.276851260	FALSE	FALSE
P67812	SEC11A	-0.4196418816	4.036261	-2.789998e+00	2.951770e-02	4.283285e-01	-3.278397030	FALSE	FALSE
Q8WVC0	LEO1	-0.1935813729	4.055188	-2.901133e+00	2.537239e-02	4.282853e-01	-3.279412550	FALSE	FALSE
P06753	TPM3	0.1283970139	4.057140	4.036356e+00	5.976388e-03	2.874447e-01	-3.280922787	FALSE	FALSE
Q99536	VAT1	0.2010040303	4.054244	3.524000e+00	1.120808e-02	3.468605e-01	-3.283975069	FALSE	FALSE
P49903	SEPHS1	0.2753123626	4.049582	3.054717e+00	2.063805e-02	4.085546e-01	-3.289251525	FALSE	FALSE
O00764	PDXK	-0.3146327646	4.047734	-2.758831e+00	3.080562e-02	4.312787e-01	-3.289413003	FALSE	FALSE
P30291	WEE1	-0.4246853824	4.039510	-2.722281e+00	3.239243e-02	4.412636e-01	-3.293450848	FALSE	FALSE
Q6IBS0	TWF2	0.1859148201	4.055032	3.048808e+00	2.080147e-02	4.091833e-01	-3.294916753	FALSE	FALSE
P62191	PSMC1	-0.1947391762	4.054587	-3.137803e+00	1.848094e-02	3.938918e-01	-3.295751758	FALSE	FALSE
Q9P258	RCC2	0.3130519962	4.047873	3.609692e+00	1.006112e-02	3.369802e-01	-3.297433056	FALSE	FALSE
A6NJ78	METTL15	-0.6542964746	4.009047	-2.812967e+00	2.860522e-02	4.282853e-01	-3.299093559	FALSE	FALSE
Q9NZJ7	MTCH1	-0.2155927829	4.054098	-2.847103e+00	2.730423e-02	4.282853e-01	-3.302063031	FALSE	FALSE
Q16795	NDUFA9	-0.1900489892	4.054884	-3.050242e+00	2.076168e-02	4.091833e-01	-3.304837030	FALSE	FALSE
Q7LG56	RRM2B	0.3955833252	4.042396	2.718671e+00	3.255377e-02	4.412636e-01	-3.306215645	FALSE	FALSE
Q9NRW3	APOBEC3C	-0.2526389098	4.052545	-2.750525e+00	3.115882e-02	4.342673e-01	-3.308177147	FALSE	FALSE
Q99816	TSG101	-0.2305495924	4.053694	-2.775322e+00	3.011685e-02	4.303044e-01	-3.316573178	FALSE	FALSE
Q96IJ6	GMPPA	-0.2789547310	4.050641	-2.759812e+00	3.076417e-02	4.312787e-01	-3.316881568	FALSE	FALSE
P14314	PRKCSH	0.2374443869	4.052209	3.491941e+00	1.167335e-02	3.468605e-01	-3.320896269	FALSE	FALSE
Q5TA45	INTS11	-0.2170156548	4.054381	-2.785318e+00	2.970735e-02	4.284476e-01	-3.323817463	FALSE	FALSE
Q9UEE5	STK17A	-0.5020765238	4.028617	-2.689694e+00	3.388030e-02	4.443305e-01	-3.330328686	FALSE	FALSE
Q8TAT6	NPLOC4	0.2917618377	4.048487	2.984497e+00	2.267299e-02	4.222449e-01	-3.336724614	FALSE	FALSE
O00625	PIR	-0.5506391189	4.023671	-2.709329e+00	3.297532e-02	4.436679e-01	-3.339397041	FALSE	FALSE
Q96QC0	PPP1R10	-0.2942124296	4.049058	-2.814552e+00	2.854337e-02	4.282853e-01	-3.344376549	FALSE	FALSE
O43633	CHMP2A	-0.2235239793	4.053193	-2.921281e+00	2.468986e-02	4.274990e-01	-3.350774770	FALSE	FALSE
P55795	HNRNPH2	0.4040915650	4.039051	3.278607e+00	1.536170e-02	3.686809e-01	-3.358518744	FALSE	FALSE
O95199	RCBTB2	-0.4680710053	4.037902	-2.731433e+00	3.198712e-02	4.403186e-01	-3.362966366	FALSE	FALSE
Q8IX90	SKA3	-0.3722218286	4.043660	-2.653776e+00	3.560436e-02	4.544560e-01	-3.364096266	FALSE	FALSE
E9PRG8	C11orf98	-0.6550654548	4.007112	-2.765901e+00	3.050832e-02	4.309959e-01	-3.365130168	FALSE	FALSE
Q03393	PTS	-1.0259042954	3.925865	-2.820699e+00	2.830485e-02	4.282853e-01	-3.368158783	FALSE	FALSE
Q9Y2X9	ZNF281	0.3676892646	4.044321	2.645014e+00	3.603881e-02	4.544560e-01	-3.372056990	FALSE	FALSE
P52272	HNRNPM	0.2179421654	4.053703	3.900656e+00	7.031939e-03	2.875693e-01	-3.374077958	FALSE	FALSE
Q9UI10	EIF2B4	-0.2078080307	4.055219	-2.710021e+00	3.294388e-02	4.436679e-01	-3.374523804	FALSE	FALSE
Q96H79	ZC3HAV1L	-0.2598239612	4.051599	-2.733477e+00	3.189734e-02	4.403186e-01	-3.378663887	FALSE	FALSE
Q9H269	VPS16	-0.3566675513	4.044763	-2.646054e+00	3.598696e-02	4.544560e-01	-3.379734063	FALSE	FALSE
Q9Y3A6	TMED5	-0.3173934913	4.046255	-2.806449e+00	2.886105e-02	4.282853e-01	-3.379842345	FALSE	FALSE
Q5J8M3	EMC4	-0.3692325787	4.045513	-2.643083e+00	3.613532e-02	4.544560e-01	-3.381127333	FALSE	FALSE
P24752	ACAT1	0.1988970447	4.054327	3.251844e+00	1.590756e-02	3.728696e-01	-3.384537826	FALSE	FALSE
P49720	PSMB3	0.3770537030	4.041537	3.133552e+00	1.858519e-02	3.938918e-01	-3.385765088	FALSE	FALSE
P82932	MRPS6	-0.3266649820	4.046038	-2.792486e+00	2.941735e-02	4.282853e-01	-3.386092775	FALSE	FALSE
Q8ND25	ZNRF1	-0.6540350190	4.008871	-2.730731e+00	3.201802e-02	4.403186e-01	-3.391727762	FALSE	FALSE
P59768	GNG2	-0.2276475587	4.052935	-2.982772e+00	2.272562e-02	4.222449e-01	-3.395936337	FALSE	FALSE
Q92947	GCDH	0.2450062494	4.051642	2.817710e+00	2.842058e-02	4.282853e-01	-3.402768996	FALSE	FALSE
Q96MH2	HEXIM2	0.3446279932	4.046329	2.613176e+00	3.766521e-02	4.604678e-01	-3.406784976	FALSE	FALSE
Q9H3N1	TMX1	-0.2422767569	4.051811	-3.118649e+00	1.895571e-02	3.953983e-01	-3.410110409	FALSE	FALSE
Q96S55	WRNIP1	0.1978120997	4.054823	2.787218e+00	2.963019e-02	4.283285e-01	-3.410758073	FALSE	FALSE
O95147	DUSP14	-0.7891276164	3.985157	-2.648728e+00	3.585398e-02	4.544560e-01	-3.410812892	FALSE	FALSE
O14965	AURKA	-0.3202149622	4.047170	-2.651833e+00	3.570020e-02	4.544560e-01	-3.416073670	FALSE	FALSE
Q14108	SCARB2	-0.5542667343	4.028309	-2.699385e+00	3.343039e-02	4.440582e-01	-3.418398074	FALSE	FALSE
P18669	PGAM1	0.2239725367	4.053492	4.022284e+00	6.077250e-03	2.874447e-01	-3.426527983	FALSE	FALSE
P09972	ALDOC	0.2023008293	4.054135	3.212839e+00	1.674117e-02	3.756791e-01	-3.426629128	FALSE	FALSE
Q6UUV7	CRTC3	1.1194691035	3.892193	2.692772e+00	3.373669e-02	4.443305e-01	-3.434433647	FALSE	FALSE
Q8NE86	MCU	0.3943301355	4.039597	2.602415e+00	3.823226e-02	4.627890e-01	-3.438106422	FALSE	FALSE
Q96AJ9	VTI1A	0.3296249760	4.045480	2.690090e+00	3.386179e-02	4.443305e-01	-3.440238620	FALSE	FALSE
Q96GD4	AURKB	-0.2784721496	4.051627	-2.588510e+00	3.897832e-02	4.668386e-01	-3.441955953	FALSE	FALSE
Q9BZL4	PPP1R12C	0.3596842020	4.045973	2.583534e+00	3.924899e-02	4.689275e-01	-3.442798812	FALSE	FALSE
Q9Y6B7	AP4B1	-0.4859974536	4.037460	-2.699329e+00	3.343295e-02	4.440582e-01	-3.444369957	FALSE	FALSE
Q96EP5	DAZAP1	0.7106640330	3.998936	3.292092e+00	1.509437e-02	3.665103e-01	-3.445223918	FALSE	FALSE
Q6VMQ6	ATF7IP	0.2888283639	4.048749	2.731473e+00	3.198535e-02	4.403186e-01	-3.448692074	FALSE	FALSE
P79522	PRR3	-0.8846864248	3.953123	-2.573366e+00	3.980830e-02	4.716654e-01	-3.452547997	FALSE	FALSE
P62269	RPS18	-0.4128067964	4.039197	-3.500123e+00	1.155263e-02	3.468605e-01	-3.453609072	FALSE	FALSE
O60504	SORBS3	0.3847459529	4.040406	2.588715e+00	3.896723e-02	4.668386e-01	-3.455277974	FALSE	FALSE
P23443	RPS6KB1	-0.4526368824	4.034795	-2.565107e+00	4.026874e-02	4.731767e-01	-3.458544820	FALSE	FALSE
O95298	NDUFC2	0.2265021646	4.052757	2.874868e+00	2.629258e-02	4.282853e-01	-3.461396616	FALSE	FALSE
Q7L9L4	MOB1B	-0.1381282106	4.057039	-2.931733e+00	2.434352e-02	4.269657e-01	-3.465678795	FALSE	FALSE
Q01459	CTBS	0.4937443916	4.030541	2.601569e+00	3.827723e-02	4.627890e-01	-3.470491624	FALSE	FALSE
Q49A26	GLYR1	-0.2682033305	4.050869	-2.626149e+00	3.699335e-02	4.587742e-01	-3.474327830	FALSE	FALSE
P15374	UCHL3	-0.1853367662	4.054976	-2.947716e+00	2.382398e-02	4.243080e-01	-3.474401784	FALSE	FALSE
P16615	ATP2A2	-0.1551416229	4.056511	-2.855650e+00	2.698845e-02	4.282853e-01	-3.475656380	FALSE	FALSE
Q9HAV7	GRPEL1	0.1247574482	4.057204	3.259318e+00	1.575304e-02	3.723602e-01	-3.478722185	FALSE	FALSE
P39023	RPL3	0.1857167532	4.055014	3.552081e+00	1.081717e-02	3.430589e-01	-3.483776553	FALSE	FALSE
P82930	MRPS34	-0.4205231659	4.038975	-2.536621e+00	4.190018e-02	4.776981e-01	-3.489929909	FALSE	FALSE
Q8N999	C12orf29	-0.7148572323	3.995732	-2.537125e+00	4.187076e-02	4.776981e-01	-3.490979405	FALSE	FALSE
Q6DD88	ATL3	-0.3025641252	4.050027	-2.533707e+00	4.207097e-02	4.776981e-01	-3.494220892	FALSE	FALSE
Q9NP64	ZCCHC17	-0.6606831766	4.005908	-2.554368e+00	4.087580e-02	4.740372e-01	-3.499051554	FALSE	FALSE
Q9NUQ3	TXLNG	-0.2109090452	4.054220	-2.689650e+00	3.388234e-02	4.443305e-01	-3.500623711	FALSE	FALSE
Q9UG22	GIMAP2	-0.7280405349	4.005058	-2.676677e+00	3.449467e-02	4.495154e-01	-3.504014354	FALSE	FALSE
P42575	CASP2	-0.1905929164	4.054862	-2.830719e+00	2.792058e-02	4.282853e-01	-3.504873026	FALSE	FALSE
Q01469	FABP5	0.2014072180	4.054431	3.830199e+00	7.660056e-03	2.994648e-01	-3.505495543	FALSE	FALSE
Q9UBZ4	APEX2	-0.9055038404	3.972178	-2.922333e+00	2.465474e-02	4.274990e-01	-3.509436379	FALSE	FALSE
Q9NQZ6	ZC4H2	-0.3946470235	4.041166	-2.514040e+00	4.324261e-02	4.806110e-01	-3.513590049	FALSE	FALSE
P53396	ACLY	0.1362076862	4.056821	3.405268e+00	1.304030e-02	3.586661e-01	-3.514556796	FALSE	FALSE
Q8N684	CPSF7	0.1922437840	4.054498	3.168407e+00	1.774882e-02	3.865825e-01	-3.540362604	FALSE	FALSE
P60228	EIF3E	-0.1435260470	4.056584	-3.121148e+00	1.889301e-02	3.953983e-01	-3.542206584	FALSE	FALSE
P52597	HNRNPF	0.1841355915	4.054999	3.381624e+00	1.344285e-02	3.593051e-01	-3.550110235	FALSE	FALSE
O94817	ATG12	-0.3661314129	4.043704	-2.477336e+00	4.552151e-02	4.905101e-01	-3.552230322	FALSE	FALSE
P51946	CCNH	-0.2719785531	4.050498	-2.537819e+00	4.183022e-02	4.776981e-01	-3.552814519	FALSE	FALSE
Q99704	DOK1	0.4321105578	4.040268	2.518444e+00	4.297733e-02	4.806110e-01	-3.554173071	FALSE	FALSE
Q92922	SMARCC1	0.1430251593	4.056603	3.090618e+00	1.967439e-02	3.983091e-01	-3.558830905	FALSE	FALSE
Q14669	TRIP12	-0.3414174423	4.046723	-2.468597e+00	4.608231e-02	4.905101e-01	-3.560952553	FALSE	FALSE
P12955	PEPD	0.2245443310	4.052587	2.766125e+00	3.049892e-02	4.309959e-01	-3.562673591	FALSE	FALSE
Q8NEZ2	VPS37A	-0.3790682020	4.043706	-2.468590e+00	4.608280e-02	4.905101e-01	-3.563319085	FALSE	FALSE
Q13867	BLMH	0.1120554993	4.057540	3.233446e+00	1.629501e-02	3.734305e-01	-3.567372829	FALSE	FALSE
Q9UJX6	ANAPC2	-0.2786444215	4.049827	-2.535606e+00	4.195958e-02	4.776981e-01	-3.568432980	FALSE	FALSE
Q6P4Q7	CNNM4	1.0167601330	3.901737	2.459064e+00	4.670240e-02	4.910182e-01	-3.571034072	FALSE	FALSE
Q16822	PCK2	0.3441048897	4.044068	2.510838e+00	4.343661e-02	4.806110e-01	-3.573764825	FALSE	FALSE
Q2NL82	TSR1	-0.3034327903	4.047394	-2.668709e+00	3.487654e-02	4.525941e-01	-3.577346127	FALSE	FALSE
Q9BXY0	MAK16	0.2225888232	4.052974	2.709338e+00	3.297491e-02	4.436679e-01	-3.577933212	FALSE	FALSE
Q96BW5	PTER	0.2878463551	4.049271	2.507687e+00	4.362837e-02	4.806110e-01	-3.579087100	FALSE	FALSE
P01106	MYC	-0.3771621177	4.042713	-2.449912e+00	4.730582e-02	4.942066e-01	-3.581104479	FALSE	FALSE
Q8NC96	NECAP1	0.6151881768	4.005752	2.444746e+00	4.765003e-02	4.951390e-01	-3.586156963	FALSE	FALSE
Q6UW63	POGLUT2	-0.5862721299	4.027211	-2.642155e+00	3.618181e-02	4.544560e-01	-3.591179101	FALSE	FALSE
P15880	RPS2	-0.2142509696	4.053450	-3.313232e+00	1.468544e-02	3.623189e-01	-3.591630159	FALSE	FALSE
Q9BQ75	CMSS1	-0.2945854092	4.049052	-2.467000e+00	4.618562e-02	4.905101e-01	-3.593912516	FALSE	FALSE
P36543	ATP6V1E1	0.1998709241	4.054030	2.949080e+00	2.378021e-02	4.243080e-01	-3.595059446	FALSE	FALSE
O95394	PGM3	0.3103508862	4.048590	2.437967e+00	4.810565e-02	4.951390e-01	-3.601942162	FALSE	FALSE
P31948	STIP1	0.1209292140	4.057293	3.670493e+00	9.325546e-03	3.268389e-01	-3.601969709	FALSE	FALSE
Q7Z7F7	MRPL55	-0.2455406999	4.051531	-2.635864e+00	3.649849e-02	4.555715e-01	-3.603277994	FALSE	FALSE
O75368	SH3BGRL	0.1991242468	4.054121	3.172823e+00	1.764580e-02	3.862193e-01	-3.608675376	FALSE	FALSE
O95985	TOP3B	-0.2959457938	4.047532	-2.545462e+00	4.138655e-02	4.769511e-01	-3.611390241	FALSE	FALSE
Q92905	COPS5	0.2168455716	4.053128	2.820248e+00	2.832230e-02	4.282853e-01	-3.613246701	FALSE	FALSE
Q9NV56	MRGBP	0.2422601141	4.052937	2.472372e+00	4.583916e-02	4.905101e-01	-3.614004289	FALSE	FALSE
P06746	POLB	0.3586513005	4.042142	2.471013e+00	4.592654e-02	4.905101e-01	-3.616168447	FALSE	FALSE
P46087	NOP2	0.3362325460	4.043475	2.674474e+00	3.459979e-02	4.499421e-01	-3.622261644	FALSE	FALSE
Q9BTZ2	DHRS4	0.3132158625	4.046472	2.500106e+00	4.409339e-02	4.833942e-01	-3.626272037	FALSE	FALSE
P35226	BMI1	-0.3212422298	4.046276	-2.442787e+00	4.778125e-02	4.951390e-01	-3.632414695	FALSE	FALSE
Q9Y592	CEP83	0.5571684700	4.029131	2.582535e+00	3.930361e-02	4.689275e-01	-3.634722167	FALSE	FALSE
Q9UGM6	WARS2	-0.5274294316	4.023833	-2.422413e+00	4.916831e-02	4.985811e-01	-3.635390498	FALSE	FALSE
Q86W42	THOC6	0.3465055022	4.042810	2.558905e+00	4.061816e-02	4.737007e-01	-3.636315511	FALSE	FALSE
Q9Y289	SLC5A6	-0.5997593368	4.011593	-2.427501e+00	4.881803e-02	4.971029e-01	-3.637302757	FALSE	FALSE
O95229	ZWINT	-0.3622730366	4.042254	-2.461281e+00	4.655743e-02	4.905101e-01	-3.640963728	FALSE	FALSE
Q12982	BNIP2	-0.3847099659	4.041184	-2.392870e+00	5.125438e-02	5.064971e-01	-3.641670006	FALSE	FALSE
Q96B54	ZNF428	0.3147379701	4.045750	2.683767e+00	3.415857e-02	4.463333e-01	-3.647072834	FALSE	FALSE
Q9Y6M9	NDUFB9	0.2473742391	4.051199	2.656242e+00	3.548307e-02	4.544560e-01	-3.648451670	FALSE	FALSE
Q96G74	OTUD5	-0.3229709508	4.048014	-2.388581e+00	5.156473e-02	5.064971e-01	-3.648530483	FALSE	FALSE
P04114	APOB	0.3118717773	4.046992	2.425688e+00	4.894256e-02	4.971029e-01	-3.649356702	FALSE	FALSE
P78356	PIP4K2B	0.3295316541	4.045793	2.397763e+00	5.090258e-02	5.064971e-01	-3.660687512	FALSE	FALSE
Q6PIY7	TENT2	0.2963219836	4.049277	2.385720e+00	5.177294e-02	5.064971e-01	-3.663454214	FALSE	FALSE
A6NCE7	MAP1LC3B2	-0.2268693607	4.052590	-2.776259e+00	3.007821e-02	4.303044e-01	-3.667273267	FALSE	FALSE
O94842	TOX4	0.1357995754	4.056980	2.798642e+00	2.917070e-02	4.282853e-01	-3.668531869	FALSE	FALSE
P07195	LDHB	0.2880866320	4.050110	4.073914e+00	5.716148e-03	2.874447e-01	-3.669721227	FALSE	FALSE
Q9NUL7	DDX28	-0.4919301306	4.031336	-2.386389e+00	5.172419e-02	5.064971e-01	-3.672602130	FALSE	FALSE
Q8IY63	AMOTL1	-0.4871292662	4.034184	-2.426197e+00	4.890751e-02	4.971029e-01	-3.672868636	FALSE	FALSE
P11021	HSPA5	0.0969227665	4.057886	3.923309e+00	6.842246e-03	2.874447e-01	-3.673208238	FALSE	FALSE
Q13505	MTX1	-0.3162360202	4.045087	-2.591676e+00	3.880710e-02	4.665859e-01	-3.674550740	FALSE	FALSE
Q9Y5V3	MAGED1	-0.4631880240	4.034857	-2.367380e+00	5.312799e-02	5.073994e-01	-3.676575803	FALSE	FALSE
P06400	RB1	0.1004428640	4.057881	3.023436e+00	2.151921e-02	4.161881e-01	-3.680167766	FALSE	FALSE
O95183	VAMP5	0.4293834092	4.034795	2.356450e+00	5.395301e-02	5.104595e-01	-3.680986067	FALSE	FALSE
Q9UBB4	ATXN10	-0.1141256432	4.057723	-2.804325e+00	2.894494e-02	4.282853e-01	-3.682314813	FALSE	FALSE
Q8WY22	BRI3BP	0.3073022024	4.046569	2.470439e+00	4.596355e-02	4.905101e-01	-3.690568441	FALSE	FALSE
Q15005	SPCS2	-0.3146879246	4.045304	-2.654183e+00	3.558430e-02	4.544560e-01	-3.691399970	FALSE	FALSE
Q9BZF1	OSBPL8	-0.2131107589	4.053711	-2.524723e+00	4.260199e-02	4.797355e-01	-3.693626604	FALSE	FALSE
Q12765	SCRN1	0.2476298473	4.052177	2.408610e+00	5.013172e-02	5.048582e-01	-3.693906808	FALSE	FALSE
Q96GE4	CEP95	-0.6647546868	4.008918	-2.511370e+00	4.340428e-02	4.806110e-01	-3.694291788	FALSE	FALSE
P55212	CASP6	0.1850344247	4.055107	2.571488e+00	3.991248e-02	4.716654e-01	-3.694545763	FALSE	FALSE
Q16611	BAK1	-0.4270526863	4.032508	-2.379894e+00	5.219943e-02	5.069870e-01	-3.695453835	FALSE	FALSE
Q96J01	THOC3	0.3691754217	4.040682	2.692132e+00	3.376650e-02	4.443305e-01	-3.698039913	FALSE	FALSE
Q53EL6	PDCD4	0.3439684397	4.042551	2.436210e+00	4.822450e-02	4.951390e-01	-3.698947784	FALSE	FALSE
P20810	CAST	-0.4805829147	4.026924	-2.337387e+00	5.542375e-02	5.157395e-01	-3.700432331	FALSE	FALSE
Q9Y294	ASF1A	0.2183155171	4.052804	2.828821e+00	2.799297e-02	4.282853e-01	-3.700615905	FALSE	FALSE
Q96GN5	CDCA7L	-0.1418688889	4.056813	-2.724587e+00	3.228977e-02	4.412636e-01	-3.700913813	FALSE	FALSE
Q9Y6A4	CFAP20	-0.4059830091	4.034565	-2.560765e+00	4.051302e-02	4.733627e-01	-3.701344194	FALSE	FALSE
Q9P2B7	CFAP97	-0.5292857321	4.031672	-2.452687e+00	4.712196e-02	4.931146e-01	-3.703545773	FALSE	FALSE
P35080	PFN2	0.2584291392	4.050111	2.567666e+00	4.012547e-02	4.723862e-01	-3.709510319	FALSE	FALSE
Q9NYZ3	GTSE1	-0.3334478868	4.044149	-2.391048e+00	5.138596e-02	5.064971e-01	-3.712970660	FALSE	FALSE
Q9Y5J1	UTP18	-0.2326159142	4.052151	-2.544641e+00	4.143397e-02	4.769511e-01	-3.717074244	FALSE	FALSE
Q9UID3	VPS51	-0.2149352459	4.054352	-2.407736e+00	5.019343e-02	5.048582e-01	-3.717690324	FALSE	FALSE
Q9UMZ2	SYNRG	0.2157947558	4.053717	2.461611e+00	4.653588e-02	4.905101e-01	-3.721652494	FALSE	FALSE
Q96TA2	YME1L1	0.1773684687	4.055370	2.600956e+00	3.830983e-02	4.627890e-01	-3.722796565	FALSE	FALSE
Q00325	SLC25A3	-0.1074618668	4.057609	-3.466253e+00	1.206141e-02	3.468605e-01	-3.723320851	FALSE	FALSE
Q9BX70	BTBD2	-0.3285698929	4.048015	-2.309974e+00	5.761171e-02	5.198325e-01	-3.726340777	FALSE	FALSE
Q9UKN8	GTF3C4	-0.1636368375	4.055732	-2.783281e+00	2.979032e-02	4.286496e-01	-3.730210836	FALSE	FALSE
Q9NYA4	MTMR4	-0.3871988153	4.044247	-2.322057e+00	5.663649e-02	5.197919e-01	-3.731671168	FALSE	FALSE
Q9Y3T6	R3HCC1	-0.7081329401	3.980220	-2.321372e+00	5.669136e-02	5.197919e-01	-3.740339200	FALSE	FALSE
P20248	CCNA2	-0.1998624361	4.054179	-2.552569e+00	4.097843e-02	4.743425e-01	-3.748670139	FALSE	FALSE
P12268	IMPDH2	0.1517100568	4.056185	3.262635e+00	1.568497e-02	3.723602e-01	-3.751614363	FALSE	FALSE
Q13227	GPS2	-0.4296969746	4.031407	-2.330452e+00	5.596906e-02	5.161776e-01	-3.752134112	FALSE	FALSE
P30044	PRDX5	0.2223350957	4.052587	3.152321e+00	1.812964e-02	3.912982e-01	-3.752843138	FALSE	FALSE
O15182	CETN3	-0.3654510007	4.042345	-2.296530e+00	5.871699e-02	5.248392e-01	-3.752887125	FALSE	FALSE
Q9P2W9	STX18	-0.3736992029	4.041983	-2.284026e+00	5.976467e-02	5.276949e-01	-3.753815798	FALSE	FALSE
Q6FI81	CIAPIN1	-0.1057831321	4.057914	-2.772748e+00	3.022327e-02	4.303044e-01	-3.754313524	FALSE	FALSE
Q96RR1	TWNK	-0.2772084407	4.050437	-2.310519e+00	5.756727e-02	5.198325e-01	-3.756362240	FALSE	FALSE
P51608	MECP2	0.3066532430	4.049422	2.280778e+00	6.004000e-02	5.283224e-01	-3.757759332	FALSE	FALSE
O75608	LYPLA1	0.5197448336	4.021024	2.636155e+00	3.648382e-02	4.555715e-01	-3.762516545	FALSE	FALSE
Q8IYM9	TRIM22	-0.2323436715	4.052799	-2.408841e+00	5.011545e-02	5.048582e-01	-3.763141357	FALSE	FALSE
P62995	TRA2B	0.2309942407	4.052331	3.156661e+00	1.802603e-02	3.904173e-01	-3.763391104	FALSE	FALSE
Q16875	PFKFB3	-0.4035075436	4.044536	-2.318736e+00	5.690282e-02	5.197919e-01	-3.763731185	FALSE	FALSE
Q01813	PFKP	0.1407706258	4.056579	2.921626e+00	2.467834e-02	4.274990e-01	-3.764272078	FALSE	FALSE
Q8WUW1	BRK1	-0.5288470414	4.020317	-2.310200e+00	5.759326e-02	5.198325e-01	-3.767119840	FALSE	FALSE
P14923	JUP	0.6710131619	4.012815	2.532482e+00	4.214296e-02	4.776981e-01	-3.767766515	FALSE	FALSE
P50583	NUDT2	0.1921531884	4.055350	2.398960e+00	5.081695e-02	5.064971e-01	-3.768729951	FALSE	FALSE
P51532	SMARCA4	-0.1435316508	4.056920	-2.578770e+00	3.951002e-02	4.704871e-01	-3.771045779	FALSE	FALSE
P07954	FH	0.1125815928	4.057470	3.095906e+00	1.953658e-02	3.974661e-01	-3.772579586	FALSE	FALSE
Q8WVT3	TRAPPC12	-0.3693404609	4.039823	-2.293420e+00	5.897585e-02	5.248392e-01	-3.773354042	FALSE	FALSE
P27694	RPA1	0.2170407817	4.052932	2.886036e+00	2.589703e-02	4.282853e-01	-3.782582887	FALSE	FALSE
Q53H47	SETMAR	0.3363721769	4.044302	2.287738e+00	5.945171e-02	5.264271e-01	-3.783829746	FALSE	FALSE
O00330	PDHX	0.2704103331	4.050083	2.328848e+00	5.609593e-02	5.165812e-01	-3.784972631	FALSE	FALSE
Q9NVK5	FGFR1OP2	0.2471259443	4.052784	2.286648e+00	5.954344e-02	5.264894e-01	-3.790094433	FALSE	FALSE
Q9BVC4	MLST8	0.3746420572	4.040218	2.260373e+00	6.179938e-02	5.366390e-01	-3.790515058	FALSE	FALSE
Q9NRY5	FAM114A2	0.4604520097	4.027775	2.436063e+00	4.823442e-02	4.951390e-01	-3.797140719	FALSE	FALSE
A5YKK6	CNOT1	-0.0937795619	4.058148	-2.809615e+00	2.873649e-02	4.282853e-01	-3.797241580	FALSE	FALSE
P13637	ATP1A3	-0.2661917438	4.049982	-2.331669e+00	5.587290e-02	5.161173e-01	-3.805293009	FALSE	FALSE
O95487	SEC24B	-0.1560798206	4.056692	-2.462672e+00	4.646666e-02	4.905101e-01	-3.805638017	FALSE	FALSE
P49189	ALDH9A1	0.1590300046	4.055913	2.683341e+00	3.417867e-02	4.463333e-01	-3.805642328	FALSE	FALSE
Q5BKZ1	ZNF326	0.3610287984	4.041089	2.779240e+00	2.995566e-02	4.300333e-01	-3.807887891	FALSE	FALSE
Q9UKT4	FBXO5	-0.5625935124	4.015310	-2.260210e+00	6.181363e-02	5.366390e-01	-3.809412239	FALSE	FALSE
P40763	STAT3	0.1521792360	4.056437	2.568709e+00	4.006722e-02	4.723862e-01	-3.810237452	FALSE	FALSE
P09001	MRPL3	-0.2479288982	4.050709	-2.467742e+00	4.613757e-02	4.905101e-01	-3.810715422	FALSE	FALSE
Q9BUN8	DERL1	-0.4856769607	4.021610	-2.397872e+00	5.089484e-02	5.064971e-01	-3.813798782	FALSE	FALSE
Q9P2J3	KLHL9	-0.6053980729	4.003586	-2.224315e+00	6.503890e-02	5.504940e-01	-3.815468958	FALSE	FALSE
P00491	PNP	0.1412065322	4.056537	3.128583e+00	1.870784e-02	3.938918e-01	-3.819545420	FALSE	FALSE
Q9NUJ1	ABHD10	0.2447586160	4.050797	2.613920e+00	3.762637e-02	4.604678e-01	-3.821625453	FALSE	FALSE
P51003	PAPOLA	-0.2003987484	4.054060	-2.467662e+00	4.614275e-02	4.905101e-01	-3.822071581	FALSE	FALSE
O00505	KPNA3	0.1753480569	4.055038	2.691113e+00	3.381400e-02	4.443305e-01	-3.823511354	FALSE	FALSE
Q7L576	CYFIP1	-0.1586024298	4.055904	-2.699871e+00	3.340800e-02	4.440582e-01	-3.825574384	FALSE	FALSE
P49748	ACADVL	0.2723593888	4.050698	2.241834e+00	6.344379e-02	5.432047e-01	-3.829757876	FALSE	FALSE
Q96IU2	ZBED3	0.3722631154	4.044214	2.214085e+00	6.598924e-02	5.532934e-01	-3.831515244	FALSE	FALSE
Q14761	PTPRCAP	-0.3058819417	4.045425	-2.614194e+00	3.761202e-02	4.604678e-01	-3.832076721	FALSE	FALSE
Q92879	CELF1	0.2116989983	4.053156	2.842428e+00	2.747860e-02	4.282853e-01	-3.834222842	FALSE	FALSE
Q13445	TMED1	-0.3377634047	4.045561	-2.205212e+00	6.682507e-02	5.538462e-01	-3.837025258	FALSE	FALSE
Q9Y617	PSAT1	0.4049814649	4.037092	2.835390e+00	2.774336e-02	4.282853e-01	-3.837705470	FALSE	FALSE
Q17RS7	GEN1	-0.5873058505	4.016468	-2.288270e+00	5.940699e-02	5.264271e-01	-3.838451878	FALSE	FALSE
P22570	FDXR	0.1789593480	4.055374	2.433072e+00	4.843747e-02	4.952093e-01	-3.839750089	FALSE	FALSE
P53701	HCCS	-0.2538143310	4.051127	-2.304786e+00	5.803570e-02	5.220693e-01	-3.841100421	FALSE	FALSE
Q9BXK1	KLF16	-0.6699575282	3.984674	-2.192702e+00	6.802183e-02	5.570800e-01	-3.847137134	FALSE	FALSE
Q16630	CPSF6	0.1708832369	4.055307	3.004652e+00	2.206769e-02	4.206946e-01	-3.851988641	FALSE	FALSE
O75446	SAP30	-0.2554127900	4.050432	-2.335515e+00	5.557042e-02	5.161173e-01	-3.852061377	FALSE	FALSE
Q8IY22	CMIP	-0.5897323093	4.025365	-2.372217e+00	5.276709e-02	5.073994e-01	-3.852308122	FALSE	FALSE
P16455	MGMT	0.1529725064	4.056385	2.519385e+00	4.292087e-02	4.806110e-01	-3.853793152	FALSE	FALSE
Q8NI36	WDR36	-0.2103920342	4.053809	-2.370495e+00	5.289529e-02	5.073994e-01	-3.854794224	FALSE	FALSE
Q6AI12	ANKRD40	-0.4289636963	4.034095	-2.184112e+00	6.885622e-02	5.593001e-01	-3.855447218	FALSE	FALSE
Q9NTJ5	SACM1L	-0.1941660127	4.054110	-2.572285e+00	3.986823e-02	4.716654e-01	-3.855545737	FALSE	FALSE
Q92643	PIGK	-0.5832831986	4.006382	-2.182164e+00	6.904694e-02	5.593001e-01	-3.857065075	FALSE	FALSE
Q9Y4R8	TELO2	-0.1682363850	4.056316	-2.366134e+00	5.322143e-02	5.073994e-01	-3.857375178	FALSE	FALSE
Q2TAK8	PWWP3A	0.5212493652	4.029279	2.266157e+00	6.129531e-02	5.343782e-01	-3.858814460	FALSE	FALSE
Q9GZT8	NIF3L1	0.1702527470	4.055709	2.458129e+00	4.676364e-02	4.910182e-01	-3.861929126	FALSE	FALSE
P31040	SDHA	0.2299948514	4.051987	2.844318e+00	2.740797e-02	4.282853e-01	-3.862531766	FALSE	FALSE
Q9H977	WDR54	-0.2958316123	4.051679	-2.174227e+00	6.982939e-02	5.593459e-01	-3.862568156	FALSE	FALSE
P08195	SLC3A2	0.1550472141	4.055996	2.742539e+00	3.150249e-02	4.379072e-01	-3.865266876	FALSE	FALSE
P02794	FTH1	-0.8373642744	3.962205	-2.273217e+00	6.068581e-02	5.313000e-01	-3.867017827	FALSE	FALSE
Q15274	QPRT	-0.5243147264	4.020059	-2.175189e+00	6.973403e-02	5.593459e-01	-3.867259496	FALSE	FALSE
O96011	PEX11B	-0.3470252625	4.041781	-2.214293e+00	6.596978e-02	5.532934e-01	-3.869965232	FALSE	FALSE
P62699	YPEL5	0.5279826639	4.018296	2.167874e+00	7.046216e-02	5.593996e-01	-3.872546102	FALSE	FALSE
Q8WWW0	RASSF5	-0.5147969406	4.020280	-2.191456e+00	6.814222e-02	5.573316e-01	-3.874995258	FALSE	FALSE
Q14703	MBTPS1	-1.0516874137	3.945194	-2.600345e+00	3.834240e-02	4.627890e-01	-3.880247207	FALSE	FALSE
Q9BSH4	TACO1	0.2314813798	4.051709	2.433829e+00	4.838599e-02	4.952093e-01	-3.880985043	FALSE	FALSE
Q9NP97	DYNLRB1	-0.2384779577	4.051415	-2.827068e+00	2.805996e-02	4.282853e-01	-3.891890920	FALSE	FALSE
Q96F86	EDC3	0.2093437252	4.053198	2.506761e+00	4.368488e-02	4.806110e-01	-3.892336072	FALSE	FALSE
Q8N3J3	C17orf53	0.6966719369	3.997200	2.331815e+00	5.586146e-02	5.161173e-01	-3.894193577	FALSE	FALSE
P46019	PHKA2	0.2914040457	4.051609	2.139267e+00	7.338464e-02	5.687767e-01	-3.897005680	FALSE	FALSE
Q96EB6	SIRT1	0.2865540486	4.049167	2.170761e+00	7.017390e-02	5.593996e-01	-3.901058898	FALSE	FALSE
O43776	NARS1	0.1592055042	4.055697	2.854740e+00	2.702188e-02	4.282853e-01	-3.902778761	FALSE	FALSE
Q8N137	CNTROB	0.9521164216	3.943115	2.435519e+00	4.827127e-02	4.951390e-01	-3.905389471	FALSE	FALSE
O14734	ACOT8	0.5100544897	4.016742	2.256551e+00	6.213477e-02	5.369578e-01	-3.905605629	FALSE	FALSE
Q6PKG0	LARP1	-0.2052884291	4.053419	-2.630056e+00	3.679352e-02	4.583338e-01	-3.906646546	FALSE	FALSE
O95361	TRIM16	0.4224170164	4.031428	2.227467e+00	6.474890e-02	5.501847e-01	-3.907777648	FALSE	FALSE
P10242	MYB	-0.2639875469	4.049283	-2.302455e+00	5.822718e-02	5.230349e-01	-3.908713264	FALSE	FALSE
O14757	CHEK1	-0.1534623899	4.056583	-2.412326e+00	4.987046e-02	5.048582e-01	-3.909633904	FALSE	FALSE
P05107	ITGB2	-0.1577261693	4.056191	-2.471469e+00	4.589723e-02	4.905101e-01	-3.910140568	FALSE	FALSE
Q8NA72	POC5	-0.3992418848	4.042910	-2.140759e+00	7.322927e-02	5.687767e-01	-3.915165751	FALSE	FALSE
P84101	SERF2	0.4128652116	4.030876	2.212055e+00	6.617950e-02	5.532934e-01	-3.915585695	FALSE	FALSE
Q15363	TMED2	0.2665674144	4.048319	2.340959e+00	5.514503e-02	5.155638e-01	-3.922661990	FALSE	FALSE
Q9HC77	CENPJ	0.5169913841	4.017248	2.462593e+00	4.647186e-02	4.905101e-01	-3.923402018	FALSE	FALSE
O75385	ULK1	-0.4321986990	4.040767	-2.150303e+00	7.224285e-02	5.648573e-01	-3.925932225	FALSE	FALSE
Q3LXA3	TKFC	0.2606548383	4.049623	2.257629e+00	6.203994e-02	5.369578e-01	-3.926361851	FALSE	FALSE
Q9BZL1	UBL5	-0.5417123318	4.020163	-2.982963e+00	2.271978e-02	4.222449e-01	-3.930260622	FALSE	FALSE
Q8TB61	SLC35B2	-0.2754841013	4.048345	-2.253160e+00	6.243388e-02	5.375194e-01	-3.934060001	FALSE	FALSE
Q9BSJ8	ESYT1	-0.1936930147	4.054036	-2.563276e+00	4.037155e-02	4.732608e-01	-3.934381331	FALSE	FALSE
O94763	URI1	0.2200074894	4.053521	2.197934e+00	6.751865e-02	5.556056e-01	-3.936505656	FALSE	FALSE
Q969X6	UTP4	-0.2251542505	4.052105	-2.369507e+00	5.296896e-02	5.073994e-01	-3.938848199	FALSE	FALSE
Q9UJX2	CDC23	-0.1726522071	4.055828	-2.315084e+00	5.719717e-02	5.197919e-01	-3.944013449	FALSE	FALSE
Q9Y6X8	ZHX2	0.4121653754	4.038991	2.098976e+00	7.771064e-02	5.770551e-01	-3.947794676	FALSE	FALSE
Q14207	NPAT	-0.3358712266	4.046709	-2.085789e+00	7.918186e-02	5.797428e-01	-3.948550697	FALSE	FALSE
O43670	ZNF207	0.2792507704	4.048651	3.069909e+00	2.022420e-02	4.055279e-01	-3.948647218	FALSE	FALSE
Q14146	URB2	-0.2558781387	4.050401	-2.207490e+00	6.660940e-02	5.538462e-01	-3.948784252	FALSE	FALSE
P55081	MFAP1	-0.2152540839	4.052648	-2.377690e+00	5.236179e-02	5.073994e-01	-3.952987480	FALSE	FALSE
Q02833	RASSF7	-0.4945108054	4.027575	-2.111268e+00	7.636425e-02	5.770551e-01	-3.953997742	FALSE	FALSE
Q6P996	PDXDC1	0.1618826096	4.056084	2.368792e+00	5.302241e-02	5.073994e-01	-3.955462586	FALSE	FALSE
Q00765	REEP5	0.2126354736	4.053955	2.193000e+00	6.799306e-02	5.570800e-01	-3.958920295	FALSE	FALSE
Q00536	CDK16	-0.8477427229	3.955065	-2.113785e+00	7.609139e-02	5.770551e-01	-3.959101250	FALSE	FALSE
Q16526	CRY1	-0.4055647732	4.041675	-2.084830e+00	7.929001e-02	5.797428e-01	-3.961413755	FALSE	FALSE
Q96BM9	ARL8A	0.2164034588	4.052580	2.649107e+00	3.583519e-02	4.544560e-01	-3.961618119	FALSE	FALSE
P00374	DHFR	0.2629463694	4.049653	2.794369e+00	2.934167e-02	4.282853e-01	-3.964197855	FALSE	FALSE
O95625	ZBTB11	-0.3459592816	4.044962	-2.070378e+00	8.093686e-02	5.809509e-01	-3.964951495	FALSE	FALSE
Q92599	SEPTIN8	0.2412419990	4.051455	2.202743e+00	6.705957e-02	5.541263e-01	-3.968484433	FALSE	FALSE
Q15907	RAB11B	0.1333489843	4.056754	3.196494e+00	1.710445e-02	3.797189e-01	-3.973154427	FALSE	FALSE
P06280	GLA	-0.3415338914	4.041468	-2.136683e+00	7.365461e-02	5.694491e-01	-3.975566888	FALSE	FALSE
Q52LW3	ARHGAP29	-0.5331410987	4.027936	-2.151523e+00	7.211780e-02	5.648023e-01	-3.976706154	FALSE	FALSE
Q14592	ZNF460	-0.7474148213	3.977392	-2.082180e+00	7.958942e-02	5.797428e-01	-3.977627729	FALSE	FALSE
P61289	PSME3	0.0906796856	4.058000	2.941006e+00	2.404065e-02	4.257456e-01	-3.980224030	FALSE	FALSE
Q8NCN5	PDPR	0.2293249768	4.052307	2.202041e+00	6.712630e-02	5.541263e-01	-3.984886999	FALSE	FALSE
O00193	SMAP	0.4895955225	4.022375	2.441692e+00	4.785469e-02	4.951390e-01	-3.986043207	FALSE	FALSE
Q15527	SURF2	-0.5087567496	4.017521	-2.058754e+00	8.228652e-02	5.846027e-01	-3.986194711	FALSE	FALSE
P00390	GSR	0.2156449672	4.052954	2.946043e+00	2.387780e-02	4.243080e-01	-3.988938147	FALSE	FALSE
O60934	NBN	0.1839551742	4.055058	2.281312e+00	5.999462e-02	5.283224e-01	-3.990070137	FALSE	FALSE
Q96KP4	CNDP2	0.2348417138	4.051654	2.851169e+00	2.715350e-02	4.282853e-01	-3.990407688	FALSE	FALSE
Q9BUJ2	HNRNPUL1	0.3439806114	4.042824	2.788724e+00	2.956918e-02	4.283285e-01	-3.990421028	FALSE	FALSE
Q13561	DCTN2	0.2164879977	4.052503	2.752262e+00	3.108458e-02	4.342062e-01	-3.992644706	FALSE	FALSE
Q12888	TP53BP1	0.2227216510	4.052011	2.495181e+00	4.439825e-02	4.858795e-01	-3.993641370	FALSE	FALSE
Q14493	SLBP	-0.1421837602	4.056531	-2.575674e+00	3.968063e-02	4.716153e-01	-3.995463897	FALSE	FALSE
Q8TCB0	IFI44	-0.6278003630	3.996742	-2.053363e+00	8.292013e-02	5.849181e-01	-3.995546641	FALSE	FALSE
Q03518	TAP1	-0.3845929029	4.039335	-2.034113e+00	8.522286e-02	5.897147e-01	-3.997553288	FALSE	FALSE
Q3MII6	TBC1D25	-0.8206613882	3.974434	-2.175530e+00	6.970028e-02	5.593459e-01	-3.997936619	FALSE	FALSE
Q9H6X2	ANTXR1	-0.2878939241	4.049516	-2.054917e+00	8.273701e-02	5.849181e-01	-3.998760245	FALSE	FALSE
Q8N4J0	CARNMT1	-0.4485378317	4.030041	-2.032550e+00	8.541263e-02	5.897147e-01	-3.999161923	FALSE	FALSE
O14524	NEMP1	-0.4452786036	4.024255	-2.108544e+00	7.666054e-02	5.770551e-01	-3.999275245	FALSE	FALSE
Q5C9Z4	NOM1	-0.2491106401	4.053092	-2.057037e+00	8.248783e-02	5.849181e-01	-4.002970514	FALSE	FALSE
P36402	TCF7	-0.3398022420	4.043375	-2.875067e+00	2.628547e-02	4.282853e-01	-4.003341377	FALSE	FALSE
P62266	RPS23	-0.3912331165	4.037680	-2.882939e+00	2.600606e-02	4.282853e-01	-4.004480014	FALSE	FALSE
Q9NPD8	UBE2T	-0.2913855252	4.046688	-2.640539e+00	3.626290e-02	4.544560e-01	-4.007205712	FALSE	FALSE
Q8TEA1	NSUN6	0.1827354800	4.055702	2.173962e+00	6.985566e-02	5.593459e-01	-4.009624142	FALSE	FALSE
P61247	RPS3A	-0.1112642775	4.057449	-3.191728e+00	1.721199e-02	3.807463e-01	-4.014463057	FALSE	FALSE
Q96DY7	MTBP	-0.7201642408	3.990254	-2.105855e+00	7.695426e-02	5.770551e-01	-4.014496929	FALSE	FALSE
P63167	DYNLL1	0.2099221761	4.053076	2.823173e+00	2.820945e-02	4.282853e-01	-4.015033412	FALSE	FALSE
Q96CS4	ZNF689	-0.5220396292	4.027278	-2.075912e+00	8.030221e-02	5.797428e-01	-4.015700491	FALSE	FALSE
Q9P1U1	ACTR3B	0.5190633306	4.028991	2.095230e+00	7.812583e-02	5.774437e-01	-4.016703817	FALSE	FALSE
Q9Y692	GMEB1	0.3023840700	4.045767	2.103741e+00	7.718588e-02	5.770551e-01	-4.016894263	FALSE	FALSE
Q7L0J3	SV2A	0.3428772796	4.040620	2.049267e+00	8.340478e-02	5.849181e-01	-4.017828713	FALSE	FALSE
O95926	SYF2	-0.2683538934	4.048594	-2.381517e+00	5.208024e-02	5.066209e-01	-4.018708544	FALSE	FALSE
O00264	PGRMC1	-0.2105400250	4.052834	-2.524782e+00	4.259849e-02	4.797355e-01	-4.023282757	FALSE	FALSE
Q86U28	ISCA2	-0.3880352086	4.037313	-2.021230e+00	8.679975e-02	5.905788e-01	-4.023708165	FALSE	FALSE
Q9NQS7	INCENP	-0.3740819722	4.038744	-2.093196e+00	7.835210e-02	5.784283e-01	-4.024574353	FALSE	FALSE
Q93074	MED12	-0.2401547455	4.053904	-2.033464e+00	8.530163e-02	5.897147e-01	-4.026565444	FALSE	FALSE
Q9NW75	GPATCH2	0.4319955173	4.033807	2.003769e+00	8.898371e-02	5.934793e-01	-4.026998076	FALSE	FALSE
P17483	HOXB4	-0.5793250023	4.007198	-2.022468e+00	8.664699e-02	5.905788e-01	-4.027184491	FALSE	FALSE
P10586	PTPRF	0.4229597822	4.037035	2.007922e+00	8.845939e-02	5.918876e-01	-4.033918189	FALSE	FALSE
Q9H8U3	ZFAND3	0.8422588559	3.939217	2.008028e+00	8.844604e-02	5.918876e-01	-4.035229474	FALSE	FALSE
P13797	PLS3	-0.6373729052	3.999359	-2.183140e+00	6.895130e-02	5.593001e-01	-4.035478193	FALSE	FALSE
Q14573	ITPR3	-0.4592476986	4.033250	-2.010231e+00	8.816917e-02	5.918876e-01	-4.036191836	FALSE	FALSE
Q96DP5	MTFMT	-1.1254800691	3.870657	-2.061844e+00	8.192555e-02	5.845556e-01	-4.038493744	FALSE	FALSE
Q12874	SF3A3	0.0976529954	4.057809	2.905875e+00	2.520994e-02	4.282853e-01	-4.039924510	FALSE	FALSE
Q8N122	RPTOR	-0.2500240474	4.052864	-2.015160e+00	8.755285e-02	5.906968e-01	-4.044877475	FALSE	FALSE
Q8NI37	PPTC7	0.5867265209	4.002938	1.984209e+00	9.149557e-02	5.960710e-01	-4.051978058	FALSE	FALSE
Q9UIL8	PHF11	-0.5234119616	4.030557	-2.063648e+00	8.171558e-02	5.838437e-01	-4.054822051	FALSE	FALSE
P45984	MAPK9	-0.3001846027	4.045590	-2.118075e+00	7.562876e-02	5.761132e-01	-4.056048057	FALSE	FALSE
Q96DT6	ATG4C	-0.4971718702	4.014080	-1.995167e+00	9.007982e-02	5.952509e-01	-4.056206264	FALSE	FALSE
Q9Y484	WDR45	0.4329967755	4.033603	1.972608e+00	9.301869e-02	5.980220e-01	-4.056821081	FALSE	FALSE
O75396	SEC22B	0.1007180178	4.057856	2.617742e+00	3.742731e-02	4.604678e-01	-4.062978096	FALSE	FALSE
Q15014	MORF4L2	-0.2498906546	4.050149	-2.127435e+00	7.462909e-02	5.741650e-01	-4.063098696	FALSE	FALSE
Q92917	GPKOW	0.1293771314	4.057017	2.485707e+00	4.499091e-02	4.897784e-01	-4.064801956	FALSE	FALSE
Q6UX04	CWC27	0.2689288873	4.048121	2.292419e+00	5.905939e-02	5.248392e-01	-4.064813230	FALSE	FALSE
Q8TCF1	ZFAND1	0.3071993154	4.046658	1.990114e+00	9.072988e-02	5.952509e-01	-4.065011258	FALSE	FALSE
Q8WTW3	COG1	-0.2416312932	4.053461	-1.997849e+00	8.973664e-02	5.942252e-01	-4.068473248	FALSE	FALSE
Q9H999	PANK3	0.3950646851	4.039017	1.956167e+00	9.522053e-02	6.008108e-01	-4.069847325	FALSE	FALSE
Q9NXA8	SIRT5	0.2430039794	4.050735	2.155091e+00	7.175314e-02	5.631534e-01	-4.070254336	FALSE	FALSE
Q9BXM9	FSD1L	0.5822361347	4.020266	2.078063e+00	8.005685e-02	5.797428e-01	-4.070710148	FALSE	FALSE
O75182	SIN3B	-0.3750370404	4.045094	-1.962057e+00	9.442577e-02	6.008108e-01	-4.071890182	FALSE	FALSE
Q7L2Z9	CENPQ	-0.4059879010	4.031917	-1.987507e+00	9.106714e-02	5.952509e-01	-4.074126866	FALSE	FALSE
Q8WUH1	CHURC1	-0.5708199060	4.004320	-2.166287e+00	7.062117e-02	5.593996e-01	-4.076211748	FALSE	FALSE
O75586	MED6	-0.3218547584	4.044291	-2.020969e+00	8.683200e-02	5.905788e-01	-4.077075891	FALSE	FALSE
Q9H019	MTFR1L	0.2754966023	4.048622	2.018613e+00	8.712368e-02	5.905788e-01	-4.087572169	FALSE	FALSE
Q9P2D0	IBTK	0.3863792174	4.045007	1.956406e+00	9.518817e-02	6.008108e-01	-4.088116341	FALSE	FALSE
Q16698	DECR1	0.3294608069	4.043668	2.701166e+00	3.334838e-02	4.440582e-01	-4.090890598	FALSE	FALSE
P13987	CD59	-0.2403070079	4.050402	-2.397340e+00	5.093294e-02	5.064971e-01	-4.092564177	FALSE	FALSE
Q92918	MAP4K1	0.3378077171	4.041308	1.969595e+00	9.341836e-02	5.984887e-01	-4.092825538	FALSE	FALSE
O95831	AIFM1	0.2031110654	4.053326	2.625040e+00	3.705030e-02	4.587742e-01	-4.094423193	FALSE	FALSE
A3KMH1	VWA8	-0.2301443553	4.053356	-1.999927e+00	8.947155e-02	5.941473e-01	-4.095760496	FALSE	FALSE
Q9NUP1	BLOC1S4	-0.4325681451	4.030021	-1.935086e+00	9.811980e-02	6.077203e-01	-4.096733131	FALSE	FALSE
Q92616	GCN1	-0.1182732282	4.057560	-2.394215e+00	5.115742e-02	5.064971e-01	-4.102243657	FALSE	FALSE
P49761	CLK3	0.2994963083	4.046479	1.971055e+00	9.322448e-02	5.980220e-01	-4.105812379	FALSE	FALSE
O00329	PIK3CD	0.3537098541	4.046317	1.915438e+00	1.009008e-01	6.139140e-01	-4.109250644	FALSE	FALSE
Q13601	KRR1	-0.2618219389	4.049473	-2.058707e+00	8.229205e-02	5.846027e-01	-4.110050189	FALSE	FALSE
Q9NXR5	ANKRD10	-0.3899878063	4.032602	-1.978309e+00	9.226709e-02	5.961873e-01	-4.110482947	FALSE	FALSE
Q9Y4E1	WASHC2C	-0.3894457513	4.041855	-1.913130e+00	1.012326e-01	6.139140e-01	-4.112126519	FALSE	FALSE
Q9UL63	MKLN1	-0.2279406328	4.053051	-2.002625e+00	8.912865e-02	5.937194e-01	-4.112314825	FALSE	FALSE
Q9Y223	GNE	-0.1759216248	4.055427	-2.158680e+00	7.138828e-02	5.624202e-01	-4.112377770	FALSE	FALSE
Q9UL03	INTS6	-0.4996862562	4.020594	-1.903225e+00	1.026687e-01	6.168261e-01	-4.117044220	FALSE	FALSE
Q7Z7L1	SLFN11	-0.1944410681	4.054751	-2.079278e+00	7.991867e-02	5.797428e-01	-4.117561605	FALSE	FALSE
P29372	MPG	-0.2070508333	4.054561	-2.014047e+00	8.769166e-02	5.906968e-01	-4.118077038	FALSE	FALSE
Q9NUQ2	AGPAT5	-0.1701053433	4.055800	-2.161239e+00	7.112928e-02	5.618038e-01	-4.119882900	FALSE	FALSE
P55060	CSE1L	-0.1054719552	4.057551	-2.964167e+00	2.330160e-02	4.222821e-01	-4.125867494	FALSE	FALSE
Q96E52	OMA1	-0.4507815557	4.025788	-1.896630e+00	1.036360e-01	6.180304e-01	-4.125969690	FALSE	FALSE
Q7Z478	DHX29	-0.2050037741	4.054483	-2.019925e+00	8.696112e-02	5.905788e-01	-4.126327382	FALSE	FALSE
Q9NZJ0	DTL	-0.2735364661	4.047592	-2.181200e+00	6.914141e-02	5.593001e-01	-4.130702701	FALSE	FALSE
Q7L590	MCM10	-0.6087410101	4.002238	-1.896566e+00	1.036454e-01	6.180304e-01	-4.130795328	FALSE	FALSE
P07355	ANXA2	0.2347301289	4.050917	2.185911e+00	6.868062e-02	5.593001e-01	-4.131325523	FALSE	FALSE
Q9BQE4	SELENOS	-0.6371447405	3.986443	-1.896189e+00	1.037010e-01	6.180304e-01	-4.132930387	FALSE	FALSE
Q86SX6	GLRX5	-0.3675291184	4.036406	-2.084943e+00	7.927726e-02	5.797428e-01	-4.133127807	FALSE	FALSE
O94916	NFAT5	0.8653887452	3.952246	1.992482e+00	9.042457e-02	5.952509e-01	-4.133255098	FALSE	FALSE
Q8IV63	VRK3	-0.2605279558	4.048438	-2.086582e+00	7.909264e-02	5.797428e-01	-4.134760735	FALSE	FALSE
Q8NBM4	UBAC2	-0.3366981982	4.042988	-1.911639e+00	1.014475e-01	6.146176e-01	-4.134868098	FALSE	FALSE
Q92990	GLMN	-0.1484312312	4.056620	-2.210013e+00	6.637145e-02	5.534248e-01	-4.136697436	FALSE	FALSE
O00566	MPHOSPH10	0.1879126054	4.053818	2.361172e+00	5.359495e-02	5.101780e-01	-4.136989539	FALSE	FALSE
Q5TKA1	LIN9	-0.2587259225	4.051453	-1.918737e+00	1.004286e-01	6.138290e-01	-4.141500627	FALSE	FALSE
Q8WVZ9	KBTBD7	-0.3756483788	4.042586	-1.876222e+00	1.066868e-01	6.261259e-01	-4.141571740	FALSE	FALSE
Q9C0E8	LNPK	-0.2276392895	4.052399	-2.036467e+00	8.493783e-02	5.897147e-01	-4.141992813	FALSE	FALSE
Q9NWZ3	IRAK4	-0.3143421341	4.043628	-1.968334e+00	9.358607e-02	5.984887e-01	-4.144575131	FALSE	FALSE
P29353	SHC1	0.2648420004	4.049291	1.957521e+00	9.503719e-02	6.008108e-01	-4.145140346	FALSE	FALSE
P61158	ACTR3	0.1186627344	4.057116	2.903116e+00	2.530430e-02	4.282853e-01	-4.149668619	FALSE	FALSE
P06730	EIF4E	0.0859828268	4.058096	2.761103e+00	3.070972e-02	4.312787e-01	-4.150293904	FALSE	FALSE
Q14571	ITPR2	-0.3318321639	4.048685	-1.863911e+00	1.085696e-01	6.277847e-01	-4.151127719	FALSE	FALSE
Q53F19	NCBP3	0.1626127628	4.055611	2.274928e+00	6.053909e-02	5.307630e-01	-4.152103972	FALSE	FALSE
P14550	AKR1A1	0.1161629373	4.057306	2.562270e+00	4.042817e-02	4.732608e-01	-4.152627966	FALSE	FALSE
P61421	ATP6V0D1	0.2611047964	4.048350	2.180101e+00	6.924946e-02	5.593001e-01	-4.154124330	FALSE	FALSE
Q14697	GANAB	0.0909163053	4.057943	2.856105e+00	2.697173e-02	4.282853e-01	-4.154292235	FALSE	FALSE
O60244	MED14	-0.2720906024	4.048726	-1.934812e+00	9.815816e-02	6.077203e-01	-4.155137687	FALSE	FALSE
P43686	PSMC4	0.1924209184	4.053761	2.706397e+00	3.310883e-02	4.440582e-01	-4.159756304	FALSE	FALSE
Q9BYD3	MRPL4	-0.2425662112	4.050479	-2.020362e+00	8.690698e-02	5.905788e-01	-4.160076007	FALSE	FALSE
P56378	ATP5MPL	0.2340677341	4.050729	2.209518e+00	6.641810e-02	5.534248e-01	-4.160439803	FALSE	FALSE
Q9UH03	SEPTIN3	0.5838660903	4.004763	1.853117e+00	1.102473e-01	6.294083e-01	-4.165995583	FALSE	FALSE
P37275	ZEB1	-0.2305645867	4.051548	-2.076485e+00	8.023679e-02	5.797428e-01	-4.166525933	FALSE	FALSE
P01130	LDLR	0.2470996679	4.051443	1.930665e+00	9.873886e-02	6.094943e-01	-4.166644417	FALSE	FALSE
Q9H553	ALG2	-0.3536242532	4.039611	-1.865397e+00	1.083406e-01	6.271868e-01	-4.168513008	FALSE	FALSE
Q9H490	PIGU	-0.5006388845	4.012149	-1.846218e+00	1.113329e-01	6.297045e-01	-4.171312074	FALSE	FALSE
Q9Y6M7	SLC4A7	-0.2990432924	4.046783	-1.874768e+00	1.069074e-01	6.261259e-01	-4.172193972	FALSE	FALSE
O00115	DNASE2	0.3267872727	4.041245	2.101457e+00	7.743701e-02	5.770551e-01	-4.172431753	FALSE	FALSE
Q14141	SEPTIN6	0.1867545540	4.054309	2.806706e+00	2.885093e-02	4.282853e-01	-4.175530502	FALSE	FALSE
Q8N806	UBR7	0.1271003036	4.056870	2.543238e+00	4.151514e-02	4.770020e-01	-4.177597076	FALSE	FALSE
Q6NUQ4	TMEM214	-0.5788035021	3.995909	-1.836475e+00	1.128840e-01	6.344367e-01	-4.177937589	FALSE	FALSE
P09525	ANXA4	0.1325446489	4.056892	2.320940e+00	5.672593e-02	5.197919e-01	-4.178331378	FALSE	FALSE
Q92820	GGH	0.1340992213	4.056661	2.436627e+00	4.819627e-02	4.951390e-01	-4.180574672	FALSE	FALSE
P52565	ARHGDIA	0.1245234711	4.057059	3.341836e+00	1.415115e-02	3.621162e-01	-4.180749543	FALSE	FALSE
Q9H9B4	SFXN1	-0.2056756295	4.053152	-2.852228e+00	2.711442e-02	4.282853e-01	-4.181596163	FALSE	FALSE
Q7Z3K3	POGZ	0.1315854202	4.056933	2.316543e+00	5.707935e-02	5.197919e-01	-4.183956105	FALSE	FALSE
P82914	MRPS15	-0.3021875749	4.045099	-1.953582e+00	9.557139e-02	6.008108e-01	-4.185824749	FALSE	FALSE
Q9NTZ6	RBM12	0.1308494081	4.056682	2.614343e+00	3.760427e-02	4.604678e-01	-4.186603059	FALSE	FALSE
Q13772	NCOA4	-0.4163698431	4.042745	-1.849796e+00	1.107686e-01	6.294083e-01	-4.187490097	FALSE	FALSE
P62341	SELENOT	-0.4967191424	4.014442	-1.861571e+00	1.089311e-01	6.282731e-01	-4.188014689	FALSE	FALSE
O75326	SEMA7A	-0.4269899646	4.041654	-1.848454e+00	1.109799e-01	6.294083e-01	-4.189642820	FALSE	FALSE
Q9Y2Z9	COQ6	-0.2599276477	4.051760	-1.853896e+00	1.101254e-01	6.294083e-01	-4.190032081	FALSE	FALSE
Q16836	HADH	0.1755251081	4.054943	2.970759e+00	2.309576e-02	4.222449e-01	-4.190309739	FALSE	FALSE
Q9UIJ7	AK3	-0.2765649045	4.046624	-2.090680e+00	7.863297e-02	5.792273e-01	-4.190840846	FALSE	FALSE
Q9Y5Q9	GTF3C3	-0.1925740429	4.054480	-2.049768e+00	8.334539e-02	5.849181e-01	-4.192250222	FALSE	FALSE
Q96AA3	RFT1	-0.3277459098	4.041776	-1.871600e+00	1.073897e-01	6.261259e-01	-4.193026601	FALSE	FALSE
Q9Y421	FAM32A	0.2562373240	4.049530	1.962217e+00	9.440430e-02	6.008108e-01	-4.194423583	FALSE	FALSE
Q8WUN7	UBTD2	0.4250904326	4.030543	1.808596e+00	1.174399e-01	6.410578e-01	-4.198107103	FALSE	FALSE
Q15051	IQCB1	-0.6492170265	4.001231	-1.871030e+00	1.074769e-01	6.261259e-01	-4.199349341	FALSE	FALSE
P61326	MAGOH	-0.3903035538	4.039193	-2.849208e+00	2.722609e-02	4.282853e-01	-4.199501573	FALSE	FALSE
Q03933	HSF2	-0.4567486075	4.031435	-1.807935e+00	1.175501e-01	6.410578e-01	-4.203495368	FALSE	FALSE
Q6PCD5	RFWD3	-0.3917541218	4.040671	-1.801628e+00	1.186063e-01	6.410578e-01	-4.205369084	FALSE	FALSE
Q96MW5	COG8	0.2311268970	4.053378	1.871932e+00	1.073391e-01	6.261259e-01	-4.205410131	FALSE	FALSE
Q8N3Z3	GTPBP8	-0.6459598387	3.973546	-1.798700e+00	1.190999e-01	6.410578e-01	-4.206877070	FALSE	FALSE
P55273	CDKN2D	-1.2044760497	3.800702	-1.809040e+00	1.173660e-01	6.410578e-01	-4.207358741	FALSE	FALSE
Q9HAV0	GNB4	0.3082497283	4.042866	2.016676e+00	8.736409e-02	5.906968e-01	-4.207715660	FALSE	FALSE
Q9Y5P8	PPP2R3B	-0.3675683786	4.040482	-1.799135e+00	1.190265e-01	6.410578e-01	-4.207783473	FALSE	FALSE
Q92766	RREB1	-0.4946896572	4.032310	-1.858037e+00	1.094795e-01	6.294083e-01	-4.208043932	FALSE	FALSE
Q8IZT6	ASPM	-0.3599803457	4.046093	-1.797480e+00	1.193061e-01	6.410578e-01	-4.209268635	FALSE	FALSE
Q92871	PMM1	-0.8465061914	3.917604	-1.794977e+00	1.197302e-01	6.410578e-01	-4.209355775	FALSE	FALSE
O95373	IPO7	-0.1245119059	4.056998	-2.488878e+00	4.479167e-02	4.884879e-01	-4.209589167	FALSE	FALSE
P11586	MTHFD1	0.0820324671	4.058116	2.973692e+00	2.300480e-02	4.222449e-01	-4.210670646	FALSE	FALSE
P42285	MTREX	0.1579859293	4.055435	2.382122e+00	5.203593e-02	5.066209e-01	-4.211549610	FALSE	FALSE
P25440	BRD2	-0.2339847504	4.050738	-2.145600e+00	7.272725e-02	5.672178e-01	-4.214197004	FALSE	FALSE
O95644	NFATC1	-0.4836722637	4.016118	-1.815331e+00	1.163232e-01	6.410578e-01	-4.214585901	FALSE	FALSE
P20073	ANXA7	0.2117350617	4.052330	2.438203e+00	4.808967e-02	4.951390e-01	-4.215053584	FALSE	FALSE
O43813	LANCL1	-0.1962944296	4.053512	-2.464248e+00	4.636415e-02	4.905101e-01	-4.216057420	FALSE	FALSE
Q96NT0	CCDC115	0.5755147791	4.000608	1.785434e+00	1.213610e-01	6.437494e-01	-4.216617782	FALSE	FALSE
A4D2B0	MBLAC1	0.5187656169	4.011918	1.785255e+00	1.213918e-01	6.437494e-01	-4.216982422	FALSE	FALSE
Q8N6N3	C1orf52	0.5069982797	4.007868	1.784744e+00	1.214797e-01	6.437494e-01	-4.221110712	FALSE	FALSE
A6NDU8	C5orf51	0.3549008807	4.037555	1.906869e+00	1.021381e-01	6.160492e-01	-4.222510457	FALSE	FALSE
P17174	GOT1	0.2290590022	4.051344	2.515474e+00	4.315607e-02	4.806110e-01	-4.222754556	FALSE	FALSE
Q9UKS7	IKZF2	0.2228459013	4.051449	2.115274e+00	7.593045e-02	5.769972e-01	-4.222907538	FALSE	FALSE
Q99653	CHP1	-0.2970728155	4.047254	-1.821581e+00	1.152960e-01	6.401561e-01	-4.225629804	FALSE	FALSE
P53985	SLC16A1	-0.3561905888	4.038319	-2.385032e+00	5.182306e-02	5.064971e-01	-4.226668145	FALSE	FALSE
P60174	TPI1	0.1181902120	4.057246	3.359522e+00	1.383143e-02	3.602573e-01	-4.227490463	FALSE	FALSE
Q9BXS5	AP1M1	-0.1215443030	4.057205	-2.376890e+00	5.242081e-02	5.073994e-01	-4.236282084	FALSE	FALSE
Q562E7	WDR81	-0.4873920218	4.018233	-1.760841e+00	1.256637e-01	6.491930e-01	-4.236466034	FALSE	FALSE
Q567U6	CCDC93	-0.2202306363	4.053644	-1.868321e+00	1.078913e-01	6.269681e-01	-4.237188464	FALSE	FALSE
P16885	PLCG2	-0.3369295413	4.044018	-1.760569e+00	1.257121e-01	6.491930e-01	-4.241340737	FALSE	FALSE
Q15773	MLF2	-0.3897672762	4.033267	-1.992746e+00	9.039073e-02	5.952509e-01	-4.241496518	FALSE	FALSE
O95707	POP4	-0.9713582644	3.892894	-1.773986e+00	1.233458e-01	6.475653e-01	-4.242245358	FALSE	FALSE
O15318	POLR3G	0.5741859580	3.997499	1.835016e+00	1.131180e-01	6.346044e-01	-4.242684424	FALSE	FALSE
A1L0T0	ILVBL	0.2233436661	4.051917	1.981374e+00	9.186552e-02	5.960710e-01	-4.243034508	FALSE	FALSE
Q96K58	ZNF668	-0.4010359661	4.032993	-1.754296e+00	1.268335e-01	6.515679e-01	-4.243808757	FALSE	FALSE
O75569	PRKRA	0.1189892995	4.057381	2.297351e+00	5.864889e-02	5.248392e-01	-4.244157253	FALSE	FALSE
Q86VK4	ZNF410	-0.5187690439	4.019745	-1.760973e+00	1.256402e-01	6.491930e-01	-4.244798744	FALSE	FALSE
Q16540	MRPL23	-0.2380099190	4.049864	-2.139417e+00	7.336898e-02	5.687767e-01	-4.245443727	FALSE	FALSE
Q9P2A4	ABI3	0.1945905735	4.053988	2.008786e+00	8.835059e-02	5.918876e-01	-4.245988317	FALSE	FALSE
P53041	PPP5C	0.1425604754	4.056188	2.388300e+00	5.158519e-02	5.064971e-01	-4.246164474	FALSE	FALSE
Q86Y56	DNAAF5	-0.2083947451	4.053849	-1.913697e+00	1.011510e-01	6.139140e-01	-4.246270854	FALSE	FALSE
P49757	NUMB	0.2094911256	4.053077	1.972099e+00	9.308602e-02	5.980220e-01	-4.246339976	FALSE	FALSE
Q8N4H5	TOMM5	-0.3418431147	4.039370	-2.146040e+00	7.268174e-02	5.672178e-01	-4.246702491	FALSE	FALSE
Q9Y2C4	EXOG	-0.3182645813	4.043530	-1.793012e+00	1.200643e-01	6.410578e-01	-4.248417459	FALSE	FALSE
P61599	NAA20	-0.3641424327	4.033974	-1.875505e+00	1.067954e-01	6.261259e-01	-4.250355002	FALSE	FALSE
Q9H1E5	TMX4	-0.6754792850	3.962123	-1.744496e+00	1.286046e-01	6.555925e-01	-4.251790554	FALSE	FALSE
Q9BXP5	SRRT	0.0743310173	4.058322	2.726086e+00	3.222325e-02	4.412636e-01	-4.252915029	FALSE	FALSE
Q9BZE9	ASPSCR1	0.1857802828	4.055145	1.938749e+00	9.760981e-02	6.073499e-01	-4.254010007	FALSE	FALSE
P35250	RFC2	0.1135862751	4.057325	2.480427e+00	4.532481e-02	4.905101e-01	-4.254154732	FALSE	FALSE
P50452	SERPINB8	-0.3302998546	4.046171	-1.741088e+00	1.292262e-01	6.570937e-01	-4.254557932	FALSE	FALSE
Q9NZ63	C9orf78	-0.1440363073	4.056181	-2.546355e+00	4.133504e-02	4.769511e-01	-4.255925373	FALSE	FALSE
O60427	FADS1	-0.3057032125	4.044190	-1.801447e+00	1.186368e-01	6.410578e-01	-4.256475821	FALSE	FALSE
O75037	KIF21B	0.3677882513	4.044440	1.736609e+00	1.300476e-01	6.570937e-01	-4.257432104	FALSE	FALSE
Q6P1K2	PMF1	-0.2751584303	4.047169	-1.975018e+00	9.270022e-02	5.977433e-01	-4.262463961	FALSE	FALSE
P51570	GALK1	0.1952819793	4.053489	2.112154e+00	7.626804e-02	5.770551e-01	-4.263775925	FALSE	FALSE
O15213	WDR46	0.2325269239	4.052352	1.835118e+00	1.131018e-01	6.346044e-01	-4.264940022	FALSE	FALSE
Q14684	RRP1B	0.1442280373	4.056301	2.227600e+00	6.473669e-02	5.501847e-01	-4.265917246	FALSE	FALSE
P49327	FASN	-0.0811591170	4.058207	-2.640790e+00	3.625025e-02	4.544560e-01	-4.266374464	FALSE	FALSE
Q9Y2H6	FNDC3A	-0.2968813589	4.046425	-1.765438e+00	1.248484e-01	6.491930e-01	-4.267541793	FALSE	FALSE
Q96J02	ITCH	-0.2221251104	4.051489	-2.047963e+00	8.355973e-02	5.849181e-01	-4.267595686	FALSE	FALSE
Q9BRQ0	PYGO2	0.5133996901	4.006946	1.847440e+00	1.111398e-01	6.294083e-01	-4.267903129	FALSE	FALSE
Q8NDT2	RBM15B	-0.1728726875	4.055878	-1.951300e+00	9.588229e-02	6.008108e-01	-4.267937792	FALSE	FALSE
Q96JM7	L3MBTL3	-0.1724634633	4.055091	-2.071007e+00	8.086447e-02	5.809509e-01	-4.268774253	FALSE	FALSE
O14933	UBE2L6	0.1461179503	4.056010	2.509172e+00	4.353787e-02	4.806110e-01	-4.270974593	FALSE	FALSE
P30043	BLVRB	0.3180670198	4.042004	1.920503e+00	1.001766e-01	6.138290e-01	-4.271364728	FALSE	FALSE
O00231	PSMD11	0.2133299185	4.052329	2.601008e+00	3.830708e-02	4.627890e-01	-4.271731939	FALSE	FALSE
P25205	MCM3	0.1430381783	4.056279	2.973817e+00	2.300093e-02	4.222449e-01	-4.273018039	FALSE	FALSE
P10398	ARAF	0.2544251247	4.049051	1.910713e+00	1.015812e-01	6.148284e-01	-4.273271769	FALSE	FALSE
Q66PJ3	ARL6IP4	-0.3223322042	4.041924	-2.291891e+00	5.910352e-02	5.248392e-01	-4.274048244	FALSE	FALSE
P51116	FXR2	0.3013736608	4.043901	1.847229e+00	1.111732e-01	6.294083e-01	-4.274096062	FALSE	FALSE
Q0VDG4	SCRN3	0.3415086092	4.037107	1.838674e+00	1.125321e-01	6.336048e-01	-4.274386708	FALSE	FALSE
Q9Y5N6	ORC6	-0.1393389622	4.056916	-2.109594e+00	7.654618e-02	5.770551e-01	-4.274526265	FALSE	FALSE
Q99417	MYCBP	0.4855895499	4.004459	1.795224e+00	1.196884e-01	6.410578e-01	-4.275038796	FALSE	FALSE
Q96T23	RSF1	0.2667182058	4.047200	2.008896e+00	8.833684e-02	5.918876e-01	-4.277815366	FALSE	FALSE
O14548	COX7A2L	-0.1842306181	4.054670	-1.986926e+00	9.114250e-02	5.952509e-01	-4.279986550	FALSE	FALSE
Q9NX55	HYPK	0.4979717093	4.003470	1.849270e+00	1.108513e-01	6.294083e-01	-4.281388511	FALSE	FALSE
Q96F24	NRBF2	-0.4560834415	4.022296	-1.802093e+00	1.185282e-01	6.410578e-01	-4.281519245	FALSE	FALSE
Q8TCA0	LRRC20	-0.1774595162	4.054684	-2.073057e+00	8.062908e-02	5.809509e-01	-4.281929749	FALSE	FALSE
Q8N0U4	FAM185A	0.3651402740	4.038023	1.710957e+00	1.348490e-01	6.652549e-01	-4.283382362	FALSE	FALSE
Q9C037	TRIM4	-0.2467357762	4.050538	-1.817212e+00	1.160131e-01	6.410578e-01	-4.283533227	FALSE	FALSE
Q9H2G2	SLK	0.2674401709	4.047073	2.080733e+00	7.975344e-02	5.797428e-01	-4.284119125	FALSE	FALSE
Q96CG8	CTHRC1	0.3530626727	4.036474	1.848755e+00	1.109325e-01	6.294083e-01	-4.284716266	FALSE	FALSE
Q8WZA9	IRGQ	0.1575352974	4.055474	2.205404e+00	6.680680e-02	5.538462e-01	-4.285429591	FALSE	FALSE
Q13905	RAPGEF1	-0.2968276231	4.047214	-1.731239e+00	1.310388e-01	6.584780e-01	-4.285442267	FALSE	FALSE
P51649	ALDH5A1	0.1710935173	4.054817	2.229019e+00	6.460660e-02	5.501847e-01	-4.286261145	FALSE	FALSE
Q93052	LPP	0.2644337075	4.047550	1.884381e+00	1.054566e-01	6.243030e-01	-4.286302309	FALSE	FALSE
Q9NZJ9	NUDT4	0.3574430003	4.037464	2.213232e+00	6.606909e-02	5.532934e-01	-4.286360848	FALSE	FALSE
Q9Y679	AUP1	-0.2887784881	4.048871	-1.722388e+00	1.326885e-01	6.608910e-01	-4.287100545	FALSE	FALSE
O75081	CBFA2T3	0.4311291880	4.024732	1.751781e+00	1.272857e-01	6.522738e-01	-4.289662094	FALSE	FALSE
Q9P0N9	TBC1D7	-0.3186280103	4.047720	-1.695275e+00	1.378677e-01	6.701082e-01	-4.291171756	FALSE	FALSE
O75607	NPM3	0.1811927963	4.054135	2.610453e+00	3.780785e-02	4.608109e-01	-4.291498407	FALSE	FALSE
Q8NDF8	TENT4B	-0.2334494203	4.052520	-1.792870e+00	1.200884e-01	6.410578e-01	-4.292814532	FALSE	FALSE
Q9NQA3	WASH6P	-0.1859410824	4.054701	-1.946910e+00	9.648308e-02	6.023409e-01	-4.293505563	FALSE	FALSE
O00471	EXOC5	-0.1825850074	4.054685	-1.992016e+00	9.048460e-02	5.952509e-01	-4.293571483	FALSE	FALSE
Q9Y324	FCF1	-0.2784016536	4.046241	-1.898293e+00	1.033913e-01	6.179618e-01	-4.293689875	FALSE	FALSE
Q0PNE2	ELP6	-0.2520179420	4.048740	-1.877116e+00	1.065512e-01	6.261259e-01	-4.294950409	FALSE	FALSE
P07741	APRT	0.1441976739	4.056100	2.703087e+00	3.326021e-02	4.440582e-01	-4.296519386	FALSE	FALSE
Q9HBE1	PATZ1	-0.2777565282	4.048540	-1.738062e+00	1.297805e-01	6.570937e-01	-4.298013329	FALSE	FALSE
P00167	CYB5A	-0.3801652618	4.030453	-1.792619e+00	1.201312e-01	6.410578e-01	-4.301049814	FALSE	FALSE
Q9UHQ4	BCAP29	-0.4164698899	4.028829	-1.681259e+00	1.406204e-01	6.703193e-01	-4.301867840	FALSE	FALSE
Q9BY50	SEC11C	-0.3518970725	4.037515	-1.796227e+00	1.195182e-01	6.410578e-01	-4.303551501	FALSE	FALSE
Q2TB18	ASTE1	-0.6581702473	3.991676	-1.705972e+00	1.358016e-01	6.683001e-01	-4.304666748	FALSE	FALSE
Q96JM3	CHAMP1	0.2048424291	4.052499	2.173448e+00	6.990666e-02	5.593459e-01	-4.305445648	FALSE	FALSE
Q9H0S4	DDX47	-0.3143528957	4.041964	-2.096090e+00	7.803030e-02	5.774437e-01	-4.305917097	FALSE	FALSE
P81877	SSBP2	0.3082655734	4.043453	2.268786e+00	6.106761e-02	5.331409e-01	-4.306942639	FALSE	FALSE
P42356	PI4KA	-0.1664674977	4.056327	-1.902861e+00	1.027218e-01	6.168261e-01	-4.306990669	FALSE	FALSE
Q9Y282	ERGIC3	-0.1362118809	4.056753	-2.168262e+00	7.042330e-02	5.593996e-01	-4.307262633	FALSE	FALSE
Q9H7D7	WDR26	0.3413769738	4.038606	1.946684e+00	9.651409e-02	6.023409e-01	-4.308097342	FALSE	FALSE
Q96AC1	FERMT2	0.3966130276	4.040078	1.670481e+00	1.427730e-01	6.726260e-01	-4.308392723	FALSE	FALSE
Q99933	BAG1	0.3196011148	4.040701	1.913386e+00	1.011958e-01	6.139140e-01	-4.311895956	FALSE	FALSE
Q86XN7	PROSER1	-0.4457725878	4.022423	-1.794012e+00	1.198942e-01	6.410578e-01	-4.312410713	FALSE	FALSE
O75063	FAM20B	-0.3605028031	4.036862	-1.711990e+00	1.346523e-01	6.648125e-01	-4.312727130	FALSE	FALSE
P22314	UBA1	0.1919747973	4.054122	2.937905e+00	2.414148e-02	4.263166e-01	-4.313497399	FALSE	FALSE
O75864	PPP1R37	0.5230687098	4.019539	1.685260e+00	1.398292e-01	6.703193e-01	-4.314877770	FALSE	FALSE
Q7Z434	MAVS	0.2478530658	4.049088	2.101312e+00	7.745298e-02	5.770551e-01	-4.316332246	FALSE	FALSE
O96017	CHEK2	-0.1816445976	4.055153	-1.892353e+00	1.042682e-01	6.202213e-01	-4.317709012	FALSE	FALSE
Q9UIV1	CNOT7	-0.2796258580	4.045664	-2.000915e+00	8.934587e-02	5.939828e-01	-4.318446761	FALSE	FALSE
Q6YHU6	THADA	-0.2913679768	4.047841	-1.688365e+00	1.392183e-01	6.703193e-01	-4.319982343	FALSE	FALSE
Q9H6A0	DENND2D	-0.2285406981	4.050912	-1.951783e+00	9.581635e-02	6.008108e-01	-4.320862462	FALSE	FALSE
Q9UBW5	BIN2	0.2301837237	4.050595	1.921243e+00	1.000713e-01	6.138290e-01	-4.322913421	FALSE	FALSE
Q9UKF7	PITPNC1	-0.2308901471	4.051566	-1.808640e+00	1.174326e-01	6.410578e-01	-4.323345939	FALSE	FALSE
O43149	ZZEF1	-0.2193798884	4.054326	-1.739832e+00	1.294560e-01	6.570937e-01	-4.324290843	FALSE	FALSE
Q9UPN7	PPP6R1	-0.1381827980	4.056942	-2.053282e+00	8.292969e-02	5.849181e-01	-4.324447254	FALSE	FALSE
Q9NXV2	KCTD5	-0.1910045375	4.053887	-2.001979e+00	8.921074e-02	5.937194e-01	-4.324813640	FALSE	FALSE
P62942	FKBP1A	0.5225413060	4.025793	3.215303e+00	1.668712e-02	3.756791e-01	-4.325088361	FALSE	FALSE
O75530	EED	-0.1444639490	4.056489	-2.100023e+00	7.759510e-02	5.770551e-01	-4.326810670	FALSE	FALSE
P78368	CSNK1G2	-0.2360686427	4.052948	-1.720694e+00	1.330067e-01	6.614158e-01	-4.328451273	FALSE	FALSE
Q9H400	LIME1	0.5933354452	3.988303	1.642391e+00	1.485316e-01	6.772640e-01	-4.329427315	FALSE	FALSE
Q9NXF1	TEX10	-0.1979058299	4.055125	-1.778153e+00	1.226198e-01	6.448994e-01	-4.333306401	FALSE	FALSE
Q9Y4D1	DAAM1	0.4505018458	4.024556	1.631728e+00	1.507748e-01	6.800681e-01	-4.335281963	FALSE	FALSE
P78347	GTF2I	0.1104464641	4.057364	2.531384e+00	4.220759e-02	4.776981e-01	-4.336126629	FALSE	FALSE
Q13322	GRB10	0.4823013732	4.017640	1.628866e+00	1.513823e-01	6.802037e-01	-4.336996112	FALSE	FALSE
Q8NDV7	TNRC6A	0.2398692919	4.050515	1.803012e+00	1.183738e-01	6.410578e-01	-4.337769691	FALSE	FALSE
P58317	ZNF121	-0.7348364221	3.963473	-1.636687e+00	1.497276e-01	6.783575e-01	-4.338230976	FALSE	FALSE
Q9BS16	CENPK	-0.3539502292	4.040008	-1.630341e+00	1.510689e-01	6.800681e-01	-4.343119241	FALSE	FALSE
Q96LD8	SENP8	0.4656656633	4.008840	1.684395e+00	1.399999e-01	6.703193e-01	-4.343741017	FALSE	FALSE
Q2VPK5	CTU2	-0.1592106823	4.056105	-1.954231e+00	9.548319e-02	6.008108e-01	-4.343836514	FALSE	FALSE
P46940	IQGAP1	-0.0961861879	4.057984	-2.331586e+00	5.587950e-02	5.161173e-01	-4.347441105	FALSE	FALSE
Q9NRY4	ARHGAP35	-0.2059536636	4.054347	-1.760320e+00	1.257565e-01	6.491930e-01	-4.349628057	FALSE	FALSE
Q04656	ATP7A	0.4415211253	4.030339	1.611023e+00	1.552225e-01	6.850232e-01	-4.351041151	FALSE	FALSE
Q7Z6B0	CCDC91	0.3535292515	4.034996	1.814646e+00	1.164362e-01	6.410578e-01	-4.351084606	FALSE	FALSE
Q8TD55	PLEKHO2	-0.3225272511	4.047116	-1.616875e+00	1.539530e-01	6.841625e-01	-4.351633509	FALSE	FALSE
Q6ZRP7	QSOX2	0.3690358012	4.036499	1.621679e+00	1.529181e-01	6.823683e-01	-4.355296350	FALSE	FALSE
Q14517	FAT1	-0.2563175704	4.052205	-1.648894e+00	1.471790e-01	6.772640e-01	-4.355541614	FALSE	FALSE
Q96MD7	C9orf85	-0.3626210344	4.040328	-1.602074e+00	1.571833e-01	6.864243e-01	-4.358969641	FALSE	FALSE
Q5XPI4	RNF123	-0.3087421019	4.049791	-1.600563e+00	1.575165e-01	6.864243e-01	-4.360738508	FALSE	FALSE
Q8WYA0	IFT81	-0.3076033500	4.048277	-1.606456e+00	1.562203e-01	6.857222e-01	-4.362518660	FALSE	FALSE
O14974	PPP1R12A	0.1762766414	4.054280	2.222778e+00	6.518076e-02	5.504940e-01	-4.364532799	FALSE	FALSE
P78537	BLOC1S1	-0.1991102089	4.054020	-1.804375e+00	1.181452e-01	6.410578e-01	-4.364668687	FALSE	FALSE
Q96MY1	NOL4L	0.4717474841	4.013597	1.589908e+00	1.598859e-01	6.883184e-01	-4.364853470	FALSE	FALSE
Q9BVL2	NUP58	0.2985965184	4.044667	2.315881e+00	5.713283e-02	5.197919e-01	-4.365212440	FALSE	FALSE
Q8N8D1	PDCD7	-0.4747859162	4.010531	-1.646790e+00	1.476154e-01	6.772640e-01	-4.365766345	FALSE	FALSE
Q9UHR6	ZNHIT2	-0.2341378813	4.050076	-1.880821e+00	1.059916e-01	6.256826e-01	-4.366552223	FALSE	FALSE
O43896	KIF1C	0.3227618098	4.046616	1.594688e+00	1.588189e-01	6.880698e-01	-4.366673997	FALSE	FALSE
Q8IUR7	ARMC8	0.1681451146	4.055828	1.869708e+00	1.076790e-01	6.267159e-01	-4.367077369	FALSE	FALSE
Q04726	TLE3	0.1483522362	4.056135	2.044464e+00	8.397683e-02	5.858586e-01	-4.367674978	FALSE	FALSE
Q99638	RAD9A	-0.3422102305	4.037695	-1.642962e+00	1.484123e-01	6.772640e-01	-4.368779229	FALSE	FALSE
Q9HB21	PLEKHA1	0.2224462388	4.054233	1.671099e+00	1.426486e-01	6.726260e-01	-4.369683954	FALSE	FALSE
Q5T160	RARS2	-0.2656537163	4.050142	-1.644477e+00	1.480964e-01	6.772640e-01	-4.370225145	FALSE	FALSE
Q9BY12	SCAPER	-0.3359314864	4.041048	-1.607584e+00	1.559733e-01	6.851801e-01	-4.372644758	FALSE	FALSE
Q8WXG6	MADD	0.3712127536	4.039713	1.577458e+00	1.626972e-01	6.922591e-01	-4.375106591	FALSE	FALSE
Q9BV68	RNF126	0.2245234021	4.050876	1.978380e+00	9.225777e-02	5.961873e-01	-4.375292309	FALSE	FALSE
Q9NXV6	CDKN2AIP	0.2222981444	4.050954	2.141645e+00	7.313706e-02	5.687767e-01	-4.376500766	FALSE	FALSE
P17096	HMGA1	-0.3175973335	4.044186	-2.444775e+00	4.764808e-02	4.951390e-01	-4.376722455	FALSE	FALSE
O95405	ZFYVE9	-0.6176072079	3.991079	-1.583463e+00	1.613355e-01	6.900579e-01	-4.379380963	FALSE	FALSE
Q9P2R7	SUCLA2	0.1718818244	4.054503	2.295110e+00	5.883507e-02	5.248392e-01	-4.380351939	FALSE	FALSE
O95551	TDP2	-0.2005968883	4.053073	-1.910003e+00	1.016839e-01	6.148511e-01	-4.380679180	FALSE	FALSE
P82979	SARNP	0.1850500317	4.054178	2.796633e+00	2.925095e-02	4.282853e-01	-4.381342490	FALSE	FALSE
P23229	ITGA6	-0.5485548000	4.013836	-1.596507e+00	1.584145e-01	6.876427e-01	-4.381761402	FALSE	FALSE
Q01850	CDR2	-0.3517613768	4.036884	-1.610231e+00	1.553952e-01	6.850232e-01	-4.381950423	FALSE	FALSE
Q9NV31	IMP3	-0.2333308386	4.049698	-1.958002e+00	9.497223e-02	6.008108e-01	-4.381978934	FALSE	FALSE
P26368	U2AF2	0.2085885645	4.052583	2.612404e+00	3.770562e-02	4.604678e-01	-4.383048591	FALSE	FALSE
O75461	E2F6	-0.4199734255	4.024421	-1.576923e+00	1.628190e-01	6.922591e-01	-4.383574346	FALSE	FALSE
Q96L73	NSD1	-0.5052215198	4.010100	-1.568602e+00	1.647250e-01	6.933329e-01	-4.384724066	FALSE	FALSE
Q92564	DCUN1D4	0.4903127274	4.012112	1.566815e+00	1.651370e-01	6.933329e-01	-4.385395519	FALSE	FALSE
Q01130	SRSF2	0.2005528780	4.053942	3.259241e+00	1.575462e-02	3.723602e-01	-4.388605805	FALSE	FALSE
Q9NXD2	MTMR10	-0.3861815602	4.031545	-1.598770e+00	1.579129e-01	6.864243e-01	-4.388997482	FALSE	FALSE
Q8TDJ6	DMXL2	-0.2681106285	4.051254	-1.593163e+00	1.591586e-01	6.880698e-01	-4.389072197	FALSE	FALSE
Q9Y4F9	RIPOR2	-0.5823303328	3.993497	-1.562214e+00	1.662023e-01	6.933329e-01	-4.389524575	FALSE	FALSE
Q5TCQ9	MAGI3	-0.5913631740	3.995417	-1.562841e+00	1.660569e-01	6.933329e-01	-4.390159344	FALSE	FALSE
Q9UPR0	PLCL2	-0.3236449874	4.048520	-1.554683e+00	1.679599e-01	6.933329e-01	-4.390657620	FALSE	FALSE
P61758	VBP1	0.1867521000	4.053522	2.464686e+00	4.633566e-02	4.905101e-01	-4.393414721	FALSE	FALSE
P35790	CHKA	-0.4621862964	4.012098	-1.553267e+00	1.682924e-01	6.933329e-01	-4.393810854	FALSE	FALSE
Q9NP79	VTA1	0.1415260035	4.056105	2.523179e+00	4.269394e-02	4.799015e-01	-4.394723574	FALSE	FALSE
Q13496	MTM1	-0.2994788257	4.043158	-1.647103e+00	1.475504e-01	6.772640e-01	-4.395680542	FALSE	FALSE
P14373	TRIM27	-0.1993341524	4.052631	-1.941670e+00	9.720498e-02	6.054371e-01	-4.396458828	FALSE	FALSE
P02768	ALB	1.0444001498	3.833130	2.068785e+00	8.112059e-02	5.813992e-01	-4.397353119	FALSE	FALSE
Q9Y6K1	DNMT3A	-0.2357203514	4.050447	-1.761514e+00	1.255440e-01	6.491930e-01	-4.397603068	FALSE	FALSE
P00519	ABL1	-0.2565147064	4.050605	-1.616748e+00	1.539806e-01	6.841625e-01	-4.398753394	FALSE	FALSE
Q6UWP7	LCLAT1	-0.3416781248	4.036296	-1.700026e+00	1.369463e-01	6.692282e-01	-4.398757033	FALSE	FALSE
Q8N3Z6	ZCCHC7	-0.5536093383	3.998869	-1.602529e+00	1.570829e-01	6.864243e-01	-4.398917266	FALSE	FALSE
Q13190	STX5	-0.2383094178	4.052591	-1.625013e+00	1.522039e-01	6.813307e-01	-4.399451833	FALSE	FALSE
O60264	SMARCA5	-0.1145737969	4.057258	-2.334238e+00	5.567069e-02	5.161173e-01	-4.399670076	FALSE	FALSE
Q9H910	JPT2	-0.3623078630	4.036954	-2.310697e+00	5.755287e-02	5.198325e-01	-4.400375684	FALSE	FALSE
Q9UI30	TRMT112	-0.1309418947	4.056698	-2.194121e+00	6.788494e-02	5.570800e-01	-4.400379616	FALSE	FALSE
O14776	TCERG1	0.0921668023	4.057963	2.393080e+00	5.123918e-02	5.064971e-01	-4.400591447	FALSE	FALSE
P40227	CCT6A	0.1203034938	4.057041	2.954951e+00	2.359273e-02	4.243080e-01	-4.402112811	FALSE	FALSE
Q5VTL8	PRPF38B	-0.2039335490	4.052240	-2.022685e+00	8.662019e-02	5.905788e-01	-4.402497083	FALSE	FALSE
Q5T6F0	DCAF12	-0.4629994737	4.015715	-1.535710e+00	1.724652e-01	6.969172e-01	-4.402513666	FALSE	FALSE
Q96PZ2	FAM111A	-0.3686534295	4.032512	-1.684252e+00	1.400282e-01	6.703193e-01	-4.402546830	FALSE	FALSE
Q9UBC3	DNMT3B	0.4732163386	4.009077	1.558650e+00	1.670319e-01	6.933329e-01	-4.403010546	FALSE	FALSE
P13994	CCDC130	0.2551589966	4.051242	1.599756e+00	1.576948e-01	6.864243e-01	-4.403539826	FALSE	FALSE
Q86XI2	NCAPG2	-0.1763375469	4.055044	-1.854818e+00	1.099813e-01	6.294083e-01	-4.404760439	FALSE	FALSE
Q969W8	ZNF566	-0.3748777523	4.031289	-1.558297e+00	1.671143e-01	6.933329e-01	-4.408631612	FALSE	FALSE
Q99611	SEPHS2	0.2683125694	4.049116	1.603350e+00	1.569022e-01	6.864243e-01	-4.409421712	FALSE	FALSE
Q53EZ4	CEP55	-0.2571143152	4.047177	-1.771894e+00	1.237118e-01	6.489391e-01	-4.410134107	FALSE	FALSE
Q9H992	MARCHF7	-0.3169515922	4.044307	-1.553024e+00	1.683495e-01	6.933329e-01	-4.410138691	FALSE	FALSE
P83111	LACTB	-0.1927904401	4.055907	-1.668673e+00	1.431370e-01	6.726260e-01	-4.410980868	FALSE	FALSE
Q96DA2	RAB39B	-0.4296610814	4.021564	-1.611561e+00	1.551056e-01	6.850232e-01	-4.411462339	FALSE	FALSE
Q9Y4A5	TRRAP	-0.1640479592	4.056099	-1.826956e+00	1.144198e-01	6.396209e-01	-4.411617654	FALSE	FALSE
Q9GZT3	SLIRP	-0.0877239665	4.057972	-2.628437e+00	3.687617e-02	4.584446e-01	-4.413613444	FALSE	FALSE
Q7KZI7	MARK2	-0.2515650603	4.047606	-1.800806e+00	1.187447e-01	6.410578e-01	-4.414208909	FALSE	FALSE
Q9HC44	GPBP1L1	-0.2931777764	4.047043	-1.563070e+00	1.660036e-01	6.933329e-01	-4.414366417	FALSE	FALSE
P32314	FOXN2	0.4189793530	4.033063	1.513419e+00	1.779020e-01	7.030126e-01	-4.414753839	FALSE	FALSE
Q9BWE0	REPIN1	0.4683934364	4.012046	1.567864e+00	1.648950e-01	6.933329e-01	-4.416302150	FALSE	FALSE
P21964	COMT	-0.1733571712	4.054798	-1.931259e+00	9.865552e-02	6.094943e-01	-4.417514769	FALSE	FALSE
Q9NP66	HMG20A	0.1789774248	4.054316	1.935683e+00	9.803660e-02	6.077203e-01	-4.417939087	FALSE	FALSE
Q9H867	VCPKMT	0.4759806334	4.022186	1.506255e+00	1.796829e-01	7.032261e-01	-4.419442951	FALSE	FALSE
Q14165	MLEC	-0.2031616881	4.052666	-1.873942e+00	1.070330e-01	6.261259e-01	-4.421074699	FALSE	FALSE
Q99549	MPHOSPH8	-0.2088092363	4.052268	-1.787529e+00	1.210013e-01	6.435582e-01	-4.421616311	FALSE	FALSE
Q8NBL1	POGLUT1	-0.2291794805	4.051841	-1.666950e+00	1.434849e-01	6.726260e-01	-4.423161431	FALSE	FALSE
Q96CN7	ISOC1	0.2140264644	4.051484	2.197360e+00	6.757365e-02	5.556056e-01	-4.423756049	FALSE	FALSE
P41226	UBA7	-0.1998537077	4.054842	-1.666382e+00	1.435998e-01	6.726573e-01	-4.424747373	FALSE	FALSE
Q15973	ZNF124	0.8120125789	3.894477	1.497332e+00	1.819240e-01	7.049909e-01	-4.424911353	FALSE	FALSE
P82912	MRPS11	-0.2087105348	4.052057	-1.901435e+00	1.029304e-01	6.168261e-01	-4.427200210	FALSE	FALSE
Q5QP82	DCAF10	-0.3489646020	4.035825	-1.547394e+00	1.696776e-01	6.933329e-01	-4.427747681	FALSE	FALSE
Q9BYE7	PCGF6	-0.3419196003	4.035517	-1.703057e+00	1.363616e-01	6.689587e-01	-4.429424841	FALSE	FALSE
Q92747	ARPC1A	0.2180417150	4.051208	2.167615e+00	7.048808e-02	5.593996e-01	-4.429426990	FALSE	FALSE
O94964	SOGA1	-0.3061845762	4.042144	-1.592528e+00	1.593003e-01	6.880698e-01	-4.430293405	FALSE	FALSE
Q86U06	RBM23	-0.3163154076	4.039506	-1.660921e+00	1.447085e-01	6.736121e-01	-4.430759066	FALSE	FALSE
Q8NC60	NOA1	0.1846397113	4.055846	1.679749e+00	1.409202e-01	6.712335e-01	-4.430974822	FALSE	FALSE
Q99523	SORT1	-0.1790755316	4.055653	-1.723357e+00	1.325070e-01	6.605159e-01	-4.432844958	FALSE	FALSE
Q9NWS6	FAM118A	0.5608418154	3.986100	1.536162e+00	1.723567e-01	6.969172e-01	-4.434720123	FALSE	FALSE
P25445	FAS	0.3601905492	4.034397	1.538156e+00	1.718782e-01	6.969172e-01	-4.434909861	FALSE	FALSE
Q9NZW5	MPP6	-0.1980110933	4.053081	-1.809065e+00	1.173619e-01	6.410578e-01	-4.436336327	FALSE	FALSE
Q96C86	DCPS	0.2210795399	4.051061	2.155905e+00	7.167029e-02	5.631534e-01	-4.436523699	FALSE	FALSE
O75380	NDUFS6	-0.1987315943	4.052766	-2.076530e+00	8.023162e-02	5.797428e-01	-4.438732552	FALSE	FALSE
Q86U90	YRDC	0.2704034930	4.045354	1.855032e+00	1.099478e-01	6.294083e-01	-4.441797648	FALSE	FALSE
Q9BT92	TCHP	-0.5025894195	4.015427	-1.464421e+00	1.904144e-01	7.094632e-01	-4.445211982	FALSE	FALSE
Q7Z5J4	RAI1	0.2829080284	4.048773	1.503412e+00	1.803941e-01	7.033668e-01	-4.447446875	FALSE	FALSE
Q9Y2K2	SIK3	-0.2787751878	4.046223	-1.572698e+00	1.637841e-01	6.924522e-01	-4.447504971	FALSE	FALSE
Q5SZL2	CEP85L	-0.3046916869	4.047445	-1.485991e+00	1.848096e-01	7.082554e-01	-4.447670281	FALSE	FALSE
Q06546	GABPA	0.2423830066	4.049078	2.064324e+00	8.163697e-02	5.838437e-01	-4.448006693	FALSE	FALSE
Q96H22	CENPN	-0.3627632894	4.035267	-1.510592e+00	1.786028e-01	7.032261e-01	-4.448613305	FALSE	FALSE
O00409	FOXN3	-0.5662731618	3.991651	-1.458482e+00	1.919846e-01	7.113177e-01	-4.449938922	FALSE	FALSE
O00418	EEF2K	0.3130093604	4.042510	1.529567e+00	1.739478e-01	6.969172e-01	-4.450318752	FALSE	FALSE
Q99836	MYD88	-0.2255921494	4.050571	-1.782814e+00	1.218125e-01	6.442041e-01	-4.451001420	FALSE	FALSE
Q9UBT7	CTNNAL1	-0.3968822155	4.026145	-1.517255e+00	1.769552e-01	7.022140e-01	-4.451665675	FALSE	FALSE
Q9BPZ7	MAPKAP1	0.3615762094	4.034793	1.504036e+00	1.802377e-01	7.033668e-01	-4.452043418	FALSE	FALSE
Q9UBT6	POLK	-0.2951972965	4.050811	-1.469386e+00	1.891106e-01	7.082554e-01	-4.452544462	FALSE	FALSE
P35270	SPR	-0.4272569181	4.028157	-1.454017e+00	1.931731e-01	7.121969e-01	-4.454810364	FALSE	FALSE
Q9NXW9	ALKBH4	0.1815031897	4.055013	1.723390e+00	1.325008e-01	6.605159e-01	-4.454971096	FALSE	FALSE
Q9NRN9	METTL5	-0.1723561676	4.055094	-1.807017e+00	1.177033e-01	6.410578e-01	-4.456058789	FALSE	FALSE
Q9Y376	CAB39	-0.1652055588	4.054773	-2.151258e+00	7.214496e-02	5.648023e-01	-4.457084333	FALSE	FALSE
Q6Q0C0	TRAF7	-0.5375259371	3.996227	-1.442956e+00	1.961463e-01	7.132254e-01	-4.457353183	FALSE	FALSE
Q14119	VEZF1	-0.3677029873	4.028045	-1.550874e+00	1.688555e-01	6.933329e-01	-4.458264479	FALSE	FALSE
Q01664	TFAP4	-0.2134517544	4.051443	-1.867403e+00	1.080323e-01	6.269681e-01	-4.458504852	FALSE	FALSE
Q9BY32	ITPA	0.3925403630	4.033828	2.309874e+00	5.761979e-02	5.198325e-01	-4.458828391	FALSE	FALSE
P34059	GALNS	0.4293056188	4.022394	1.458326e+00	1.920261e-01	7.113177e-01	-4.458981775	FALSE	FALSE
O14967	CLGN	-0.2330676302	4.049774	-1.719257e+00	1.332770e-01	6.616008e-01	-4.460381225	FALSE	FALSE
Q13724	MOGS	-0.2222820242	4.050896	-1.774962e+00	1.231754e-01	6.472175e-01	-4.460528649	FALSE	FALSE
Q12882	DPYD	-0.1936925448	4.053382	-1.778675e+00	1.225291e-01	6.448994e-01	-4.460728861	FALSE	FALSE
P62070	RRAS2	-0.1496869660	4.056351	-1.871498e+00	1.074053e-01	6.261259e-01	-4.460817206	FALSE	FALSE
Q86XR7	TICAM2	-0.2883717203	4.043040	-1.810777e+00	1.170772e-01	6.410578e-01	-4.462342046	FALSE	FALSE
Q9ULP9	TBC1D24	-0.2742420390	4.045532	-1.598898e+00	1.578846e-01	6.864243e-01	-4.463064476	FALSE	FALSE
Q68CQ4	DIEXF	-0.1902625409	4.055115	-1.647736e+00	1.474190e-01	6.772640e-01	-4.463772685	FALSE	FALSE
O95168	NDUFB4	-0.2509898509	4.048699	-2.219657e+00	6.546990e-02	5.521857e-01	-4.463794607	FALSE	FALSE
P51530	DNA2	-0.2763987886	4.047975	-1.511920e+00	1.782733e-01	7.032261e-01	-4.464610860	FALSE	FALSE
A6NKD9	CCDC85C	0.2912020122	4.044403	1.531951e+00	1.733712e-01	6.969172e-01	-4.465304792	FALSE	FALSE
Q96QU8	XPO6	-0.2513300356	4.048435	-1.619496e+00	1.533877e-01	6.830004e-01	-4.465407921	FALSE	FALSE
P80404	ABAT	-0.3622688619	4.034769	-1.476028e+00	1.873793e-01	7.082554e-01	-4.466181402	FALSE	FALSE
Q8WUJ0	STYX	-0.2726277632	4.048299	-1.516243e+00	1.772045e-01	7.022140e-01	-4.466401657	FALSE	FALSE
Q9NUI1	DECR2	0.4286390091	4.022352	1.442745e+00	1.962035e-01	7.132254e-01	-4.468143183	FALSE	FALSE
Q6P0Q8	MAST2	0.4152655718	4.031995	1.423359e+00	2.015165e-01	7.211436e-01	-4.468681545	FALSE	FALSE
O75145	PPFIA3	0.3783580062	4.028395	1.545618e+00	1.700986e-01	6.933329e-01	-4.469015179	FALSE	FALSE
Q5FWF4	ZRANB3	-0.5104380300	3.999738	-1.436717e+00	1.978416e-01	7.141599e-01	-4.469032126	FALSE	FALSE
Q9HCM7	FBRSL1	-0.2857197369	4.043619	-1.630243e+00	1.510898e-01	6.800681e-01	-4.469410291	FALSE	FALSE
Q9Y3D9	MRPS23	0.1370567686	4.056376	2.109137e+00	7.659594e-02	5.770551e-01	-4.469502402	FALSE	FALSE
Q08431	MFGE8	0.3811418577	4.028352	1.638804e+00	1.492826e-01	6.772640e-01	-4.470407840	FALSE	FALSE
Q9NWK9	ZNHIT6	-0.1637945479	4.056170	-1.744128e+00	1.286716e-01	6.555925e-01	-4.471607922	FALSE	FALSE
Q9UBP0	SPAST	-0.2377556271	4.048995	-1.725738e+00	1.320619e-01	6.604514e-01	-4.472035463	FALSE	FALSE
Q9BTF0	THUMPD2	-0.6942047463	3.930230	-1.415487e+00	2.037109e-01	7.223431e-01	-4.473253353	FALSE	FALSE
Q9H840	GEMIN7	-0.4453322814	4.015473	-1.542987e+00	1.707241e-01	6.941323e-01	-4.473344858	FALSE	FALSE
Q15650	TRIP4	0.2878662722	4.043099	1.630545e+00	1.510256e-01	6.800681e-01	-4.474471819	FALSE	FALSE
Q15386	UBE3C	-0.2058603220	4.053496	-1.639088e+00	1.492229e-01	6.772640e-01	-4.474572217	FALSE	FALSE
Q6UB99	ANKRD11	0.3841453865	4.030030	1.483622e+00	1.854176e-01	7.082554e-01	-4.475975506	FALSE	FALSE
Q9BW91	NUDT9	0.2225148339	4.050442	1.759967e+00	1.258193e-01	6.491930e-01	-4.476555770	FALSE	FALSE
Q9NSP4	CENPM	-0.2920130982	4.042219	-1.902030e+00	1.028433e-01	6.168261e-01	-4.477701853	FALSE	FALSE
Q9HAS0	C17orf75	-0.2137975347	4.051988	-1.721104e+00	1.329296e-01	6.614158e-01	-4.477867876	FALSE	FALSE
Q8TBF2	PRXL2B	0.3742756948	4.027418	1.628816e+00	1.513929e-01	6.802037e-01	-4.477973973	FALSE	FALSE
Q9Y5Q8	GTF3C5	-0.1428652128	4.056276	-1.984768e+00	9.142285e-02	5.960710e-01	-4.478976166	FALSE	FALSE
O43824	GTPBP6	-0.2653431769	4.048757	-1.502286e+00	1.806765e-01	7.033668e-01	-4.479060433	FALSE	FALSE
Q9UMX0	UBQLN1	0.2680181205	4.046406	2.105161e+00	7.703024e-02	5.770551e-01	-4.479313540	FALSE	FALSE
L0R819	ASDURF	-0.2298984910	4.049704	-1.782444e+00	1.218764e-01	6.442041e-01	-4.480470168	FALSE	FALSE
Q96F44	TRIM11	-0.2727214418	4.045771	-1.565703e+00	1.653938e-01	6.933329e-01	-4.482735105	FALSE	FALSE
Q9UBU7	DBF4	-0.4110423613	4.030481	-1.400776e+00	2.078699e-01	7.271353e-01	-4.485086481	FALSE	FALSE
P57088	TMEM33	-0.2357737449	4.049331	-2.045944e+00	8.380019e-02	5.853345e-01	-4.485335404	FALSE	FALSE
Q96HR3	MED30	-0.2359544565	4.049161	-1.691933e+00	1.385193e-01	6.701082e-01	-4.486573645	FALSE	FALSE
Q9NXE4	SMPD4	-0.2413016501	4.049176	-1.639872e+00	1.490585e-01	6.772640e-01	-4.486761394	FALSE	FALSE
Q8IXQ6	PARP9	-0.2405509601	4.049290	-1.656126e+00	1.456887e-01	6.743119e-01	-4.487825593	FALSE	FALSE
P49591	SARS1	0.1385707039	4.056205	2.488844e+00	4.479378e-02	4.884879e-01	-4.487947250	FALSE	FALSE
Q9BU64	CENPO	-0.2089584215	4.054103	-1.564260e+00	1.657278e-01	6.933329e-01	-4.489271215	FALSE	FALSE
Q5T5C0	STXBP5	0.2863541343	4.044199	1.516290e+00	1.771930e-01	7.022140e-01	-4.490546553	FALSE	FALSE
Q13098	GPS1	-0.1588527101	4.055029	-2.211578e+00	6.622431e-02	5.532934e-01	-4.490681524	FALSE	FALSE
Q9ULK4	MED23	-0.1836297290	4.054047	-1.765921e+00	1.247630e-01	6.491930e-01	-4.491568332	FALSE	FALSE
Q06136	KDSR	-0.3643604389	4.031292	-1.440468e+00	1.968207e-01	7.132254e-01	-4.491771122	FALSE	FALSE
Q92845	KIFAP3	0.4427409440	4.016542	1.416297e+00	2.034841e-01	7.223431e-01	-4.492695228	FALSE	FALSE
Q15669	RHOH	-0.3407295765	4.034872	-1.570029e+00	1.643966e-01	6.933329e-01	-4.493542669	FALSE	FALSE
Q14157	UBAP2L	-0.2176606074	4.051251	-2.140338e+00	7.327303e-02	5.687767e-01	-4.494338707	FALSE	FALSE
O94864	SUPT7L	-0.2750774928	4.045576	-1.530309e+00	1.737683e-01	6.969172e-01	-4.494428428	FALSE	FALSE
Q9UGK8	SERGEF	-0.3590295249	4.028756	-1.530593e+00	1.736994e-01	6.969172e-01	-4.494840305	FALSE	FALSE
O95202	LETM1	0.1691746127	4.054499	2.162046e+00	7.104779e-02	5.618038e-01	-4.495370209	FALSE	FALSE
P15056	BRAF	0.3325171330	4.035440	1.543976e+00	1.704887e-01	6.940131e-01	-4.495911408	FALSE	FALSE
A0JLT2	MED19	0.3815336962	4.026897	1.427405e+00	2.003969e-01	7.183778e-01	-4.499562241	FALSE	FALSE
O43752	STX6	-0.3293315764	4.036742	-1.589356e+00	1.600097e-01	6.883184e-01	-4.500945991	FALSE	FALSE
O14686	KMT2D	0.2793930621	4.046983	1.445900e+00	1.953508e-01	7.132254e-01	-4.501770713	FALSE	FALSE
O60825	PFKFB2	-0.2388881833	4.049953	-1.559138e+00	1.669182e-01	6.933329e-01	-4.502316763	FALSE	FALSE
Q15293	RCN1	0.4518099120	4.017017	2.071239e+00	8.083779e-02	5.809509e-01	-4.502369129	FALSE	FALSE
P62333	PSMC6	0.2329648330	4.050653	2.410626e+00	4.998978e-02	5.048582e-01	-4.505891745	FALSE	FALSE
Q9H0A0	NAT10	-0.1269202799	4.056792	-2.133164e+00	7.402389e-02	5.708840e-01	-4.506037687	FALSE	FALSE
O43390	HNRNPR	-0.2346806549	4.051309	-2.811346e+00	2.866860e-02	4.282853e-01	-4.506136572	FALSE	FALSE
P54277	PMS1	-0.2240668240	4.051607	-1.563672e+00	1.658641e-01	6.933329e-01	-4.506279491	FALSE	FALSE
Q9NR19	ACSS2	-0.3358046103	4.043603	-1.371586e+00	2.163501e-01	7.287541e-01	-4.506297509	FALSE	FALSE
P50579	METAP2	0.2350577326	4.049836	2.180991e+00	6.916193e-02	5.593001e-01	-4.506431041	FALSE	FALSE
Q9NQC8	IFT46	0.5400770674	3.983040	1.393688e+00	2.099011e-01	7.276116e-01	-4.506667699	FALSE	FALSE
Q5THJ4	VPS13D	-0.4057974201	4.030506	-1.360764e+00	2.195722e-01	7.287541e-01	-4.507195409	FALSE	FALSE
Q9BSJ5	C17orf80	-0.3766486385	4.032749	-1.393092e+00	2.100728e-01	7.276116e-01	-4.507923792	FALSE	FALSE
O43818	RRP9	0.2563210197	4.048148	2.206151e+00	6.673606e-02	5.538462e-01	-4.508646628	FALSE	FALSE
Q96IG2	FBXL20	-0.3517272268	4.032509	-1.435537e+00	1.981637e-01	7.143285e-01	-4.508761830	FALSE	FALSE
Q96JI7	SPG11	-0.4621472142	4.011735	-1.361541e+00	2.193396e-01	7.287541e-01	-4.508884376	FALSE	FALSE
O60506	SYNCRIP	-0.3147972103	4.044388	-2.644638e+00	3.605757e-02	4.544560e-01	-4.509184514	FALSE	FALSE
Q9BXS6	NUSAP1	0.2591012020	4.047539	1.538546e+00	1.717848e-01	6.969172e-01	-4.509905186	FALSE	FALSE
Q14919	DRAP1	-0.2088404427	4.051818	-2.262775e+00	6.158958e-02	5.361916e-01	-4.510556002	FALSE	FALSE
Q9NZR1	TMOD2	0.2972951268	4.042430	1.477533e+00	1.869890e-01	7.082554e-01	-4.511504152	FALSE	FALSE
Q96D71	REPS1	0.1641370890	4.055501	1.749001e+00	1.277875e-01	6.537671e-01	-4.511676289	FALSE	FALSE
Q5VWJ9	SNX30	-0.4682534482	4.011635	-1.340189e+00	2.258166e-01	7.364666e-01	-4.513435255	FALSE	FALSE
Q9UFF9	CNOT8	0.3951828701	4.023432	1.455514e+00	1.927741e-01	7.113177e-01	-4.515087064	FALSE	FALSE
Q8N3C0	ASCC3	-0.1410679106	4.057150	-1.758346e+00	1.261083e-01	6.491930e-01	-4.517446077	FALSE	FALSE
Q9Y4K1	CRYBG1	0.1950562579	4.053749	1.639664e+00	1.491021e-01	6.772640e-01	-4.518072305	FALSE	FALSE
Q9HD20	ATP13A1	-0.2690549313	4.045479	-1.549339e+00	1.692177e-01	6.933329e-01	-4.518686567	FALSE	FALSE
Q96RY5	CRAMP1	-0.4492549731	4.027772	-1.319624e+00	2.322149e-01	7.392477e-01	-4.519234544	FALSE	FALSE
Q96N96	SPATA13	-0.2926741670	4.045876	-1.401136e+00	2.077672e-01	7.271353e-01	-4.519271204	FALSE	FALSE
Q6N043	ZNF280D	0.2583118692	4.046285	1.646789e+00	1.476156e-01	6.772640e-01	-4.520419352	FALSE	FALSE
Q6PIJ6	FBXO38	-0.2642502547	4.047143	-1.492953e+00	1.830331e-01	7.060397e-01	-4.520498069	FALSE	FALSE
Q6P4E1	CASC4	0.2035960783	4.052714	1.624736e+00	1.522631e-01	6.813307e-01	-4.520695145	FALSE	FALSE
Q9H936	SLC25A22	-0.2637544979	4.045903	-1.758316e+00	1.261137e-01	6.491930e-01	-4.520798775	FALSE	FALSE
O95486	SEC24A	0.1678556856	4.054952	1.812084e+00	1.168602e-01	6.410578e-01	-4.522096822	FALSE	FALSE
Q9H0H5	RACGAP1	-0.2088875103	4.053102	-1.563578e+00	1.658859e-01	6.933329e-01	-4.523533473	FALSE	FALSE
Q8WUH2	TGFBRAP1	-0.2979288955	4.047241	-1.368488e+00	2.172683e-01	7.287541e-01	-4.523671553	FALSE	FALSE
Q86VW0	SESTD1	-0.3659292675	4.030820	-1.372393e+00	2.161115e-01	7.287541e-01	-4.523840284	FALSE	FALSE
Q15785	TOMM34	0.1285529115	4.056644	2.122471e+00	7.515763e-02	5.741650e-01	-4.524543138	FALSE	FALSE
Q9Y385	UBE2J1	0.4454499715	4.009492	1.378934e+00	2.141865e-01	7.287266e-01	-4.524544412	FALSE	FALSE
O43847	NRDC	-0.1075065230	4.057727	-2.035992e+00	8.499537e-02	5.897147e-01	-4.525070847	FALSE	FALSE
Q8N5A5	ZGPAT	0.1650790580	4.054953	1.871564e+00	1.073953e-01	6.261259e-01	-4.526197598	FALSE	FALSE
Q96DR7	ARHGEF26	-0.6218303009	3.980863	-1.300668e+00	2.382546e-01	7.448115e-01	-4.527741481	FALSE	FALSE
P52298	NCBP2	0.3112392445	4.043604	2.339722e+00	5.524138e-02	5.155638e-01	-4.527839802	FALSE	FALSE
Q6YN16	HSDL2	0.1857268117	4.053266	2.050942e+00	8.320632e-02	5.849181e-01	-4.530687074	FALSE	FALSE
Q71UM5	RPS27L	0.2739878545	4.046294	2.254877e+00	6.228227e-02	5.369578e-01	-4.532531457	FALSE	FALSE
Q14019	COTL1	0.2372774149	4.049546	2.341489e+00	5.510385e-02	5.155638e-01	-4.532959608	FALSE	FALSE
Q15276	RABEP1	0.1781796803	4.054249	1.749311e+00	1.277315e-01	6.537671e-01	-4.532984293	FALSE	FALSE
Q9ULD0	OGDHL	-0.2988092126	4.045334	-1.366638e+00	2.178181e-01	7.287541e-01	-4.533405737	FALSE	FALSE
Q4VCS5	AMOT	0.3971209195	4.023213	1.432605e+00	1.989662e-01	7.144853e-01	-4.533927232	FALSE	FALSE
Q12979	ABR	0.3046815072	4.043218	1.386796e+00	2.118934e-01	7.276116e-01	-4.534503279	FALSE	FALSE
Q8NBI6	XXYLT1	-0.2974144615	4.044318	-1.385556e+00	2.122536e-01	7.276311e-01	-4.535704758	FALSE	FALSE
Q9BRR8	GPATCH1	-0.1622299680	4.056389	-1.643272e+00	1.483476e-01	6.772640e-01	-4.535820186	FALSE	FALSE
Q13433	SLC39A6	-0.6448840985	3.940687	-1.364387e+00	2.184887e-01	7.287541e-01	-4.535828107	FALSE	FALSE
Q5SRI9	MANEA	-0.2456024491	4.051008	-1.434735e+00	1.983829e-01	7.143285e-01	-4.536147745	FALSE	FALSE
Q9UID6	ZNF639	0.3113816735	4.038302	1.484618e+00	1.851618e-01	7.082554e-01	-4.537426832	FALSE	FALSE
Q92771	DDX12P	0.3218156963	4.039356	1.367274e+00	2.176290e-01	7.287541e-01	-4.537666270	FALSE	FALSE
Q9P2E5	CHPF2	0.3857380665	4.026795	1.322221e+00	2.313981e-01	7.384328e-01	-4.537773734	FALSE	FALSE
O75865	TRAPPC6A	-0.2483345335	4.049000	-1.496043e+00	1.822499e-01	7.049909e-01	-4.538418070	FALSE	FALSE
Q9NXR8	ING3	0.2887244702	4.042060	1.586998e+00	1.605389e-01	6.896405e-01	-4.538842094	FALSE	FALSE
Q14680	MELK	-0.2979124343	4.043616	-1.380963e+00	2.135927e-01	7.284045e-01	-4.539211467	FALSE	FALSE
Q7Z3J2	VPS35L	-0.2157280145	4.053368	-1.481560e+00	1.859484e-01	7.082554e-01	-4.539889550	FALSE	FALSE
Q6IPU0	CENPP	-0.2819618819	4.043691	-1.466956e+00	1.897478e-01	7.084274e-01	-4.540090805	FALSE	FALSE
Q8WVQ1	CANT1	0.2620066998	4.046497	1.493656e+00	1.828547e-01	7.059780e-01	-4.540511186	FALSE	FALSE
Q6P0N0	MIS18BP1	0.4186552236	4.018582	1.340399e+00	2.257519e-01	7.364666e-01	-4.540630626	FALSE	FALSE
Q9NPA0	EMC7	-0.3871085235	4.026031	-1.470597e+00	1.887939e-01	7.082554e-01	-4.541162836	FALSE	FALSE
Q9UL54	TAOK2	-0.2582707001	4.051414	-1.369242e+00	2.170445e-01	7.287541e-01	-4.543463753	FALSE	FALSE
P25098	GRK2	-0.1313422716	4.056526	-2.050937e+00	8.320687e-02	5.849181e-01	-4.544018063	FALSE	FALSE
Q9BRX9	WDR83	0.2102181306	4.051842	1.632931e+00	1.505202e-01	6.800681e-01	-4.544833047	FALSE	FALSE
Q8NHP6	MOSPD2	-0.3188881428	4.038500	-1.371541e+00	2.163634e-01	7.287541e-01	-4.545731691	FALSE	FALSE
O00562	PITPNM1	0.5391813999	3.980672	1.268901e+00	2.486851e-01	7.461336e-01	-4.545835924	FALSE	FALSE
O43660	PLRG1	0.1372061307	4.056318	1.990859e+00	9.063380e-02	5.952509e-01	-4.546784954	FALSE	FALSE
P62701	RPS4X	-0.3309794221	4.041944	-2.510111e+00	4.348077e-02	4.806110e-01	-4.547717591	FALSE	FALSE
Q14126	DSG2	-0.2076773555	4.054603	-1.458901e+00	1.918737e-01	7.113177e-01	-4.550642406	FALSE	FALSE
Q9NV66	TYW1	0.3283702561	4.046279	1.276328e+00	2.462115e-01	7.461336e-01	-4.550733017	FALSE	FALSE
Q5VSL9	STRIP1	-0.2287705436	4.049309	-1.616856e+00	1.539573e-01	6.841625e-01	-4.551687654	FALSE	FALSE
Q9BYD1	MRPL13	-0.2023178838	4.052003	-1.761449e+00	1.255555e-01	6.491930e-01	-4.553031881	FALSE	FALSE
Q9UPU7	TBC1D2B	-0.2285786216	4.050915	-1.492698e+00	1.830978e-01	7.060397e-01	-4.553209726	FALSE	FALSE
Q9C086	INO80B	-0.2344808834	4.053067	-1.392383e+00	2.102772e-01	7.276116e-01	-4.553536831	FALSE	FALSE
Q9H5I1	SUV39H2	-0.4390211320	4.009526	-1.407985e+00	2.058223e-01	7.254057e-01	-4.553975757	FALSE	FALSE
Q96EW2	HSPBAP1	-0.2794063169	4.046986	-1.360713e+00	2.195876e-01	7.287541e-01	-4.554532871	FALSE	FALSE
P08243	ASNS	0.1175974122	4.057389	1.951799e+00	9.581419e-02	6.008108e-01	-4.554610133	FALSE	FALSE
Q01167	FOXK2	0.1404488974	4.056056	1.976047e+00	9.256450e-02	5.974880e-01	-4.554668771	FALSE	FALSE
Q9ULC3	RAB23	-0.4053615938	4.015474	-1.419206e+00	2.026715e-01	7.214390e-01	-4.554746000	FALSE	FALSE
Q96IQ9	ZNF414	-0.3338797852	4.040491	-1.299821e+00	2.385276e-01	7.448115e-01	-4.555853040	FALSE	FALSE
P63172	DYNLT1	0.4823034718	3.994520	1.386778e+00	2.118985e-01	7.276116e-01	-4.557165638	FALSE	FALSE
Q9Y5Z7	HCFC2	-0.4071646526	4.022567	-1.305378e+00	2.367411e-01	7.447280e-01	-4.558222866	FALSE	FALSE
O15344	MID1	0.3138854506	4.040390	1.347568e+00	2.235592e-01	7.337084e-01	-4.560229340	FALSE	FALSE
Q9UKG9	CROT	-0.4044426901	4.020738	-1.277435e+00	2.458445e-01	7.461336e-01	-4.560335434	FALSE	FALSE
Q8N8N7	PTGR2	0.3231043456	4.037502	1.673410e+00	1.421849e-01	6.726192e-01	-4.560961657	FALSE	FALSE
P15884	TCF4	0.3235102014	4.035351	1.667194e+00	1.434357e-01	6.726260e-01	-4.561870826	FALSE	FALSE
Q96JP5	ZFP91	-0.2166829433	4.051079	-1.551528e+00	1.687015e-01	6.933329e-01	-4.563993572	FALSE	FALSE
Q9P2G9	KLHL8	-0.3082076992	4.040406	-1.349638e+00	2.229296e-01	7.331907e-01	-4.564018912	FALSE	FALSE
O75928	PIAS2	-0.2581261676	4.051950	-1.323626e+00	2.309573e-01	7.384328e-01	-4.564836192	FALSE	FALSE
Q01650	SLC7A5	0.2086418841	4.051179	1.778091e+00	1.226305e-01	6.448994e-01	-4.566905657	FALSE	FALSE
Q5RKV6	EXOSC6	0.1119547811	4.057513	1.990151e+00	9.072511e-02	5.952509e-01	-4.567585144	FALSE	FALSE
P26572	MGAT1	-0.3437078225	4.033075	-1.315565e+00	2.334967e-01	7.396030e-01	-4.567935791	FALSE	FALSE
P42338	PIK3CB	-0.2847397953	4.041941	-1.420097e+00	2.024231e-01	7.214390e-01	-4.568270562	FALSE	FALSE
P84077	ARF1	-0.2088128501	4.053023	-2.832504e+00	2.785273e-02	4.282853e-01	-4.568568545	FALSE	FALSE
Q9BYJ9	YTHDF1	0.1578195721	4.055515	1.758044e+00	1.261623e-01	6.491930e-01	-4.569107891	FALSE	FALSE
Q8N5I9	C12orf45	-0.2748317375	4.043591	-1.837161e+00	1.127741e-01	6.343928e-01	-4.570755542	FALSE	FALSE
Q6DKI1	RPL7L1	-0.2945836390	4.041978	-1.363563e+00	2.187349e-01	7.287541e-01	-4.570795652	FALSE	FALSE
Q53GL0	PLEKHO1	-0.2894133442	4.040463	-1.673464e+00	1.421740e-01	6.726192e-01	-4.571000467	FALSE	FALSE
Q14671	PUM1	0.1056559689	4.057652	2.049231e+00	8.340906e-02	5.849181e-01	-4.572627336	FALSE	FALSE
P48454	PPP3CC	0.3004471514	4.037290	1.477812e+00	1.869166e-01	7.082554e-01	-4.572770406	FALSE	FALSE
Q15904	ATP6AP1	-0.3496047201	4.029399	-1.545098e+00	1.702222e-01	6.933821e-01	-4.572873788	FALSE	FALSE
P19474	TRIM21	0.2200384975	4.050044	1.681281e+00	1.406161e-01	6.703193e-01	-4.573468482	FALSE	FALSE
P20585	MSH3	-0.2177598122	4.050737	-1.572336e+00	1.638670e-01	6.924522e-01	-4.574319039	FALSE	FALSE
P53367	ARFIP1	0.1604035988	4.055200	1.790512e+00	1.204906e-01	6.417907e-01	-4.574451560	FALSE	FALSE
P31641	SLC6A6	-0.3120787528	4.037370	-1.440875e+00	1.967102e-01	7.132254e-01	-4.574898313	FALSE	FALSE
Q7Z698	SPRED2	0.3897664094	4.026103	1.244485e+00	2.569705e-01	7.531810e-01	-4.575221100	FALSE	FALSE
O00522	KRIT1	0.2465532583	4.047499	1.505921e+00	1.797661e-01	7.032261e-01	-4.575753007	FALSE	FALSE
P52333	JAK3	0.2000923544	4.053172	1.518026e+00	1.767655e-01	7.022140e-01	-4.576546491	FALSE	FALSE
Q5SQI0	ATAT1	-0.3103149198	4.035971	-1.441393e+00	1.965697e-01	7.132254e-01	-4.576893984	FALSE	FALSE
Q8NAV1	PRPF38A	-0.0979352861	4.057832	-2.127233e+00	7.465061e-02	5.741650e-01	-4.577096473	FALSE	FALSE
Q8ND82	ZNF280C	0.3681058550	4.027340	1.390888e+00	2.107085e-01	7.276116e-01	-4.578559752	FALSE	FALSE
Q8IWZ6	BBS7	0.4808586083	3.996408	1.274850e+00	2.467018e-01	7.461336e-01	-4.578778744	FALSE	FALSE
P13796	LCP1	0.2017518728	4.053692	3.102736e+00	1.936016e-02	3.974661e-01	-4.578795327	FALSE	FALSE
Q6IEG0	SNRNP48	0.2421179842	4.047925	1.534072e+00	1.728595e-01	6.969172e-01	-4.578816598	FALSE	FALSE
Q14643	ITPR1	-0.2889605165	4.046114	-1.283542e+00	2.438292e-01	7.461336e-01	-4.580053138	FALSE	FALSE
Q99941	ATF6B	0.3824553745	4.029095	1.220365e+00	2.653890e-01	7.566767e-01	-4.581051247	FALSE	FALSE
P15924	DSP	0.4166952805	4.013932	1.356810e+00	2.207602e-01	7.307047e-01	-4.582213046	FALSE	FALSE
P51571	SSR4	-0.2395543126	4.048773	-2.013890e+00	8.771126e-02	5.906968e-01	-4.582631127	FALSE	FALSE
Q9C099	LRRCC1	-0.3518731907	4.026997	-1.325058e+00	2.305088e-01	7.384328e-01	-4.583151351	FALSE	FALSE
P13056	NR2C1	0.4425976953	4.009434	1.273749e+00	2.470679e-01	7.461336e-01	-4.583755253	FALSE	FALSE
Q6XQN6	NAPRT	0.4348226498	4.006718	1.416124e+00	2.035323e-01	7.223431e-01	-4.584407988	FALSE	FALSE
Q6IN84	MRM1	-0.2633454830	4.045158	-1.517199e+00	1.769691e-01	7.022140e-01	-4.585051525	FALSE	FALSE
Q16667	CDKN3	-0.6029909891	3.951391	-1.439775e+00	1.970090e-01	7.132254e-01	-4.585188031	FALSE	FALSE
Q01082	SPTBN1	0.1956405194	4.053309	2.555952e+00	4.078564e-02	4.738758e-01	-4.585796532	FALSE	FALSE
Q9UBV8	PEF1	0.2154796303	4.050901	2.090129e+00	7.869458e-02	5.792273e-01	-4.586317403	FALSE	FALSE
Q9H1P3	OSBPL2	-0.2977467219	4.040556	-1.326687e+00	2.299996e-01	7.383552e-01	-4.586745597	FALSE	FALSE
Q8TF40	FNIP1	0.6858028705	3.925542	1.242301e+00	2.577233e-01	7.536747e-01	-4.587460243	FALSE	FALSE
Q9H4L5	OSBPL3	0.2921039187	4.040889	1.404064e+00	2.069338e-01	7.255838e-01	-4.588746922	FALSE	FALSE
Q9Y2R2	PTPN22	0.2904798867	4.046278	1.256807e+00	2.527597e-01	7.494591e-01	-4.590085401	FALSE	FALSE
Q9H9H4	VPS37B	0.4123924110	4.015005	1.274909e+00	2.466823e-01	7.461336e-01	-4.590143802	FALSE	FALSE
P21926	CD9	-0.2305641892	4.048518	-1.675597e+00	1.417472e-01	6.725961e-01	-4.592510221	FALSE	FALSE
Q9UBM7	DHCR7	-0.1978623562	4.052218	-2.033336e+00	8.531721e-02	5.897147e-01	-4.593959490	FALSE	FALSE
Q9P0M9	MRPL27	-0.2818699436	4.042126	-1.825033e+00	1.147325e-01	6.396209e-01	-4.594289391	FALSE	FALSE
P30048	PRDX3	0.1734296343	4.054503	2.659899e+00	3.530400e-02	4.544560e-01	-4.595003747	FALSE	FALSE
O94992	HEXIM1	0.3623409436	4.028310	1.715459e+00	1.339941e-01	6.620887e-01	-4.595158273	FALSE	FALSE
Q8N960	CEP120	0.5349970551	3.973320	1.187780e+00	2.771369e-01	7.682830e-01	-4.595505384	FALSE	FALSE
Q92673	SORL1	0.2042693838	4.055279	1.372421e+00	2.161034e-01	7.287541e-01	-4.596459753	FALSE	FALSE
Q9UKA9	PTBP2	0.4567383869	4.024589	2.338690e+00	5.532192e-02	5.155638e-01	-4.597114727	FALSE	FALSE
Q15390	MTFR1	-0.5862500527	3.961230	-1.254831e+00	2.534310e-01	7.494706e-01	-4.598258189	FALSE	FALSE
Q8N9R8	SCAI	0.2014046692	4.053468	1.461035e+00	1.913083e-01	7.108022e-01	-4.598347890	FALSE	FALSE
Q14103	HNRNPD	0.1098207393	4.057390	3.138621e+00	1.846094e-02	3.938918e-01	-4.599391519	FALSE	FALSE
P78549	NTHL1	-0.2465321184	4.048229	-1.387976e+00	2.115510e-01	7.276116e-01	-4.599736415	FALSE	FALSE
Q9H981	ACTR8	-0.1935171455	4.054648	-1.447849e+00	1.948261e-01	7.132254e-01	-4.600214598	FALSE	FALSE
Q96IK1	BOD1	-0.3776999390	4.025998	-1.255365e+00	2.532494e-01	7.494706e-01	-4.601267291	FALSE	FALSE
Q8IY95	TMEM192	-0.2402193819	4.048289	-1.440078e+00	1.969267e-01	7.132254e-01	-4.601342635	FALSE	FALSE
Q96CG3	TIFA	-0.1807125225	4.053881	-1.628284e+00	1.515062e-01	6.802037e-01	-4.601345892	FALSE	FALSE
O75352	MPDU1	-0.5084269294	3.990036	-1.357645e+00	2.205089e-01	7.307047e-01	-4.603014710	FALSE	FALSE
Q8WVK7	SKA2	-0.3543503831	4.027373	-1.496712e+00	1.820806e-01	7.049909e-01	-4.604226793	FALSE	FALSE
Q8WY36	BBX	0.2812201912	4.041248	1.472421e+00	1.883175e-01	7.082554e-01	-4.607534243	FALSE	FALSE
Q16881	TXNRD1	0.2419546937	4.050220	2.507451e+00	4.364277e-02	4.806110e-01	-4.607651565	FALSE	FALSE
Q4AC94	C2CD3	0.3551032775	4.030698	1.178353e+00	2.806169e-01	7.709777e-01	-4.608229612	FALSE	FALSE
A0MZ66	SHTN1	0.2442423633	4.047498	1.405583e+00	2.065026e-01	7.254057e-01	-4.611431977	FALSE	FALSE
P50995	ANXA11	0.0748591601	4.058284	2.367049e+00	5.315278e-02	5.073994e-01	-4.612276880	FALSE	FALSE
Q96GY3	LIN37	0.2471634227	4.046816	1.484774e+00	1.851216e-01	7.082554e-01	-4.613245321	FALSE	FALSE
Q15020	SART3	0.1340882456	4.056179	2.095530e+00	7.809244e-02	5.774437e-01	-4.615892948	FALSE	FALSE
P48651	PTDSS1	-0.3986076018	4.018395	-1.488385e+00	1.841968e-01	7.080817e-01	-4.616523381	FALSE	FALSE
Q9P016	THYN1	0.1546063693	4.055165	2.080514e+00	7.977824e-02	5.797428e-01	-4.617004425	FALSE	FALSE
O43521	BCL2L11	-0.3124042545	4.037149	-1.272404e+00	2.475155e-01	7.461336e-01	-4.618604904	FALSE	FALSE
Q8TBC4	UBA3	0.1786408885	4.053610	1.979473e+00	9.211434e-02	5.961873e-01	-4.618767476	FALSE	FALSE
Q9UHK0	NUFIP1	-0.1550586281	4.056159	-1.613499e+00	1.546843e-01	6.850232e-01	-4.619327723	FALSE	FALSE
Q03426	MVK	-0.2136250062	4.052601	-1.391605e+00	2.105014e-01	7.276116e-01	-4.619934545	FALSE	FALSE
Q9NX14	NDUFB11	-0.3538665841	4.037637	-2.173011e+00	6.995006e-02	5.593459e-01	-4.620023282	FALSE	FALSE
Q9UPW0	FOXJ3	-0.1913799728	4.053002	-1.570095e+00	1.643814e-01	6.933329e-01	-4.621036221	FALSE	FALSE
Q9H3R0	KDM4C	0.2918324015	4.042613	1.237726e+00	2.593062e-01	7.546101e-01	-4.621192660	FALSE	FALSE
Q96QF0	RAB3IP	0.2173120286	4.052202	1.371304e+00	2.164337e-01	7.287541e-01	-4.621612696	FALSE	FALSE
Q8WUF5	PPP1R13L	0.4575883822	3.995099	1.172024e+00	2.829739e-01	7.715683e-01	-4.621694826	FALSE	FALSE
Q8NI08	NCOA7	0.2106340264	4.052748	1.394905e+00	2.095511e-01	7.276116e-01	-4.621992337	FALSE	FALSE
Q15776	ZKSCAN8	-0.4088625845	4.008660	-1.169118e+00	2.840618e-01	7.715683e-01	-4.622551867	FALSE	FALSE
Q6EEV4	POLR2M	-0.3120726241	4.037304	-1.592088e+00	1.593984e-01	6.880698e-01	-4.622769904	FALSE	FALSE
Q9UGP8	SEC63	-0.2117651613	4.050427	-1.579083e+00	1.623276e-01	6.915890e-01	-4.623847335	FALSE	FALSE
Q8NFF5	FLAD1	-0.2986265455	4.037382	-1.393520e+00	2.099497e-01	7.276116e-01	-4.624149718	FALSE	FALSE
Q8WXF1	PSPC1	0.0924643019	4.057813	2.293546e+00	5.896533e-02	5.248392e-01	-4.624594310	FALSE	FALSE
Q96HA8	WDYHV1	-0.2696291179	4.046127	-1.265358e+00	2.498728e-01	7.474449e-01	-4.624829883	FALSE	FALSE
Q9Y4G8	RAPGEF2	0.2710454154	4.045872	1.263160e+00	2.506120e-01	7.474449e-01	-4.628856353	FALSE	FALSE
Q92574	TSC1	0.2525650956	4.050271	1.232657e+00	2.610696e-01	7.566767e-01	-4.628934296	FALSE	FALSE
P13747	HLA-E	0.3244530765	4.033831	1.247268e+00	2.560143e-01	7.519567e-01	-4.629383664	FALSE	FALSE
Q9Y2D5	AKAP2	0.2783076731	4.044405	1.973519e+00	9.289819e-02	5.980220e-01	-4.629707412	FALSE	FALSE
Q9NP87	POLM	-0.2915982714	4.041467	-1.235934e+00	2.599284e-01	7.553598e-01	-4.630800066	FALSE	FALSE
Q01196	RUNX1	0.0969078219	4.057705	2.227018e+00	6.479009e-02	5.501847e-01	-4.630833230	FALSE	FALSE
Q9H098	FAM107B	0.2000371948	4.052429	1.499930e+00	1.812689e-01	7.046700e-01	-4.631969239	FALSE	FALSE
Q9Y664	KPTN	0.3210755827	4.034519	1.433669e+00	1.986746e-01	7.143285e-01	-4.631997891	FALSE	FALSE
Q14558	PRPSAP1	-0.1758463515	4.053903	-1.701909e+00	1.365827e-01	6.689587e-01	-4.632299269	FALSE	FALSE
Q08117	TLE5	-0.3575932503	4.025877	-1.527924e+00	1.743464e-01	6.969372e-01	-4.632567179	FALSE	FALSE
Q9BT25	HAUS8	-0.1541301520	4.055864	-1.643571e+00	1.482852e-01	6.772640e-01	-4.633245421	FALSE	FALSE
O75323	NIPSNAP2	0.1511639823	4.055289	2.104212e+00	7.713418e-02	5.770551e-01	-4.633280088	FALSE	FALSE
Q13610	PWP1	0.2469947400	4.048911	2.204257e+00	6.691561e-02	5.538581e-01	-4.633895602	FALSE	FALSE
Q969H6	POP5	-0.3077892169	4.036227	-1.323070e+00	2.311317e-01	7.384328e-01	-4.633937728	FALSE	FALSE
P53350	PLK1	-0.2533332746	4.047176	-1.309675e+00	2.353678e-01	7.419098e-01	-4.635233708	FALSE	FALSE
Q96E29	MTERF3	0.1811065737	4.054791	1.467327e+00	1.896503e-01	7.084274e-01	-4.635740077	FALSE	FALSE
P30520	ADSS2	0.1667056085	4.054655	2.359952e+00	5.368724e-02	5.102751e-01	-4.635924281	FALSE	FALSE
Q9Y248	GINS2	-0.1323318013	4.056358	-1.962196e+00	9.440719e-02	6.008108e-01	-4.636597385	FALSE	FALSE
P11274	BCR	-0.1817081993	4.055947	-1.394296e+00	2.097263e-01	7.276116e-01	-4.636695644	FALSE	FALSE
Q7Z7A1	CNTRL	-0.2305174995	4.052185	-1.262508e+00	2.508317e-01	7.474449e-01	-4.637718533	FALSE	FALSE
Q9H9J4	USP42	-0.5164564025	3.967914	-1.218170e+00	2.661667e-01	7.566767e-01	-4.637922949	FALSE	FALSE
Q9ULG1	INO80	-0.3031333100	4.041971	-1.139664e+00	2.952886e-01	7.829527e-01	-4.638277351	FALSE	FALSE
P19404	NDUFV2	0.2048954834	4.052021	2.350833e+00	5.438213e-02	5.117435e-01	-4.638415563	FALSE	FALSE
Q9Y291	MRPS33	-0.5675085014	3.928760	-1.113121e+00	3.057207e-01	7.930953e-01	-4.638588849	FALSE	FALSE
Q96PV6	LENG8	-0.2566128381	4.044281	-1.483531e+00	1.854410e-01	7.082554e-01	-4.640196806	FALSE	FALSE
Q969H8	MYDGF	0.1108815347	4.057260	2.098216e+00	7.779475e-02	5.770551e-01	-4.640355757	FALSE	FALSE
Q9ULD4	BRPF3	0.3818836305	4.016986	1.225717e+00	2.635009e-01	7.566767e-01	-4.640846426	FALSE	FALSE
P04183	TK1	-0.2371672850	4.046941	-1.580956e+00	1.619026e-01	6.907250e-01	-4.640950502	FALSE	FALSE
Q04760	GLO1	0.1377960281	4.056250	2.741191e+00	3.156088e-02	4.379072e-01	-4.641257401	FALSE	FALSE
Q9BSY4	CHCHD5	-0.3334957893	4.029237	-1.328104e+00	2.295572e-01	7.381934e-01	-4.641838076	FALSE	FALSE
P18621	RPL17	-0.1123821516	4.057141	-2.647543e+00	3.591284e-02	4.544560e-01	-4.642484370	FALSE	FALSE
P30793	GCH1	-0.2392927075	4.046997	-1.487356e+00	1.844599e-01	7.082166e-01	-4.642578373	FALSE	FALSE
Q96AQ6	PBXIP1	0.3084689912	4.036298	1.244345e+00	2.570188e-01	7.531810e-01	-4.643399296	FALSE	FALSE
Q5XUX1	FBXW9	-0.2830019149	4.040704	-1.254448e+00	2.535612e-01	7.494706e-01	-4.643732325	FALSE	FALSE
O96005	CLPTM1	-0.2558852008	4.044462	-1.547417e+00	1.696723e-01	6.933329e-01	-4.643745142	FALSE	FALSE
O94819	KBTBD11	0.1747501859	4.054056	1.641666e+00	1.486830e-01	6.772640e-01	-4.644640615	FALSE	FALSE
Q9BT09	CNPY3	0.1985422248	4.051918	1.949779e+00	9.609001e-02	6.009009e-01	-4.645076260	FALSE	FALSE
Q8NEM7	SUPT20H	-0.2390041916	4.048599	-1.337305e+00	2.267042e-01	7.366405e-01	-4.645289911	FALSE	FALSE
Q9H993	ARMT1	-0.2265786335	4.049100	-1.667941e+00	1.432847e-01	6.726260e-01	-4.646100818	FALSE	FALSE
Q9P2R3	ANKFY1	0.1830166731	4.053460	1.589503e+00	1.599767e-01	6.883184e-01	-4.646977667	FALSE	FALSE
P30740	SERPINB1	-0.5104916113	3.955881	-1.093044e+00	3.138124e-01	7.947159e-01	-4.647123747	FALSE	FALSE
Q8WWK9	CKAP2	0.3277914203	4.031916	1.215255e+00	2.672026e-01	7.584053e-01	-4.647227686	FALSE	FALSE
O95835	LATS1	0.2802490376	4.040792	1.329810e+00	2.290259e-01	7.381934e-01	-4.647289798	FALSE	FALSE
Q92698	RAD54L	0.3338134692	4.030201	1.226342e+00	2.632813e-01	7.566767e-01	-4.647838136	FALSE	FALSE
Q8N0Y2	ZNF444	0.2263884133	4.052717	1.239279e+00	2.587677e-01	7.540125e-01	-4.649442856	FALSE	FALSE
Q92802	N4BP2L2	-0.2516748894	4.048289	-1.247723e+00	2.558581e-01	7.519567e-01	-4.649606644	FALSE	FALSE
Q9NYL4	FKBP11	0.2805994936	4.041462	1.551569e+00	1.686917e-01	6.933329e-01	-4.650009406	FALSE	FALSE
O60294	LCMT2	-0.4082315249	4.018692	-1.682179e+00	1.404382e-01	6.703193e-01	-4.650778494	FALSE	FALSE
O60318	MCM3AP	0.1849693496	4.055159	1.387531e+00	2.116800e-01	7.276116e-01	-4.651900092	FALSE	FALSE
Q9NRX5	SERINC1	0.2325885781	4.050866	1.260111e+00	2.516409e-01	7.484211e-01	-4.652286666	FALSE	FALSE
P48426	PIP4K2A	0.1949711489	4.052029	1.701426e+00	1.366759e-01	6.689587e-01	-4.652521202	FALSE	FALSE
Q8N6M0	OTUD6B	0.2893383553	4.042275	1.891624e+00	1.043763e-01	6.202704e-01	-4.652712285	FALSE	FALSE
Q8IVW6	ARID3B	0.2568441319	4.045573	1.283972e+00	2.436876e-01	7.461336e-01	-4.653174078	FALSE	FALSE
Q9C0B0	UNK	0.2042296462	4.051799	1.474178e+00	1.878600e-01	7.082554e-01	-4.653494310	FALSE	FALSE
P18754	RCC1	0.1842794007	4.053764	2.513672e+00	4.326486e-02	4.806110e-01	-4.653562816	FALSE	FALSE
Q13107	USP4	0.1815260320	4.053296	1.608875e+00	1.556912e-01	6.850232e-01	-4.653991889	FALSE	FALSE
Q9BY41	HDAC8	0.3728495649	4.015654	1.220673e+00	2.652802e-01	7.566767e-01	-4.654108006	FALSE	FALSE
Q96QE3	ATAD5	-0.3828482044	4.014574	-1.063769e+00	3.259252e-01	7.998016e-01	-4.654164332	FALSE	FALSE
Q8IZM8	ZNF654	0.3169711566	4.034468	1.211180e+00	2.686564e-01	7.584053e-01	-4.654354978	FALSE	FALSE
Q8ND56	LSM14A	-0.3164430053	4.037548	-1.875908e+00	1.067343e-01	6.261259e-01	-4.655272211	FALSE	FALSE
Q6ZW49	PAXIP1	-0.1779937801	4.054188	-1.542421e+00	1.708590e-01	6.941568e-01	-4.655959353	FALSE	FALSE
Q9P2K6	KLHL42	-0.3004812799	4.034812	-1.291484e+00	2.412299e-01	7.448790e-01	-4.655960582	FALSE	FALSE
Q9BRQ6	CHCHD6	0.2905018055	4.039295	1.334237e+00	2.276521e-01	7.372309e-01	-4.656999489	FALSE	FALSE
Q9BSK4	FEM1A	-0.2671690677	4.049828	-1.099325e+00	3.112621e-01	7.939808e-01	-4.657883449	FALSE	FALSE
Q9BXW6	OSBPL1A	-0.2567353678	4.046460	-1.223332e+00	2.643408e-01	7.566767e-01	-4.657920793	FALSE	FALSE
P39687	ANP32A	-0.0968577512	4.057718	-3.102417e+00	1.936835e-02	3.974661e-01	-4.658084580	FALSE	FALSE
Q86XP1	DGKH	-0.2958050077	4.040157	-1.141552e+00	2.945579e-01	7.829527e-01	-4.658206806	FALSE	FALSE
Q9C073	FAM117A	-0.2347694737	4.050002	-1.275413e+00	2.465148e-01	7.461336e-01	-4.660413072	FALSE	FALSE
Q96K49	TMEM87B	0.3572354998	4.024362	1.050041e+00	3.317347e-01	8.029847e-01	-4.660714057	FALSE	FALSE
O75449	KATNA1	0.1500099473	4.056017	1.623407e+00	1.525476e-01	6.813307e-01	-4.662281948	FALSE	FALSE
Q8TBZ6	TRMT10A	-0.2728864722	4.041570	-1.278367e+00	2.455361e-01	7.461336e-01	-4.662337556	FALSE	FALSE
Q8IV38	ANKMY2	0.2383716868	4.047988	1.317176e+00	2.329874e-01	7.396030e-01	-4.663286622	FALSE	FALSE
Q9UIF7	MUTYH	-0.2415662986	4.047142	-1.304712e+00	2.369544e-01	7.448115e-01	-4.665063651	FALSE	FALSE
Q86T82	USP37	-0.3039298921	4.036535	-1.218862e+00	2.659214e-01	7.566767e-01	-4.665962911	FALSE	FALSE
O75570	MTRF1	0.3166045422	4.034983	1.117368e+00	3.040310e-01	7.904312e-01	-4.666151428	FALSE	FALSE
Q8NHQ9	DDX55	-0.2388388447	4.047216	-1.446524e+00	1.951826e-01	7.132254e-01	-4.667066391	FALSE	FALSE
Q6DD87	ZNF787	-0.2013189862	4.054120	-1.298944e+00	2.388105e-01	7.448115e-01	-4.667870328	FALSE	FALSE
Q9NX20	MRPL16	-0.2250840785	4.048658	-1.759585e+00	1.258873e-01	6.491930e-01	-4.668159794	FALSE	FALSE
Q9UBV2	SEL1L	0.1910689371	4.053556	1.419510e+00	2.025867e-01	7.214390e-01	-4.668365856	FALSE	FALSE
Q5T4S7	UBR4	-0.1178411562	4.057617	-1.740340e+00	1.293631e-01	6.570937e-01	-4.668893487	FALSE	FALSE
Q0ZGT2	NEXN	0.2696801305	4.042333	1.446704e+00	1.951341e-01	7.132254e-01	-4.668972463	FALSE	FALSE
O94889	KLHL18	-0.4724729159	3.990357	-1.177789e+00	2.808264e-01	7.709777e-01	-4.669639282	FALSE	FALSE
Q96EK7	FAM120B	-0.2118426928	4.052315	-1.294162e+00	2.403590e-01	7.448790e-01	-4.670871164	FALSE	FALSE
Q9Y4G6	TLN2	-0.4040504230	4.013602	-1.323695e+00	2.309358e-01	7.384328e-01	-4.670887410	FALSE	FALSE
O75486	SUPT3H	-0.3513837945	4.025476	-1.216625e+00	2.667154e-01	7.573791e-01	-4.671308515	FALSE	FALSE
P06729	CD2	-0.1770380643	4.053764	-1.572809e+00	1.637587e-01	6.924522e-01	-4.671371119	FALSE	FALSE
Q9NP77	SSU72	-0.3110636554	4.039064	-1.906585e+00	1.021793e-01	6.160492e-01	-4.671491771	FALSE	FALSE
Q12824	SMARCB1	0.1431010889	4.055749	1.913217e+00	1.012201e-01	6.139140e-01	-4.671724342	FALSE	FALSE
A7KAX9	ARHGAP32	0.2217349178	4.052916	1.207011e+00	2.701511e-01	7.588157e-01	-4.671866584	FALSE	FALSE
Q9NV88	INTS9	-0.1535688816	4.055609	-1.659245e+00	1.450503e-01	6.736121e-01	-4.673543373	FALSE	FALSE
Q9H0R1	AP5M1	0.4441831568	3.995524	1.161953e+00	2.867595e-01	7.735658e-01	-4.673689232	FALSE	FALSE
Q9UGC7	MTRF1L	-0.2949623288	4.038932	-1.079042e+00	3.195591e-01	7.976363e-01	-4.673812628	FALSE	FALSE
Q99608	NDN	-0.2452965243	4.048646	-1.207234e+00	2.700707e-01	7.588157e-01	-4.674186355	FALSE	FALSE
Q13426	XRCC4	0.2376366245	4.047781	1.795516e+00	1.196388e-01	6.410578e-01	-4.674247017	FALSE	FALSE
O43502	RAD51C	-0.1628543113	4.054763	-1.645073e+00	1.479723e-01	6.772640e-01	-4.675618954	FALSE	FALSE
P61026	RAB10	0.1030162973	4.057563	2.048126e+00	8.354037e-02	5.849181e-01	-4.675791228	FALSE	FALSE
Q14232	EIF2B1	0.0926834322	4.058117	1.952433e+00	9.572783e-02	6.008108e-01	-4.676022884	FALSE	FALSE
Q8IWE5	PLEKHM2	0.2784105836	4.041099	1.182561e+00	2.790590e-01	7.692991e-01	-4.676219675	FALSE	FALSE
P11182	DBT	0.1535122330	4.055517	1.627594e+00	1.516532e-01	6.802037e-01	-4.676597427	FALSE	FALSE
Q96PP9	GBP4	0.3329771074	4.029867	1.298926e+00	2.388163e-01	7.448115e-01	-4.677248605	FALSE	FALSE
O15235	MRPS12	0.1989474752	4.051500	1.624052e+00	1.524094e-01	6.813307e-01	-4.677256545	FALSE	FALSE
Q9Y2G3	ATP11B	0.3021422379	4.034341	1.256959e+00	2.527081e-01	7.494591e-01	-4.677520623	FALSE	FALSE
O15550	KDM6A	-0.2348009176	4.051311	-1.157774e+00	2.883426e-01	7.742279e-01	-4.677838803	FALSE	FALSE
A9UHW6	MIF4GD	0.3404443163	4.026277	1.264644e+00	2.501127e-01	7.474449e-01	-4.678281879	FALSE	FALSE
O60524	NEMF	-0.2155807152	4.051304	-1.298542e+00	2.389403e-01	7.448115e-01	-4.679329173	FALSE	FALSE
Q9HBM0	VEZT	0.3482420273	4.022998	1.083017e+00	3.179190e-01	7.965274e-01	-4.680849317	FALSE	FALSE
Q9NZZ3	CHMP5	0.2279800504	4.048633	1.822924e+00	1.150765e-01	6.401561e-01	-4.680892526	FALSE	FALSE
Q9NSI8	SAMSN1	-0.2559916850	4.044178	-1.341945e+00	2.252775e-01	7.364666e-01	-4.682350393	FALSE	FALSE
P04156	PRNP	0.2877632676	4.037338	1.382088e+00	2.132638e-01	7.279781e-01	-4.682785719	FALSE	FALSE
Q9BYV8	CEP41	0.1951879925	4.052047	1.887888e+00	1.049321e-01	6.223835e-01	-4.683531938	FALSE	FALSE
Q3B7T1	EDRF1	0.2052460217	4.053929	1.235384e+00	2.601195e-01	7.555620e-01	-4.684390541	FALSE	FALSE
Q9UGU5	HMGXB4	-0.3486281773	4.020653	-1.034649e+00	3.383472e-01	8.051578e-01	-4.684701460	FALSE	FALSE
Q9NVI7	ATAD3A	0.2016297662	4.051867	2.082910e+00	7.950681e-02	5.797428e-01	-4.684784035	FALSE	FALSE
Q9NSU2	TREX1	-0.3612399648	4.013854	-1.100114e+00	3.109429e-01	7.939808e-01	-4.684943875	FALSE	FALSE
Q99550	MPHOSPH9	0.2726943480	4.042042	1.194378e+00	2.747230e-01	7.666772e-01	-4.685458883	FALSE	FALSE
O60888	CUTA	-0.3795781141	4.033254	-2.233780e+00	6.417202e-02	5.479303e-01	-4.686668385	FALSE	FALSE
Q8NEJ9	NGDN	-0.2338593613	4.047038	-1.469711e+00	1.890257e-01	7.082554e-01	-4.687130260	FALSE	FALSE
Q6DKK2	TTC19	0.3750158585	4.018124	1.271084e+00	2.479559e-01	7.461336e-01	-4.688842754	FALSE	FALSE
Q8TF05	PPP4R1	0.1540489042	4.055995	1.532505e+00	1.732373e-01	6.969172e-01	-4.688855150	FALSE	FALSE
P08240	SRPRA	-0.1647296529	4.054551	-1.619894e+00	1.533020e-01	6.830004e-01	-4.688893250	FALSE	FALSE
Q01081	U2AF1	0.1379897629	4.056340	2.823452e+00	2.819874e-02	4.282853e-01	-4.689086428	FALSE	FALSE
Q96BS2	TESC	-0.3075190060	4.038274	-1.641142e+00	1.487926e-01	6.772640e-01	-4.689255422	FALSE	FALSE
Q9Y4W2	LAS1L	-0.1669147716	4.054215	-1.770053e+00	1.240349e-01	6.491930e-01	-4.690418573	FALSE	FALSE
P13473	LAMP2	0.3242144487	4.036072	1.930699e+00	9.873417e-02	6.094943e-01	-4.690589295	FALSE	FALSE
Q7Z3E5	ARMC9	0.3500055643	4.021346	9.661803e-01	3.690427e-01	8.167040e-01	-4.690708904	FALSE	FALSE
Q8NB78	KDM1B	-0.2029961808	4.052991	-1.291887e+00	2.410984e-01	7.448790e-01	-4.691026701	FALSE	FALSE
Q04637	EIF4G1	0.0745205073	4.058215	2.431072e+00	4.857374e-02	4.957871e-01	-4.692014612	FALSE	FALSE
Q13126	MTAP	0.1419112043	4.055773	2.317273e+00	5.702056e-02	5.197919e-01	-4.692754113	FALSE	FALSE
P07738	BPGM	0.1861530003	4.052246	1.697410e+00	1.374530e-01	6.701082e-01	-4.693071725	FALSE	FALSE
Q9UEU0	VTI1B	-0.1787778872	4.054130	-1.469798e+00	1.890028e-01	7.082554e-01	-4.693600693	FALSE	FALSE
Q7Z6V5	ADAT2	0.2785955051	4.039440	1.321578e+00	2.316003e-01	7.384328e-01	-4.693605988	FALSE	FALSE
Q9P281	BAHCC1	-0.3998095185	4.003095	-1.068896e+00	3.237768e-01	7.987617e-01	-4.694231447	FALSE	FALSE
Q14241	ELOA	0.3868366696	4.006961	1.145421e+00	2.930652e-01	7.809760e-01	-4.696152699	FALSE	FALSE
Q8IYA6	CKAP2L	0.4045844446	4.010568	1.180010e+00	2.800027e-01	7.708135e-01	-4.696198603	FALSE	FALSE
P00966	ASS1	0.1434447642	4.055821	2.375795e+00	5.250177e-02	5.073994e-01	-4.696465480	FALSE	FALSE
O95260	ATE1	0.2127685361	4.050458	1.384717e+00	2.124977e-01	7.276311e-01	-4.696900677	FALSE	FALSE
Q9BPX7	C7orf25	0.2628404957	4.043085	1.170912e+00	2.833899e-01	7.715683e-01	-4.698466403	FALSE	FALSE
Q9BW71	HIRIP3	0.1897977614	4.052410	1.894764e+00	1.039113e-01	6.186903e-01	-4.698717673	FALSE	FALSE
O43148	RNMT	0.1530759829	4.055078	1.877001e+00	1.065687e-01	6.261259e-01	-4.699183310	FALSE	FALSE
Q9HB40	SCPEP1	0.1632973024	4.054998	1.546708e+00	1.698402e-01	6.933329e-01	-4.699894176	FALSE	FALSE
Q8NG68	TTL	0.3695585272	4.014269	1.189075e+00	2.766615e-01	7.680786e-01	-4.700577517	FALSE	FALSE
P30679	GNA15	-0.1954185302	4.051695	-1.534439e+00	1.727711e-01	6.969172e-01	-4.702699538	FALSE	FALSE
Q9Y4K4	MAP4K5	0.2363395681	4.048311	1.189559e+00	2.764841e-01	7.680786e-01	-4.703172719	FALSE	FALSE
Q9NP92	MRPS30	-0.2800358324	4.041252	-1.651765e+00	1.465856e-01	6.764482e-01	-4.705575603	FALSE	FALSE
Q6P1M9	ARMCX5	0.2576502271	4.047133	1.011131e+00	3.486537e-01	8.071773e-01	-4.705624312	FALSE	FALSE
Q96BD8	SKA1	-0.2354181796	4.046917	-1.471642e+00	1.885210e-01	7.082554e-01	-4.707085171	FALSE	FALSE
P02792	FTL	0.3391857564	4.030064	1.520435e+00	1.761740e-01	7.022140e-01	-4.707802778	FALSE	FALSE
Q9UKL3	CASP8AP2	-0.2645194323	4.041533	-1.203133e+00	2.715475e-01	7.617800e-01	-4.708368171	FALSE	FALSE
Q9NZ01	TECR	-0.3141732078	4.038186	-1.829496e+00	1.140080e-01	6.384450e-01	-4.709026841	FALSE	FALSE
Q86WB0	ZC3HC1	0.2080544338	4.050492	1.661752e+00	1.445393e-01	6.736121e-01	-4.709043052	FALSE	FALSE
Q96K76	USP47	-0.1080578044	4.057902	-1.747735e+00	1.280167e-01	6.544012e-01	-4.709996361	FALSE	FALSE
Q8TCS8	PNPT1	0.2191707464	4.049459	1.900482e+00	1.030699e-01	6.168261e-01	-4.710410194	FALSE	FALSE
Q53T59	HS1BP3	-0.2772013930	4.037778	-1.220335e+00	2.653996e-01	7.566767e-01	-4.710846911	FALSE	FALSE
Q9HAV4	XPO5	-0.1163321812	4.057050	-1.951911e+00	9.579890e-02	6.008108e-01	-4.711347846	FALSE	FALSE
P05091	ALDH2	0.1599790501	4.056200	1.406642e+00	2.062025e-01	7.254057e-01	-4.712397375	FALSE	FALSE
P11362	FGFR1	0.4330270831	3.992176	1.118308e+00	3.036581e-01	7.904266e-01	-4.712926658	FALSE	FALSE
Q96HW7	INTS4	-0.1958146466	4.052572	-1.322266e+00	2.313842e-01	7.384328e-01	-4.714959576	FALSE	FALSE
Q9NTJ4	MAN2C1	-0.3590845342	4.012675	-1.024313e+00	3.428465e-01	8.051578e-01	-4.715345998	FALSE	FALSE
Q13625	TP53BP2	0.2374135518	4.046335	1.338231e+00	2.264190e-01	7.364666e-01	-4.716929399	FALSE	FALSE
Q9Y6V7	DDX49	-0.1916722066	4.052004	-1.480264e+00	1.862827e-01	7.082554e-01	-4.717606396	FALSE	FALSE
P42330	AKR1C3	0.2764753268	4.038367	1.387690e+00	2.116341e-01	7.276116e-01	-4.717875937	FALSE	FALSE
Q15048	LRRC14	0.2615195775	4.041421	1.274277e+00	2.468922e-01	7.461336e-01	-4.718004751	FALSE	FALSE
Q86SK9	SCD5	-0.3759589091	4.003514	-1.050857e+00	3.313868e-01	8.029847e-01	-4.720886641	FALSE	FALSE
P61163	ACTR1A	0.5323410157	4.009625	2.024013e+00	8.645664e-02	5.905788e-01	-4.723009467	FALSE	FALSE
Q9NUL5	SHFL	-0.3326328956	4.026533	-1.170274e+00	2.836288e-01	7.715683e-01	-4.723196533	FALSE	FALSE
Q13619	CUL4A	-0.1143297786	4.057269	-1.834194e+00	1.132502e-01	6.347728e-01	-4.723291759	FALSE	FALSE
Q9Y3B1	PRELID3B	-0.4549561610	3.977237	-1.022597e+00	3.435980e-01	8.051578e-01	-4.725436180	FALSE	FALSE
Q8TF01	PNISR	0.2931468931	4.038194	1.582051e+00	1.616548e-01	6.905902e-01	-4.725719116	FALSE	FALSE
Q13233	MAP3K1	0.3612237396	4.009115	1.029816e+00	3.404451e-01	8.051578e-01	-4.725758901	FALSE	FALSE
Q63HQ0	AP1AR	0.4325913768	4.003322	1.374000e+00	2.156373e-01	7.287541e-01	-4.727000174	FALSE	FALSE
O75503	CLN5	-0.3209140623	4.028333	-1.262885e+00	2.507048e-01	7.474449e-01	-4.727460461	FALSE	FALSE
Q9NQ89	C12orf4	-0.3082478915	4.026627	-9.068056e-01	3.973749e-01	8.329580e-01	-4.728141236	FALSE	FALSE
Q8NDN9	RCBTB1	0.3164968693	4.025415	1.042736e+00	3.348600e-01	8.039015e-01	-4.728915234	FALSE	FALSE
P46736	BRCC3	0.2251255551	4.048057	1.689686e+00	1.389591e-01	6.701082e-01	-4.729597308	FALSE	FALSE
Q9NQW6	ANLN	-0.2019512414	4.051363	-1.339118e+00	2.261460e-01	7.364666e-01	-4.730607040	FALSE	FALSE
O60568	PLOD3	-0.4269778010	3.989932	-1.052636e+00	3.306302e-01	8.029847e-01	-4.730623771	FALSE	FALSE
Q3T906	GNPTAB	0.3600311284	4.013033	1.045504e+00	3.336727e-01	8.029847e-01	-4.731429986	FALSE	FALSE
P32942	ICAM3	0.2093992957	4.050169	1.686825e+00	1.395210e-01	6.703193e-01	-4.731667436	FALSE	FALSE
Q96RT7	TUBGCP6	-0.2246138180	4.048313	-1.247465e+00	2.559468e-01	7.519567e-01	-4.731946985	FALSE	FALSE
P08575	PTPRC	0.1247743301	4.056538	2.179763e+00	6.928266e-02	5.593001e-01	-4.731955818	FALSE	FALSE
Q12800	TFCP2	0.2916450600	4.040111	1.701801e+00	1.366036e-01	6.689587e-01	-4.733390197	FALSE	FALSE
O43542	XRCC3	-0.1759186391	4.053566	-1.473180e+00	1.881199e-01	7.082554e-01	-4.734323766	FALSE	FALSE
Q8TDQ7	GNPDA2	0.2545313344	4.042854	1.261955e+00	2.510184e-01	7.476426e-01	-4.734570846	FALSE	FALSE
Q8IWF2	FOXRED2	-0.2160758129	4.049315	-1.290516e+00	2.415454e-01	7.448790e-01	-4.735364644	FALSE	FALSE
Q9UBS4	DNAJB11	0.2539907240	4.045945	1.845188e+00	1.114959e-01	6.300098e-01	-4.735539108	FALSE	FALSE
Q96BR6	ZNF669	0.3599564884	4.012175	1.096550e+00	3.123867e-01	7.944805e-01	-4.735586181	FALSE	FALSE
O95870	ABHD16A	-0.2162060025	4.049233	-1.308394e+00	2.357765e-01	7.428216e-01	-4.735804802	FALSE	FALSE
Q9Y620	RAD54B	-0.2208352130	4.049220	-1.269081e+00	2.486250e-01	7.461336e-01	-4.735994505	FALSE	FALSE
P14151	SELL	0.2460694743	4.043874	1.176340e+00	2.813649e-01	7.709777e-01	-4.736503072	FALSE	FALSE
Q9UNN5	FAF1	0.1415867870	4.055649	1.982382e+00	9.173381e-02	5.960710e-01	-4.736646904	FALSE	FALSE
Q16594	TAF9	-0.1281154782	4.056834	-1.678508e+00	1.411668e-01	6.712578e-01	-4.737044512	FALSE	FALSE
P06213	INSR	0.4044562793	3.983785	8.778083e-01	4.117951e-01	8.411826e-01	-4.737136895	FALSE	FALSE
Q9BRR9	ARHGAP9	-0.3392105976	4.014617	-1.052114e+00	3.308519e-01	8.029847e-01	-4.738110224	FALSE	FALSE
Q14997	PSME4	-0.1973265301	4.051574	-1.326664e+00	2.300069e-01	7.383552e-01	-4.738840491	FALSE	FALSE
Q6DN90	IQSEC1	-0.3129675854	4.020663	-8.834649e-01	4.089520e-01	8.395131e-01	-4.739655713	FALSE	FALSE
O00716	E2F3	-0.3116738106	4.033765	-1.405199e+00	2.066114e-01	7.254057e-01	-4.741029260	FALSE	FALSE
Q9NVR5	DNAAF2	0.2960367156	4.029183	9.112726e-01	3.951876e-01	8.315795e-01	-4.742146132	FALSE	FALSE
Q6IC98	GRAMD4	-0.2059130395	4.052024	-1.179604e+00	2.801530e-01	7.708858e-01	-4.742521200	FALSE	FALSE
P48736	PIK3CG	-0.1643586298	4.054841	-1.457075e+00	1.923585e-01	7.113177e-01	-4.743395311	FALSE	FALSE
O14618	CCS	0.2584235605	4.043382	1.471670e+00	1.885136e-01	7.082554e-01	-4.744748586	FALSE	FALSE
Q9NZC9	SMARCAL1	-0.1777834209	4.054665	-1.291762e+00	2.411393e-01	7.448790e-01	-4.744911613	FALSE	FALSE
Q2M1P5	KIF7	0.2302378173	4.046782	1.249749e+00	2.551643e-01	7.519567e-01	-4.745166748	FALSE	FALSE
Q8WZ60	KLHL6	0.2470600266	4.044779	8.037107e-01	4.503860e-01	8.563493e-01	-4.745470387	FALSE	FALSE
O75122	CLASP2	-0.1366199192	4.056153	-1.694727e+00	1.379743e-01	6.701082e-01	-4.746663764	FALSE	FALSE
Q15004	PCLAF	-0.2397437261	4.048777	-2.134546e+00	7.387864e-02	5.704716e-01	-4.746984787	FALSE	FALSE
Q15750	TAB1	-0.1553144348	4.054756	-1.664912e+00	1.438974e-01	6.730372e-01	-4.750607196	FALSE	FALSE
Q5VSY0	GKAP1	-0.2196623506	4.050320	-1.066874e+00	3.246226e-01	7.988337e-01	-4.750676181	FALSE	FALSE
P20592	MX2	-0.3550435178	3.998462	-9.277134e-01	3.872154e-01	8.309996e-01	-4.752910884	FALSE	FALSE
Q9BQF6	SENP7	-0.3842648151	4.008464	-1.107738e+00	3.078731e-01	7.930953e-01	-4.752933656	FALSE	FALSE
Q9HCL2	GPAM	-0.2969865621	4.027156	-9.461532e-01	3.784202e-01	8.241976e-01	-4.753239920	FALSE	FALSE
Q99575	POP1	-0.1877657696	4.052509	-1.355439e+00	2.211734e-01	7.316733e-01	-4.755319578	FALSE	FALSE
Q9NSK0	KLC4	0.2003747470	4.050712	1.619488e+00	1.533894e-01	6.830004e-01	-4.755620346	FALSE	FALSE
Q96A19	CCDC102A	-0.2509816003	4.042910	-1.107957e+00	3.077851e-01	7.930953e-01	-4.756444304	FALSE	FALSE
Q86U44	METTL3	0.1689584603	4.053572	1.623274e+00	1.525760e-01	6.813307e-01	-4.756842593	FALSE	FALSE
Q8IZA0	KIAA0319L	-0.2417904504	4.044983	-9.764886e-01	3.642866e-01	8.146495e-01	-4.757155295	FALSE	FALSE
Q6NW29	RWDD4	0.3493713900	4.034148	1.838758e+00	1.125186e-01	6.336048e-01	-4.758084633	FALSE	FALSE
Q6KCM7	SLC25A25	-0.2718211384	4.036329	-1.160204e+00	2.874210e-01	7.742279e-01	-4.758102392	FALSE	FALSE
O43164	PJA2	-0.2877168895	4.035962	-1.273545e+00	2.471357e-01	7.461336e-01	-4.758582722	FALSE	FALSE
P13612	ITGA4	-0.1198268763	4.056734	-1.999219e+00	8.956179e-02	5.941473e-01	-4.759929652	FALSE	FALSE
Q96C19	EFHD2	0.1415320437	4.055566	1.994360e+00	9.018328e-02	5.952509e-01	-4.760381797	FALSE	FALSE
Q15633	TARBP2	0.1993910126	4.050814	1.438395e+00	1.973843e-01	7.136598e-01	-4.760508651	FALSE	FALSE
Q08999	RBL2	0.2545890874	4.040754	9.766263e-01	3.642234e-01	8.146495e-01	-4.761147263	FALSE	FALSE
Q15742	NAB2	0.2701616267	4.038397	1.052057e+00	3.308760e-01	8.029847e-01	-4.761528984	FALSE	FALSE
Q96JC9	EAF1	-0.2254782874	4.048618	-1.040974e+00	3.356169e-01	8.039015e-01	-4.762064757	FALSE	FALSE
Q92769	HDAC2	-0.1958646126	4.052110	-2.029675e+00	8.576288e-02	5.897147e-01	-4.762160504	FALSE	FALSE
Q9HAW4	CLSPN	-0.1594664946	4.055290	-1.419056e+00	2.027133e-01	7.214390e-01	-4.762309785	FALSE	FALSE
P20339	RAB5A	-0.1112087784	4.057065	-2.122184e+00	7.518827e-02	5.741650e-01	-4.763217719	FALSE	FALSE
Q8IWT6	LRRC8A	-0.2433393806	4.043812	-1.047864e+00	3.326633e-01	8.029847e-01	-4.763366353	FALSE	FALSE
Q9HCI6	KIAA1586	0.2868626558	4.028841	9.130560e-01	3.943169e-01	8.315795e-01	-4.763940647	FALSE	FALSE
Q9P2R6	RERE	-0.2221702793	4.048044	-1.134033e+00	2.974764e-01	7.835225e-01	-4.764383943	FALSE	FALSE
P09693	CD3G	-0.1828318648	4.052779	-1.853740e+00	1.101498e-01	6.294083e-01	-4.764402187	FALSE	FALSE
O75400	PRPF40A	0.1890850102	4.052255	1.913380e+00	1.011967e-01	6.139140e-01	-4.764519148	FALSE	FALSE
Q96B23	C18orf25	0.2150246166	4.048798	1.383052e+00	2.129827e-01	7.276311e-01	-4.764583651	FALSE	FALSE
Q9P2K8	EIF2AK4	-0.1872577309	4.053376	-1.226245e+00	2.633150e-01	7.566767e-01	-4.764693861	FALSE	FALSE
O00458	IFRD1	0.4037019460	3.985754	9.688743e-01	3.677951e-01	8.161125e-01	-4.765783585	FALSE	FALSE
Q3YEC7	RABL6	0.1502979742	4.055032	1.792528e+00	1.201468e-01	6.410578e-01	-4.765826909	FALSE	FALSE
Q9H267	VPS33B	0.1576379249	4.055269	1.437079e+00	1.977429e-01	7.141599e-01	-4.768097851	FALSE	FALSE
Q9Y448	KNSTRN	-0.1532441646	4.055140	-1.585620e+00	1.608490e-01	6.897897e-01	-4.768540521	FALSE	FALSE
Q96QD9	FYTTD1	-0.4450875495	3.978330	-1.014554e+00	3.471383e-01	8.069333e-01	-4.769071756	FALSE	FALSE
Q8N720	ZNF655	-0.2881971225	4.021514	-8.679938e-01	4.167628e-01	8.425528e-01	-4.769983621	FALSE	FALSE
Q8N490	PNKD	-0.2097751945	4.049628	-1.611419e+00	1.551364e-01	6.850232e-01	-4.770029279	FALSE	FALSE
Q86YS7	C2CD5	0.1296021080	4.056744	1.608251e+00	1.558274e-01	6.850232e-01	-4.770855231	FALSE	FALSE
O15197	EPHB6	0.2570096304	4.038982	9.307260e-01	3.857679e-01	8.294770e-01	-4.772586561	FALSE	FALSE
Q9BSF8	BTBD10	0.3770050910	3.999254	1.052262e+00	3.307891e-01	8.029847e-01	-4.772961876	FALSE	FALSE
O43683	BUB1	-0.2151675935	4.048695	-1.455859e+00	1.926821e-01	7.113177e-01	-4.773347168	FALSE	FALSE
Q16566	CAMK4	-0.2358433844	4.045300	-1.118965e+00	3.033979e-01	7.900801e-01	-4.773398913	FALSE	FALSE
O43505	B4GAT1	-0.3451173398	4.002108	-9.502637e-01	3.764807e-01	8.221619e-01	-4.773727911	FALSE	FALSE
P51513	NOVA1	0.2956313532	4.029716	1.029647e+00	3.405185e-01	8.051578e-01	-4.774023084	FALSE	FALSE
Q02952	AKAP12	0.2351087515	4.040381	7.524365e-01	4.785496e-01	8.646798e-01	-4.774102421	FALSE	FALSE
Q5VVJ2	MYSM1	-0.2109794245	4.050401	-1.068787e+00	3.238223e-01	7.987617e-01	-4.774411837	FALSE	FALSE
Q9H6U8	ALG9	-0.2152425617	4.048237	-1.290448e+00	2.415674e-01	7.448790e-01	-4.774472244	FALSE	FALSE
Q9Y4E5	ZNF451	0.2014098399	4.052636	1.032304e+00	3.393639e-01	8.051578e-01	-4.774674183	FALSE	FALSE
Q15853	USF2	0.6830342119	3.942550	1.476754e+00	1.871909e-01	7.082554e-01	-4.776181240	FALSE	FALSE
Q8N2G8	GHDC	-0.2483740149	4.037906	-7.875483e-01	4.591354e-01	8.566137e-01	-4.778377186	FALSE	FALSE
Q9H1U4	MEGF9	0.4561544061	3.960227	9.793135e-01	3.629916e-01	8.145361e-01	-4.778814509	FALSE	FALSE
Q96S82	UBL7	-0.2170089422	4.048252	-1.220097e+00	2.654838e-01	7.566767e-01	-4.779051336	FALSE	FALSE
Q7Z392	TRAPPC11	-0.2354130263	4.044459	-1.270393e+00	2.481866e-01	7.461336e-01	-4.779205046	FALSE	FALSE
Q6UWZ7	ABRAXAS1	-0.2335302400	4.045586	-1.187191e+00	2.773531e-01	7.682830e-01	-4.779785373	FALSE	FALSE
Q9Y276	BCS1L	-0.2225839783	4.046717	-1.242389e+00	2.576928e-01	7.536747e-01	-4.781362365	FALSE	FALSE
Q9BRG1	VPS25	-0.2699600980	4.045475	-2.019173e+00	8.705417e-02	5.905788e-01	-4.782143056	FALSE	FALSE
O75419	CDC45	-0.1841100263	4.051863	-1.608605e+00	1.557501e-01	6.850232e-01	-4.782355557	FALSE	FALSE
Q9H7Z6	KAT8	-0.2080256981	4.049583	-1.502108e+00	1.807212e-01	7.033668e-01	-4.782598805	FALSE	FALSE
Q02880	TOP2B	-0.1324058930	4.056058	-1.861512e+00	1.089403e-01	6.282731e-01	-4.782899832	FALSE	FALSE
Q07889	SOS1	-0.2568381936	4.038870	-1.087966e+00	3.158868e-01	7.958425e-01	-4.783044167	FALSE	FALSE
Q9GZM8	NDEL1	0.3045162259	4.033554	1.349695e+00	2.229123e-01	7.331907e-01	-4.783377214	FALSE	FALSE
Q96P11	NSUN5	-0.1845794394	4.051948	-1.488385e+00	1.841969e-01	7.080817e-01	-4.784075899	FALSE	FALSE
O15372	EIF3H	0.0962189523	4.057602	2.198497e+00	6.746472e-02	5.556056e-01	-4.784303841	FALSE	FALSE
Q2M296	MTHFSD	0.2413488687	4.044019	1.140911e+00	2.948057e-01	7.829527e-01	-4.784540804	FALSE	FALSE
Q8WW59	SPRYD4	0.1773916482	4.054542	1.186757e+00	2.775127e-01	7.683827e-01	-4.784613167	FALSE	FALSE
P40121	CAPG	0.1391285204	4.055696	1.988797e+00	9.090016e-02	5.952509e-01	-4.784653259	FALSE	FALSE
Q99490	AGAP2	0.1937209071	4.051764	1.270030e+00	2.483076e-01	7.461336e-01	-4.784705994	FALSE	FALSE
P09211	GSTP1	0.1865650213	4.054368	2.976580e+00	2.291559e-02	4.222449e-01	-4.784779071	FALSE	FALSE
Q9BQ24	ZFYVE21	-0.3012238104	4.031218	-1.247734e+00	2.558544e-01	7.519567e-01	-4.785354575	FALSE	FALSE
A0A075B6N2	TRBV20-1	-0.5798295109	3.989821	-1.929203e+00	9.894448e-02	6.095529e-01	-4.785588518	FALSE	FALSE
Q9Y5R8	TRAPPC1	-0.2184372213	4.047822	-1.421597e+00	2.020057e-01	7.214390e-01	-4.786373930	FALSE	FALSE
Q9Y2U9	KLHDC2	-0.2038243020	4.050185	-1.173718e+00	2.823415e-01	7.711049e-01	-4.787348274	FALSE	FALSE
Q99729	HNRNPAB	0.1295414234	4.056576	2.718005e+00	3.258366e-02	4.412636e-01	-4.787379203	FALSE	FALSE
P20839	IMPDH1	0.1287611100	4.056393	1.759886e+00	1.258337e-01	6.491930e-01	-4.787610652	FALSE	FALSE
P13674	P4HA1	-0.2206940128	4.047313	-1.440454e+00	1.968246e-01	7.132254e-01	-4.787710493	FALSE	FALSE
Q9H6E4	CCDC134	0.1464833246	4.055630	1.547647e+00	1.696178e-01	6.933329e-01	-4.787933702	FALSE	FALSE
Q96QE5	TEFM	-0.2325252584	4.043921	-9.548289e-01	3.743356e-01	8.210965e-01	-4.788474403	FALSE	FALSE
P14621	ACYP2	-0.1681141001	4.053615	-1.728295e+00	1.315853e-01	6.597282e-01	-4.788510811	FALSE	FALSE
Q8WUD4	CCDC12	0.2171812531	4.050065	2.006407e+00	8.865031e-02	5.918908e-01	-4.788889524	FALSE	FALSE
Q9BVI0	PHF20	-0.1779595665	4.054945	-1.131167e+00	2.985954e-01	7.848072e-01	-4.791327250	FALSE	FALSE
Q13395	TARBP1	-0.1532401516	4.056249	-1.314433e+00	2.338552e-01	7.396030e-01	-4.791887962	FALSE	FALSE
Q96Q15	SMG1	-0.1717744251	4.054226	-1.291507e+00	2.412223e-01	7.448790e-01	-4.792174983	FALSE	FALSE
Q96AG3	SLC25A46	0.3390307033	4.019045	1.122436e+00	3.020252e-01	7.893140e-01	-4.792394454	FALSE	FALSE
Q9BRA0	NAA38	0.3960663841	4.015705	1.434730e+00	1.983844e-01	7.143285e-01	-4.794351756	FALSE	FALSE
P31146	CORO1A	0.2298020951	4.051811	2.823996e+00	2.817780e-02	4.282853e-01	-4.794553084	FALSE	FALSE
P42331	ARHGAP25	0.1249548042	4.057378	1.512038e+00	1.782440e-01	7.032261e-01	-4.794834847	FALSE	FALSE
Q49MG5	MAP9	-0.3170133538	4.022709	-1.073266e+00	3.219545e-01	7.976363e-01	-4.795157053	FALSE	FALSE
Q5TCZ1	SH3PXD2A	0.3406496053	4.007616	9.776907e-01	3.637351e-01	8.146495e-01	-4.795211174	FALSE	FALSE
O75787	ATP6AP2	-0.2196577168	4.046750	-1.223727e+00	2.642016e-01	7.566767e-01	-4.795784083	FALSE	FALSE
P51587	BRCA2	-0.2178437794	4.047121	-1.238736e+00	2.589560e-01	7.540125e-01	-4.795849796	FALSE	FALSE
P0DPD7	EEF1AKMT4	-0.2344545170	4.044112	-1.123879e+00	3.014561e-01	7.893140e-01	-4.795901442	FALSE	FALSE
P62750	RPL23A	-0.2716352832	4.048876	-2.873589e+00	2.633828e-02	4.282853e-01	-4.796158413	FALSE	FALSE
P52435	POLR2J	-0.4391132092	4.011724	-1.641692e+00	1.486776e-01	6.772640e-01	-4.796200334	FALSE	FALSE
P30101	PDIA3	0.1299481789	4.056498	2.720386e+00	3.247701e-02	4.412636e-01	-4.797030797	FALSE	FALSE
Q9Y6R9	CCDC61	-0.2393057515	4.042524	-1.157900e+00	2.882949e-01	7.742279e-01	-4.797382780	FALSE	FALSE
Q9Y6I8	PXMP4	-0.3541076036	3.959087	-7.016479e-01	5.076076e-01	8.751398e-01	-4.798582310	FALSE	FALSE
Q9UQ84	EXO1	0.3005089996	4.016670	8.984149e-01	4.015081e-01	8.351226e-01	-4.798629071	FALSE	FALSE
Q8IV53	DENND1C	0.2475291833	4.041491	1.138860e+00	2.955999e-01	7.829527e-01	-4.799713509	FALSE	FALSE
Q15468	STIL	-0.2381368657	4.042274	-9.972257e-01	3.548640e-01	8.107886e-01	-4.799840839	FALSE	FALSE
Q8NI77	KIF18A	-0.2997942205	4.016646	-8.563142e-01	4.227318e-01	8.434708e-01	-4.800407871	FALSE	FALSE
Q9NQG6	MIEF1	0.2094161978	4.049610	9.723303e-01	3.661994e-01	8.156752e-01	-4.800909953	FALSE	FALSE
Q9NVW2	RLIM	0.2313679590	4.044704	1.074852e+00	3.212956e-01	7.976363e-01	-4.801005961	FALSE	FALSE
Q9H115	NAPB	-0.2362374428	4.040538	-9.011768e-01	4.001441e-01	8.341468e-01	-4.801220857	FALSE	FALSE
Q8ND04	SMG8	0.1435883555	4.055868	1.516133e+00	1.772318e-01	7.022140e-01	-4.801417527	FALSE	FALSE
Q8IVH2	FOXP4	0.3333054015	4.023694	1.189591e+00	2.764726e-01	7.680786e-01	-4.802483896	FALSE	FALSE
Q15642	TRIP10	0.2545842054	4.039196	1.044199e+00	3.342319e-01	8.033974e-01	-4.804106211	FALSE	FALSE
Q8IVV7	GID4	-0.2935163682	4.031284	-1.153404e+00	2.900058e-01	7.769035e-01	-4.804615847	FALSE	FALSE
Q9H173	SIL1	0.2251480191	4.045178	9.778355e-01	3.636687e-01	8.146495e-01	-4.804686652	FALSE	FALSE
Q9BZM5	ULBP2	0.2128259467	4.048532	1.010299e+00	3.490231e-01	8.071773e-01	-4.804788187	FALSE	FALSE
Q6P9H5	GIMAP6	0.2173588426	4.047510	1.256569e+00	2.528405e-01	7.494591e-01	-4.806359868	FALSE	FALSE
Q8TD31	CCHCR1	0.2764571080	4.024063	8.487700e-01	4.266204e-01	8.434708e-01	-4.806431807	FALSE	FALSE
Q96AQ8	MCUR1	-0.1832636656	4.052299	-1.298467e+00	2.389644e-01	7.448115e-01	-4.807060614	FALSE	FALSE
Q6PI98	INO80C	0.2962365970	4.032869	1.372067e+00	2.162080e-01	7.287541e-01	-4.807185873	FALSE	FALSE
O95319	CELF2	0.0670031322	4.058406	2.251028e+00	6.262271e-02	5.383994e-01	-4.807637529	FALSE	FALSE
Q9NRG0	CHRAC1	0.2637204011	4.045043	1.981719e+00	9.182030e-02	5.960710e-01	-4.808201355	FALSE	FALSE
Q9NZ09	UBAP1	-0.2431403760	4.044921	-1.530925e+00	1.736191e-01	6.969172e-01	-4.808523964	FALSE	FALSE
Q9UL25	RAB21	0.1781972656	4.052949	1.914702e+00	1.010066e-01	6.139140e-01	-4.808753700	FALSE	FALSE
Q8NCE2	MTMR14	0.1848508687	4.052652	1.201744e+00	2.720493e-01	7.624250e-01	-4.809061731	FALSE	FALSE
Q8TBB5	KLHDC4	0.1769708431	4.052702	1.387565e+00	2.116703e-01	7.276116e-01	-4.809252519	FALSE	FALSE
Q7Z7H8	MRPL10	-0.2723698324	4.043099	-1.821291e+00	1.153434e-01	6.401561e-01	-4.810427671	FALSE	FALSE
Q8NBN3	TMEM87A	0.2629713013	4.038812	1.195090e+00	2.744634e-01	7.664260e-01	-4.810532826	FALSE	FALSE
P53794	SLC5A3	0.2918325476	4.019159	9.195628e-01	3.911522e-01	8.309996e-01	-4.810636122	FALSE	FALSE
P07199	CENPB	-0.1670277005	4.054660	-1.264073e+00	2.503048e-01	7.474449e-01	-4.811241245	FALSE	FALSE
Q96BW9	TAMM41	-0.2569646487	4.037163	-1.032603e+00	3.392340e-01	8.051578e-01	-4.811454126	FALSE	FALSE
Q8WVX9	FAR1	-0.1859989306	4.051619	-1.395878e+00	2.092717e-01	7.276116e-01	-4.811950333	FALSE	FALSE
Q9H3H1	TRIT1	0.2615697156	4.035392	1.010308e+00	3.490191e-01	8.071773e-01	-4.812596419	FALSE	FALSE
Q86VP1	TAX1BP1	-0.1531977960	4.055996	-1.296357e+00	2.396470e-01	7.448228e-01	-4.812710275	FALSE	FALSE
Q16854	DGUOK	0.2800638346	4.036606	1.382838e+00	2.130451e-01	7.276311e-01	-4.813170819	FALSE	FALSE
O96013	PAK4	0.2847822595	4.034693	1.225958e+00	2.634162e-01	7.566767e-01	-4.814091806	FALSE	FALSE
Q6NVV7	CDPF1	0.3113892479	4.029883	1.247382e+00	2.559750e-01	7.519567e-01	-4.814264929	FALSE	FALSE
P49662	CASP4	-0.1771806722	4.052602	-1.443105e+00	1.961060e-01	7.132254e-01	-4.814774378	FALSE	FALSE
Q15397	PUM3	-0.1600548548	4.054206	-1.719540e+00	1.332236e-01	6.616008e-01	-4.815578466	FALSE	FALSE
Q8N9N5	BANP	-0.2019584264	4.049314	-1.269520e+00	2.484782e-01	7.461336e-01	-4.817037528	FALSE	FALSE
Q9H6H4	REEP4	0.3611024408	4.007824	1.071455e+00	3.227088e-01	7.982325e-01	-4.817091992	FALSE	FALSE
Q14689	DIP2A	0.2456277788	4.040671	1.253160e+00	2.539996e-01	7.496969e-01	-4.817410205	FALSE	FALSE
P30622	CLIP1	0.1576610207	4.055119	1.338706e+00	2.262726e-01	7.364666e-01	-4.819151040	FALSE	FALSE
Q9HBG6	IFT122	0.2029865692	4.049355	1.095633e+00	3.127593e-01	7.944805e-01	-4.820727403	FALSE	FALSE
O75113	N4BP1	0.1670936061	4.054122	1.292770e+00	2.408114e-01	7.448790e-01	-4.821569201	FALSE	FALSE
Q8TCD5	NT5C	-0.3232608878	4.020372	-1.076764e+00	3.205022e-01	7.976363e-01	-4.821866881	FALSE	FALSE
Q7Z5U6	WDR53	0.3345278648	3.977841	7.173781e-01	4.984854e-01	8.717520e-01	-4.822201255	FALSE	FALSE
Q96B36	AKT1S1	-0.1740938565	4.054014	-1.169651e+00	2.838622e-01	7.715683e-01	-4.822314667	FALSE	FALSE
Q8N183	NDUFAF2	0.2210527726	4.048425	1.802947e+00	1.183847e-01	6.410578e-01	-4.822317886	FALSE	FALSE
Q96EZ8	MCRS1	-0.2212911977	4.044798	-1.091035e+00	3.146316e-01	7.956426e-01	-4.822319906	FALSE	FALSE
Q7RTV0	PHF5A	0.1882091452	4.052909	2.245142e+00	6.314711e-02	5.414102e-01	-4.822651300	FALSE	FALSE
Q15696	ZRSR2	0.2300818669	4.042143	8.953219e-01	4.030398e-01	8.355977e-01	-4.822759403	FALSE	FALSE
Q8N3D4	EHBP1L1	-0.3366781167	4.021348	-1.279500e+00	2.451613e-01	7.461336e-01	-4.823666984	FALSE	FALSE
P05198	EIF2S1	0.1117288684	4.057022	2.382064e+00	5.204014e-02	5.066209e-01	-4.826224065	FALSE	FALSE
Q9Y253	POLH	0.2035707036	4.049296	1.005177e+00	3.513025e-01	8.087764e-01	-4.826674420	FALSE	FALSE
P82673	MRPS35	0.1821523815	4.052370	1.612074e+00	1.549938e-01	6.850232e-01	-4.826882177	FALSE	FALSE
Q8IU60	DCP2	0.2143905472	4.049215	1.715532e+00	1.339803e-01	6.620887e-01	-4.827173527	FALSE	FALSE
Q9UL33	TRAPPC2L	-0.1600801451	4.054098	-1.584872e+00	1.610175e-01	6.897897e-01	-4.827481768	FALSE	FALSE
Q9NVX0	HAUS2	0.2206907673	4.045825	1.178501e+00	2.805619e-01	7.709777e-01	-4.827685626	FALSE	FALSE
A6NHQ2	FBLL1	-0.3941837838	4.033928	-2.446432e+00	4.753740e-02	4.951390e-01	-4.828141038	FALSE	FALSE
P28482	MAPK1	0.1333401923	4.056026	2.166050e+00	7.064490e-02	5.593996e-01	-4.828204946	FALSE	FALSE
Q96N11	C7orf26	-0.2182144189	4.047380	-1.316600e+00	2.331695e-01	7.396030e-01	-4.828320190	FALSE	FALSE
Q6ZNB6	NFXL1	-0.2659553999	4.038364	-1.299246e+00	2.387130e-01	7.448115e-01	-4.828524180	FALSE	FALSE
O95297	MPZL1	0.2187273135	4.047349	1.418474e+00	2.028757e-01	7.214390e-01	-4.828887985	FALSE	FALSE
P78536	ADAM17	0.2421299522	4.033076	8.249645e-01	4.390609e-01	8.506813e-01	-4.829681407	FALSE	FALSE
Q8NEN9	PDZD8	-0.2254193176	4.044047	-1.101886e+00	3.102274e-01	7.939808e-01	-4.830380663	FALSE	FALSE
Q5VTE6	ANGEL2	-0.2114757814	4.046211	-9.995100e-01	3.538379e-01	8.107886e-01	-4.830968839	FALSE	FALSE
Q9NQ88	TIGAR	-0.1229938902	4.057439	-1.471444e+00	1.885726e-01	7.082554e-01	-4.831269194	FALSE	FALSE
Q16891	IMMT	0.2487442869	4.049083	2.339524e+00	5.525685e-02	5.155638e-01	-4.831289370	FALSE	FALSE
Q9P0P8	MTRES1	0.1924871335	4.050535	1.209564e+00	2.692349e-01	7.584053e-01	-4.831475732	FALSE	FALSE
Q8N9M5	TMEM102	0.2759560643	4.012070	7.636772e-01	4.722739e-01	8.612534e-01	-4.831531944	FALSE	FALSE
Q8IY47	KBTBD2	-0.2098363996	4.044376	-8.050256e-01	4.496794e-01	8.557871e-01	-4.831840666	FALSE	FALSE
Q8WV92	MITD1	-0.3276831685	4.027637	-1.327045e+00	2.298877e-01	7.383552e-01	-4.831845098	FALSE	FALSE
Q13315	ATM	-0.2000750665	4.049371	-8.796558e-01	4.108650e-01	8.403872e-01	-4.832336262	FALSE	FALSE
Q96T21	SECISBP2	0.2532699482	4.017465	7.074650e-01	5.042214e-01	8.749165e-01	-4.833796590	FALSE	FALSE
Q96L91	EP400	-0.1399492689	4.056660	-1.354078e+00	2.215842e-01	7.325583e-01	-4.833902462	FALSE	FALSE
Q9BW83	IFT27	0.1473189046	4.055236	1.542915e+00	1.707414e-01	6.941323e-01	-4.834584296	FALSE	FALSE
Q9Y2K1	ZBTB1	0.2807721260	4.033407	1.181547e+00	2.794337e-01	7.699290e-01	-4.834598210	FALSE	FALSE
O60664	PLIN3	0.3166371437	4.041680	2.155350e+00	7.172677e-02	5.631534e-01	-4.835573384	FALSE	FALSE
Q9UHG3	PCYOX1	-0.1576984970	4.054572	-1.409366e+00	2.054323e-01	7.251374e-01	-4.835657313	FALSE	FALSE
Q1ED39	KNOP1	-0.2608922940	4.042057	-1.471449e+00	1.885714e-01	7.082554e-01	-4.836958652	FALSE	FALSE
P55771	PAX9	0.2432112913	4.022990	6.866753e-01	5.163914e-01	8.794216e-01	-4.837022008	FALSE	FALSE
Q9UNI6	DUSP12	0.2008385250	4.049268	1.336450e+00	2.269682e-01	7.367280e-01	-4.837267755	FALSE	FALSE
P62820	RAB1A	0.1775236974	4.053864	2.355125e+00	5.405390e-02	5.106368e-01	-4.837609026	FALSE	FALSE
Q9UBI9	HECA	0.2110896667	4.046089	9.679856e-01	3.682063e-01	8.164626e-01	-4.837746242	FALSE	FALSE
Q9P209	CEP72	0.2875516457	4.022351	9.217934e-01	3.900718e-01	8.309996e-01	-4.838477278	FALSE	FALSE
P20591	MX1	-0.1769192094	4.052667	-1.295737e+00	2.398478e-01	7.448790e-01	-4.839662685	FALSE	FALSE
Q5VT06	CEP350	0.3378878231	4.009763	9.412575e-01	3.807403e-01	8.252960e-01	-4.840748220	FALSE	FALSE
Q6PI47	KCTD18	-0.1897234144	4.051393	-9.933227e-01	3.566227e-01	8.111111e-01	-4.840979217	FALSE	FALSE
Q9H7F0	ATP13A3	-0.1857409888	4.051122	-7.852117e-01	4.604101e-01	8.571157e-01	-4.841230894	FALSE	FALSE
Q5TBB1	RNASEH2B	-0.1929628913	4.050804	-1.627015e+00	1.517765e-01	6.802037e-01	-4.842651777	FALSE	FALSE
Q9UBQ7	GRHPR	0.1779601202	4.052562	1.725700e+00	1.320690e-01	6.604514e-01	-4.843900495	FALSE	FALSE
O75362	ZNF217	-0.1702278350	4.053340	-1.317211e+00	2.329762e-01	7.396030e-01	-4.844576764	FALSE	FALSE
O00629	KPNA4	0.1905914866	4.052081	1.900263e+00	1.031021e-01	6.168261e-01	-4.844696354	FALSE	FALSE
Q9P0K8	FOXJ2	-0.3700137653	3.991490	-9.009800e-01	4.002412e-01	8.341468e-01	-4.845622607	FALSE	FALSE
Q9BXW9	FANCD2	-0.1275254131	4.057235	-1.415487e+00	2.037110e-01	7.223431e-01	-4.846361441	FALSE	FALSE
O14773	TPP1	0.2466214729	4.043410	1.408142e+00	2.057780e-01	7.254057e-01	-4.846634372	FALSE	FALSE
O60333	KIF1B	-0.1965892509	4.049713	-1.125118e+00	3.009681e-01	7.893140e-01	-4.846877575	FALSE	FALSE
P17026	ZNF22	-0.1568166304	4.054694	-1.339259e+00	2.261023e-01	7.364666e-01	-4.847572699	FALSE	FALSE
Q8IX12	CCAR1	0.1077572989	4.057248	1.867244e+00	1.080566e-01	6.269681e-01	-4.847946819	FALSE	FALSE
P50416	CPT1A	-0.2348899343	4.029392	-7.234695e-01	4.949823e-01	8.711240e-01	-4.848185265	FALSE	FALSE
Q5JTH9	RRP12	-0.1404089217	4.055548	-1.590086e+00	1.598461e-01	6.883184e-01	-4.848204991	FALSE	FALSE
Q96HS1	PGAM5	0.1797931852	4.053231	2.123766e+00	7.501937e-02	5.741650e-01	-4.848902357	FALSE	FALSE
Q9HBF4	ZFYVE1	0.1819151518	4.052055	1.159471e+00	2.876987e-01	7.742279e-01	-4.849122726	FALSE	FALSE
Q9HD40	SEPSECS	-0.1321336299	4.057136	-1.362968e+00	2.189126e-01	7.287541e-01	-4.849343658	FALSE	FALSE
O75438	NDUFB1	-0.2813645348	4.041560	-1.806688e+00	1.177582e-01	6.410578e-01	-4.849532529	FALSE	FALSE
Q9BXK5	BCL2L13	0.1924304266	4.050623	1.321497e+00	2.316258e-01	7.384328e-01	-4.849756373	FALSE	FALSE
Q9C0C2	TNKS1BP1	0.1720062841	4.052814	1.337863e+00	2.265322e-01	7.364666e-01	-4.850024236	FALSE	FALSE
Q96P47	AGAP3	-0.2351275320	4.010504	-6.014586e-01	5.682215e-01	9.001185e-01	-4.850036984	FALSE	FALSE
Q8WVY7	UBLCP1	-0.1937775960	4.050610	-1.605534e+00	1.564225e-01	6.857222e-01	-4.850684248	FALSE	FALSE
Q8IYT2	CMTR2	-0.2084307651	4.043795	-8.673629e-01	4.170836e-01	8.425528e-01	-4.851986729	FALSE	FALSE
Q96CS3	FAF2	0.1916685517	4.051003	1.547308e+00	1.696981e-01	6.933329e-01	-4.852875085	FALSE	FALSE
Q53H96	PYCR3	0.1142484217	4.057199	1.650179e+00	1.469131e-01	6.772640e-01	-4.853549278	FALSE	FALSE
P29728	OAS2	-0.2152050901	4.045571	-9.846534e-01	3.605536e-01	8.130633e-01	-4.853703563	FALSE	FALSE
Q15418	RPS6KA1	-0.1858673239	4.051464	-1.028252e+00	3.411262e-01	8.051578e-01	-4.855170494	FALSE	FALSE
P52209	PGD	0.0931189863	4.057657	2.387427e+00	5.164864e-02	5.064971e-01	-4.855183760	FALSE	FALSE
Q9UP95	SLC12A4	-0.3040585731	4.014004	-9.375117e-01	3.825227e-01	8.256217e-01	-4.855247583	FALSE	FALSE
Q8NC56	LEMD2	-0.2042361938	4.048725	-1.462165e+00	1.910095e-01	7.105417e-01	-4.855449681	FALSE	FALSE
Q8WZ64	ARAP2	0.2653442196	3.996978	6.424124e-01	5.429275e-01	8.915111e-01	-4.855641151	FALSE	FALSE
Q9ULJ7	ANKRD50	0.1775411578	4.052934	1.095956e+00	3.126280e-01	7.944805e-01	-4.856029092	FALSE	FALSE
Q86X27	RALGPS2	0.2398022615	4.036016	9.028134e-01	3.993374e-01	8.335600e-01	-4.857099208	FALSE	FALSE
Q9UK23	NAGPA	0.2361510062	3.936262	3.791695e-01	7.168293e-01	9.385341e-01	-4.857993079	FALSE	FALSE
Q86WT1	TTC30A	-0.2511941060	4.024219	-7.792085e-01	4.636964e-01	8.593753e-01	-4.858008122	FALSE	FALSE
Q8WV16	DCAF4	-0.3193168244	3.985072	-7.527529e-01	4.783722e-01	8.646587e-01	-4.858346735	FALSE	FALSE
Q9H0K1	SIK2	-0.2793386233	4.015690	-8.337427e-01	4.344435e-01	8.484236e-01	-4.858601443	FALSE	FALSE
Q8IWR0	ZC3H7A	-0.1268132280	4.057318	-1.387888e+00	2.115765e-01	7.276116e-01	-4.858605909	FALSE	FALSE
P35754	GLRX	-0.1272556903	4.056266	-2.124371e+00	7.495486e-02	5.741650e-01	-4.858616943	FALSE	FALSE
Q5T013	HYI	-0.1993773636	4.047899	-9.129543e-01	3.943665e-01	8.315795e-01	-4.859198004	FALSE	FALSE
Q9UHA3	RSL24D1	0.2473885526	4.043765	1.516076e+00	1.772458e-01	7.022140e-01	-4.860299534	FALSE	FALSE
Q9NUU7	DDX19A	0.2228871436	4.049841	2.025531e+00	8.627006e-02	5.905788e-01	-4.860476617	FALSE	FALSE
Q8IUW5	RELL1	0.4240044321	3.945633	8.948362e-01	4.032807e-01	8.355977e-01	-4.860794628	FALSE	FALSE
Q14247	CTTN	-0.2172892815	4.045100	-1.051193e+00	3.312437e-01	8.029847e-01	-4.861661877	FALSE	FALSE
Q9NXF7	DCAF16	-0.2451294631	4.041176	-1.246807e+00	2.561726e-01	7.519567e-01	-4.861970013	FALSE	FALSE
Q14088	RAB33A	0.1802248121	4.052018	1.296799e+00	2.395041e-01	7.448115e-01	-4.862358619	FALSE	FALSE
O75600	GCAT	0.2165485646	4.047495	1.506207e+00	1.796947e-01	7.032261e-01	-4.862461825	FALSE	FALSE
O00287	RFXAP	0.3767249095	3.990362	9.814482e-01	3.620154e-01	8.130633e-01	-4.863059999	FALSE	FALSE
Q96SL8	FIZ1	-0.2791875739	4.011904	-7.861991e-01	4.598711e-01	8.569436e-01	-4.863235374	FALSE	FALSE
Q9ULA0	DNPEP	0.1576252201	4.054345	1.942390e+00	9.710551e-02	6.054242e-01	-4.863895926	FALSE	FALSE
Q9Y657	SPIN1	0.2234917904	4.047097	1.568502e+00	1.647480e-01	6.933329e-01	-4.865520065	FALSE	FALSE
Q9NR77	PXMP2	-0.1531381530	4.055149	-1.297497e+00	2.392781e-01	7.448115e-01	-4.865708271	FALSE	FALSE
Q8IWU2	LMTK2	0.1713044716	4.054042	9.443036e-01	3.792954e-01	8.246591e-01	-4.865774476	FALSE	FALSE
Q9H2F5	EPC1	0.1577481093	4.056262	1.015222e+00	3.468434e-01	8.065763e-01	-4.865847401	FALSE	FALSE
P48730	CSNK1D	-0.1264063574	4.056979	-1.450193e+00	1.941964e-01	7.124979e-01	-4.866190125	FALSE	FALSE
Q86UX7	FERMT3	-0.0804362268	4.058088	-2.089725e+00	7.873988e-02	5.792273e-01	-4.866225233	FALSE	FALSE
P11117	ACP2	-0.1514294847	4.056079	-1.166788e+00	2.849366e-01	7.724231e-01	-4.866228313	FALSE	FALSE
Q8IXI2	RHOT1	-0.1575787012	4.054121	-1.528787e+00	1.741369e-01	6.969372e-01	-4.866265980	FALSE	FALSE
Q8TEH3	DENND1A	0.2408719390	4.011279	6.266391e-01	5.525862e-01	8.945392e-01	-4.866609893	FALSE	FALSE
P42336	PIK3CA	-0.2010156288	4.047079	-9.581371e-01	3.727870e-01	8.199731e-01	-4.866620646	FALSE	FALSE
Q9NS56	TOPORS	-0.2149747244	4.040566	-8.530531e-01	4.244095e-01	8.434708e-01	-4.866691581	FALSE	FALSE
Q9H0F7	ARL6	-0.1468428979	4.031486	-4.183872e-01	6.893469e-01	9.323282e-01	-4.867112214	FALSE	FALSE
Q03111	MLLT1	-0.1559774299	4.054417	-1.398294e+00	2.085791e-01	7.276116e-01	-4.867265970	FALSE	FALSE
Q9BSU1	C16orf70	0.2847237967	4.023492	9.760911e-01	3.644692e-01	8.146495e-01	-4.867585694	FALSE	FALSE
Q5VYV7	SLX4IP	-0.2184477301	4.041614	-9.353406e-01	3.835588e-01	8.272419e-01	-4.868398148	FALSE	FALSE
O75915	ARL6IP5	-0.4035435625	4.022893	-1.665541e+00	1.437700e-01	6.729476e-01	-4.868657343	FALSE	FALSE
Q3MIT2	PUS10	0.2090091840	4.045096	9.000226e-01	4.007137e-01	8.342952e-01	-4.868732004	FALSE	FALSE
Q9H832	UBE2Z	-0.1130574288	4.057333	-1.605510e+00	1.564276e-01	6.857222e-01	-4.869472086	FALSE	FALSE
O75665	OFD1	-0.2062559565	4.038636	-7.388871e-01	4.861894e-01	8.686845e-01	-4.869600715	FALSE	FALSE
Q8TEP8	CEP192	0.1825137723	4.051560	1.027717e+00	3.413595e-01	8.051578e-01	-4.869711679	FALSE	FALSE
Q00403	GTF2B	0.1405366969	4.055424	1.691060e+00	1.386901e-01	6.701082e-01	-4.871702340	FALSE	FALSE
Q9NUT2	ABCB8	0.1634213210	4.054911	1.041203e+00	3.355185e-01	8.039015e-01	-4.871731699	FALSE	FALSE
Q32NB8	PGS1	-0.2406526267	4.038850	-1.005734e+00	3.510539e-01	8.085036e-01	-4.871988361	FALSE	FALSE
Q9H1Z4	WDR13	0.3970196633	3.984493	9.240589e-01	3.889768e-01	8.309996e-01	-4.873029472	FALSE	FALSE
Q9NQV6	PRDM10	-0.3701073496	3.970217	-8.351758e-01	4.336930e-01	8.484236e-01	-4.873048495	FALSE	FALSE
O95544	NADK	0.2509967093	4.029916	8.313494e-01	4.356989e-01	8.487901e-01	-4.873709614	FALSE	FALSE
Q8NCL4	GALNT6	-0.2289918132	4.044519	-1.224433e+00	2.639529e-01	7.566767e-01	-4.874554852	FALSE	FALSE
P07108	DBI	0.6050935333	3.952624	1.682606e+00	1.403537e-01	6.703193e-01	-4.875106324	FALSE	FALSE
P05165	PCCA	-0.0236459702	4.050644	-7.408808e-02	9.432028e-01	9.886003e-01	-4.875691403	FALSE	FALSE
Q9BRF8	CPPED1	-0.4248272433	3.988278	-1.093647e+00	3.135666e-01	7.947159e-01	-4.876004033	FALSE	FALSE
P48059	LIMS1	0.1671885944	4.053231	1.510483e+00	1.786298e-01	7.032261e-01	-4.876378797	FALSE	FALSE
Q49A88	CCDC14	0.2475356548	4.018905	7.222345e-01	4.956912e-01	8.713848e-01	-4.877789104	FALSE	FALSE
Q8IW45	NAXD	0.2052126957	4.046879	1.064939e+00	3.254337e-01	7.997481e-01	-4.878207527	FALSE	FALSE
Q15072	ZNF146	-0.2409182777	4.035221	-9.661459e-01	3.690586e-01	8.167040e-01	-4.878414985	FALSE	FALSE
Q9HCM1	RESF1	0.0880284782	4.035135	2.467580e-01	8.128238e-01	9.631942e-01	-4.878552200	FALSE	FALSE
P46781	RPS9	-0.2284949486	4.050168	-2.373931e+00	5.263977e-02	5.073994e-01	-4.879051674	FALSE	FALSE
P62195	PSMC5	0.0978607537	4.057488	2.189267e+00	6.835427e-02	5.577871e-01	-4.879782413	FALSE	FALSE
Q16864	ATP6V1F	-0.2587158931	4.041771	-1.546229e+00	1.699538e-01	6.933329e-01	-4.879987376	FALSE	FALSE
Q8NBQ5	HSD17B11	0.1977522702	4.047733	1.060198e+00	3.274284e-01	8.017727e-01	-4.880571968	FALSE	FALSE
Q9H1K0	RBSN	-0.1997245671	4.001325	-4.801320e-01	6.471104e-01	9.240612e-01	-4.880572766	FALSE	FALSE
Q86YV9	HPS6	0.1952558822	4.048933	1.108782e+00	3.074545e-01	7.930953e-01	-4.881002388	FALSE	FALSE
Q9ULH0	KIDINS220	0.1853613431	4.041975	6.641880e-01	5.297673e-01	8.821358e-01	-4.881566502	FALSE	FALSE
Q8N9N8	EIF1AD	-0.2821995945	4.039384	-1.601580e+00	1.572922e-01	6.864243e-01	-4.881621358	FALSE	FALSE
Q96ME1	FBXL18	-0.2276131953	4.040505	-1.029626e+00	3.405277e-01	8.051578e-01	-4.881712927	FALSE	FALSE
Q9NRK6	ABCB10	-0.2362226228	4.036256	-9.013146e-01	4.000761e-01	8.341468e-01	-4.881748541	FALSE	FALSE
Q13425	SNTB2	0.2923500218	4.025200	1.041247e+00	3.354998e-01	8.039015e-01	-4.882180756	FALSE	FALSE
O75140	DEPDC5	-0.1844222512	4.030866	-5.574738e-01	5.961564e-01	9.072198e-01	-4.882195352	FALSE	FALSE
Q86X53	ERICH1	-0.1820485261	4.050781	-9.396181e-01	3.815196e-01	8.252960e-01	-4.882372831	FALSE	FALSE
P36957	DLST	0.1757238655	4.053374	1.986756e+00	9.116455e-02	5.952509e-01	-4.882724707	FALSE	FALSE
Q5T0D9	TPRG1L	0.2030921221	4.044254	8.616378e-01	4.200033e-01	8.434708e-01	-4.883286875	FALSE	FALSE
Q99798	ACO2	0.0928678632	4.057664	2.110543e+00	7.644293e-02	5.770551e-01	-4.883377455	FALSE	FALSE
Q6ZUM4	ARHGAP27	-0.1484313960	4.055663	-1.220748e+00	2.652536e-01	7.566767e-01	-4.884345513	FALSE	FALSE
Q96E09	FAM122A	-0.2254084641	4.034940	-7.877153e-01	4.590444e-01	8.566137e-01	-4.884506696	FALSE	FALSE
A4D1P6	WDR91	0.1800998395	4.051333	1.047747e+00	3.327135e-01	8.029847e-01	-4.884869049	FALSE	FALSE
Q9NWV8	BABAM1	-0.2073203473	4.048369	-1.481545e+00	1.859523e-01	7.082554e-01	-4.885711446	FALSE	FALSE
Q7L775	EPM2AIP1	0.2105257292	4.030473	6.738562e-01	5.239896e-01	8.821358e-01	-4.886174462	FALSE	FALSE
Q6IQ32	ADNP2	-0.1662979985	4.053738	-8.495521e-01	4.262160e-01	8.434708e-01	-4.886848613	FALSE	FALSE
Q15021	NCAPD2	-0.1042604635	4.057572	-1.698740e+00	1.371951e-01	6.693913e-01	-4.886885060	FALSE	FALSE
Q9Y5S1	TRPV2	0.1169768492	4.013801	2.897152e-01	7.811956e-01	9.553909e-01	-4.887955463	FALSE	FALSE
O15164	TRIM24	0.1341415440	4.055809	1.644291e+00	1.481352e-01	6.772640e-01	-4.888143337	FALSE	FALSE
Q01844	EWSR1	-0.5898343153	4.007021	-2.556608e+00	4.074838e-02	4.738758e-01	-4.888930641	FALSE	FALSE
Q9BX59	TAPBPL	-0.1959822604	4.044799	-8.142832e-01	4.447268e-01	8.535068e-01	-4.889062121	FALSE	FALSE
O60502	OGA	0.2123263994	4.049201	1.703147e+00	1.363443e-01	6.689587e-01	-4.889461199	FALSE	FALSE
Q9BV19	C1orf50	-0.1915250169	4.048841	-1.027553e+00	3.414311e-01	8.051578e-01	-4.889477933	FALSE	FALSE
Q9NVE7	PANK4	0.1768407479	4.052042	1.208279e+00	2.696957e-01	7.585650e-01	-4.889722140	FALSE	FALSE
Q9Y2K5	R3HDM2	-0.1978438917	4.018676	-5.451933e-01	6.040939e-01	9.097260e-01	-4.889850390	FALSE	FALSE
Q330K2	NDUFAF6	0.3397407301	3.951547	6.961185e-01	5.108400e-01	8.772094e-01	-4.890000912	FALSE	FALSE
Q92581	SLC9A6	0.2540851525	4.029135	8.552029e-01	4.233029e-01	8.434708e-01	-4.890049813	FALSE	FALSE
P54259	ATN1	0.3114747427	4.002104	8.276372e-01	4.376514e-01	8.498722e-01	-4.890472013	FALSE	FALSE
Q969J2	ZKSCAN4	0.2296754881	4.036138	8.637953e-01	4.189013e-01	8.426759e-01	-4.890621434	FALSE	FALSE
O94829	IPO13	0.2314863646	4.038196	9.394187e-01	3.816144e-01	8.252960e-01	-4.891171732	FALSE	FALSE
Q92626	PXDN	0.1507560544	4.042440	5.070798e-01	6.291006e-01	9.184817e-01	-4.892167208	FALSE	FALSE
Q9Y375	NDUFAF1	-0.1286426972	4.056908	-1.370234e+00	2.167502e-01	7.287541e-01	-4.892243490	FALSE	FALSE
Q9UKM7	MAN1B1	0.1715311010	4.051005	7.858861e-01	4.600420e-01	8.569436e-01	-4.892807555	FALSE	FALSE
Q9BWH2	FUNDC2	-0.1260862021	4.056443	-2.370693e+00	5.288055e-02	5.073994e-01	-4.893591577	FALSE	FALSE
Q8WUF8	FAM172A	0.2005025207	4.047122	1.053406e+00	3.303030e-01	8.029847e-01	-4.894239592	FALSE	FALSE
O15066	KIF3B	-0.2061582431	4.032320	-6.682581e-01	5.273301e-01	8.821358e-01	-4.895776772	FALSE	FALSE
Q7L1V2	MON1B	0.2894794987	4.021355	1.027201e+00	3.415845e-01	8.051578e-01	-4.896349545	FALSE	FALSE
Q92610	ZNF592	0.1846479009	4.051012	1.297326e+00	2.393334e-01	7.448115e-01	-4.896437635	FALSE	FALSE
P29375	KDM5A	-0.1769437004	4.049457	-8.064153e-01	4.489335e-01	8.557871e-01	-4.896490382	FALSE	FALSE
Q96CV9	OPTN	-0.2454831097	3.994332	-5.727621e-01	5.863583e-01	9.052901e-01	-4.896754164	FALSE	FALSE
Q9UNE7	STUB1	0.1282912297	4.056425	1.507039e+00	1.794870e-01	7.032261e-01	-4.897105783	FALSE	FALSE
P27448	MARK3	-0.1972979690	4.049139	-1.292608e+00	2.408639e-01	7.448790e-01	-4.897352493	FALSE	FALSE
Q9BSI4	TINF2	0.2298444019	4.030849	8.026420e-01	4.509609e-01	8.563493e-01	-4.897629484	FALSE	FALSE
Q9NZB8	MOCS1	0.1996200050	4.044828	8.941028e-01	4.036447e-01	8.356556e-01	-4.897914957	FALSE	FALSE
P20936	RASA1	-0.1793715388	4.050972	-9.740497e-01	3.654076e-01	8.154378e-01	-4.898908550	FALSE	FALSE
Q8N766	EMC1	-0.1490494811	4.054706	-1.558387e+00	1.670934e-01	6.933329e-01	-4.898964758	FALSE	FALSE
Q8N344	MIER2	0.2377318293	4.000787	5.948310e-01	5.723804e-01	9.014503e-01	-4.899788726	FALSE	FALSE
Q02790	FKBP4	0.1540765150	4.055223	2.399975e+00	5.074441e-02	5.064971e-01	-4.899828604	FALSE	FALSE
Q5THK1	PRR14L	0.2512471967	4.009948	6.677428e-01	5.276382e-01	8.821358e-01	-4.900325536	FALSE	FALSE
Q9UJA3	MCM8	0.2214967714	4.014996	5.987646e-01	5.699099e-01	9.006070e-01	-4.900446052	FALSE	FALSE
Q9NQ86	TRIM36	-0.0488551579	3.983577	-9.973996e-02	9.236032e-01	9.853832e-01	-4.900859890	FALSE	FALSE
Q96ER3	SAAL1	-0.1840205720	4.051331	-1.561733e+00	1.663141e-01	6.933329e-01	-4.901169104	FALSE	FALSE
Q14938	NFIX	0.2581938055	3.989151	5.805200e-01	5.814221e-01	9.037559e-01	-4.901329623	FALSE	FALSE
Q96NB2	SFXN2	0.1270223289	4.057017	1.352191e+00	2.221552e-01	7.325583e-01	-4.901809297	FALSE	FALSE
P62851	RPS25	-0.4312581900	4.031660	-2.644947e+00	3.604218e-02	4.544560e-01	-4.902332785	FALSE	FALSE
Q9NQS1	AVEN	-0.2649296150	4.037801	-1.342539e+00	2.250955e-01	7.364178e-01	-4.902625278	FALSE	FALSE
Q96G25	MED8	0.3436448165	4.017511	1.234146e+00	2.605505e-01	7.564604e-01	-4.903681420	FALSE	FALSE
Q9BPX3	NCAPG	-0.1190378062	4.056912	-1.561046e+00	1.664737e-01	6.933329e-01	-4.903830781	FALSE	FALSE
Q7Z4L5	TTC21B	0.2242721505	4.026616	7.037492e-01	5.063827e-01	8.749710e-01	-4.904018432	FALSE	FALSE
P25963	NFKBIA	-0.2455113925	4.037764	-1.162913e+00	2.863966e-01	7.733115e-01	-4.904084729	FALSE	FALSE
Q53HC5	KLHL26	-0.2293259751	4.023308	-7.129409e-01	5.010476e-01	8.731057e-01	-4.904357225	FALSE	FALSE
Q9NUJ3	TCP11L1	-0.1618284527	4.053976	-9.054919e-01	3.980199e-01	8.333081e-01	-4.904429736	FALSE	FALSE
Q9UKR5	ERG28	-0.1950028081	4.049040	-1.227864e+00	2.627464e-01	7.566767e-01	-4.904519255	FALSE	FALSE
Q96L50	LRR1	-0.1746496850	4.051634	-9.841037e-01	3.608040e-01	8.130633e-01	-4.904983939	FALSE	FALSE
P17098	ZNF8	0.1726870866	4.051927	9.922243e-01	3.571189e-01	8.117200e-01	-4.905087380	FALSE	FALSE
Q9Y6G3	MRPL42	0.2572233463	4.003724	6.930022e-01	5.126677e-01	8.778785e-01	-4.905148094	FALSE	FALSE
Q96J84	KIRREL1	-0.1549917612	4.051615	-6.628849e-01	5.305491e-01	8.821358e-01	-4.905333704	FALSE	FALSE
O95989	NUDT3	0.1249195406	4.056308	2.015472e+00	8.751391e-02	5.906968e-01	-4.905367433	FALSE	FALSE
Q9HAZ1	CLK4	-0.3395853466	3.923744	-5.940824e-01	5.728513e-01	9.015182e-01	-4.905620411	FALSE	FALSE
Q9Y490	TLN1	0.1217193761	4.056563	2.224611e+00	6.501161e-02	5.504940e-01	-4.905929626	FALSE	FALSE
Q15560	TCEA2	0.2310458595	4.034119	8.594886e-01	4.211033e-01	8.434708e-01	-4.907467259	FALSE	FALSE
Q03001	DST	0.1597769868	4.038303	5.197119e-01	6.207511e-01	9.157130e-01	-4.908413975	FALSE	FALSE
P15822	HIVEP1	0.1547341312	3.976210	3.092622e-01	7.669478e-01	9.525371e-01	-4.908487150	FALSE	FALSE
Q9BQ90	KLHDC3	0.1819776088	4.046945	8.131753e-01	4.453175e-01	8.535068e-01	-4.908682881	FALSE	FALSE
Q9UNK9	ANGEL1	0.4025825783	3.933873	7.058320e-01	5.051705e-01	8.749710e-01	-4.909019292	FALSE	FALSE
Q9BV57	ADI1	-0.1320187050	4.055922	-1.608500e+00	1.557731e-01	6.850232e-01	-4.909524682	FALSE	FALSE
P27540	ARNT	-0.2151174791	4.042621	-9.960066e-01	3.554126e-01	8.107886e-01	-4.909591986	FALSE	FALSE
Q8WWI1	LMO7	0.1993343230	4.046577	1.027510e+00	3.414499e-01	8.051578e-01	-4.909978770	FALSE	FALSE
Q9Y6J9	TAF6L	-0.2690349010	4.026779	-9.515014e-01	3.758981e-01	8.218715e-01	-4.910304017	FALSE	FALSE
P55198	MLLT6	-0.2053902551	4.039290	-8.093656e-01	4.473528e-01	8.548247e-01	-4.910519844	FALSE	FALSE
Q96PV7	FAM193B	0.1799877975	4.032566	5.610725e-01	5.938416e-01	9.072198e-01	-4.911089710	FALSE	FALSE
P11233	RALA	-0.2416139784	4.045488	-1.718799e+00	1.333632e-01	6.616008e-01	-4.911126708	FALSE	FALSE
Q6PML9	SLC30A9	0.2036383388	4.044369	9.485518e-01	3.772875e-01	8.228404e-01	-4.911468292	FALSE	FALSE
Q02543	RPL18A	-0.1561168041	4.055232	-2.455828e+00	4.691483e-02	4.917750e-01	-4.912500335	FALSE	FALSE
P56181	NDUFV3	0.1596285374	4.053687	1.453105e+00	1.934168e-01	7.122505e-01	-4.912672362	FALSE	FALSE
O75369	FLNB	0.0833477655	4.057970	2.060900e+00	8.203564e-02	5.845556e-01	-4.913517825	FALSE	FALSE
Q96HY6	DDRGK1	0.3478663596	4.025335	1.478264e+00	1.867996e-01	7.082554e-01	-4.913660951	FALSE	FALSE
P16435	POR	-0.1208403644	4.057108	-1.419841e+00	2.024944e-01	7.214390e-01	-4.915779044	FALSE	FALSE
Q13144	EIF2B5	-0.1444040800	4.054959	-1.738919e+00	1.296233e-01	6.570937e-01	-4.916221008	FALSE	FALSE
Q9BW62	KATNAL1	0.1751537173	4.050770	9.404520e-01	3.811230e-01	8.252960e-01	-4.916658379	FALSE	FALSE
Q8TDZ2	MICAL1	0.2161392478	4.042234	9.585621e-01	3.725884e-01	8.198859e-01	-4.916869494	FALSE	FALSE
O15287	FANCG	-0.2946474442	4.003584	-7.989088e-01	4.529732e-01	8.563493e-01	-4.916954170	FALSE	FALSE
Q05086	UBE3A	0.1517859317	4.054439	1.669775e+00	1.429151e-01	6.726260e-01	-4.917664201	FALSE	FALSE
Q8WUY8	NAT14	-0.2123865307	4.043164	-1.010668e+00	3.488594e-01	8.071773e-01	-4.917834603	FALSE	FALSE
Q14318	FKBP8	-0.1836702669	4.052033	-1.809094e+00	1.173570e-01	6.410578e-01	-4.917877736	FALSE	FALSE
Q14469	HES1	-0.0037117536	4.039986	-1.130471e-02	9.913247e-01	9.977169e-01	-4.918073163	FALSE	TRUE
Q9UJY4	GGA2	-0.1687072618	4.051450	-8.878134e-01	4.067763e-01	8.372011e-01	-4.918512161	FALSE	FALSE
Q96E11	MRRF	0.1915547734	4.049902	1.338809e+00	2.262411e-01	7.364666e-01	-4.918883332	FALSE	FALSE
P53384	NUBP1	0.1499589079	4.054475	1.372502e+00	2.160794e-01	7.287541e-01	-4.919048983	FALSE	FALSE
O15254	ACOX3	-0.2036507215	4.040958	-8.435607e-01	4.293206e-01	8.444234e-01	-4.919071808	FALSE	FALSE
Q86XK3	SFR1	0.1291500393	4.055029	5.580399e-01	5.957919e-01	9.072198e-01	-4.919166501	FALSE	FALSE
Q9Y2H2	INPP5F	0.1025333297	4.038676	3.177426e-01	7.607966e-01	9.509615e-01	-4.919900329	FALSE	FALSE
P28331	NDUFS1	0.1655772246	4.054013	2.008398e+00	8.839945e-02	5.918876e-01	-4.919946414	FALSE	FALSE
P49760	CLK2	0.2338136576	4.038797	1.007385e+00	3.503183e-01	8.078409e-01	-4.920878167	FALSE	FALSE
Q8N6G5	CSGALNACT2	-0.1587846561	3.987201	-3.627319e-01	7.284889e-01	9.414319e-01	-4.920902562	FALSE	FALSE
P48506	GCLC	0.1377013859	4.055470	1.652627e+00	1.464080e-01	6.761309e-01	-4.921562172	FALSE	FALSE
Q6P2Q9	PRPF8	-0.0996103839	4.057489	-1.838776e+00	1.125157e-01	6.336048e-01	-4.921633953	FALSE	FALSE
Q9UP83	COG5	-0.1380102621	4.055563	-1.441238e+00	1.966117e-01	7.132254e-01	-4.922060785	FALSE	FALSE
P55197	MLLT10	0.1833841943	4.046985	8.511324e-01	4.253999e-01	8.434708e-01	-4.922512012	FALSE	FALSE
Q9NYB9	ABI2	0.1482621010	4.055134	1.169750e+00	2.838253e-01	7.715683e-01	-4.923678826	FALSE	FALSE
Q96CD2	PPCDC	0.3940728836	3.974677	8.694379e-01	4.160291e-01	8.425528e-01	-4.923787211	FALSE	FALSE
Q9H477	RBKS	0.2180113622	4.013551	5.913992e-01	5.745410e-01	9.015182e-01	-4.924443294	FALSE	FALSE
Q96SD1	DCLRE1C	-0.1531726195	4.045994	-5.927915e-01	5.736639e-01	9.015182e-01	-4.924669333	FALSE	FALSE
Q9Y399	MRPS2	-0.1279789426	4.056130	-1.659517e+00	1.449949e-01	6.736121e-01	-4.924771595	FALSE	FALSE
Q7RTS9	DYM	0.1708558889	4.051659	1.046754e+00	3.331379e-01	8.029847e-01	-4.924798877	FALSE	FALSE
Q99963	SH3GL3	0.1617736603	4.053469	1.053894e+00	3.300958e-01	8.029847e-01	-4.924831392	FALSE	FALSE
Q16658	FSCN1	-0.3563660667	3.884830	-5.381870e-01	6.086490e-01	9.114339e-01	-4.925445757	FALSE	FALSE
Q96Q07	BTBD9	0.0626098624	4.033592	1.800758e-01	8.626624e-01	9.710810e-01	-4.926076716	FALSE	FALSE
Q9UMN6	KMT2B	-0.1998080332	4.045859	-9.965914e-01	3.551493e-01	8.107886e-01	-4.926744302	FALSE	FALSE
Q9H3R5	CENPH	-0.1212799218	4.057108	-1.390191e+00	2.109099e-01	7.276116e-01	-4.926819444	FALSE	FALSE
Q6GYQ0	RALGAPA1	-0.1856602154	4.047880	-9.736121e-01	3.656090e-01	8.154378e-01	-4.926945135	FALSE	FALSE
Q9P0S2	COX16	-0.1457472125	4.055279	-1.244055e+00	2.571188e-01	7.531810e-01	-4.927013340	FALSE	FALSE
O94768	STK17B	-0.2093506406	4.047356	-1.263207e+00	2.505963e-01	7.474449e-01	-4.927107230	FALSE	FALSE
Q9NRM2	ZNF277	-0.2254202013	4.026483	-7.294935e-01	4.915342e-01	8.707257e-01	-4.927360435	FALSE	FALSE
Q9H5N1	RABEP2	0.2935350530	4.028847	1.268823e+00	2.487112e-01	7.461336e-01	-4.927588519	FALSE	FALSE
Q6NUS6	TCTN3	0.0076440530	4.036560	2.282042e-02	9.824887e-01	9.959475e-01	-4.927924229	FALSE	FALSE
Q96L58	B3GALT6	-0.3496251985	3.993785	-9.160131e-01	3.928763e-01	8.315795e-01	-4.928323193	FALSE	FALSE
Q8WXE0	CASKIN2	0.1690356123	4.051979	1.126495e+00	3.004266e-01	7.888047e-01	-4.929226422	FALSE	FALSE
Q9P215	POGK	-0.1315741658	4.056941	-1.209352e+00	2.693111e-01	7.584053e-01	-4.929317931	FALSE	FALSE
Q8NFW8	CMAS	-0.1409589881	4.055241	-1.496842e+00	1.820478e-01	7.049909e-01	-4.930531159	FALSE	FALSE
Q5JPI3	C3orf38	-0.1990593455	4.044293	-9.223807e-01	3.897878e-01	8.309996e-01	-4.930880314	FALSE	FALSE
Q8IYU2	HACE1	0.1809182329	3.983327	3.899070e-01	7.092569e-01	9.376246e-01	-4.931019672	FALSE	FALSE
Q15528	MED22	0.2085391082	4.045963	1.220857e+00	2.652150e-01	7.566767e-01	-4.931735516	FALSE	FALSE
Q6ZS17	RIPOR1	-0.1291130733	4.054725	-5.743631e-01	5.853376e-01	9.052901e-01	-4.932458316	FALSE	FALSE
Q8WXA9	SREK1	0.1313605601	4.055869	1.919184e+00	1.003648e-01	6.138290e-01	-4.932717621	FALSE	FALSE
Q13362	PPP2R5C	-0.1806611109	4.051618	-1.502988e+00	1.805005e-01	7.033668e-01	-4.932835694	FALSE	FALSE
Q9HBM1	SPC25	-0.1656043330	4.052772	-1.419641e+00	2.025500e-01	7.214390e-01	-4.933500826	FALSE	FALSE
Q96T88	UHRF1	-0.1389436032	4.055631	-2.106661e+00	7.686613e-02	5.770551e-01	-4.933626560	FALSE	FALSE
Q9Y2L9	LRCH1	0.1560098035	4.053811	1.190317e+00	2.762064e-01	7.680786e-01	-4.933716931	FALSE	FALSE
P25786	PSMA1	0.1156939746	4.056950	2.532835e+00	4.212218e-02	4.776981e-01	-4.933771516	FALSE	FALSE
Q5JSZ5	PRRC2B	-0.1533234959	4.054581	-1.015402e+00	3.467638e-01	8.065763e-01	-4.933812879	FALSE	FALSE
Q9BPX6	MICU1	-0.1752294193	4.050486	-9.834163e-01	3.611172e-01	8.130633e-01	-4.934490658	FALSE	FALSE
O75146	HIP1R	-0.1979761101	4.047212	-1.131191e+00	2.985860e-01	7.848072e-01	-4.934639894	FALSE	FALSE
Q14191	WRN	-0.1570726456	4.053739	-1.175636e+00	2.816268e-01	7.709777e-01	-4.935036022	FALSE	FALSE
Q6PI48	DARS2	0.1348780311	4.055800	1.443090e+00	1.961099e-01	7.132254e-01	-4.935096636	FALSE	FALSE
Q9H3C7	GGNBP2	-0.2656977664	4.030317	-1.003443e+00	3.520765e-01	8.090602e-01	-4.935492422	FALSE	FALSE
Q9UBQ6	EXTL2	0.1337737744	4.041543	4.647066e-01	6.575381e-01	9.266055e-01	-4.935628746	FALSE	FALSE
Q15034	HERC3	-0.1992973394	4.041986	-8.487714e-01	4.266196e-01	8.434708e-01	-4.936117330	FALSE	FALSE
A0A0J9YWL9	TEX13C	0.2516901247	4.034159	1.096416e+00	3.124411e-01	7.944805e-01	-4.936471153	FALSE	FALSE
O00478	BTN3A3	0.3112598877	3.978671	6.750654e-01	5.232698e-01	8.821358e-01	-4.937131685	FALSE	FALSE
Q6PJW8	CNST	-0.1149055251	4.040434	-3.870815e-01	7.112461e-01	9.376246e-01	-4.937616113	FALSE	FALSE
Q8N371	KDM8	0.1999136579	4.015292	5.709376e-01	5.875227e-01	9.052901e-01	-4.938302250	FALSE	FALSE
O60583	CCNT2	-0.2348935228	4.019171	-7.005008e-01	5.082771e-01	8.759219e-01	-4.938387679	FALSE	FALSE
Q13114	TRAF3	0.2248009231	4.015479	6.367193e-01	5.464015e-01	8.929399e-01	-4.938492060	FALSE	FALSE
Q99797	MIPEP	-0.1420339298	4.055289	-1.323657e+00	2.309477e-01	7.384328e-01	-4.939330424	FALSE	FALSE
Q9NRH2	SNRK	-0.1919330729	4.039093	-7.519405e-01	4.788278e-01	8.647280e-01	-4.939357087	FALSE	FALSE
P37198	NUP62	0.2417709717	4.046933	1.805233e+00	1.180014e-01	6.410578e-01	-4.940287775	FALSE	FALSE
Q9C0B5	ZDHHC5	0.1859148368	4.047466	9.407611e-01	3.809761e-01	8.252960e-01	-4.940437288	FALSE	FALSE
Q9NRF2	SH2B1	-0.1528389330	4.044492	-5.828837e-01	5.799230e-01	9.035441e-01	-4.940510158	FALSE	FALSE
P25054	APC	0.1758280996	4.027917	5.463912e-01	6.033171e-01	9.097260e-01	-4.940542417	FALSE	FALSE
O43561	LAT	-0.2126379328	4.036578	-8.506183e-01	4.256653e-01	8.434708e-01	-4.940935201	FALSE	FALSE
Q9Y2P8	RCL1	-0.3178573558	4.041059	-2.098787e+00	7.773157e-02	5.770551e-01	-4.941320962	FALSE	FALSE
Q9Y2K7	KDM2A	-0.1261652961	4.056575	-1.410390e+00	2.051433e-01	7.248636e-01	-4.941434826	FALSE	FALSE
Q9UG56	PISD	-0.1796062353	4.048866	-9.726413e-01	3.660561e-01	8.156752e-01	-4.943000108	FALSE	FALSE
Q9H9A5	CNOT10	-0.1367643953	4.055675	-1.357700e+00	2.204924e-01	7.307047e-01	-4.943437236	FALSE	FALSE
Q9BVS5	TRMT61B	0.1757920645	4.049332	9.153241e-01	3.932116e-01	8.315795e-01	-4.943921026	FALSE	FALSE
Q96AV8	E2F7	0.0386818043	3.952057	7.423874e-02	9.430876e-01	9.886003e-01	-4.943949431	FALSE	FALSE
Q9Y624	F11R	0.1659228284	4.046033	6.921911e-01	5.131441e-01	8.778785e-01	-4.944389578	FALSE	FALSE
P17029	ZKSCAN1	-0.2256329441	4.041684	-1.159999e+00	2.874989e-01	7.742279e-01	-4.944495556	FALSE	FALSE
Q9Y587	AP4S1	-0.0682039799	4.048473	-2.407522e-01	8.172779e-01	9.639035e-01	-4.944535601	FALSE	FALSE
Q8WVS4	WDR60	0.1152695376	4.047082	4.269022e-01	6.834451e-01	9.313156e-01	-4.944903927	FALSE	FALSE
Q8N0U8	VKORC1L1	-0.2468099180	4.038642	-1.213810e+00	2.677174e-01	7.584053e-01	-4.945251021	FALSE	FALSE
O43865	AHCYL1	0.1763138840	4.052646	1.759876e+00	1.258356e-01	6.491930e-01	-4.946314313	FALSE	FALSE
Q9Y2Y9	KLF13	-0.2779840764	4.035842	-1.329224e+00	2.292085e-01	7.381934e-01	-4.946713156	FALSE	FALSE
Q9BTL3	RAMAC	0.2042424149	4.048207	1.461615e+00	1.911549e-01	7.106573e-01	-4.947003664	FALSE	FALSE
O94782	USP1	-0.1441369096	4.055370	-1.161020e+00	2.871121e-01	7.739326e-01	-4.947393777	FALSE	FALSE
P51610	HCFC1	0.1152827218	4.056804	2.234015e+00	6.415072e-02	5.479303e-01	-4.947692552	FALSE	FALSE
Q6L8Q7	PDE12	0.1529738614	4.054359	1.742918e+00	1.288922e-01	6.561785e-01	-4.947714493	FALSE	FALSE
Q6NXT6	TAPT1	-0.1655768149	4.051976	-1.035552e+00	3.379563e-01	8.051578e-01	-4.948189351	FALSE	FALSE
Q86WP2	GPBP1	-0.1712006231	4.051472	-1.050082e+00	3.317170e-01	8.029847e-01	-4.948441995	FALSE	FALSE
Q8WYJ6	SEPTIN1	0.1216723706	4.056431	2.035228e+00	8.508772e-02	5.897147e-01	-4.948465361	FALSE	FALSE
P0CG13	CHTF8	-0.2633020666	4.035554	-1.259309e+00	2.519119e-01	7.488687e-01	-4.948488560	FALSE	FALSE
P54274	TERF1	-0.1200722432	4.027508	-3.482391e-01	7.388348e-01	9.446677e-01	-4.948752392	FALSE	FALSE
Q9Y689	ARL5A	-0.2640087603	4.007735	-7.277441e-01	4.925339e-01	8.709015e-01	-4.948783672	FALSE	FALSE
Q8N3R9	MPP5	0.2447450300	4.016168	7.036083e-01	5.064648e-01	8.749710e-01	-4.949446830	FALSE	FALSE
P09884	POLA1	-0.1138086248	4.057010	-1.583119e+00	1.614132e-01	6.900579e-01	-4.949829595	FALSE	FALSE
Q9H0C5	BTBD1	0.2471674633	3.993691	6.039007e-01	5.666936e-01	8.989666e-01	-4.949848995	FALSE	FALSE
Q9NWL6	ASNSD1	-0.0783387187	4.021237	-2.138596e-01	8.373104e-01	9.657553e-01	-4.950258215	FALSE	FALSE
Q7Z3D6	DGLUCY	-0.2397893539	4.033313	-9.738545e-01	3.654974e-01	8.154378e-01	-4.951413560	FALSE	FALSE
Q5T7W7	TSTD2	0.2543067184	3.984846	5.864207e-01	5.776839e-01	9.029126e-01	-4.951619863	FALSE	FALSE
O94766	B3GAT3	-0.1873250232	4.047810	-1.075554e+00	3.210039e-01	7.976363e-01	-4.952710138	FALSE	FALSE
O76064	RNF8	0.1159084796	4.001650	2.808761e-01	7.876691e-01	9.568989e-01	-4.953791083	FALSE	FALSE
P48960	CD97	0.2263073824	3.988969	5.570976e-01	5.963987e-01	9.072198e-01	-4.954249623	FALSE	FALSE
P32780	GTF2H1	-0.1574871184	4.053207	-1.001392e+00	3.529941e-01	8.105693e-01	-4.954408580	FALSE	FALSE
Q8NF37	LPCAT1	-0.1595689950	4.053097	-1.123476e+00	3.016148e-01	7.893140e-01	-4.954691017	FALSE	FALSE
Q14142	TRIM14	-0.1477511113	4.053835	-7.962159e-01	4.544286e-01	8.563493e-01	-4.955122422	FALSE	FALSE
P08648	ITGA5	0.1512535768	4.051345	7.172144e-01	4.985798e-01	8.717520e-01	-4.955203425	FALSE	FALSE
P21281	ATP6V1B2	0.1412585260	4.055282	1.890202e+00	1.045875e-01	6.209322e-01	-4.955316048	FALSE	FALSE
Q8WTS6	SETD7	0.2658181330	4.034958	1.159035e+00	2.878639e-01	7.742279e-01	-4.956145538	FALSE	FALSE
P49914	MTHFS	0.1264134461	4.056559	1.352748e+00	2.219865e-01	7.325583e-01	-4.956262264	FALSE	FALSE
Q9UK99	FBXO3	0.1292204922	4.057050	6.990640e-01	5.091164e-01	8.765137e-01	-4.957429461	FALSE	FALSE
Q13049	TRIM32	-0.1786475355	4.050350	-1.131489e+00	2.984694e-01	7.848072e-01	-4.957601439	FALSE	FALSE
Q9BV38	WDR18	0.1224827907	4.056347	1.808659e+00	1.174295e-01	6.410578e-01	-4.958312325	FALSE	FALSE
Q9HA64	FN3KRP	0.2076933434	4.047335	1.441323e+00	1.965887e-01	7.132254e-01	-4.958681526	FALSE	FALSE
O60879	DIAPH2	-0.1704372916	4.051608	-1.240291e+00	2.584178e-01	7.540125e-01	-4.958953581	FALSE	FALSE
Q99728	BARD1	-0.1765441646	4.049331	-9.452607e-01	3.788423e-01	8.243265e-01	-4.958961039	FALSE	FALSE
Q8IY17	PNPLA6	-0.2825155305	4.022663	-1.078851e+00	3.196383e-01	7.976363e-01	-4.959334167	FALSE	FALSE
Q14807	KIF22	0.0978526181	4.057820	1.597053e+00	1.582935e-01	6.875977e-01	-4.959533372	FALSE	FALSE
Q9Y6H3	ATP23	0.0529667350	4.000631	1.240067e-01	9.051149e-01	9.807908e-01	-4.959950803	FALSE	FALSE
Q9NVF7	FBXO28	-0.1899459732	4.045943	-9.403300e-01	3.811810e-01	8.252960e-01	-4.960064028	FALSE	FALSE
Q96BN2	TADA1	0.2139599054	4.038775	9.169566e-01	3.924175e-01	8.315795e-01	-4.960265310	FALSE	FALSE
Q9NQC7	CYLD	0.1887724424	4.047176	1.044427e+00	3.341344e-01	8.033974e-01	-4.960358445	FALSE	FALSE
P51617	IRAK1	-0.2425169294	4.041376	-1.322785e+00	2.312211e-01	7.384328e-01	-4.960525533	FALSE	FALSE
Q9Y2U5	MAP3K2	-0.1585471659	4.052609	-9.551954e-01	3.741638e-01	8.210965e-01	-4.960551148	FALSE	FALSE
Q9H777	ELAC1	-0.1836441054	4.004990	-4.782816e-01	6.483568e-01	9.241588e-01	-4.960804794	FALSE	FALSE
Q9BT22	ALG1	-0.1862919740	4.047542	-1.021367e+00	3.441378e-01	8.057101e-01	-4.961090409	FALSE	FALSE
Q9BQE5	APOL2	-0.1617545791	4.053352	-1.551612e+00	1.686818e-01	6.933329e-01	-4.961144346	FALSE	FALSE
P20023	CR2	0.1140471954	4.037774	3.781548e-01	7.175467e-01	9.385341e-01	-4.961495608	FALSE	FALSE
P21580	TNFAIP3	-0.1699281852	4.050476	-9.745803e-01	3.651634e-01	8.153218e-01	-4.961554080	FALSE	FALSE
P60033	CD81	-0.4924779461	4.000686	-1.724354e+00	1.323204e-01	6.605159e-01	-4.961655146	FALSE	FALSE
P42695	NCAPD3	-0.1282487647	4.056154	-1.445683e+00	1.954094e-01	7.132254e-01	-4.962049747	FALSE	FALSE
Q14CW9	ATXN7L3	0.2130963232	3.989565	4.885788e-01	6.414366e-01	9.231697e-01	-4.962101634	FALSE	FALSE
Q9H967	WDR76	-0.1494457749	4.054290	-1.242994e+00	2.574843e-01	7.536747e-01	-4.962766555	FALSE	FALSE
Q13576	IQGAP2	-0.1603844275	4.052752	-1.102391e+00	3.100235e-01	7.939808e-01	-4.964680186	FALSE	FALSE
O75882	ATRN	-0.2097417847	4.030433	-7.590436e-01	4.748540e-01	8.617328e-01	-4.964750809	FALSE	FALSE
Q9Y222	DMTF1	-0.0581297584	4.019336	-1.558674e-01	8.809401e-01	9.736732e-01	-4.964837526	FALSE	FALSE
Q13469	NFATC2	0.1562012825	4.053402	1.025713e+00	3.422343e-01	8.051578e-01	-4.965111209	FALSE	FALSE
Q99567	NUP88	0.1426759484	4.055027	1.609490e+00	1.555568e-01	6.850232e-01	-4.965127106	FALSE	FALSE
Q6P4F7	ARHGAP11A	0.0412434938	4.031462	1.200728e-01	9.081081e-01	9.819476e-01	-4.965403125	FALSE	FALSE
O14662	STX16	0.2479204795	4.034904	1.034854e+00	3.382585e-01	8.051578e-01	-4.965427242	FALSE	FALSE
O75061	DNAJC6	-0.1310810284	4.012272	-3.487570e-01	7.384641e-01	9.446677e-01	-4.966296008	FALSE	FALSE
Q12851	MAP4K2	0.0526162860	3.970541	1.076373e-01	9.175801e-01	9.845746e-01	-4.967054887	FALSE	FALSE
Q9BSK2	SLC25A33	-0.1786508998	4.046785	-8.839420e-01	4.087129e-01	8.395110e-01	-4.967438875	FALSE	FALSE
Q00722	PLCB2	-0.0906108618	3.946549	-1.595581e-01	8.781481e-01	9.732335e-01	-4.968661371	FALSE	FALSE
Q8TDY2	RB1CC1	-0.1344357029	4.056542	-8.142916e-01	4.447223e-01	8.535068e-01	-4.969317522	FALSE	FALSE
Q13423	NNT	0.1456979836	4.054772	1.807912e+00	1.175539e-01	6.410578e-01	-4.970263109	FALSE	FALSE
Q96DU7	ITPKC	0.2180342035	4.007691	5.608009e-01	5.940161e-01	9.072198e-01	-4.970310212	FALSE	FALSE
P80303	NUCB2	0.4539425592	3.991368	1.507621e+00	1.793420e-01	7.032261e-01	-4.970567139	FALSE	FALSE
O43237	DYNC1LI2	-0.1520603261	4.053836	-1.291917e+00	2.410887e-01	7.448790e-01	-4.970721903	FALSE	FALSE
Q5TA50	CPTP	0.1957050800	4.028364	6.227813e-01	5.549644e-01	8.945392e-01	-4.971014873	FALSE	FALSE
P63220	RPS21	0.1298900154	4.056638	2.972605e+00	2.303845e-02	4.222449e-01	-4.971637411	FALSE	FALSE
Q96BJ3	AIDA	-0.1426663808	4.055347	-1.047900e+00	3.326481e-01	8.029847e-01	-4.971741593	FALSE	FALSE
Q1MSJ5	CSPP1	0.1775274838	4.044384	7.902651e-01	4.576564e-01	8.563493e-01	-4.972185316	FALSE	FALSE
P35711	SOX5	0.1105721029	3.990076	2.539438e-01	8.075045e-01	9.607833e-01	-4.972934543	FALSE	FALSE
P28290	ITPRID2	0.1628566075	4.047600	7.272340e-01	4.928256e-01	8.709015e-01	-4.973091928	FALSE	FALSE
O15541	RNF113A	-0.2300974507	4.044118	-1.328657e+00	2.293850e-01	7.381934e-01	-4.973290759	FALSE	FALSE
Q9GZR1	SENP6	0.1878161128	4.027643	6.181888e-01	5.578037e-01	8.955144e-01	-4.974032552	FALSE	FALSE
Q9UNK0	STX8	-0.2385876109	4.040913	-1.230234e+00	2.619163e-01	7.566767e-01	-4.974628399	FALSE	FALSE
Q9Y3Q3	TMED3	0.3032291439	4.012151	9.569061e-01	3.733627e-01	8.203915e-01	-4.974985813	FALSE	FALSE
P50336	PPOX	0.1448283847	4.054684	1.218315e+00	2.661154e-01	7.566767e-01	-4.975022617	FALSE	FALSE
O75394	MRPL33	-0.2991277833	4.016349	-9.770109e-01	3.640469e-01	8.146495e-01	-4.975281942	FALSE	FALSE
Q2T9J0	TYSND1	0.1638663732	4.037820	6.016964e-01	5.680726e-01	9.001185e-01	-4.976102273	FALSE	FALSE
Q8TC05	MDM1	-0.1397669769	4.040393	-5.104155e-01	6.268899e-01	9.182298e-01	-4.976885224	FALSE	FALSE
Q6PD74	AAGAB	0.1653439213	4.052913	1.501713e+00	1.808205e-01	7.033668e-01	-4.977004529	FALSE	FALSE
P45983	MAPK8	-0.1861673819	4.049902	-1.356800e+00	2.207631e-01	7.307047e-01	-4.977317881	FALSE	FALSE
Q3KRA6	C2orf76	-0.4178810810	3.976956	-1.072079e+00	3.224487e-01	7.981533e-01	-4.977800380	FALSE	FALSE
Q9P2S5	WRAP73	-0.1949626860	4.047953	-1.256233e+00	2.529545e-01	7.494591e-01	-4.977980908	FALSE	FALSE
Q8TF68	ZNF384	0.1672492441	4.001942	4.136340e-01	6.926517e-01	9.330921e-01	-4.978006080	FALSE	FALSE
O60234	GMFG	0.1343248847	4.055923	2.166538e+00	7.059599e-02	5.593996e-01	-4.978817303	FALSE	FALSE
Q9UPQ4	TRIM35	0.1404068072	4.018549	3.986929e-01	7.030873e-01	9.347677e-01	-4.978903570	FALSE	FALSE
O15091	PRORP	-0.1387771072	4.036132	-4.700220e-01	6.539352e-01	9.256892e-01	-4.979751016	FALSE	FALSE
Q9NVN3	RIC8B	-0.2324140680	4.025138	-8.244762e-01	4.393189e-01	8.507184e-01	-4.979759005	FALSE	FALSE
Q16204	CCDC6	0.1655568566	4.052804	1.502545e+00	1.806116e-01	7.033668e-01	-4.980535020	FALSE	FALSE
Q9UPS6	SETD1B	-0.1043518095	4.040948	-3.675994e-01	7.250279e-01	9.405431e-01	-4.980638885	FALSE	FALSE
Q8NDX1	PSD4	-0.1312379840	4.056294	-1.192356e+00	2.754608e-01	7.671436e-01	-4.980683501	FALSE	FALSE
P17152	TMEM11	0.1813415736	4.050401	1.318211e+00	2.326606e-01	7.396030e-01	-4.981931437	FALSE	FALSE
Q6ZMK1	CYHR1	-0.1682451737	4.050661	-1.025320e+00	3.424062e-01	8.051578e-01	-4.981947294	FALSE	FALSE
Q96LT9	RNPC3	-0.1274354690	4.057142	-1.075774e+00	3.209129e-01	7.976363e-01	-4.982166320	FALSE	FALSE
Q5T2T1	MPP7	-0.1009620340	4.048904	-3.970376e-01	7.042479e-01	9.351858e-01	-4.982229980	FALSE	FALSE
Q3ZCW2	LGALSL	-0.3182753638	3.893523	-5.408207e-01	6.069345e-01	9.103225e-01	-4.982514060	FALSE	FALSE
O00628	PEX7	-0.1072404305	4.031758	-3.382453e-01	7.460037e-01	9.456469e-01	-4.982655699	FALSE	FALSE
Q70UQ0	IKBIP	-0.1495067063	4.044205	-5.952116e-01	5.721411e-01	9.014503e-01	-4.982887112	FALSE	FALSE
P01893	HLA-H	0.4025620799	4.021277	1.668798e+00	1.431119e-01	6.726260e-01	-4.983023833	FALSE	FALSE
Q9UM11	FZR1	0.0454508491	3.991507	1.047417e-01	9.197879e-01	9.845746e-01	-4.983129551	FALSE	FALSE
O43488	AKR7A2	0.1478500105	4.054670	1.781334e+00	1.220682e-01	6.446696e-01	-4.983630799	FALSE	FALSE
Q9NXC5	MIOS	0.1513438537	4.048439	6.989475e-01	5.091845e-01	8.765137e-01	-4.983800168	FALSE	FALSE
Q9UPZ3	HPS5	-0.0752906225	4.049728	-2.902593e-01	7.807978e-01	9.553909e-01	-4.983968094	FALSE	FALSE
Q8N488	RYBP	-0.2002078986	4.033987	-7.356383e-01	4.880335e-01	8.688315e-01	-4.984584559	FALSE	FALSE
Q9H871	RMND5A	-0.1860127200	4.049441	-1.320773e+00	2.318532e-01	7.386979e-01	-4.985637595	FALSE	FALSE
Q6GMV2	SMYD5	0.1512364410	4.053944	1.458941e+00	1.918630e-01	7.113177e-01	-4.985800073	FALSE	FALSE
P29466	CASP1	0.1682346941	4.051559	1.285777e+00	2.430950e-01	7.461336e-01	-4.985857015	FALSE	FALSE
P57775	FBXW4	-0.1640243389	4.007214	-4.206620e-01	6.877679e-01	9.319091e-01	-4.986302578	FALSE	FALSE
P23468	PTPRD	0.1412422268	4.051904	6.974960e-01	5.100335e-01	8.770036e-01	-4.986419890	FALSE	FALSE
Q02040	AKAP17A	-0.1629518707	4.052179	-1.220265e+00	2.654244e-01	7.566767e-01	-4.986668857	FALSE	FALSE
P63151	PPP2R2A	0.1488708225	4.054891	1.971494e+00	9.316622e-02	5.980220e-01	-4.986944940	FALSE	FALSE
P36776	LONP1	0.1377955167	4.055481	1.949895e+00	9.607412e-02	6.009009e-01	-4.987330167	FALSE	FALSE
Q9ULR3	PPM1H	0.1118438735	4.009952	2.861985e-01	7.837689e-01	9.553909e-01	-4.987550283	FALSE	FALSE
O43592	XPOT	-0.1403093250	4.054934	-1.434301e+00	1.985018e-01	7.143285e-01	-4.987931053	FALSE	FALSE
Q8N128	FAM177A1	0.1310987265	4.028633	4.056018e-01	6.982529e-01	9.331790e-01	-4.988440102	FALSE	FALSE
Q96EL2	MRPS24	-0.2282758890	4.042624	-1.271629e+00	2.477738e-01	7.461336e-01	-4.988993795	FALSE	FALSE
Q8TEV9	SMCR8	0.0447697097	3.863675	6.274784e-02	9.518821e-01	9.906095e-01	-4.989163665	FALSE	FALSE
P15291	B4GALT1	-0.2024732466	4.036015	-8.252132e-01	4.389297e-01	8.506813e-01	-4.989326143	FALSE	FALSE
Q96CN4	EVI5L	0.1529899386	4.044320	6.257325e-01	5.531445e-01	8.945392e-01	-4.989382382	FALSE	FALSE
P24864	CCNE1	0.2439869888	4.012776	7.154678e-01	4.995874e-01	8.717520e-01	-4.989616877	FALSE	FALSE
O75581	LRP6	0.1302429880	4.011825	3.433949e-01	7.423062e-01	9.456469e-01	-4.990261056	FALSE	FALSE
Q15058	KIF14	-0.1347602795	4.055634	-8.196611e-01	4.418676e-01	8.525297e-01	-4.990282816	FALSE	FALSE
[truncated: 4,217 more rows]
