# Supplementary material for: A Type II CDK6 Degrader Enables Cellular Targeting beyond the Limits of Type II Inhibition
Source: J Am Chem Soc. 2026 Jun 26;148(26):27951–64. doi: 10.1021/jacs.6c10277 (PMC13352627; doi:10.1021/jacs.6c10277)
Supplement: Supplementary file 3 [file ja6c10277_si_003.zip › Raw proteomics data _ IP and WP 2026 05/wp-esf_605_esf4_diann_directdia_20240916v3_rs14k_3c4r_20251021_Limma_output_JHK.02.115_vs_DMSO.csv]

Accession	Gene.Symbol	logFC	AveExpr	t	P.Value	adj.P.Val	B	Control.Fully.Imputed	Contrast.Fully.Imputed
Q00534	CDK6	-1.210578e+00	3.957644	-3.579652e+01	1.324506e-08	8.233129e-05	10.45613930	FALSE	FALSE
P06493	CDK1	-1.480117e+00	3.911894	-3.012777e+01	3.961872e-08	1.231350e-04	9.26066290	FALSE	FALSE
Q00535	CDK5	-1.463135e+00	3.913917	-1.899756e+01	7.319307e-07	1.516560e-03	5.06496089	FALSE	FALSE
P61247	RPS3A	-3.167599e-01	4.051110	-1.213056e+01	1.198317e-05	1.862184e-02	3.85122156	FALSE	FALSE
P41250	GARS1	3.090372e-01	4.051239	1.134459e+01	1.807811e-05	2.247471e-02	3.65106649	FALSE	FALSE
O14976	GAK	-7.363887e-01	4.019182	-1.100513e+01	2.176826e-05	2.255191e-02	3.09479651	FALSE	FALSE
P33552	CKS2	-1.235973e+00	3.946246	-1.010514e+01	3.657535e-05	3.247891e-02	2.93112372	FALSE	FALSE
Q13867	BLMH	2.896849e-01	4.051961	8.658740e+00	9.246398e-05	5.747561e-02	1.86287164	FALSE	FALSE
P39748	FEN1	-2.699025e-01	4.053058	-8.111005e+00	1.361231e-04	5.756932e-02	1.46799207	FALSE	FALSE
P19404	NDUFV2	4.553168e-01	4.041212	7.933773e+00	1.550040e-04	5.756932e-02	1.42605912	FALSE	FALSE
P54725	RAD23A	3.230390e-01	4.050102	8.015162e+00	1.459848e-04	5.756932e-02	1.34144309	FALSE	FALSE
Q9HBL8	NMRAL1	-7.125663e-01	4.021343	-8.256527e+00	1.225709e-04	5.756932e-02	1.34029613	FALSE	FALSE
P25705	ATP5F1A	2.096095e-01	4.055211	8.760150e+00	8.627419e-05	5.747561e-02	1.16468278	FALSE	FALSE
P08621	SNRNP70	3.442135e-01	4.048724	7.912674e+00	1.574450e-04	5.756932e-02	1.13408964	FALSE	FALSE
P38646	HSPA9	2.416305e-01	4.053968	8.196414e+00	1.279729e-04	5.756932e-02	1.04165410	FALSE	FALSE
Q9UMS4	PRPF19	2.375440e-01	4.054159	7.539024e+00	2.088702e-04	7.212983e-02	0.91675316	FALSE	FALSE
P14314	PRKCSH	3.170053e-01	4.050252	7.455331e+00	2.228734e-04	7.291478e-02	0.81449683	FALSE	FALSE
O60869	EDF1	1.314194e-01	4.057544	7.244332e+00	2.631927e-04	8.180028e-02	0.61435051	FALSE	FALSE
P59768	GNG2	-4.379635e-01	4.043359	-6.686868e+00	4.164463e-04	1.140688e-01	0.60806040	FALSE	FALSE
P47974	ZFP36L2	-6.169465e-01	4.030114	-6.834803e+00	3.676420e-04	1.088220e-01	0.51761180	FALSE	FALSE
P0DTU4	P0DTU4	-4.253651e-01	4.043579	-6.671102e+00	4.220691e-04	1.140688e-01	0.32661772	FALSE	FALSE
P30281	CCND3	-1.202001e+00	3.955110	-8.022610e+00	1.451898e-04	5.756932e-02	0.24458875	FALSE	FALSE
P09874	PARP1	-2.062234e-01	4.055518	-6.501335e+00	4.884162e-04	1.214398e-01	0.24002040	FALSE	FALSE
Q16643	DBN1	3.206977e-01	4.049967	6.608171e+00	4.453895e-04	1.153559e-01	0.22830078	FALSE	FALSE
Q9BW61	DDA1	-4.646323e-01	4.040861	-6.288361e+00	5.890643e-04	1.348857e-01	0.21979348	FALSE	FALSE
Q9Y3C8	UFC1	-2.846674e-01	4.052494	-6.225625e+00	6.230633e-04	1.348857e-01	0.19002639	FALSE	FALSE
P11310	ACADM	2.350668e-01	4.054182	6.181305e+00	6.484253e-04	1.348857e-01	-0.09950977	FALSE	FALSE
Q05D32	CTDSPL2	-4.109176e-01	4.045690	-5.747271e+00	9.696626e-04	1.625906e-01	-0.16511230	FALSE	FALSE
P04234	CD3D	-5.256844e-01	4.035275	-5.949784e+00	8.015224e-04	1.401138e-01	-0.17449097	FALSE	FALSE
Q92947	GCDH	3.759576e-01	4.046899	5.666605e+00	1.047490e-03	1.625906e-01	-0.24534099	FALSE	FALSE
O00483	NDUFA4	-4.713780e-01	4.039596	-5.720722e+00	9.945313e-04	1.625906e-01	-0.26903807	FALSE	FALSE
O14965	AURKA	-5.954414e-01	4.030453	-5.600471e+00	1.116589e-03	1.625906e-01	-0.37408649	FALSE	FALSE
P46782	RPS5	-4.869309e-01	4.038386	-6.179971e+00	6.492065e-04	1.348857e-01	-0.38145787	FALSE	FALSE
P26639	TARS1	2.010362e-01	4.055439	5.969765e+00	7.868058e-04	1.401138e-01	-0.40574858	FALSE	FALSE
Q7LG56	RRM2B	7.349374e-01	4.014130	5.966223e+00	7.893920e-04	1.401138e-01	-0.46947081	FALSE	FALSE
Q14592	ZNF460	-1.149074e+00	3.959103	-6.053932e+00	7.280851e-04	1.401138e-01	-0.48978570	FALSE	FALSE
Q15363	TMED2	4.112140e-01	4.044198	5.250610e+00	1.579765e-03	1.812415e-01	-0.61995426	FALSE	FALSE
Q56VL3	OCIAD2	-4.159424e-01	4.043829	-5.332069e+00	1.455131e-03	1.812415e-01	-0.65145784	FALSE	FALSE
P46940	IQGAP1	-2.112128e-01	4.055405	-5.370084e+00	1.400791e-03	1.812415e-01	-0.68187783	FALSE	FALSE
P30101	PDIA3	1.879803e-01	4.055765	6.176929e+00	6.509927e-04	1.348857e-01	-0.73457887	FALSE	FALSE
P62277	RPS13	-3.184275e-01	4.049885	-5.607613e+00	1.108884e-03	1.625906e-01	-0.77412079	FALSE	FALSE
P08133	ANXA6	1.143067e-01	4.057800	5.936513e+00	8.114697e-04	1.401138e-01	-0.82033990	FALSE	FALSE
P51531	SMARCA2	-2.615615e-01	4.053255	-5.167037e+00	1.720278e-03	1.812415e-01	-0.84256239	FALSE	FALSE
Q8N0T1	RBIS	-7.785227e-01	4.008995	-5.192176e+00	1.676583e-03	1.812415e-01	-0.86284653	FALSE	FALSE
Q9NR31	SAR1A	-3.636078e-01	4.047057	-5.252638e+00	1.576520e-03	1.812415e-01	-0.86657884	FALSE	FALSE
P01106	MYC	-8.847663e-01	3.997030	-5.546286e+00	1.177056e-03	1.625906e-01	-0.86681295	FALSE	FALSE
O60830	TIMM17B	-6.186648e-01	4.026633	-5.034371e+00	1.973186e-03	1.903764e-01	-0.87962643	FALSE	FALSE
O14757	CHEK1	-3.015043e-01	4.051783	-4.995396e+00	2.055244e-03	1.907551e-01	-0.88858528	FALSE	FALSE
Q9UMX0	UBQLN1	7.410819e-01	4.004966	5.092285e+00	1.857967e-03	1.854985e-01	-0.90105758	FALSE	FALSE
Q9Y696	CLIC4	2.664856e-01	4.052609	5.207123e+00	1.651198e-03	1.812415e-01	-0.91704783	FALSE	FALSE
O75475	PSIP1	2.104858e-01	4.054901	5.580144e+00	1.138851e-03	1.625906e-01	-0.92689939	FALSE	FALSE
Q9BRT3	MIEN1	-4.278401e-01	4.043153	-4.972798e+00	2.104575e-03	1.923829e-01	-0.92773463	FALSE	FALSE
P98155	VLDLR	6.990243e-01	4.018173	5.377703e+00	1.390178e-03	1.812415e-01	-0.93517467	FALSE	FALSE
Q9Y5N6	ORC6	-2.980870e-01	4.052074	-4.889369e+00	2.298564e-03	2.012377e-01	-0.98465905	FALSE	FALSE
O14562	UBFD1	6.636993e-01	4.017111	4.804589e+00	2.516497e-03	2.058229e-01	-1.05889041	FALSE	FALSE
P30825	SLC7A1	5.177558e-01	4.033390	4.829116e+00	2.451154e-03	2.058229e-01	-1.07069553	FALSE	FALSE
P82912	MRPS11	-4.568631e-01	4.041266	-4.770573e+00	2.610377e-03	2.089383e-01	-1.08751422	FALSE	FALSE
Q96CX6	LRRC58	-9.614210e-01	3.983873	-4.995008e+00	2.056080e-03	1.907551e-01	-1.09029930	FALSE	FALSE
Q8WUM4	PDCD6IP	1.949762e-01	4.055568	5.177176e+00	1.702504e-03	1.812415e-01	-1.12385161	FALSE	FALSE
O43633	CHMP2A	-3.513958e-01	4.047974	-4.811346e+00	2.498305e-03	2.058229e-01	-1.15752670	FALSE	FALSE
Q9UKS7	IKZF2	4.467528e-01	4.040644	4.715597e+00	2.770515e-03	2.089383e-01	-1.16244731	FALSE	FALSE
P82979	SARNP	3.007275e-01	4.050490	5.484473e+00	1.250597e-03	1.689937e-01	-1.18055625	FALSE	FALSE
Q9Y6I7	WSB1	-2.040264e+00	3.794176	-9.271444e+00	6.146433e-05	4.775779e-02	-1.19150351	FALSE	FALSE
Q01650	SLC7A5	5.951741e-01	4.024712	4.658936e+00	2.947165e-03	2.110342e-01	-1.20405940	FALSE	FALSE
Q9NQ50	MRPL40	6.367877e-01	4.020089	4.639179e+00	3.011701e-03	2.110342e-01	-1.22548764	FALSE	FALSE
Q04760	GLO1	2.184758e-01	4.054513	5.547032e+00	1.176198e-03	1.625906e-01	-1.27969726	FALSE	FALSE
Q99942	RNF5	-5.611228e-01	4.030452	-4.559288e+00	3.289263e-03	2.110342e-01	-1.30103328	FALSE	FALSE
Q96QC0	PPP1R10	-2.971662e-01	4.051828	-4.590051e+00	3.179131e-03	2.110342e-01	-1.30734750	FALSE	FALSE
P11021	HSPA5	1.257689e-01	4.057483	6.121554e+00	6.844926e-04	1.372518e-01	-1.33677477	FALSE	FALSE
P43403	ZAP70	1.329732e-01	4.057408	5.132537e+00	1.782346e-03	1.846511e-01	-1.36106176	FALSE	FALSE
Q9BWK5	CYREN	-8.952442e-01	3.991625	-4.686882e+00	2.858512e-03	2.090413e-01	-1.36344508	FALSE	FALSE
Q9H930	SP140L	-4.141887e-01	4.045544	-4.462248e+00	3.665584e-03	2.125647e-01	-1.41712257	FALSE	FALSE
Q14157	UBAP2L	3.089120e-01	4.050047	4.645590e+00	2.990587e-03	2.110342e-01	-1.43924027	FALSE	FALSE
Q7Z4G1	COMMD6	-4.427066e-01	4.041564	-4.416721e+00	3.858517e-03	2.125647e-01	-1.45227252	FALSE	FALSE
Q9H0G5	NSRP1	4.187051e-01	4.044535	4.433635e+00	3.785547e-03	2.125647e-01	-1.45351307	FALSE	FALSE
P22415	USF1	2.868258e-01	4.051932	4.465398e+00	3.652642e-03	2.125647e-01	-1.45747919	FALSE	FALSE
P11802	CDK4	-5.147742e-01	4.036913	-4.420490e+00	3.842124e-03	2.125647e-01	-1.49031159	FALSE	FALSE
P13995	MTHFD2	7.570997e-01	4.001850	4.510183e+00	3.474003e-03	2.125647e-01	-1.50463359	FALSE	FALSE
Q9BX67	JAM3	3.657712e-01	4.046560	4.413383e+00	3.873104e-03	2.125647e-01	-1.51334830	FALSE	FALSE
P62995	TRA2B	4.035900e-01	4.043121	5.095673e+00	1.851465e-03	1.854985e-01	-1.52351458	FALSE	FALSE
Q13595	TRA2A	3.870673e-01	4.044159	4.860942e+00	2.369185e-03	2.045396e-01	-1.53467682	FALSE	FALSE
P52566	ARHGDIB	1.448813e-01	4.056986	5.675363e+00	1.038706e-03	1.625906e-01	-1.53547403	FALSE	FALSE
P18065	IGFBP2	3.589711e-01	4.047356	4.357243e+00	4.127850e-03	2.162433e-01	-1.53674313	FALSE	FALSE
O94817	ATG12	-6.509018e-01	4.023213	-4.470581e+00	3.631450e-03	2.125647e-01	-1.53950919	FALSE	FALSE
Q01581	HMGCS1	2.206778e-01	4.054410	4.843381e+00	2.414027e-03	2.055561e-01	-1.54185331	FALSE	FALSE
Q9UI09	NDUFA12	-5.142297e-01	4.037113	-4.354372e+00	4.141371e-03	2.162433e-01	-1.54927282	FALSE	FALSE
Q9P2K5	MYEF2	2.750722e-01	4.052204	4.360914e+00	4.110631e-03	2.162433e-01	-1.62939176	FALSE	FALSE
O14950	MYL12B	3.341354e-01	4.048053	5.272118e+00	1.545726e-03	1.812415e-01	-1.63836347	FALSE	FALSE
P55327	TPD52	4.831385e-01	4.035087	4.735130e+00	2.712390e-03	2.089383e-01	-1.65910566	FALSE	FALSE
Q9NQS1	AVEN	7.297412e-01	4.005448	4.213545e+00	4.869235e-03	2.287862e-01	-1.65943228	FALSE	FALSE
O00462	MANBA	3.867605e-01	4.044695	4.229459e+00	4.780248e-03	2.285694e-01	-1.68580173	FALSE	FALSE
Q8TD30	GPT2	7.446274e-01	4.004170	4.196116e+00	4.968813e-03	2.287862e-01	-1.68737780	FALSE	FALSE
O95197	RTN3	-2.454810e-01	4.053795	-4.338012e+00	4.219363e-03	2.162433e-01	-1.69179380	FALSE	FALSE
P50914	RPL14	-3.124298e-01	4.049609	-4.763431e+00	2.630582e-03	2.089383e-01	-1.69241789	FALSE	FALSE
Q29RF7	PDS5A	-2.489969e-01	4.053663	-4.332882e+00	4.244157e-03	2.162433e-01	-1.69418797	FALSE	FALSE
P30084	ECHS1	2.068431e-01	4.055146	4.466791e+00	3.646932e-03	2.125647e-01	-1.70284857	FALSE	FALSE
Q8TDP1	RNASEH2C	4.166640e-01	4.041631	4.698190e+00	2.823491e-03	2.089383e-01	-1.71479426	FALSE	FALSE
P62191	PSMC1	-2.782221e-01	4.051643	-4.505347e+00	3.492816e-03	2.125647e-01	-1.71761304	FALSE	FALSE
O75794	CDC123	-2.784648e-01	4.052098	-4.276791e+00	4.526079e-03	2.245489e-01	-1.73469969	FALSE	FALSE
Q9Y333	LSM2	-3.407024e-01	4.047818	-4.722593e+00	2.749537e-03	2.089383e-01	-1.75809639	FALSE	FALSE
Q96K17	BTF3L4	3.793717e-01	4.044281	4.407630e+00	3.898387e-03	2.125647e-01	-1.76566973	FALSE	FALSE
O96020	CCNE2	-1.171146e+00	3.931253	-4.267003e+00	4.577383e-03	2.245489e-01	-1.80507049	FALSE	FALSE
O75164	KDM4A	4.574161e-01	4.040218	4.074835e+00	5.727738e-03	2.536317e-01	-1.81362340	FALSE	FALSE
Q8N806	UBR7	1.928843e-01	4.055551	4.465164e+00	3.653600e-03	2.125647e-01	-1.82407537	FALSE	FALSE
Q96S44	TP53RK	-3.442757e-01	4.049443	-4.059166e+00	5.834835e-03	2.536317e-01	-1.82515118	FALSE	FALSE
Q7Z7F7	MRPL55	-4.798185e-01	4.037232	-4.133456e+00	5.345953e-03	2.425580e-01	-1.83006035	FALSE	FALSE
P40926	MDH2	2.444197e-01	4.053135	5.261735e+00	1.562054e-03	1.812415e-01	-1.83811136	FALSE	FALSE
P62906	RPL10A	-2.282008e-01	4.053995	-5.025880e+00	1.990744e-03	1.903764e-01	-1.84099824	FALSE	FALSE
P15121	AKR1B1	1.417555e-01	4.057038	5.080876e+00	1.880053e-03	1.854985e-01	-1.84400933	FALSE	FALSE
P49759	CLK1	1.188843e+00	3.920383	4.539845e+00	3.361065e-03	2.110342e-01	-1.86315636	FALSE	FALSE
Q13526	PIN1	4.070094e-01	4.042057	4.334577e+00	4.235948e-03	2.162433e-01	-1.89024293	FALSE	FALSE
P42575	CASP2	-2.563216e-01	4.053048	-4.200668e+00	4.942589e-03	2.287862e-01	-1.89177462	FALSE	FALSE
Q53HC9	EIPR1	5.058872e-01	4.032439	4.021810e+00	6.099238e-03	2.614680e-01	-1.89363429	FALSE	FALSE
O60504	SORBS3	5.659773e-01	4.027698	3.980370e+00	6.408175e-03	2.696735e-01	-1.90717366	FALSE	FALSE
O75390	CS	1.625595e-01	4.056460	4.611141e+00	3.106012e-03	2.110342e-01	-1.91735886	FALSE	FALSE
Q9BY42	RTF2	5.055862e-01	4.032901	4.208505e+00	4.897799e-03	2.287862e-01	-1.92905747	FALSE	FALSE
Q12962	TAF10	4.733802e-01	4.038315	3.955738e+00	6.599991e-03	2.696735e-01	-1.93987934	FALSE	FALSE
O75367	MACROH2A1	-2.585421e-01	4.052661	-4.706237e+00	2.798861e-03	2.089383e-01	-1.96418048	FALSE	FALSE
Q01196	RUNX1	1.887201e-01	4.055661	4.347793e+00	4.172542e-03	2.162433e-01	-1.97361466	FALSE	FALSE
P06748	NPM1	3.278400e-01	4.048427	5.261015e+00	1.563194e-03	1.812415e-01	-1.98594592	FALSE	FALSE
P27635	RPL10	-2.344899e-01	4.053676	-4.890102e+00	2.296774e-03	2.012377e-01	-2.01794278	FALSE	FALSE
Q96MN5	TCEANC2	-6.358548e-01	4.024066	-3.960754e+00	6.560422e-03	2.696735e-01	-2.02058515	FALSE	FALSE
Q8TEB1	DCAF11	-3.475075e-01	4.048785	-3.879929e+00	7.231309e-03	2.733682e-01	-2.02396179	FALSE	FALSE
P46781	RPS9	-4.678467e-01	4.037305	-4.618362e+00	3.081411e-03	2.110342e-01	-2.03686312	FALSE	FALSE
Q7RTV0	PHF5A	3.128433e-01	4.049086	4.447765e+00	3.725767e-03	2.125647e-01	-2.05286652	FALSE	FALSE
O43396	TXNL1	2.385698e-01	4.053392	4.286707e+00	4.474759e-03	2.245489e-01	-2.06284543	FALSE	FALSE
Q13015	MLLT11	-5.465777e-01	4.029211	-3.874842e+00	7.276007e-03	2.733682e-01	-2.07215189	FALSE	FALSE
Q99608	NDN	-8.624117e-01	4.003980	-4.557158e+00	3.297045e-03	2.110342e-01	-2.07704842	FALSE	FALSE
O00244	ATOX1	-3.686315e-01	4.045832	-4.076988e+00	5.713189e-03	2.536317e-01	-2.08137955	FALSE	FALSE
P35606	COPB2	2.069637e-01	4.054710	4.443013e+00	3.745756e-03	2.125647e-01	-2.08263331	FALSE	FALSE
P13797	PLS3	-4.411738e-01	4.040419	-3.828146e+00	7.700805e-03	2.763702e-01	-2.10023506	FALSE	FALSE
P10809	HSPD1	1.967851e-01	4.055229	5.215149e+00	1.637745e-03	1.812415e-01	-2.10268613	FALSE	FALSE
Q9UPN6	SCAF8	2.221384e-01	4.054853	3.925586e+00	6.843487e-03	2.696735e-01	-2.10795155	FALSE	FALSE
P62424	RPL7A	-2.336572e-01	4.053669	-4.580127e+00	3.214204e-03	2.110342e-01	-2.11917015	FALSE	FALSE
O00629	KPNA4	4.062652e-01	4.042055	4.062909e+00	5.809052e-03	2.536317e-01	-2.13343081	FALSE	FALSE
Q8WU79	SMAP2	2.639375e-01	4.053038	3.811892e+00	7.855028e-03	2.763702e-01	-2.15718646	FALSE	FALSE
Q12765	SCRN1	3.769547e-01	4.045959	3.755803e+00	8.413949e-03	2.778698e-01	-2.15781505	FALSE	FALSE
P25789	PSMA4	2.972699e-01	4.050190	4.741293e+00	2.694333e-03	2.089383e-01	-2.15873543	FALSE	FALSE
Q96FZ7	CHMP6	-4.534911e-01	4.041082	-3.735443e+00	8.627552e-03	2.778698e-01	-2.17248820	FALSE	FALSE
O75496	GMNN	-3.480019e-01	4.047094	-3.847023e+00	7.525867e-03	2.763702e-01	-2.20085630	FALSE	FALSE
Q13572	ITPK1	-5.074985e-01	4.035702	-3.697641e+00	9.040146e-03	2.824629e-01	-2.22049936	FALSE	FALSE
P15104	GLUL	4.421311e-01	4.039142	3.736974e+00	8.611286e-03	2.778698e-01	-2.23831675	FALSE	FALSE
Q9Y2X3	NOP58	-2.492905e-01	4.053072	-3.926545e+00	6.835588e-03	2.696735e-01	-2.24084790	FALSE	FALSE
P40429	RPL13A	-6.004577e-01	4.026203	-4.591498e+00	3.174055e-03	2.110342e-01	-2.24188189	FALSE	FALSE
P55212	CASP6	2.727008e-01	4.051919	3.801179e+00	7.958537e-03	2.763702e-01	-2.25094058	FALSE	FALSE
O95229	ZWINT	-3.734320e-01	4.046363	-3.671023e+00	9.343680e-03	2.824629e-01	-2.25629272	FALSE	FALSE
Q86W42	THOC6	5.297147e-01	4.029109	3.750551e+00	8.468490e-03	2.778698e-01	-2.25697904	FALSE	FALSE
Q96N11	C7orf26	-4.837172e-01	4.038370	-3.667085e+00	9.389537e-03	2.824629e-01	-2.26140089	FALSE	FALSE
Q9UBU8	MORF4L1	-5.142549e-01	4.032200	-3.810379e+00	7.869562e-03	2.763702e-01	-2.26625915	FALSE	FALSE
O94819	KBTBD11	3.852986e-01	4.044776	3.661058e+00	9.460186e-03	2.824629e-01	-2.27508336	FALSE	FALSE
Q9BX70	BTBD2	-4.885010e-01	4.039853	-3.696749e+00	9.050145e-03	2.824629e-01	-2.28067704	FALSE	FALSE
Q9H0U9	TSPYL1	-5.237640e-01	4.034409	-3.629384e+00	9.841202e-03	2.827881e-01	-2.30404083	FALSE	FALSE
Q13952	NFYC	3.412722e-01	4.046956	3.934757e+00	6.768388e-03	2.696735e-01	-2.30568059	FALSE	FALSE
P20265	POU3F2	4.134618e-01	4.043606	3.608516e+00	1.010143e-02	2.827881e-01	-2.31148497	FALSE	FALSE
O94842	TOX4	1.889696e-01	4.055665	3.955943e+00	6.598367e-03	2.696735e-01	-2.31545613	FALSE	FALSE
O43181	NDUFS4	2.764842e-01	4.051490	3.802468e+00	7.946005e-03	2.763702e-01	-2.32386851	FALSE	FALSE
Q9UII4	HERC5	-3.966368e-01	4.044222	-3.636049e+00	9.759654e-03	2.827881e-01	-2.33686535	FALSE	FALSE
Q9NZJ0	DTL	-3.724528e-01	4.045188	-3.664407e+00	9.420850e-03	2.824629e-01	-2.34433217	FALSE	FALSE
Q9GZR7	DDX24	-3.329762e-01	4.048737	-3.631612e+00	9.813857e-03	2.827881e-01	-2.35754627	FALSE	FALSE
Q9BXW7	HDHD5	2.171920e-01	4.054716	3.769329e+00	8.275261e-03	2.777466e-01	-2.36306332	FALSE	FALSE
Q5T0N5	FNBP1L	-3.279020e-01	4.050627	-3.547495e+00	1.090664e-02	2.860578e-01	-2.37932179	FALSE	FALSE
P82914	MRPS15	-4.202060e-01	4.043053	-3.520824e+00	1.128046e-02	2.868800e-01	-2.40690329	FALSE	FALSE
O00541	PES1	-2.253465e-01	4.054595	-3.670242e+00	9.352754e-03	2.824629e-01	-2.41957934	FALSE	FALSE
Q99741	CDC6	-8.697983e-01	3.991820	-3.605049e+00	1.014539e-02	2.827881e-01	-2.42237282	FALSE	FALSE
P22090	RPS4Y1	-3.419852e-01	4.047182	-4.340487e+00	4.207461e-03	2.162433e-01	-2.45056916	FALSE	FALSE
Q9H8V3	ECT2	-5.700170e-01	4.032734	-3.610107e+00	1.008132e-02	2.827881e-01	-2.45972856	FALSE	FALSE
Q9HAF1	MEAF6	8.235032e-01	3.985572	3.780241e+00	8.165212e-03	2.765590e-01	-2.46157456	FALSE	FALSE
Q9UKK3	PARP4	-5.771235e-01	4.032313	-3.605863e+00	1.013505e-02	2.827881e-01	-2.48030586	FALSE	FALSE
Q00059	TFAM	3.063224e-01	4.048974	3.837106e+00	7.617219e-03	2.763702e-01	-2.49172478	FALSE	FALSE
P08134	RHOC	-2.560229e-01	4.052419	-4.545837e+00	3.338752e-03	2.110342e-01	-2.51004466	FALSE	FALSE
Q8TBE0	BAHD1	-4.573823e-01	4.039630	-3.415344e+00	1.290217e-02	3.009885e-01	-2.52404132	FALSE	FALSE
Q9UMX5	NENF	4.212699e-01	4.041283	3.418654e+00	1.284758e-02	3.009885e-01	-2.52650826	FALSE	FALSE
Q9NUG6	PDRG1	-4.573551e-01	4.038533	-3.413750e+00	1.292856e-02	3.009885e-01	-2.52685390	FALSE	FALSE
Q8NBJ5	COLGALT1	2.350662e-01	4.053501	3.693388e+00	9.087907e-03	2.824629e-01	-2.52834642	FALSE	FALSE
Q9NY33	DPP3	2.317579e-01	4.053525	3.816088e+00	7.814889e-03	2.763702e-01	-2.53027865	FALSE	FALSE
Q8N4H5	TOMM5	-5.715851e-01	4.024185	-3.549066e+00	1.088506e-02	2.860578e-01	-2.53380169	FALSE	FALSE
Q9NRX5	SERINC1	6.348742e-01	4.022950	3.575779e+00	1.052499e-02	2.842090e-01	-2.53667427	FALSE	FALSE
P31350	RRM2	-1.597995e-01	4.056422	-4.258230e+00	4.623916e-03	2.245489e-01	-2.54136296	FALSE	FALSE
Q2NL82	TSR1	-3.251083e-01	4.048385	-3.570027e+00	1.060140e-02	2.842090e-01	-2.54423308	FALSE	FALSE
P27797	CALR	3.314092e-01	4.048183	4.891431e+00	2.293534e-03	2.012377e-01	-2.54623866	FALSE	FALSE
Q96CS3	FAF2	4.042479e-01	4.042004	3.473261e+00	1.198235e-02	2.955645e-01	-2.54791325	FALSE	FALSE
Q9NSE4	IARS2	2.108246e-01	4.055000	3.591801e+00	1.031531e-02	2.842090e-01	-2.55544415	FALSE	FALSE
O43670	ZNF207	2.615754e-01	4.051922	4.263554e+00	4.595616e-03	2.245489e-01	-2.56432077	FALSE	FALSE
P16150	SPN	3.636494e-01	4.044604	3.781910e+00	8.148526e-03	2.765590e-01	-2.57982635	FALSE	FALSE
Q9H845	ACAD9	2.629272e-01	4.051848	3.641200e+00	9.697132e-03	2.827881e-01	-2.58126183	FALSE	FALSE
P49748	ACADVL	4.265384e-01	4.041128	3.348264e+00	1.406493e-02	3.089826e-01	-2.59880512	FALSE	FALSE
Q15669	RHOH	-5.650187e-01	4.027985	-3.353013e+00	1.397896e-02	3.089826e-01	-2.61927274	FALSE	FALSE
Q96C36	PYCR2	2.499665e-01	4.052516	3.570034e+00	1.060131e-02	2.842090e-01	-2.63210828	FALSE	FALSE
P24534	EEF1B2	2.637439e-01	4.051898	4.574307e+00	3.234972e-03	2.110342e-01	-2.63453870	FALSE	FALSE
Q9ULX6	AKAP8L	3.699200e-01	4.043957	3.512532e+00	1.139951e-02	2.868800e-01	-2.63486328	FALSE	FALSE
Q7Z5L9	IRF2BP2	2.056950e-01	4.054642	3.872083e+00	7.300372e-03	2.733682e-01	-2.63636035	FALSE	FALSE
Q9Y617	PSAT1	5.396858e-01	4.027649	3.879351e+00	7.236375e-03	2.733682e-01	-2.63977646	FALSE	FALSE
P61758	VBP1	1.530584e-01	4.056675	3.883415e+00	7.200860e-03	2.733682e-01	-2.64108980	FALSE	FALSE
Q16595	FXN	4.775416e-01	4.037399	3.312699e+00	1.472731e-02	3.091039e-01	-2.64600602	FALSE	FALSE
O43709	BUD23	-5.252413e-01	4.030640	-3.316263e+00	1.465942e-02	3.091039e-01	-2.64696779	FALSE	FALSE
P09668	CTSH	4.817982e-01	4.034660	3.304562e+00	1.488358e-02	3.091039e-01	-2.64943991	FALSE	FALSE
Q9HBH1	PDF	3.726228e-01	4.044886	3.334584e+00	1.431580e-02	3.089826e-01	-2.65019253	FALSE	FALSE
Q9BT09	CNPY3	3.766670e-01	4.043434	3.560695e+00	1.072667e-02	2.851280e-01	-2.65868775	FALSE	FALSE
Q9Y4L1	HYOU1	1.868317e-01	4.055290	3.962300e+00	6.548281e-03	2.696735e-01	-2.68381781	FALSE	FALSE
Q9Y324	FCF1	-4.742959e-01	4.035878	-3.286671e+00	1.523355e-02	3.091039e-01	-2.68594158	FALSE	FALSE
Q92785	DPF2	2.013047e-01	4.054973	3.601503e+00	1.019056e-02	2.827881e-01	-2.68784582	FALSE	FALSE
Q9UBI9	HECA	-7.900915e-01	4.007795	-3.655544e+00	9.525337e-03	2.824629e-01	-2.68868212	FALSE	FALSE
Q9NRN9	METTL5	-4.527020e-01	4.038423	-3.300367e+00	1.496484e-02	3.091039e-01	-2.69207511	FALSE	FALSE
O95793	STAU1	-2.175667e-01	4.054554	-3.518812e+00	1.130922e-02	2.868800e-01	-2.69744719	FALSE	FALSE
Q6PII3	CCDC174	3.574651e-01	4.046486	3.280032e+00	1.536569e-02	3.091039e-01	-2.70623564	FALSE	FALSE
Q8TAE8	GADD45GIP1	3.320343e-01	4.047624	3.350156e+00	1.403062e-02	3.089826e-01	-2.71386148	FALSE	FALSE
P15153	RAC2	-2.948069e-01	4.050016	-4.214808e+00	4.862108e-03	2.287862e-01	-2.72138987	FALSE	FALSE
O75380	NDUFS6	-2.241274e-01	4.054215	-3.473870e+00	1.197306e-02	2.955645e-01	-2.72256456	FALSE	FALSE
Q6UUV7	CRTC3	1.336276e+00	3.859904	3.334749e+00	1.431275e-02	3.089826e-01	-2.72448471	FALSE	FALSE
O14734	ACOT8	6.984338e-01	4.002322	3.291089e+00	1.514630e-02	3.091039e-01	-2.72535905	FALSE	FALSE
O00566	MPHOSPH10	2.019735e-01	4.055031	3.527252e+00	1.118910e-02	2.868800e-01	-2.73408459	FALSE	FALSE
P48960	CD97	8.423320e-01	3.992686	3.601655e+00	1.018863e-02	2.827881e-01	-2.73802851	FALSE	FALSE
Q96T88	UHRF1	-2.728695e-01	4.051191	-3.821628e+00	7.762244e-03	2.763702e-01	-2.74305063	FALSE	FALSE
P62316	SNRPD2	2.013400e-01	4.054742	4.242822e+00	4.706919e-03	2.268078e-01	-2.75930776	FALSE	FALSE
Q14696	MESD	1.734140e-01	4.055895	3.741448e+00	8.563938e-03	2.778698e-01	-2.76163405	FALSE	FALSE
P12236	SLC25A6	4.714501e-01	4.034353	3.929160e+00	6.814109e-03	2.696735e-01	-2.76242778	FALSE	FALSE
P30291	WEE1	-4.649379e-01	4.038213	-3.192164e+00	1.723670e-02	3.210272e-01	-2.77101311	FALSE	FALSE
P53602	MVD	3.165505e-01	4.047910	3.557499e+00	1.076995e-02	2.851280e-01	-2.77267212	FALSE	FALSE
Q8N6M0	OTUD6B	5.112891e-01	4.029081	3.431542e+00	1.263740e-02	3.009734e-01	-2.77273691	FALSE	FALSE
Q13084	MRPL28	-3.869250e-01	4.043661	-3.224666e+00	1.651730e-02	3.209542e-01	-2.77874134	FALSE	FALSE
A0A0B4J2D5	GATD3B	5.239903e-01	4.027117	3.529700e+00	1.115452e-02	2.868800e-01	-2.78278784	FALSE	FALSE
P58317	ZNF121	-1.282975e+00	3.927939	-4.075668e+00	5.722105e-03	2.536317e-01	-2.79204919	FALSE	FALSE
P11940	PABPC1	-1.747920e-01	4.055849	-4.457669e+00	3.684496e-03	2.125647e-01	-2.79722962	FALSE	FALSE
O95182	NDUFA7	2.894306e-01	4.050304	3.347087e+00	1.408633e-02	3.089826e-01	-2.80222412	FALSE	FALSE
Q8TAT6	NPLOC4	3.328033e-01	4.046823	3.516337e+00	1.134470e-02	2.868800e-01	-2.80830060	FALSE	FALSE
O00505	KPNA3	1.992651e-01	4.054943	3.570126e+00	1.060008e-02	2.842090e-01	-2.81865245	FALSE	FALSE
O14802	POLR3A	-3.297392e-01	4.049148	-3.161872e+00	1.793780e-02	3.260274e-01	-2.83015369	FALSE	FALSE
Q9NQS7	INCENP	-2.956542e-01	4.052134	-3.145539e+00	1.832859e-02	3.283300e-01	-2.84043790	FALSE	FALSE
Q7L590	MCM10	-8.179236e-01	3.998215	-3.402244e+00	1.312075e-02	3.031917e-01	-2.84331319	FALSE	FALSE
Q12888	TP53BP1	3.040100e-01	4.048852	3.479550e+00	1.188685e-02	2.955547e-01	-2.84408608	FALSE	FALSE
P09012	SNRPA	3.171988e-01	4.047606	3.936276e+00	6.756043e-03	2.696735e-01	-2.84501397	FALSE	FALSE
O76080	ZFAND5	-4.883882e-01	4.035123	-3.124636e+00	1.884216e-02	3.325766e-01	-2.84925542	FALSE	FALSE
Q9Y2V2	CARHSP1	3.480517e-01	4.046091	4.173186e+00	5.103289e-03	2.332503e-01	-2.84997277	FALSE	FALSE
Q8IV63	VRK3	-5.104645e-01	4.030327	-3.178117e+00	1.755807e-02	3.219498e-01	-2.85810789	FALSE	FALSE
P10606	COX5B	-4.711506e-01	4.034258	-3.744949e+00	8.527082e-03	2.778698e-01	-2.85848053	FALSE	FALSE
Q8NB37	GATD1	4.042806e-01	4.039894	3.349359e+00	1.404506e-02	3.089826e-01	-2.85878556	FALSE	FALSE
Q9NPD8	UBE2T	-3.920156e-01	4.041704	-3.614442e+00	1.002677e-02	2.827881e-01	-2.86004957	FALSE	FALSE
P83916	CBX1	3.191645e-01	4.047926	3.915291e+00	6.928887e-03	2.708802e-01	-2.86034155	FALSE	FALSE
P09693	CD3G	-2.952105e-01	4.049758	-3.380634e+00	1.349019e-02	3.082904e-01	-2.86234171	FALSE	FALSE
Q8WYH8	ING5	6.864274e-01	4.005773	3.108900e+00	1.923905e-02	3.359267e-01	-2.86514522	FALSE	FALSE
Q13951	CBFB	1.194980e-01	4.057551	3.880375e+00	7.227405e-03	2.733682e-01	-2.87281273	FALSE	FALSE
P22570	FDXR	2.868643e-01	4.050122	3.284719e+00	1.527226e-02	3.091039e-01	-2.87290891	FALSE	FALSE
Q15021	NCAPD2	-1.968938e-01	4.055634	-3.323688e+00	1.451909e-02	3.091039e-01	-2.87359420	FALSE	FALSE
P17542	TAL1	-7.211389e-01	4.009863	-3.189809e+00	1.729013e-02	3.210272e-01	-2.87619097	FALSE	FALSE
Q9UJS0	SLC25A13	3.482187e-01	4.046590	3.156238e+00	1.807158e-02	3.275013e-01	-2.87681319	FALSE	FALSE
Q15424	SAFB	2.461156e-01	4.052372	3.924234e+00	6.854635e-03	2.696735e-01	-2.88013894	FALSE	FALSE
Q07020	RPL18	-2.671060e-01	4.051782	-4.273992e+00	4.540684e-03	2.245489e-01	-2.88468899	FALSE	FALSE
P11388	TOP2A	-3.378350e-01	4.046912	-3.569567e+00	1.060754e-02	2.842090e-01	-2.88872477	FALSE	FALSE
P31040	SDHA	3.233363e-01	4.047330	3.708715e+00	8.917074e-03	2.824629e-01	-2.89631605	FALSE	FALSE
O75400	PRPF40A	2.973317e-01	4.049305	3.418108e+00	1.285657e-02	3.009885e-01	-2.90056532	FALSE	FALSE
O95865	DDAH2	1.847624e-01	4.055395	3.667763e+00	9.381624e-03	2.824629e-01	-2.90738266	FALSE	FALSE
Q9Y3U8	RPL36	1.786466e-01	4.055585	4.014662e+00	6.151331e-03	2.618950e-01	-2.90823027	FALSE	FALSE
Q5BKZ1	ZNF326	4.596724e-01	4.034980	3.589416e+00	1.034623e-02	2.842090e-01	-2.90958396	FALSE	FALSE
Q9GZL7	WDR12	2.461038e-01	4.052365	3.460875e+00	1.217287e-02	2.955725e-01	-2.90989157	FALSE	FALSE
Q9BY12	SCAPER	-6.303086e-01	4.022690	-3.181660e+00	1.747640e-02	3.214065e-01	-2.91474970	FALSE	FALSE
Q16222	UAP1	1.594363e-01	4.056840	3.364166e+00	1.377931e-02	3.089826e-01	-2.92256602	FALSE	FALSE
P57081	WDR4	3.671450e-01	4.044432	3.119447e+00	1.897206e-02	3.325766e-01	-2.93275736	FALSE	FALSE
Q96BZ8	LENG1	3.062220e-01	4.049255	3.151447e+00	1.818617e-02	3.276673e-01	-2.94490680	FALSE	FALSE
Q9UNP9	PPIE	2.996160e-01	4.049518	3.210413e+00	1.682870e-02	3.209542e-01	-2.94518131	FALSE	FALSE
Q16539	MAPK14	-2.334534e-01	4.053922	-3.210460e+00	1.682766e-02	3.209542e-01	-2.94637157	FALSE	FALSE
O95625	ZBTB11	-4.622814e-01	4.040285	-3.042078e+00	2.102772e-02	3.468651e-01	-2.95766214	FALSE	FALSE
O43148	RNMT	2.691454e-01	4.051237	3.297827e+00	1.501429e-02	3.091039e-01	-2.96151955	FALSE	FALSE
P99999	CYCS	2.558481e-01	4.051896	3.789382e+00	8.074271e-03	2.765590e-01	-2.96694340	FALSE	FALSE
P62873	GNB1	3.727007e-01	4.042909	3.765825e+00	8.310951e-03	2.777466e-01	-2.96999504	FALSE	FALSE
O95183	VAMP5	5.476656e-01	4.025596	3.008867e+00	2.198261e-02	3.468651e-01	-2.97461098	FALSE	FALSE
Q9NX40	OCIAD1	1.892688e-01	4.055206	3.530234e+00	1.114699e-02	2.868800e-01	-2.97928687	FALSE	FALSE
Q13561	DCTN2	2.365829e-01	4.052860	3.638750e+00	9.726813e-03	2.827881e-01	-2.98026533	FALSE	FALSE
P00505	GOT2	1.804107e-01	4.055419	4.032827e+00	6.019905e-03	2.598593e-01	-2.98175569	FALSE	FALSE
P23588	EIF4B	4.686024e-01	4.034874	3.847358e+00	7.522801e-03	2.763702e-01	-2.99268558	FALSE	FALSE
P04183	TK1	-4.634060e-01	4.034783	-3.020297e+00	2.164881e-02	3.468651e-01	-2.99431477	FALSE	FALSE
Q6IBS0	TWF2	1.645444e-01	4.056371	3.403998e+00	1.309125e-02	3.031917e-01	-3.00040249	FALSE	FALSE
Q96G74	OTUD5	-4.169642e-01	4.042554	-2.978705e+00	2.289030e-02	3.495973e-01	-3.00875720	FALSE	FALSE
Q9BX40	LSM14B	3.401576e-01	4.045756	3.199577e+00	1.706968e-02	3.210272e-01	-3.00915180	FALSE	FALSE
P31943	HNRNPH1	1.451689e-01	4.056797	4.562761e+00	3.276619e-03	2.110342e-01	-3.01843042	FALSE	FALSE
Q99567	NUP88	3.505508e-01	4.044620	3.210239e+00	1.683254e-02	3.209542e-01	-3.02103578	FALSE	FALSE
O60264	SMARCA5	-1.878426e-01	4.055354	-3.462677e+00	1.214494e-02	2.955725e-01	-3.02569588	FALSE	FALSE
Q5HYJ3	FAM76B	2.803674e-01	4.050621	3.103419e+00	1.937942e-02	3.374299e-01	-3.02955772	FALSE	FALSE
P68036	UBE2L3	2.836622e-01	4.050306	3.939680e+00	6.728458e-03	2.696735e-01	-3.03292562	FALSE	FALSE
Q9NX55	HYPK	5.193050e-01	4.027292	2.965797e+00	2.329095e-02	3.505486e-01	-3.03840080	FALSE	FALSE
O43482	OIP5	-4.873763e-01	4.032743	-2.996788e+00	2.234139e-02	3.468651e-01	-3.03907129	FALSE	FALSE
P49189	ALDH9A1	2.087076e-01	4.054327	3.386010e+00	1.339722e-02	3.082904e-01	-3.03920752	FALSE	FALSE
Q8WUW1	BRK1	-4.408672e-01	4.037989	-2.967938e+00	2.322400e-02	3.505045e-01	-3.05081927	FALSE	FALSE
P09972	ALDOC	2.518828e-01	4.051939	3.650270e+00	9.588108e-03	2.824629e-01	-3.05144216	FALSE	FALSE
Q9P270	SLAIN2	3.633923e-01	4.044135	3.137499e+00	1.852430e-02	3.299343e-01	-3.05483959	FALSE	FALSE
Q14573	ITPR3	-6.518035e-01	4.021350	-3.083750e+00	1.989224e-02	3.381481e-01	-3.05801525	FALSE	FALSE
P07237	P4HB	1.562609e-01	4.056333	4.068189e+00	5.772893e-03	2.536317e-01	-3.05955674	FALSE	FALSE
O60427	FADS1	-5.136703e-01	4.030997	-2.931015e+00	2.440855e-02	3.520269e-01	-3.06058335	FALSE	FALSE
Q13535	ATR	-4.352564e-01	4.043529	-2.939437e+00	2.413276e-02	3.520269e-01	-3.07157550	FALSE	FALSE
Q9UGY1	NOL12	3.207743e-01	4.049087	2.956072e+00	2.359780e-02	3.520269e-01	-3.07175932	FALSE	FALSE
Q9UN37	VPS4A	2.900659e-01	4.049607	3.204908e+00	1.695065e-02	3.210272e-01	-3.07399091	FALSE	FALSE
P54578	USP14	1.861659e-01	4.055226	3.804945e+00	7.921983e-03	2.763702e-01	-3.07709089	FALSE	FALSE
Q12905	ILF2	2.932130e-01	4.049245	3.872935e+00	7.292837e-03	2.733682e-01	-3.08014601	FALSE	FALSE
P16070	CD44	-1.943389e-01	4.055405	-3.189593e+00	1.729504e-02	3.210272e-01	-3.09205128	FALSE	FALSE
P24941	CDK2	-2.151117e-01	4.054112	-3.444493e+00	1.242995e-02	2.986366e-01	-3.09300111	FALSE	FALSE
Q01664	TFAP4	-2.906029e-01	4.050273	-3.026018e+00	2.148377e-02	3.468651e-01	-3.09411749	FALSE	FALSE
P29728	OAS2	-6.936330e-01	4.014811	-2.986339e+00	2.265682e-02	3.468837e-01	-3.10431012	FALSE	FALSE
Q99549	MPHOSPH8	-3.697939e-01	4.044448	-2.932997e+00	2.434333e-02	3.520269e-01	-3.11310162	FALSE	FALSE
Q9BT25	HAUS8	-3.261122e-01	4.048340	-2.952166e+00	2.372226e-02	3.520269e-01	-3.11520476	FALSE	FALSE
Q13395	TARBP1	-3.424837e-01	4.049236	-2.880899e+00	2.612093e-02	3.633832e-01	-3.11817143	FALSE	FALSE
Q9BXP5	SRRT	9.312736e-02	4.058134	3.700611e+00	9.006957e-03	2.824629e-01	-3.11894615	FALSE	FALSE
Q9NXF1	TEX10	-3.541442e-01	4.047742	-2.880791e+00	2.612476e-02	3.633832e-01	-3.12497109	FALSE	FALSE
Q92820	GGH	1.727727e-01	4.055917	3.339585e+00	1.422352e-02	3.089826e-01	-3.13018714	FALSE	FALSE
Q8NBJ7	SUMF2	3.365683e-01	4.046335	3.014920e+00	2.180516e-02	3.468651e-01	-3.13312678	FALSE	FALSE
O14519	CDK2AP1	6.771295e-01	4.001157	2.995064e+00	2.239310e-02	3.468651e-01	-3.14499717	FALSE	FALSE
Q6DKI1	RPL7L1	-7.262878e-01	4.005343	-2.932115e+00	2.437232e-02	3.520269e-01	-3.14876998	FALSE	FALSE
Q96FC9	DDX11	-6.206993e-01	4.021355	-2.870927e+00	2.647674e-02	3.657320e-01	-3.15140266	FALSE	FALSE
Q9HBE1	PATZ1	-4.880119e-01	4.035388	-2.846084e+00	2.738586e-02	3.724957e-01	-3.15788969	FALSE	FALSE
O75151	PHF2	-4.150061e-01	4.038020	-3.002176e+00	2.218057e-02	3.468651e-01	-3.16302839	FALSE	FALSE
Q14703	MBTPS1	-1.197421e+00	3.940233	-3.653319e+00	9.551762e-03	2.824629e-01	-3.16463605	FALSE	FALSE
P20591	MX1	-3.764917e-01	4.045090	-2.843423e+00	2.748520e-02	3.730306e-01	-3.16762133	FALSE	FALSE
Q9NYZ3	GTSE1	-3.770014e-01	4.042977	-2.905796e+00	2.525470e-02	3.580270e-01	-3.16823102	FALSE	FALSE
Q5TKA1	LIN9	-4.673465e-01	4.036979	-2.831019e+00	2.795333e-02	3.772543e-01	-3.17026689	FALSE	FALSE
P25788	PSMA3	1.774632e-01	4.055534	3.778125e+00	8.186431e-03	2.765590e-01	-3.17108998	FALSE	FALSE
P57764	GSDMD	3.103982e-01	4.047743	3.212945e+00	1.677293e-02	3.209542e-01	-3.17153332	FALSE	FALSE
Q659C4	LARP1B	-2.825037e-01	4.049869	-3.317049e+00	1.464451e-02	3.091039e-01	-3.17940155	FALSE	FALSE
P49589	CARS1	1.767318e-01	4.055866	3.215792e+00	1.671045e-02	3.209542e-01	-3.18368201	FALSE	FALSE
Q8N0U4	FAM185A	5.373936e-01	4.030953	2.853254e+00	2.712010e-02	3.714205e-01	-3.18876439	FALSE	FALSE
Q16718	NDUFA5	-1.877763e-01	4.055147	-3.358708e+00	1.387664e-02	3.089826e-01	-3.20424800	FALSE	FALSE
O95757	HSPA4L	2.534494e-01	4.051847	3.665843e+00	9.404042e-03	2.824629e-01	-3.20626133	FALSE	FALSE
Q9UKV3	ACIN1	2.488304e-01	4.051693	3.517368e+00	1.132991e-02	2.868800e-01	-3.21283493	FALSE	FALSE
Q96L91	EP400	-2.907782e-01	4.051979	-2.819764e+00	2.838548e-02	3.802676e-01	-3.21546645	FALSE	FALSE
Q9H0A0	NAT10	-2.043124e-01	4.054655	-3.196480e+00	1.713924e-02	3.210272e-01	-3.22025805	FALSE	FALSE
Q9P258	RCC2	3.341716e-01	4.046780	3.840097e+00	7.589541e-03	2.763702e-01	-3.22058703	FALSE	FALSE
Q8NI36	WDR36	-2.845934e-01	4.050519	-2.947786e+00	2.386267e-02	3.520269e-01	-3.23472709	FALSE	FALSE
P14854	COX6B1	-2.509409e-01	4.051851	-3.230786e+00	1.638553e-02	3.209542e-01	-3.23703435	FALSE	FALSE
Q9H8Y8	GORASP2	-3.278088e-01	4.046248	-3.038495e+00	2.112855e-02	3.468651e-01	-3.23986776	FALSE	FALSE
Q9BYJ9	YTHDF1	2.446469e-01	4.053252	2.904899e+00	2.528537e-02	3.580270e-01	-3.24190424	FALSE	FALSE
P17096	HMGA1	2.434278e-01	4.052185	3.443659e+00	1.244319e-02	2.986366e-01	-3.24383729	FALSE	FALSE
P62269	RPS18	-4.469171e-01	4.037128	-3.817905e+00	7.797579e-03	2.763702e-01	-3.25100881	FALSE	FALSE
Q96GN5	CDCA7L	-2.143780e-01	4.054069	-3.185960e+00	1.737783e-02	3.214065e-01	-3.25109681	FALSE	FALSE
Q05519	SRSF11	2.567948e-01	4.051539	3.527820e+00	1.118106e-02	2.868800e-01	-3.25128068	FALSE	FALSE
P49366	DHPS	-2.130108e-01	4.054223	-3.080066e+00	1.998990e-02	3.381481e-01	-3.25220329	FALSE	FALSE
Q9NPA0	EMC7	-4.615230e-01	4.038505	-2.753713e+00	3.106911e-02	3.948385e-01	-3.25862043	FALSE	FALSE
Q16854	DGUOK	4.546816e-01	4.034665	2.797043e+00	2.927969e-02	3.831975e-01	-3.25897760	FALSE	FALSE
Q9BW71	HIRIP3	3.052110e-01	4.048112	3.089970e+00	1.972849e-02	3.381481e-01	-3.26167347	FALSE	FALSE
Q9Y5J1	UTP18	-2.715425e-01	4.050778	-3.001655e+00	2.219608e-02	3.468651e-01	-3.26200304	FALSE	FALSE
Q9BQ75	CMSS1	-4.353694e-01	4.037565	-2.796871e+00	2.928656e-02	3.831975e-01	-3.26730097	FALSE	FALSE
P14550	AKR1A1	1.497719e-01	4.056633	3.340169e+00	1.421279e-02	3.089826e-01	-3.27731707	FALSE	FALSE
Q8NCN5	PDPR	3.150346e-01	4.047819	2.851434e+00	2.718730e-02	3.714205e-01	-3.28465543	FALSE	FALSE
Q02952	AKAP12	9.628443e-01	3.957841	3.092981e+00	1.964975e-02	3.381481e-01	-3.29359913	FALSE	FALSE
Q96SK2	TMEM209	-3.058828e-01	4.051800	-2.723780e+00	3.237287e-02	3.958923e-01	-3.29874429	FALSE	FALSE
Q9NVK5	FGFR1OP2	3.357099e-01	4.046864	2.762619e+00	3.069206e-02	3.915030e-01	-3.29908220	FALSE	FALSE
Q9P2T1	GMPR2	1.605614e-01	4.056505	3.118587e+00	1.899368e-02	3.325766e-01	-3.29954404	FALSE	FALSE
Q6P161	MRPL54	8.875329e-01	3.964859	2.974899e+00	2.300766e-02	3.505045e-01	-3.30218337	FALSE	FALSE
P07355	ANXA2	3.603979e-01	4.042973	2.933016e+00	2.434270e-02	3.520269e-01	-3.30509043	FALSE	FALSE
Q53T59	HS1BP3	-6.999521e-01	4.002870	-2.733337e+00	3.195042e-02	3.948385e-01	-3.30566884	FALSE	FALSE
O60244	MED14	-4.295445e-01	4.038592	-2.723078e+00	3.240414e-02	3.958923e-01	-3.30745508	FALSE	FALSE
Q9UGC7	MTRF1L	-8.702598e-01	3.990019	-3.055691e+00	2.064929e-02	3.441178e-01	-3.30927043	FALSE	FALSE
Q9Y2G5	POFUT2	8.298960e-01	3.972364	2.740422e+00	3.164099e-02	3.948385e-01	-3.31194218	FALSE	FALSE
Q5T6V5	C9orf64	4.117670e-01	4.041371	2.700229e+00	3.343940e-02	3.989622e-01	-3.31399866	FALSE	FALSE
Q99442	SEC62	-3.803326e-01	4.042961	-2.742210e+00	3.156340e-02	3.948385e-01	-3.31606397	FALSE	FALSE
Q9H7B2	RPF2	3.295548e-01	4.047449	2.765225e+00	3.058263e-02	3.911556e-01	-3.31960834	FALSE	FALSE
Q9BV19	C1orf50	-8.294696e-01	3.983296	-2.707569e+00	3.310307e-02	3.964714e-01	-3.32005262	FALSE	FALSE
A7KAX9	ARHGAP32	5.015648e-01	4.035675	2.734351e+00	3.190594e-02	3.948385e-01	-3.32094271	FALSE	FALSE
P08195	SLC3A2	2.456851e-01	4.051844	3.289280e+00	1.518197e-02	3.091039e-01	-3.32139858	FALSE	FALSE
Q0VDG4	SCRN3	3.910119e-01	4.042153	2.717126e+00	3.267049e-02	3.964714e-01	-3.32692158	FALSE	FALSE
Q96I99	SUCLG2	2.619306e-01	4.051151	3.028340e+00	2.141718e-02	3.468651e-01	-3.33166712	FALSE	FALSE
Q9UKT4	FBXO5	-9.325754e-01	3.959412	-2.717729e+00	3.264341e-02	3.964714e-01	-3.33401087	FALSE	FALSE
Q9UHV9	PFDN2	3.481719e-01	4.045188	3.574484e+00	1.054214e-02	2.842090e-01	-3.33481333	FALSE	FALSE
Q96E14	RMI2	2.769214e-01	4.051144	2.795930e+00	2.932424e-02	3.831975e-01	-3.33578646	FALSE	FALSE
Q9H977	WDR54	-3.859072e-01	4.046406	-2.678508e+00	3.445604e-02	4.009224e-01	-3.33670730	FALSE	FALSE
Q96D71	REPS1	2.333140e-01	4.054249	2.781806e+00	2.989612e-02	3.861467e-01	-3.34580623	FALSE	FALSE
Q13946	PDE7A	2.404267e-01	4.053316	2.824150e+00	2.821625e-02	3.788168e-01	-3.34917761	FALSE	FALSE
Q9H4I3	TRABD	4.362977e-01	4.036142	2.723462e+00	3.238704e-02	3.958923e-01	-3.34959284	FALSE	FALSE
Q9UBT7	CTNNAL1	-1.251478e+00	3.892555	-2.688801e+00	3.397029e-02	3.999406e-01	-3.36481516	FALSE	FALSE
Q14207	NPAT	-5.556732e-01	4.025979	-2.653359e+00	3.567415e-02	4.076296e-01	-3.36597939	FALSE	FALSE
P50402	EMD	-2.734510e-01	4.050439	-3.213748e+00	1.675527e-02	3.209542e-01	-3.37497752	FALSE	FALSE
Q6DD87	ZNF787	-4.324295e-01	4.042743	-2.648966e+00	3.589153e-02	4.078643e-01	-3.37587675	FALSE	FALSE
Q4KMP7	TBC1D10B	-4.458030e-01	4.038195	-2.635406e+00	3.657143e-02	4.118261e-01	-3.38493703	FALSE	FALSE
O60645	EXOC3	3.689879e-01	4.042528	2.766416e+00	3.053276e-02	3.911556e-01	-3.38952441	FALSE	FALSE
Q8N684	CPSF7	2.025245e-01	4.054296	3.435140e+00	1.257939e-02	3.007441e-01	-3.39269403	FALSE	FALSE
Q10713	PMPCA	2.005541e-01	4.054526	3.031276e+00	2.133332e-02	3.468651e-01	-3.39546437	FALSE	FALSE
P05423	POLR3D	3.081871e-01	4.048694	2.724344e+00	3.234780e-02	3.958923e-01	-3.39822767	FALSE	FALSE
P53041	PPP5C	1.945644e-01	4.054653	3.142964e+00	1.839103e-02	3.285019e-01	-3.39901100	FALSE	FALSE
P14635	CCNB1	-3.478068e-01	4.048176	-2.621818e+00	3.726638e-02	4.143969e-01	-3.40500688	FALSE	FALSE
Q9NZZ3	CHMP5	4.315761e-01	4.034075	2.912054e+00	2.504186e-02	3.570188e-01	-3.41136419	FALSE	FALSE
P54577	YARS1	1.059440e-01	4.057781	3.481771e+00	1.185333e-02	2.955547e-01	-3.42293399	FALSE	FALSE
Q96EU6	RRP36	-2.706114e-01	4.051676	-2.714619e+00	3.278341e-02	3.964714e-01	-3.42640398	FALSE	FALSE
O95983	MBD3	3.862159e-01	4.040354	2.934400e+00	2.429731e-02	3.520269e-01	-3.43452538	FALSE	FALSE
O43683	BUB1	-3.551720e-01	4.044639	-2.660875e+00	3.530541e-02	4.064045e-01	-3.43652980	FALSE	FALSE
Q9HAW4	CLSPN	-3.046237e-01	4.050023	-2.626962e+00	3.700170e-02	4.143969e-01	-3.44839590	FALSE	FALSE
Q7Z4V5	HDGFL2	2.205224e-01	4.053339	3.340026e+00	1.421542e-02	3.089826e-01	-3.45525924	FALSE	FALSE
P49247	RPIA	-1.601035e-01	4.056168	-3.247920e+00	1.602260e-02	3.171862e-01	-3.46197930	FALSE	FALSE
Q5JTH9	RRP12	-2.597753e-01	4.051557	-2.772160e+00	3.029348e-02	3.890585e-01	-3.46342066	FALSE	FALSE
Q86U38	NOP9	-2.037910e-01	4.055420	-2.744326e+00	3.147188e-02	3.948385e-01	-3.46373729	FALSE	FALSE
Q9NWV4	CZIB	1.769921e-01	4.055431	3.280442e+00	1.535748e-02	3.091039e-01	-3.46526276	FALSE	FALSE
Q9NZG7	NINJ2	-1.844796e-01	4.055254	-3.080273e+00	1.998441e-02	3.381481e-01	-3.47036142	FALSE	FALSE
Q7L2Z9	CENPQ	-5.137146e-01	4.025342	-2.569674e+00	4.006507e-02	4.217516e-01	-3.47179583	FALSE	FALSE
P62249	RPS16	-2.897570e-01	4.049614	-3.781172e+00	8.155903e-03	2.765590e-01	-3.47519049	FALSE	FALSE
P62487	POLR2G	-2.468103e-01	4.052216	-2.851434e+00	2.718731e-02	3.714205e-01	-3.48063185	FALSE	FALSE
Q96J01	THOC3	4.352184e-01	4.035130	2.990058e+00	2.254400e-02	3.468651e-01	-3.48375356	FALSE	FALSE
O94874	UFL1	2.798356e-01	4.049718	2.814404e+00	2.859376e-02	3.808282e-01	-3.48412255	FALSE	FALSE
Q9NX46	ADPRHL2	2.225598e-01	4.053833	2.787965e+00	2.964529e-02	3.861466e-01	-3.48468227	FALSE	FALSE
P49069	CAMLG	-4.695144e-01	4.035136	-2.538075e+00	4.186784e-02	4.263778e-01	-3.48771582	FALSE	FALSE
P13804	ETFA	2.299792e-01	4.052799	3.088505e+00	1.976694e-02	3.381481e-01	-3.48958988	FALSE	FALSE
Q15637	SF1	1.805288e-01	4.055305	3.692482e+00	9.098123e-03	2.824629e-01	-3.49036253	FALSE	FALSE
Q9NPI6	DCP1A	2.569134e-01	4.051512	2.795439e+00	2.934395e-02	3.831975e-01	-3.49160762	FALSE	FALSE
Q96L50	LRR1	-4.417624e-01	4.040528	-2.537341e+00	4.191069e-02	4.263778e-01	-3.49266908	FALSE	FALSE
Q9C086	INO80B	-6.047505e-01	4.020910	-2.550209e+00	4.116574e-02	4.243553e-01	-3.49319391	FALSE	FALSE
Q96PZ2	FAM111A	-4.478205e-01	4.034852	-2.552844e+00	4.101491e-02	4.243553e-01	-3.49477119	FALSE	FALSE
P78330	PSPH	3.390917e-01	4.044555	3.026041e+00	2.148312e-02	3.468651e-01	-3.49688020	FALSE	FALSE
O43399	TPD52L2	1.133974e-01	4.057553	3.503663e+00	1.152837e-02	2.889530e-01	-3.49918890	FALSE	FALSE
Q8NBL1	POGLUT1	-4.453450e-01	4.036824	-2.545654e+00	4.142781e-02	4.250345e-01	-3.50222707	FALSE	FALSE
Q9BUL8	PDCD10	-2.216937e-01	4.053122	-3.133921e+00	1.861213e-02	3.305515e-01	-3.51001176	FALSE	FALSE
O75607	NPM3	2.118346e-01	4.053573	3.319278e+00	1.460226e-02	3.091039e-01	-3.51396231	FALSE	FALSE
Q9Y657	SPIN1	3.784402e-01	4.040559	2.739293e+00	3.169010e-02	3.948385e-01	-3.52124489	FALSE	FALSE
Q9Y3E1	HDGFL3	4.363560e-01	4.032850	2.605097e+00	3.814076e-02	4.178502e-01	-3.52139662	FALSE	FALSE
P14927	UQCRB	1.773860e-01	4.055353	3.216932e+00	1.668550e-02	3.209542e-01	-3.52188850	FALSE	FALSE
Q9NSP4	CENPM	-5.408536e-01	4.020909	-2.735383e+00	3.186074e-02	3.948385e-01	-3.52310578	FALSE	FALSE
Q14653	IRF3	-3.150882e-01	4.049263	-2.556039e+00	4.083275e-02	4.237335e-01	-3.52483651	FALSE	FALSE
P49903	SEPHS1	2.248164e-01	4.053015	3.014597e+00	2.181459e-02	3.468651e-01	-3.53291722	FALSE	FALSE
P21399	ACO1	1.389078e-01	4.057207	2.952389e+00	2.371513e-02	3.520269e-01	-3.53346446	FALSE	FALSE
Q6ZNB6	NFXL1	-4.732847e-01	4.029904	-2.530438e+00	4.231614e-02	4.276821e-01	-3.53464667	FALSE	FALSE
Q02108	GUCY1A1	-6.247622e-01	4.018804	-2.558257e+00	4.070684e-02	4.231333e-01	-3.53543614	FALSE	FALSE
P11586	MTHFD1	1.002472e-01	4.057857	3.622651e+00	9.924355e-03	2.827881e-01	-3.53762863	FALSE	FALSE
P55263	ADK	1.507675e-01	4.056422	3.280167e+00	1.536299e-02	3.091039e-01	-3.53964612	FALSE	FALSE
Q96MH2	HEXIM2	-6.238726e-01	4.011713	-2.510830e+00	4.349044e-02	4.280203e-01	-3.54319093	FALSE	FALSE
A0A0J9YWL9	TEX13C	-4.911677e-01	4.029580	-2.485094e+00	4.508367e-02	4.280203e-01	-3.54887568	FALSE	FALSE
Q9UHB6	LIMA1	2.822046e-01	4.049284	2.991194e+00	2.250966e-02	3.468651e-01	-3.54896887	FALSE	FALSE
O43292	GPAA1	-6.164468e-01	4.008402	-2.490707e+00	4.473104e-02	4.280203e-01	-3.55493136	FALSE	FALSE
Q13405	MRPL49	1.985347e-01	4.055239	2.713632e+00	3.282795e-02	3.964714e-01	-3.55598398	FALSE	FALSE
O75477	ERLIN1	-2.241830e-01	4.053590	-2.745975e+00	3.140073e-02	3.948385e-01	-3.55606557	FALSE	FALSE
Q96JM3	CHAMP1	2.893300e-01	4.048436	2.858404e+00	2.693094e-02	3.703600e-01	-3.55855142	FALSE	FALSE
Q9BZI7	UPF3B	-4.490058e-01	4.036589	-2.468713e+00	4.612937e-02	4.280203e-01	-3.56348594	FALSE	FALSE
O94782	USP1	-3.060891e-01	4.050270	-2.496932e+00	4.434338e-02	4.280203e-01	-3.57042848	FALSE	FALSE
Q13427	PPIG	3.031936e-01	4.047442	2.971031e+00	2.312759e-02	3.505045e-01	-3.57097549	FALSE	FALSE
Q9BQ39	DDX50	-1.721256e-01	4.055727	-2.972911e+00	2.306921e-02	3.505045e-01	-3.57499605	FALSE	FALSE
P20963	CD247	-4.496533e-01	4.035498	-2.455665e+00	4.698046e-02	4.280203e-01	-3.58098508	FALSE	FALSE
Q32NB8	PGS1	-4.312414e-01	4.041348	-2.448938e+00	4.742563e-02	4.280203e-01	-3.58504789	FALSE	FALSE
Q96LL9	DNAJC30	-7.803133e-01	3.977224	-2.444910e+00	4.769425e-02	4.280203e-01	-3.58646566	FALSE	FALSE
Q9NTZ6	RBM12	1.308980e-01	4.057115	3.190608e+00	1.727198e-02	3.210272e-01	-3.58946560	FALSE	FALSE
Q99575	POP1	-3.440395e-01	4.046414	-2.477747e+00	4.554955e-02	4.280203e-01	-3.59012059	FALSE	FALSE
Q8TBP6	SLC25A40	3.190348e-01	4.047580	2.498483e+00	4.424733e-02	4.280203e-01	-3.59070374	FALSE	FALSE
Q16576	RBBP7	2.006093e-01	4.054173	3.261573e+00	1.573963e-02	3.135820e-01	-3.59208432	FALSE	FALSE
Q9Y6M5	SLC30A1	5.356001e-01	4.028636	2.457439e+00	4.686377e-02	4.280203e-01	-3.59444792	FALSE	FALSE
Q14669	TRIP12	-3.424081e-01	4.046648	-2.464540e+00	4.639984e-02	4.280203e-01	-3.59956253	FALSE	FALSE
Q96NW4	ANKRD27	4.669216e-01	4.038472	2.447100e+00	4.754798e-02	4.280203e-01	-3.60431136	FALSE	FALSE
Q9NRX4	PHPT1	3.938438e-01	4.038551	2.708351e+00	3.306746e-02	3.964714e-01	-3.60456169	FALSE	FALSE
P24752	ACAT1	2.467064e-01	4.051563	3.254196e+00	1.589185e-02	3.156031e-01	-3.60660352	FALSE	FALSE
Q9Y620	RAD54B	-3.461635e-01	4.048656	-2.429955e+00	4.870563e-02	4.280203e-01	-3.60753909	FALSE	FALSE
Q9Y3T6	R3HCC1	-9.133857e-01	3.941536	-2.425200e+00	4.903190e-02	4.280650e-01	-3.60792402	FALSE	FALSE
P78345	RPP38	-4.423351e-01	4.038837	-2.424195e+00	4.910108e-02	4.280678e-01	-3.60861164	FALSE	FALSE
Q9Y4U1	MMACHC	-4.190238e-01	4.040945	-2.420926e+00	4.932704e-02	4.288348e-01	-3.61237632	FALSE	FALSE
P56556	NDUFA6	-1.735191e-01	4.056432	-2.692336e+00	3.380512e-02	3.999406e-01	-3.61339515	FALSE	FALSE
Q96BW5	PTER	3.183963e-01	4.046590	2.570048e+00	4.004427e-02	4.217516e-01	-3.61377751	FALSE	FALSE
P57775	FBXW4	-7.994789e-01	3.995637	-2.558310e+00	4.070387e-02	4.231333e-01	-3.61506267	FALSE	FALSE
P78364	PHC1	4.495151e-01	4.033647	2.440746e+00	4.797365e-02	4.280203e-01	-3.61602221	FALSE	FALSE
P04040	CAT	1.473779e-01	4.056552	3.119236e+00	1.897738e-02	3.325766e-01	-3.61634483	FALSE	FALSE
Q9BZV1	UBXN6	2.540227e-01	4.052950	2.514547e+00	4.326525e-02	4.280203e-01	-3.61832010	FALSE	FALSE
P25440	BRD2	-2.437836e-01	4.052077	-2.709694e+00	3.300637e-02	3.964714e-01	-3.62336382	FALSE	FALSE
Q00403	GTF2B	2.382637e-01	4.052227	2.761581e+00	3.073576e-02	3.915030e-01	-3.62502497	FALSE	FALSE
P36954	POLR2I	-3.614844e-01	4.042572	-2.514207e+00	4.328578e-02	4.280203e-01	-3.62596411	FALSE	FALSE
Q969J2	ZKSCAN4	-6.562883e-01	4.009390	-2.451884e+00	4.723013e-02	4.280203e-01	-3.62761687	FALSE	FALSE
Q9GZZ1	NAA50	-2.068309e-01	4.053897	-3.078970e+00	2.001906e-02	3.381481e-01	-3.62893646	FALSE	FALSE
P07741	APRT	1.722904e-01	4.055504	3.335148e+00	1.430537e-02	3.089826e-01	-3.63046718	FALSE	FALSE
P09661	SNRPA1	1.689861e-01	4.055637	3.223164e+00	1.654982e-02	3.209542e-01	-3.63211472	FALSE	FALSE
Q96A47	ISL2	4.100856e-01	4.043814	2.395792e+00	5.110058e-02	4.351249e-01	-3.64093372	FALSE	FALSE
Q8IX90	SKA3	-3.261644e-01	4.046941	-2.465723e+00	4.632300e-02	4.280203e-01	-3.64716160	FALSE	FALSE
Q9P281	BAHCC1	-9.214974e-01	3.958858	-2.500531e+00	4.412079e-02	4.280203e-01	-3.65004080	FALSE	FALSE
Q5TEU4	NDUFAF5	4.644823e-01	4.029671	2.474299e+00	4.576996e-02	4.280203e-01	-3.65165296	FALSE	FALSE
O94964	SOGA1	-4.969927e-01	4.028424	-2.385347e+00	5.185697e-02	4.379659e-01	-3.65414986	FALSE	FALSE
P63167	DYNLL1	2.410722e-01	4.051983	3.238570e+00	1.621955e-02	3.200657e-01	-3.65475135	FALSE	FALSE
O95405	ZFYVE9	-1.003671e+00	3.953467	-2.635783e+00	3.655236e-02	4.118261e-01	-3.65599422	FALSE	FALSE
Q9NPF5	DMAP1	-3.276410e-01	4.047671	-2.442355e+00	4.786548e-02	4.280203e-01	-3.65698308	FALSE	FALSE
Q9UIM3	FKBPL	5.017865e-01	4.026436	2.390469e+00	5.148464e-02	4.371975e-01	-3.65884104	FALSE	FALSE
P48729	CSNK1A1	-2.879847e-01	4.049151	-2.575190e+00	3.975884e-02	4.217516e-01	-3.66151042	FALSE	FALSE
Q9NQY0	BIN3	-6.641224e-01	3.992321	-2.392718e+00	5.132203e-02	4.364128e-01	-3.66228331	FALSE	FALSE
P11717	IGF2R	1.810385e-01	4.055419	2.786696e+00	2.969681e-02	3.861466e-01	-3.66327747	FALSE	FALSE
Q86TJ2	TADA2B	-5.642288e-01	4.020979	-2.377214e+00	5.245398e-02	4.388343e-01	-3.66425291	FALSE	FALSE
Q15014	MORF4L2	-2.909539e-01	4.048808	-2.539912e+00	4.176076e-02	4.263778e-01	-3.66620680	FALSE	FALSE
P17174	GOT1	2.671820e-01	4.050250	3.063205e+00	2.044355e-02	3.425259e-01	-3.66624599	FALSE	FALSE
Q9P2B4	CTTNBP2NL	-2.946666e-01	4.048714	-2.531609e+00	4.224710e-02	4.276821e-01	-3.66784759	FALSE	FALSE
Q03518	TAP1	-4.525705e-01	4.034963	-2.368294e+00	5.311697e-02	4.403033e-01	-3.66860370	FALSE	FALSE
Q96HA8	WDYHV1	-5.714217e-01	4.024167	-2.382752e+00	5.204669e-02	4.388343e-01	-3.66978596	FALSE	FALSE
Q86WT1	TTC30A	-7.698294e-01	3.990137	-2.449992e+00	4.735558e-02	4.280203e-01	-3.67730133	FALSE	FALSE
Q49A26	GLYR1	-2.442040e-01	4.052405	-2.568483e+00	4.013153e-02	4.217516e-01	-3.67806781	FALSE	FALSE
Q9P260	RELCH	-8.020382e-01	3.983638	-2.493719e+00	4.454299e-02	4.280203e-01	-3.67872846	FALSE	FALSE
Q9H871	RMND5A	-3.550556e-01	4.042444	-2.504229e+00	4.389339e-02	4.280203e-01	-3.68113196	FALSE	FALSE
O94768	STK17B	-3.660759e-01	4.043466	-2.440362e+00	4.799949e-02	4.280203e-01	-3.68148622	FALSE	FALSE
Q99700	ATXN2	2.263213e-01	4.053294	2.614072e+00	3.766876e-02	4.173468e-01	-3.68205951	FALSE	FALSE
Q96AE4	FUBP1	1.478964e-01	4.056506	3.724912e+00	8.740373e-03	2.800524e-01	-3.68215874	FALSE	FALSE
Q8TD55	PLEKHO2	-4.291390e-01	4.044572	-2.367271e+00	5.319353e-02	4.403033e-01	-3.68278093	FALSE	FALSE
Q16698	DECR1	3.816068e-01	4.040881	3.146089e+00	1.831528e-02	3.283300e-01	-3.68696556	FALSE	FALSE
P23434	GCSH	2.575042e-01	4.051584	2.533051e+00	4.216221e-02	4.276821e-01	-3.68835295	FALSE	FALSE
Q7Z6M1	RABEPK	3.457229e-01	4.045310	2.409672e+00	5.011310e-02	4.328437e-01	-3.68900043	FALSE	FALSE
Q9UKT7	FBXL3	4.115235e-01	4.038774	2.357219e+00	5.395220e-02	4.406872e-01	-3.69022597	FALSE	FALSE
P13798	APEH	2.547748e-01	4.050917	2.994626e+00	2.240626e-02	3.468651e-01	-3.69274419	FALSE	FALSE
Q96BM9	ARL8A	2.385058e-01	4.051968	2.987547e+00	2.262011e-02	3.468837e-01	-3.69685968	FALSE	FALSE
O00329	PIK3CD	4.741505e-01	4.033658	2.343188e+00	5.502992e-02	4.413754e-01	-3.69718199	FALSE	FALSE
Q96P11	NSUN5	-3.141706e-01	4.046851	-2.482486e+00	4.524847e-02	4.280203e-01	-3.69719253	FALSE	FALSE
Q9Y680	FKBP7	-4.002420e-01	4.044506	-2.337948e+00	5.543808e-02	4.423322e-01	-3.69781430	FALSE	FALSE
Q9HBI0	PARVG	2.949033e-01	4.047984	2.638766e+00	3.640172e-02	4.118261e-01	-3.70641395	FALSE	FALSE
O14657	TOR1B	-3.469263e-01	4.045985	-2.359368e+00	5.378903e-02	4.406872e-01	-3.70749735	FALSE	FALSE
Q9BX95	SGPP1	-6.175936e-01	4.013428	-2.353784e+00	5.421398e-02	4.406872e-01	-3.70763506	FALSE	FALSE
O15344	MID1	5.734281e-01	4.017404	2.333393e+00	5.579539e-02	4.425782e-01	-3.70798636	FALSE	FALSE
Q9H993	ARMT1	-2.751796e-01	4.050241	-2.520964e+00	4.287930e-02	4.280203e-01	-3.70901193	FALSE	FALSE
O75427	LRCH4	4.412558e-01	4.032752	2.460654e+00	4.665313e-02	4.280203e-01	-3.71144352	FALSE	FALSE
P09493	TPM1	3.625932e-01	4.041332	3.098625e+00	1.950308e-02	3.381481e-01	-3.71232085	FALSE	FALSE
Q96DA6	DNAJC19	-1.827907e-01	4.055254	-2.785236e+00	2.975615e-02	3.861466e-01	-3.71501440	FALSE	FALSE
P43307	SSR1	3.107175e-01	4.046715	2.741476e+00	3.159524e-02	3.948385e-01	-3.71516198	FALSE	FALSE
Q9H8U3	ZFAND3	9.965965e-01	3.912455	2.325365e+00	5.643098e-02	4.425782e-01	-3.71517349	FALSE	FALSE
Q16540	MRPL23	-2.934462e-01	4.047735	-2.656789e+00	3.550535e-02	4.071979e-01	-3.71619605	FALSE	FALSE
Q08881	ITK	3.302431e-01	4.044501	2.528652e+00	4.242173e-02	4.276821e-01	-3.71931529	FALSE	FALSE
O75330	HMMR	-3.070992e-01	4.049531	-2.366290e+00	5.326706e-02	4.403033e-01	-3.72207403	FALSE	FALSE
O14662	STX16	5.668854e-01	4.014164	2.341445e+00	5.516532e-02	4.415686e-01	-3.73079237	FALSE	FALSE
Q7Z6B0	CCDC91	5.212237e-01	4.018640	2.430768e+00	4.865006e-02	4.280203e-01	-3.73152007	FALSE	FALSE
Q9NUI1	DECR2	6.962622e-01	3.996676	2.330604e+00	5.601540e-02	4.425782e-01	-3.73277249	FALSE	FALSE
P07954	FH	1.245533e-01	4.057192	3.286249e+00	1.524190e-02	3.091039e-01	-3.73357915	FALSE	FALSE
Q9H2U1	DHX36	-2.253543e-01	4.053432	-2.567852e+00	4.016682e-02	4.217516e-01	-3.73969549	FALSE	FALSE
Q96RL1	UIMC1	3.026358e-01	4.049774	2.349710e+00	5.452618e-02	4.406872e-01	-3.73994966	FALSE	FALSE
Q8NEJ9	NGDN	-6.663993e-01	3.999869	-2.371734e+00	5.286025e-02	4.403033e-01	-3.74066264	FALSE	FALSE
Q7Z3K3	POGZ	1.550704e-01	4.056465	2.776640e+00	3.010825e-02	3.874801e-01	-3.74107316	FALSE	FALSE
P49902	NT5C2	-1.875391e-01	4.055199	-2.694225e+00	3.371722e-02	3.999406e-01	-3.74430628	FALSE	FALSE
Q9BTZ2	DHRS4	3.151675e-01	4.046367	2.509974e+00	4.354245e-02	4.280203e-01	-3.74548949	FALSE	FALSE
Q9H3L0	MMADHC	3.875719e-01	4.041980	2.302915e+00	5.824845e-02	4.482507e-01	-3.74964666	FALSE	FALSE
Q12772	SREBF2	-4.640378e-01	4.032349	-2.289706e+00	5.934585e-02	4.504198e-01	-3.75130134	FALSE	FALSE
O60825	PFKFB2	-3.480659e-01	4.045665	-2.311871e+00	5.751628e-02	4.454497e-01	-3.75822539	FALSE	FALSE
Q15758	SLC1A5	2.366831e-01	4.052361	2.579415e+00	3.952597e-02	4.217516e-01	-3.75981425	FALSE	FALSE
Q5T2R2	PDSS1	-4.590108e-01	4.032267	-2.336199e+00	5.557502e-02	4.423322e-01	-3.76089257	FALSE	FALSE
P32942	ICAM3	3.143279e-01	4.046120	2.563573e+00	4.040669e-02	4.222665e-01	-3.76270200	FALSE	FALSE
Q9H019	MTFR1L	3.128944e-01	4.047586	2.371518e+00	5.287633e-02	4.403033e-01	-3.76628557	FALSE	FALSE
Q9C0C2	TNKS1BP1	2.604689e-01	4.052164	2.379355e+00	5.229614e-02	4.388343e-01	-3.76874578	FALSE	FALSE
P42331	ARHGAP25	2.060499e-01	4.055139	2.460838e+00	4.664107e-02	4.280203e-01	-3.76911234	FALSE	FALSE
Q00613	HSF1	-2.994063e-01	4.048705	-2.419572e+00	4.942096e-02	4.290513e-01	-3.76980168	FALSE	FALSE
O95639	CPSF4	2.187940e-01	4.053113	2.743483e+00	3.150831e-02	3.948385e-01	-3.77025672	FALSE	FALSE
Q16537	PPP2R5E	-2.595739e-01	4.050584	-2.569452e+00	4.007747e-02	4.217516e-01	-3.77122110	FALSE	FALSE
Q8NDF8	TENT4B	-2.814092e-01	4.051782	-2.323947e+00	5.654407e-02	4.425782e-01	-3.77155088	FALSE	FALSE
Q96GE4	CEP95	-1.006690e+00	3.933154	-2.285198e+00	5.972525e-02	4.518697e-01	-3.77612758	FALSE	FALSE
Q96L73	NSD1	-5.441824e-01	4.025130	-2.268642e+00	6.114008e-02	4.573366e-01	-3.78213105	FALSE	FALSE
P48730	CSNK1D	-2.159595e-01	4.054648	-2.442565e+00	4.785139e-02	4.280203e-01	-3.78260836	FALSE	FALSE
P51570	GALK1	2.551482e-01	4.050786	2.601430e+00	3.833537e-02	4.180573e-01	-3.78371456	FALSE	FALSE
O00754	MAN2B1	3.470947e-01	4.046589	2.273816e+00	6.069422e-02	4.556465e-01	-3.78393775	FALSE	FALSE
Q5TAP6	UTP14C	2.032751e-01	4.054891	2.498513e+00	4.424545e-02	4.280203e-01	-3.78419660	FALSE	FALSE
Q9BTV4	TMEM43	-5.076616e-01	4.024390	-2.460093e+00	4.668981e-02	4.280203e-01	-3.78634861	FALSE	FALSE
P08708	RPS17	-2.576000e-01	4.051022	-3.416279e+00	1.288674e-02	3.009885e-01	-3.78672083	FALSE	FALSE
Q96I51	RCC1L	-6.570983e-01	4.013563	-2.323762e+00	5.655881e-02	4.425782e-01	-3.78755031	FALSE	FALSE
Q14558	PRPSAP1	-2.264286e-01	4.053466	-2.477505e+00	4.556499e-02	4.280203e-01	-3.79097990	FALSE	FALSE
P08575	PTPRC	1.831880e-01	4.054895	2.998624e+00	2.228645e-02	3.468651e-01	-3.79222500	FALSE	FALSE
Q6PI98	INO80C	3.923217e-01	4.038216	2.354048e+00	5.419381e-02	4.406872e-01	-3.79425728	FALSE	FALSE
P61586	RHOA	-4.180193e-01	4.037876	-3.087081e+00	1.980437e-02	3.381481e-01	-3.79488372	FALSE	FALSE
P32321	DCTD	2.018932e-01	4.054740	2.520755e+00	4.289182e-02	4.280203e-01	-3.79663706	FALSE	FALSE
Q86V81	ALYREF	5.145826e-01	4.024695	3.061020e+00	2.050315e-02	3.426010e-01	-3.79713676	FALSE	FALSE
Q9NY93	DDX56	-2.399276e-01	4.051933	-2.584602e+00	3.924195e-02	4.208761e-01	-3.79765365	FALSE	FALSE
Q9HC38	GLOD4	1.293329e-01	4.057065	3.012849e+00	2.186570e-02	3.468651e-01	-3.79886756	FALSE	FALSE
A0PJZ3	GXYLT2	5.970454e-01	4.007824	2.238806e+00	6.377733e-02	4.631752e-01	-3.80100205	FALSE	FALSE
Q9Y3L3	SH3BP1	5.155240e-01	4.022367	2.261506e+00	6.176047e-02	4.595105e-01	-3.80199837	FALSE	FALSE
Q2TAA5	ALG11	-5.817744e-01	4.012626	-2.235019e+00	6.412025e-02	4.631752e-01	-3.80253974	FALSE	FALSE
O75864	PPP1R37	7.254173e-01	3.996995	2.323198e+00	5.660387e-02	4.425782e-01	-3.80511699	FALSE	FALSE
Q8N488	RYBP	4.585652e-01	4.034194	2.231286e+00	6.446020e-02	4.631752e-01	-3.80716836	FALSE	FALSE
Q9H223	EHD4	-2.206567e-01	4.054004	-2.455568e+00	4.698684e-02	4.280203e-01	-3.80734175	FALSE	FALSE
Q53H12	AGK	-2.656806e-01	4.050174	-2.797051e+00	2.927937e-02	3.831975e-01	-3.80961353	FALSE	FALSE
Q8WUF5	PPP1R13L	7.954285e-01	3.978888	2.271592e+00	6.088550e-02	4.565311e-01	-3.81435422	FALSE	FALSE
P51946	CCNH	-2.678403e-01	4.050391	-2.427460e+00	4.887655e-02	4.280203e-01	-3.81477718	FALSE	FALSE
P10768	ESD	1.764943e-01	4.055363	3.514507e+00	1.137102e-02	2.868800e-01	-3.81477830	FALSE	FALSE
Q9Y5N5	N6AMT1	-5.984607e-01	4.011143	-2.222612e+00	6.525721e-02	4.631752e-01	-3.81661683	FALSE	FALSE
O43681	ASNA1	2.084803e-01	4.053595	2.900285e+00	2.544378e-02	3.594512e-01	-3.82277433	FALSE	FALSE
Q9H444	CHMP4B	2.109286e-01	4.053347	3.008383e+00	2.199686e-02	3.468651e-01	-3.82419496	FALSE	FALSE
P62330	ARF6	4.112066e-01	4.034950	2.426342e+00	4.895330e-02	4.280203e-01	-3.82527684	FALSE	FALSE
O75396	SEC22B	1.449672e-01	4.056505	2.939297e+00	2.413732e-02	3.520269e-01	-3.82657735	FALSE	FALSE
Q9Y692	GMEB1	3.219494e-01	4.045896	2.349971e+00	5.450610e-02	4.406872e-01	-3.82737119	FALSE	FALSE
Q8N3Z3	GTPBP8	-7.896095e-01	3.958851	-2.208579e+00	6.656812e-02	4.638333e-01	-3.83458009	FALSE	FALSE
Q96BD8	SKA1	-2.975186e-01	4.048505	-2.316565e+00	5.713634e-02	4.445050e-01	-3.83635134	FALSE	FALSE
Q96HJ9	FMC1	-5.045685e-01	4.023452	-2.230228e+00	6.455686e-02	4.631752e-01	-3.83659394	FALSE	FALSE
P30048	PRDX3	1.854047e-01	4.054803	3.354264e+00	1.395642e-02	3.089826e-01	-3.83889504	FALSE	FALSE
Q96T23	RSF1	3.049599e-01	4.046807	2.465653e+00	4.632754e-02	4.280203e-01	-3.84042085	FALSE	FALSE
Q9H6U8	ALG9	-5.667558e-01	4.015054	-2.241704e+00	6.351610e-02	4.631752e-01	-3.84116605	FALSE	FALSE
P82921	MRPS21	-5.824632e-01	4.008446	-2.212833e+00	6.616789e-02	4.631752e-01	-3.84325734	FALSE	FALSE
Q9Y6W5	WASF2	2.464318e-01	4.051188	2.814756e+00	2.858005e-02	3.808282e-01	-3.84506925	FALSE	FALSE
P22830	FECH	3.798330e-01	4.039483	2.284209e+00	5.980882e-02	4.518697e-01	-3.84539230	FALSE	FALSE
Q5PRF9	SAMD4B	-4.064039e-01	4.038919	-2.203765e+00	6.702397e-02	4.638333e-01	-3.84901899	FALSE	FALSE
O00257	CBX4	3.060179e-01	4.047873	2.291494e+00	5.919604e-02	4.503826e-01	-3.84987317	FALSE	FALSE
Q8WU90	ZC3H15	1.810927e-01	4.055011	2.835483e+00	2.778390e-02	3.762630e-01	-3.85187193	FALSE	FALSE
P56378	ATP5MPL	3.018892e-01	4.046421	2.570436e+00	4.002266e-02	4.217516e-01	-3.85487801	FALSE	FALSE
P07205	PGK2	2.607112e-01	4.050120	2.813959e+00	2.861113e-02	3.808282e-01	-3.85527691	FALSE	FALSE
P40306	PSMB10	2.200010e-01	4.052915	2.688769e+00	3.397179e-02	3.999406e-01	-3.85670036	FALSE	FALSE
Q15041	ARL6IP1	-5.098180e-01	4.021483	-2.364359e+00	5.341220e-02	4.406872e-01	-3.85711292	FALSE	FALSE
O75915	ARL6IP5	-3.433089e-01	4.042720	-2.562136e+00	4.048759e-02	4.222665e-01	-3.85756660	FALSE	FALSE
P35658	NUP214	1.635928e-01	4.055936	2.721605e+00	3.246983e-02	3.958923e-01	-3.85780196	FALSE	FALSE
Q9NQ29	LUC7L	1.168368e-01	4.057378	3.152067e+00	1.817131e-02	3.276673e-01	-3.85818567	FALSE	FALSE
Q9NUL7	DDX28	-4.192081e-01	4.038347	-2.189553e+00	6.838843e-02	4.654148e-01	-3.85922293	FALSE	FALSE
Q9H9H4	VPS37B	7.492930e-01	3.974414	2.177712e+00	6.954693e-02	4.654148e-01	-3.86352901	FALSE	FALSE
Q92506	HSD17B8	3.987502e-01	4.036008	2.489237e+00	4.482311e-02	4.280203e-01	-3.86449152	FALSE	FALSE
A6NJ78	METTL15	-5.096340e-01	4.021138	-2.179817e+00	6.933952e-02	4.654148e-01	-3.87053806	FALSE	FALSE
Q96MY1	NOL4L	6.088994e-01	4.006210	2.177717e+00	6.954640e-02	4.654148e-01	-3.87129161	FALSE	FALSE
O14524	NEMP1	-5.335581e-01	4.014342	-2.299196e+00	5.855527e-02	4.482507e-01	-3.87136069	FALSE	FALSE
Q8IUW5	RELL1	8.360362e-01	3.951195	2.165695e+00	7.074304e-02	4.678072e-01	-3.87145266	FALSE	FALSE
Q8NEN9	PDZD8	-4.701186e-01	4.029818	-2.168477e+00	7.046422e-02	4.671492e-01	-3.87894086	FALSE	FALSE
P40818	USP8	2.768366e-01	4.049337	2.351289e+00	5.440497e-02	4.406872e-01	-3.87911069	FALSE	FALSE
Q9BYT8	NLN	2.535630e-01	4.050706	2.470470e+00	4.601603e-02	4.280203e-01	-3.87987279	FALSE	FALSE
Q8ND82	ZNF280C	5.679714e-01	4.013544	2.168951e+00	7.041683e-02	4.671492e-01	-3.88146099	FALSE	FALSE
Q9BVG4	PBDC1	2.137805e-01	4.053167	2.830359e+00	2.797848e-02	3.772543e-01	-3.88255107	FALSE	FALSE
Q9H6V9	LDAH	-3.619511e-01	4.041434	-2.515998e+00	4.317766e-02	4.280203e-01	-3.88648163	FALSE	FALSE
Q9H7B4	SMYD3	1.683251e-01	4.056276	2.496024e+00	4.439967e-02	4.280203e-01	-3.89021219	FALSE	FALSE
Q9UNM6	PSMD13	1.760881e-01	4.055186	2.993592e+00	2.243737e-02	3.468651e-01	-3.89268784	FALSE	FALSE
Q86WJ1	CHD1L	-2.258204e-01	4.053150	-2.415958e+00	4.967245e-02	4.306331e-01	-3.89310209	FALSE	FALSE
O94888	UBXN7	2.557529e-01	4.050433	2.575293e+00	3.975318e-02	4.217516e-01	-3.89390292	FALSE	FALSE
O94916	NFAT5	9.911404e-01	3.923466	2.205283e+00	6.687984e-02	4.638333e-01	-3.89553448	FALSE	FALSE
O43237	DYNC1LI2	2.586821e-01	4.051067	2.339666e+00	5.530385e-02	4.418621e-01	-3.89699251	FALSE	FALSE
Q96BK5	PINX1	-3.101489e-01	4.048604	-2.197532e+00	6.761895e-02	4.640685e-01	-3.89798970	FALSE	FALSE
Q99598	TSNAX	2.973196e-01	4.046987	2.681136e+00	3.433132e-02	4.009224e-01	-3.89845392	FALSE	FALSE
Q8NCC3	PLA2G15	5.037958e-01	4.026184	2.137864e+00	7.359422e-02	4.716100e-01	-3.89867064	FALSE	FALSE
Q5T653	MRPL2	4.743533e-01	4.025936	2.481059e+00	4.533890e-02	4.280203e-01	-3.89986758	FALSE	FALSE
Q6UX04	CWC27	3.028564e-01	4.046415	2.546277e+00	4.139190e-02	4.250345e-01	-3.90112334	FALSE	FALSE
P00167	CYB5A	-4.762571e-01	4.023879	-2.220479e+00	6.545475e-02	4.631752e-01	-3.90229036	FALSE	FALSE
P01130	LDLR	3.013063e-01	4.048132	2.240712e+00	6.360535e-02	4.631752e-01	-3.90461457	FALSE	FALSE
Q00839	HNRNPU	1.433312e-01	4.056637	3.760197e+00	8.368614e-03	2.778698e-01	-3.90542022	FALSE	FALSE
Q7Z569	BRAP	2.430478e-01	4.053662	2.239640e+00	6.370200e-02	4.631752e-01	-3.90817607	FALSE	FALSE
O95475	SIX6	-2.782733e-01	4.050324	-2.253994e+00	6.242058e-02	4.622493e-01	-3.91001621	FALSE	FALSE
Q9NQG6	MIEF1	4.425000e-01	4.038499	2.125559e+00	7.489174e-02	4.740602e-01	-3.91121975	FALSE	FALSE
Q92696	RABGGTA	2.222881e-01	4.054470	2.282269e+00	5.997305e-02	4.518697e-01	-3.91218372	FALSE	FALSE
P46531	NOTCH1	-2.460416e-01	4.051536	-2.398478e+00	5.090794e-02	4.347002e-01	-3.91769587	FALSE	FALSE
Q92747	ARPC1A	2.696946e-01	4.049221	2.676091e+00	3.457118e-02	4.009224e-01	-3.92653652	FALSE	FALSE
Q9Y2X9	ZNF281	3.198484e-01	4.046175	2.215264e+00	6.594027e-02	4.631752e-01	-3.92688070	FALSE	FALSE
Q8NI37	PPTC7	5.572219e-01	4.017037	2.108344e+00	7.674612e-02	4.770944e-01	-3.92732457	FALSE	FALSE
Q9Y5Z4	HEBP2	3.756800e-01	4.038121	2.368728e+00	5.308448e-02	4.403033e-01	-3.92938543	FALSE	FALSE
Q9BQE5	APOL2	-2.307478e-01	4.052330	-2.472882e+00	4.586086e-02	4.280203e-01	-3.92976312	FALSE	FALSE
P25205	MCM3	1.520437e-01	4.056230	3.382757e+00	1.345339e-02	3.082904e-01	-3.93014929	FALSE	FALSE
Q8TCA0	LRRC20	-2.253461e-01	4.052786	-2.461543e+00	4.659507e-02	4.280203e-01	-3.93090648	FALSE	FALSE
Q8TDX7	NEK7	3.317987e-01	4.043683	2.441619e+00	4.791495e-02	4.280203e-01	-3.93259490	FALSE	FALSE
Q8IYT2	CMTR2	-5.654191e-01	4.018730	-2.108284e+00	7.675263e-02	4.770944e-01	-3.93378814	FALSE	FALSE
P17028	ZNF24	2.601347e-01	4.050586	2.328365e+00	5.619265e-02	4.425782e-01	-3.93397999	FALSE	FALSE
P62341	SELENOT	-5.043100e-01	4.020301	-2.156090e+00	7.171414e-02	4.685756e-01	-3.93500718	FALSE	FALSE
O75940	SMNDC1	3.635682e-01	4.040789	2.622766e+00	3.721750e-02	4.143969e-01	-3.93506332	FALSE	FALSE
P46777	RPL5	-8.925838e-02	4.058054	-3.322479e+00	1.454185e-02	3.091039e-01	-3.93547733	FALSE	FALSE
A6NKD9	CCDC85C	-4.111384e-01	4.039317	-2.107044e+00	7.688797e-02	4.774582e-01	-3.93609943	FALSE	FALSE
O95067	CCNB2	2.898848e-01	4.049360	2.197294e+00	6.764174e-02	4.640685e-01	-3.93803416	FALSE	FALSE
Q14232	EIF2B1	1.237129e-01	4.057617	2.631163e+00	3.678698e-02	4.132315e-01	-3.94009738	FALSE	FALSE
Q9H8W4	PLEKHF2	4.471797e-01	4.029085	2.358929e+00	5.382233e-02	4.406872e-01	-3.94048175	FALSE	FALSE
Q9H307	PNN	-1.970748e-01	4.054004	-2.745691e+00	3.141297e-02	3.948385e-01	-3.94268350	FALSE	FALSE
O14776	TCERG1	1.089238e-01	4.057724	2.868065e+00	2.657983e-02	3.663420e-01	-3.94340315	FALSE	FALSE
Q92766	RREB1	-8.951401e-01	3.961951	-2.152026e+00	7.212905e-02	4.685756e-01	-3.94554583	FALSE	FALSE
O75208	COQ9	-4.371506e-01	4.032013	-2.142406e+00	7.312110e-02	4.705184e-01	-3.94605157	FALSE	FALSE
O14730	RIOK3	4.302765e-01	4.032863	2.149696e+00	7.236810e-02	4.685756e-01	-3.94794140	FALSE	FALSE
Q0ZGT2	NEXN	4.572629e-01	4.026338	2.197539e+00	6.761824e-02	4.640685e-01	-3.94820926	FALSE	FALSE
Q9NQW6	ANLN	-3.250488e-01	4.046757	-2.155479e+00	7.177638e-02	4.685756e-01	-3.94861627	FALSE	FALSE
Q9NTI5	PDS5B	-2.057529e-01	4.054210	-2.426873e+00	4.891682e-02	4.280203e-01	-3.95067442	FALSE	FALSE
Q13371	PDCL	-2.879735e-01	4.049025	-2.232187e+00	6.437802e-02	4.631752e-01	-3.95154599	FALSE	FALSE
P29466	CASP1	2.261314e-01	4.053648	2.283040e+00	5.990775e-02	4.518697e-01	-3.95242359	FALSE	FALSE
Q96RY7	IFT140	-4.349312e-01	4.038316	-2.080298e+00	7.986715e-02	4.808272e-01	-3.95404123	FALSE	FALSE
Q06587	RING1	3.015006e-01	4.046401	2.585087e+00	3.921553e-02	4.208761e-01	-3.95611314	FALSE	FALSE
Q15072	ZNF146	-4.887438e-01	4.024905	-2.078635e+00	8.005617e-02	4.808272e-01	-3.96003855	FALSE	FALSE
Q96IU2	ZBED3	6.644388e-01	3.971536	2.102000e+00	7.744116e-02	4.784130e-01	-3.96342683	FALSE	FALSE
Q6ZRP7	QSOX2	4.546918e-01	4.032931	2.071271e+00	8.089864e-02	4.824219e-01	-3.96703994	FALSE	FALSE
Q14168	MPP2	4.650884e-01	4.025527	2.300879e+00	5.841624e-02	4.482507e-01	-3.97046148	FALSE	FALSE
Q9UHD9	UBQLN2	3.627577e-01	4.040686	2.694718e+00	3.369432e-02	3.999406e-01	-3.97154228	FALSE	FALSE
P56385	ATP5ME	-4.785232e-01	4.031887	-3.001277e+00	2.220731e-02	3.468651e-01	-3.97795718	FALSE	FALSE
Q15370	ELOB	-1.891618e-01	4.054437	-2.945715e+00	2.392936e-02	3.520269e-01	-3.97851563	FALSE	FALSE
Q9BQ95	ECSIT	3.916166e-01	4.038297	2.108524e+00	7.672647e-02	4.770944e-01	-3.97878110	FALSE	FALSE
Q9NY27	PPP4R2	2.854135e-01	4.047741	2.562557e+00	4.046391e-02	4.222665e-01	-3.98183896	FALSE	FALSE
Q96S19	METTL26	2.460267e-01	4.053291	2.169099e+00	7.040209e-02	4.671492e-01	-3.98319212	FALSE	FALSE
O75083	WDR1	1.877285e-01	4.054799	3.448094e+00	1.237294e-02	2.986366e-01	-3.98504895	FALSE	FALSE
Q16543	CDC37	2.435846e-01	4.051503	3.002885e+00	2.215952e-02	3.468651e-01	-3.98761343	FALSE	FALSE
Q15853	USF2	1.047302e+00	3.899313	2.276274e+00	6.048365e-02	4.546147e-01	-3.98787363	FALSE	FALSE
Q5SQI0	ATAT1	-4.715210e-01	4.024696	-2.086148e+00	7.920569e-02	4.793988e-01	-3.98821844	FALSE	FALSE
P05165	PCCA	7.364801e-01	3.983920	2.133448e+00	7.405722e-02	4.721568e-01	-3.98834851	FALSE	FALSE
Q96HE7	ERO1A	1.841738e-01	4.054779	2.621922e+00	3.726103e-02	4.143969e-01	-3.99057848	FALSE	FALSE
Q9UGN5	PARP2	-2.911786e-01	4.048245	-2.247053e+00	6.303690e-02	4.631752e-01	-3.99081572	FALSE	FALSE
Q03519	TAP2	-1.914211e-01	4.055764	-2.282461e+00	5.995677e-02	4.518697e-01	-3.99234911	FALSE	FALSE
Q6P2Q9	PRPF8	-2.121557e-01	4.053303	-2.649317e+00	3.587413e-02	4.078643e-01	-3.99288608	FALSE	FALSE
Q9P2B7	CFAP97	-4.802869e-01	4.031623	-2.034836e+00	8.520050e-02	4.885667e-01	-3.99711188	FALSE	FALSE
Q4VC31	CCDC58	5.139784e-01	4.022082	2.677564e+00	3.450100e-02	4.009224e-01	-3.99753910	FALSE	FALSE
Q9H867	VCPKMT	6.446435e-01	4.007724	2.062255e+00	8.194243e-02	4.846376e-01	-3.99759723	FALSE	FALSE
P45974	USP5	1.273397e-01	4.057055	2.875707e+00	2.630556e-02	3.649896e-01	-3.99855856	FALSE	FALSE
P45954	ACADSB	2.566127e-01	4.050334	2.347045e+00	5.473143e-02	4.406872e-01	-3.99883644	FALSE	FALSE
Q96E52	OMA1	-4.944992e-01	4.022396	-2.057918e+00	8.244931e-02	4.858783e-01	-3.99950341	FALSE	FALSE
O43402	EMC8	5.609983e-01	4.012313	2.429957e+00	4.870553e-02	4.280203e-01	-4.00077575	FALSE	FALSE
P83111	LACTB	2.396158e-01	4.054057	2.140715e+00	7.329691e-02	4.711620e-01	-4.00083434	FALSE	FALSE
P10244	MYBL2	3.745153e-01	4.043240	2.039933e+00	8.458511e-02	4.878764e-01	-4.00311025	FALSE	FALSE
O95900	TRUB2	-5.309814e-01	4.018879	-2.024326e+00	8.648358e-02	4.891919e-01	-4.00690461	FALSE	FALSE
P01889	HLA-B	2.056605e-01	4.053501	2.780672e+00	2.994252e-02	3.861467e-01	-4.00999407	FALSE	FALSE
Q9NVU7	SDAD1	-1.908600e-01	4.055509	-2.292425e+00	5.911826e-02	4.503530e-01	-4.01512061	FALSE	FALSE
P36578	RPL4	-1.670732e-01	4.055679	-3.466136e+00	1.209154e-02	2.955725e-01	-4.01687116	FALSE	FALSE
O43837	IDH3B	1.955831e-01	4.053966	2.565961e+00	4.027262e-02	4.221494e-01	-4.01710365	FALSE	FALSE
Q9UBT6	POLK	-4.515347e-01	4.038838	-2.013901e+00	8.777549e-02	4.902178e-01	-4.01821729	FALSE	FALSE
Q96DX7	TRIM44	-6.890520e-01	3.980478	-2.042662e+00	8.425747e-02	4.878764e-01	-4.02003515	FALSE	FALSE
Q5JPI3	C3orf38	-4.319749e-01	4.034001	-2.024778e+00	8.642805e-02	4.891919e-01	-4.02118185	FALSE	FALSE
Q96EP5	DAZAP1	6.756485e-01	4.000918	3.038207e+00	2.113670e-02	3.468651e-01	-4.02263064	FALSE	FALSE
Q9Y5V3	MAGED1	-2.867472e-01	4.051838	-2.056854e+00	8.257413e-02	4.860614e-01	-4.02315309	FALSE	FALSE
P49662	CASP4	-2.646121e-01	4.050123	-2.218021e+00	6.568319e-02	4.631752e-01	-4.02438817	FALSE	FALSE
Q9BUQ8	DDX23	-1.422919e-01	4.056656	-2.685991e+00	3.410217e-02	3.999605e-01	-4.02652458	FALSE	FALSE
Q96C19	EFHD2	2.761005e-01	4.048003	2.676305e+00	3.456099e-02	4.009224e-01	-4.02964677	FALSE	FALSE
Q7Z7L1	SLFN11	-2.131413e-01	4.054141	-2.258297e+00	6.204157e-02	4.607531e-01	-4.03118935	FALSE	FALSE
Q86U06	RBM23	-4.006871e-01	4.035146	-2.103868e+00	7.723576e-02	4.781848e-01	-4.03122948	FALSE	FALSE
Q5VW32	BROX	2.328456e-01	4.052426	2.266145e+00	6.135640e-02	4.584031e-01	-4.03253461	FALSE	FALSE
P33241	LSP1	3.372042e-01	4.042918	2.596108e+00	3.861967e-02	4.189527e-01	-4.03270519	FALSE	FALSE
Q9UPQ9	TNRC6B	3.629102e-01	4.041123	2.092082e+00	7.854045e-02	4.792602e-01	-4.03398055	FALSE	FALSE
P55795	HNRNPH2	3.524992e-01	4.042674	2.948824e+00	2.382930e-02	3.520269e-01	-4.03631490	FALSE	FALSE
P61026	RAB10	1.799192e-01	4.054758	2.658629e+00	3.541519e-02	4.069147e-01	-4.03670003	FALSE	FALSE
P54687	BCAT1	1.288435e-01	4.056956	3.089520e+00	1.974029e-02	3.381481e-01	-4.03888456	FALSE	FALSE
Q92733	PRCC	2.439810e-01	4.050943	2.358952e+00	5.382059e-02	4.406872e-01	-4.03957919	FALSE	FALSE
P26038	MSN	1.202961e-01	4.057266	3.556799e+00	1.077945e-02	2.851280e-01	-4.04295384	FALSE	FALSE
Q01459	CTBS	4.235042e-01	4.031518	2.021092e+00	8.688232e-02	4.891919e-01	-4.04379124	FALSE	FALSE
Q8N3J3	C17orf53	5.887394e-01	4.012100	2.001586e+00	8.932637e-02	4.920973e-01	-4.04418491	FALSE	FALSE
O60518	RANBP6	-3.899291e-01	4.035488	-2.190871e+00	6.826067e-02	4.654148e-01	-4.04451982	FALSE	FALSE
P63173	RPL38	3.453349e-01	4.044553	3.267540e+00	1.561768e-02	3.121527e-01	-4.04961420	FALSE	FALSE
Q9NXA8	SIRT5	2.939434e-01	4.046516	2.292407e+00	5.911970e-02	4.503530e-01	-4.04969415	FALSE	FALSE
P10398	ARAF	2.946361e-01	4.047248	2.201464e+00	6.724300e-02	4.638333e-01	-4.05178431	FALSE	FALSE
O15164	TRIM24	2.279955e-01	4.051926	2.422345e+00	4.922883e-02	4.285804e-01	-4.05296266	FALSE	FALSE
O43765	SGTA	8.066005e-02	4.058320	2.923572e+00	2.465506e-02	3.547589e-01	-4.05366738	FALSE	FALSE
Q8NBQ5	HSD17B11	3.193468e-01	4.047943	2.022080e+00	8.676031e-02	4.891919e-01	-4.05384488	FALSE	FALSE
O75368	SH3BGRL	2.596995e-01	4.050037	3.022658e+00	2.158053e-02	3.468651e-01	-4.05441284	FALSE	FALSE
Q6XQN6	NAPRT	5.428261e-01	4.011850	2.022566e+00	8.670036e-02	4.891919e-01	-4.05501805	FALSE	FALSE
P38919	EIF4A3	1.402043e-01	4.056541	3.189323e+00	1.730118e-02	3.210272e-01	-4.05625828	FALSE	FALSE
Q13772	NCOA4	-4.732777e-01	4.036714	-1.973847e+00	9.292105e-02	4.993703e-01	-4.05822921	FALSE	FALSE
P0CG13	CHTF8	-4.527571e-01	4.024823	-2.148794e+00	7.246083e-02	4.685756e-01	-4.05825073	FALSE	FALSE
Q9UBZ4	APEX2	-6.724555e-01	3.990591	-1.970990e+00	9.329946e-02	4.993703e-01	-4.05865766	FALSE	FALSE
P08651	NFIC	2.722255e-01	4.051110	2.068573e+00	8.120959e-02	4.826567e-01	-4.05896225	FALSE	FALSE
Q8NEY8	PPHLN1	1.925761e-01	4.054348	2.482472e+00	4.524933e-02	4.280203e-01	-4.06087203	FALSE	FALSE
P52597	HNRNPF	1.810507e-01	4.054944	3.181645e+00	1.747674e-02	3.214065e-01	-4.06104468	FALSE	FALSE
O75528	TADA3	-2.945161e-01	4.050194	-2.033570e+00	8.535403e-02	4.889960e-01	-4.06234680	FALSE	FALSE
Q63HN8	RNF213	-1.454019e-01	4.056656	-2.573721e+00	3.984017e-02	4.217516e-01	-4.06349757	FALSE	FALSE
P61221	ABCE1	8.034584e-02	4.058266	3.030838e+00	2.134579e-02	3.468651e-01	-4.06567300	FALSE	FALSE
P07203	GPX1	3.293861e-01	4.042247	2.161394e+00	7.117622e-02	4.681393e-01	-4.06856009	FALSE	FALSE
P13987	CD59	-2.693306e-01	4.048819	-2.551105e+00	4.111435e-02	4.243553e-01	-4.07414004	FALSE	FALSE
Q9UHD1	CHORDC1	1.146277e-01	4.057406	2.955227e+00	2.362468e-02	3.520269e-01	-4.07726442	FALSE	FALSE
Q5T5P2	KIAA1217	4.200349e-01	4.032763	2.050387e+00	8.333694e-02	4.876378e-01	-4.08044833	FALSE	FALSE
Q9GZR1	SENP6	5.120490e-01	4.021159	1.945144e+00	9.679251e-02	5.035074e-01	-4.08125395	FALSE	FALSE
Q9BSK4	FEM1A	-4.871909e-01	4.037531	-1.957976e+00	9.504222e-02	5.010878e-01	-4.08457968	FALSE	FALSE
Q9BRK5	SDF4	6.021900e-01	4.002547	1.943240e+00	9.705498e-02	5.040048e-01	-4.08527125	FALSE	FALSE
Q15058	KIF14	-3.361100e-01	4.047985	-1.960119e+00	9.475305e-02	5.004205e-01	-4.08640070	FALSE	FALSE
P56537	EIF6	2.215390e-01	4.052840	3.168976e+00	1.777067e-02	3.239368e-01	-4.08715673	FALSE	FALSE
Q9P1U1	ACTR3B	4.824655e-01	4.031895	1.935150e+00	9.817781e-02	5.052735e-01	-4.09010301	FALSE	FALSE
Q15742	NAB2	5.259523e-01	4.017048	1.938505e+00	9.771060e-02	5.042953e-01	-4.09178459	FALSE	FALSE
Q86UA1	PRPF39	2.086591e-01	4.054291	2.202336e+00	6.715988e-02	4.638333e-01	-4.09192118	FALSE	FALSE
P51608	MECP2	2.742601e-01	4.050954	2.031947e+00	8.555130e-02	4.891919e-01	-4.09643463	FALSE	FALSE
Q8NBS9	TXNDC5	1.897764e-01	4.054240	2.849360e+00	2.726410e-02	3.716528e-01	-4.09651773	FALSE	FALSE
P11441	UBL4A	2.445090e-01	4.050582	2.493833e+00	4.453589e-02	4.280203e-01	-4.10084421	FALSE	FALSE
P26368	U2AF2	2.107510e-01	4.053238	2.967693e+00	2.323164e-02	3.505045e-01	-4.10097475	FALSE	FALSE
O00221	NFKBIE	4.241221e-01	4.032292	1.945059e+00	9.680424e-02	5.035074e-01	-4.10319062	FALSE	FALSE
P04062	GBA	-3.311757e-01	4.044762	-2.040884e+00	8.447077e-02	4.878764e-01	-4.10598661	FALSE	FALSE
Q9Y6I3	EPN1	2.428402e-01	4.051413	2.196389e+00	6.772862e-02	4.640685e-01	-4.10715908	FALSE	FALSE
Q8TF01	PNISR	4.164155e-01	4.030749	2.215194e+00	6.594683e-02	4.631752e-01	-4.10733745	FALSE	FALSE
O00635	TRIM38	3.656706e-01	4.040952	1.975818e+00	9.266098e-02	4.993703e-01	-4.10879688	FALSE	FALSE
Q6IC98	GRAMD4	-3.298708e-01	4.048174	-1.941442e+00	9.730340e-02	5.040316e-01	-4.10971198	FALSE	FALSE
P20073	ANXA7	2.239050e-01	4.052175	2.661591e+00	3.527048e-02	4.064045e-01	-4.11147215	FALSE	FALSE
Q9NP97	DYNLRB1	-2.677947e-01	4.049503	-2.824996e+00	2.818372e-02	3.788168e-01	-4.11255868	FALSE	FALSE
Q15084	PDIA6	2.918316e-01	4.047694	2.909343e+00	2.513383e-02	3.575101e-01	-4.11479583	FALSE	FALSE
Q96MU7	YTHDC1	1.521881e-01	4.056443	2.431967e+00	4.856829e-02	4.280203e-01	-4.11658985	FALSE	FALSE
Q9NYK5	MRPL39	1.842918e-01	4.054594	2.448022e+00	4.748655e-02	4.280203e-01	-4.11661188	FALSE	FALSE
Q9NUJ3	TCP11L1	-3.426457e-01	4.047694	-1.919840e+00	1.003382e-01	5.091448e-01	-4.11694423	FALSE	FALSE
Q8WWW0	RASSF5	-4.484450e-01	4.027781	-2.065854e+00	8.152418e-02	4.839568e-01	-4.12000891	FALSE	FALSE
Q14192	FHL2	4.125091e-01	4.032925	2.031242e+00	8.563711e-02	4.891919e-01	-4.12823051	FALSE	FALSE
Q86U44	METTL3	1.972237e-01	4.054439	2.249524e+00	6.281676e-02	4.631752e-01	-4.12962524	FALSE	FALSE
P52429	DGKE	-4.376617e-01	4.026528	-2.016496e+00	8.745206e-02	4.897315e-01	-4.13379695	FALSE	FALSE
Q96IJ6	GMPPA	-1.806716e-01	4.055611	-2.242107e+00	6.347989e-02	4.631752e-01	-4.13532055	FALSE	FALSE
P15498	VAV1	1.230314e-01	4.057328	2.603932e+00	3.820246e-02	4.178502e-01	-4.13651705	FALSE	FALSE
Q03933	HSF2	-4.031333e-01	4.041918	-1.882102e+00	1.058664e-01	5.185700e-01	-4.13720397	FALSE	FALSE
P17026	ZNF22	-2.437809e-01	4.052117	-2.076327e+00	8.031922e-02	4.814506e-01	-4.13739572	FALSE	FALSE
Q92564	DCUN1D4	5.901822e-01	4.003491	1.882232e+00	1.058468e-01	5.185700e-01	-4.13994977	FALSE	FALSE
Q9H0X9	OSBPL5	-3.903354e-01	4.038161	-1.940596e+00	9.742053e-02	5.042182e-01	-4.14178088	FALSE	FALSE
P49327	FASN	-1.121304e-01	4.057489	-2.882135e+00	2.607721e-02	3.633832e-01	-4.14273839	FALSE	FALSE
Q8ND56	LSM14A	4.122259e-01	4.033563	2.444461e+00	4.772428e-02	4.280203e-01	-4.14595168	FALSE	FALSE
O95147	DUSP14	-4.622140e-01	4.024355	-1.950707e+00	9.602977e-02	5.032512e-01	-4.14696800	FALSE	FALSE
P50416	CPT1A	4.580876e-01	4.034522	1.866341e+00	1.082631e-01	5.198778e-01	-4.14871887	FALSE	FALSE
Q8NBN3	TMEM87A	4.332781e-01	4.029448	1.962291e+00	9.446083e-02	5.001435e-01	-4.14990029	FALSE	FALSE
O94760	DDAH1	2.822578e-01	4.047374	2.400966e+00	5.073017e-02	4.346921e-01	-4.14993322	FALSE	FALSE
Q9H8G2	CAAP1	2.374640e-01	4.051611	2.180326e+00	6.928948e-02	4.654148e-01	-4.15144052	FALSE	FALSE
Q96N96	SPATA13	-4.602278e-01	4.030322	-1.872617e+00	1.073024e-01	5.198778e-01	-4.15154852	FALSE	FALSE
Q9ULJ6	ZMIZ1	3.151667e-01	4.044237	2.176194e+00	6.969685e-02	4.658448e-01	-4.15158877	FALSE	FALSE
Q9UPT9	USP22	-2.621923e-01	4.049259	-2.189792e+00	6.836527e-02	4.654148e-01	-4.15276688	FALSE	FALSE
P60866	RPS20	-3.146660e-01	4.046925	-3.338729e+00	1.423929e-02	3.089826e-01	-4.15424815	FALSE	FALSE
Q14677	CLINT1	1.591100e-01	4.055689	2.584071e+00	3.927094e-02	4.208761e-01	-4.15615901	FALSE	FALSE
Q99728	BARD1	-3.097983e-01	4.048773	-1.913595e+00	1.012328e-01	5.102602e-01	-4.15963484	FALSE	FALSE
Q07617	SPAG1	-4.142978e-01	4.038178	-1.858458e+00	1.094818e-01	5.206878e-01	-4.16076191	FALSE	FALSE
Q9NRS6	SNX15	1.954909e-01	4.054749	2.185820e+00	6.875148e-02	4.654148e-01	-4.16384840	FALSE	FALSE
P25445	FAS	4.277800e-01	4.032181	1.886098e+00	1.052671e-01	5.185700e-01	-4.16397366	FALSE	FALSE
Q15392	DHCR24	-3.841793e-01	4.034996	-2.299782e+00	5.850681e-02	4.482507e-01	-4.16575936	FALSE	FALSE
Q9BSU1	C16orf70	5.206003e-01	4.013427	1.885188e+00	1.054033e-01	5.185700e-01	-4.16654610	FALSE	FALSE
Q9P2J3	KLHL9	-4.659995e-01	4.021107	-1.969394e+00	9.351148e-02	4.993703e-01	-4.16723648	FALSE	FALSE
Q9HA64	FN3KRP	2.559821e-01	4.049552	2.213720e+00	6.608476e-02	4.631752e-01	-4.16778245	FALSE	FALSE
Q9P0N9	TBC1D7	-3.851416e-01	4.041462	-1.863336e+00	1.087260e-01	5.198778e-01	-4.16786710	FALSE	FALSE
Q14690	PDCD11	-2.332564e-01	4.051734	-2.178849e+00	6.943474e-02	4.654148e-01	-4.16832657	FALSE	FALSE
Q15070	OXA1L	-2.765753e-01	4.048026	-2.253315e+00	6.248055e-02	4.622493e-01	-4.16845334	FALSE	FALSE
Q01167	FOXK2	1.349836e-01	4.057180	2.400407e+00	5.077002e-02	4.346921e-01	-4.16875712	FALSE	FALSE
P48059	LIMS1	2.564077e-01	4.049614	2.213775e+00	6.607958e-02	4.631752e-01	-4.17018759	FALSE	FALSE
Q9NX07	TRNAU1AP	3.119406e-01	4.044866	1.978451e+00	9.231459e-02	4.993703e-01	-4.17322939	FALSE	FALSE
Q9Y2I1	NISCH	1.938482e-01	4.054867	2.157732e+00	7.154716e-02	4.685756e-01	-4.17351599	FALSE	FALSE
O14713	ITGB1BP1	-4.115060e-01	4.034719	-1.873112e+00	1.072270e-01	5.198778e-01	-4.17511365	FALSE	FALSE
O75093	SLIT1	-2.405935e-01	4.053991	-1.964062e+00	9.422327e-02	4.993703e-01	-4.17517677	FALSE	FALSE
P50851	LRBA	-1.466513e-01	4.056817	-2.353013e+00	5.427291e-02	4.406872e-01	-4.17545244	FALSE	FALSE
O43896	KIF1C	3.841204e-01	4.041672	1.846213e+00	1.114017e-01	5.267862e-01	-4.17679501	FALSE	FALSE
P53582	METAP1	3.107744e-01	4.045194	2.597748e+00	3.853181e-02	4.189527e-01	-4.17703390	FALSE	FALSE
Q99941	ATF6B	6.713368e-01	3.979466	1.835595e+00	1.130932e-01	5.285620e-01	-4.17833170	FALSE	FALSE
Q96CB9	NSUN4	2.553995e-01	4.050748	2.059602e+00	8.225203e-02	4.858506e-01	-4.17891572	FALSE	FALSE
P51003	PAPOLA	-1.953584e-01	4.054043	-2.335277e+00	5.564733e-02	4.423322e-01	-4.18060338	FALSE	FALSE
Q8WUY9	DEPDC1B	-4.996162e-01	4.025772	-1.828607e+00	1.142201e-01	5.320839e-01	-4.18097510	FALSE	FALSE
P11766	ADH5	1.377329e-01	4.056641	3.308814e+00	1.480171e-02	3.091039e-01	-4.18343268	FALSE	FALSE
P02792	FTL	4.454472e-01	4.026064	2.087094e+00	7.909932e-02	4.792602e-01	-4.18630431	FALSE	FALSE
Q96DE5	ANAPC16	2.878558e-01	4.047679	2.028525e+00	8.596868e-02	4.891919e-01	-4.18632669	FALSE	FALSE
O60294	LCMT2	-5.558732e-01	4.005338	-2.172741e+00	7.003916e-02	4.671281e-01	-4.18641756	FALSE	FALSE
Q14527	HLTF	-2.477847e-01	4.051669	-2.022704e+00	8.668329e-02	4.891919e-01	-4.18894397	FALSE	FALSE
Q96G28	CFAP36	-3.225263e-01	4.048260	-1.861548e+00	1.090025e-01	5.206878e-01	-4.18907357	FALSE	FALSE
P12004	PCNA	7.311464e-02	4.058309	3.673971e+00	9.309515e-03	2.824629e-01	-4.19148833	FALSE	FALSE
Q8NFW8	CMAS	-2.104547e-01	4.053371	-2.214574e+00	6.600484e-02	4.631752e-01	-4.19158771	FALSE	FALSE
Q9P2E5	CHPF2	4.750105e-01	4.029994	1.813839e+00	1.166379e-01	5.338307e-01	-4.19317891	FALSE	FALSE
P04035	HMGCR	2.727741e-01	4.048927	2.021117e+00	8.687917e-02	4.891919e-01	-4.19445128	FALSE	FALSE
O14646	CHD1	-2.180999e-01	4.052820	-2.232218e+00	6.437517e-02	4.631752e-01	-4.19460196	FALSE	FALSE
P40939	HADHA	2.219321e-01	4.052141	2.604259e+00	3.818511e-02	4.178502e-01	-4.19508890	FALSE	FALSE
Q9UHQ4	BCAP29	-5.569352e-01	4.007544	-1.832399e+00	1.136072e-01	5.297692e-01	-4.19545950	FALSE	FALSE
Q14562	DHX8	-2.182795e-01	4.053038	-2.186200e+00	6.871441e-02	4.654148e-01	-4.19614543	FALSE	FALSE
P49336	CDK8	-2.885421e-01	4.050037	-1.909100e+00	1.018817e-01	5.115483e-01	-4.19661001	FALSE	FALSE
Q9H6F5	CCDC86	2.201621e-01	4.052307	2.318673e+00	5.696657e-02	4.442964e-01	-4.19899166	FALSE	FALSE
P49821	NDUFV1	1.378658e-01	4.056794	2.486125e+00	4.501867e-02	4.280203e-01	-4.19939705	FALSE	FALSE
Q969V3	NCLN	-2.176621e-01	4.052961	-2.172933e+00	7.002004e-02	4.671281e-01	-4.19988472	FALSE	FALSE
Q9UHA3	RSL24D1	3.618489e-01	4.037977	2.184440e+00	6.888627e-02	4.654148e-01	-4.20287227	FALSE	FALSE
Q15293	RCN1	4.461816e-01	4.025777	2.430025e+00	4.870086e-02	4.280203e-01	-4.20351448	FALSE	FALSE
P05166	PCCB	3.757875e-01	4.041689	1.827214e+00	1.144460e-01	5.320839e-01	-4.20437350	FALSE	FALSE
Q6P4F7	ARHGAP11A	6.787025e-01	3.976747	1.799964e+00	1.189550e-01	5.350392e-01	-4.20477681	FALSE	FALSE
O14641	DVL2	2.884016e-01	4.047345	2.022180e+00	8.674791e-02	4.891919e-01	-4.20481748	FALSE	FALSE
Q9BY32	ITPA	5.026315e-01	4.021851	2.651297e+00	3.577603e-02	4.078643e-01	-4.20500003	FALSE	FALSE
Q8NHQ9	DDX55	-2.902986e-01	4.047742	-1.970685e+00	9.333983e-02	4.993703e-01	-4.20516412	FALSE	FALSE
Q92932	PTPRN2	2.329078e-01	4.052490	2.047263e+00	8.370805e-02	4.876378e-01	-4.20528383	FALSE	FALSE
P16035	TIMP2	-4.845489e-01	4.019679	-1.863935e+00	1.086337e-01	5.198778e-01	-4.21113886	FALSE	FALSE
Q9H1K1	ISCU	2.364803e-01	4.051544	2.119820e+00	7.550492e-02	4.754201e-01	-4.21163790	FALSE	FALSE
O75182	SIN3B	-3.321726e-01	4.048600	-1.815545e+00	1.163560e-01	5.336106e-01	-4.21305955	FALSE	FALSE
Q96CW6	SLC7A6OS	2.878263e-01	4.046177	2.213740e+00	6.608284e-02	4.631752e-01	-4.21403822	FALSE	FALSE
Q9NRR5	UBQLN4	4.039061e-01	4.037280	2.883091e+00	2.604343e-02	3.633832e-01	-4.21418002	FALSE	FALSE
P09884	POLA1	-1.694895e-01	4.055703	-2.284135e+00	5.981508e-02	4.518697e-01	-4.21553043	FALSE	FALSE
Q5SNT2	TMEM201	-2.745186e-01	4.049940	-1.930768e+00	9.879145e-02	5.065180e-01	-4.21594365	FALSE	FALSE
Q9BRA0	NAA38	5.799776e-01	4.000479	2.063913e+00	8.174946e-02	4.839568e-01	-4.21711073	FALSE	FALSE
Q96PY6	NEK1	-2.985510e-01	4.050601	-1.838342e+00	1.126532e-01	5.269574e-01	-4.21812185	FALSE	FALSE
P82673	MRPS35	2.520325e-01	4.050012	2.227336e+00	6.482191e-02	4.631752e-01	-4.21926043	FALSE	FALSE
Q96DU3	SLAMF6	-3.058520e-01	4.047582	-1.871833e+00	1.074220e-01	5.198778e-01	-4.22035943	FALSE	FALSE
O00330	PDHX	2.717619e-01	4.048131	2.087056e+00	7.910350e-02	4.792602e-01	-4.22057431	FALSE	FALSE
Q92599	SEPTIN8	2.198211e-01	4.052941	2.117153e+00	7.579147e-02	4.754622e-01	-4.22086389	FALSE	FALSE
Q8N6R0	EEF1AKNMT	-2.455441e-01	4.050575	-2.131265e+00	7.428722e-02	4.721568e-01	-4.22118070	FALSE	FALSE
Q8IZ73	RPUSD2	2.156497e-01	4.053578	2.071400e+00	8.088384e-02	4.824219e-01	-4.22187216	FALSE	FALSE
O75391	SPAG7	1.490603e-01	4.056545	2.327267e+00	5.627976e-02	4.425782e-01	-4.22218856	FALSE	FALSE
Q8NDN9	RCBTB1	5.258843e-01	4.014149	1.783052e+00	1.218399e-01	5.394281e-01	-4.22479227	FALSE	FALSE
Q15036	SNX17	-2.904652e-01	4.046708	-2.070608e+00	8.097494e-02	4.824219e-01	-4.22518261	FALSE	FALSE
Q5VTB9	RNF220	2.281345e-01	4.051664	2.225364e+00	6.500330e-02	4.631752e-01	-4.22609157	FALSE	FALSE
Q5JSH3	WDR44	2.511041e-01	4.050717	2.044926e+00	8.398669e-02	4.878764e-01	-4.22662640	FALSE	FALSE
Q7L775	EPM2AIP1	5.155974e-01	4.018821	1.773768e+00	1.234524e-01	5.409239e-01	-4.22784950	FALSE	FALSE
P16219	ACADS	2.917556e-01	4.047293	1.948417e+00	9.634313e-02	5.032512e-01	-4.23210577	FALSE	FALSE
P62195	PSMC5	1.273396e-01	4.056940	2.800081e+00	2.915840e-02	3.831975e-01	-4.23271454	FALSE	FALSE
Q9NYL9	TMOD3	2.378859e-01	4.051060	2.476116e+00	4.565370e-02	4.280203e-01	-4.23442763	FALSE	FALSE
Q9NZ72	STMN3	-4.829910e-01	4.015596	-2.043936e+00	8.410501e-02	4.878764e-01	-4.23452717	FALSE	FALSE
Q9UBQ6	EXTL2	5.313720e-01	4.011148	1.763266e+00	1.253016e-01	5.420125e-01	-4.23530117	FALSE	FALSE
Q92945	KHSRP	2.033864e-01	4.053854	3.201520e+00	1.702620e-02	3.210272e-01	-4.23712562	FALSE	FALSE
Q9Y376	CAB39	-1.927319e-01	4.053917	-2.453604e+00	4.711639e-02	4.280203e-01	-4.23768043	FALSE	FALSE
Q6SJ93	FAM111B	-4.198958e-01	4.028586	-1.870154e+00	1.076784e-01	5.198778e-01	-4.23778754	FALSE	FALSE
Q9H3P2	NELFA	-2.459597e-01	4.049951	-2.243824e+00	6.332573e-02	4.631752e-01	-4.24099411	FALSE	FALSE
O15297	PPM1D	-4.904295e-01	4.020033	-1.773404e+00	1.235160e-01	5.409239e-01	-4.24155747	FALSE	FALSE
Q9HCM7	FBRSL1	-3.171443e-01	4.043911	-1.935038e+00	9.819344e-02	5.052735e-01	-4.24168480	FALSE	FALSE
Q96RQ3	MCCC1	4.486461e-01	4.025938	1.839164e+00	1.125218e-01	5.269574e-01	-4.24261805	FALSE	FALSE
P50570	DNM2	1.178856e-01	4.057339	2.622927e+00	3.720918e-02	4.143969e-01	-4.24298211	FALSE	FALSE
P08236	GUSB	2.393360e-01	4.051163	2.078597e+00	8.006051e-02	4.808272e-01	-4.24449900	FALSE	FALSE
O94766	B3GAT3	-3.266244e-01	4.042754	-1.890925e+00	1.045475e-01	5.180455e-01	-4.24552398	FALSE	FALSE
Q99808	SLC29A1	2.767890e-01	4.047175	2.048820e+00	8.352284e-02	4.876378e-01	-4.24755224	FALSE	FALSE
O00499	BIN1	2.433387e-01	4.050412	2.229324e+00	6.463965e-02	4.631752e-01	-4.25319339	FALSE	FALSE
Q8TEH3	DENND1A	6.653839e-01	3.982236	1.739833e+00	1.295245e-01	5.469593e-01	-4.25361037	FALSE	FALSE
Q9NZ01	TECR	-3.503487e-01	4.039088	-2.308665e+00	5.777726e-02	4.466958e-01	-4.25368092	FALSE	FALSE
P26374	CHML	3.596360e-01	4.038520	1.875398e+00	1.068793e-01	5.198778e-01	-4.25704451	FALSE	FALSE
Q9BY50	SEC11C	2.673255e-01	4.049251	1.967246e+00	9.379751e-02	4.993703e-01	-4.25715331	FALSE	FALSE
P47756	CAPZB	1.462470e-01	4.056333	3.292753e+00	1.511359e-02	3.091039e-01	-4.25798293	FALSE	FALSE
Q12979	ABR	4.578873e-01	4.022109	1.764765e+00	1.250359e-01	5.416190e-01	-4.26594570	FALSE	FALSE
P53609	PGGT1B	1.568739e-01	4.056648	2.160621e+00	7.125436e-02	4.681393e-01	-4.26638452	FALSE	FALSE
Q9UBW7	ZMYM2	1.998297e-01	4.054257	2.087037e+00	7.910569e-02	4.792602e-01	-4.26689084	FALSE	FALSE
Q96QT6	PHF12	-3.629025e-01	4.040344	-1.787938e+00	1.209995e-01	5.388745e-01	-4.26758169	FALSE	FALSE
P22059	OSBP	1.853721e-01	4.054476	2.311525e+00	5.754442e-02	4.454497e-01	-4.26930865	FALSE	FALSE
Q9NP80	PNPLA8	3.287769e-01	4.045088	1.794171e+00	1.199355e-01	5.375048e-01	-4.27112641	FALSE	FALSE
Q16667	CDKN3	-8.619234e-01	3.908331	-1.834702e+00	1.132366e-01	5.285721e-01	-4.27393830	FALSE	FALSE
P28908	TNFRSF8	-7.912047e-01	3.950790	-1.712205e+00	1.346801e-01	5.562602e-01	-4.27491270	FALSE	FALSE
Q9UL63	MKLN1	-2.379453e-01	4.052011	-1.968130e+00	9.367974e-02	4.993703e-01	-4.27510418	FALSE	FALSE
Q8WWH5	TRUB1	2.630155e-01	4.049042	2.018816e+00	8.716395e-02	4.893437e-01	-4.27513892	FALSE	FALSE
P37235	HPCAL1	-3.385707e-01	4.040200	-2.037542e+00	8.487318e-02	4.878764e-01	-4.27904806	FALSE	FALSE
O00116	AGPS	1.688688e-01	4.055222	2.398323e+00	5.091900e-02	4.347002e-01	-4.28229230	FALSE	FALSE
O95716	RAB3D	2.210360e-01	4.052034	2.437865e+00	4.816792e-02	4.280203e-01	-4.28478668	FALSE	FALSE
O00746	NME4	-3.090207e-01	4.044504	-1.883160e+00	1.057074e-01	5.185700e-01	-4.28495108	FALSE	FALSE
Q8TCY9	URGCP	-3.123704e-01	4.048457	-1.756110e+00	1.265767e-01	5.444493e-01	-4.28904307	FALSE	FALSE
O00193	SMAP	5.417258e-01	4.010739	2.370709e+00	5.293664e-02	4.403033e-01	-4.28907793	FALSE	FALSE
Q9H2F5	EPC1	2.689368e-01	4.052929	1.775792e+00	1.230992e-01	5.409239e-01	-4.29014832	FALSE	FALSE
Q9NUQ2	AGPAT5	-4.201214e-01	4.032146	-2.147844e+00	7.255858e-02	4.685756e-01	-4.29196525	FALSE	FALSE
Q8WXI9	GATAD2B	1.354051e-01	4.056749	2.473222e+00	4.583901e-02	4.280203e-01	-4.29370793	FALSE	FALSE
Q16822	PCK2	3.110334e-01	4.043327	2.042127e+00	8.432163e-02	4.878764e-01	-4.29479294	FALSE	FALSE
Q6P996	PDXDC1	1.581831e-01	4.056054	2.252638e+00	6.254049e-02	4.622493e-01	-4.29514336	FALSE	FALSE
Q9BWJ5	SF3B5	-6.710240e-01	3.976577	-2.051756e+00	8.317485e-02	4.876378e-01	-4.29599128	FALSE	FALSE
P81877	SSBP2	4.289928e-01	4.028964	2.434513e+00	4.839507e-02	4.280203e-01	-4.29672279	FALSE	FALSE
Q32P28	P3H1	2.206319e-01	4.053421	1.955905e+00	9.532257e-02	5.021399e-01	-4.29715549	FALSE	FALSE
Q01081	U2AF1	4.050154e-01	4.037364	3.288472e+00	1.519792e-02	3.091039e-01	-4.29868304	FALSE	FALSE
Q9UHK0	NUFIP1	-2.106622e-01	4.053861	-2.000701e+00	8.943890e-02	4.920973e-01	-4.30053804	FALSE	FALSE
Q99963	SH3GL3	2.788426e-01	4.049404	1.824221e+00	1.149329e-01	5.327539e-01	-4.30072425	FALSE	FALSE
O75446	SAP30	-2.293645e-01	4.051479	-2.112393e+00	7.630585e-02	4.757444e-01	-4.30129487	FALSE	FALSE
Q8NEB9	PIK3C3	-3.684578e-01	4.036724	-1.935232e+00	9.816636e-02	5.052735e-01	-4.30292535	FALSE	FALSE
Q9NP72	RAB18	1.715671e-01	4.055095	2.381770e+00	5.211869e-02	4.388343e-01	-4.30336194	FALSE	FALSE
Q9BXM9	FSD1L	5.167827e-01	4.016453	1.674670e+00	1.420014e-01	5.665617e-01	-4.30384434	FALSE	FALSE
P13667	PDIA4	1.117552e-01	4.057404	3.030937e+00	2.134298e-02	3.468651e-01	-4.30650375	FALSE	FALSE
P53367	ARFIP1	1.895870e-01	4.054486	2.134286e+00	7.396914e-02	4.721568e-01	-4.30782786	FALSE	FALSE
P32019	INPP5B	2.658834e-01	4.049951	1.867706e+00	1.080534e-01	5.198778e-01	-4.30895940	FALSE	FALSE
Q9P2S5	WRAP73	3.028778e-01	4.044701	2.006223e+00	8.873929e-02	4.904360e-01	-4.30909985	FALSE	FALSE
Q9UIS9	MBD1	2.955679e-01	4.050234	1.735243e+00	1.303677e-01	5.494006e-01	-4.31104412	FALSE	FALSE
O15078	CEP290	-3.967614e-01	4.038169	-1.687088e+00	1.395381e-01	5.656860e-01	-4.31221095	FALSE	FALSE
Q99829	CPNE1	7.665890e-02	4.058268	2.948307e+00	2.384592e-02	3.520269e-01	-4.31260703	FALSE	FALSE
P14923	JUP	-4.843003e-01	4.029740	-1.662635e+00	1.444283e-01	5.665617e-01	-4.31277947	FALSE	FALSE
Q96LW7	CARD19	-4.756334e-01	4.020055	-1.722781e+00	1.326836e-01	5.539029e-01	-4.31455498	FALSE	FALSE
Q15776	ZKSCAN8	-5.934761e-01	3.992995	-1.660373e+00	1.448888e-01	5.665617e-01	-4.31577580	FALSE	FALSE
Q12789	GTF3C1	-2.218414e-01	4.052473	-2.035588e+00	8.510935e-02	4.884947e-01	-4.31636805	FALSE	FALSE
Q9P2Y5	UVRAG	3.924108e-01	4.030540	1.967087e+00	9.381870e-02	4.993703e-01	-4.31647709	FALSE	FALSE
Q6P4Q7	CNNM4	7.256740e-01	3.953845	1.839315e+00	1.124977e-01	5.269574e-01	-4.31686007	FALSE	FALSE
Q9BPX6	MICU1	-3.240401e-01	4.044537	-1.767924e+00	1.244782e-01	5.409239e-01	-4.31813385	FALSE	FALSE
P15924	DSP	5.300498e-01	4.006337	1.732026e+00	1.309618e-01	5.510944e-01	-4.31973194	FALSE	FALSE
Q9UKM9	RALY	1.339630e-01	4.056662	3.125985e+00	1.880856e-02	3.325766e-01	-4.32092347	FALSE	FALSE
Q9BZG8	DPH1	-4.399303e-01	4.023431	-1.791287e+00	1.204267e-01	5.381890e-01	-4.32103370	FALSE	FALSE
Q99536	VAT1	1.575047e-01	4.055693	2.944234e+00	2.397716e-02	3.520269e-01	-4.32135482	FALSE	FALSE
Q5C9Z4	NOM1	-3.017563e-01	4.046006	-1.856716e+00	1.097529e-01	5.210577e-01	-4.32270175	FALSE	FALSE
Q96PK6	RBM14	1.639120e-01	4.055461	2.893553e+00	2.567679e-02	3.619205e-01	-4.32308871	FALSE	FALSE
Q00536	CDK16	-4.604335e-01	4.019518	-1.695114e+00	1.379677e-01	5.634740e-01	-4.32316317	FALSE	FALSE
Q9UJK0	TSR3	-3.286559e-01	4.041442	-1.899090e+00	1.033416e-01	5.147227e-01	-4.32331672	FALSE	FALSE
O00458	IFRD1	6.153399e-01	3.991091	1.667994e+00	1.433428e-01	5.665617e-01	-4.32357015	FALSE	FALSE
P42695	NCAPD3	-1.746410e-01	4.055558	-2.097330e+00	7.795678e-02	4.788334e-01	-4.32371421	FALSE	FALSE
Q9HAZ1	CLK4	6.309556e-01	3.980394	1.663777e+00	1.441963e-01	5.665617e-01	-4.32523841	FALSE	FALSE
Q6JBY9	RCSD1	3.190768e-01	4.041525	2.116699e+00	7.584045e-02	4.754622e-01	-4.32603098	FALSE	FALSE
Q9BWE0	REPIN1	5.842158e-01	3.988141	1.741196e+00	1.292752e-01	5.469232e-01	-4.32754920	FALSE	FALSE
P04114	APOB	2.569409e-01	4.049288	1.970465e+00	9.336909e-02	4.993703e-01	-4.32949126	FALSE	FALSE
Q9P016	THYN1	1.818177e-01	4.054439	2.438015e+00	4.815782e-02	4.280203e-01	-4.32983219	FALSE	FALSE
Q99611	SEPHS2	2.958834e-01	4.047910	1.767034e+00	1.246350e-01	5.409239e-01	-4.32998502	FALSE	FALSE
P20592	MX2	-6.430419e-01	3.974527	-1.640172e+00	1.490643e-01	5.699494e-01	-4.33107857	FALSE	FALSE
Q8IY47	KBTBD2	-5.171719e-01	4.016850	-1.643767e+00	1.483131e-01	5.699494e-01	-4.33188676	FALSE	FALSE
P40227	CCT6A	1.330263e-01	4.056738	3.169051e+00	1.776890e-02	3.239368e-01	-4.33421924	FALSE	FALSE
O43318	MAP3K7	-2.088536e-01	4.055051	-1.871037e+00	1.075434e-01	5.198778e-01	-4.33536347	FALSE	FALSE
O00231	PSMD11	1.919239e-01	4.053941	2.710933e+00	3.295011e-02	3.964714e-01	-4.33568596	FALSE	FALSE
A6NDG6	PGP	1.880524e-01	4.053983	2.330223e+00	5.604551e-02	4.425782e-01	-4.33856867	FALSE	FALSE
P80303	NUCB2	2.877349e-01	4.044987	2.124701e+00	7.498313e-02	4.741558e-01	-4.33984374	FALSE	FALSE
P00966	ASS1	1.682219e-01	4.055223	2.782960e+00	2.984897e-02	3.861467e-01	-4.34114162	FALSE	FALSE
O94979	SEC31A	1.628531e-01	4.055430	2.478833e+00	4.548036e-02	4.280203e-01	-4.34132022	FALSE	FALSE
Q5T6F0	DCAF12	-4.926036e-01	4.014241	-1.643782e+00	1.483098e-01	5.699494e-01	-4.34200317	FALSE	FALSE
Q9UL33	TRAPPC2L	-1.941679e-01	4.053984	-2.105248e+00	7.708448e-02	4.781848e-01	-4.34215594	FALSE	FALSE
Q9Y6J9	TAF6L	-3.493785e-01	4.039900	-1.715875e+00	1.339842e-01	5.557004e-01	-4.34236379	FALSE	FALSE
Q9GZU8	PSME3IP1	3.517782e-01	4.038972	2.229526e+00	6.462110e-02	4.631752e-01	-4.34274533	FALSE	FALSE
P49914	MTHFS	1.961348e-01	4.054366	2.011326e+00	8.809751e-02	4.904360e-01	-4.34280542	FALSE	FALSE
P08579	SNRPB2	3.197937e-01	4.043541	2.643153e+00	3.618134e-02	4.104073e-01	-4.34333294	FALSE	FALSE
Q8NHH9	ATL2	-2.270953e-01	4.051919	-2.020446e+00	8.696220e-02	4.891919e-01	-4.34351638	FALSE	FALSE
Q5QP82	DCAF10	-3.788290e-01	4.034975	-1.706534e+00	1.357626e-01	5.588742e-01	-4.34508719	FALSE	FALSE
Q3B7T1	EDRF1	-3.008398e-01	4.050155	-1.684343e+00	1.400789e-01	5.656860e-01	-4.34919149	FALSE	FALSE
Q8NDV7	TNRC6A	2.626714e-01	4.048937	1.906452e+00	1.022659e-01	5.118233e-01	-4.34961782	FALSE	FALSE
Q6NVV7	CDPF1	4.486098e-01	4.023088	1.823213e+00	1.150975e-01	5.327745e-01	-4.34988747	FALSE	FALSE
P04080	CSTB	-2.860279e-01	4.048314	-2.798857e+00	2.920720e-02	3.831975e-01	-4.35018852	FALSE	FALSE
O95139	NDUFB6	-1.229399e-01	4.057319	-2.378291e+00	5.237450e-02	4.388343e-01	-4.35026301	FALSE	FALSE
Q8N5I2	ARRDC1	-2.980666e-01	4.051093	-1.673103e+00	1.423152e-01	5.665617e-01	-4.35028479	FALSE	FALSE
P06213	INSR	7.301644e-01	3.959248	1.603309e+00	1.569796e-01	5.767597e-01	-4.35636690	FALSE	FALSE
Q8N465	D2HGDH	2.738900e-01	4.050860	1.726457e+00	1.319963e-01	5.526189e-01	-4.35678542	FALSE	FALSE
Q13162	PRDX4	2.193893e-01	4.051930	2.440588e+00	4.798427e-02	4.280203e-01	-4.35791830	FALSE	FALSE
Q9Y287	ITM2B	4.643320e-01	4.013838	1.752682e+00	1.271922e-01	5.444493e-01	-4.35839488	FALSE	FALSE
Q15596	NCOA2	3.404911e-01	4.040909	1.740814e+00	1.293450e-01	5.469232e-01	-4.36098982	FALSE	FALSE
Q6ICG6	KIAA0930	-2.675928e-01	4.051564	-1.726006e+00	1.320805e-01	5.526189e-01	-4.36179987	FALSE	FALSE
Q9NVF7	FBXO28	-3.191382e-01	4.044237	-1.721127e+00	1.329939e-01	5.540818e-01	-4.36449599	FALSE	FALSE
O75385	ULK1	3.514293e-01	4.039374	1.677402e+00	1.414559e-01	5.661880e-01	-4.36458534	FALSE	FALSE
Q969W8	ZNF566	-4.207319e-01	4.026494	-1.670828e+00	1.427718e-01	5.665617e-01	-4.36489345	FALSE	FALSE
Q96NB2	SFXN2	-2.520455e-01	4.050107	-1.925097e+00	9.959109e-02	5.077344e-01	-4.36738649	FALSE	FALSE
Q6GTX8	LAIR1	3.767862e-01	4.033504	2.116349e+00	7.587814e-02	4.754622e-01	-4.36828252	FALSE	FALSE
Q9UEE5	STK17A	-3.495278e-01	4.037481	-1.822164e+00	1.152689e-01	5.327745e-01	-4.37061736	FALSE	FALSE
Q9NYA4	MTMR4	-2.805981e-01	4.049821	-1.712901e+00	1.345479e-01	5.560836e-01	-4.37099531	FALSE	FALSE
Q969U7	PSMG2	1.542033e-01	4.055986	2.268725e+00	6.113289e-02	4.573366e-01	-4.37265845	FALSE	FALSE
Q9UPN9	TRIM33	2.783275e-01	4.046977	2.213062e+00	6.614645e-02	4.631752e-01	-4.37371140	FALSE	FALSE
Q8N137	CNTROB	5.857431e-01	4.003261	1.575874e+00	1.631264e-01	5.850226e-01	-4.37404397	FALSE	FALSE
Q96E29	MTERF3	2.365474e-01	4.052084	1.825638e+00	1.147022e-01	5.327539e-01	-4.37498422	FALSE	FALSE
Q9BTF0	THUMPD2	7.636371e-01	3.938894	1.607219e+00	1.561217e-01	5.767597e-01	-4.37503528	FALSE	FALSE
O94806	PRKD3	5.971720e-01	3.987752	1.682973e+00	1.403498e-01	5.656860e-01	-4.37529112	FALSE	FALSE
P51572	BCAP31	-2.351069e-01	4.050852	-2.453833e+00	4.710126e-02	4.280203e-01	-4.37713404	FALSE	FALSE
Q8N3X1	FNBP4	2.286103e-01	4.051290	2.091081e+00	7.865224e-02	4.792602e-01	-4.37796307	FALSE	FALSE
Q9NVH2	INTS7	-2.247159e-01	4.052918	-1.875388e+00	1.068808e-01	5.198778e-01	-4.38015662	FALSE	FALSE
Q9H5V7	IKZF5	5.101404e-01	4.005934	1.644930e+00	1.480708e-01	5.699494e-01	-4.38059399	FALSE	FALSE
P53384	NUBP1	1.859870e-01	4.055107	1.967158e+00	9.380929e-02	4.993703e-01	-4.38120523	FALSE	FALSE
Q9NQZ2	UTP3	-1.912989e-01	4.053692	-2.296023e+00	5.881837e-02	4.497110e-01	-4.38202590	FALSE	FALSE
Q8WZ60	KLHL6	6.063384e-01	3.980116	1.563479e+00	1.659770e-01	5.885508e-01	-4.38304434	FALSE	FALSE
Q86VP1	TAX1BP1	-2.171621e-01	4.054180	-1.818150e+00	1.159269e-01	5.336106e-01	-4.38343390	FALSE	FALSE
Q15185	PTGES3	2.388294e-01	4.052043	3.374135e+00	1.360348e-02	3.089826e-01	-4.38361961	FALSE	FALSE
P49760	CLK2	-4.867684e-01	4.013865	-1.684594e+00	1.400295e-01	5.656860e-01	-4.38551834	FALSE	FALSE
Q8NEZ3	WDR19	-3.873763e-01	4.037143	-1.598960e+00	1.579392e-01	5.781804e-01	-4.38661117	FALSE	FALSE
P31948	STIP1	1.078649e-01	4.057526	3.272821e+00	1.551062e-02	3.110129e-01	-4.38908777	FALSE	FALSE
P16591	FER	-4.661974e-01	4.019177	-1.602899e+00	1.570701e-01	5.767597e-01	-4.38949285	FALSE	FALSE
Q9H967	WDR76	-2.214682e-01	4.052649	-1.886572e+00	1.051962e-01	5.185700e-01	-4.39025034	FALSE	FALSE
Q96GS4	BORCS6	3.172886e-01	4.040936	1.878414e+00	1.064224e-01	5.198778e-01	-4.39063055	FALSE	FALSE
Q9BTU6	PI4K2A	2.085151e-01	4.053698	1.909134e+00	1.018768e-01	5.115483e-01	-4.39092086	FALSE	FALSE
Q96IG2	FBXL20	-3.926316e-01	4.031544	-1.642441e+00	1.485897e-01	5.699494e-01	-4.39157722	FALSE	FALSE
P30519	HMOX2	2.457029e-01	4.049764	2.239815e+00	6.368625e-02	4.631752e-01	-4.39261113	FALSE	FALSE
P61106	RAB14	1.975199e-01	4.053282	2.412679e+00	4.990185e-02	4.320194e-01	-4.39297675	FALSE	FALSE
Q96B36	AKT1S1	4.493423e-01	4.013408	1.766165e+00	1.247884e-01	5.409239e-01	-4.39446301	FALSE	FALSE
Q96IZ7	RSRC1	3.908772e-01	4.032139	1.933131e+00	9.846009e-02	5.058082e-01	-4.39602211	FALSE	FALSE
O96005	CLPTM1	-3.737097e-01	4.034012	-1.880366e+00	1.061277e-01	5.194407e-01	-4.39676106	FALSE	FALSE
O43818	RRP9	3.103320e-01	4.044304	2.441597e+00	4.791642e-02	4.280203e-01	-4.39690876	FALSE	FALSE
Q96S55	WRNIP1	1.621224e-01	4.055615	2.188338e+00	6.850642e-02	4.654148e-01	-4.39743411	FALSE	FALSE
P20839	IMPDH1	1.581182e-01	4.055843	2.200916e+00	6.729524e-02	4.638333e-01	-4.39777509	FALSE	FALSE
Q96QE5	TEFM	3.829042e-01	4.035919	1.606137e+00	1.563587e-01	5.767597e-01	-4.39791838	FALSE	FALSE
Q14680	MELK	-3.670376e-01	4.038389	-1.618167e+00	1.537427e-01	5.740481e-01	-4.39877920	FALSE	FALSE
P36957	DLST	2.208780e-01	4.051967	2.487891e+00	4.490758e-02	4.280203e-01	-4.39954363	FALSE	FALSE
Q9UNF1	MAGED2	-2.487376e-01	4.049398	-2.098644e+00	7.781138e-02	4.784130e-01	-4.39966850	FALSE	FALSE
Q96NT0	CCDC115	5.187167e-01	4.005488	1.606955e+00	1.561795e-01	5.767597e-01	-4.40473117	FALSE	FALSE
Q7RTN6	STRADA	-4.115984e-01	4.030040	-1.604792e+00	1.566538e-01	5.767597e-01	-4.40515766	FALSE	FALSE
Q9BV57	ADI1	-1.878677e-01	4.054166	-2.138768e+00	7.349984e-02	4.714913e-01	-4.40579670	FALSE	FALSE
Q6NZY4	ZCCHC8	1.649458e-01	4.055413	2.219339e+00	6.556061e-02	4.631752e-01	-4.40581153	FALSE	FALSE
P05091	ALDH2	2.149548e-01	4.053942	1.812672e+00	1.168310e-01	5.338307e-01	-4.40619004	FALSE	FALSE
Q9NNW5	WDR6	-2.196127e-01	4.052500	-1.909920e+00	1.017631e-01	5.115483e-01	-4.40796248	FALSE	FALSE
Q9HAN9	NMNAT1	3.926924e-01	4.030667	1.800893e+00	1.187985e-01	5.350392e-01	-4.40847304	FALSE	FALSE
P06576	ATP5F1B	2.245327e-01	4.052807	3.422535e+00	1.278388e-02	3.009885e-01	-4.40849413	FALSE	FALSE
Q9P0J7	KCMF1	-3.007752e-01	4.044722	-1.775348e+00	1.231765e-01	5.409239e-01	-4.40923873	FALSE	FALSE
P07339	CTSD	1.498691e-01	4.055907	2.663013e+00	3.520125e-02	4.064045e-01	-4.41117866	FALSE	FALSE
Q8NF37	LPCAT1	-3.795014e-01	4.034006	-1.774556e+00	1.233148e-01	5.409239e-01	-4.41193952	FALSE	FALSE
P21266	GSTM3	1.559561e-01	4.055684	2.332724e+00	5.584812e-02	4.425782e-01	-4.41199775	FALSE	FALSE
Q9NX24	NHP2	1.508549e-01	4.055873	2.466901e+00	4.624659e-02	4.280203e-01	-4.41270651	FALSE	FALSE
P04818	TYMS	-2.091385e-01	4.052741	-2.607982e+00	3.798834e-02	4.178502e-01	-4.41271435	FALSE	FALSE
P49757	NUMB	2.433033e-01	4.049683	1.966594e+00	9.388450e-02	4.993703e-01	-4.41284013	FALSE	FALSE
P42696	RBM34	-2.434453e-01	4.050135	-1.925441e+00	9.954235e-02	5.077344e-01	-4.41641492	FALSE	FALSE
P08582	MELTF	6.470561e-01	3.963341	1.633725e+00	1.504208e-01	5.699494e-01	-4.41702120	FALSE	FALSE
P33993	MCM7	1.149534e-01	4.057288	3.069573e+00	2.027093e-02	3.405516e-01	-4.41704844	FALSE	FALSE
P54098	POLG	2.586687e-01	4.049912	1.767989e+00	1.244666e-01	5.409239e-01	-4.41759468	FALSE	FALSE
Q9HC52	CBX8	-1.945590e-01	4.055286	-1.839922e+00	1.124008e-01	5.269574e-01	-4.41955366	FALSE	FALSE
Q8IY22	CMIP	-3.688914e-01	4.042075	-1.541909e+00	1.710490e-01	5.926648e-01	-4.42074482	FALSE	FALSE
O00743	PPP6C	1.215410e-01	4.057306	2.324299e+00	5.651598e-02	4.425782e-01	-4.42238601	FALSE	FALSE
O43924	PDE6D	-1.580468e-01	4.055970	-2.118543e+00	7.564197e-02	4.754201e-01	-4.42353146	FALSE	FALSE
P18031	PTPN1	2.146061e-01	4.052136	2.301352e+00	5.837717e-02	4.482507e-01	-4.42481311	FALSE	FALSE
Q8N2W9	PIAS4	-2.230290e-01	4.052426	-1.856343e+00	1.098111e-01	5.210577e-01	-4.42487736	FALSE	FALSE
O43390	HNRNPR	2.583857e-01	4.050530	3.070507e+00	2.024574e-02	3.405516e-01	-4.42518138	FALSE	FALSE
O43561	LAT	-6.580428e-01	3.971573	-1.605500e+00	1.564984e-01	5.767597e-01	-4.42521479	FALSE	FALSE
Q9UHR5	SAP30BP	3.123477e-01	4.041599	2.200312e+00	6.735288e-02	4.638333e-01	-4.42635166	FALSE	FALSE
O95402	MED26	2.562823e-01	4.050617	1.713098e+00	1.345104e-01	5.560836e-01	-4.42701708	FALSE	FALSE
Q4G0N4	NADK2	2.724845e-01	4.046793	2.006359e+00	8.872210e-02	4.904360e-01	-4.42766397	FALSE	FALSE
P15291	B4GALT1	-4.031569e-01	4.026230	-1.627333e+00	1.517774e-01	5.714404e-01	-4.42773976	FALSE	FALSE
Q9UG56	PISD	-3.184857e-01	4.042760	-1.665179e+00	1.439121e-01	5.665617e-01	-4.42825945	FALSE	FALSE
O15126	SCAMP1	-3.257618e-01	4.040037	-1.945950e+00	9.668164e-02	5.035074e-01	-4.42889675	FALSE	FALSE
Q03001	DST	-4.760785e-01	4.022280	-1.501792e+00	1.808680e-01	6.025540e-01	-4.42900085	FALSE	FALSE
O94830	DDHD2	1.936818e-01	4.055449	1.817689e+00	1.160028e-01	5.336106e-01	-4.42994307	FALSE	FALSE
Q86TN4	TRPT1	3.833759e-01	4.031358	1.828023e+00	1.143147e-01	5.320839e-01	-4.43116254	FALSE	FALSE
Q92845	KIFAP3	4.784826e-01	4.015782	1.552584e+00	1.685211e-01	5.908220e-01	-4.43420999	FALSE	FALSE
Q8WUY8	NAT14	-3.833080e-01	4.032147	-1.659892e+00	1.449870e-01	5.665617e-01	-4.43522474	FALSE	FALSE
Q9Y6D9	MAD1L1	3.637347e-01	4.035663	1.785053e+00	1.214951e-01	5.394028e-01	-4.43619549	FALSE	FALSE
Q14114	LRP8	3.494121e-01	4.038215	1.608682e+00	1.558018e-01	5.767597e-01	-4.43686516	FALSE	FALSE
Q8WVS4	WDR60	3.896271e-01	4.038508	1.512693e+00	1.781493e-01	6.006222e-01	-4.43704972	FALSE	FALSE
Q96I25	RBM17	1.283538e-01	4.056879	2.429746e+00	4.871995e-02	4.280203e-01	-4.43705095	FALSE	FALSE
P26358	DNMT1	-1.751213e-01	4.054778	-2.224729e+00	6.506181e-02	4.631752e-01	-4.43830323	FALSE	FALSE
Q5SW79	CEP170	2.125889e-01	4.052763	1.915704e+00	1.009299e-01	5.100652e-01	-4.43833241	FALSE	FALSE
Q9HCM1	RESF1	5.097873e-01	4.017519	1.474986e+00	1.877170e-01	6.075697e-01	-4.44190415	FALSE	FALSE
Q13610	PWP1	3.477107e-01	4.040414	2.501601e+00	4.405489e-02	4.280203e-01	-4.44408294	FALSE	FALSE
P28290	ITPRID2	3.513146e-01	4.040075	1.579311e+00	1.623441e-01	5.843258e-01	-4.44539838	FALSE	FALSE
P56181	NDUFV3	2.181902e-01	4.051951	1.981749e+00	9.188261e-02	4.983790e-01	-4.44588622	FALSE	FALSE
O95391	SLU7	2.315199e-01	4.051119	1.890727e+00	1.045770e-01	5.180455e-01	-4.44743105	FALSE	FALSE
Q9BRX8	PRXL2A	-2.181583e-01	4.051510	-2.055071e+00	8.278373e-02	4.868341e-01	-4.44756814	FALSE	FALSE
P29966	MARCKS	3.131152e-01	4.042302	1.731848e+00	1.309947e-01	5.510944e-01	-4.44874861	FALSE	FALSE
Q96FK6	WDR89	2.680988e-01	4.046892	1.960539e+00	9.469644e-02	5.004205e-01	-4.44977731	FALSE	FALSE
Q9H9Y2	RPF1	-3.640671e-01	4.033726	-1.786800e+00	1.211947e-01	5.388745e-01	-4.45053598	FALSE	FALSE
Q14188	TFDP2	3.851575e-01	4.031841	1.682506e+00	1.404422e-01	5.656860e-01	-4.45129748	FALSE	FALSE
P36776	LONP1	1.720691e-01	4.054771	2.486084e+00	4.502125e-02	4.280203e-01	-4.45489539	FALSE	FALSE
Q9P2X0	DPM3	8.885224e-01	3.914122	1.949003e+00	9.626278e-02	5.032512e-01	-4.45568281	FALSE	FALSE
P43686	PSMC4	1.556738e-01	4.055634	2.653443e+00	3.566998e-02	4.076296e-01	-4.45696821	FALSE	FALSE
O94868	FCHSD2	-2.321362e-01	4.053276	-1.692237e+00	1.385287e-01	5.640763e-01	-4.45715725	FALSE	FALSE
Q16526	CRY1	-2.988712e-01	4.047842	-1.584073e+00	1.612662e-01	5.835716e-01	-4.45804156	FALSE	FALSE
P63027	VAMP2	2.472341e-01	4.048835	2.149170e+00	7.242219e-02	4.685756e-01	-4.45830313	FALSE	FALSE
Q16763	UBE2S	-1.845354e-01	4.054004	-2.203080e+00	6.708904e-02	4.638333e-01	-4.45884999	FALSE	FALSE
P48506	GCLC	1.849276e-01	4.054072	2.156144e+00	7.170857e-02	4.685756e-01	-4.45890258	FALSE	FALSE
Q96EB6	SIRT1	2.378710e-01	4.051087	1.784660e+00	1.215626e-01	5.394028e-01	-4.46101313	FALSE	FALSE
Q96RN5	MED15	4.399437e-01	4.020877	1.812526e+00	1.168552e-01	5.338307e-01	-4.46235808	FALSE	FALSE
P38606	ATP6V1A	9.747125e-02	4.058014	2.377539e+00	5.243002e-02	4.388343e-01	-4.46258213	FALSE	FALSE
P42224	STAT1	-1.043222e-01	4.057802	-2.379124e+00	5.231316e-02	4.388343e-01	-4.46445986	FALSE	FALSE
O14545	TRAFD1	2.084050e-01	4.054332	1.750298e+00	1.276217e-01	5.444493e-01	-4.46658528	FALSE	FALSE
Q15435	PPP1R7	2.118391e-01	4.052351	2.458745e+00	4.677807e-02	4.280203e-01	-4.46879146	FALSE	FALSE
Q15560	TCEA2	-7.518182e-01	3.938497	-1.521204e+00	1.760533e-01	5.989298e-01	-4.47043018	FALSE	FALSE
Q86SX6	GLRX5	-3.952591e-01	4.030757	-1.944929e+00	9.682211e-02	5.035074e-01	-4.47061720	FALSE	FALSE
Q96I15	SCLY	2.904564e-01	4.044525	1.882527e+00	1.058024e-01	5.185700e-01	-4.47176218	FALSE	FALSE
P18124	RPL7	-3.646156e-01	4.042156	-2.914382e+00	2.496316e-02	3.570188e-01	-4.47179080	FALSE	FALSE
P15336	ATF2	2.655462e-01	4.047260	1.843713e+00	1.117978e-01	5.269574e-01	-4.47299396	FALSE	FALSE
Q96HW7	INTS4	-2.506555e-01	4.050677	-1.677720e+00	1.413924e-01	5.661880e-01	-4.47337936	FALSE	FALSE
Q9H8W3	FAM204A	3.754881e-01	4.031451	1.640058e+00	1.490883e-01	5.699494e-01	-4.47402415	FALSE	FALSE
P51809	VAMP7	1.777529e-01	4.054894	2.000375e+00	8.948044e-02	4.920973e-01	-4.47497190	FALSE	FALSE
A6NFI3	ZNF316	-4.578293e-01	4.012929	-1.517023e+00	1.770800e-01	5.994025e-01	-4.47674335	FALSE	FALSE
Q6NW34	NEPRO	-3.874409e-01	4.033279	-1.506530e+00	1.796817e-01	6.017857e-01	-4.47681632	FALSE	FALSE
Q5VW38	GPR107	-9.280687e-01	3.902617	-1.701138e+00	1.368003e-01	5.605475e-01	-4.47949601	FALSE	FALSE
Q5TCZ1	SH3PXD2A	5.247693e-01	3.997068	1.517005e+00	1.770844e-01	5.994025e-01	-4.47952179	FALSE	FALSE
Q08AM6	VAC14	-1.971482e-01	4.055317	-1.747605e+00	1.281089e-01	5.454235e-01	-4.48215306	FALSE	FALSE
Q9UIV1	CNOT7	-3.645727e-01	4.036159	-2.006048e+00	8.876134e-02	4.904360e-01	-4.48301061	FALSE	FALSE
Q9Y2E5	MAN2B2	2.135751e-01	4.052203	1.975332e+00	9.272500e-02	4.993703e-01	-4.48398404	FALSE	FALSE
Q15276	RABEP1	2.050630e-01	4.052924	1.924383e+00	9.969224e-02	5.077344e-01	-4.48445161	FALSE	FALSE
P26641	EEF1G	1.878543e-01	4.054587	3.220182e+00	1.661460e-02	3.209542e-01	-4.48448071	FALSE	FALSE
Q9BZE4	GTPBP4	-2.454199e-01	4.049398	-2.010232e+00	8.823469e-02	4.904360e-01	-4.48499841	FALSE	FALSE
P34059	GALNS	4.412601e-01	4.020752	1.484836e+00	1.851731e-01	6.064603e-01	-4.48509887	FALSE	FALSE
Q9HB20	PLEKHA3	-3.648312e-01	4.038468	-1.465594e+00	1.901725e-01	6.087086e-01	-4.48825049	FALSE	FALSE
P16435	POR	-1.755353e-01	4.055397	-1.913151e+00	1.012968e-01	5.102602e-01	-4.49134974	FALSE	FALSE
Q9H1P3	OSBPL2	-3.388480e-01	4.039123	-1.523312e+00	1.755376e-01	5.985420e-01	-4.49575780	FALSE	FALSE
Q9Y2B0	CNPY2	2.820566e-01	4.047856	2.683368e+00	3.422580e-02	4.006545e-01	-4.49618175	FALSE	FALSE
Q58A45	PAN3	-2.864552e-01	4.046299	-1.621098e+00	1.531116e-01	5.731196e-01	-4.49660441	FALSE	FALSE
Q9NQC8	IFT46	5.322420e-01	3.996087	1.473244e+00	1.881703e-01	6.075697e-01	-4.49710169	FALSE	FALSE
P42766	RPL35	-3.250339e-01	4.045604	-2.999469e+00	2.226122e-02	3.468651e-01	-4.49736890	FALSE	FALSE
Q9BZE9	ASPSCR1	1.790056e-01	4.055353	1.863681e+00	1.086728e-01	5.198778e-01	-4.49806639	FALSE	FALSE
Q6ZN18	AEBP2	-3.885655e-01	4.029681	-1.808708e+00	1.174895e-01	5.350024e-01	-4.49811003	FALSE	FALSE
Q6P0Q8	MAST2	4.191592e-01	4.030503	1.415995e+00	2.036347e-01	6.217060e-01	-4.49819802	FALSE	FALSE
Q96IQ9	ZNF414	3.206829e-01	4.046336	1.470291e+00	1.889409e-01	6.078967e-01	-4.49839663	FALSE	FALSE
Q96EH3	MALSU1	3.396019e-01	4.036528	1.614356e+00	1.545669e-01	5.740481e-01	-4.49948739	FALSE	FALSE
P29372	MPG	-2.045461e-01	4.053688	-1.810786e+00	1.171439e-01	5.342383e-01	-4.49962846	FALSE	FALSE
O75140	DEPDC5	-9.723127e-01	3.853593	-1.402955e+00	2.073150e-01	6.281161e-01	-4.50027295	FALSE	FALSE
P49841	GSK3B	-1.975691e-01	4.053055	-2.159968e+00	7.132045e-02	4.681393e-01	-4.50061692	FALSE	FALSE
Q6P444	MTFR2	-3.685892e-01	4.035422	-1.515719e+00	1.774014e-01	5.996340e-01	-4.50070244	FALSE	FALSE
Q7Z628	NET1	-3.893019e-01	4.030719	-1.471796e+00	1.885478e-01	6.078907e-01	-4.50079638	FALSE	FALSE
Q9UKK9	NUDT5	1.344981e-01	4.056525	2.667283e+00	3.499423e-02	4.050729e-01	-4.50118089	FALSE	FALSE
Q8IVW6	ARID3B	2.908445e-01	4.047012	1.557968e+00	1.672594e-01	5.896446e-01	-4.50318369	FALSE	FALSE
P68104	EEF1A1	2.577435e-01	4.051147	3.464939e+00	1.210999e-02	2.955725e-01	-4.50451097	FALSE	FALSE
Q96GK7	FAHD2A	-2.366925e-01	4.049922	-1.948430e+00	9.634126e-02	5.032512e-01	-4.50557157	FALSE	FALSE
Q9BPX3	NCAPG	-1.500606e-01	4.056438	-2.018321e+00	8.722536e-02	4.893437e-01	-4.50694320	FALSE	FALSE
Q5T4S7	UBR4	-1.541017e-01	4.056299	-2.006304e+00	8.872904e-02	4.904360e-01	-4.50737656	FALSE	FALSE
O75063	FAM20B	-3.170862e-01	4.041336	-1.610333e+00	1.554415e-01	5.758191e-01	-4.50919000	FALSE	FALSE
Q9NQC1	JADE2	-3.391167e-01	4.038618	-1.622155e+00	1.528846e-01	5.731196e-01	-4.50989295	FALSE	FALSE
Q9BVK6	TMED9	-4.754246e-01	4.031242	-2.880606e+00	2.613132e-02	3.633832e-01	-4.51055735	FALSE	FALSE
Q9NXR1	NDE1	3.256560e-01	4.039587	1.787194e+00	1.211270e-01	5.388745e-01	-4.51064246	FALSE	FALSE
Q14517	FAT1	-2.452017e-01	4.052659	-1.575813e+00	1.631403e-01	5.850226e-01	-4.51150269	FALSE	FALSE
P51530	DNA2	-2.778867e-01	4.048558	-1.549972e+00	1.691362e-01	5.918862e-01	-4.51340319	FALSE	FALSE
Q8IYM9	TRIM22	-1.542338e-01	4.056425	-1.960107e+00	9.475466e-02	5.004205e-01	-4.51374327	FALSE	FALSE
Q96AT9	RPE	2.732463e-01	4.046353	2.089454e+00	7.883437e-02	4.792602e-01	-4.51428604	FALSE	FALSE
Q6PD62	CTR9	2.553018e-01	4.048534	2.179109e+00	6.940914e-02	4.654148e-01	-4.51533252	FALSE	FALSE
Q8WUN7	UBTD2	-3.843486e-01	4.029767	-1.482565e+00	1.857566e-01	6.064603e-01	-4.51728781	FALSE	FALSE
Q9HD20	ATP13A1	-2.901571e-01	4.044535	-1.662578e+00	1.444400e-01	5.665617e-01	-4.51825970	FALSE	FALSE
Q6MZP7	LIN54	-2.154478e-01	4.053220	-1.728691e+00	1.315804e-01	5.518920e-01	-4.52164882	FALSE	FALSE
Q9BXB4	OSBPL11	2.131670e-01	4.052014	1.921780e+00	1.000618e-01	5.081571e-01	-4.52230501	FALSE	FALSE
Q14257	RCN2	3.914459e-01	4.033454	2.205304e+00	6.687791e-02	4.638333e-01	-4.52433448	FALSE	FALSE
Q13686	ALKBH1	-2.885810e-01	4.047610	-1.513130e+00	1.780413e-01	6.006222e-01	-4.52493937	FALSE	FALSE
Q9NXS2	QPCTL	-3.702690e-01	4.035274	-1.423781e+00	2.014655e-01	6.199040e-01	-4.53248869	FALSE	FALSE
O96011	PEX11B	-3.564939e-01	4.034525	-1.760543e+00	1.257852e-01	5.433503e-01	-4.53618397	FALSE	FALSE
P07311	ACYP1	-1.451687e-01	4.056087	-2.405624e+00	5.039903e-02	4.334777e-01	-4.53683149	FALSE	FALSE
O43414	ERI3	-1.894939e-01	4.053744	-2.028400e+00	8.598394e-02	4.891919e-01	-4.54215278	FALSE	FALSE
Q9P0I2	EMC3	-3.077302e-01	4.041096	-1.571726e+00	1.640753e-01	5.858832e-01	-4.54253949	FALSE	FALSE
O00308	WWP2	1.551721e-01	4.055767	2.068489e+00	8.121926e-02	4.826567e-01	-4.54342777	FALSE	FALSE
Q08378	GOLGA3	2.793247e-01	4.045671	2.064312e+00	8.170311e-02	4.839568e-01	-4.54551932	FALSE	FALSE
Q03164	KMT2A	-3.218731e-01	4.040955	-1.560136e+00	1.667538e-01	5.895995e-01	-4.54593652	FALSE	FALSE
Q9Y606	PUS1	-1.618884e-01	4.055428	-2.048993e+00	8.350235e-02	4.876378e-01	-4.54617169	FALSE	FALSE
Q15274	QPRT	4.102523e-01	4.020297	1.585917e+00	1.608506e-01	5.834165e-01	-4.54845222	FALSE	FALSE
Q8WWI1	LMO7	2.986054e-01	4.043431	1.568763e+00	1.647561e-01	5.858832e-01	-4.54905213	FALSE	FALSE
Q9UKZ1	CNOT11	4.607869e-01	4.004818	1.493842e+00	1.828747e-01	6.047816e-01	-4.54975412	FALSE	FALSE
Q2KHR3	QSER1	3.228586e-01	4.041506	1.447264e+00	1.950500e-01	6.149988e-01	-4.55090439	FALSE	FALSE
Q8N128	FAM177A1	4.452155e-01	4.015243	1.394351e+00	2.097761e-01	6.304742e-01	-4.55117052	FALSE	FALSE
Q6DD88	ATL3	-2.022870e-01	4.053939	-1.715410e+00	1.340720e-01	5.557004e-01	-4.55134371	FALSE	FALSE
Q04837	SSBP1	2.009600e-01	4.053769	3.083531e+00	1.989802e-02	3.381481e-01	-4.55279908	FALSE	FALSE
Q9BSH4	TACO1	1.835402e-01	4.053934	2.070320e+00	8.100817e-02	4.824219e-01	-4.55625208	FALSE	FALSE
Q9P2R3	ANKFY1	2.101431e-01	4.052473	1.803050e+00	1.184358e-01	5.350392e-01	-4.55667420	FALSE	FALSE
Q9NXX6	NSMCE4A	1.661953e-01	4.055710	1.879798e+00	1.062134e-01	5.194513e-01	-4.56028903	FALSE	FALSE
Q6ZUM4	ARHGAP27	-2.243365e-01	4.052155	-1.666146e+00	1.437163e-01	5.665617e-01	-4.56033720	FALSE	FALSE
P42330	AKR1C3	2.468613e-01	4.049508	1.661192e+00	1.447219e-01	5.665617e-01	-4.56063112	FALSE	FALSE
Q6IN84	MRM1	-2.741123e-01	4.046059	-1.661504e+00	1.446584e-01	5.665617e-01	-4.56157967	FALSE	FALSE
Q9NZM5	NOP53	-2.713605e-01	4.045412	-1.992489e+00	9.048965e-02	4.955803e-01	-4.56158093	FALSE	FALSE
Q8NA72	POC5	-2.946030e-01	4.045886	-1.472552e+00	1.883505e-01	6.075697e-01	-4.56346767	FALSE	FALSE
Q16836	HADH	1.677521e-01	4.055197	2.872421e+00	2.642310e-02	3.657320e-01	-4.56469085	FALSE	FALSE
P79522	PRR3	-4.899656e-01	4.004691	-1.726487e+00	1.319907e-01	5.526189e-01	-4.56759210	FALSE	FALSE
Q13227	GPS2	-3.587302e-01	4.032749	-1.769679e+00	1.241691e-01	5.409239e-01	-4.56861993	FALSE	FALSE
Q9BZL1	UBL5	-4.996093e-01	4.022965	-2.700376e+00	3.343263e-02	3.989622e-01	-4.56883687	FALSE	FALSE
Q96RT8	TUBGCP5	3.094848e-01	4.042730	1.459883e+00	1.916801e-01	6.097083e-01	-4.56903104	FALSE	FALSE
Q9Y639	NPTN	3.160335e-01	4.040493	1.827391e+00	1.144172e-01	5.320839e-01	-4.57024914	FALSE	FALSE
O75832	PSMD10	2.788363e-01	4.045735	2.139169e+00	7.345793e-02	4.714913e-01	-4.57070351	FALSE	FALSE
Q5T8I9	HENMT1	-2.646203e-01	4.047002	-1.607139e+00	1.561392e-01	5.767597e-01	-4.57079736	FALSE	FALSE
Q9BYD1	MRPL13	2.112736e-01	4.051791	1.914165e+00	1.011510e-01	5.102602e-01	-4.57099833	FALSE	FALSE
Q15526	SURF1	2.487509e-01	4.048890	1.721138e+00	1.329919e-01	5.540818e-01	-4.57144542	FALSE	FALSE
Q6NZ67	MZT2B	-3.381523e-01	4.035078	-1.821976e+00	1.152995e-01	5.327745e-01	-4.57282264	FALSE	FALSE
P00374	DHFR	2.404676e-01	4.050419	2.523107e+00	4.275127e-02	4.280203e-01	-4.57366623	FALSE	FALSE
Q8NEZ2	VPS37A	-2.378445e-01	4.050835	-1.614526e+00	1.545300e-01	5.740481e-01	-4.57372666	FALSE	FALSE
Q9NRZ9	HELLS	-1.277765e-01	4.056991	-2.147516e+00	7.259241e-02	4.685756e-01	-4.57601608	FALSE	FALSE
P04083	ANXA1	1.804126e-01	4.054658	2.963284e+00	2.336983e-02	3.508862e-01	-4.57710197	FALSE	FALSE
Q96CS2	HAUS1	-2.372191e-01	4.049859	-1.719181e+00	1.333601e-01	5.541624e-01	-4.57900457	FALSE	FALSE
O43426	SYNJ1	3.234284e-01	4.039280	1.442897e+00	1.962287e-01	6.160393e-01	-4.57980781	FALSE	FALSE
O75190	DNAJB6	-1.300774e-01	4.056638	-2.426275e+00	4.895792e-02	4.280203e-01	-4.57986344	FALSE	FALSE
Q9HA77	CARS2	1.456511e-01	4.056242	2.038902e+00	8.470919e-02	4.878764e-01	-4.58281889	FALSE	FALSE
Q16740	CLPP	3.732170e-01	4.035388	2.119238e+00	7.556735e-02	4.754201e-01	-4.58334157	FALSE	FALSE
Q6PIJ6	FBXO38	-2.500582e-01	4.049883	-1.538285e+00	1.719151e-01	5.927253e-01	-4.58431371	FALSE	FALSE
Q8TDJ6	DMXL2	-2.483453e-01	4.051944	-1.468295e+00	1.894634e-01	6.079221e-01	-4.58525589	FALSE	FALSE
P82930	MRPS34	-2.049601e-01	4.053729	-1.682545e+00	1.404345e-01	5.656860e-01	-4.58579440	FALSE	FALSE
Q68D91	MBLAC2	3.302473e-01	4.038187	1.581976e+00	1.617400e-01	5.840788e-01	-4.58604101	FALSE	FALSE
O00299	CLIC1	1.627167e-01	4.055436	2.912534e+00	2.502559e-02	3.570188e-01	-4.58613258	FALSE	FALSE
P22694	PRKACB	4.379521e-01	4.019711	1.783761e+00	1.217177e-01	5.394281e-01	-4.58636400	FALSE	FALSE
Q96IY1	NSL1	1.893544e-01	4.053868	1.840822e+00	1.122574e-01	5.269574e-01	-4.58691532	FALSE	FALSE
Q8TEA1	NSUN6	1.707934e-01	4.055242	1.839310e+00	1.124985e-01	5.269574e-01	-4.58996391	FALSE	FALSE
Q9H869	YY1AP1	8.614528e-01	3.871289	1.343489e+00	2.248689e-01	6.435399e-01	-4.59200463	FALSE	FALSE
Q9Y6I8	PXMP4	5.097373e-01	3.990412	1.276745e+00	2.461355e-01	6.635324e-01	-4.59561340	FALSE	FALSE
P10242	MYB	-2.071542e-01	4.051910	-1.906711e+00	1.022283e-01	5.118233e-01	-4.59587705	FALSE	FALSE
Q9BQC3	DPH2	2.203907e-01	4.051779	1.669466e+00	1.430461e-01	5.665617e-01	-4.59594528	FALSE	FALSE
Q8NE86	MCU	2.715959e-01	4.045471	1.746690e+00	1.282748e-01	5.454235e-01	-4.59646793	FALSE	FALSE
Q8IYU2	HACE1	5.943732e-01	3.965051	1.295635e+00	2.399439e-01	6.564663e-01	-4.59748570	FALSE	FALSE
Q86YS7	C2CD5	1.366722e-01	4.057280	1.891462e+00	1.044678e-01	5.180455e-01	-4.59940682	FALSE	FALSE
Q9UPT8	ZC3H4	2.568767e-01	4.047626	1.902321e+00	1.028680e-01	5.131843e-01	-4.60060173	FALSE	FALSE
Q9H0S4	DDX47	-4.047933e-01	4.029931	-2.012170e+00	8.799182e-02	4.904360e-01	-4.60381420	FALSE	FALSE
P51116	FXR2	2.830272e-01	4.043775	1.677737e+00	1.413891e-01	5.661880e-01	-4.60385320	FALSE	FALSE
Q9Y3B8	REXO2	2.163524e-01	4.051183	2.045972e+00	8.386178e-02	4.876378e-01	-4.60421649	FALSE	FALSE
Q9BSF4	TIMM29	2.114786e-01	4.052025	1.758341e+00	1.261778e-01	5.439120e-01	-4.60424349	FALSE	FALSE
Q86T82	USP37	-3.124190e-01	4.041663	-1.402828e+00	2.073511e-01	6.281161e-01	-4.60532817	FALSE	FALSE
Q13905	RAPGEF1	2.613340e-01	4.047884	1.529638e+00	1.739985e-01	5.955807e-01	-4.60637562	FALSE	FALSE
Q9ULD4	BRPF3	4.145490e-01	4.018804	1.375813e+00	2.151683e-01	6.343228e-01	-4.60672137	FALSE	FALSE
Q12972	PPP1R8	2.847216e-01	4.045517	2.194228e+00	6.793648e-02	4.645689e-01	-4.60834328	FALSE	FALSE
Q9P000	COMMD9	2.570355e-01	4.046882	1.702913e+00	1.364580e-01	5.599611e-01	-4.60876197	FALSE	FALSE
O43164	PJA2	-3.122156e-01	4.039496	-1.553215e+00	1.683726e-01	5.906459e-01	-4.60986789	FALSE	FALSE
Q9H3R5	CENPH	-1.587232e-01	4.056289	-1.800879e+00	1.188007e-01	5.350392e-01	-4.61432144	FALSE	FALSE
Q9NXE4	SMPD4	-2.322966e-01	4.050346	-1.650556e+00	1.469039e-01	5.699494e-01	-4.61467605	FALSE	FALSE
Q14142	TRIM14	2.497426e-01	4.051499	1.424836e+00	2.011733e-01	6.199040e-01	-4.61565163	FALSE	FALSE
O15235	MRPS12	2.230184e-01	4.050698	1.816298e+00	1.162318e-01	5.336106e-01	-4.61751753	FALSE	FALSE
Q9C0E2	XPO4	1.926387e-01	4.053272	2.335504e+00	5.562948e-02	4.423322e-01	-4.61761013	FALSE	FALSE
Q96T60	PNKP	2.366923e-01	4.049303	1.822398e+00	1.152306e-01	5.327745e-01	-4.61874905	FALSE	FALSE
Q5T5C0	STXBP5	-3.047991e-01	4.041025	-1.457497e+00	1.923133e-01	6.108724e-01	-4.62002021	FALSE	FALSE
Q9UKR5	ERG28	2.218709e-01	4.051382	1.667128e+00	1.435178e-01	5.665617e-01	-4.62145954	FALSE	FALSE
Q9UHJ3	SFMBT1	-4.266893e-01	4.012596	-1.385111e+00	2.124482e-01	6.324849e-01	-4.62167685	FALSE	FALSE
O15056	SYNJ2	-2.999104e-01	4.043285	-1.432485e+00	1.990655e-01	6.183543e-01	-4.62198759	FALSE	FALSE
Q96PV6	LENG8	2.820546e-01	4.044140	1.665820e+00	1.437822e-01	5.665617e-01	-4.62224816	FALSE	FALSE
Q9H3K6	BOLA2	-4.524574e-01	4.027551	-2.478098e+00	4.552719e-02	4.280203e-01	-4.62253704	FALSE	FALSE
Q9UPN7	PPP6R1	-1.826591e-01	4.054036	-1.966025e+00	9.396060e-02	4.993703e-01	-4.62426888	FALSE	FALSE
Q4G0F5	VPS26B	1.919150e-01	4.053150	2.077742e+00	8.015789e-02	4.809473e-01	-4.62444457	FALSE	FALSE
Q8WVQ1	CANT1	2.538791e-01	4.048639	1.526078e+00	1.748630e-01	5.967593e-01	-4.62479637	FALSE	FALSE
Q15111	PLCL1	2.614325e-01	4.046874	1.515222e+00	1.775242e-01	5.997230e-01	-4.62562106	FALSE	FALSE
Q9NXV2	KCTD5	1.406549e-01	4.056731	1.931181e+00	9.873340e-02	5.065180e-01	-4.62678859	FALSE	FALSE
O75494	SRSF10	3.679809e-01	4.040191	2.734259e+00	3.190997e-02	3.948385e-01	-4.62710151	FALSE	FALSE
Q9Y295	DRG1	-1.268187e-01	4.056797	-2.262026e+00	6.171503e-02	4.595105e-01	-4.62743601	FALSE	FALSE
P09622	DLD	1.952358e-01	4.053460	2.709343e+00	3.302230e-02	3.964714e-01	-4.62754460	FALSE	FALSE
Q9UHQ1	NARF	-1.643113e-01	4.056346	-1.719854e+00	1.332334e-01	5.541624e-01	-4.62882891	FALSE	FALSE
P32119	PRDX2	1.408470e-01	4.056476	3.288107e+00	1.520513e-02	3.091039e-01	-4.62971600	FALSE	FALSE
A4D2B0	MBLAC1	-8.654753e-01	3.867644	-1.307587e+00	2.360976e-01	6.531118e-01	-4.62977554	FALSE	FALSE
Q13127	REST	-4.277897e-01	4.014252	-1.315174e+00	2.336842e-01	6.519662e-01	-4.63215378	FALSE	FALSE
O75934	BCAS2	2.168358e-01	4.051299	2.180201e+00	6.930176e-02	4.654148e-01	-4.63276103	FALSE	FALSE
P36551	CPOX	2.451631e-01	4.049189	2.210645e+00	6.637344e-02	4.635700e-01	-4.63636931	FALSE	FALSE
Q9BXS5	AP1M1	1.178714e-01	4.057127	2.261050e+00	6.180031e-02	4.595105e-01	-4.63680175	FALSE	FALSE
Q5VWJ9	SNX30	4.339639e-01	4.012231	1.242921e+00	2.575706e-01	6.721280e-01	-4.63722391	FALSE	FALSE
Q16875	PFKFB3	-2.620579e-01	4.049246	-1.399979e+00	2.081631e-01	6.292081e-01	-4.63734704	FALSE	FALSE
Q9UKV5	AMFR	-3.326780e-01	4.035014	-1.489251e+00	1.840430e-01	6.058773e-01	-4.63739865	FALSE	FALSE
P20645	M6PR	3.116118e-01	4.043417	2.235124e+00	6.411075e-02	4.631752e-01	-4.63838821	FALSE	FALSE
Q9NYV6	RRN3	-2.678520e-01	4.045864	-1.495857e+00	1.823642e-01	6.045737e-01	-4.64042809	FALSE	FALSE
Q9UJX5	ANAPC4	-2.056160e-01	4.052335	-1.868742e+00	1.078946e-01	5.198778e-01	-4.64187158	FALSE	FALSE
Q9Y2H6	FNDC3A	-2.706745e-01	4.045684	-1.497415e+00	1.819704e-01	6.039126e-01	-4.64315457	FALSE	FALSE
Q92674	CENPI	-2.855416e-01	4.045493	-1.374977e+00	2.154144e-01	6.346047e-01	-4.64324116	FALSE	FALSE
A4D1U4	DENND11	-2.973109e-01	4.042332	-1.381130e+00	2.136093e-01	6.328078e-01	-4.64361035	FALSE	FALSE
Q8N6H7	ARFGAP2	2.452519e-01	4.048848	2.057785e+00	8.246487e-02	4.858783e-01	-4.64511870	FALSE	FALSE
Q9NS56	TOPORS	-6.173416e-01	3.958124	-1.307777e+00	2.360369e-01	6.531118e-01	-4.64530852	FALSE	FALSE
Q9NPG3	UBN1	-2.471782e-01	4.052007	-1.363045e+00	2.189543e-01	6.371816e-01	-4.64653887	FALSE	FALSE
Q8WXD5	GEMIN6	2.349647e-01	4.049402	1.792420e+00	1.202336e-01	5.380650e-01	-4.64710479	FALSE	FALSE
Q9UDX5	MTFP1	-2.814650e-01	4.043441	-1.677946e+00	1.413474e-01	5.661880e-01	-4.64798807	FALSE	FALSE
Q9BXW9	FANCD2	-1.553854e-01	4.056709	-1.730331e+00	1.312759e-01	5.510944e-01	-4.64874029	FALSE	FALSE
Q6PJ69	TRIM65	3.285769e-01	4.036329	1.540512e+00	1.713825e-01	5.927253e-01	-4.64921533	FALSE	FALSE
Q6UW02	CYP20A1	2.817880e-01	4.044067	1.581363e+00	1.618788e-01	5.840788e-01	-4.64983555	FALSE	FALSE
Q6P0N0	MIS18BP1	-4.206626e-01	4.010558	-1.241445e+00	2.580800e-01	6.722081e-01	-4.64997765	FALSE	FALSE
Q14008	CKAP5	-1.289230e-01	4.056857	-2.098730e+00	7.780183e-02	4.784130e-01	-4.65251042	FALSE	FALSE
P13612	ITGA4	-1.270983e-01	4.056764	-2.229744e+00	6.460118e-02	4.631752e-01	-4.65351852	FALSE	FALSE
Q9UPW5	AGTPBP1	-2.655476e-01	4.048131	-1.378893e+00	2.142638e-01	6.332306e-01	-4.65354473	FALSE	FALSE
O43159	RRP8	-2.846686e-01	4.043133	-1.577462e+00	1.627645e-01	5.848233e-01	-4.65394627	FALSE	FALSE
Q6IQ23	PLEKHA7	-2.125991e-01	4.054124	-1.475298e+00	1.876359e-01	6.075697e-01	-4.65623034	FALSE	FALSE
Q96B23	C18orf25	2.558452e-01	4.046959	1.623991e+00	1.524910e-01	5.723939e-01	-4.65789702	FALSE	FALSE
Q8N0Y2	ZNF444	3.524387e-01	4.026566	1.354569e+00	2.215007e-01	6.410774e-01	-4.65888590	FALSE	FALSE
Q8WYA0	IFT81	-2.554698e-01	4.050638	-1.343817e+00	2.247685e-01	6.435399e-01	-4.65948940	FALSE	FALSE
Q6W2J9	BCOR	-2.108718e-01	4.051509	-1.812164e+00	1.169153e-01	5.338307e-01	-4.65982197	FALSE	FALSE
Q9NRR4	DROSHA	2.081817e-01	4.054623	1.460143e+00	1.916113e-01	6.097083e-01	-4.66001141	FALSE	FALSE
Q9H008	LHPP	-1.941945e-01	4.053122	-1.805395e+00	1.180427e-01	5.350392e-01	-4.66033316	FALSE	FALSE
Q5VUA4	ZNF318	-2.022022e-01	4.054189	-1.532697e+00	1.732588e-01	5.949810e-01	-4.66042995	FALSE	FALSE
Q9ULF5	SLC39A10	-2.548340e-01	4.051699	-1.305594e+00	2.367352e-01	6.531118e-01	-4.66350312	FALSE	FALSE
A6NIH7	UNC119B	-2.391508e-01	4.048820	-1.864935e+00	1.084794e-01	5.198778e-01	-4.66457305	FALSE	FALSE
Q330K2	NDUFAF6	4.537932e-01	4.003325	1.234850e+00	2.603665e-01	6.729180e-01	-4.66459368	FALSE	FALSE
O14561	NDUFAB1	-2.744205e-01	4.045073	-1.938150e+00	9.775996e-02	5.042953e-01	-4.66603695	FALSE	FALSE
Q96DZ1	ERLEC1	2.861191e-01	4.042804	1.634730e+00	1.502087e-01	5.699494e-01	-4.66663012	FALSE	FALSE
Q96CG8	CTHRC1	3.175960e-01	4.037719	1.637301e+00	1.496670e-01	5.699494e-01	-4.66854436	FALSE	FALSE
Q9UL25	RAB21	1.638477e-01	4.054918	2.168873e+00	7.042467e-02	4.671492e-01	-4.66947139	FALSE	FALSE
O60613	SELENOF	3.987660e-01	4.022186	1.660822e+00	1.447975e-01	5.665617e-01	-4.66953944	FALSE	FALSE
Q6PJI9	WDR59	-4.265486e-01	4.014861	-1.366839e+00	2.178231e-01	6.360595e-01	-4.67042253	FALSE	FALSE
Q9UK99	FBXO3	2.412164e-01	4.053384	1.303901e+00	2.372781e-01	6.531977e-01	-4.67050686	FALSE	FALSE
Q9UH03	SEPTIN3	4.275929e-01	4.010500	1.282573e+00	2.442104e-01	6.616126e-01	-4.67051159	FALSE	FALSE
O43791	SPOP	2.978779e-01	4.042246	1.295822e+00	2.398834e-01	6.564663e-01	-4.67132882	FALSE	FALSE
Q9BXW6	OSBPL1A	-2.787865e-01	4.045540	-1.322117e+00	2.314948e-01	6.499756e-01	-4.67177376	FALSE	FALSE
Q9H9Q4	NHEJ1	5.295308e-01	3.994734	1.602821e+00	1.570872e-01	5.767597e-01	-4.67281794	FALSE	FALSE
P42285	MTREX	1.557919e-01	4.055184	2.204234e+00	6.697935e-02	4.638333e-01	-4.67296398	FALSE	FALSE
O75935	DCTN3	1.334224e-01	4.056478	2.184092e+00	6.892024e-02	4.654148e-01	-4.67382896	FALSE	FALSE
Q9NWS6	FAM118A	-4.830713e-01	3.984337	-1.302976e+00	2.375750e-01	6.534364e-01	-4.67557019	FALSE	FALSE
Q96DF8	ESS2	2.524367e-01	4.046900	1.694343e+00	1.381178e-01	5.637167e-01	-4.67557799	FALSE	FALSE
P62879	GNB2	3.882715e-01	4.036073	2.406610e+00	5.032923e-02	4.334777e-01	-4.67656608	FALSE	FALSE
Q9Y4A5	TRRAP	-1.581131e-01	4.056200	-1.746058e+00	1.283895e-01	5.454235e-01	-4.67659348	FALSE	FALSE
Q9GZN8	C20orf27	-2.146611e-01	4.051222	-2.160527e+00	7.126382e-02	4.681393e-01	-4.67752991	FALSE	FALSE
Q13308	PTK7	2.092178e-01	4.051506	1.821570e+00	1.153659e-01	5.327745e-01	-4.67805416	FALSE	FALSE
P82932	MRPS6	-1.702763e-01	4.054492	-1.976295e+00	9.259807e-02	4.993703e-01	-4.67855470	FALSE	FALSE
Q96S90	LYSMD1	-1.998549e-01	4.054197	-1.525849e+00	1.749188e-01	5.967593e-01	-4.67941683	FALSE	FALSE
Q8N960	CEP120	5.055763e-01	3.978583	1.133568e+00	2.977152e-01	6.985941e-01	-4.67998118	FALSE	FALSE
P0C7T5	ATXN1L	3.472967e-01	4.032566	1.655622e+00	1.458607e-01	5.691590e-01	-4.68022915	FALSE	FALSE
Q8NF91	SYNE1	-2.663833e-01	4.046018	-1.554169e+00	1.681488e-01	5.905156e-01	-4.68035376	FALSE	FALSE
Q9H2D1	SLC25A32	2.885602e-01	4.041757	1.454395e+00	1.931392e-01	6.110551e-01	-4.68059924	FALSE	FALSE
Q03426	MVK	2.121991e-01	4.053097	1.480220e+00	1.863614e-01	6.064603e-01	-4.68101260	FALSE	FALSE
Q8IWA4	MFN1	-2.974198e-01	4.040560	-1.404536e+00	2.068657e-01	6.275408e-01	-4.68172337	FALSE	FALSE
Q15973	ZNF124	5.486370e-01	3.963269	1.132646e+00	2.980748e-01	6.985941e-01	-4.68217118	FALSE	FALSE
O43772	SLC25A20	2.950727e-01	4.040365	1.713593e+00	1.344164e-01	5.560836e-01	-4.68225669	FALSE	FALSE
O14773	TPP1	3.041335e-01	4.040355	1.702815e+00	1.364770e-01	5.599611e-01	-4.68237692	FALSE	FALSE
Q9NZ63	C9orf78	-1.116201e-01	4.057289	-2.405343e+00	5.041898e-02	4.334777e-01	-4.68429836	FALSE	FALSE
Q96DU7	ITPKC	-4.893214e-01	3.982987	-1.198391e+00	2.733233e-01	6.784914e-01	-4.68536559	FALSE	FALSE
P06746	POLB	2.552657e-01	4.046645	1.719350e+00	1.333282e-01	5.541624e-01	-4.68571602	FALSE	FALSE
Q9BUR4	WRAP53	3.935407e-01	4.025106	1.668965e+00	1.431470e-01	5.665617e-01	-4.68573918	FALSE	FALSE
Q9BQE4	SELENOS	-4.001064e-01	4.010658	-1.281091e+00	2.446987e-01	6.616126e-01	-4.68763121	FALSE	FALSE
P61966	AP1S1	-1.727010e-01	4.054392	-1.930284e+00	9.885936e-02	5.065180e-01	-4.68972555	FALSE	FALSE
Q9BQ67	GRWD1	1.872813e-01	4.053194	2.161204e+00	7.119538e-02	4.681393e-01	-4.68998147	FALSE	FALSE
Q9BRJ2	MRPL45	2.066438e-01	4.051638	1.949097e+00	9.625001e-02	5.032512e-01	-4.69116256	FALSE	FALSE
Q92613	JADE3	-1.850747e-01	4.055016	-1.576273e+00	1.630355e-01	5.850226e-01	-4.69228214	FALSE	FALSE
Q9BVW5	TIPIN	6.795157e-01	3.945993	1.509601e+00	1.789168e-01	6.007966e-01	-4.69291816	FALSE	FALSE
Q6DN90	IQSEC1	-3.795555e-01	4.020743	-1.105527e+00	3.088169e-01	7.033602e-01	-4.69298465	FALSE	FALSE
P30679	GNA15	-2.137624e-01	4.051195	-1.682156e+00	1.405115e-01	5.656860e-01	-4.69500991	FALSE	FALSE
Q9BZJ0	CRNKL1	1.334967e-01	4.056567	2.065042e+00	8.161829e-02	4.839568e-01	-4.69546135	FALSE	FALSE
O00628	PEX7	3.851760e-01	4.019199	1.202342e+00	2.718930e-01	6.784914e-01	-4.69556666	FALSE	FALSE
Q9NPE3	NOP10	3.371084e-01	4.039990	2.312222e+00	5.748777e-02	4.454497e-01	-4.69591428	FALSE	FALSE
P43490	NAMPT	9.579020e-02	4.057926	2.225158e+00	6.502222e-02	4.631752e-01	-4.69605153	FALSE	FALSE
Q15696	ZRSR2	3.210132e-01	4.037408	1.237368e+00	2.594914e-01	6.724384e-01	-4.69632753	FALSE	FALSE
Q8N371	KDM8	-4.543143e-01	3.987868	-1.159016e+00	2.879295e-01	6.908456e-01	-4.69661739	FALSE	FALSE
O95881	TXNDC12	1.895751e-01	4.053090	2.099967e+00	7.766517e-02	4.784130e-01	-4.69807565	FALSE	FALSE
Q9Y587	AP4S1	-3.385279e-01	4.035205	-1.098824e+00	3.115209e-01	7.033602e-01	-4.69853722	FALSE	FALSE
O75608	LYPLA1	4.141777e-01	4.028527	2.099024e+00	7.776938e-02	4.784130e-01	-4.69870523	FALSE	FALSE
Q8TDY2	RB1CC1	-2.324115e-01	4.052691	-1.329196e+00	2.292813e-01	6.486000e-01	-4.69886519	FALSE	FALSE
Q6WKZ4	RAB11FIP1	2.926039e-01	4.040076	1.591691e+00	1.595555e-01	5.812585e-01	-4.69914004	FALSE	FALSE
Q9NWK9	ZNHIT6	-1.476127e-01	4.057109	-1.689690e+00	1.390271e-01	5.648316e-01	-4.69915571	FALSE	FALSE
Q9ULE6	PALD1	-2.254678e-01	4.053330	-1.346686e+00	2.238924e-01	6.423910e-01	-4.69958851	FALSE	FALSE
P50995	ANXA11	1.147722e-01	4.057092	2.466662e+00	4.626207e-02	4.280203e-01	-4.70098122	FALSE	FALSE
Q96AP0	ACD	-2.354320e-01	4.049321	-1.501646e+00	1.809047e-01	6.025540e-01	-4.70140537	FALSE	FALSE
Q8IV38	ANKMY2	2.710390e-01	4.044167	1.404206e+00	2.069592e-01	6.275408e-01	-4.70376566	FALSE	FALSE
Q9H875	PRKRIP1	2.667646e-01	4.044130	1.616258e+00	1.541550e-01	5.740481e-01	-4.70381668	FALSE	FALSE
Q99807	COQ7	2.664186e-01	4.044937	1.538666e+00	1.718240e-01	5.927253e-01	-4.70454062	FALSE	FALSE
Q8N983	MRPL43	1.551826e-01	4.055369	2.006633e+00	8.868753e-02	4.904360e-01	-4.70475859	FALSE	FALSE
Q9UM22	EPDR1	3.845067e-01	4.023372	1.428080e+00	2.002768e-01	6.199040e-01	-4.70514290	FALSE	FALSE
Q93075	TATDN2	3.001795e-01	4.041550	1.185600e+00	2.779978e-01	6.835579e-01	-4.70532010	FALSE	FALSE
Q9BYN8	MRPS26	1.688720e-01	4.054488	2.037661e+00	8.485885e-02	4.878764e-01	-4.70602100	FALSE	FALSE
Q9H0E2	TOLLIP	1.954737e-01	4.052924	1.723244e+00	1.325968e-01	5.539029e-01	-4.70676542	FALSE	FALSE
P27448	MARK3	-2.151706e-01	4.051116	-1.615193e+00	1.543855e-01	5.740481e-01	-4.70684451	FALSE	FALSE
P28702	RXRB	-2.031899e-01	4.052838	-1.550746e+00	1.689537e-01	5.916711e-01	-4.70698192	FALSE	FALSE
P04156	PRNP	2.702613e-01	4.044079	1.490149e+00	1.838141e-01	6.055054e-01	-4.70703621	FALSE	FALSE
P60033	CD81	5.616727e-01	4.005243	2.147010e+00	7.264460e-02	4.685756e-01	-4.70707229	FALSE	FALSE
Q8WWK9	CKAP2	3.244848e-01	4.035568	1.253695e+00	2.538792e-01	6.673642e-01	-4.70783519	FALSE	FALSE
Q8NB90	SPATA5	2.088605e-01	4.051606	1.989501e+00	9.087505e-02	4.959432e-01	-4.70821445	FALSE	FALSE
O15254	ACOX3	3.116288e-01	4.037988	1.324403e+00	2.307777e-01	6.496893e-01	-4.70829141	FALSE	FALSE
Q9H840	GEMIN7	-3.048525e-01	4.038077	-1.421124e+00	2.022032e-01	6.203204e-01	-4.70912573	FALSE	FALSE
Q99417	MYCBP	2.539788e-01	4.045988	1.481397e+00	1.860576e-01	6.064603e-01	-4.70970055	FALSE	FALSE
Q9BUK0	CHCHD7	-2.210460e-01	4.050611	-1.592631e+00	1.593458e-01	5.812585e-01	-4.70983307	FALSE	FALSE
P50747	HLCS	-3.773479e-01	4.020340	-1.284828e+00	2.434694e-01	6.608758e-01	-4.71034301	FALSE	FALSE
Q9H0U3	MAGT1	-2.653607e-01	4.046196	-1.904687e+00	1.025228e-01	5.122845e-01	-4.71321284	FALSE	FALSE
O14727	APAF1	2.900099e-01	4.040851	1.380968e+00	2.136566e-01	6.328078e-01	-4.71431592	FALSE	FALSE
Q8NBM4	UBAC2	-2.209887e-01	4.051270	-1.468224e+00	1.894819e-01	6.079221e-01	-4.71443627	FALSE	FALSE
Q06136	KDSR	-3.461943e-01	4.028131	-1.272021e+00	2.477057e-01	6.635324e-01	-4.71461983	FALSE	FALSE
P15170	GSPT1	1.735565e-01	4.054455	2.448801e+00	4.743469e-02	4.280203e-01	-4.71504868	FALSE	FALSE
Q15717	ELAVL1	1.428571e-01	4.056061	2.734215e+00	3.191188e-02	3.948385e-01	-4.71684394	FALSE	FALSE
Q92802	N4BP2L2	-4.514409e-01	4.005616	-1.282589e+00	2.442055e-01	6.616126e-01	-4.71711684	FALSE	FALSE
P04179	SOD2	1.976597e-01	4.052412	2.147810e+00	7.256210e-02	4.685756e-01	-4.71786541	FALSE	FALSE
Q96QD9	FYTTD1	-3.089901e-01	4.037148	-1.222548e+00	2.646782e-01	6.752649e-01	-4.71817448	FALSE	FALSE
Q9UK23	NAGPA	6.424164e-01	3.916633	1.034920e+00	3.382828e-01	7.178154e-01	-4.71839907	FALSE	FALSE
O15315	RAD51B	3.621794e-01	4.026916	1.338755e+00	2.263217e-01	6.456246e-01	-4.71987932	FALSE	FALSE
O15446	CD3EAP	2.899194e-01	4.042543	1.751507e+00	1.274037e-01	5.444493e-01	-4.72016795	FALSE	FALSE
Q96GD4	AURKB	-2.228034e-01	4.050425	-1.616883e+00	1.540198e-01	5.740481e-01	-4.72209932	FALSE	FALSE
Q9NWU1	OXSM	-1.981318e-01	4.053785	-1.492779e+00	1.831448e-01	6.047816e-01	-4.72295281	FALSE	FALSE
Q7L2J0	MEPCE	-2.298239e-01	4.049660	-1.877104e+00	1.066207e-01	5.198778e-01	-4.72374206	FALSE	FALSE
Q5JPI9	EEF1AKMT2	3.915010e-01	4.023146	1.549679e+00	1.692056e-01	5.918862e-01	-4.72385570	FALSE	FALSE
Q9UMY4	SNX12	2.474569e-01	4.048031	1.998688e+00	8.969535e-02	4.920973e-01	-4.72415378	FALSE	FALSE
Q96C00	ZBTB9	2.776187e-01	4.042677	1.378297e+00	2.144386e-01	6.332306e-01	-4.72443736	FALSE	FALSE
P28799	GRN	2.689429e-01	4.045741	1.311367e+00	2.348926e-01	6.528666e-01	-4.72451514	FALSE	FALSE
P61254	RPL26	-1.448832e-01	4.056083	-2.798087e+00	2.923794e-02	3.831975e-01	-4.72486458	FALSE	FALSE
O00291	HIP1	3.569555e-01	4.031758	1.591395e+00	1.596217e-01	5.812585e-01	-4.72520307	FALSE	FALSE
Q13107	USP4	1.686415e-01	4.055172	1.689136e+00	1.391357e-01	5.648624e-01	-4.72711233	FALSE	FALSE
Q9HBM0	VEZT	3.603559e-01	4.024111	1.135480e+00	2.969704e-01	6.985941e-01	-4.72748009	FALSE	FALSE
Q9UBU7	DBF4	-2.674880e-01	4.049354	-1.122409e+00	3.020928e-01	7.025600e-01	-4.72791401	FALSE	FALSE
Q9NQX3	GPHN	2.577655e-01	4.046314	1.859418e+00	1.093328e-01	5.206878e-01	-4.72852299	FALSE	FALSE
Q6PK04	CCDC137	3.826374e-01	4.020269	1.617183e+00	1.539551e-01	5.740481e-01	-4.73180744	FALSE	FALSE
P15056	BRAF	3.334838e-01	4.031004	1.431435e+00	1.993536e-01	6.183543e-01	-4.73222217	FALSE	FALSE
Q8N6G5	CSGALNACT2	-4.610191e-01	3.968947	-1.040258e+00	3.359784e-01	7.178154e-01	-4.73236365	FALSE	FALSE
Q8IU85	CAMK1D	3.362066e-01	4.036777	1.845958e+00	1.114421e-01	5.267862e-01	-4.73274575	FALSE	FALSE
Q9Y4K1	CRYBG1	1.943567e-01	4.053328	1.583745e+00	1.613402e-01	5.835716e-01	-4.73277370	FALSE	FALSE
Q8IVH2	FOXP4	3.930009e-01	4.021179	1.411697e+00	2.048411e-01	6.240229e-01	-4.73327638	FALSE	FALSE
Q9P2W9	STX18	-2.505501e-01	4.046753	-1.476876e+00	1.872263e-01	6.075697e-01	-4.73379572	FALSE	FALSE
O75746	SLC25A12	1.736911e-01	4.054211	1.895569e+00	1.038599e-01	5.160617e-01	-4.73502719	FALSE	FALSE
A0JLT2	MED19	3.612233e-01	4.020518	1.238606e+00	2.590622e-01	6.724384e-01	-4.73640315	FALSE	FALSE
Q9UJ41	RABGEF1	2.283680e-01	4.049443	1.559802e+00	1.668316e-01	5.895995e-01	-4.73649686	FALSE	FALSE
Q9NZJ9	NUDT4	3.363823e-01	4.037856	2.031645e+00	8.558800e-02	4.891919e-01	-4.73668928	FALSE	FALSE
Q9C0K0	BCL11B	-2.191230e-01	4.050641	-2.114016e+00	7.613002e-02	4.757046e-01	-4.73684341	FALSE	FALSE
P42226	STAT6	2.662582e-01	4.046858	1.198615e+00	2.732419e-01	6.784914e-01	-4.73817910	FALSE	FALSE
Q5EBL8	PDZD11	-4.406301e-01	4.005022	-1.492541e+00	1.832052e-01	6.047816e-01	-4.73897266	FALSE	FALSE
Q96DR7	ARHGEF26	-3.339852e-01	4.030647	-8.855475e-01	4.079543e-01	7.639571e-01	-4.73981738	FALSE	FALSE
Q9BS34	ZNF670	2.858755e-01	4.042028	1.207565e+00	2.700121e-01	6.784914e-01	-4.73991937	FALSE	FALSE
P23458	JAK1	2.121995e-01	4.052717	1.400020e+00	2.081516e-01	6.292081e-01	-4.74098285	FALSE	FALSE
Q6P1X6	C8orf82	-1.571259e-01	4.055640	-1.751199e+00	1.274592e-01	5.444493e-01	-4.74146904	FALSE	FALSE
Q00537	CDK17	-2.505497e-01	4.050693	-1.168913e+00	2.841975e-01	6.895284e-01	-4.74175305	FALSE	FALSE
Q96G46	DUS3L	-1.420107e-01	4.056640	-1.778365e+00	1.226515e-01	5.409239e-01	-4.74191118	FALSE	FALSE
Q6QNY0	BLOC1S3	-2.590792e-01	4.044929	-1.521147e+00	1.760672e-01	5.989298e-01	-4.74200264	FALSE	FALSE
Q9UQ84	EXO1	-3.474710e-01	4.024572	-1.097005e+00	3.122579e-01	7.033602e-01	-4.74209566	FALSE	FALSE
Q8IY67	RAVER1	2.238744e-01	4.051000	2.366653e+00	5.323989e-02	4.403033e-01	-4.74245292	FALSE	FALSE
Q9NRM2	ZNF277	-3.785347e-01	4.018412	-1.185289e+00	2.781120e-01	6.835683e-01	-4.74257574	FALSE	FALSE
Q9Y232	CDYL	-1.877553e-01	4.054413	-1.508150e+00	1.792777e-01	6.010734e-01	-4.74429854	FALSE	FALSE
Q9NUB1	ACSS1	1.819449e-01	4.053488	2.026345e+00	8.623559e-02	4.891919e-01	-4.74665770	FALSE	FALSE
Q96C86	DCPS	2.150910e-01	4.051194	2.082274e+00	7.964311e-02	4.808272e-01	-4.74684490	FALSE	FALSE
Q13492	PICALM	2.196914e-01	4.050047	1.662860e+00	1.443826e-01	5.665617e-01	-4.74795573	FALSE	FALSE
Q9BRP1	PDCD2L	1.930032e-01	4.053049	1.590935e+00	1.597246e-01	5.812929e-01	-4.74812739	FALSE	FALSE
Q9H098	FAM107B	-2.032216e-01	4.052595	-1.500963e+00	1.810764e-01	6.025540e-01	-4.74959083	FALSE	FALSE
Q9Y6H3	ATP23	4.653042e-01	3.981241	1.065508e+00	3.252497e-01	7.103836e-01	-4.75029534	FALSE	FALSE
Q9UI10	EIF2B4	-1.440573e-01	4.056544	-1.767418e+00	1.245672e-01	5.409239e-01	-4.75033753	FALSE	FALSE
Q8IWI9	MGA	-2.467908e-01	4.046864	-1.423845e+00	2.014478e-01	6.199040e-01	-4.75084260	FALSE	FALSE
Q13164	MAPK7	5.428432e-01	3.965476	1.242631e+00	2.576707e-01	6.721280e-01	-4.75142665	FALSE	FALSE
Q7Z7G8	VPS13B	-2.872794e-01	4.039758	-1.269532e+00	2.485365e-01	6.635324e-01	-4.75160119	FALSE	FALSE
Q9UDY2	TJP2	-2.039870e-01	4.054356	-1.341750e+00	2.254016e-01	6.439338e-01	-4.75212691	FALSE	FALSE
Q96RY5	CRAMP1	-3.736837e-01	4.012393	-9.241189e-01	3.889953e-01	7.495333e-01	-4.75420548	FALSE	FALSE
Q3MII6	TBC1D25	3.775312e-01	4.010628	1.148263e+00	2.920309e-01	6.944393e-01	-4.75429804	FALSE	FALSE
Q8N5N7	MRPL50	1.980206e-01	4.052174	2.037129e+00	8.492314e-02	4.878764e-01	-4.75434595	FALSE	FALSE
P02786	TFRC	5.619176e-02	4.058602	2.610069e+00	3.787852e-02	4.174696e-01	-4.75630886	FALSE	FALSE
Q9H2C0	GAN	3.045499e-01	4.037134	1.348761e+00	2.232605e-01	6.416029e-01	-4.75644497	FALSE	FALSE
Q5J8M3	EMC4	-2.331201e-01	4.049052	-1.470943e+00	1.887706e-01	6.078967e-01	-4.75674720	FALSE	FALSE
Q7L2E3	DHX30	-1.529128e-01	4.055778	-1.805953e+00	1.179494e-01	5.350392e-01	-4.75720118	FALSE	FALSE
O60749	SNX2	1.217676e-01	4.056946	2.094842e+00	7.823298e-02	4.792602e-01	-4.75727898	FALSE	FALSE
Q7L4I2	RSRC2	2.819136e-01	4.044807	1.999523e+00	8.958886e-02	4.920973e-01	-4.75813172	FALSE	FALSE
O15145	ARPC3	2.762440e-01	4.047747	2.637017e+00	3.648998e-02	4.118261e-01	-4.75854240	FALSE	FALSE
Q9NX38	ABITRAM	3.129283e-01	4.036672	1.484118e+00	1.853575e-01	6.064603e-01	-4.75876584	FALSE	FALSE
Q9Y3C1	NOP16	1.831351e-01	4.053469	2.021898e+00	8.678277e-02	4.891919e-01	-4.75891914	FALSE	FALSE
O43660	PLRG1	1.564294e-01	4.055117	1.986028e+00	9.132505e-02	4.966549e-01	-4.75904176	FALSE	FALSE
Q8NI08	NCOA7	2.084510e-01	4.052951	1.383043e+00	2.130505e-01	6.324849e-01	-4.75930569	FALSE	FALSE
Q8NEC7	GSTCD	2.555855e-01	4.045947	1.399677e+00	2.082496e-01	6.292081e-01	-4.75988833	FALSE	FALSE
Q9BQ70	TCF25	-2.446363e-01	4.046815	-1.443451e+00	1.960788e-01	6.158797e-01	-4.76060786	FALSE	FALSE
O95551	TDP2	-1.802313e-01	4.053848	-1.750014e+00	1.276731e-01	5.444493e-01	-4.76076785	FALSE	FALSE
Q9H299	SH3BGRL3	4.010334e-01	4.032494	2.385630e+00	5.183632e-02	4.379659e-01	-4.76083479	FALSE	FALSE
A4D1E9	GTPBP10	-2.100366e-01	4.051633	-1.481298e+00	1.860830e-01	6.064603e-01	-4.76094278	FALSE	FALSE
Q9HC62	SENP2	-3.040853e-01	4.037770	-1.103238e+00	3.097380e-01	7.033602e-01	-4.76138075	FALSE	FALSE
Q7Z624	CAMKMT	2.827264e-01	4.041394	1.304326e+00	2.371418e-01	6.531118e-01	-4.76153280	FALSE	FALSE
O14777	NDC80	-1.811765e-01	4.053840	-1.685856e+00	1.397805e-01	5.656860e-01	-4.76246927	FALSE	FALSE
Q86TX2	ACOT1	1.977291e-01	4.053706	1.420839e+00	2.022827e-01	6.203204e-01	-4.76288803	FALSE	FALSE
Q96FZ2	HMCES	2.285565e-01	4.049213	1.644742e+00	1.481098e-01	5.699494e-01	-4.76391928	FALSE	FALSE
P35080	PFN2	1.799270e-01	4.053613	1.922332e+00	9.998336e-02	5.081571e-01	-4.76422010	FALSE	FALSE
Q9BUA3	SPINDOC	2.653761e-01	4.043878	1.707568e+00	1.355647e-01	5.587997e-01	-4.76515354	FALSE	FALSE
Q96BN8	OTULIN	1.693113e-01	4.054640	1.753222e+00	1.270950e-01	5.444493e-01	-4.76536151	FALSE	FALSE
O75486	SUPT3H	-2.749903e-01	4.042904	-1.230613e+00	2.618444e-01	6.739190e-01	-4.76567116	FALSE	FALSE
Q9NXC5	MIOS	2.566640e-01	4.045847	1.217580e+00	2.664367e-01	6.761702e-01	-4.76596487	FALSE	FALSE
O95563	MPC2	-1.608768e-01	4.054901	-1.934361e+00	9.828793e-02	5.053414e-01	-4.76616612	FALSE	FALSE
Q9H6Q4	CIAO3	2.293649e-01	4.049484	1.394399e+00	2.097623e-01	6.304742e-01	-4.76684672	FALSE	FALSE
Q86XK3	SFR1	-2.567874e-01	4.050054	-1.040956e+00	3.356782e-01	7.178154e-01	-4.76687193	FALSE	FALSE
O94906	PRPF6	1.173100e-01	4.057115	2.130115e+00	7.440866e-02	4.724456e-01	-4.76745612	FALSE	FALSE
Q9UNZ2	NSFL1C	1.568229e-01	4.055206	2.487997e+00	4.490094e-02	4.280203e-01	-4.76787443	FALSE	FALSE
Q86XI2	NCAPG2	-1.908164e-01	4.053070	-1.698953e+00	1.372226e-01	5.619074e-01	-4.76801312	FALSE	FALSE
Q15048	LRRC14	2.476632e-01	4.046987	1.356929e+00	2.207892e-01	6.401238e-01	-4.76812366	FALSE	FALSE
Q9Y4D8	HECTD4	-2.484145e-01	4.050127	-1.108932e+00	3.074506e-01	7.033602e-01	-4.76840972	FALSE	FALSE
Q8WVX9	FAR1	-2.261091e-01	4.049230	-1.581068e+00	1.619456e-01	5.840788e-01	-4.76884574	FALSE	FALSE
Q96DP5	MTFMT	-4.558920e-01	3.982047	-1.126569e+00	3.004547e-01	7.005350e-01	-4.76941389	FALSE	FALSE
P47985	UQCRFS1	1.445718e-01	4.055816	2.307169e+00	5.789949e-02	4.469223e-01	-4.77083004	FALSE	FALSE
Q15572	TAF1C	-5.701188e-01	3.945932	-1.162155e+00	2.867414e-01	6.908456e-01	-4.77219716	FALSE	FALSE
Q7L1W4	LRRC8D	-3.893735e-01	4.003508	-1.097661e+00	3.119919e-01	7.033602e-01	-4.77296442	FALSE	FALSE
P11177	PDHB	1.827187e-01	4.053862	2.357381e+00	5.393985e-02	4.406872e-01	-4.77299962	FALSE	FALSE
Q9HCI6	KIAA1586	-3.874051e-01	4.005076	-1.008153e+00	3.500280e-01	7.238677e-01	-4.77393292	FALSE	FALSE
Q8N0W3	FCSK	3.557462e-01	4.026316	1.269920e+00	2.484067e-01	6.635324e-01	-4.77409010	FALSE	FALSE
O60318	MCM3AP	1.884749e-01	4.054911	1.398698e+00	2.085293e-01	6.295378e-01	-4.77463893	FALSE	FALSE
Q8N183	NDUFAF2	1.566974e-01	4.055151	1.986701e+00	9.123779e-02	4.966148e-01	-4.77523390	FALSE	FALSE
Q9Y4C2	TCAF1	-2.294082e-01	4.049417	-1.754634e+00	1.268415e-01	5.444493e-01	-4.77614916	FALSE	FALSE
Q96PC5	MIA2	-1.830154e-01	4.054815	-1.457462e+00	1.923226e-01	6.108724e-01	-4.77685021	FALSE	FALSE
Q5TCQ9	MAGI3	-3.560495e-01	4.015205	-9.848611e-01	3.605095e-01	7.313730e-01	-4.77722328	FALSE	FALSE
Q5T0D9	TPRG1L	2.908232e-01	4.038430	1.188807e+00	2.768193e-01	6.822983e-01	-4.77755127	FALSE	FALSE
P23634	ATP2B4	2.145573e-01	4.050402	1.787614e+00	1.210550e-01	5.388745e-01	-4.77832066	FALSE	FALSE
Q15633	TARBP2	2.176660e-01	4.050243	1.569006e+00	1.647002e-01	5.858832e-01	-4.78030494	FALSE	FALSE
Q8IWA0	WDR75	1.446084e-01	4.055964	1.845068e+00	1.115829e-01	5.269574e-01	-4.78060623	FALSE	FALSE
O95707	POP4	-5.423441e-01	3.972561	-1.325616e+00	2.303983e-01	6.494174e-01	-4.78070207	FALSE	FALSE
Q8NG31	KNL1	-1.705768e-01	4.055509	-1.520878e+00	1.761332e-01	5.989298e-01	-4.78114554	FALSE	FALSE
Q9UKV8	AGO2	-1.672626e-01	4.054897	-1.665010e+00	1.439463e-01	5.665617e-01	-4.78213507	FALSE	FALSE
Q9H0F7	ARL6	-3.456602e-01	4.014320	-8.986048e-01	4.014602e-01	7.597936e-01	-4.78221648	FALSE	FALSE
Q9UJA3	MCM8	-3.777609e-01	4.002838	-9.953056e-01	3.557794e-01	7.277146e-01	-4.78313592	FALSE	FALSE
Q96P47	AGAP3	-4.027951e-01	3.992122	-9.546119e-01	3.744863e-01	7.416974e-01	-4.78317565	FALSE	FALSE
O43299	AP5Z1	5.795231e-01	3.944868	1.204569e+00	2.710896e-01	6.784914e-01	-4.78380252	FALSE	FALSE
Q9NRX1	PNO1	-1.619266e-01	4.055086	-1.779158e+00	1.225137e-01	5.408700e-01	-4.78416460	FALSE	FALSE
Q9NYY8	FASTKD2	-1.619432e-01	4.055066	-1.750405e+00	1.276025e-01	5.444493e-01	-4.78567396	FALSE	FALSE
Q9HAW0	BRF2	-4.015280e-01	4.000412	-1.066305e+00	3.249154e-01	7.103836e-01	-4.78643917	FALSE	FALSE
Q6PI48	DARS2	1.808081e-01	4.053479	1.725851e+00	1.321093e-01	5.526189e-01	-4.78698447	FALSE	FALSE
Q8N6T3	ARFGAP1	2.233186e-01	4.050242	2.011784e+00	8.804014e-02	4.904360e-01	-4.78764264	FALSE	FALSE
Q14254	FLOT2	2.831938e-01	4.040762	1.459894e+00	1.916773e-01	6.097083e-01	-4.78803043	FALSE	FALSE
O94889	KLHL18	2.583038e-01	4.045734	1.189441e+00	2.765870e-01	6.822983e-01	-4.78822932	FALSE	FALSE
Q96CD2	PPCDC	5.952869e-01	3.947103	1.242175e+00	2.578282e-01	6.722076e-01	-4.78834128	FALSE	FALSE
P61326	MAGOH	-2.106753e-01	4.052305	-2.612842e+00	3.773309e-02	4.173468e-01	-4.78836958	FALSE	FALSE
Q99614	TTC1	1.957281e-01	4.052744	2.281328e+00	6.005293e-02	4.519237e-01	-4.78863321	FALSE	FALSE
Q8WYB5	KAT6B	-3.458530e-01	4.033582	-1.706658e+00	1.357388e-01	5.588742e-01	-4.78999516	FALSE	FALSE
P43246	MSH2	1.229076e-01	4.056763	2.350539e+00	5.446255e-02	4.406872e-01	-4.79241120	FALSE	FALSE
Q9H0Z9	RBM38	2.547330e-01	4.046009	1.596316e+00	1.585254e-01	5.796436e-01	-4.79259151	FALSE	FALSE
Q9NYP7	ELOVL5	3.497290e-01	4.031642	1.794657e+00	1.198530e-01	5.375048e-01	-4.79271354	FALSE	FALSE
Q8TBC4	UBA3	1.924701e-01	4.052652	2.004844e+00	8.891342e-02	4.905980e-01	-4.79384898	FALSE	FALSE
Q96CM3	RPUSD4	-2.624173e-01	4.043045	-1.221845e+00	2.649265e-01	6.752649e-01	-4.79496404	FALSE	FALSE
Q99755	PIP5K1A	2.667355e-01	4.043278	1.270260e+00	2.482931e-01	6.635324e-01	-4.79510081	FALSE	FALSE
Q9Y2I8	WDR37	2.514666e-01	4.045750	1.424017e+00	2.014002e-01	6.199040e-01	-4.79607540	FALSE	FALSE
Q13322	GRB10	3.240001e-01	4.027651	1.085857e+00	3.168067e-01	7.067277e-01	-4.79617429	FALSE	FALSE
Q9UNX4	WDR3	-1.361194e-01	4.056387	-1.907226e+00	1.021535e-01	5.118233e-01	-4.79619904	FALSE	FALSE
Q9Y2H2	INPP5F	3.337836e-01	4.020262	9.588643e-01	3.724964e-01	7.404662e-01	-4.79639791	FALSE	FALSE
P36542	ATP5F1C	-2.259263e-01	4.051136	-2.482572e+00	4.524305e-02	4.280203e-01	-4.79692703	FALSE	FALSE
A4D161	FAM221A	3.306351e-01	4.033387	1.560700e+00	1.666225e-01	5.895995e-01	-4.79813080	FALSE	FALSE
P63272	SUPT4H1	1.912596e-01	4.052772	2.019641e+00	8.706175e-02	4.893091e-01	-4.80006006	FALSE	FALSE
P21127	CDK11B	-1.253156e-01	4.056707	-2.148513e+00	7.248971e-02	4.685756e-01	-4.80059784	FALSE	FALSE
Q96DY7	MTBP	-2.939403e-01	4.035589	-1.067272e+00	3.245103e-01	7.102662e-01	-4.80295868	FALSE	FALSE
Q7KZI7	MARK2	-2.390220e-01	4.047052	-1.614231e+00	1.545940e-01	5.740481e-01	-4.80312793	FALSE	FALSE
Q8WUY1	THEM6	-2.127316e-01	4.050441	-1.496916e+00	1.820965e-01	6.040084e-01	-4.80326041	FALSE	FALSE
Q96EK4	THAP11	-2.070492e-01	4.051051	-1.601377e+00	1.574055e-01	5.772425e-01	-4.80471042	FALSE	FALSE
Q8NFQ8	TOR1AIP2	-3.519794e-01	4.023138	-1.359133e+00	2.201264e-01	6.387983e-01	-4.80542072	FALSE	FALSE
Q7Z5U6	WDR53	3.930352e-01	4.000767	9.484003e-01	3.774076e-01	7.436712e-01	-4.80545923	FALSE	FALSE
Q8NEZ4	KMT2C	-2.157226e-01	4.051611	-1.266665e+00	2.494963e-01	6.647532e-01	-4.80663691	FALSE	FALSE
Q7RTP6	MICAL3	-2.069799e-01	4.052983	-1.270830e+00	2.481030e-01	6.635324e-01	-4.80760674	FALSE	FALSE
P11387	TOP1	-1.216878e-01	4.057432	-1.808338e+00	1.175512e-01	5.350024e-01	-4.80786405	FALSE	FALSE
Q5TAQ9	DCAF8	-1.851107e-01	4.053876	-1.505693e+00	1.798907e-01	6.017857e-01	-4.80824144	FALSE	FALSE
P14868	DARS1	9.734076e-02	4.057646	2.552058e+00	4.105984e-02	4.243553e-01	-4.80901584	FALSE	FALSE
Q9P0P0	RNF181	-4.365727e-01	3.994183	-1.359618e+00	2.199806e-01	6.387983e-01	-4.80913983	FALSE	FALSE
Q96G03	PGM2	1.693905e-01	4.054598	2.428559e+00	4.880118e-02	4.280203e-01	-4.80977136	FALSE	FALSE
P16455	MGMT	1.147721e-01	4.057350	1.965205e+00	9.407020e-02	4.993703e-01	-4.81001564	FALSE	FALSE
P78312	FAM193A	-2.050898e-01	4.053262	-1.281449e+00	2.445808e-01	6.616126e-01	-4.81093590	FALSE	FALSE
Q14839	CHD4	-1.062363e-01	4.057442	-2.230111e+00	6.456758e-02	4.631752e-01	-4.81221086	FALSE	FALSE
Q8N8N7	PTGR2	3.317063e-01	4.034023	1.604112e+00	1.568031e-01	5.767597e-01	-4.81238824	FALSE	FALSE
O14715	RGPD8	1.250150e-01	4.056902	1.905156e+00	1.024544e-01	5.122845e-01	-4.81279071	FALSE	FALSE
Q9Y5S1	TRPV2	3.416162e-01	4.006202	8.671300e-01	4.172465e-01	7.698439e-01	-4.81310469	FALSE	FALSE
Q6NUS6	TCTN3	3.019607e-01	4.028454	9.006088e-01	4.004705e-01	7.597936e-01	-4.81369706	FALSE	FALSE
Q8ND25	ZNRF1	-3.338818e-01	4.026868	-1.259229e+00	2.520011e-01	6.669865e-01	-4.81374268	FALSE	FALSE
Q86WQ0	NR2C2AP	-2.052917e-01	4.051324	-1.506118e+00	1.797846e-01	6.017857e-01	-4.81404830	FALSE	FALSE
Q9NUY8	TBC1D23	2.583522e-01	4.043632	1.505289e+00	1.799918e-01	6.017857e-01	-4.81586203	FALSE	FALSE
O14618	CCS	2.788921e-01	4.041937	1.558526e+00	1.671291e-01	5.895995e-01	-4.81598887	FALSE	FALSE
Q8IUR0	TRAPPC5	-4.066409e-01	4.022428	-1.660411e+00	1.448811e-01	5.665617e-01	-4.81729472	FALSE	FALSE
O14972	VPS26C	1.909809e-01	4.054496	1.313839e+00	2.341071e-01	6.524125e-01	-4.81730819	FALSE	FALSE
P43034	PAFAH1B1	1.595077e-01	4.054960	2.200016e+00	6.738119e-02	4.638333e-01	-4.81807813	FALSE	FALSE
Q9ULK4	MED23	-1.683998e-01	4.054580	-1.637272e+00	1.496731e-01	5.699494e-01	-4.82055958	FALSE	FALSE
Q8NB49	ATP11C	1.909243e-01	4.053902	1.363360e+00	2.188603e-01	6.371816e-01	-4.82070699	FALSE	FALSE
O43303	CCP110	1.793737e-01	4.055289	1.368138e+00	2.174372e-01	6.359890e-01	-4.82107386	FALSE	FALSE
Q13049	TRIM32	-1.999264e-01	4.052228	-1.428600e+00	2.001335e-01	6.199040e-01	-4.82139961	FALSE	FALSE
Q9BUH6	PAXX	3.146542e-01	4.035643	1.516526e+00	1.772024e-01	5.994025e-01	-4.82222978	FALSE	FALSE
Q99653	CHP1	-1.797443e-01	4.055285	-1.362139e+00	2.192254e-01	6.375166e-01	-4.82230843	FALSE	FALSE
Q9NPQ8	RIC8A	1.573226e-01	4.054890	1.868001e+00	1.080081e-01	5.198778e-01	-4.82261016	FALSE	FALSE
P07858	CTSB	1.743822e-01	4.054396	1.539841e+00	1.715429e-01	5.927253e-01	-4.82320171	FALSE	FALSE
Q96RT7	TUBGCP6	-2.304980e-01	4.048411	-1.289899e+00	2.418094e-01	6.595381e-01	-4.82398473	FALSE	FALSE
Q15833	STXBP2	2.231771e-01	4.048891	1.545655e+00	1.701580e-01	5.926648e-01	-4.82538477	FALSE	FALSE
Q8N3C7	CLIP4	-4.258973e-01	3.974644	-1.049130e+00	3.321764e-01	7.153907e-01	-4.82573515	FALSE	FALSE
Q16560	SNRNP35	-4.367150e-01	3.981604	-1.116311e+00	3.045075e-01	7.031272e-01	-4.82615974	FALSE	FALSE
Q7Z3E2	CCDC186	-2.537648e-01	4.045096	-1.175678e+00	2.816701e-01	6.872390e-01	-4.82634008	FALSE	FALSE
Q96BR6	ZNF669	-3.485404e-01	4.011705	-1.066524e+00	3.248238e-01	7.103836e-01	-4.82658445	FALSE	FALSE
Q14004	CDK13	1.388467e-01	4.056520	1.719129e+00	1.333698e-01	5.541624e-01	-4.82736177	FALSE	FALSE
Q3T906	GNPTAB	-3.795751e-01	4.000076	-9.963811e-01	3.552951e-01	7.272025e-01	-4.82754999	FALSE	FALSE
P11362	FGFR1	-4.372328e-01	3.976161	-1.039853e+00	3.361526e-01	7.178154e-01	-4.82876727	FALSE	FALSE
Q9NQW7	XPNPEP1	1.139682e-01	4.057320	1.979709e+00	9.214959e-02	4.993703e-01	-4.83032021	FALSE	FALSE
Q9Y4I1	MYO5A	-2.868118e-01	4.033641	-1.060895e+00	3.271885e-01	7.116178e-01	-4.83035186	FALSE	FALSE
P78560	CRADD	2.874601e-01	4.037114	1.380872e+00	2.136846e-01	6.328078e-01	-4.83061616	FALSE	FALSE
Q96RU2	USP28	-2.186287e-01	4.052688	-1.067481e+00	3.244227e-01	7.102662e-01	-4.83082841	FALSE	FALSE
Q9ULR0	ISY1	1.983590e-01	4.051977	1.864823e+00	1.084968e-01	5.198778e-01	-4.83084297	FALSE	FALSE
Q9HC77	CENPJ	3.662952e-01	4.032602	1.929596e+00	9.895613e-02	5.065180e-01	-4.83314040	FALSE	FALSE
P29401	TKT	9.365908e-02	4.057772	2.891221e+00	2.575802e-02	3.622441e-01	-4.83333375	FALSE	FALSE
Q9UG01	IFT172	-2.531004e-01	4.044464	-1.048960e+00	3.322492e-01	7.153907e-01	-4.83341432	FALSE	FALSE
Q9Y2X0	MED16	-1.694092e-01	4.055206	-1.493210e+00	1.830353e-01	6.047816e-01	-4.83396360	FALSE	FALSE
P06127	CD5	3.273555e-01	4.038950	1.963978e+00	9.423445e-02	4.993703e-01	-4.83403637	FALSE	FALSE
P17544	ATF7	2.574559e-01	4.043234	1.321073e+00	2.318226e-01	6.500985e-01	-4.83504094	FALSE	FALSE
Q8N543	OGFOD1	2.640873e-01	4.044974	1.800606e+00	1.188467e-01	5.350392e-01	-4.83599658	FALSE	FALSE
Q9H0V9	LMAN2L	2.339033e-01	4.047729	1.262835e+00	2.507837e-01	6.661844e-01	-4.83803125	FALSE	FALSE
Q9H992	MARCHF7	-2.765096e-01	4.039227	-1.153136e+00	2.901662e-01	6.932735e-01	-4.83970825	FALSE	FALSE
O60861	GAS7	1.997539e-01	4.051186	1.580028e+00	1.621815e-01	5.840788e-01	-4.83993933	FALSE	FALSE
Q9ULW3	ABT1	1.935617e-01	4.052194	1.633866e+00	1.503911e-01	5.699494e-01	-4.84073407	FALSE	FALSE
Q8WY22	BRI3BP	2.451102e-01	4.046452	1.705718e+00	1.359190e-01	5.591480e-01	-4.84117385	FALSE	FALSE
Q8TEW0	PARD3	-1.494036e-01	4.056053	-1.634657e+00	1.502241e-01	5.699494e-01	-4.84230776	FALSE	FALSE
Q5QJ74	TBCEL	2.493493e-01	4.044244	1.148704e+00	2.918617e-01	6.943025e-01	-4.84288444	FALSE	FALSE
Q96L58	B3GALT6	-3.729152e-01	4.012706	-1.192956e+00	2.753010e-01	6.809113e-01	-4.84394763	FALSE	FALSE
Q9Y2H1	STK38L	2.882782e-01	4.039934	1.578217e+00	1.625928e-01	5.845490e-01	-4.84412469	FALSE	FALSE
Q9P0J0	NDUFA13	-1.794218e-01	4.053564	-2.153672e+00	7.196073e-02	4.685756e-01	-4.84414214	FALSE	FALSE
Q9Y291	MRPS33	-4.499054e-01	3.940328	-8.870414e-01	4.072073e-01	7.639571e-01	-4.84415392	FALSE	FALSE
P28331	NDUFS1	1.811989e-01	4.053680	2.221189e+00	6.538892e-02	4.631752e-01	-4.84583266	FALSE	FALSE
P41212	ETV6	2.227256e-01	4.048645	1.478093e+00	1.869111e-01	6.070215e-01	-4.84711005	FALSE	FALSE
Q9ULH0	KIDINS220	-2.563258e-01	4.040407	-9.064368e-01	3.976023e-01	7.569667e-01	-4.84871867	FALSE	FALSE
Q9NQ86	TRIM36	3.505242e-01	3.996848	7.923491e-01	4.565644e-01	7.840309e-01	-4.84958091	FALSE	FALSE
Q9BVJ7	DUSP23	-2.745047e-01	4.038233	-1.178361e+00	2.806730e-01	6.862525e-01	-4.85051310	FALSE	FALSE
Q96AQ6	PBXIP1	2.684331e-01	4.039997	1.109653e+00	3.071622e-01	7.033602e-01	-4.85052422	FALSE	FALSE
Q3SXY8	ARL13B	4.841110e-01	3.970744	1.010969e+00	3.487775e-01	7.237039e-01	-4.85080191	FALSE	FALSE
P49761	CLK3	2.214399e-01	4.048892	1.406679e+00	2.062577e-01	6.266363e-01	-4.85110746	FALSE	FALSE
O94985	CLSTN1	-2.247053e-01	4.049668	-1.157304e+00	2.885794e-01	6.908456e-01	-4.85341094	FALSE	FALSE
Q2M2I8	AAK1	2.046211e-01	4.051105	1.472690e+00	1.883147e-01	6.075697e-01	-4.85388417	FALSE	FALSE
Q15102	PAFAH1B3	-1.016645e-01	4.057501	-2.610253e+00	3.786886e-02	4.174696e-01	-4.85464321	FALSE	FALSE
Q9H490	PIGU	-3.743496e-01	4.012682	-1.225339e+00	2.636946e-01	6.750929e-01	-4.85470619	FALSE	FALSE
Q13057	COASY	-1.667755e-01	4.054336	-1.866816e+00	1.081902e-01	5.198778e-01	-4.85477877	FALSE	FALSE
Q9H0B6	KLC2	2.138533e-01	4.049964	1.673253e+00	1.422851e-01	5.665617e-01	-4.85561931	FALSE	FALSE
Q8IZA0	KIAA0319L	-2.985590e-01	4.029613	-9.812616e-01	3.621510e-01	7.326502e-01	-4.85596528	FALSE	FALSE
Q6UW63	POGLUT2	-2.175478e-01	4.051143	-1.070663e+00	3.230936e-01	7.096553e-01	-4.85663826	FALSE	FALSE
O75570	MTRF1	2.790756e-01	4.034197	9.539066e-01	3.748171e-01	7.416974e-01	-4.85738232	FALSE	FALSE
P51617	IRAK1	-2.823325e-01	4.040356	-1.570706e+00	1.643093e-01	5.858832e-01	-4.85796846	FALSE	FALSE
Q6Q0C0	TRAF7	-3.108301e-01	4.016999	-8.951319e-01	4.031799e-01	7.602396e-01	-4.85873881	FALSE	FALSE
P13073	COX4I1	-1.085898e-01	4.057291	-2.532696e+00	4.218309e-02	4.276821e-01	-4.85980950	FALSE	FALSE
P30307	CDC25C	-2.362678e-01	4.046571	-1.224904e+00	2.638476e-01	6.752066e-01	-4.85990452	FALSE	FALSE
P16615	ATP2A2	-1.077381e-01	4.057489	-2.006435e+00	8.871249e-02	4.904360e-01	-4.86202116	FALSE	FALSE
Q16850	CYP51A1	1.985037e-01	4.051733	1.509957e+00	1.788283e-01	6.007966e-01	-4.86208904	FALSE	FALSE
P30405	PPIF	1.997210e-01	4.051631	1.788089e+00	1.209736e-01	5.388745e-01	-4.86325302	FALSE	FALSE
P0DPD7	EEF1AKMT4	-3.347858e-01	4.025451	-1.194992e+00	2.745588e-01	6.799432e-01	-4.86401373	FALSE	FALSE
Q86X53	ERICH1	-3.609892e-01	4.017381	-1.131569e+00	2.984954e-01	6.985941e-01	-4.86402446	FALSE	FALSE
Q9ULG1	INO80	-2.378702e-01	4.045172	-9.031284e-01	3.992286e-01	7.582051e-01	-4.86437040	FALSE	FALSE
Q9H6E5	TUT1	-2.394958e-01	4.045836	-1.502539e+00	1.806804e-01	6.025540e-01	-4.86478038	FALSE	FALSE
P28827	PTPRM	2.148345e-01	4.049713	1.435039e+00	1.983663e-01	6.183543e-01	-4.86504138	FALSE	FALSE
Q15034	HERC3	2.742173e-01	4.039179	1.169615e+00	2.839345e-01	6.894283e-01	-4.86506696	FALSE	FALSE
Q9HDC9	APMAP	9.863651e-02	4.057814	2.023221e+00	8.661965e-02	4.891919e-01	-4.86562943	FALSE	FALSE
Q969T7	NT5C3B	-3.130090e-01	4.026612	-1.151347e+00	2.908496e-01	6.932924e-01	-4.86583895	FALSE	FALSE
Q13363	CTBP1	1.482752e-01	4.055396	2.161140e+00	7.120182e-02	4.681393e-01	-4.86678667	FALSE	FALSE
Q8WZ64	ARAP2	-4.293542e-01	3.937115	-7.977207e-01	4.536554e-01	7.840309e-01	-4.86807013	FALSE	FALSE
Q8NEM7	SUPT20H	-2.017037e-01	4.052135	-1.232076e+00	2.613335e-01	6.733062e-01	-4.86861764	FALSE	FALSE
Q969H8	MYDGF	1.684146e-01	4.054060	2.095443e+00	7.816617e-02	4.792602e-01	-4.86866805	FALSE	FALSE
P50749	RASSF2	-2.580130e-01	4.044342	-1.593518e+00	1.591480e-01	5.812585e-01	-4.86915318	FALSE	FALSE
P50748	KNTC1	-1.878363e-01	4.053490	-1.328649e+00	2.294516e-01	6.486000e-01	-4.86936333	FALSE	FALSE
Q7Z698	SPRED2	2.999120e-01	4.019058	8.651329e-01	4.182634e-01	7.700290e-01	-4.87121157	FALSE	FALSE
O75352	MPDU1	2.979589e-01	4.035342	1.236506e+00	2.597907e-01	6.727343e-01	-4.87142000	FALSE	FALSE
P31949	S100A11	2.495983e-01	4.045496	1.583553e+00	1.613835e-01	5.835716e-01	-4.87159116	FALSE	FALSE
Q9BSJ8	ESYT1	-1.278138e-01	4.056465	-2.047925e+00	8.362917e-02	4.876378e-01	-4.87176830	FALSE	FALSE
Q16774	GUK1	2.766295e-01	4.044783	1.990512e+00	9.074458e-02	4.959432e-01	-4.87177206	FALSE	FALSE
Q96G21	IMP4	-1.641342e-01	4.054337	-1.858840e+00	1.094224e-01	5.206878e-01	-4.87195029	FALSE	FALSE
O00165	HAX1	-2.418220e-01	4.045877	-1.503055e+00	1.805512e-01	6.025540e-01	-4.87214033	FALSE	FALSE
Q10472	GALNT1	-1.852175e-01	4.053174	-1.405982e+00	2.064551e-01	6.268305e-01	-4.87220133	FALSE	FALSE
P52294	KPNA1	1.379678e-01	4.056122	1.859068e+00	1.093870e-01	5.206878e-01	-4.87259629	FALSE	FALSE
Q15788	NCOA1	2.636771e-01	4.041215	1.214791e+00	2.674282e-01	6.769067e-01	-4.87271026	FALSE	FALSE
P16284	PECAM1	1.893485e-01	4.052870	1.411503e+00	2.048956e-01	6.240229e-01	-4.87380384	FALSE	FALSE
O15541	RNF113A	2.595040e-01	4.043035	1.613340e+00	1.547873e-01	5.744225e-01	-4.87453983	FALSE	FALSE
Q14126	DSG2	-1.981053e-01	4.052717	-1.247625e+00	2.559532e-01	6.698838e-01	-4.87520032	FALSE	FALSE
Q9UL54	TAOK2	-2.035118e-01	4.053022	-1.069930e+00	3.233993e-01	7.096553e-01	-4.87584370	FALSE	FALSE
Q9UKI8	TLK1	1.869978e-01	4.052634	1.690522e+00	1.388640e-01	5.645381e-01	-4.87635095	FALSE	FALSE
O14548	COX7A2L	-1.549683e-01	4.055346	-1.654588e+00	1.460731e-01	5.692728e-01	-4.87673673	FALSE	FALSE
A1L0T0	ILVBL	1.873259e-01	4.052589	1.600960e+00	1.574973e-01	5.772425e-01	-4.87822406	FALSE	FALSE
Q9HC16	APOBEC3G	2.309284e-01	4.045600	8.975800e-01	4.019671e-01	7.597936e-01	-4.87899377	FALSE	FALSE
Q14814	MEF2D	2.497497e-01	4.043365	1.293697e+00	2.405729e-01	6.577084e-01	-4.87916284	FALSE	FALSE
P31483	TIA1	1.498793e-01	4.055614	2.528145e+00	4.245172e-02	4.276821e-01	-4.88014632	FALSE	FALSE
Q15629	TRAM1	3.084272e-01	4.030873	1.307442e+00	2.361440e-01	6.531118e-01	-4.88156315	FALSE	FALSE
Q99447	PCYT2	2.044284e-01	4.051309	1.917844e+00	1.006233e-01	5.098187e-01	-4.88183248	FALSE	FALSE
Q14761	PTPRCAP	-2.459181e-01	4.047434	-2.013941e+00	8.777047e-02	4.902178e-01	-4.88207031	FALSE	FALSE
Q99871	HAUS7	3.580234e-01	4.024942	1.365371e+00	2.182603e-01	6.362383e-01	-4.88240532	FALSE	FALSE
P56937	HSD17B7	3.035760e-01	4.037014	1.508177e+00	1.792710e-01	6.010734e-01	-4.88266159	FALSE	FALSE
Q8WUI4	HDAC7	1.877136e-01	4.052815	1.439951e+00	1.970277e-01	6.169621e-01	-4.88380727	FALSE	FALSE
Q86VW0	SESTD1	-3.382361e-01	4.014521	-1.002493e+00	3.525529e-01	7.260029e-01	-4.88410956	FALSE	FALSE
Q9Y2R2	PTPN22	-2.148722e-01	4.050215	-9.003511e-01	4.005976e-01	7.597936e-01	-4.88510782	FALSE	FALSE
A0AVK6	E2F8	-2.026830e-01	4.053632	-9.459221e-01	3.785780e-01	7.445317e-01	-4.88528541	FALSE	FALSE
Q9BR77	CCDC77	-2.302727e-01	4.046715	-1.146958e+00	2.925321e-01	6.945130e-01	-4.88586010	FALSE	FALSE
Q00765	REEP5	1.557996e-01	4.055409	1.563467e+00	1.659797e-01	5.885508e-01	-4.88623464	FALSE	FALSE
P61960	UFM1	1.432019e-01	4.055699	2.191407e+00	6.820887e-02	4.654148e-01	-4.88640536	FALSE	FALSE
O14656	TOR1A	2.429832e-01	4.045898	1.558802e+00	1.670648e-01	5.895995e-01	-4.88644352	FALSE	FALSE
Q15054	POLD3	-1.251001e-01	4.056822	-1.840705e+00	1.122760e-01	5.269574e-01	-4.88651697	FALSE	FALSE
Q02252	ALDH6A1	1.818994e-01	4.052901	1.614709e+00	1.544903e-01	5.740481e-01	-4.88689895	FALSE	FALSE
Q8NHP6	MOSPD2	-2.415703e-01	4.043046	-1.068105e+00	3.241620e-01	7.100038e-01	-4.88719856	FALSE	FALSE
Q9NXK8	FBXL12	-2.683139e-01	4.037212	-1.100314e+00	3.109182e-01	7.033602e-01	-4.88763664	FALSE	FALSE
Q9ULC3	RAB23	-3.855664e-01	4.006528	-1.178080e+00	2.807773e-01	6.862525e-01	-4.88822869	FALSE	FALSE
O75037	KIF21B	2.197130e-01	4.048798	9.726656e-01	3.660948e-01	7.346718e-01	-4.88874368	FALSE	FALSE
Q15020	SART3	1.058607e-01	4.057468	2.052129e+00	8.313072e-02	4.876378e-01	-4.88902821	FALSE	FALSE
Q96SY0	INTS14	-1.990943e-01	4.051128	-1.369194e+00	2.171237e-01	6.359890e-01	-4.88924377	FALSE	FALSE
Q9UBS4	DNAJB11	3.006791e-01	4.040417	1.889509e+00	1.047581e-01	5.184525e-01	-4.88948528	FALSE	FALSE
Q7Z3U7	MON2	-2.120980e-01	4.049973	-1.221579e+00	2.650203e-01	6.752649e-01	-4.89010596	FALSE	FALSE
Q9NYL4	FKBP11	-2.893318e-01	4.037988	-1.440853e+00	1.967829e-01	6.169382e-01	-4.89298590	FALSE	FALSE
Q2KHT3	CLEC16A	3.596857e-01	4.008721	1.032523e+00	3.393216e-01	7.178154e-01	-4.89367330	FALSE	FALSE
Q9BZ67	FRMD8	-1.851638e-01	4.055204	-1.108616e+00	3.075772e-01	7.033602e-01	-4.89458435	FALSE	FALSE
Q9BQG0	MYBBP1A	-1.830485e-01	4.052764	-1.803849e+00	1.183017e-01	5.350392e-01	-4.89486449	FALSE	FALSE
O60499	STX10	1.855582e-01	4.052889	1.379427e+00	2.141074e-01	6.332306e-01	-4.89666971	FALSE	FALSE
O95872	GPANK1	-3.237273e-01	4.021941	-1.105999e+00	3.086274e-01	7.033602e-01	-4.89728201	FALSE	FALSE
Q9Y2W2	WBP11	1.390244e-01	4.055907	2.087455e+00	7.905873e-02	4.792602e-01	-4.89783717	FALSE	FALSE
P54259	ATN1	3.779126e-01	4.000513	1.015921e+00	3.465865e-01	7.228095e-01	-4.89844038	FALSE	FALSE
P27701	CD82	4.571595e-01	4.012098	1.692031e+00	1.385689e-01	5.640763e-01	-4.89877779	FALSE	FALSE
Q96F86	EDC3	1.539708e-01	4.055064	1.916902e+00	1.007581e-01	5.098187e-01	-4.89956964	FALSE	FALSE
P78536	ADAM17	-2.606963e-01	4.029847	-8.520692e-01	4.249601e-01	7.719122e-01	-4.89960324	FALSE	FALSE
Q9NUJ1	ABHD10	1.804725e-01	4.053205	1.982194e+00	9.182450e-02	4.983790e-01	-4.90014664	FALSE	FALSE
Q15051	IQCB1	-2.235959e-01	4.044828	-8.318412e-01	4.354831e-01	7.780449e-01	-4.90015226	FALSE	FALSE
P19022	CDH2	2.860987e-01	4.032318	1.019994e+00	3.447927e-01	7.223501e-01	-4.90016461	FALSE	FALSE
Q4AC94	C2CD3	2.804645e-01	4.016224	7.930906e-01	4.561621e-01	7.840309e-01	-4.90055681	FALSE	FALSE
Q9NWQ8	PAG1	2.072019e-01	4.050158	1.588245e+00	1.603273e-01	5.826673e-01	-4.90071321	FALSE	FALSE
Q9H4A5	GOLPH3L	-3.441111e-01	4.031641	-1.556201e+00	1.676725e-01	5.896446e-01	-4.90135824	FALSE	FALSE
Q9NR45	NANS	2.617990e-01	4.047361	2.177603e+00	6.955765e-02	4.654148e-01	-4.90154477	FALSE	FALSE
Q02078	MEF2A	2.250202e-01	4.047498	1.312353e+00	2.345788e-01	6.524125e-01	-4.90186676	FALSE	FALSE
Q9UJT0	TUBE1	2.685548e-01	4.037424	1.195210e+00	2.744794e-01	6.799432e-01	-4.90195756	FALSE	FALSE
P55809	OXCT1	1.539308e-01	4.055093	2.217636e+00	6.571897e-02	4.631752e-01	-4.90374900	FALSE	FALSE
Q6IEG0	SNRNP48	2.178664e-01	4.048576	1.365734e+00	2.181520e-01	6.362383e-01	-4.90449214	FALSE	FALSE
Q9UIF9	BAZ2A	-2.675409e-01	4.036251	-1.063800e+00	3.259662e-01	7.111990e-01	-4.90461758	FALSE	FALSE
Q6IQ32	ADNP2	1.902658e-01	4.054365	1.043939e+00	3.343967e-01	7.173221e-01	-4.90551237	FALSE	FALSE
Q9H3N1	TMX1	-1.718175e-01	4.054070	-2.224342e+00	6.509743e-02	4.631752e-01	-4.90555742	FALSE	FALSE
Q86WA8	LONP2	-2.611206e-01	4.039578	-1.167950e+00	2.845589e-01	6.898668e-01	-4.90586559	FALSE	FALSE
P11117	ACP2	1.682464e-01	4.055337	1.311179e+00	2.349521e-01	6.528666e-01	-4.90621311	FALSE	FALSE
P30040	ERP29	8.732373e-02	4.057892	2.544316e+00	4.150514e-02	4.250345e-01	-4.90730485	FALSE	FALSE
P56270	MAZ	-1.771937e-01	4.053466	-1.480775e+00	1.862180e-01	6.064603e-01	-4.90760296	FALSE	FALSE
Q9H6E4	CCDC134	1.859097e-01	4.052232	1.605698e+00	1.564550e-01	5.767597e-01	-4.90765320	FALSE	FALSE
P31641	SLC6A6	-2.626022e-01	4.040011	-1.228356e+00	2.626348e-01	6.743237e-01	-4.90786652	FALSE	FALSE
Q70Z53	FRA10AC1	2.182279e-01	4.048622	1.438888e+00	1.973167e-01	6.169621e-01	-4.90797045	FALSE	FALSE
Q8NDZ2	SIMC1	-2.669930e-01	4.030742	-9.094423e-01	3.961293e-01	7.555508e-01	-4.90936274	FALSE	FALSE
P13994	CCDC130	1.828390e-01	4.054506	1.166613e+00	2.850611e-01	6.902765e-01	-4.90940604	FALSE	FALSE
Q12959	DLG1	-1.947185e-01	4.051600	-1.558804e+00	1.670642e-01	5.895995e-01	-4.90982886	FALSE	FALSE
Q9BRQ0	PYGO2	3.353354e-01	4.029909	1.384107e+00	2.127405e-01	6.324849e-01	-4.91009253	FALSE	FALSE
Q9UIW2	PLXNA1	2.526075e-01	4.045196	1.657272e+00	1.455226e-01	5.681964e-01	-4.91192024	FALSE	FALSE
Q96RF0	SNX18	2.729282e-01	4.038906	1.285031e+00	2.434027e-01	6.608758e-01	-4.91225422	FALSE	FALSE
Q8TCE6	DENND10	-1.874502e-01	4.053471	-1.179678e+00	2.801845e-01	6.862203e-01	-4.91246086	FALSE	FALSE
P17483	HOXB4	-4.033179e-01	3.992128	-1.034295e+00	3.385531e-01	7.178154e-01	-4.91303535	FALSE	FALSE
Q9NW75	GPATCH2	3.381749e-01	4.013392	1.110205e+00	3.069413e-01	7.033602e-01	-4.91339043	FALSE	FALSE
Q9H6S1	AZI2	2.281281e-01	4.044332	9.336534e-01	3.844132e-01	7.483081e-01	-4.91349966	FALSE	FALSE
O60443	GSDME	2.195554e-01	4.047648	1.037678e+00	3.370906e-01	7.178154e-01	-4.91399000	FALSE	FALSE
O95544	NADK	3.145427e-01	4.019672	9.721760e-01	3.663204e-01	7.346718e-01	-4.91463966	FALSE	FALSE
P32314	FOXN2	2.780657e-01	4.017956	8.057477e-01	4.493327e-01	7.814920e-01	-4.91471022	FALSE	FALSE
Q02880	TOP2B	-1.725148e-01	4.053769	-1.917554e+00	1.006648e-01	5.098187e-01	-4.91497321	FALSE	FALSE
Q9H0H5	RACGAP1	-1.909967e-01	4.052340	-1.324647e+00	2.307014e-01	6.496893e-01	-4.91597161	FALSE	FALSE
Q8N2G8	GHDC	-1.952861e-01	4.048778	-6.963847e-01	5.107189e-01	8.142162e-01	-4.91878065	FALSE	FALSE
Q8TF05	PPP4R1	-1.529554e-01	4.055889	-1.455674e+00	1.927981e-01	6.110551e-01	-4.91928770	FALSE	FALSE
P00519	ABL1	1.865505e-01	4.053263	1.223242e+00	2.644331e-01	6.752649e-01	-4.92053690	FALSE	FALSE
Q9H5N1	RABEP2	2.778024e-01	4.038576	1.434053e+00	1.986359e-01	6.183543e-01	-4.92100561	FALSE	FALSE
Q07021	C1QBP	2.130008e-01	4.051926	2.596601e+00	3.859324e-02	4.189527e-01	-4.92121326	FALSE	FALSE
Q96Q07	BTBD9	-2.363108e-01	4.020014	-6.218204e-01	5.555884e-01	8.349743e-01	-4.92242257	FALSE	FALSE
P51692	STAT5B	2.382287e-01	4.048477	1.952079e+00	9.584263e-02	5.031738e-01	-4.92354140	FALSE	FALSE
P30520	ADSS2	1.724956e-01	4.054222	2.319122e+00	5.693049e-02	4.442964e-01	-4.92368908	FALSE	FALSE
Q8TEV9	SMCR8	5.758976e-01	3.867694	8.244765e-01	4.393607e-01	7.805223e-01	-4.92397635	FALSE	FALSE
Q9NWZ3	IRAK4	-1.979844e-01	4.050701	-1.419230e+00	2.027309e-01	6.207697e-01	-4.92443670	FALSE	FALSE
O95822	MLYCD	3.027458e-01	4.022375	9.486494e-01	3.772901e-01	7.436712e-01	-4.92468946	FALSE	FALSE
Q6P1M9	ARMCX5	1.986129e-01	4.049486	7.752136e-01	4.659315e-01	7.889486e-01	-4.92485722	FALSE	FALSE
Q2VPK5	CTU2	-1.239600e-01	4.057287	-1.639450e+00	1.492156e-01	5.699494e-01	-4.92523248	FALSE	FALSE
Q8WUX2	CHAC2	2.024478e-01	4.050530	1.621365e+00	1.530542e-01	5.731196e-01	-4.92538565	FALSE	FALSE
Q8N0Z6	TTC5	2.342157e-01	4.046827	1.591702e+00	1.595530e-01	5.812585e-01	-4.92545719	FALSE	FALSE
P16520	GNB3	1.634469e-01	4.054833	2.461539e+00	4.659529e-02	4.280203e-01	-4.92549178	FALSE	FALSE
Q9H7Z7	PTGES2	1.437797e-01	4.055557	1.858981e+00	1.094005e-01	5.206878e-01	-4.92614141	FALSE	FALSE
Q92551	IP6K1	-4.002292e-01	3.985159	-9.895650e-01	3.583731e-01	7.305625e-01	-4.92634254	FALSE	FALSE
Q9NSV4	DIAPH3	-1.819019e-01	4.054753	-1.076789e+00	3.205466e-01	7.089129e-01	-4.92794001	FALSE	FALSE
Q96EL2	MRPS24	-2.805233e-01	4.039197	-1.488560e+00	1.842194e-01	6.058773e-01	-4.92827270	FALSE	FALSE
Q9HC44	GPBP1L1	2.587740e-01	4.037358	1.135055e+00	2.971359e-01	6.985941e-01	-4.92927932	FALSE	FALSE
O15091	PRORP	-2.345599e-01	4.039109	-8.514145e-01	4.252978e-01	7.719766e-01	-4.92932788	FALSE	FALSE
Q9NRV9	HEBP1	1.532340e-01	4.055108	1.678867e+00	1.411643e-01	5.661880e-01	-4.92933772	FALSE	FALSE
Q9Y4D1	DAAM1	2.103414e-01	4.047362	8.428883e-01	4.297131e-01	7.742479e-01	-4.92998238	FALSE	FALSE
Q9Y4E5	ZNF451	1.818892e-01	4.055245	9.751923e-01	3.649321e-01	7.343534e-01	-4.93071183	FALSE	FALSE
O96007	MOCS2	2.825678e-01	4.040008	1.499807e+00	1.813671e-01	6.028758e-01	-4.93111616	FALSE	FALSE
Q8NDX6	ZNF740	2.257691e-01	4.046725	1.259818e+00	2.518017e-01	6.669865e-01	-4.93152741	FALSE	FALSE
O43707	ACTN4	1.980557e-01	4.052339	2.186669e+00	6.866872e-02	4.654148e-01	-4.93203381	FALSE	FALSE
Q86WB0	ZC3HC1	2.109879e-01	4.049876	1.632961e+00	1.505823e-01	5.699494e-01	-4.93353904	FALSE	FALSE
Q7LDG7	RASGRP2	3.979130e-01	3.975045	8.785860e-01	4.114484e-01	7.659668e-01	-4.93382269	FALSE	FALSE
Q8IZM8	ZNF654	2.734020e-01	4.030841	9.724529e-01	3.661927e-01	7.346718e-01	-4.93397333	FALSE	FALSE
Q9BRX2	PELO	2.554068e-01	4.045161	1.636875e+00	1.497566e-01	5.699494e-01	-4.93407492	FALSE	FALSE
Q9HB90	RRAGC	-2.021001e-01	4.050785	-1.683036e+00	1.403373e-01	5.656860e-01	-4.93484410	FALSE	FALSE
P49585	PCYT1A	1.381989e-01	4.056309	1.632764e+00	1.506240e-01	5.699494e-01	-4.93522954	FALSE	FALSE
P41229	KDM5C	-1.281211e-01	4.056498	-1.841239e+00	1.121909e-01	5.269574e-01	-4.93560913	FALSE	FALSE
Q8WUH2	TGFBRAP1	1.979389e-01	4.051626	9.536852e-01	3.749210e-01	7.416974e-01	-4.93586919	FALSE	FALSE
Q9NTJ4	MAN2C1	2.857910e-01	4.023673	8.796712e-01	4.109022e-01	7.659668e-01	-4.93620924	FALSE	FALSE
Q8N6T7	SIRT6	1.778649e-01	4.053653	1.318565e+00	2.326127e-01	6.500985e-01	-4.93630930	FALSE	FALSE
P25054	APC	2.449185e-01	4.034648	8.309320e-01	4.359605e-01	7.780449e-01	-4.93672571	FALSE	FALSE
P17535	JUND	2.401430e-01	4.042456	1.026698e+00	3.418566e-01	7.199580e-01	-4.93683039	FALSE	FALSE
O43766	LIAS	3.148083e-01	4.020014	1.128943e+00	2.995229e-01	6.991492e-01	-4.93695741	FALSE	FALSE
P54646	PRKAA2	4.150474e-01	4.006044	1.286446e+00	2.429387e-01	6.608758e-01	-4.93788382	FALSE	FALSE
O95232	LUC7L3	2.940203e-01	4.044642	2.235959e+00	6.403499e-02	4.631752e-01	-4.93794828	FALSE	FALSE
P36404	ARL2	-1.325671e-01	4.056758	-1.603443e+00	1.569503e-01	5.767597e-01	-4.93869155	FALSE	FALSE
P33316	DUT	1.975426e-01	4.053870	3.015569e+00	2.178621e-02	3.468651e-01	-4.93967483	FALSE	FALSE
P35711	SOX5	3.050110e-01	3.996950	7.623534e-01	4.730486e-01	7.935748e-01	-4.93992346	FALSE	FALSE
Q6NUQ4	TMEM214	-3.744714e-01	4.005734	-1.116764e+00	3.043274e-01	7.031272e-01	-4.93998238	FALSE	FALSE
Q9NTW7	ZFP64	-2.271830e-01	4.043903	-1.003361e+00	3.521646e-01	7.260029e-01	-4.94016555	FALSE	FALSE
Q96BJ3	AIDA	-2.379561e-01	4.045059	-1.252244e+00	2.543737e-01	6.675497e-01	-4.94053547	FALSE	FALSE
Q6PIW4	FIGNL1	-1.744667e-01	4.054619	-1.206817e+00	2.702810e-01	6.784914e-01	-4.94065244	FALSE	FALSE
Q92581	SLC9A6	3.088707e-01	4.021115	9.830934e-01	3.613149e-01	7.315744e-01	-4.94070573	FALSE	FALSE
Q562E7	WDR81	-3.289167e-01	4.013218	-9.878275e-01	3.591611e-01	7.305625e-01	-4.94231438	FALSE	FALSE
Q8N5A5	ZGPAT	1.491173e-01	4.055393	1.695782e+00	1.378377e-01	5.634397e-01	-4.94239673	FALSE	FALSE
Q9BYX4	IFIH1	-2.324875e-01	4.040718	-8.919540e-01	4.047583e-01	7.612640e-01	-4.94315848	FALSE	FALSE
Q9BVS5	TRMT61B	2.082591e-01	4.049169	1.106204e+00	3.085448e-01	7.033602e-01	-4.94373448	FALSE	FALSE
Q8WXF1	PSPC1	8.913190e-02	4.057877	2.227574e+00	6.480006e-02	4.631752e-01	-4.94425826	FALSE	FALSE
Q9BRQ6	CHCHD6	2.740697e-01	4.035562	1.161930e+00	2.868264e-01	6.908456e-01	-4.94445290	FALSE	FALSE
O00311	CDC7	-4.184169e-01	3.987315	-1.122894e+00	3.019015e-01	7.025600e-01	-4.94472150	FALSE	FALSE
Q9HBF4	ZFYVE1	2.249930e-01	4.045658	1.223743e+00	2.642566e-01	6.752649e-01	-4.94503366	FALSE	FALSE
Q13459	MYO9B	-1.609051e-01	4.055165	-1.385876e+00	2.122261e-01	6.324849e-01	-4.94555358	FALSE	FALSE
Q53HC5	KLHL26	2.850372e-01	4.025014	9.176357e-01	3.921345e-01	7.513897e-01	-4.94590567	FALSE	FALSE
Q9H3M7	TXNIP	2.695756e-01	4.032858	9.817823e-01	3.619132e-01	7.325471e-01	-4.94624366	FALSE	FALSE
Q9Y6M7	SLC4A7	-2.718093e-01	4.038119	-1.237477e+00	2.594535e-01	6.724384e-01	-4.94689310	FALSE	FALSE
Q92643	PIGK	-3.371456e-01	4.017973	-1.162269e+00	2.866983e-01	6.908456e-01	-4.94702640	FALSE	FALSE
P22670	RFX1	-1.974175e-01	4.050576	-1.475225e+00	1.876550e-01	6.075697e-01	-4.94720787	FALSE	FALSE
O43502	RAD51C	-2.166303e-01	4.049140	-1.568839e+00	1.647387e-01	5.858832e-01	-4.94728369	FALSE	FALSE
Q96CP2	FLYWCH2	2.906830e-01	4.040278	1.790622e+00	1.205402e-01	5.382745e-01	-4.94788052	FALSE	FALSE
P62495	ETF1	-7.026751e-02	4.058366	-2.292569e+00	5.910616e-02	4.503530e-01	-4.94823293	FALSE	FALSE
Q6DKJ4	NXN	1.790143e-01	4.054288	1.098746e+00	3.115524e-01	7.033602e-01	-4.94831915	FALSE	FALSE
Q4VC05	BCL7A	4.999667e-01	4.011391	1.982177e+00	9.182672e-02	4.983790e-01	-4.94903780	FALSE	FALSE
Q12882	DPYD	-1.971694e-01	4.051012	-1.513162e+00	1.780333e-01	6.006222e-01	-4.94973057	FALSE	FALSE
Q9BUB5	MKNK1	-2.549888e-01	4.033240	-9.036858e-01	3.989542e-01	7.579155e-01	-4.94997658	FALSE	FALSE
P48454	PPP3CC	1.673261e-01	4.055281	1.219289e+00	2.658306e-01	6.759731e-01	-4.95012995	FALSE	FALSE
Q6ZSZ5	ARHGEF18	1.535775e-01	4.055046	1.615198e+00	1.543845e-01	5.740481e-01	-4.95096521	FALSE	FALSE
Q9H4Z2	ZNF335	-2.438110e-01	4.026688	-7.676924e-01	4.700848e-01	7.925607e-01	-4.95113648	FALSE	FALSE
L0R8F8	MIEF1	-3.395010e-01	4.031886	-1.705220e+00	1.360145e-01	5.591707e-01	-4.95126478	FALSE	FALSE
Q13889	GTF2H3	2.002857e-01	4.050394	1.126636e+00	3.004283e-01	7.005350e-01	-4.95163712	FALSE	FALSE
Q8WV16	DCAF4	-3.047985e-01	4.000076	-7.975529e-01	4.537461e-01	7.840309e-01	-4.95220011	FALSE	FALSE
P15848	ARSB	-3.439537e-01	4.009147	-9.869055e-01	3.595798e-01	7.306792e-01	-4.95386476	FALSE	FALSE
Q8NBI6	XXYLT1	1.950310e-01	4.051285	1.018969e+00	3.452436e-01	7.223501e-01	-4.95504064	FALSE	FALSE
Q8IWV8	UBR2	-1.763645e-01	4.053883	-1.238582e+00	2.590705e-01	6.724384e-01	-4.95542771	FALSE	FALSE
Q8NHG8	ZNRF2	3.787143e-01	4.008714	1.222160e+00	2.648150e-01	6.752649e-01	-4.95551521	FALSE	FALSE
Q8N5C6	SRBD1	-1.814725e-01	4.052470	-1.396595e+00	2.091316e-01	6.298267e-01	-4.95608238	FALSE	FALSE
Q99541	PLIN2	2.847983e-01	4.037911	1.445500e+00	1.955255e-01	6.155018e-01	-4.95717537	FALSE	FALSE
Q8WUA7	TBC1D22A	2.190276e-01	4.047223	1.214009e+00	2.677069e-01	6.770001e-01	-4.95719166	FALSE	FALSE
Q8N1G0	ZNF687	2.241837e-01	4.045390	1.215236e+00	2.672698e-01	6.769067e-01	-4.95787531	FALSE	FALSE
Q5VZE5	NAA35	-1.847248e-01	4.052087	-1.431900e+00	1.992262e-01	6.183543e-01	-4.95814489	FALSE	FALSE
Q15427	SF3B4	4.992344e-01	4.014213	2.070898e+00	8.094161e-02	4.824219e-01	-4.95821209	FALSE	FALSE
Q9C026	TRIM9	3.523902e-01	4.016546	1.116459e+00	3.044487e-01	7.031272e-01	-4.95835045	FALSE	FALSE
P0DP91	ERCC6	2.441340e-01	4.038774	9.773560e-01	3.639387e-01	7.336016e-01	-4.95891883	FALSE	FALSE
Q9UM11	FZR1	1.905075e-01	4.044925	6.880836e-01	5.155954e-01	8.171700e-01	-4.95899657	FALSE	FALSE
Q9Y3B4	SF3B6	2.476470e-01	4.048151	2.119540e+00	7.553488e-02	4.754201e-01	-4.95924633	FALSE	FALSE
Q7Z3E5	ARMC9	-1.609574e-01	4.026486	-4.311834e-01	6.805071e-01	8.931656e-01	-4.96102048	FALSE	FALSE
Q9P2A4	ABI3	1.497268e-01	4.055418	1.573348e+00	1.637036e-01	5.858832e-01	-4.96138957	FALSE	FALSE
Q9UDY8	MALT1	-2.075258e-01	4.047831	-9.926574e-01	3.569740e-01	7.296780e-01	-4.96250653	FALSE	FALSE
Q9H1U4	MEGF9	3.493669e-01	3.994585	8.492655e-01	4.264076e-01	7.727549e-01	-4.96262075	FALSE	FALSE
P61086	UBE2K	2.042543e-01	4.051703	2.131815e+00	7.422926e-02	4.721568e-01	-4.96475521	FALSE	FALSE
Q9NR46	SH3GLB2	1.706452e-01	4.053948	2.046458e+00	8.380386e-02	4.876378e-01	-4.96502420	FALSE	FALSE
Q14938	NFIX	3.322464e-01	3.980715	7.288730e-01	4.919253e-01	8.018397e-01	-4.96572987	FALSE	FALSE
Q8N9N5	BANP	2.166616e-01	4.047634	1.312556e+00	2.345146e-01	6.524125e-01	-4.96602869	FALSE	FALSE
O75937	DNAJC8	2.484410e-01	4.049086	2.352171e+00	5.433735e-02	4.406872e-01	-4.96616555	FALSE	FALSE
P14316	IRF2	-2.939446e-01	4.036545	-1.491992e+00	1.833448e-01	6.049211e-01	-4.96625288	FALSE	FALSE
Q92905	COPS5	1.546913e-01	4.054892	1.999163e+00	8.963483e-02	4.920973e-01	-4.96781149	FALSE	FALSE
Q14CW9	ATXN7L3	3.365926e-01	3.989985	7.888069e-01	4.584899e-01	7.840309e-01	-4.96828380	FALSE	FALSE
Q9NV66	TYW1	-1.451649e-01	4.054806	-5.463799e-01	6.033508e-01	8.538186e-01	-4.96975531	FALSE	FALSE
Q96A19	CCDC102A	2.334642e-01	4.041114	1.033503e+00	3.388963e-01	7.178154e-01	-4.96995331	FALSE	FALSE
Q9H115	NAPB	-2.128006e-01	4.041360	-8.106012e-01	4.467332e-01	7.811650e-01	-4.96995836	FALSE	FALSE
Q8NE01	CNNM3	1.645823e-01	4.055048	1.253599e+00	2.539119e-01	6.673642e-01	-4.97056063	FALSE	FALSE
Q5T7W7	TSTD2	-3.375079e-01	3.970854	-7.524917e-01	4.785566e-01	7.948164e-01	-4.97059175	FALSE	FALSE
P46108	CRK	2.520124e-01	4.042903	1.389190e+00	2.112649e-01	6.314749e-01	-4.97066379	FALSE	FALSE
Q9HAV0	GNB4	2.915682e-01	4.036642	1.536511e+00	1.723408e-01	5.933930e-01	-4.97178287	FALSE	FALSE
P14618	PKM	1.838653e-01	4.054503	2.994825e+00	2.240028e-02	3.468651e-01	-4.97190885	FALSE	FALSE
Q9ULP9	TBC1D24	2.061307e-01	4.049232	1.265336e+00	2.499424e-01	6.653712e-01	-4.97385173	FALSE	FALSE
Q8N5L8	RPP25L	-3.085072e-01	4.034659	-1.640052e+00	1.490896e-01	5.699494e-01	-4.97411985	FALSE	FALSE
Q2PPJ7	RALGAPA2	-1.860079e-01	4.051933	-9.141489e-01	3.938308e-01	7.530600e-01	-4.97429526	FALSE	FALSE
Q9NX58	LYAR	1.972023e-01	4.050907	1.630335e+00	1.511388e-01	5.703826e-01	-4.97558283	FALSE	FALSE
Q9NQT8	KIF13B	1.733594e-01	4.053325	1.416037e+00	2.036230e-01	6.217060e-01	-4.97699824	FALSE	FALSE
Q9Y2S2	CRYL1	2.508116e-01	4.038645	1.100229e+00	3.109525e-01	7.033602e-01	-4.97701345	FALSE	FALSE
Q8NC96	NECAP1	3.332700e-01	4.021750	1.238989e+00	2.589296e-01	6.724384e-01	-4.97772620	FALSE	FALSE
O95236	APOL3	-3.443214e-01	4.014363	-1.140102e+00	2.951766e-01	6.972411e-01	-4.97800482	FALSE	FALSE
Q14469	HES1	1.577865e-01	4.039032	4.865301e-01	6.428335e-01	8.728382e-01	-4.97807499	FALSE	TRUE
P35610	SOAT1	-3.551420e-01	3.996109	-9.283277e-01	3.869675e-01	7.488353e-01	-4.97827941	FALSE	FALSE
Q86T24	ZBTB33	2.092442e-01	4.047827	1.254188e+00	2.537113e-01	6.673642e-01	-4.97851537	FALSE	FALSE
O15066	KIF3B	1.935483e-01	4.047964	7.961390e-01	4.545107e-01	7.840309e-01	-4.97864276	FALSE	FALSE
Q9NW08	POLR3B	1.804628e-01	4.052599	1.344845e+00	2.244543e-01	6.435399e-01	-4.97937407	FALSE	FALSE
P38935	IGHMBP2	-2.699707e-01	4.030012	-9.792271e-01	3.630814e-01	7.332492e-01	-4.98123974	FALSE	FALSE
Q92616	GCN1	-9.819084e-02	4.057798	-1.910163e+00	1.017279e-01	5.115483e-01	-4.98144578	FALSE	FALSE
Q9UGU5	HMGXB4	-2.076614e-01	4.030511	-6.453327e-01	5.411828e-01	8.311186e-01	-4.98210819	FALSE	FALSE
Q03393	PTS	4.430162e-01	3.974122	1.103088e+00	3.097985e-01	7.033602e-01	-4.98270725	FALSE	FALSE
P42356	PI4KA	-1.297071e-01	4.057148	-1.481028e+00	1.861528e-01	6.064603e-01	-4.98408747	FALSE	FALSE
Q76I76	SSH2	1.618242e-01	4.054649	1.372383e+00	2.161795e-01	6.356538e-01	-4.98496931	FALSE	FALSE
Q9H8K7	PAAT	-3.981555e-01	3.944782	-7.848925e-01	4.606243e-01	7.844892e-01	-4.98501340	FALSE	FALSE
Q9H165	BCL11A	-2.295951e-01	4.042589	-1.054885e+00	3.297291e-01	7.141286e-01	-4.98538199	FALSE	FALSE
Q9UBW5	BIN2	1.711821e-01	4.053391	1.516388e+00	1.772365e-01	5.994025e-01	-4.98565286	FALSE	FALSE
Q9NVR0	KLHL11	1.950165e-01	4.050389	1.056310e+00	3.291253e-01	7.138321e-01	-4.98571154	FALSE	FALSE
Q9H6R7	WDCP	2.308762e-01	4.044586	1.257915e+00	2.524458e-01	6.671844e-01	-4.98584327	FALSE	FALSE
P06126	CD1A	-1.473469e-01	4.055238	-1.771282e+00	1.238877e-01	5.409239e-01	-4.98652770	FALSE	FALSE
P17098	ZNF8	1.735633e-01	4.054198	1.072573e+00	3.222977e-01	7.096553e-01	-4.98667446	FALSE	FALSE
Q8N344	MIER2	2.378636e-01	4.020415	6.747942e-01	5.234648e-01	8.223041e-01	-4.98670016	FALSE	FALSE
Q9BS26	ERP44	1.778883e-01	4.053379	2.007474e+00	8.858147e-02	4.904360e-01	-4.98701913	FALSE	FALSE
Q7Z478	DHX29	-1.482381e-01	4.055757	-1.425434e+00	2.010077e-01	6.199040e-01	-4.98791597	FALSE	FALSE
Q13315	ATM	-1.902545e-01	4.049049	-8.242445e-01	4.394833e-01	7.805223e-01	-4.98817924	FALSE	FALSE
O00418	EEF2K	-2.110183e-01	4.045520	-9.876302e-01	3.592506e-01	7.305625e-01	-4.98831886	FALSE	FALSE
Q9Y222	DMTF1	-2.329219e-01	4.003712	-5.706931e-01	5.877065e-01	8.462582e-01	-4.98835283	FALSE	FALSE
O75592	MYCBP2	-1.523157e-01	4.056424	-1.219406e+00	2.657892e-01	6.759731e-01	-4.98862723	FALSE	FALSE
P09110	ACAA1	2.777878e-01	4.042449	1.739159e+00	1.296480e-01	5.469778e-01	-4.99035030	FALSE	FALSE
O75582	RPS6KA5	-1.990545e-01	4.049083	-1.096010e+00	3.126616e-01	7.033602e-01	-4.99064232	FALSE	FALSE
Q92503	SEC14L1	-1.872869e-01	4.051451	-1.133172e+00	2.978694e-01	6.985941e-01	-4.99100990	FALSE	FALSE
P20023	CR2	1.787629e-01	4.046714	6.710278e-01	5.257091e-01	8.229181e-01	-4.99108033	FALSE	FALSE
P13747	HLA-E	-3.943171e-01	3.967918	-8.404760e-01	4.309683e-01	7.753169e-01	-4.99208686	FALSE	FALSE
Q96S15	WDR24	-1.793261e-01	4.051111	-8.062736e-01	4.490505e-01	7.814920e-01	-4.99349011	FALSE	FALSE
Q9H777	ELAC1	2.970412e-01	4.003036	7.781427e-01	4.643210e-01	7.877235e-01	-4.99353016	FALSE	FALSE
Q9UK41	VPS28	1.578976e-01	4.054748	1.443914e+00	1.959539e-01	6.157984e-01	-4.99383244	FALSE	FALSE
Q9Y613	FHOD1	1.857984e-01	4.051258	9.182513e-01	3.918356e-01	7.512489e-01	-4.99418857	FALSE	FALSE
O75431	MTX2	2.067740e-01	4.049878	1.624821e+00	1.523136e-01	5.720733e-01	-4.99487616	FALSE	FALSE
Q8N9M5	TMEM102	2.187734e-01	4.024237	6.502889e-01	5.381761e-01	8.293840e-01	-4.99511042	FALSE	FALSE
Q13242	SRSF9	2.632131e-01	4.048035	2.569337e+00	4.008387e-02	4.217516e-01	-4.99558258	FALSE	FALSE
Q5TA31	RNF187	2.421337e-01	4.040118	1.078489e+00	3.198426e-01	7.081564e-01	-4.99624829	FALSE	FALSE
Q6IA17	SIGIRR	5.608703e-01	3.894244	8.782059e-01	4.116398e-01	7.660731e-01	-4.99636826	FALSE	FALSE
P12955	PEPD	1.248977e-01	4.056502	1.864291e+00	1.085787e-01	5.198778e-01	-4.99661232	FALSE	FALSE
Q96L92	SNX27	2.247289e-01	4.047449	1.601964e+00	1.572759e-01	5.771114e-01	-4.99684987	FALSE	FALSE
Q96BY6	DOCK10	-1.790242e-01	4.052578	-1.073732e+00	3.218157e-01	7.096157e-01	-4.99708211	FALSE	FALSE
O15169	AXIN1	-2.812605e-01	3.977625	-6.445748e-01	5.416435e-01	8.311186e-01	-4.99742472	FALSE	FALSE
Q6FIF0	ZFAND6	-1.946811e-01	4.051026	-1.572660e+00	1.638610e-01	5.858832e-01	-4.99776296	FALSE	FALSE
Q9C099	LRRCC1	-2.600791e-01	4.028052	-9.292301e-01	3.865338e-01	7.487361e-01	-4.99802017	FALSE	FALSE
Q504Q3	PAN2	2.321241e-01	4.044138	1.201009e+00	2.723747e-01	6.784914e-01	-4.99808489	FALSE	FALSE
Q9NXW9	ALKBH4	1.440295e-01	4.056197	1.384911e+00	2.125065e-01	6.324849e-01	-4.99826441	FALSE	FALSE
Q719H9	KCTD1	-2.229603e-01	4.044351	-1.095939e+00	3.126905e-01	7.033602e-01	-4.99855498	FALSE	FALSE
O60216	RAD21	1.218293e-01	4.056606	2.120539e+00	7.542780e-02	4.754201e-01	-4.99886877	FALSE	FALSE
O00562	PITPNM1	-2.284614e-02	4.017436	-5.653689e-02	9.566412e-01	9.936298e-01	-4.99913237	FALSE	FALSE
Q9C0B5	ZDHHC5	2.196369e-01	4.044386	1.060571e+00	3.273253e-01	7.116664e-01	-4.99916276	FALSE	FALSE
Q01968	OCRL	2.285607e-01	4.038499	8.950481e-01	4.032215e-01	7.602396e-01	-4.99967041	FALSE	FALSE
P14151	SELL	1.809169e-01	4.052447	9.997883e-01	3.537642e-01	7.264613e-01	-5.00009914	FALSE	FALSE
Q9NWL6	ASNSD1	-3.010060e-01	3.940808	-5.414362e-01	6.065604e-01	8.557270e-01	-5.00029607	FALSE	FALSE
P52739	ZNF131	4.572765e-01	3.948120	8.599512e-01	4.209103e-01	7.700290e-01	-5.00037275	FALSE	FALSE
Q9ULX3	NOB1	-1.058860e-01	4.057611	-1.773854e+00	1.234373e-01	5.409239e-01	-5.00172235	FALSE	FALSE
Q8N3J9	ZNF664	-3.060000e-01	4.013697	-9.842535e-01	3.607861e-01	7.314452e-01	-5.00241095	FALSE	FALSE
Q9BV68	RNF126	2.251680e-01	4.047598	1.637308e+00	1.496654e-01	5.699494e-01	-5.00327618	FALSE	FALSE
O43586	PSTPIP1	4.026467e-01	3.983975	9.281031e-01	3.870755e-01	7.488353e-01	-5.00429514	FALSE	FALSE
Q9UQR1	ZNF148	-1.339386e-01	4.056799	-1.441843e+00	1.965144e-01	6.166247e-01	-5.00460195	FALSE	FALSE
Q8WV22	NSMCE1	-1.440412e-01	4.055959	-1.427300e+00	2.004921e-01	6.199040e-01	-5.00544863	FALSE	FALSE
Q9NXD2	MTMR10	2.264342e-01	4.042344	1.066137e+00	3.249858e-01	7.103836e-01	-5.00582169	FALSE	FALSE
Q9Y4X0	AMMECR1	-1.895289e-01	4.050225	-1.033982e+00	3.386890e-01	7.178154e-01	-5.00591523	FALSE	FALSE
Q9BW85	YJU2	1.646147e-01	4.054119	1.399434e+00	2.083189e-01	6.292081e-01	-5.00628558	FALSE	FALSE
Q9UKT9	IKZF3	2.576825e-01	4.039926	1.243052e+00	2.575258e-01	6.721280e-01	-5.00663325	FALSE	FALSE
O95361	TRIM16	2.738112e-01	4.039234	1.438965e+00	1.972958e-01	6.169621e-01	-5.00709919	FALSE	FALSE
Q9HB58	SP110	-1.933664e-01	4.044904	-7.731879e-01	4.670477e-01	7.899778e-01	-5.00791006	FALSE	FALSE
P53671	LIMK2	-2.467239e-01	4.040138	-1.164148e+00	2.859891e-01	6.908456e-01	-5.00795176	FALSE	FALSE
Q8WUX9	CHMP7	-1.629138e-01	4.054283	-1.434743e+00	1.984474e-01	6.183543e-01	-5.00808854	FALSE	FALSE
Q9BPX7	C7orf25	1.972527e-01	4.047149	9.013293e-01	4.001150e-01	7.594244e-01	-5.00822659	FALSE	FALSE
Q14CZ7	FASTKD3	1.860425e-01	4.050322	9.258489e-01	3.881608e-01	7.490865e-01	-5.00843424	FALSE	FALSE
Q5MNZ6	WDR45B	1.910846e-01	4.051024	1.253727e+00	2.538684e-01	6.673642e-01	-5.00871205	FALSE	FALSE
Q5VSY0	GKAP1	2.351187e-01	4.034802	9.136037e-01	3.940965e-01	7.530600e-01	-5.00929153	FALSE	FALSE
Q9Y2G3	ATP11B	2.140580e-01	4.044657	9.943603e-01	3.562055e-01	7.283464e-01	-5.00937229	FALSE	FALSE
O75448	MED24	1.868636e-01	4.051080	1.217071e+00	2.666173e-01	6.761702e-01	-5.00962638	FALSE	FALSE
Q99081	TCF12	2.202825e-01	4.049092	1.838470e+00	1.126327e-01	5.269574e-01	-5.00966674	FALSE	FALSE
Q9UDY4	DNAJB4	1.969125e-01	4.051594	1.966393e+00	9.391134e-02	4.993703e-01	-5.00981030	FALSE	FALSE
Q9Y546	LRRC42	1.891132e-01	4.051059	1.263572e+00	2.505354e-01	6.661844e-01	-5.01184712	FALSE	FALSE
Q9Y5B0	CTDP1	1.791353e-01	4.052358	1.426635e+00	2.006758e-01	6.199040e-01	-5.01196889	FALSE	FALSE
Q6NSZ9	ZSCAN25	-2.382426e-01	4.016807	-6.812790e-01	5.196152e-01	8.195399e-01	-5.01197020	FALSE	FALSE
Q99638	RAD9A	2.150102e-01	4.045606	1.118797e+00	3.035210e-01	7.026469e-01	-5.01214282	FALSE	FALSE
Q9H267	VPS33B	1.456921e-01	4.055982	1.369542e+00	2.170206e-01	6.359890e-01	-5.01239258	FALSE	FALSE
O15027	SEC16A	1.168140e-01	4.057116	1.701208e+00	1.367867e-01	5.605475e-01	-5.01273737	FALSE	FALSE
P48651	PTDSS1	-3.019379e-01	4.029339	-1.256010e+00	2.530921e-01	6.671844e-01	-5.01354034	FALSE	FALSE
Q8TB96	ITFG1	2.761686e-01	4.008543	7.379344e-01	4.867669e-01	7.987368e-01	-5.01376975	FALSE	FALSE
Q9UNW1	MINPP1	-2.332244e-01	4.019705	-6.971180e-01	5.102896e-01	8.139492e-01	-5.01539094	FALSE	FALSE
Q15910	EZH2	1.106797e-01	4.057175	1.898021e+00	1.034986e-01	5.150898e-01	-5.01549519	FALSE	FALSE
Q96MT8	CEP63	1.757435e-01	4.052329	9.222937e-01	3.898771e-01	7.500793e-01	-5.01564032	FALSE	FALSE
Q9Y4G6	TLN2	-2.262880e-01	4.042491	-1.098721e+00	3.115623e-01	7.033602e-01	-5.01566933	FALSE	FALSE
Q9UIF7	MUTYH	-1.940432e-01	4.048907	-1.053277e+00	3.304112e-01	7.141294e-01	-5.01668339	FALSE	FALSE
Q5VVQ6	YOD1	2.259026e-01	4.041882	1.078349e+00	3.199008e-01	7.081564e-01	-5.01685605	FALSE	FALSE
Q99856	ARID3A	3.795898e-01	4.000160	1.085827e+00	3.168191e-01	7.067277e-01	-5.01717452	FALSE	FALSE
P18615	NELFE	1.448232e-01	4.055362	2.021654e+00	8.681289e-02	4.891919e-01	-5.01850498	FALSE	FALSE
E9PRG8	C11orf98	-2.000739e-01	4.050362	-1.666469e+00	1.436508e-01	5.665617e-01	-5.01902304	FALSE	FALSE
P55039	DRG2	-1.741917e-01	4.053023	-1.779991e+00	1.223692e-01	5.407129e-01	-5.02022916	FALSE	FALSE
Q96CV9	OPTN	1.831195e-01	4.038457	6.226077e-01	5.551023e-01	8.348695e-01	-5.02133394	FALSE	FALSE
Q14571	ITPR2	-1.713703e-01	4.053267	-9.261306e-01	3.880251e-01	7.490865e-01	-5.02145914	FALSE	FALSE
Q92187	ST8SIA4	-1.941385e-01	4.034752	-6.545730e-01	5.355856e-01	8.289698e-01	-5.02192511	FALSE	FALSE
P23229	ITGA6	1.327892e-01	4.037357	4.015652e-01	7.010943e-01	9.005945e-01	-5.02209335	FALSE	FALSE
Q92626	PXDN	1.616720e-01	4.033068	4.971369e-01	6.357382e-01	8.710999e-01	-5.02224366	FALSE	FALSE
P34897	SHMT2	2.226703e-01	4.051216	2.498931e+00	4.421959e-02	4.280203e-01	-5.02230918	FALSE	FALSE
Q03701	CEBPZ	-1.504151e-01	4.054935	-1.553201e+00	1.683759e-01	5.906459e-01	-5.02264610	FALSE	FALSE
Q14865	ARID5B	-1.987509e-01	4.036758	-7.049217e-01	5.057354e-01	8.103035e-01	-5.02322943	FALSE	FALSE
Q9BSI4	TINF2	2.351045e-01	4.030226	8.153597e-01	4.441950e-01	7.811650e-01	-5.02422156	FALSE	FALSE
Q9Y5J9	TIMM8B	3.509433e-01	4.025134	1.504972e+00	1.800710e-01	6.017857e-01	-5.02438836	FALSE	FALSE
Q14241	ELOA	-3.192264e-01	3.984035	-7.587811e-01	4.750388e-01	7.939955e-01	-5.02498656	FALSE	FALSE
P51397	DAP	5.554050e-01	3.966436	1.396783e+00	2.090777e-01	6.298267e-01	-5.02504157	FALSE	FALSE
P50452	SERPINB8	-1.980268e-01	4.047114	-9.311662e-01	3.856045e-01	7.483081e-01	-5.02524023	FALSE	FALSE
Q92994	BRF1	1.938464e-01	4.049213	1.162703e+00	2.865345e-01	6.908456e-01	-5.02532848	FALSE	FALSE
Q96HY6	DDRGK1	3.096405e-01	4.035816	1.541224e+00	1.712123e-01	5.927253e-01	-5.02548034	FALSE	FALSE
P63098	PPP3R1	-2.312611e-01	4.011894	-6.405015e-01	5.441237e-01	8.320482e-01	-5.02655862	FALSE	FALSE
O94761	RECQL4	3.513986e-01	3.995781	9.331936e-01	3.846333e-01	7.483081e-01	-5.02696914	FALSE	FALSE
Q9BQ04	RBM4B	9.202499e-02	4.057723	2.238925e+00	6.376659e-02	4.631752e-01	-5.02838278	FALSE	FALSE
P02795	MT2A	6.559986e-01	3.922784	1.355624e+00	2.211824e-01	6.406661e-01	-5.02843799	FALSE	FALSE
Q6PCD5	RFWD3	-1.943360e-01	4.045867	-8.385743e-01	4.319597e-01	7.756808e-01	-5.02943244	FALSE	FALSE
P55197	MLLT10	2.031027e-01	4.044374	9.054571e-01	3.980834e-01	7.574186e-01	-5.02947311	FALSE	FALSE
Q8IV08	PLD3	1.865368e-01	4.051075	1.178830e+00	2.804991e-01	6.862525e-01	-5.03130270	FALSE	FALSE
Q02878	RPL6	-1.267434e-01	4.056708	-2.750540e+00	3.120461e-02	3.948385e-01	-5.03160494	FALSE	FALSE
Q9UHB7	AFF4	1.590092e-01	4.055138	1.120146e+00	3.029870e-01	7.025600e-01	-5.03172105	FALSE	FALSE
Q08380	LGALS3BP	2.711338e-01	4.045331	2.017216e+00	8.736258e-02	4.896716e-01	-5.03214493	FALSE	FALSE
O60234	GMFG	1.373155e-01	4.055996	2.290527e+00	5.927701e-02	4.504198e-01	-5.03230733	FALSE	FALSE
Q4VCS5	AMOT	2.676333e-01	4.030318	9.669198e-01	3.687495e-01	7.370246e-01	-5.03247817	FALSE	FALSE
P45983	MAPK8	-1.885030e-01	4.050981	-1.474209e+00	1.879191e-01	6.075697e-01	-5.03288097	FALSE	FALSE
Q8IU60	DCP2	3.499210e-01	4.028757	1.730192e+00	1.313016e-01	5.510944e-01	-5.03308496	FALSE	FALSE
Q5HYK3	COQ5	3.043317e-01	4.027431	1.142198e+00	2.943658e-01	6.959976e-01	-5.03332000	FALSE	FALSE
Q9UBC3	DNMT3B	-2.340305e-01	4.026268	-8.009649e-01	4.519048e-01	7.833807e-01	-5.03403544	FALSE	FALSE
P20701	ITGAL	1.611096e-01	4.054426	1.247326e+00	2.560560e-01	6.698838e-01	-5.03413681	FALSE	FALSE
O14879	IFIT3	1.419624e-01	4.055980	1.396944e+00	2.090315e-01	6.298267e-01	-5.03508430	FALSE	FALSE
O75061	DNAJC6	2.261851e-01	4.014057	6.154317e-01	5.595428e-01	8.369791e-01	-5.03606932	FALSE	FALSE
O43808	SLC25A17	2.449303e-01	4.034899	9.760198e-01	3.645519e-01	7.338655e-01	-5.03717500	FALSE	FALSE
Q9BT40	INPP5K	-4.375343e-01	3.953214	-8.863988e-01	4.075285e-01	7.639571e-01	-5.03725628	FALSE	FALSE
Q6VY07	PACS1	-1.791932e-01	4.051984	-1.349055e+00	2.231711e-01	6.416029e-01	-5.03730224	FALSE	FALSE
Q9Y484	WDR45	1.959080e-01	4.046282	8.950205e-01	4.032352e-01	7.602396e-01	-5.03741103	FALSE	FALSE
Q96ED9	HOOK2	-2.527680e-01	3.981737	-5.688520e-01	5.888830e-01	8.467450e-01	-5.03743008	FALSE	FALSE
O75718	CRTAP	1.950651e-01	4.049154	1.188254e+00	2.770223e-01	6.822983e-01	-5.03832059	FALSE	FALSE
P45984	MAPK9	-1.691617e-01	4.053044	-1.455378e+00	1.928770e-01	6.110551e-01	-5.03846109	FALSE	FALSE
Q96D09	GPRASP2	-2.127624e-01	4.040226	-8.334456e-01	4.346417e-01	7.780449e-01	-5.03864319	FALSE	FALSE
Q53F19	NCBP3	1.602249e-01	4.054039	1.767227e+00	1.246009e-01	5.409239e-01	-5.03946306	FALSE	FALSE
Q99996	AKAP9	1.672844e-01	4.053615	1.203679e+00	2.714105e-01	6.784914e-01	-5.04013310	FALSE	FALSE
P41223	BUD31	2.300151e-01	4.049547	2.087102e+00	7.909839e-02	4.792602e-01	-5.04018340	FALSE	FALSE
Q9NPB8	GPCPD1	-2.230324e-01	4.043489	-1.165462e+00	2.854941e-01	6.907869e-01	-5.04068845	FALSE	FALSE
Q9NVS9	PNPO	1.978369e-01	4.051062	1.813278e+00	1.167307e-01	5.338307e-01	-5.04095561	FALSE	FALSE
Q9BZQ6	EDEM3	-2.239860e-01	4.041633	-1.079228e+00	3.195371e-01	7.081564e-01	-5.04170965	FALSE	FALSE
Q9H3F6	KCTD10	1.502144e-01	4.055676	1.208236e+00	2.697712e-01	6.784914e-01	-5.04250664	FALSE	FALSE
Q9BRR9	ARHGAP9	-2.495376e-01	4.017224	-7.592338e-01	4.747863e-01	7.939955e-01	-5.04280747	FALSE	FALSE
P78316	NOP14	-1.318957e-01	4.056707	-1.432809e+00	1.989768e-01	6.183543e-01	-5.04308066	FALSE	FALSE
Q15438	CYTH1	2.035078e-01	4.047144	1.121335e+00	3.025167e-01	7.025600e-01	-5.04341713	FALSE	FALSE
Q58WW2	DCAF6	1.912290e-01	4.049267	1.055266e+00	3.295673e-01	7.141286e-01	-5.04359374	FALSE	FALSE
Q12851	MAP4K2	-1.411326e-01	4.011648	-3.548860e-01	7.340987e-01	9.155706e-01	-5.04376517	FALSE	FALSE
P62699	YPEL5	3.257963e-01	4.018075	1.126116e+00	3.006327e-01	7.006872e-01	-5.04380453	FALSE	FALSE
Q6EEV4	POLR2M	-3.808176e-01	4.018057	-1.368867e+00	2.172206e-01	6.359890e-01	-5.04417569	FALSE	FALSE
Q96K49	TMEM87B	-6.103300e-02	4.017998	-1.568951e-01	8.801694e-01	9.668021e-01	-5.04418090	FALSE	FALSE
P52701	MSH6	-7.826818e-02	4.058249	-2.038690e+00	8.473481e-02	4.878764e-01	-5.04469374	FALSE	FALSE
Q9Y2U9	KLHDC2	-1.833560e-01	4.050343	-1.037349e+00	3.372325e-01	7.178154e-01	-5.04706421	FALSE	FALSE
Q7Z6V5	ADAT2	3.026126e-01	4.020705	1.097164e+00	3.121932e-01	7.033602e-01	-5.04729970	FALSE	FALSE
O75410	TACC1	1.263118e-01	4.056465	1.690601e+00	1.388485e-01	5.645381e-01	-5.04749334	FALSE	FALSE
Q7Z7A1	CNTRL	-1.650921e-01	4.053119	-8.769042e-01	4.122958e-01	7.667225e-01	-5.04787485	FALSE	FALSE
P10253	GAA	1.940478e-01	4.048704	1.062232e+00	3.266255e-01	7.112346e-01	-5.04836363	FALSE	FALSE
Q9C0E8	LNPK	-1.611475e-01	4.054122	-1.423805e+00	2.014588e-01	6.199040e-01	-5.04857601	FALSE	FALSE
Q9BZF1	OSBPL8	-1.340375e-01	4.055983	-1.641364e+00	1.488149e-01	5.699494e-01	-5.04870423	FALSE	FALSE
Q99496	RNF2	1.934558e-01	4.051290	1.692753e+00	1.384279e-01	5.640763e-01	-5.04903421	FALSE	FALSE
Q9UQ90	SPG7	1.880284e-01	4.048519	9.246762e-01	3.887263e-01	7.494797e-01	-5.04905398	FALSE	FALSE
Q86SZ2	TRAPPC6B	-2.201959e-01	4.046177	-1.320711e+00	2.319367e-01	6.500985e-01	-5.04909047	FALSE	FALSE
Q13233	MAP3K1	-2.023462e-01	4.010685	-5.621166e-01	5.931983e-01	8.479083e-01	-5.04965817	FALSE	FALSE
Q6GYQ0	RALGAPA1	-1.995607e-01	4.046306	-1.008118e+00	3.500439e-01	7.238677e-01	-5.05030239	FALSE	FALSE
Q9NRF2	SH2B1	-1.951276e-01	4.032856	-6.402438e-01	5.442808e-01	8.320482e-01	-5.05062407	FALSE	FALSE
Q66GS9	CEP135	1.567232e-01	4.054890	1.158311e+00	2.881970e-01	6.908456e-01	-5.05117376	FALSE	FALSE
Q13114	TRAF3	2.554668e-01	4.007923	6.899711e-01	5.144839e-01	8.163579e-01	-5.05318119	FALSE	FALSE
O75581	LRP6	2.083481e-01	4.019688	5.879035e-01	5.767755e-01	8.427630e-01	-5.05330642	FALSE	FALSE
Q5T5U3	ARHGAP21	2.729325e-01	4.021951	8.590920e-01	4.213504e-01	7.700290e-01	-5.05331791	FALSE	FALSE
Q13243	SRSF5	2.668187e-01	4.045101	2.080878e+00	7.980127e-02	4.808272e-01	-5.05362854	FALSE	FALSE
Q9Y3Q3	TMED3	5.165129e-01	3.927043	1.097290e+00	3.121425e-01	7.033602e-01	-5.05426171	FALSE	FALSE
O15197	EPHB6	1.721699e-01	4.038388	5.957907e-01	5.718062e-01	8.425692e-01	-5.05478661	FALSE	FALSE
Q9BW19	KIFC1	-1.428668e-01	4.055287	-1.815246e+00	1.164054e-01	5.336106e-01	-5.05489759	FALSE	FALSE
Q69YH5	CDCA2	-2.059512e-01	4.047348	-1.233328e+00	2.608965e-01	6.729180e-01	-5.05521875	FALSE	FALSE
P28482	MAPK1	1.297900e-01	4.056208	2.166049e+00	7.070748e-02	4.678072e-01	-5.05531923	FALSE	FALSE
Q6PI47	KCTD18	1.714394e-01	4.051910	9.197404e-01	3.911133e-01	7.508216e-01	-5.05541701	FALSE	FALSE
P29353	SHC1	1.626103e-01	4.053834	1.259515e+00	2.519044e-01	6.669865e-01	-5.05559508	FALSE	FALSE
O14933	UBE2L6	1.185049e-01	4.056713	2.113154e+00	7.622336e-02	4.757073e-01	-5.05586228	FALSE	FALSE
Q9NQX4	MYO5C	2.259050e-01	4.025779	6.886652e-01	5.152528e-01	8.168353e-01	-5.05594053	FALSE	FALSE
O94915	FRYL	-1.379709e-01	4.055868	-1.526016e+00	1.748782e-01	5.967593e-01	-5.05754367	FALSE	FALSE
Q9UPR0	PLCL2	1.453911e-01	4.056095	7.570639e-01	4.759975e-01	7.947178e-01	-5.05758881	FALSE	FALSE
P50336	PPOX	1.430276e-01	4.055941	1.310783e+00	2.350781e-01	6.529247e-01	-5.05760898	FALSE	FALSE
P31629	HIVEP2	-1.656874e-01	4.049585	-7.356789e-01	4.880475e-01	7.998162e-01	-5.05763487	FALSE	FALSE
Q9UI26	IPO11	-1.481948e-01	4.055223	-1.359963e+00	2.198771e-01	6.387983e-01	-5.05768832	FALSE	FALSE
Q3B7J2	GFOD2	1.993607e-01	4.041693	7.963988e-01	4.543701e-01	7.840309e-01	-5.05780503	FALSE	FALSE
Q96DB5	RMDN1	2.878821e-01	4.037949	1.517227e+00	1.770299e-01	5.994025e-01	-5.05780511	FALSE	FALSE
Q15797	SMAD1	-2.748961e-01	4.033932	-1.186233e+00	2.777647e-01	6.835255e-01	-5.05788142	FALSE	FALSE
Q9BSD7	NTPCR	2.261351e-01	4.047037	1.531653e+00	1.735111e-01	5.951050e-01	-5.05846822	FALSE	FALSE
Q6ZU65	UBN2	-1.641631e-01	4.053718	-1.017950e+00	3.456920e-01	7.225358e-01	-5.05857836	FALSE	FALSE
P15822	HIVEP1	4.421015e-02	3.975704	8.779992e-02	9.327237e-01	9.865255e-01	-5.05859656	FALSE	FALSE
Q96AC1	FERMT2	1.456160e-01	4.050552	5.973936e-01	5.707995e-01	8.425692e-01	-5.05888775	FALSE	FALSE
Q9H4L5	OSBPL3	2.084471e-01	4.044686	1.009616e+00	3.493778e-01	7.238677e-01	-5.05956050	FALSE	FALSE
P54198	HIRA	1.545079e-01	4.054652	1.328941e+00	2.293607e-01	6.486000e-01	-5.06017214	FALSE	FALSE
Q9H0R1	AP5M1	2.828482e-01	3.999026	7.181155e-01	4.980965e-01	8.062938e-01	-5.06017364	FALSE	FALSE
Q5T1V6	DDX59	-1.711696e-01	4.046635	-7.199768e-01	4.970251e-01	8.058184e-01	-5.06025104	FALSE	FALSE
Q99583	MNT	3.209832e-01	3.978965	7.209472e-01	4.964671e-01	8.053620e-01	-5.06042697	FALSE	FALSE
Q3SXM5	HSDL1	1.362001e-01	4.055729	1.662342e+00	1.444879e-01	5.665617e-01	-5.06123737	FALSE	FALSE
Q13303	KCNAB2	1.613134e-01	4.054140	1.781975e+00	1.220258e-01	5.398666e-01	-5.06256194	FALSE	FALSE
Q8WVK7	SKA2	-3.053449e-01	4.026352	-1.200853e+00	2.724314e-01	6.784914e-01	-5.06263047	FALSE	FALSE
Q5BJF6	ODF2	-1.994618e-01	4.047407	-1.131471e+00	2.985336e-01	6.985941e-01	-5.06338978	FALSE	FALSE
Q8IWT6	LRRC8A	-1.867410e-01	4.044350	-7.824199e-01	4.619761e-01	7.852456e-01	-5.06438351	FALSE	FALSE
P55771	PAX9	1.224949e-01	4.025571	3.428871e-01	7.426862e-01	9.176420e-01	-5.06440452	FALSE	FALSE
Q6ZRS2	SRCAP	1.782295e-01	4.051242	1.156273e+00	2.889713e-01	6.911295e-01	-5.06634062	FALSE	FALSE
Q96EK7	FAM120B	-1.622112e-01	4.053635	-9.873483e-01	3.593786e-01	7.305625e-01	-5.06647794	FALSE	FALSE
P36402	TCF7	-2.739103e-01	4.046377	-2.300165e+00	5.847514e-02	4.482507e-01	-5.06680551	FALSE	FALSE
Q9NZ09	UBAP1	-1.985174e-01	4.049556	-1.473309e+00	1.881533e-01	6.075697e-01	-5.06734167	FALSE	FALSE
P51452	DUSP3	-1.533187e-01	4.054708	-1.286098e+00	2.430526e-01	6.608758e-01	-5.06794395	FALSE	FALSE
Q15397	PUM3	-1.488247e-01	4.054867	-1.683114e+00	1.403219e-01	5.656860e-01	-5.06816361	FALSE	FALSE
Q9Y592	CEP83	-1.450755e-01	4.050537	-6.138697e-01	5.605122e-01	8.373334e-01	-5.06837092	FALSE	FALSE
Q96LT9	RNPC3	1.408251e-01	4.056506	1.188588e+00	2.768998e-01	6.822983e-01	-5.06873724	FALSE	FALSE
P46020	PHKA1	-1.494271e-01	4.050696	-6.492647e-01	5.387966e-01	8.293840e-01	-5.06922366	FALSE	FALSE
Q8N9V3	WDSUB1	3.370087e-01	4.019304	1.199318e+00	2.729871e-01	6.784914e-01	-5.06997918	FALSE	FALSE
Q6ZNW5	GDPGP1	-3.194728e-01	3.978904	-7.313896e-01	4.904890e-01	8.012824e-01	-5.07012664	FALSE	FALSE
P51157	RAB28	-2.248525e-01	4.041155	-1.084048e+00	3.175500e-01	7.067277e-01	-5.07140301	FALSE	FALSE
Q9BW91	NUDT9	1.654679e-01	4.053284	1.395741e+00	2.093767e-01	6.302593e-01	-5.07142767	FALSE	FALSE
Q9NQ89	C12orf4	-9.942083e-02	4.025916	-2.761156e-01	7.911756e-01	9.373554e-01	-5.07159048	FALSE	FALSE
P09234	SNRPC	-3.528809e-01	4.021571	-1.389536e+00	2.111647e-01	6.314749e-01	-5.07166755	FALSE	FALSE
O14974	PPP1R12A	1.479964e-01	4.054988	1.860067e+00	1.092320e-01	5.206878e-01	-5.07271570	FALSE	FALSE
[truncated: 4,217 more rows]
