# Supplementary material for: A Type II CDK6 Degrader Enables Cellular Targeting beyond the Limits of Type II Inhibition
Source: J Am Chem Soc. 2026 Jun 26;148(26):27951–64. doi: 10.1021/jacs.6c10277 (PMC13352627; doi:10.1021/jacs.6c10277)
Supplement: Supplementary file 3 [file ja6c10277_si_003.zip › Raw proteomics data _ IP and WP 2026 05/wp-esf_605_esf4_diann_directdia_20240916v3_rs14k_3c4r_20251021_Limma_output_JHK.02.117_vs_DMSO.csv]

Accession	Gene.Symbol	logFC	AveExpr	t	P.Value	adj.P.Val	B	Control.Fully.Imputed	Contrast.Fully.Imputed
P06493	CDK1	-8.156969e-01	4.010644	-2.020571e+01	5.021971e-07	0.0010791481	7.07140641	FALSE	FALSE
Q00535	CDK5	-2.373119e+00	3.717993	-3.097793e+01	3.368297e-08	0.0002093733	4.86082919	FALSE	FALSE
P24941	CDK2	-1.216304e+00	3.955429	-1.370801e+01	5.679996e-06	0.0088267138	4.47537097	FALSE	FALSE
O14976	GAK	-1.402810e+00	3.925841	-2.008914e+01	5.208243e-07	0.0010791481	4.24802495	FALSE	FALSE
Q00534	CDK6	-3.517588e-01	4.049207	-1.081961e+01	2.432786e-05	0.0302443952	3.27846921	FALSE	FALSE
P61247	RPS3A	-2.578617e-01	4.053631	-1.003832e+01	3.834060e-05	0.0397208604	2.70563549	FALSE	FALSE
Q15287	RNPS1	-9.025173e-01	3.996493	-9.381475e+00	5.763815e-05	0.0511826761	2.51755107	FALSE	FALSE
O00244	ATOX1	-5.801755e-01	4.032926	-8.989132e+00	7.443242e-05	0.0519495850	2.20677974	FALSE	FALSE
P62277	RPS13	-4.958315e-01	4.039292	-8.743925e+00	8.776790e-05	0.0519495850	2.10015931	FALSE	FALSE
P62191	PSMC1	-5.398111e-01	4.035900	-8.549765e+00	1.002888e-04	0.0519495850	2.02470363	FALSE	FALSE
P62269	RPS18	-9.675862e-01	3.986044	-8.794624e+00	8.479995e-05	0.0519495850	1.95123399	FALSE	FALSE
Q58FF6	HSP90AB4P	-8.779371e-01	3.999304	-8.648481e+00	9.368415e-05	0.0519495850	1.81287702	FALSE	FALSE
Q16539	MAPK14	-6.054675e-01	4.030812	-7.501431e+00	2.161606e-04	0.0959753080	0.97857138	FALSE	FALSE
Q8WXX5	DNAJC9	-2.568167e-01	4.053576	-7.242718e+00	2.648626e-04	0.1097590429	0.97642297	FALSE	FALSE
P39748	FEN1	-3.594281e-01	4.048215	-6.913580e+00	3.459792e-04	0.1138984584	0.59421754	FALSE	FALSE
P06239	LCK	-3.871652e-01	4.046303	-7.129576e+00	2.900140e-04	0.1126704435	0.56194166	FALSE	FALSE
Q9H307	PNN	-6.969799e-01	4.019406	-6.521056e+00	4.822781e-04	0.1252694466	0.50601126	FALSE	FALSE
P22090	RPS4Y1	-4.967245e-01	4.038097	-6.906037e+00	3.481452e-04	0.1138984584	0.47931118	FALSE	FALSE
P19404	NDUFV2	3.822421e-01	4.046100	6.670406e+00	4.242600e-04	0.1252694466	0.47113053	FALSE	FALSE
Q96FZ7	CHMP6	-1.189928e+00	3.957846	-8.279142e+00	1.213084e-04	0.0580040666	0.37284584	FALSE	FALSE
Q9Y333	LSM2	-4.871777e-01	4.038664	-6.371067e+00	5.497950e-04	0.1252694466	0.15796432	FALSE	FALSE
O75367	MACROH2A1	-1.696022e-01	4.056526	-6.508525e+00	4.875427e-04	0.1252694466	0.12277562	FALSE	FALSE
Q659C4	LARP1B	-4.748041e-01	4.039606	-6.094874e+00	7.042160e-04	0.1285391005	0.11825744	FALSE	FALSE
Q8NBJ5	COLGALT1	3.399930e-01	4.049111	6.019973e+00	7.542029e-04	0.1285391005	0.07949102	FALSE	FALSE
O14561	NDUFAB1	-8.946983e-01	3.993234	-6.139173e+00	6.764250e-04	0.1285391005	0.06428717	FALSE	FALSE
P06753	TPM3	-1.670349e-01	4.056531	-6.988691e+00	3.252281e-04	0.1138984584	-0.03268075	FALSE	FALSE
P30048	PRDX3	2.546877e-01	4.053194	6.437500e+00	5.186470e-04	0.1252694466	-0.04310366	FALSE	FALSE
P42766	RPL35	-4.629287e-01	4.040413	-6.533469e+00	4.771264e-04	0.1252694466	-0.06668843	FALSE	FALSE
Q14978	NOLC1	-9.250460e-01	3.987783	-6.036774e+00	7.426497e-04	0.1285391005	-0.06808006	FALSE	FALSE
O60869	EDF1	1.525707e-01	4.056929	6.318966e+00	5.757143e-04	0.1252694466	-0.09323580	FALSE	FALSE
Q9H930	SP140L	-7.310095e-01	4.018332	-6.498953e+00	4.916084e-04	0.1252694466	-0.11691033	FALSE	FALSE
P25440	BRD2	-5.559537e-01	4.033363	-5.811929e+00	9.155189e-04	0.1354968040	-0.16629982	FALSE	FALSE
P40429	RPL13A	-4.263035e-01	4.043495	-6.227341e+00	6.247350e-04	0.1252694466	-0.27566265	FALSE	FALSE
P61026	RAB10	2.960068e-01	4.051297	5.655126e+00	1.063087e-03	0.1468477474	-0.28477178	FALSE	FALSE
P20042	EIF2S2	-1.796137e-01	4.056203	-5.926496e+00	8.223245e-04	0.1285391005	-0.32419871	FALSE	FALSE
Q07020	RPL18	-2.523245e-01	4.053369	-6.392730e+00	5.394105e-04	0.1252694466	-0.32606413	FALSE	FALSE
P17480	UBTF	-6.089903e-01	4.027165	-5.601949e+00	1.119104e-03	0.1512250137	-0.34968518	FALSE	FALSE
O43924	PDE6D	-4.150507e-01	4.044966	-5.536877e+00	1.192244e-03	0.1542516209	-0.39695412	FALSE	FALSE
P30044	PRDX5	2.432319e-01	4.053600	5.920210e+00	8.271499e-04	0.1285391005	-0.43323029	FALSE	FALSE
P46777	RPL5	-1.260468e-01	4.057575	-5.961969e+00	7.956843e-04	0.1285391005	-0.55147068	FALSE	FALSE
P82930	MRPS34	-6.747026e-01	4.025470	-6.279855e+00	5.960846e-04	0.1252694466	-0.59242405	FALSE	FALSE
P40926	MDH2	2.104073e-01	4.054916	6.245702e+00	6.145438e-04	0.1252694466	-0.60094683	FALSE	FALSE
P29320	EPHA3	-6.820339e-01	4.022241	-5.774078e+00	9.488944e-04	0.1371704138	-0.61940594	FALSE	FALSE
P30101	PDIA3	1.799354e-01	4.056022	6.093849e+00	7.048742e-04	0.1285391005	-0.64080227	FALSE	FALSE
P22570	FDXR	3.658270e-01	4.047300	5.138403e+00	1.777421e-03	0.1835159401	-0.73309580	FALSE	FALSE
Q9NQ50	MRPL40	6.751210e-01	4.017424	5.300687e+00	1.506925e-03	0.1801354688	-0.73318471	FALSE	FALSE
Q6IBS0	TWF2	2.541750e-01	4.053313	5.180597e+00	1.702176e-03	0.1835159401	-0.75927198	FALSE	FALSE
Q14697	GANAB	1.903271e-01	4.055653	5.516751e+00	1.215947e-03	0.1542516209	-0.84716120	FALSE	FALSE
Q13428	TCOF1	-2.097210e-01	4.055313	-5.130401e+00	1.792109e-03	0.1835159401	-0.85769760	FALSE	FALSE
P36404	ARL2	-4.676657e-01	4.041296	-5.109865e+00	1.830436e-03	0.1835159401	-0.86179196	FALSE	FALSE
A6NHQ2	FBLL1	-8.619423e-01	3.992209	-5.518937e+00	1.213347e-03	0.1542516209	-0.87366377	FALSE	FALSE
Q9NQ88	TIGAR	3.867552e-01	4.046801	5.051222e+00	1.945053e-03	0.1919118608	-0.91418846	FALSE	FALSE
Q8WXI9	GATAD2B	2.606458e-01	4.052956	5.031849e+00	1.984672e-03	0.1927612910	-0.91575576	FALSE	FALSE
P38646	HSPA9	1.724171e-01	4.056221	5.859142e+00	8.757356e-04	0.1327700677	-0.93180372	FALSE	FALSE
P07237	P4HB	1.393429e-01	4.057179	5.675905e+00	1.042064e-03	0.1468477474	-0.97376740	FALSE	FALSE
Q00059	TFAM	3.254590e-01	4.049128	4.949509e+00	2.163505e-03	0.2007216429	-1.03791594	FALSE	FALSE
P36542	ATP5F1C	-4.348900e-01	4.041394	-5.204350e+00	1.661398e-03	0.1835159401	-1.05551013	FALSE	FALSE
Q8TEB1	DCAF11	-5.607350e-01	4.032751	-4.895953e+00	2.289520e-03	0.2033093376	-1.07371099	FALSE	FALSE
Q8WU79	SMAP2	3.707810e-01	4.046639	4.731460e+00	2.731113e-03	0.2263546473	-1.13534283	FALSE	FALSE
P39687	ANP32A	-2.240620e-01	4.054435	-5.973778e+00	7.870336e-04	0.1285391005	-1.13942971	FALSE	FALSE
Q9UNX4	WDR3	-3.651160e-01	4.047397	-4.687100e+00	2.866015e-03	0.2334154953	-1.17580172	FALSE	FALSE
Q9UMS4	PRPF19	1.469420e-01	4.056997	5.213068e+00	1.646708e-03	0.1835159401	-1.18913267	FALSE	FALSE
P14314	PRKCSH	1.949887e-01	4.055400	5.166462e+00	1.726977e-03	0.1835159401	-1.27015675	FALSE	FALSE
P18124	RPL7	-3.692680e-01	4.046292	-5.221237e+00	1.633076e-03	0.1835159401	-1.30993283	FALSE	FALSE
P62854	RPS26	-4.855448e-01	4.037980	-5.310562e+00	1.492028e-03	0.1801354688	-1.40597178	FALSE	FALSE
Q49A26	GLYR1	-4.255115e-01	4.043354	-4.470976e+00	3.639503e-03	0.2605018315	-1.42049117	FALSE	FALSE
P36405	ARL3	4.109792e-01	4.042326	4.566249e+00	3.272951e-03	0.2481056641	-1.45846140	FALSE	FALSE
Q16836	HADH	3.012396e-01	4.050254	5.115730e+00	1.819396e-03	0.1835159401	-1.47591897	FALSE	FALSE
Q5TKA1	LIN9	-6.672796e-01	4.024270	-4.991478e+00	2.070189e-03	0.1949741172	-1.49898004	FALSE	FALSE
Q9HBH1	PDF	5.004005e-01	4.035287	4.407126e+00	3.910762e-03	0.2605018315	-1.50698124	FALSE	FALSE
P63167	DYNLL1	3.525446e-01	4.046827	4.783463e+00	2.581945e-03	0.2168834025	-1.51075703	FALSE	FALSE
Q7LG56	RRM2B	6.021879e-01	4.028057	4.787383e+00	2.571077e-03	0.2168834025	-1.52549508	FALSE	FALSE
O75446	SAP30	-4.728488e-01	4.038692	-4.341241e+00	4.214523e-03	0.2619747449	-1.54214647	FALSE	FALSE
O43633	CHMP2A	-4.068091e-01	4.043502	-4.373680e+00	4.061799e-03	0.2605018315	-1.55837077	FALSE	FALSE
Q5T8P6	RBM26	-2.757263e-01	4.052003	-4.384828e+00	4.010743e-03	0.2605018315	-1.57698792	FALSE	FALSE
P11310	ACADM	2.375617e-01	4.053443	4.667194e+00	2.928959e-03	0.2334154953	-1.58428199	FALSE	FALSE
Q9BW61	DDA1	-2.833519e-01	4.051360	-4.443826e+00	3.752195e-03	0.2605018315	-1.61358127	FALSE	FALSE
O43598	DNPH1	2.614604e-01	4.052975	4.224384e+00	4.820119e-03	0.2723805346	-1.67287519	FALSE	FALSE
Q9NWU5	MRPL22	-4.241047e-01	4.041433	-4.248228e+00	4.689088e-03	0.2697173226	-1.67454602	FALSE	FALSE
P53602	MVD	3.542531e-01	4.046529	4.322323e+00	4.306536e-03	0.2645824868	-1.69045682	FALSE	FALSE
P07339	CTSD	2.304937e-01	4.053814	4.578990e+00	3.227141e-03	0.2481056641	-1.69510261	FALSE	FALSE
P52566	ARHGDIB	-2.427469e-01	4.053532	-5.322007e+00	1.474969e-03	0.1801354688	-1.69745839	FALSE	FALSE
P00505	GOT2	1.956059e-01	4.055183	4.920488e+00	2.230795e-03	0.2023249123	-1.70529038	FALSE	FALSE
Q9NRN7	AASDHPPT	-4.073415e-01	4.042511	-4.315232e+00	4.341605e-03	0.2645824868	-1.71583460	FALSE	FALSE
Q14696	MESD	1.767131e-01	4.056076	4.438122e+00	3.776360e-03	0.2605018315	-1.73122550	FALSE	FALSE
P61254	RPL26	-2.390537e-01	4.053499	-4.914115e+00	2.245885e-03	0.2023249123	-1.73310605	FALSE	FALSE
Q9NQC3	RTN4	-2.468084e-01	4.053317	-4.297761e+00	4.429359e-03	0.2647504917	-1.75307820	FALSE	FALSE
P35659	DEK	-1.794212e-01	4.055906	-4.875741e+00	2.339205e-03	0.2047957154	-1.75708572	FALSE	FALSE
Q01581	HMGCS1	2.204615e-01	4.054236	4.522802e+00	3.434731e-03	0.2572324012	-1.76400127	FALSE	FALSE
Q14152	EIF3A	1.424010e-01	4.057119	4.508930e+00	3.488250e-03	0.2581304987	-1.78506713	FALSE	FALSE
A1L0T0	ILVBL	4.716241e-01	4.037525	4.081623e+00	5.695075e-03	0.2812306501	-1.81047058	FALSE	FALSE
P33552	CKS2	-5.458229e-01	4.028895	-4.159060e+00	5.200438e-03	0.2812306501	-1.85968174	FALSE	FALSE
O43760	SYNGR2	3.851266e-01	4.044460	4.043675e+00	5.956357e-03	0.2812306501	-1.86860629	FALSE	FALSE
P46781	RPS9	-4.639558e-01	4.037624	-4.613332e+00	3.107183e-03	0.2444841710	-1.87120309	FALSE	FALSE
O95182	NDUFA7	3.365266e-01	4.048154	4.037206e+00	6.002210e-03	0.2812306501	-1.87476743	FALSE	FALSE
Q9NY12	GAR1	-5.926940e-01	4.023588	-4.257599e+00	4.638677e-03	0.2694767637	-1.87796427	FALSE	FALSE
Q7L0J3	SV2A	4.862608e-01	4.038882	4.199123e+00	4.963396e-03	0.2779502029	-1.89520602	FALSE	FALSE
Q9UI30	TRMT112	-2.343527e-01	4.053941	-4.084884e+00	5.673221e-03	0.2812306501	-1.92800325	FALSE	FALSE
Q8N0T1	RBIS	-5.671171e-01	4.029799	-4.063534e+00	5.818001e-03	0.2812306501	-1.93503532	FALSE	FALSE
Q9NUQ2	AGPAT5	-2.865128e-01	4.052206	-3.947886e+00	6.676942e-03	0.2812306501	-1.94500633	FALSE	FALSE
Q9HA77	CARS2	2.356164e-01	4.054229	3.945026e+00	6.699891e-03	0.2812306501	-1.98381980	FALSE	FALSE
P82914	MRPS15	-4.541216e-01	4.041201	-3.984728e+00	6.388959e-03	0.2812306501	-1.98462197	FALSE	FALSE
Q04637	EIF4G1	1.147331e-01	4.057750	4.449471e+00	3.728446e-03	0.2605018315	-1.99932482	FALSE	FALSE
Q8TDP1	RNASEH2C	3.653243e-01	4.045199	4.297724e+00	4.429545e-03	0.2647504917	-2.03395969	FALSE	FALSE
O00115	DNASE2	5.358786e-01	4.029610	3.864212e+00	7.385819e-03	0.2812306501	-2.03726725	FALSE	FALSE
P62316	SNRPD2	2.327110e-01	4.053542	4.672969e+00	2.910539e-03	0.2334154953	-2.04750326	FALSE	FALSE
P35813	PPM1A	-4.798628e-01	4.035568	-3.927298e+00	6.844103e-03	0.2812306501	-2.05666040	FALSE	FALSE
Q02543	RPL18A	-4.135084e-01	4.042781	-4.571958e+00	3.252334e-03	0.2481056641	-2.05897012	FALSE	FALSE
Q9H8Y8	GORASP2	-4.763347e-01	4.036059	-3.883537e+00	7.215012e-03	0.2812306501	-2.05945896	FALSE	FALSE
Q9H0G5	NSRP1	3.665091e-01	4.047600	3.877457e+00	7.268273e-03	0.2812306501	-2.06138906	FALSE	FALSE
P54709	ATP1B3	2.146189e-01	4.054642	4.007164e+00	6.220329e-03	0.2812306501	-2.06183524	FALSE	FALSE
P62701	RPS4X	-5.738579e-01	4.025607	-4.346527e+00	4.189208e-03	0.2619747449	-2.07540191	FALSE	FALSE
P49759	CLK1	1.117584e+00	3.944686	4.803441e+00	2.527087e-03	0.2168834025	-2.08377156	FALSE	FALSE
Q86W42	THOC6	5.262979e-01	4.029972	3.836197e+00	7.641425e-03	0.2812306501	-2.08537981	FALSE	FALSE
Q13867	BLMH	1.742751e-01	4.055937	4.395348e+00	3.963221e-03	0.2605018315	-2.08727944	FALSE	FALSE
Q9BY42	RTF2	4.866756e-01	4.033996	3.973097e+00	6.478366e-03	0.2812306501	-2.09155663	FALSE	FALSE
Q92917	GPKOW	2.301314e-01	4.053798	3.999551e+00	6.276994e-03	0.2812306501	-2.09456363	FALSE	FALSE
Q96IU2	ZBED3	6.513041e-01	4.023156	4.372808e+00	4.065822e-03	0.2605018315	-2.09531181	FALSE	FALSE
Q9NYF8	BCLAF1	-2.359389e-01	4.053496	-4.363937e+00	4.107011e-03	0.2605018315	-2.12038967	FALSE	FALSE
Q86VR2	RETREG3	4.660918e-01	4.038576	3.831762e+00	7.682782e-03	0.2812306501	-2.13182657	FALSE	FALSE
Q9H3K6	BOLA2	-6.219842e-01	4.018492	-4.155086e+00	5.224626e-03	0.2812306501	-2.14513463	FALSE	FALSE
Q9NXV2	KCTD5	2.937856e-01	4.050866	3.776995e+00	8.214287e-03	0.2901136752	-2.14694949	FALSE	FALSE
Q96PU8	QKI	3.429696e-01	4.046706	3.972197e+00	6.485337e-03	0.2812306501	-2.15600409	FALSE	FALSE
O43524	FOXO3	-6.406098e-01	4.024124	-4.084605e+00	5.675088e-03	0.2812306501	-2.15787821	FALSE	FALSE
Q96E14	RMI2	4.056380e-01	4.042750	3.749815e+00	8.493016e-03	0.2966005388	-2.15822301	FALSE	FALSE
Q71UM5	RPS27L	4.717761e-01	4.035096	4.032843e+00	6.033355e-03	0.2812306501	-2.17653624	FALSE	FALSE
P13473	LAMP2	2.924480e-01	4.050328	3.842386e+00	7.584131e-03	0.2812306501	-2.17896363	FALSE	FALSE
P08621	SNRNP70	1.957340e-01	4.055069	4.453864e+00	3.710085e-03	0.2605018315	-2.17911680	FALSE	FALSE
Q9H3G5	CPVL	3.315757e-01	4.047666	3.855980e+00	7.459939e-03	0.2812306501	-2.18193990	FALSE	FALSE
O00483	NDUFA4	-6.195298e-01	4.021225	-3.892264e+00	7.139308e-03	0.2812306501	-2.18909568	FALSE	FALSE
Q8NEJ9	NGDN	-6.777051e-01	4.015402	-3.822093e+00	7.773793e-03	0.2825842005	-2.19038278	FALSE	FALSE
P63208	SKP1	-3.382449e-01	4.047090	-4.040498e+00	5.978825e-03	0.2812306501	-2.19131693	FALSE	FALSE
Q9NQT5	EXOSC3	2.222505e-01	4.054323	3.813863e+00	7.852195e-03	0.2829096838	-2.21182303	FALSE	FALSE
Q8IXH7	NELFCD	2.515225e-01	4.053360	3.725567e+00	8.750471e-03	0.3038711075	-2.21777085	FALSE	FALSE
Q92804	TAF15	-2.546884e-01	4.052401	-4.286533e+00	4.486800e-03	0.2656185785	-2.22917286	FALSE	FALSE
Q96AT1	KIAA1143	-7.191147e-01	4.006972	-3.676964e+00	9.292788e-03	0.3105589715	-2.23670320	FALSE	FALSE
P30281	CCND3	-5.434613e-01	4.033298	-3.848135e+00	7.531329e-03	0.2812306501	-2.24740947	FALSE	FALSE
Q86U44	METTL3	2.894512e-01	4.051492	3.670751e+00	9.364740e-03	0.3112899528	-2.24996026	FALSE	FALSE
Q9BRJ6	C7orf50	-9.365049e-01	3.976565	-3.856491e+00	7.455315e-03	0.2812306501	-2.25686328	FALSE	FALSE
Q96CS3	FAF2	4.244129e-01	4.040529	3.648633e+00	9.625880e-03	0.3137606775	-2.27871146	FALSE	FALSE
Q92785	DPF2	1.659468e-01	4.056609	3.811614e+00	7.873773e-03	0.2829096838	-2.28234587	FALSE	FALSE
E9PRG8	C11orf98	-4.584679e-01	4.037109	-3.656409e+00	9.533167e-03	0.3135352622	-2.28941711	FALSE	FALSE
Q9Y5J1	UTP18	-5.280028e-01	4.030933	-3.657549e+00	9.519658e-03	0.3135352622	-2.30976753	FALSE	FALSE
O95229	ZWINT	-3.940573e-01	4.044388	-3.598799e+00	1.024406e-02	0.3195810120	-2.32291989	FALSE	FALSE
O94842	TOX4	2.058917e-01	4.054770	3.833536e+00	7.666211e-03	0.2812306501	-2.33161831	FALSE	FALSE
Q99741	CDC6	-5.869800e-01	4.031085	-3.903327e+00	7.044595e-03	0.2812306501	-2.33165215	FALSE	FALSE
O14646	CHD1	-2.771348e-01	4.052145	-3.601152e+00	1.021391e-02	0.3195810120	-2.33634368	FALSE	FALSE
P04843	RPN1	1.356379e-01	4.057225	4.022641e+00	6.106878e-03	0.2812306501	-2.34522658	FALSE	FALSE
Q9NZ63	C9orf78	-1.600204e-01	4.056524	-3.972921e+00	6.479726e-03	0.2812306501	-2.34753570	FALSE	FALSE
Q14677	CLINT1	-1.584501e-01	4.056833	-3.777926e+00	8.204915e-03	0.2901136752	-2.35619608	FALSE	FALSE
Q12962	TAF10	4.477693e-01	4.039201	3.588093e+00	1.038247e-02	0.3195810120	-2.36045610	FALSE	FALSE
P41250	GARS1	1.257394e-01	4.057424	4.105131e+00	5.539608e-03	0.2812306501	-2.38678525	FALSE	FALSE
Q16595	FXN	6.309168e-01	4.016933	3.642050e+00	9.705142e-03	0.3142039832	-2.39605092	FALSE	FALSE
O14933	UBE2L6	2.149385e-01	4.054246	3.914809e+00	6.947763e-03	0.2812306501	-2.39655406	FALSE	FALSE
Q9Y4Z0	LSM4	-4.390364e-01	4.038931	-4.108820e+00	5.515639e-03	0.2812306501	-2.40163208	FALSE	FALSE
P24752	ACAT1	2.439454e-01	4.052779	4.013165e+00	6.176071e-03	0.2812306501	-2.41650736	FALSE	FALSE
Q9Y6I7	WSB1	-1.028131e+00	3.981101	-5.011751e+00	2.026740e-03	0.1938186728	-2.41799457	FALSE	FALSE
P08559	PDHA1	1.342809e-01	4.057313	3.890484e+00	7.154673e-03	0.2812306501	-2.42104548	FALSE	FALSE
P09001	MRPL3	-3.934471e-01	4.042829	-3.561559e+00	1.073444e-02	0.3207945269	-2.42482541	FALSE	FALSE
Q9NWU2	GID8	-5.853963e-01	4.024619	-3.519853e+00	1.131437e-02	0.3294771327	-2.44588177	FALSE	FALSE
P16591	FER	-1.389024e+00	3.910030	-5.204059e+00	1.661890e-03	0.1835159401	-2.45533235	FALSE	FALSE
P62829	RPL23	-2.098025e-01	4.054430	-4.069687e+00	5.775861e-03	0.2812306501	-2.45758851	FALSE	FALSE
P52597	HNRNPF	2.344805e-01	4.053297	4.240778e+00	4.729599e-03	0.2697173226	-2.46093194	FALSE	FALSE
O75528	TADA3	-5.089323e-01	4.038346	-3.700409e+00	9.026714e-03	0.3100003017	-2.46796467	FALSE	FALSE
O00399	DCTN6	-2.921089e-01	4.050127	-3.574416e+00	1.056230e-02	0.3207945269	-2.49238089	FALSE	FALSE
Q7Z5L9	IRF2BP2	2.058590e-01	4.054592	3.848583e+00	7.527232e-03	0.2812306501	-2.50505420	FALSE	FALSE
O95298	NDUFC2	3.005701e-01	4.049262	3.627673e+00	9.880745e-03	0.3180456820	-2.50567636	FALSE	FALSE
Q96DA6	DNAJC19	-4.311491e-01	4.039869	-3.572384e+00	1.058930e-02	0.3207945269	-2.51106203	FALSE	FALSE
Q3LXA3	TKFC	3.609398e-01	4.045744	3.430866e+00	1.266975e-02	0.3515854750	-2.51465368	FALSE	FALSE
P62081	RPS7	-2.971167e-01	4.049968	-4.395476e+00	3.962649e-03	0.2605018315	-2.52202446	FALSE	FALSE
Q69YU5	C12orf73	5.006487e-01	4.035794	3.537595e+00	1.106358e-02	0.3250655273	-2.52265631	FALSE	FALSE
P07205	PGK2	3.133016e-01	4.048452	3.682773e+00	9.226066e-03	0.3102922489	-2.52651002	FALSE	FALSE
P02786	TFRC	1.007313e-01	4.057973	4.092958e+00	5.619516e-03	0.2812306501	-2.53032481	FALSE	FALSE
Q9HDC9	APMAP	1.674271e-01	4.056435	3.616412e+00	1.002074e-02	0.3194302080	-2.53096012	FALSE	FALSE
Q9BQC6	MRPL57	-3.552701e-01	4.047401	-3.407659e+00	1.305171e-02	0.3589796838	-2.53421660	FALSE	FALSE
P56378	ATP5MPL	3.606193e-01	4.044934	3.477519e+00	1.193829e-02	0.3388510820	-2.54334632	FALSE	FALSE
Q9NRW3	APOBEC3C	-5.314656e-01	4.030322	-3.381592e+00	1.349577e-02	0.3663306485	-2.56558812	FALSE	FALSE
P05387	RPLP2	-1.944749e-01	4.055145	-4.269164e+00	4.577294e-03	0.2684194090	-2.56858123	FALSE	FALSE
O00330	PDHX	3.851969e-01	4.044090	3.364803e+00	1.379050e-02	0.3705865630	-2.58001444	FALSE	FALSE
Q9BXP5	SRRT	1.027205e-01	4.057956	3.973643e+00	6.474137e-03	0.2812306501	-2.58417366	FALSE	FALSE
P41236	PPP1R2	-4.561812e-01	4.036659	-3.362503e+00	1.383142e-02	0.3705865630	-2.58469424	FALSE	FALSE
P53041	PPP5C	1.724226e-01	4.056096	3.624003e+00	9.926136e-03	0.3180456820	-2.59868962	FALSE	FALSE
Q16718	NDUFA5	-2.976469e-01	4.049669	-3.682002e+00	9.234888e-03	0.3102922489	-2.60544990	FALSE	FALSE
P04179	SOD2	2.586922e-01	4.051896	3.569114e+00	1.063291e-02	0.3207945269	-2.61007094	FALSE	FALSE
O76003	GLRX3	1.282464e-01	4.057298	3.961255e+00	6.570812e-03	0.2812306501	-2.63728159	FALSE	FALSE
Q9H1P3	OSBPL2	-9.471030e-01	3.982054	-4.065172e+00	5.806748e-03	0.2812306501	-2.64078643	FALSE	FALSE
P82912	MRPS11	-3.088329e-01	4.049658	-3.329738e+00	1.442890e-02	0.3768489952	-2.64469512	FALSE	FALSE
Q16854	DGUOK	5.300191e-01	4.028869	3.305517e+00	1.488863e-02	0.3792938363	-2.65035838	FALSE	FALSE
P55786	NPEPPS	1.271754e-01	4.057538	3.647375e+00	9.640973e-03	0.3137606775	-2.65469369	FALSE	FALSE
O43396	TXNL1	2.028595e-01	4.054648	3.693093e+00	9.108825e-03	0.3102922489	-2.65953726	FALSE	FALSE
P23588	EIF4B	4.448311e-01	4.037881	3.949472e+00	6.664256e-03	0.2812306501	-2.67748798	FALSE	FALSE
Q5TAQ9	DCAF8	-3.519249e-01	4.048689	-3.277315e+00	1.544408e-02	0.3799840289	-2.69883149	FALSE	FALSE
P99999	CYCS	3.291634e-01	4.046975	3.866832e+00	7.362408e-03	0.2812306501	-2.69928851	FALSE	FALSE
Q8WUW1	BRK1	-4.264519e-01	4.040662	-3.258088e+00	1.583564e-02	0.3858928228	-2.70212029	FALSE	FALSE
Q9BTY7	HGH1	2.132498e-01	4.054398	3.435003e+00	1.260294e-02	0.3515854750	-2.71011534	FALSE	FALSE
O95199	RCBTB2	-6.049165e-01	4.026951	-3.511827e+00	1.142987e-02	0.3294771327	-2.71192332	FALSE	FALSE
P78346	RPP30	2.475440e-01	4.052714	3.336787e+00	1.429802e-02	0.3757612914	-2.72895588	FALSE	FALSE
Q9NR31	SAR1A	-3.130736e-01	4.048364	-3.583936e+00	1.043677e-02	0.3195810120	-2.73099366	FALSE	FALSE
Q12974	PTP4A2	2.438406e-01	4.052299	3.609327e+00	1.010992e-02	0.3195810120	-2.73237094	FALSE	FALSE
Q96DX7	TRIM44	-9.791695e-01	3.958590	-3.488234e+00	1.177689e-02	0.3358033574	-2.73649066	FALSE	FALSE
O95319	CELF2	-1.078350e-01	4.057887	-3.749779e+00	8.493387e-03	0.2966005388	-2.73765032	FALSE	FALSE
P49721	PSMB2	1.538791e-01	4.056482	4.004492e+00	6.240156e-03	0.2812306501	-2.73880232	FALSE	FALSE
Q96AT9	RPE	4.000880e-01	4.040984	3.320579e+00	1.460090e-02	0.3781632382	-2.74156554	FALSE	FALSE
O14717	TRDMT1	-9.349163e-01	3.986297	-3.844769e+00	7.562198e-03	0.2812306501	-2.74199973	FALSE	FALSE
Q96QC0	PPP1R10	-3.111633e-01	4.049131	-3.301764e+00	1.496128e-02	0.3795889288	-2.74426270	FALSE	FALSE
Q14249	ENDOG	2.522793e-01	4.053380	3.222614e+00	1.658667e-02	0.3876042365	-2.75773374	FALSE	FALSE
Q99497	PARK7	1.568700e-01	4.056418	4.381377e+00	4.026470e-03	0.2605018315	-2.76639831	FALSE	FALSE
O75976	CPD	2.449306e-01	4.054103	3.205358e+00	1.696588e-02	0.3877203454	-2.76642080	FALSE	FALSE
O75419	CDC45	-3.858580e-01	4.042577	-3.208521e+00	1.689569e-02	0.3877203454	-2.78463483	FALSE	FALSE
Q9UGN5	PARP2	-3.239908e-01	4.049318	-3.176847e+00	1.761318e-02	0.3961602459	-2.78840353	FALSE	FALSE
Q96BK5	PINX1	-4.549019e-01	4.040363	-3.250360e+00	1.599606e-02	0.3858928228	-2.79207920	FALSE	FALSE
P62910	RPL32	-2.706403e-01	4.051241	-4.034079e+00	6.024514e-03	0.2812306501	-2.79251449	FALSE	FALSE
O94760	DDAH1	3.685230e-01	4.043648	3.308584e+00	1.482954e-02	0.3792938363	-2.79618050	FALSE	FALSE
P62249	RPS16	-3.633556e-01	4.045280	-4.147421e+00	5.271640e-03	0.2812306501	-2.80031243	FALSE	FALSE
O43617	TRAPPC3	2.099759e-01	4.054562	3.335231e+00	1.432681e-02	0.3757612914	-2.80574947	FALSE	FALSE
P30084	ECHS1	1.567363e-01	4.056593	3.463481e+00	1.215342e-02	0.3433893171	-2.81945390	FALSE	FALSE
O60504	SORBS3	4.444555e-01	4.037388	3.132470e+00	1.867446e-02	0.4037892291	-2.83781045	FALSE	FALSE
Q9Y2Y0	ARL2BP	-4.012594e-01	4.040260	-3.249060e+00	1.602322e-02	0.3858928228	-2.83851286	FALSE	FALSE
P12429	ANXA3	-3.050679e-01	4.051658	-3.131320e+00	1.870285e-02	0.4037892291	-2.84356357	FALSE	FALSE
P51531	SMARCA2	-1.838198e-01	4.055627	-3.387201e+00	1.339885e-02	0.3652950857	-2.85321616	FALSE	FALSE
P27635	RPL10	-2.763753e-01	4.051066	-4.062687e+00	5.823828e-03	0.2812306501	-2.85689099	FALSE	FALSE
Q2NL82	TSR1	-2.596754e-01	4.051933	-3.238877e+00	1.623767e-02	0.3858928228	-2.86030010	FALSE	FALSE
P61006	RAB8A	-2.349238e-01	4.053719	-3.178060e+00	1.758510e-02	0.3961602459	-2.87179354	FALSE	FALSE
Q9GZS1	POLR1E	-3.139678e-01	4.049018	-3.122205e+00	1.892965e-02	0.4037892291	-2.87185014	FALSE	FALSE
Q92688	ANP32B	-3.659925e-01	4.045038	-4.097640e+00	5.588630e-03	0.2812306501	-2.88883077	FALSE	FALSE
P55145	MANF	1.930842e-01	4.054889	3.707363e+00	8.949406e-03	0.3090528292	-2.89454281	FALSE	FALSE
Q8NEF9	SRFBP1	-3.859073e-01	4.045269	-3.090961e+00	1.972988e-02	0.4091872159	-2.89608180	FALSE	FALSE
P15880	RPS2	-6.304377e-01	4.019591	-3.833112e+00	7.670160e-03	0.2812306501	-2.89699457	FALSE	FALSE
Q86XN7	PROSER1	-5.104997e-01	4.031404	-3.087747e+00	1.981425e-02	0.4091872159	-2.90350524	FALSE	FALSE
O75688	PPM1B	-4.374108e-01	4.036095	-3.193313e+00	1.723615e-02	0.3910216707	-2.90637374	FALSE	FALSE
P62244	RPS15A	-3.791122e-01	4.043674	-3.958224e+00	6.594708e-03	0.2812306501	-2.91536888	FALSE	FALSE
Q9NXR7	BABAM2	3.313856e-01	4.046580	3.175093e+00	1.765386e-02	0.3961602459	-2.92397498	FALSE	FALSE
O75695	RP2	3.047011e-01	4.048429	3.210168e+00	1.685925e-02	0.3877203454	-2.92812671	FALSE	FALSE
Q9Y478	PRKAB1	-2.959609e-01	4.049905	-3.101586e+00	1.945373e-02	0.4085283175	-2.93153337	FALSE	FALSE
O95707	POP4	-1.014260e+00	3.947273	-3.231712e+00	1.639045e-02	0.3858928228	-2.93303562	FALSE	FALSE
P47974	ZFP36L2	-3.218589e-01	4.048659	-3.064753e+00	2.042930e-02	0.4163559039	-2.93356213	FALSE	FALSE
Q96C00	ZBTB9	-7.113784e-01	4.010239	-3.283350e+00	1.532335e-02	0.3799840289	-2.94914052	FALSE	FALSE
Q96S44	TP53RK	-3.769980e-01	4.044236	-3.045279e+00	2.096628e-02	0.4204077097	-2.95364375	FALSE	FALSE
Q96EL2	MRPS24	-5.591927e-01	4.022266	-3.026549e+00	2.149711e-02	0.4269203226	-2.95578156	FALSE	FALSE
P22695	UQCRC2	2.494776e-01	4.051952	3.321535e+00	1.458284e-02	0.3781632382	-2.98331007	FALSE	FALSE
Q9NWT1	PAK1IP1	-4.267716e-01	4.038120	-3.051687e+00	2.078793e-02	0.4182986796	-2.99045848	FALSE	FALSE
Q9NRX4	PHPT1	4.363552e-01	4.036313	3.088388e+00	1.979740e-02	0.4091872159	-2.99176515	FALSE	FALSE
Q9UKV3	ACIN1	1.268064e-01	4.057327	3.539108e+00	1.104247e-02	0.3250655273	-2.99701328	FALSE	FALSE
P35606	COPB2	1.374068e-01	4.056959	3.587430e+00	1.039111e-02	0.3195810120	-3.00674775	FALSE	FALSE
Q9GZN8	C20orf27	-4.282402e-01	4.037905	-3.230569e+00	1.641495e-02	0.3858928228	-3.01805487	FALSE	FALSE
P08708	RPS17	-3.466597e-01	4.045941	-3.830850e+00	7.691314e-03	0.2812306501	-3.03056076	FALSE	FALSE
Q9Y4U1	MMACHC	-5.627149e-01	4.029305	-3.089720e+00	1.976241e-02	0.4091872159	-3.03610082	FALSE	FALSE
Q13011	ECH1	1.997325e-01	4.054474	3.510505e+00	1.144901e-02	0.3294771327	-3.03912859	FALSE	FALSE
P32121	ARRB2	-2.302465e-01	4.053678	-3.054067e+00	2.072210e-02	0.4182986796	-3.04397141	FALSE	FALSE
Q9BZL6	PRKD2	3.560540e-01	4.047028	2.949550e+00	2.383612e-02	0.4317330802	-3.04619822	FALSE	FALSE
O75390	CS	1.195569e-01	4.057468	3.588791e+00	1.037339e-02	0.3195810120	-3.04785374	FALSE	FALSE
O00221	NFKBIE	5.702961e-01	4.027739	3.118885e+00	1.901300e-02	0.4037892291	-3.05570736	FALSE	FALSE
Q96S19	METTL26	3.204957e-01	4.050016	2.936000e+00	2.427528e-02	0.4323642876	-3.05849304	FALSE	FALSE
Q04760	GLO1	1.839512e-01	4.055246	3.912456e+00	6.967489e-03	0.2812306501	-3.06137020	FALSE	FALSE
P49748	ACADVL	3.501274e-01	4.046774	2.927539e+00	2.455389e-02	0.4331992538	-3.06413008	FALSE	FALSE
Q10713	PMPCA	1.779903e-01	4.055778	3.149441e+00	1.826065e-02	0.4037892291	-3.08907159	FALSE	FALSE
P63272	SUPT4H1	3.182208e-01	4.046958	3.151145e+00	1.821965e-02	0.4037892291	-3.09226995	FALSE	FALSE
P40939	HADHA	2.451688e-01	4.052162	3.277950e+00	1.543133e-02	0.3799840289	-3.09306283	FALSE	FALSE
P20265	POU3F2	3.264718e-01	4.048782	2.895571e+00	2.563787e-02	0.4366746663	-3.09935111	FALSE	FALSE
Q16850	CYP51A1	3.973373e-01	4.041075	2.895473e+00	2.564129e-02	0.4366746663	-3.10478740	FALSE	FALSE
Q9Y2X3	NOP58	-2.920976e-01	4.049342	-3.148479e+00	1.828383e-02	0.4037892291	-3.11416506	FALSE	FALSE
Q13951	CBFB	1.079144e-01	4.057759	3.563676e+00	1.070588e-02	0.3207945269	-3.11776549	FALSE	FALSE
Q14592	ZNF460	-3.938654e-01	4.043466	-2.881489e+00	2.613154e-02	0.4390098144	-3.12230235	FALSE	FALSE
Q9NQG7	HPS4	6.392041e-01	4.014275	2.977866e+00	2.294566e-02	0.4309915244	-3.12829854	FALSE	FALSE
O96020	CCNE2	-8.411150e-01	3.973251	-2.892954e+00	2.572887e-02	0.4369689937	-3.13770236	FALSE	FALSE
Q9NZE8	MRPL35	-4.148375e-01	4.039074	-2.877204e+00	2.628376e-02	0.4403769230	-3.14277575	FALSE	FALSE
Q14739	LBR	2.258574e-01	4.053185	3.517696e+00	1.134529e-02	0.3294771327	-3.14368435	FALSE	FALSE
O60711	LPXN	3.890758e-01	4.040392	3.039460e+00	2.112966e-02	0.4223214497	-3.14430962	FALSE	FALSE
Q92925	SMARCD2	-2.478261e-01	4.052431	-2.990204e+00	2.256887e-02	0.4290156381	-3.14431013	FALSE	FALSE
Q9BRR9	ARHGAP9	-1.136284e+00	3.928806	-3.432914e+00	1.263663e-02	0.3515854750	-3.15049523	FALSE	FALSE
Q99567	NUP88	2.696968e-01	4.050743	3.007333e+00	2.205677e-02	0.4290156381	-3.15788526	FALSE	FALSE
P05423	POLR3D	3.898671e-01	4.040525	2.863693e+00	2.676994e-02	0.4420040786	-3.15903033	FALSE	FALSE
Q96GY3	LIN37	4.594150e-01	4.035404	2.841420e+00	2.759253e-02	0.4469681047	-3.16300946	FALSE	FALSE
Q8IWT0	ZBTB8OS	-5.420051e-01	4.025436	-2.837438e+00	2.774241e-02	0.4474976272	-3.17884719	FALSE	FALSE
Q00325	SLC25A3	1.550043e-01	4.056305	3.921047e+00	6.895777e-03	0.2812306501	-3.18464817	FALSE	FALSE
Q9BRT3	MIEN1	-3.471992e-01	4.045099	-2.990682e+00	2.255442e-02	0.4290156381	-3.19853703	FALSE	FALSE
Q7RTS9	DYM	3.966328e-01	4.044423	2.836215e+00	2.778862e-02	0.4474976272	-3.20188380	FALSE	FALSE
P30405	PPIF	3.231183e-01	4.046651	2.929406e+00	2.449211e-02	0.4331992538	-3.20811434	FALSE	FALSE
P10914	IRF1	-3.947365e-01	4.043187	-2.802604e+00	2.909118e-02	0.4501794555	-3.21021726	FALSE	FALSE
P31948	STIP1	1.349778e-01	4.056983	3.996935e+00	6.296590e-03	0.2812306501	-3.21502556	FALSE	FALSE
P48059	LIMS1	3.765666e-01	4.041027	2.856257e+00	2.704164e-02	0.4442389698	-3.22516420	FALSE	FALSE
Q9NQS7	INCENP	-2.800350e-01	4.052034	-2.786809e+00	2.972563e-02	0.4525177237	-3.22657164	FALSE	FALSE
P09874	PARP1	-1.764955e-01	4.055554	-3.349253e+00	1.406972e-02	0.3723258988	-3.22931377	FALSE	FALSE
Q9BRX5	GINS3	2.049930e-01	4.054411	2.999239e+00	2.229719e-02	0.4290156381	-3.23006333	FALSE	FALSE
P52565	ARHGDIA	-1.914216e-01	4.055070	-4.050536e+00	5.908146e-03	0.2812306501	-3.23250065	FALSE	FALSE
O43681	ASNA1	2.350811e-01	4.052525	3.206404e+00	1.694263e-02	0.3877203454	-3.23384545	FALSE	FALSE
Q8N3J3	C17orf53	8.628842e-01	3.989896	3.415951e+00	1.291380e-02	0.3567653150	-3.23508595	FALSE	FALSE
Q96GQ7	DDX27	-1.553441e-01	4.056529	-3.110174e+00	1.923357e-02	0.4066526098	-3.23616394	FALSE	FALSE
Q96BW5	PTER	3.115058e-01	4.048431	2.803459e+00	2.905725e-02	0.4501794555	-3.23632901	FALSE	FALSE
Q01167	FOXK2	2.277366e-01	4.052970	2.981464e+00	2.283509e-02	0.4309915244	-3.23734871	FALSE	FALSE
P07686	HEXB	2.934569e-01	4.048738	2.862765e+00	2.680368e-02	0.4420040786	-3.24023231	FALSE	FALSE
Q9HD45	TM9SF3	3.719595e-01	4.041761	2.960832e+00	2.347695e-02	0.4317330802	-3.24060736	FALSE	FALSE
Q9NZM4	BICRA	5.543705e-01	4.019462	2.938632e+00	2.418928e-02	0.4320706565	-3.24238264	FALSE	FALSE
P48454	PPP3CC	3.631687e-01	4.047145	2.778438e+00	3.006782e-02	0.4536446223	-3.24862196	FALSE	FALSE
Q8N490	PNKD	-4.447131e-01	4.035145	-2.826052e+00	2.817581e-02	0.4501794555	-3.24934657	FALSE	FALSE
Q9P0L0	VAPA	3.763950e-01	4.041480	2.947314e+00	2.390799e-02	0.4317330802	-3.25193237	FALSE	FALSE
Q13084	MRPL28	-3.656092e-01	4.043523	-2.786093e+00	2.975474e-02	0.4525177237	-3.25342005	FALSE	FALSE
P07954	FH	1.261272e-01	4.057221	3.500283e+00	1.159825e-02	0.3322337438	-3.25700063	FALSE	FALSE
P22087	FBL	-5.504942e-01	4.026688	-3.391366e+00	1.332737e-02	0.3649467415	-3.26000338	FALSE	FALSE
Q8IY67	RAVER1	2.696586e-01	4.050424	3.291730e+00	1.515741e-02	0.3799840289	-3.26027263	FALSE	FALSE
O75352	MPDU1	6.541130e-01	4.009520	2.784668e+00	2.981275e-02	0.4525177237	-3.26291191	FALSE	FALSE
P62495	ETF1	-1.150863e-01	4.057606	-3.348906e+00	1.407603e-02	0.3723258988	-3.26328304	FALSE	FALSE
Q8WYB5	KAT6B	-3.871066e-01	4.040313	-2.795736e+00	2.936526e-02	0.4518179934	-3.26871523	FALSE	FALSE
Q96P11	NSUN5	-4.184576e-01	4.038258	-2.760856e+00	3.080029e-02	0.4558443095	-3.27083903	FALSE	FALSE
P02792	FTL	5.604042e-01	4.019286	2.754872e+00	3.105388e-02	0.4585057872	-3.27571957	FALSE	FALSE
P46940	IQGAP1	-1.405506e-01	4.057016	-3.124963e+00	1.886073e-02	0.4037892291	-3.27597580	FALSE	FALSE
Q6PKG0	LARP1	-2.594681e-01	4.051141	-3.106973e+00	1.931531e-02	0.4069965838	-3.27996168	FALSE	FALSE
Q13952	NFYC	3.121593e-01	4.046866	3.081577e+00	1.997729e-02	0.4111882786	-3.28118924	FALSE	FALSE
Q9NRZ9	HELLS	-1.745435e-01	4.055907	-2.971192e+00	2.315226e-02	0.4309915244	-3.28206430	FALSE	FALSE
P61758	VBP1	1.098496e-01	4.057769	3.276230e+00	1.546589e-02	0.3799840289	-3.28258593	FALSE	FALSE
Q9UBU8	MORF4L1	-2.967890e-01	4.048216	-2.939603e+00	2.415765e-02	0.4320706565	-3.28347564	FALSE	FALSE
O95249	GOSR1	2.825869e-01	4.050077	2.799870e+00	2.919998e-02	0.4503897638	-3.28590864	FALSE	FALSE
Q00536	CDK16	-8.445912e-01	3.980957	-2.995010e+00	2.242390e-02	0.4290156381	-3.28920023	FALSE	FALSE
P52294	KPNA1	2.499811e-01	4.051606	2.919852e+00	2.481000e-02	0.4331992538	-3.28994248	FALSE	FALSE
P08237	PFKM	-1.509906e-01	4.056473	-3.228875e+00	1.645135e-02	0.3858928228	-3.29066373	FALSE	FALSE
P49761	CLK3	4.036756e-01	4.040844	2.719891e+00	3.258133e-02	0.4671987930	-3.29214945	FALSE	FALSE
Q9P2X0	DPM3	1.241870e+00	3.864186	2.778703e+00	3.005694e-02	0.4536446223	-3.30307468	FALSE	FALSE
Q12904	AIMP1	1.549395e-01	4.056302	3.242206e+00	1.616722e-02	0.3858928228	-3.30387472	FALSE	FALSE
Q9ULW3	ABT1	-3.439423e-01	4.045355	-2.731745e+00	3.205498e-02	0.4642849570	-3.31333917	FALSE	FALSE
Q9HAF1	MEAF6	6.570968e-01	4.004824	3.012516e+00	2.190429e-02	0.4290156381	-3.31642692	FALSE	FALSE
O00299	CLIC1	2.151585e-01	4.053729	3.689124e+00	9.153725e-03	0.3102922489	-3.31799923	FALSE	FALSE
P08574	CYC1	2.430602e-01	4.052070	2.973968e+00	2.306607e-02	0.4309915244	-3.31821797	FALSE	FALSE
O43447	PPIH	1.760200e-01	4.055447	3.305976e+00	1.487977e-02	0.3792938363	-3.31946601	FALSE	FALSE
P13995	MTHFD2	4.892838e-01	4.028761	2.948306e+00	2.387608e-02	0.4317330802	-3.32073263	FALSE	FALSE
Q96G21	IMP4	-2.494408e-01	4.051735	-2.881542e+00	2.612965e-02	0.4390098144	-3.32542536	FALSE	FALSE
O94817	ATG12	-3.852091e-01	4.042956	-2.687973e+00	3.404458e-02	0.4733188343	-3.32701758	FALSE	FALSE
Q6DKI1	RPL7L1	-6.558242e-01	4.014474	-2.853110e+00	2.715747e-02	0.4442389698	-3.32907689	FALSE	FALSE
O95147	DUSP14	-5.491792e-01	4.023440	-2.708219e+00	3.310853e-02	0.4709442655	-3.33735558	FALSE	FALSE
Q9UKL3	CASP8AP2	-7.083812e-01	4.005571	-2.819600e+00	2.842456e-02	0.4501794555	-3.33910706	FALSE	FALSE
Q96DA2	RAB39B	-5.481930e-01	4.024837	-2.708813e+00	3.308150e-02	0.4709442655	-3.34504722	FALSE	FALSE
P30046	DDT	-2.370994e-01	4.052347	-3.364318e+00	1.379912e-02	0.3705865630	-3.34603526	FALSE	FALSE
Q9BRP1	PDCD2L	2.819705e-01	4.051318	2.679953e+00	3.442313e-02	0.4736278130	-3.34709803	FALSE	FALSE
P09668	CTSH	3.857524e-01	4.041369	2.672989e+00	3.475539e-02	0.4749014699	-3.34988947	FALSE	FALSE
Q08AF3	SLFN5	2.632707e-01	4.052617	2.673119e+00	3.474915e-02	0.4749014699	-3.35630826	FALSE	FALSE
Q9UK99	FBXO3	-6.214975e-01	4.028408	-3.006778e+00	2.207317e-02	0.4290156381	-3.35736725	FALSE	FALSE
Q9BR76	CORO1B	2.504318e-01	4.052395	2.730325e+00	3.211752e-02	0.4642849570	-3.35751301	FALSE	FALSE
Q9NTZ6	RBM12	1.556296e-01	4.056204	3.233323e+00	1.635595e-02	0.3858928228	-3.35985120	FALSE	FALSE
Q9NVT9	ARMC1	-3.097115e-01	4.047063	-2.901814e+00	2.542225e-02	0.4353296932	-3.36224380	FALSE	FALSE
O43561	LAT	-7.554968e-01	3.995880	-2.820704e+00	2.838184e-02	0.4501794555	-3.36267107	FALSE	FALSE
Q15526	SURF1	3.777349e-01	4.042536	2.661878e+00	3.529259e-02	0.4749014699	-3.36391807	FALSE	FALSE
P67936	TPM4	-2.285646e-01	4.052827	-3.291299e+00	1.516590e-02	0.3799840289	-3.36928507	FALSE	FALSE
Q9H8U3	ZFAND3	1.162168e+00	3.890386	2.783815e+00	2.984753e-02	0.4525177237	-3.36972139	FALSE	FALSE
Q9HCG8	CWC22	-3.757714e-01	4.043637	-2.648868e+00	3.593277e-02	0.4762432623	-3.37676530	FALSE	FALSE
Q8WVM8	SCFD1	2.640227e-01	4.050596	2.840903e+00	2.761193e-02	0.4469681047	-3.37727197	FALSE	FALSE
Q9H0U9	TSPYL1	-3.640148e-01	4.044987	-2.641193e+00	3.631616e-02	0.4772542690	-3.37787038	FALSE	FALSE
Q99081	TCF12	3.017411e-01	4.047639	2.912529e+00	2.505660e-02	0.4333517991	-3.37863200	FALSE	FALSE
Q9Y375	NDUFAF1	-2.909390e-01	4.050406	-2.659521e+00	3.540765e-02	0.4749014699	-3.38530519	FALSE	FALSE
P68036	UBE2L3	2.814225e-01	4.049765	3.538952e+00	1.104465e-02	0.3250655273	-3.38709766	FALSE	FALSE
P29558	RBMS1	3.151603e-01	4.047431	2.689813e+00	3.395837e-02	0.4732852928	-3.38908589	FALSE	FALSE
Q9UQR1	ZNF148	-2.446923e-01	4.053589	-2.659988e+00	3.538484e-02	0.4749014699	-3.38984689	FALSE	FALSE
Q9H9A7	RMI1	2.874077e-01	4.050612	2.646188e+00	3.606613e-02	0.4769118892	-3.39010646	FALSE	FALSE
Q9NPG3	UBN1	-5.338006e-01	4.034080	-2.791341e+00	2.954212e-02	0.4525177237	-3.40004365	FALSE	FALSE
P14550	AKR1A1	1.309645e-01	4.057148	3.118084e+00	1.903318e-02	0.4037892291	-3.41398528	FALSE	FALSE
P26639	TARS1	1.176693e-01	4.057440	3.312615e+00	1.475228e-02	0.3792938363	-3.41629672	FALSE	FALSE
P15336	ATF2	3.605882e-01	4.043331	2.624692e+00	3.715513e-02	0.4841851463	-3.42155528	FALSE	FALSE
Q9UPN6	SCAF8	1.678327e-01	4.056253	2.807732e+00	2.888832e-02	0.4501794555	-3.42371203	FALSE	FALSE
P50914	RPL14	-3.063316e-01	4.048015	-3.285096e+00	1.528860e-02	0.3799840289	-3.42426684	FALSE	FALSE
P61619	SEC61A1	2.403672e-01	4.052327	2.772647e+00	3.030702e-02	0.4548434082	-3.42914084	FALSE	FALSE
Q8IUE6	HIST2H2AB	-4.702168e-01	4.037186	-4.401452e+00	3.935938e-03	0.2605018315	-3.42937153	FALSE	FALSE
O00165	HAX1	-4.199205e-01	4.036870	-2.607215e+00	3.806605e-02	0.4884341078	-3.43164564	FALSE	FALSE
Q8NBX0	SCCPDH	2.285630e-01	4.052663	2.968777e+00	2.322750e-02	0.4309915244	-3.43487320	FALSE	FALSE
O96006	ZBED1	-4.684995e-01	4.038172	-2.662167e+00	3.527848e-02	0.4749014699	-3.43564160	FALSE	FALSE
Q9BY77	POLDIP3	-1.514258e-01	4.056780	-2.864016e+00	2.675822e-02	0.4420040786	-3.43632380	FALSE	FALSE
P33527	ABCC1	2.850640e-01	4.051492	2.587758e+00	3.910788e-02	0.4903862523	-3.43926408	FALSE	FALSE
P07602	PSAP	-2.305466e-01	4.052581	-3.194236e+00	1.721528e-02	0.3910216707	-3.44025685	FALSE	FALSE
P09488	GSTM1	-1.132724e-01	4.057820	-3.004079e+00	2.215310e-02	0.4290156381	-3.44160822	FALSE	FALSE
O75449	KATNA1	2.284905e-01	4.054003	2.635349e+00	3.661099e-02	0.4801137657	-3.44756293	FALSE	FALSE
O95625	ZBTB11	-3.815934e-01	4.045353	-2.594198e+00	3.875979e-02	0.4895404529	-3.44800250	FALSE	FALSE
Q8TAT6	NPLOC4	2.828065e-01	4.048972	2.924977e+00	2.463891e-02	0.4331992538	-3.45272782	FALSE	FALSE
Q92947	GCDH	2.314525e-01	4.052500	2.802032e+00	2.911392e-02	0.4501794555	-3.45334733	FALSE	FALSE
Q96AG3	SLC25A46	7.091272e-01	3.997815	2.606561e+00	3.810058e-02	0.4884341078	-3.45501048	FALSE	FALSE
Q96EB6	SIRT1	3.402018e-01	4.046144	2.574379e+00	3.984163e-02	0.4943283584	-3.45566055	FALSE	FALSE
P03915	MT-ND5	-3.721304e-01	4.043575	-2.574371e+00	3.984210e-02	0.4943283584	-3.45674969	FALSE	FALSE
Q96MY1	NOL4L	6.332649e-01	4.020302	2.828797e+00	2.807066e-02	0.4501794555	-3.46048246	FALSE	FALSE
Q9C035	TRIM5	-4.405536e-01	4.037896	-2.569748e+00	4.009902e-02	0.4965249329	-3.46100600	FALSE	FALSE
O43318	MAP3K7	-3.031901e-01	4.050586	-2.562536e+00	4.050327e-02	0.4993347802	-3.46333447	FALSE	FALSE
Q15369	ELOC	-3.712736e-01	4.040775	-2.887527e+00	2.591864e-02	0.4377996598	-3.46356721	FALSE	FALSE
Q16666	IFI16	-3.673247e-01	4.041113	-2.907221e+00	2.523703e-02	0.4333517991	-3.46740874	FALSE	FALSE
Q6DD87	ZNF787	-4.407862e-01	4.040856	-2.596064e+00	3.865950e-02	0.4895404529	-3.47561423	FALSE	FALSE
P17098	ZNF8	3.961594e-01	4.044371	2.579088e+00	3.958175e-02	0.4940565395	-3.47780572	FALSE	FALSE
Q99808	SLC29A1	2.714305e-01	4.051206	2.585911e+00	3.920835e-02	0.4903862523	-3.47799757	FALSE	FALSE
Q96AA3	RFT1	4.030166e-01	4.039412	2.543942e+00	4.156537e-02	0.5003599140	-3.48463936	FALSE	FALSE
Q9C0B5	ZDHHC5	5.045065e-01	4.029098	2.561407e+00	4.056693e-02	0.4993347802	-3.49082594	FALSE	FALSE
P12235	SLC25A4	-1.636971e-01	4.055828	-3.152320e+00	1.819143e-02	0.4037892291	-3.49477339	FALSE	FALSE
Q9NV31	IMP3	-4.025699e-01	4.038073	-2.654908e+00	3.563403e-02	0.4753243593	-3.49768813	FALSE	FALSE
Q9Y6K1	DNMT3A	-2.936847e-01	4.050011	-2.544819e+00	4.151460e-02	0.5003599140	-3.49982244	FALSE	FALSE
Q92522	H1FX	1.939569e-01	4.054680	2.812174e+00	2.871383e-02	0.4501794555	-3.50040880	FALSE	FALSE
Q9BZM5	ULBP2	-6.004119e-01	4.024435	-2.734114e+00	3.195086e-02	0.4640340500	-3.50076796	FALSE	FALSE
Q9Y3B8	REXO2	2.753815e-01	4.049443	2.747727e+00	3.135957e-02	0.4616851984	-3.50352432	FALSE	FALSE
Q06265	EXOSC9	-2.871796e-01	4.048443	-2.914227e+00	2.499921e-02	0.4333517991	-3.50677397	FALSE	FALSE
Q08257	CRYZ	1.322060e-01	4.057208	2.922517e+00	2.472086e-02	0.4331992538	-3.50765942	FALSE	FALSE
Q68DK7	MSL1	3.932808e-01	4.038939	2.585902e+00	3.920881e-02	0.4903862523	-3.51314757	FALSE	FALSE
O60613	SELENOF	5.134486e-01	4.023510	2.537947e+00	4.191402e-02	0.5003599140	-3.51436514	FALSE	FALSE
P28799	GRN	5.081781e-01	4.031138	2.561811e+00	4.054413e-02	0.4993347802	-3.52090106	FALSE	FALSE
Q9UGV2	NDRG3	-1.867173e-01	4.055293	-2.724250e+00	3.238670e-02	0.4660086248	-3.52090480	FALSE	FALSE
O00151	PDLIM1	2.318142e-01	4.052516	2.740224e+00	3.168402e-02	0.4631707218	-3.52337655	FALSE	FALSE
Q6ZSR9	Q6ZSR9	-4.262667e-01	4.035163	-2.488559e+00	4.490538e-02	0.5100940873	-3.54605213	FALSE	FALSE
O95295	SNAPIN	5.013221e-01	4.024417	2.654970e+00	3.563099e-02	0.4753243593	-3.55416943	FALSE	FALSE
P78316	NOP14	-2.289345e-01	4.054096	-2.533528e+00	4.217293e-02	0.5006341456	-3.55472944	FALSE	FALSE
Q9NZZ3	CHMP5	2.874746e-01	4.048487	2.695717e+00	3.368328e-02	0.4732852928	-3.55505175	FALSE	FALSE
Q86WQ0	NR2C2AP	-3.370192e-01	4.045843	-2.485751e+00	4.508200e-02	0.5100940873	-3.55822926	FALSE	FALSE
Q9BTX7	TTPAL	3.656081e-01	4.046369	2.484021e+00	4.519123e-02	0.5100940873	-3.56036044	FALSE	FALSE
Q96IY1	NSL1	2.532735e-01	4.051827	2.552257e+00	4.108685e-02	0.5003599140	-3.56109372	FALSE	FALSE
P17542	TAL1	-5.045795e-01	4.031484	-2.512771e+00	4.341188e-02	0.5053338061	-3.56223308	FALSE	FALSE
P28072	PSMB6	1.341900e-01	4.056874	3.433236e+00	1.263143e-02	0.3515854750	-3.56359143	FALSE	FALSE
P26599	PTBP1	2.389683e-01	4.052323	3.598933e+00	1.024234e-02	0.3195810120	-3.57949085	FALSE	FALSE
P09972	ALDOC	2.294544e-01	4.052440	3.130185e+00	1.873094e-02	0.4037892291	-3.58757575	FALSE	FALSE
Q8TD31	CCHCR1	8.068200e-01	3.983083	2.667629e+00	3.501343e-02	0.4749014699	-3.58798020	FALSE	FALSE
Q8NBN3	TMEM87A	5.426797e-01	4.019971	2.441250e+00	4.798045e-02	0.5176067343	-3.59135501	FALSE	FALSE
Q15418	RPS6KA1	-4.404311e-01	4.040071	-2.485599e+00	4.509162e-02	0.5100940873	-3.59350831	FALSE	FALSE
O75386	TULP3	-4.566032e-01	4.037861	-2.476650e+00	4.565958e-02	0.5104161764	-3.60724798	FALSE	FALSE
Q12815	TROAP	3.904271e-01	4.041092	2.423479e+00	4.919161e-02	0.5176067343	-3.60935245	FALSE	FALSE
Q9NU23	LYRM2	-6.543143e-01	4.007630	-2.509368e+00	4.361862e-02	0.5067912586	-3.61938613	FALSE	FALSE
Q8N3D4	EHBP1L1	-6.053973e-01	4.004671	-2.416401e+00	4.968281e-02	0.5177409963	-3.61982415	FALSE	FALSE
Q9BXM9	FSD1L	7.537328e-01	4.001062	2.762241e+00	3.074188e-02	0.4558443095	-3.62520284	FALSE	FALSE
Q15800	MSMO1	2.939931e-01	4.049937	2.419567e+00	4.946242e-02	0.5176067343	-3.62553613	FALSE	FALSE
P21399	ACO1	1.685415e-01	4.055648	2.775956e+00	3.017008e-02	0.4540853215	-3.62655887	FALSE	FALSE
Q13033	STRN3	2.305238e-01	4.053290	2.505100e+00	4.387937e-02	0.5079026298	-3.62666032	FALSE	FALSE
Q8WVC6	DCAKD	3.457324e-01	4.044826	2.421476e+00	4.933006e-02	0.5176067343	-3.62731612	FALSE	FALSE
Q12906	ILF3	-1.061559e-01	4.057662	-3.535953e+00	1.108653e-02	0.3250655273	-3.62810774	FALSE	FALSE
Q7L5N1	COPS6	-2.333241e-01	4.052015	-2.766949e+00	3.054434e-02	0.4548434082	-3.62826571	FALSE	FALSE
Q8N2K0	ABHD12	3.538605e-01	4.043187	2.436609e+00	4.829375e-02	0.5176067343	-3.63012944	FALSE	FALSE
P36871	PGM1	1.381573e-01	4.057056	2.765946e+00	3.058632e-02	0.4548434082	-3.63088763	FALSE	FALSE
Q9BUB5	MKNK1	-7.665907e-01	3.993526	-2.593440e+00	3.880057e-02	0.4895404529	-3.63447399	FALSE	FALSE
Q96BN2	TADA1	-6.327097e-01	4.009383	-2.440150e+00	4.805452e-02	0.5176067343	-3.63761460	FALSE	FALSE
O75489	NDUFS3	1.703043e-01	4.055610	2.803530e+00	2.905445e-02	0.4501794555	-3.64389226	FALSE	FALSE
P21912	SDHB	1.681976e-01	4.055535	2.969275e+00	2.321197e-02	0.4309915244	-3.64659917	FALSE	FALSE
Q92966	SNAPC3	-7.859899e-01	3.985984	-2.478590e+00	4.553583e-02	0.5100940873	-3.64720820	FALSE	FALSE
P04234	CD3D	-2.157816e-01	4.053101	-2.949568e+00	2.383554e-02	0.4317330802	-3.65076967	FALSE	FALSE
Q9BWK5	CYREN	-5.331278e-01	4.021582	-2.389763e+00	5.157756e-02	0.5221133127	-3.65333338	FALSE	FALSE
O15027	SEC16A	1.586458e-01	4.056617	2.600148e+00	3.844102e-02	0.4895404529	-3.66027832	FALSE	FALSE
P01130	LDLR	3.216018e-01	4.046738	2.389831e+00	5.157261e-02	0.5221133127	-3.66307072	FALSE	FALSE
Q9NRX2	MRPL17	2.414211e-01	4.051208	2.650049e+00	3.587416e-02	0.4762432623	-3.66500326	FALSE	FALSE
Q9P1U1	ACTR3B	6.998700e-01	3.999505	2.555294e+00	4.091348e-02	0.5003599140	-3.66573331	FALSE	FALSE
O95793	STAU1	-2.281758e-01	4.052665	-2.693052e+00	3.380719e-02	0.4732852928	-3.66590103	FALSE	FALSE
Q9Y639	NPTN	4.246677e-01	4.033969	2.453491e+00	4.716430e-02	0.5146756969	-3.66768154	FALSE	FALSE
Q9H115	NAPB	-6.907366e-01	4.009386	-2.608448e+00	3.800104e-02	0.4884341078	-3.67044718	FALSE	FALSE
Q9BSL1	UBAC1	4.424971e-01	4.032628	2.356404e+00	5.405661e-02	0.5325132498	-3.67914749	FALSE	FALSE
O60524	NEMF	-3.896378e-01	4.043455	-2.366964e+00	5.325876e-02	0.5288393105	-3.67924978	FALSE	FALSE
Q6P4Q7	CNNM4	8.802540e-01	3.944768	2.357599e+00	5.396568e-02	0.5324613685	-3.68082930	FALSE	FALSE
P42336	PIK3CA	-5.078819e-01	4.030604	-2.415794e+00	4.972512e-02	0.5177409963	-3.68084921	FALSE	FALSE
Q16875	PFKFB3	-4.082710e-01	4.044256	-2.398331e+00	5.096004e-02	0.5201438620	-3.68272247	FALSE	FALSE
Q8IXM6	NRM	7.019749e-01	3.994551	2.384555e+00	5.195666e-02	0.5242899385	-3.68481778	FALSE	FALSE
P81877	SSBP2	3.563170e-01	4.041838	2.746375e+00	3.141777e-02	0.4616851984	-3.68628651	FALSE	FALSE
P58317	ZNF121	-7.997014e-01	3.994931	-2.686515e+00	3.411307e-02	0.4733188343	-3.68942322	FALSE	FALSE
Q9HD34	LYRM4	2.448406e-01	4.051635	2.520987e+00	4.291702e-02	0.5023958539	-3.69014866	FALSE	FALSE
P52298	NCBP2	3.991486e-01	4.038483	2.966238e+00	2.330693e-02	0.4311782720	-3.69062615	FALSE	FALSE
Q96AQ6	PBXIP1	5.648820e-01	4.020591	2.398575e+00	5.094257e-02	0.5201438620	-3.69080929	FALSE	FALSE
P21675	TAF1	-3.893804e-01	4.039761	-2.343503e+00	5.504817e-02	0.5355436230	-3.69396874	FALSE	FALSE
Q9HAV7	GRPEL1	1.479648e-01	4.056297	3.133567e+00	1.864741e-02	0.4037892291	-3.70079825	FALSE	FALSE
Q9Y484	WDR45	4.971748e-01	4.030415	2.369846e+00	5.304319e-02	0.5288393105	-3.70252447	FALSE	FALSE
P42331	ARHGAP25	1.940327e-01	4.055681	2.431755e+00	4.862362e-02	0.5176067343	-3.70267889	FALSE	FALSE
O43427	FIBP	-3.112368e-01	4.046069	-2.491095e+00	4.474646e-02	0.5100940873	-3.70325796	FALSE	FALSE
A8CG34	POM121C	2.227627e-01	4.053335	2.479423e+00	4.548279e-02	0.5100940873	-3.70410412	FALSE	FALSE
Q9NV56	MRGBP	2.471016e-01	4.052074	2.412536e+00	4.995312e-02	0.5178797429	-3.70614716	FALSE	FALSE
Q96GS4	BORCS6	4.172690e-01	4.032947	2.368525e+00	5.314188e-02	0.5288393105	-3.70848900	FALSE	FALSE
Q15785	TOMM34	1.560709e-01	4.056209	2.739051e+00	3.173507e-02	0.4631707218	-3.70850748	FALSE	FALSE
Q5QJ74	TBCEL	4.480271e-01	4.037949	2.366592e+00	5.328667e-02	0.5288393105	-3.70863141	FALSE	FALSE
Q9C086	INO80B	-4.115077e-01	4.043648	-2.365819e+00	5.334471e-02	0.5288393105	-3.70925808	FALSE	FALSE
Q86VP1	TAX1BP1	-2.739968e-01	4.052059	-2.336585e+00	5.558754e-02	0.5355436230	-3.70987313	FALSE	FALSE
Q13595	TRA2A	1.918503e-01	4.054420	3.029735e+00	2.140580e-02	0.4264693720	-3.71028014	FALSE	FALSE
Q5VVJ2	MYSM1	-4.823069e-01	4.035802	-2.392253e+00	5.139729e-02	0.5221133127	-3.71345149	FALSE	FALSE
O15145	ARPC3	2.951485e-01	4.048383	3.239099e+00	1.623297e-02	0.3858928228	-3.71345182	FALSE	FALSE
Q6ZUM4	ARHGAP27	-3.530490e-01	4.044476	-2.326434e+00	5.638896e-02	0.5367745342	-3.71995448	FALSE	FALSE
Q8TD55	PLEKHO2	-4.199091e-01	4.045194	-2.390897e+00	5.149536e-02	0.5221133127	-3.72148515	FALSE	FALSE
O60341	KDM1A	1.926015e-01	4.054378	2.735476e+00	3.189118e-02	0.4640340500	-3.72437629	FALSE	FALSE
Q96JM7	L3MBTL3	-2.021224e-01	4.054361	-2.503795e+00	4.395940e-02	0.5079026298	-3.72837118	FALSE	FALSE
P21266	GSTM3	1.631468e-01	4.055877	2.696528e+00	3.364571e-02	0.4732852928	-3.74040072	FALSE	FALSE
Q9NRL2	BAZ1A	-2.480679e-01	4.051777	-2.407261e+00	5.032466e-02	0.5187696595	-3.74359178	FALSE	FALSE
Q9H2K8	TAOK3	-3.538746e-01	4.041701	-2.425822e+00	4.903013e-02	0.5176067343	-3.74380577	FALSE	FALSE
P30038	ALDH4A1	2.432031e-01	4.053034	2.338538e+00	5.543473e-02	0.5355436230	-3.74742239	FALSE	FALSE
P62424	RPL7A	-2.275374e-01	4.052798	-3.205924e+00	1.695331e-02	0.3877203454	-3.74742290	FALSE	FALSE
Q9BYD6	MRPL1	-1.943003e-01	4.054632	-2.540131e+00	4.178663e-02	0.5003599140	-3.75018596	FALSE	FALSE
Q8IXT5	RBM12B	1.901261e-01	4.055216	2.458102e+00	4.686064e-02	0.5146756969	-3.75395208	FALSE	FALSE
Q96LD8	SENP8	4.113390e-01	4.038807	2.283719e+00	5.989408e-02	0.5454151148	-3.75447678	FALSE	FALSE
P30291	WEE1	-3.277432e-01	4.046190	-2.294717e+00	5.897070e-02	0.5432350504	-3.75816336	FALSE	FALSE
Q9NRX5	SERINC1	-4.878305e-01	4.034594	-2.338450e+00	5.544159e-02	0.5355436230	-3.75886740	FALSE	FALSE
P80303	NUCB2	-3.237654e-01	4.045001	-2.427732e+00	4.889888e-02	0.5176067343	-3.76195780	FALSE	FALSE
Q8IU81	IRF2BP1	2.548232e-01	4.050634	2.460624e+00	4.669542e-02	0.5146756969	-3.76610585	FALSE	FALSE
Q8WUM4	PDCD6IP	1.027515e-01	4.057814	2.959303e+00	2.352530e-02	0.4317330802	-3.76750010	FALSE	FALSE
Q9UG22	GIMAP2	-3.833125e-01	4.047218	-2.300531e+00	5.848844e-02	0.5424456484	-3.77367239	FALSE	FALSE
Q9UH99	SUN2	-2.913292e-01	4.049989	-2.278572e+00	6.033130e-02	0.5454151148	-3.77486142	FALSE	FALSE
Q9BY43	CHMP4A	-2.529508e-01	4.050649	-2.658665e+00	3.544953e-02	0.4749014699	-3.77588876	FALSE	FALSE
O95486	SEC24A	2.259609e-01	4.052943	2.421753e+00	4.931089e-02	0.5176067343	-3.77684993	FALSE	FALSE
O75164	KDM4A	2.578201e-01	4.051631	2.313457e+00	5.743087e-02	0.5414410397	-3.77917929	FALSE	FALSE
P0C0S5	H2AZ1	-4.325282e-01	4.039053	-4.145571e+00	5.283058e-03	0.2812306501	-3.78187784	FALSE	FALSE
Q53HC9	EIPR1	2.410463e-01	4.051799	2.414088e+00	4.984439e-02	0.5178797429	-3.78217021	FALSE	FALSE
A4D1P6	WDR91	3.648915e-01	4.044263	2.248391e+00	6.296211e-02	0.5543519578	-3.78983886	FALSE	FALSE
P61966	AP1S1	-2.111916e-01	4.053545	-2.485054e+00	4.512597e-02	0.5100940873	-3.79226468	FALSE	FALSE
P49327	FASN	9.071009e-02	4.058070	3.015817e+00	2.180777e-02	0.4290156381	-3.79359452	FALSE	FALSE
Q13614	MTMR2	-3.963745e-01	4.039507	-2.244696e+00	6.329217e-02	0.5556838261	-3.79604266	FALSE	FALSE
P62906	RPL10A	-2.204412e-01	4.053255	-3.355587e+00	1.395525e-02	0.3722998108	-3.79618667	FALSE	FALSE
O75486	SUPT3H	-4.614531e-01	4.036132	-2.273116e+00	6.079841e-02	0.5454151148	-3.80515656	FALSE	FALSE
Q8TBF4	ZCRB1	-2.602050e-01	4.051233	-2.303184e+00	5.826978e-02	0.5414410397	-3.80920265	FALSE	FALSE
P78549	NTHL1	-5.177941e-01	4.024256	-2.230866e+00	6.454338e-02	0.5587766796	-3.80993152	FALSE	FALSE
Q9P1Y6	PHRF1	1.986001e-01	4.054550	2.422280e+00	4.927441e-02	0.5176067343	-3.81070908	FALSE	FALSE
Q9H2M9	RAB3GAP2	2.455969e-01	4.051223	2.454663e+00	4.708690e-02	0.5146756969	-3.81387422	FALSE	FALSE
Q9Y4L1	HYOU1	1.032754e-01	4.057736	2.994861e+00	2.242840e-02	0.4290156381	-3.81597190	FALSE	FALSE
O14880	MGST3	5.451324e-01	4.014955	2.342977e+00	5.508894e-02	0.5355436230	-3.81746228	FALSE	FALSE
P14923	JUP	6.267442e-01	4.017893	2.408454e+00	5.024033e-02	0.5187606404	-3.81937656	FALSE	FALSE
Q9UBL0	ARPP21	-3.872462e-01	4.045535	-2.239813e+00	6.373104e-02	0.5571630950	-3.82422749	FALSE	FALSE
P12955	PEPD	2.391416e-01	4.050976	2.601952e+00	3.834493e-02	0.4895404529	-3.82459789	FALSE	FALSE
Q9BZV1	UBXN6	2.285731e-01	4.053746	2.276370e+00	6.051944e-02	0.5454151148	-3.82911542	FALSE	FALSE
Q9NRN9	METTL5	-2.678759e-01	4.050054	-2.328454e+00	5.622858e-02	0.5367745342	-3.83000508	FALSE	FALSE
Q6P1N0	CC2D1A	2.148610e-01	4.054194	2.309080e+00	5.778682e-02	0.5414410397	-3.83417303	FALSE	FALSE
Q8IY17	PNPLA6	-5.948906e-01	3.999639	-2.209075e+00	6.656654e-02	0.5650035935	-3.83493671	FALSE	FALSE
P78406	RAE1	2.231159e-01	4.052583	2.863033e+00	2.679392e-02	0.4420040786	-3.83709421	FALSE	FALSE
P20701	ITGAL	2.995253e-01	4.048124	2.231007e+00	6.453051e-02	0.5587766796	-3.83727187	FALSE	FALSE
P48960	CD97	5.237313e-01	4.031031	2.304428e+00	5.816757e-02	0.5414410397	-3.84266316	FALSE	FALSE
O00562	PITPNM1	9.362102e-01	3.956569	2.531654e+00	4.228329e-02	0.5006341456	-3.84269072	FALSE	FALSE
Q96Q89	KIF20B	-2.971784e-01	4.049937	-2.203234e+00	6.711975e-02	0.5650035935	-3.84316801	FALSE	FALSE
Q6P1L5	FAM117B	-1.802536e-01	4.055581	-2.411337e+00	5.003731e-02	0.5178797429	-3.84401427	FALSE	FALSE
Q13322	GRB10	6.379525e-01	4.007606	2.271656e+00	6.092402e-02	0.5456825978	-3.84496032	FALSE	FALSE
Q05932	FPGS	-4.033211e-01	4.036432	-2.221244e+00	6.542889e-02	0.5625255305	-3.84536433	FALSE	FALSE
Q86YS7	C2CD5	1.678942e-01	4.056464	2.366309e+00	5.330788e-02	0.5288393105	-3.84664195	FALSE	FALSE
Q9Y4C8	RBM19	-2.863281e-01	4.048947	-2.280064e+00	6.020425e-02	0.5454151148	-3.84892493	FALSE	FALSE
Q96AJ9	VTI1A	-3.444502e-01	4.042011	-2.360226e+00	5.376641e-02	0.5313386858	-3.84959568	FALSE	FALSE
P62318	SNRPD3	-4.183790e-01	4.038774	-3.287427e+00	1.524237e-02	0.3799840289	-3.85023449	FALSE	FALSE
P09110	ACAA1	3.838313e-01	4.037757	2.475437e+00	4.573710e-02	0.5104161764	-3.85426858	FALSE	FALSE
P08236	GUSB	2.401573e-01	4.052188	2.294987e+00	5.894817e-02	0.5432350504	-3.85604381	FALSE	FALSE
P00966	ASS1	1.812445e-01	4.054851	2.994440e+00	2.244105e-02	0.4290156381	-3.85825381	FALSE	FALSE
Q53QZ3	ARHGAP15	-1.437712e-01	4.056978	-2.487728e+00	4.495759e-02	0.5100940873	-3.85992758	FALSE	FALSE
O00231	PSMD11	1.970010e-01	4.054009	2.915612e+00	2.495245e-02	0.4333517991	-3.86385852	FALSE	FALSE
Q8N5M1	ATPAF2	-3.358817e-01	4.044558	-2.191515e+00	6.824396e-02	0.5663610970	-3.86421365	FALSE	FALSE
P35914	HMGCL	3.483998e-01	4.041655	2.305958e+00	5.804200e-02	0.5414410397	-3.86596059	FALSE	FALSE
Q9NQA3	WASH6P	-1.998218e-01	4.054872	-2.296657e+00	5.880931e-02	0.5432350504	-3.88084449	FALSE	FALSE
O60645	EXOC3	2.960834e-01	4.046889	2.299720e+00	5.855551e-02	0.5424456484	-3.88188244	FALSE	FALSE
Q9HBE1	PATZ1	-3.668993e-01	4.042574	-2.155836e+00	7.178612e-02	0.5750760162	-3.88351160	FALSE	FALSE
Q02086	SP2	-4.021772e-01	4.037744	-2.158572e+00	7.150802e-02	0.5750760162	-3.88411441	FALSE	FALSE
Q96S90	LYSMD1	-3.074799e-01	4.048644	-2.165136e+00	7.084518e-02	0.5750760162	-3.88589407	FALSE	FALSE
Q01415	GALK2	-2.135324e-01	4.054628	-2.235251e+00	6.414392e-02	0.5584294477	-3.88697776	FALSE	FALSE
Q8NHQ9	DDX55	-2.932973e-01	4.048858	-2.179371e+00	6.942912e-02	0.5680145959	-3.88702178	FALSE	FALSE
P49840	GSK3A	2.543877e-01	4.050222	2.402957e+00	5.062982e-02	0.5201438620	-3.88796991	FALSE	FALSE
O75127	PTCD1	3.428489e-01	4.045208	2.150487e+00	7.233309e-02	0.5750760162	-3.88898176	FALSE	FALSE
Q9Y5N6	ORC6	-1.546670e-01	4.056633	-2.419617e+00	4.945898e-02	0.5176067343	-3.89253516	FALSE	FALSE
Q7L3B6	CDC37L1	-3.577460e-01	4.044274	-2.142944e+00	7.311163e-02	0.5767282673	-3.89411299	FALSE	FALSE
Q14703	MBTPS1	-7.792905e-01	3.996533	-2.478460e+00	4.554411e-02	0.5100940873	-3.89491004	FALSE	FALSE
P48506	GCLC	2.283278e-01	4.051883	2.459774e+00	4.675104e-02	0.5146756969	-3.89532143	FALSE	FALSE
Q96I15	SCLY	3.400441e-01	4.042407	2.250818e+00	6.274626e-02	0.5540209131	-3.89732662	FALSE	FALSE
O95630	STAMBP	1.654144e-01	4.055901	2.453024e+00	4.719517e-02	0.5146756969	-3.89767353	FALSE	FALSE
O15382	BCAT2	1.407715e-01	4.056833	2.532025e+00	4.226139e-02	0.5006341456	-3.89925484	FALSE	FALSE
Q6PIY7	TENT2	2.649967e-01	4.050869	2.189637e+00	6.842588e-02	0.5668516035	-3.89971224	FALSE	FALSE
O15131	KPNA5	1.757924e-01	4.055027	2.630952e+00	3.683446e-02	0.4813731475	-3.89983043	FALSE	FALSE
Q92626	PXDN	6.238084e-01	4.017348	2.303846e+00	5.821538e-02	0.5414410397	-3.90123104	FALSE	FALSE
Q9UHD1	CHORDC1	1.485142e-01	4.056153	2.951593e+00	2.377063e-02	0.4317330802	-3.90500051	FALSE	FALSE
Q9NPQ8	RIC8A	1.504622e-01	4.056688	2.431228e+00	4.865960e-02	0.5176067343	-3.90544165	FALSE	FALSE
Q15633	TARBP2	3.036975e-01	4.046588	2.207967e+00	6.667114e-02	0.5650035935	-3.90626176	FALSE	FALSE
Q8IXW5	RPAP2	2.807398e-01	4.050752	2.148602e+00	7.252687e-02	0.5750760162	-3.90637990	FALSE	FALSE
Q9Y324	FCF1	-3.225637e-01	4.044391	-2.227012e+00	6.489657e-02	0.5594966550	-3.91606336	FALSE	FALSE
Q9Y3Q3	TMED3	7.047865e-01	3.975573	2.122756e+00	7.523729e-02	0.5838083595	-3.92039740	FALSE	FALSE
Q6UX04	CWC27	2.847837e-01	4.047351	2.424815e+00	4.909947e-02	0.5176067343	-3.92106164	FALSE	FALSE
P62072	TIMM10	-4.207580e-01	4.031440	-2.157051e+00	7.166249e-02	0.5750760162	-3.92277870	FALSE	FALSE
Q14139	UBE4A	3.224823e-01	4.044457	2.191629e+00	6.823291e-02	0.5663610970	-3.92773581	FALSE	FALSE
Q9Y3P9	RABGAP1	2.282778e-01	4.054087	2.155886e+00	7.178099e-02	0.5750760162	-3.93432308	FALSE	FALSE
Q96IQ9	ZNF414	4.491059e-01	4.038827	2.152845e+00	7.209143e-02	0.5750760162	-3.93519277	FALSE	FALSE
Q9Y2G5	POFUT2	5.840946e-01	4.010376	2.114955e+00	7.607541e-02	0.5838083595	-3.93691194	FALSE	FALSE
Q96C86	DCPS	2.611040e-01	4.049528	2.546618e+00	4.141073e-02	0.5003599140	-3.93731645	FALSE	FALSE
Q96ER3	SAAL1	2.574251e-01	4.049726	2.364705e+00	5.342842e-02	0.5288393105	-3.93793219	FALSE	FALSE
Q7L0Y3	TRMT10C	-2.169608e-01	4.052793	-2.679595e+00	3.444012e-02	0.4736278130	-3.93921382	FALSE	FALSE
Q8WV22	NSMCE1	-2.492867e-01	4.051536	-2.198489e+00	6.757266e-02	0.5653184766	-3.94203542	FALSE	FALSE
Q9UIS9	MBD1	3.690306e-01	4.044051	2.096345e+00	7.811310e-02	0.5887608090	-3.94265333	FALSE	FALSE
P50502	ST13	1.124731e-01	4.057421	3.240547e+00	1.620229e-02	0.3858928228	-3.94400114	FALSE	FALSE
O75600	GCAT	2.579539e-01	4.050050	2.273333e+00	6.077979e-02	0.5454151148	-3.94407193	FALSE	FALSE
Q9Y228	TRAF3IP3	-3.221402e-01	4.046227	-2.106661e+00	7.697681e-02	0.5885459053	-3.94709079	FALSE	FALSE
Q8TDQ7	GNPDA2	3.885050e-01	4.038860	2.089296e+00	7.889925e-02	0.5887608090	-3.95119921	FALSE	FALSE
Q99608	NDN	-3.820895e-01	4.045594	-2.099305e+00	7.778534e-02	0.5887608090	-3.95261929	FALSE	FALSE
Q86U90	YRDC	2.924926e-01	4.046775	2.264296e+00	6.156131e-02	0.5490174039	-3.95393315	FALSE	FALSE
P62841	RPS15	-4.303163e-01	4.033856	-2.925563e+00	2.461943e-02	0.4331992538	-3.95544434	FALSE	FALSE
P48739	PITPNB	-1.773794e-01	4.054817	-2.608927e+00	3.797580e-02	0.4884341078	-3.95655945	FALSE	FALSE
P56524	HDAC4	2.563143e-01	4.049633	2.375242e+00	5.264189e-02	0.5288393105	-3.95736950	FALSE	FALSE
P13693	TPT1	2.181121e-01	4.052639	2.823818e+00	2.826168e-02	0.4501794555	-3.95812993	FALSE	FALSE
Q15853	USF2	1.005069e+00	3.908732	2.207910e+00	6.667653e-02	0.5650035935	-3.96096015	FALSE	FALSE
Q96RN5	MED15	5.090537e-01	4.017224	2.148291e+00	7.255884e-02	0.5750760162	-3.96157951	FALSE	FALSE
Q9NWZ5	UCKL1	2.206780e-01	4.052996	2.243227e+00	6.342392e-02	0.5560550894	-3.96374056	FALSE	FALSE
Q9HCE5	METTL14	-2.753431e-01	4.049060	-2.159715e+00	7.139211e-02	0.5750760162	-3.96485053	FALSE	FALSE
O75865	TRAPPC6A	-3.485588e-01	4.044221	-2.076520e+00	8.034461e-02	0.5925236563	-3.96588914	FALSE	FALSE
Q13309	SKP2	3.110045e-01	4.044860	2.157079e+00	7.165958e-02	0.5750760162	-3.96897088	FALSE	FALSE
Q9GZT3	SLIRP	1.361140e-01	4.056595	2.986763e+00	2.267329e-02	0.4296865492	-3.96917417	FALSE	FALSE
P31323	PRKAR2B	2.119376e-01	4.054819	2.145199e+00	7.287794e-02	0.5758349995	-3.96940332	FALSE	FALSE
Q8N2G8	GHDC	5.144271e-01	4.035617	2.200488e+00	6.738145e-02	0.5653184766	-3.97293111	FALSE	FALSE
P13797	PLS3	-3.724719e-01	4.038629	-2.257126e+00	6.218880e-02	0.5520844535	-3.97772101	FALSE	FALSE
Q9BVK6	TMED9	-1.778361e-01	4.055013	-3.139578e+00	1.849992e-02	0.4037892291	-3.97811042	FALSE	FALSE
Q9UIL8	PHF11	4.467109e-01	4.038834	2.099251e+00	7.779127e-02	0.5887608090	-3.98023020	FALSE	FALSE
Q15397	PUM3	-1.912932e-01	4.054300	-2.373684e+00	5.275740e-02	0.5288393105	-3.98235833	FALSE	FALSE
Q8TEH3	DENND1A	7.962237e-01	3.970043	2.139756e+00	7.344319e-02	0.5778770193	-3.98716209	FALSE	FALSE
O00566	MPHOSPH10	-1.381523e-01	4.056885	-2.473652e+00	4.585151e-02	0.5107759263	-3.98795169	FALSE	FALSE
Q9BW62	KATNAL1	3.512336e-01	4.045204	2.043604e+00	8.419252e-02	0.6001291501	-3.98896780	FALSE	FALSE
P43307	SSR1	2.755983e-01	4.048244	2.430717e+00	4.869450e-02	0.5176067343	-3.99007716	FALSE	FALSE
Q9NWS6	FAM118A	-7.774804e-01	3.954027	-2.065942e+00	8.156151e-02	0.5925236563	-3.99017358	FALSE	FALSE
P09496	CLTA	-3.111566e-01	4.045344	-2.719034e+00	3.261974e-02	0.4671987930	-3.99381712	FALSE	FALSE
P07741	APRT	1.487898e-01	4.056141	2.945638e+00	2.396202e-02	0.4317330802	-3.99396320	FALSE	FALSE
Q04656	ATP7A	5.733451e-01	4.018437	2.115045e+00	7.606563e-02	0.5838083595	-3.99430394	FALSE	FALSE
P04040	CAT	1.213043e-01	4.057206	2.725622e+00	3.232572e-02	0.4660086248	-3.99527820	FALSE	FALSE
Q8WUF5	PPP1R13L	9.106768e-01	3.914362	2.101677e+00	7.752372e-02	0.5887608090	-3.99612972	FALSE	FALSE
P19474	TRIM21	2.653725e-01	4.049387	2.180306e+00	6.933715e-02	0.5680145959	-3.99674624	FALSE	FALSE
P31483	TIA1	1.579237e-01	4.055814	3.010911e+00	2.195140e-02	0.4290156381	-3.99909446	FALSE	FALSE
Q14331	FRG1	-1.605014e-01	4.055696	-2.541283e+00	4.171961e-02	0.5003599140	-3.99917701	FALSE	FALSE
Q15691	MAPRE1	1.911343e-01	4.054453	3.209687e+00	1.686989e-02	0.3877203454	-4.00176149	FALSE	FALSE
Q9H2U1	DHX36	-1.722435e-01	4.055771	-2.276571e+00	6.050222e-02	0.5454151148	-4.00258640	FALSE	FALSE
Q8NC96	NECAP1	5.144416e-01	4.015176	2.063183e+00	8.188189e-02	0.5925236563	-4.00284505	FALSE	FALSE
Q8NCA5	FAM98A	-3.668941e-01	4.037787	-2.280743e+00	6.014654e-02	0.5454151148	-4.00615844	FALSE	FALSE
P11441	UBL4A	2.111022e-01	4.052887	2.444419e+00	4.776780e-02	0.5176067343	-4.00849969	FALSE	FALSE
Q7Z6V5	ADAT2	-5.023415e-01	4.018723	-2.024738e+00	8.648103e-02	0.6001291501	-4.00900828	FALSE	FALSE
Q02252	ALDH6A1	2.213870e-01	4.052853	2.203925e+00	6.705405e-02	0.5650035935	-4.00907372	FALSE	FALSE
Q96JN8	NEURL4	-3.766114e-01	4.041929	-2.022550e+00	8.675049e-02	0.6004911091	-4.00978592	FALSE	FALSE
Q9UJT0	TUBE1	3.712110e-01	4.040800	2.023888e+00	8.658559e-02	0.6001291501	-4.01135556	FALSE	FALSE
P61960	UFM1	2.638729e-01	4.048848	2.690288e+00	3.393619e-02	0.4732852928	-4.01187183	FALSE	FALSE
Q9ULX6	AKAP8L	3.108896e-01	4.043724	2.379460e+00	5.233036e-02	0.5272050841	-4.01193255	FALSE	FALSE
Q92771	DDX12P	4.240854e-01	4.038755	2.031972e+00	8.559621e-02	0.6001291501	-4.01483436	FALSE	FALSE
Q15438	CYTH1	3.339942e-01	4.044235	2.034058e+00	8.534285e-02	0.6001291501	-4.01749161	FALSE	FALSE
Q9NZ71	RTEL1	-4.083671e-01	4.034249	-2.031500e+00	8.565371e-02	0.6001291501	-4.02021620	FALSE	FALSE
P51532	SMARCA4	-1.385468e-01	4.056893	-2.422315e+00	4.927203e-02	0.5176067343	-4.02045842	FALSE	FALSE
Q15424	SAFB	1.600648e-01	4.055656	2.954466e+00	2.367890e-02	0.4317330802	-4.02073896	FALSE	FALSE
Q96NT0	CCDC115	6.427179e-01	3.994885	2.017968e+00	8.731736e-02	0.6015229118	-4.02138836	FALSE	FALSE
Q9UKA4	AKAP11	-3.512089e-01	4.044267	-2.008434e+00	8.850897e-02	0.6015229118	-4.02239869	FALSE	FALSE
Q9BVS5	TRMT61B	3.674565e-01	4.041952	2.007382e+00	8.864141e-02	0.6015229118	-4.02399418	FALSE	FALSE
Q8TCJ2	STT3B	3.423727e-01	4.043227	2.769457e+00	3.043963e-02	0.4548434082	-4.02549767	FALSE	FALSE
Q9BT25	HAUS8	-2.107932e-01	4.053865	-2.161498e+00	7.121174e-02	0.5750760162	-4.02667313	FALSE	FALSE
Q86UE4	MTDH	1.535478e-01	4.056102	2.454415e+00	4.710330e-02	0.5146756969	-4.02690306	FALSE	FALSE
Q86VX2	COMMD7	5.361129e-01	4.003907	2.034939e+00	8.523594e-02	0.6001291501	-4.02893410	FALSE	FALSE
Q3B726	TWISTNB	-2.185453e-01	4.052941	-2.210211e+00	6.645943e-02	0.5650035935	-4.02945640	FALSE	FALSE
Q15061	WDR43	-1.103352e-01	4.057589	-2.653311e+00	3.571274e-02	0.4753541083	-4.03419696	FALSE	FALSE
O95429	BAG4	-2.549995e-01	4.052273	-2.034354e+00	8.530695e-02	0.6001291501	-4.03594484	FALSE	FALSE
Q96H79	ZC3HAV1L	-3.717279e-01	4.038769	-2.241094e+00	6.361565e-02	0.5569505097	-4.03743018	FALSE	FALSE
Q04759	PRKCQ	-2.110801e-01	4.054036	-2.131090e+00	7.435228e-02	0.5820828693	-4.04139685	FALSE	FALSE
P08195	SLC3A2	1.496609e-01	4.056096	2.644067e+00	3.617209e-02	0.4769118892	-4.04447189	FALSE	FALSE
P0DN79	CBSL	2.203732e-01	4.052206	2.258397e+00	6.207715e-02	0.5520336943	-4.04657306	FALSE	FALSE
Q9NRG4	SMYD2	-4.309668e-01	4.027464	-2.068776e+00	8.123362e-02	0.5925236563	-4.04824463	FALSE	FALSE
Q8N9N7	LRRC57	-6.301110e-01	3.996325	-1.990994e+00	9.073085e-02	0.6065328436	-4.04884502	FALSE	FALSE
Q14781	CBX2	-3.357358e-01	4.041527	-2.090004e+00	7.881995e-02	0.5887608090	-4.04958231	FALSE	FALSE
Q8WV44	TRIM41	-2.389544e-01	4.052333	-2.069021e+00	8.120543e-02	0.5925236563	-4.04981388	FALSE	FALSE
O14757	CHEK1	-1.537826e-01	4.056366	-2.329716e+00	5.612853e-02	0.5367614510	-4.05397413	FALSE	FALSE
Q00537	CDK17	-4.317182e-01	4.041188	-2.009204e+00	8.841212e-02	0.6015229118	-4.05456718	FALSE	FALSE
P82979	SARNP	1.569535e-01	4.055848	3.051475e+00	2.079381e-02	0.4182986796	-4.05796848	FALSE	FALSE
L0R8F8	MIEF1	-4.376095e-01	4.026837	-2.261987e+00	6.176273e-02	0.5500245048	-4.05807625	FALSE	FALSE
Q7Z2W4	ZC3HAV1	-1.423297e-01	4.056426	-2.548151e+00	4.132239e-02	0.5003599140	-4.05923332	FALSE	FALSE
Q9UGR2	ZC3H7B	1.761689e-01	4.055999	2.150374e+00	7.234465e-02	0.5750760162	-4.05958454	FALSE	FALSE
Q15554	TERF2	2.533622e-01	4.050227	2.119437e+00	7.559266e-02	0.5838083595	-4.06194286	FALSE	FALSE
P30040	ERP29	1.056362e-01	4.057577	3.001674e+00	2.222455e-02	0.4290156381	-4.06274494	FALSE	FALSE
Q13490	BIRC2	2.753287e-01	4.052017	1.969882e+00	9.349540e-02	0.6145315427	-4.06663777	FALSE	FALSE
Q9BR77	CCDC77	-3.753693e-01	4.041330	-1.957896e+00	9.510210e-02	0.6209607904	-4.06804724	FALSE	FALSE
Q53FT3	HIKESHI	-2.180046e-01	4.053107	-2.134466e+00	7.399675e-02	0.5807623350	-4.06823365	FALSE	FALSE
Q15717	ELAVL1	1.498914e-01	4.056060	3.054687e+00	2.070498e-02	0.4182986796	-4.06913179	FALSE	FALSE
Q6P179	ERAP2	1.556021e-01	4.055968	2.416521e+00	4.967441e-02	0.5177409963	-4.07058164	FALSE	FALSE
P50336	PPOX	2.119360e-01	4.054382	2.061044e+00	8.213119e-02	0.5936365718	-4.07210971	FALSE	FALSE
Q9HD15	SRA1	-3.321274e-01	4.041755	-2.115323e+00	7.603568e-02	0.5838083595	-4.07527046	FALSE	FALSE
Q9HDC5	JPH1	2.714815e-01	4.049760	2.012434e+00	8.800707e-02	0.6015229118	-4.07562841	FALSE	FALSE
P0DMV8	HSPA1A	1.051616e-01	4.057593	2.843881e+00	2.750032e-02	0.4469681047	-4.07772467	FALSE	FALSE
P07355	ANXA2	2.384130e-01	4.050851	2.249649e+00	6.285012e-02	0.5541508093	-4.07898161	FALSE	FALSE
Q8IY47	KBTBD2	-5.211148e-01	4.027668	-2.008530e+00	8.849694e-02	0.6015229118	-4.08063301	FALSE	FALSE
Q9P015	MRPL15	-1.875152e-01	4.054129	-2.500190e+00	4.418132e-02	0.5085760335	-4.08320817	FALSE	FALSE
P13804	ETFA	1.882044e-01	4.054160	2.543000e+00	4.161994e-02	0.5003599140	-4.08435307	FALSE	FALSE
O15511	ARPC5	3.019968e-01	4.046844	2.942990e+00	2.404765e-02	0.4320236750	-4.08597851	FALSE	FALSE
P55795	HNRNPH2	3.278680e-01	4.044220	2.784732e+00	2.981015e-02	0.4525177237	-4.08651867	FALSE	FALSE
Q8NFV4	ABHD11	4.578979e-01	4.025517	1.944639e+00	9.691112e-02	0.6274994915	-4.08708337	FALSE	FALSE
Q9UID6	ZNF639	3.868942e-01	4.036281	1.956601e+00	9.527735e-02	0.6214522556	-4.08730471	FALSE	FALSE
Q96BT3	CENPT	-3.466194e-01	4.042567	-1.948601e+00	9.636687e-02	0.6265862590	-4.08839384	FALSE	FALSE
P25789	PSMA4	2.139775e-01	4.053127	3.125699e+00	1.884237e-02	0.4037892291	-4.08892019	FALSE	FALSE
Q8N983	MRPL43	2.018607e-01	4.053191	2.343182e+00	5.507303e-02	0.5355436230	-4.08905241	FALSE	FALSE
Q14683	SMC1A	-2.238480e-01	4.052046	-2.704317e+00	3.328680e-02	0.4723990045	-4.09239957	FALSE	FALSE
Q96MH2	HEXIM2	-2.985988e-01	4.046984	-1.990245e+00	9.082751e-02	0.6065328436	-4.09261126	FALSE	FALSE
Q9BS16	CENPK	4.393263e-01	4.028793	1.926923e+00	9.938216e-02	0.6295786373	-4.09642285	FALSE	FALSE
Q96E39	RBMXL1	3.250641e-01	4.042006	2.024513e+00	8.650876e-02	0.6001291501	-4.09747424	FALSE	FALSE
Q7Z3E5	ARMC9	7.754337e-01	3.968728	2.040027e+00	8.462170e-02	0.6001291501	-4.09819468	FALSE	FALSE
O75354	ENTPD6	-4.789321e-01	4.032775	-1.967465e+00	9.381722e-02	0.6151559496	-4.09857047	FALSE	FALSE
P02795	MT2A	1.045224e+00	3.863960	2.069856e+00	8.110908e-02	0.5925236563	-4.09977633	FALSE	FALSE
Q96RQ3	MCCC1	4.620914e-01	4.025641	1.931237e+00	9.877485e-02	0.6295786373	-4.10050671	FALSE	FALSE
Q9UKF7	PITPNC1	-2.966531e-01	4.046529	-2.018326e+00	8.727293e-02	0.6015229118	-4.10103684	FALSE	FALSE
Q9HC62	SENP2	3.994429e-01	4.043021	1.936150e+00	9.808750e-02	0.6288875488	-4.10361469	FALSE	FALSE
Q6UUV7	CRTC3	7.811786e-01	3.945354	1.914540e+00	1.011464e-01	0.6304733328	-4.10676639	FALSE	FALSE
Q96IR7	HPDL	3.699437e-01	4.040480	1.909362e+00	1.018933e-01	0.6304733328	-4.11227468	FALSE	FALSE
A0A0J9YWL9	TEX13C	-5.945667e-01	4.000784	-1.931851e+00	9.868858e-02	0.6295786373	-4.11262630	FALSE	FALSE
Q92674	CENPI	-5.484038e-01	4.014761	-1.907733e+00	1.021293e-01	0.6304733328	-4.11322587	FALSE	FALSE
Q9NZI7	UBP1	2.203632e-01	4.053257	2.039862e+00	8.464164e-02	0.6001291501	-4.11336474	FALSE	FALSE
Q9UMS0	NFU1	-4.061618e-01	4.029754	-2.039415e+00	8.469542e-02	0.6001291501	-4.11429019	FALSE	FALSE
Q5HYJ3	FAM76B	1.513789e-01	4.056804	2.179032e+00	6.946252e-02	0.5680145959	-4.11634192	FALSE	FALSE
Q92734	TFG	-1.706974e-01	4.055018	-2.524024e+00	4.273556e-02	0.5013599852	-4.11658536	FALSE	FALSE
Q9BTM9	URM1	-5.204297e-01	4.016459	-2.279890e+00	6.021905e-02	0.5454151148	-4.12080293	FALSE	FALSE
P11362	FGFR1	-1.143443e+00	3.850122	-1.927229e+00	9.933899e-02	0.6295786373	-4.12297025	FALSE	FALSE
Q9BQ67	GRWD1	1.734337e-01	4.054857	2.441775e+00	4.794515e-02	0.5176067343	-4.12501617	FALSE	FALSE
Q00577	PURA	2.023245e-01	4.053536	2.167958e+00	7.056216e-02	0.5741025776	-4.12646678	FALSE	FALSE
Q92820	GGH	1.781773e-01	4.054460	2.506721e+00	4.378014e-02	0.5077188999	-4.12660352	FALSE	FALSE
Q9UI09	NDUFA12	-2.598266e-01	4.049928	-2.023758e+00	8.660165e-02	0.6001291501	-4.12828679	FALSE	FALSE
Q9H4Z3	PCIF1	2.026185e-01	4.053464	2.199422e+00	6.748334e-02	0.5653184766	-4.12873785	FALSE	FALSE
Q7L1V2	MON1B	3.731805e-01	4.039189	1.897406e+00	1.036388e-01	0.6304733328	-4.13421563	FALSE	FALSE
Q6ICG6	KIAA0930	-2.984103e-01	4.049484	-1.894742e+00	1.040317e-01	0.6315046264	-4.13474357	FALSE	FALSE
Q8N128	FAM177A1	5.795901e-01	4.007627	1.895863e+00	1.038661e-01	0.6311159856	-4.13785291	FALSE	FALSE
Q96AC1	FERMT2	4.594523e-01	4.032841	1.898412e+00	1.034907e-01	0.6304733328	-4.13903607	FALSE	FALSE
Q9UBU7	DBF4	-4.694106e-01	4.036925	-1.928891e+00	9.910464e-02	0.6295786373	-4.14036391	FALSE	FALSE
Q9BXW7	HDHD5	1.318067e-01	4.057070	2.330665e+00	5.605351e-02	0.5367614510	-4.14107985	FALSE	FALSE
Q10567	AP1B1	1.598679e-01	4.055457	2.465677e+00	4.636618e-02	0.5146756969	-4.14260547	FALSE	FALSE
Q8N6N3	C1orf52	-4.778227e-01	4.024284	-1.874363e+00	1.070863e-01	0.6363754110	-4.14278257	FALSE	FALSE
O15372	EIF3H	-1.294780e-01	4.056821	-2.661185e+00	3.532638e-02	0.4749014699	-4.14294989	FALSE	FALSE
Q9H8V3	ECT2	-3.603229e-01	4.041356	-1.887535e+00	1.051020e-01	0.6339975935	-4.14323781	FALSE	FALSE
O95475	SIX6	-2.538270e-01	4.050549	-1.985545e+00	9.143652e-02	0.6065328436	-4.14552131	FALSE	FALSE
Q86Y82	STX12	-2.639705e-01	4.048487	-2.045299e+00	8.399002e-02	0.6001291501	-4.15056243	FALSE	FALSE
O14519	CDK2AP1	4.485654e-01	4.025254	2.121290e+00	7.539407e-02	0.5838083595	-4.15081477	FALSE	FALSE
P31949	S100A11	-3.182647e-01	4.042149	-2.030253e+00	8.580568e-02	0.6001291501	-4.15163620	FALSE	FALSE
O95155	UBE4B	2.103093e-01	4.054158	1.989037e+00	9.098365e-02	0.6065328436	-4.15169990	FALSE	FALSE
Q86SE9	PCGF5	-5.233868e-01	4.016876	-1.875026e+00	1.069857e-01	0.6363754110	-4.15235523	FALSE	FALSE
Q05823	RNASEL	-5.499309e-01	4.012012	-1.885260e+00	1.054421e-01	0.6339975935	-4.15258789	FALSE	FALSE
Q96SD1	DCLRE1C	-5.063878e-01	4.026778	-1.898023e+00	1.035480e-01	0.6304733328	-4.15518053	FALSE	FALSE
Q5QNW6	HIST2H2BF	-6.235643e-01	4.016534	-3.777269e+00	8.211534e-03	0.2901136752	-4.15603638	FALSE	FALSE
Q14680	MELK	-3.916300e-01	4.039219	-1.858032e+00	1.095981e-01	0.6412330701	-4.15623673	FALSE	FALSE
P52701	MSH6	-1.088947e-01	4.057612	-2.537534e+00	4.193815e-02	0.5003599140	-4.15742847	FALSE	FALSE
P49903	SEPHS1	1.745406e-01	4.054799	2.446126e+00	4.765359e-02	0.5176067343	-4.16043935	FALSE	FALSE
Q9NY33	DPP3	1.580254e-01	4.055586	2.500916e+00	4.413657e-02	0.5085760335	-4.16055959	FALSE	FALSE
Q6N043	ZNF280D	3.194845e-01	4.042529	1.984105e+00	9.162393e-02	0.6065328436	-4.16058660	FALSE	FALSE
Q6ZNB6	NFXL1	-3.567044e-01	4.037337	-1.940195e+00	9.752520e-02	0.6288554160	-4.16254704	FALSE	FALSE
P53794	SLC5A3	4.602097e-01	4.029723	1.856261e+00	1.098739e-01	0.6412330701	-4.16326483	FALSE	FALSE
O95980	RECK	-6.276947e-01	3.998889	-1.852363e+00	1.104833e-01	0.6418354703	-4.16617337	FALSE	FALSE
Q5TA50	CPTP	6.323004e-01	3.986802	1.844776e+00	1.116791e-01	0.6454748553	-4.16777817	FALSE	FALSE
P0DP91	ERCC6	4.813631e-01	4.020387	1.843466e+00	1.118869e-01	0.6457653481	-4.16897167	FALSE	FALSE
P35270	SPR	-3.998386e-01	4.045201	-1.865520e+00	1.084392e-01	0.6412330701	-4.17096047	FALSE	FALSE
O75391	SPAG7	1.294768e-01	4.057308	2.251535e+00	6.268264e-02	0.5540209131	-4.17136854	FALSE	FALSE
Q96IK1	BOD1	3.417125e-01	4.047881	1.840339e+00	1.123844e-01	0.6466152396	-4.17184721	FALSE	FALSE
Q9NY93	DDX56	-1.831824e-01	4.054411	-2.206257e+00	6.683289e-02	0.5650035935	-4.17289408	FALSE	FALSE
O95239	KIF4A	-2.019906e-01	4.053806	-2.075891e+00	8.041651e-02	0.5925236563	-4.17303426	FALSE	FALSE
O75182	SIN3B	-3.585840e-01	4.044644	-1.835594e+00	1.131435e-01	0.6466152396	-4.17506800	FALSE	FALSE
P50570	DNM2	1.102460e-01	4.057520	2.546641e+00	4.140939e-02	0.5003599140	-4.17598866	FALSE	FALSE
Q96JP5	ZFP91	-2.898961e-01	4.046695	-1.922410e+00	1.000216e-01	0.6299234759	-4.17803057	FALSE	FALSE
Q8WXD5	GEMIN6	3.637630e-01	4.035171	2.066622e+00	8.148276e-02	0.5925236563	-4.17877670	FALSE	FALSE
O14730	RIOK3	3.870519e-01	4.033915	1.883385e+00	1.057233e-01	0.6339975935	-4.18028772	FALSE	FALSE
Q9UK23	NAGPA	1.237660e+00	3.795460	1.889059e+00	1.048747e-01	0.6339975935	-4.18046515	FALSE	FALSE
Q9BTD8	RBM42	-2.081289e-01	4.052880	-2.129894e+00	7.447857e-02	0.5823380910	-4.18298808	FALSE	FALSE
Q9BY41	HDAC8	4.662534e-01	4.024767	1.825655e+00	1.147496e-01	0.6466152396	-4.18341141	FALSE	FALSE
Q9UQN3	CHMP2B	4.004290e-01	4.031550	2.251477e+00	6.268779e-02	0.5540209131	-4.18508925	FALSE	FALSE
Q7Z7H8	MRPL10	-4.070033e-01	4.032557	-2.304202e+00	5.818612e-02	0.5414410397	-4.18532965	FALSE	FALSE
Q71F23	CENPU	-2.785512e-01	4.047740	-1.941303e+00	9.737172e-02	0.6288340931	-4.18627062	FALSE	FALSE
Q9Y2C4	EXOG	-3.268048e-01	4.043133	-1.865077e+00	1.085075e-01	0.6412330701	-4.18702239	FALSE	FALSE
Q9Y5N5	N6AMT1	-3.887491e-01	4.035730	-1.830053e+00	1.140361e-01	0.6466152396	-4.18768384	FALSE	FALSE
Q8IXB1	DNAJC10	3.429562e-01	4.039320	1.946579e+00	9.664433e-02	0.6271745725	-4.18834243	FALSE	FALSE
Q15048	LRRC14	3.477142e-01	4.040370	1.851373e+00	1.106387e-01	0.6421383749	-4.18948027	FALSE	FALSE
P40306	PSMB10	1.872893e-01	4.054028	2.332657e+00	5.589626e-02	0.5361900476	-4.19084166	FALSE	FALSE
Q96EY5	MVB12A	-3.807824e-01	4.038725	-1.829331e+00	1.141530e-01	0.6466152396	-4.19098597	FALSE	FALSE
Q5FWF4	ZRANB3	-5.862708e-01	4.001518	-1.823975e+00	1.150233e-01	0.6466152396	-4.19661476	FALSE	FALSE
O15355	PPM1G	-1.581612e-01	4.055609	-2.812976e+00	2.868245e-02	0.4501794555	-4.19892759	FALSE	FALSE
Q9GZN1	ACTR6	-2.540913e-01	4.050470	-1.908768e+00	1.019792e-01	0.6304733328	-4.19900463	FALSE	FALSE
Q9UJU2	LEF1	3.165016e-01	4.044187	2.489816e+00	4.482655e-02	0.5100940873	-4.20280336	FALSE	FALSE
P62273	RPS29	2.006783e-01	4.053832	3.121158e+00	1.895590e-02	0.4037892291	-4.20315836	FALSE	FALSE
P19022	CDH2	5.136369e-01	4.014895	1.800827e+00	1.188598e-01	0.6529175981	-4.20429478	FALSE	FALSE
O43813	LANCL1	1.311260e-01	4.056737	2.523818e+00	4.274788e-02	0.5013599852	-4.20456229	FALSE	FALSE
P61024	CKS1B	-4.622123e-01	4.024947	-2.334586e+00	5.574444e-02	0.5355602180	-4.20744448	FALSE	FALSE
Q99583	MNT	7.918504e-01	3.943258	1.793060e+00	1.201749e-01	0.6533384745	-4.21048480	FALSE	FALSE
Q99941	ATF6B	5.577914e-01	4.016970	1.838108e+00	1.127407e-01	0.6466152396	-4.21057314	FALSE	FALSE
Q5XKP0	MICOS13	-3.178094e-01	4.042358	-1.904386e+00	1.026161e-01	0.6304733328	-4.21125276	FALSE	FALSE
Q9Y679	AUP1	2.867017e-01	4.049028	1.825121e+00	1.148365e-01	0.6466152396	-4.21172337	FALSE	FALSE
Q9NVW2	RLIM	4.150508e-01	4.030328	1.800949e+00	1.188392e-01	0.6529175981	-4.21263587	FALSE	FALSE
Q6WKZ4	RAB11FIP1	3.000781e-01	4.044546	1.913490e+00	1.012974e-01	0.6304733328	-4.21432890	FALSE	FALSE
Q9Y2U8	LEMD3	3.071514e-01	4.044744	1.880252e+00	1.061947e-01	0.6347175372	-4.21455953	FALSE	FALSE
Q13242	SRSF9	2.067187e-01	4.053263	2.972803e+00	2.310220e-02	0.4309915244	-4.21563884	FALSE	FALSE
P48449	LSS	1.638542e-01	4.055491	2.225933e+00	6.499583e-02	0.5595762628	-4.21677246	FALSE	FALSE
O75427	LRCH4	3.720745e-01	4.034874	1.969877e+00	9.349597e-02	0.6145315427	-4.21869122	FALSE	FALSE
Q6UWZ7	ABRAXAS1	-3.875556e-01	4.035785	-1.810684e+00	1.172110e-01	0.6503817272	-4.21912879	FALSE	FALSE
Q9H400	LIME1	6.069450e-01	3.995223	1.781629e+00	1.221361e-01	0.6572423870	-4.21983635	FALSE	FALSE
Q96EY8	MMAB	2.249448e-01	4.051267	2.174005e+00	6.995948e-02	0.5706930923	-4.22096332	FALSE	FALSE
P45984	MAPK9	-2.301920e-01	4.051199	-2.007427e+00	8.863572e-02	0.6015229118	-4.22133280	FALSE	FALSE
Q13526	PIN1	2.107756e-01	4.052483	2.455464e+00	4.703413e-02	0.5146756969	-4.22280444	FALSE	FALSE
Q96IT1	ZNF496	-5.152074e-01	4.014456	-1.780490e+00	1.223333e-01	0.6572423870	-4.22307661	FALSE	FALSE
Q6PI98	INO80C	3.078318e-01	4.043744	1.915729e+00	1.009756e-01	0.6304733328	-4.22886587	FALSE	FALSE
Q8IZ81	ELMOD2	3.541717e-01	4.036054	1.935069e+00	9.823839e-02	0.6288875488	-4.23120695	FALSE	FALSE
Q9NVK5	FGFR1OP2	2.340670e-01	4.051360	1.926024e+00	9.950927e-02	0.6295786373	-4.23120707	FALSE	FALSE
Q7Z3E2	CCDC186	-3.180975e-01	4.048120	-1.770733e+00	1.240345e-01	0.6604779277	-4.23265774	FALSE	FALSE
Q8WVS4	WDR60	-5.523894e-01	4.019136	-1.811426e+00	1.170878e-01	0.6503817272	-4.23288695	FALSE	FALSE
O75400	PRPF40A	1.941070e-01	4.053567	2.327136e+00	5.633320e-02	0.5367745342	-4.23580527	FALSE	FALSE
Q8NCF5	NFATC2IP	1.699360e-01	4.054895	2.317003e+00	5.714420e-02	0.5414410397	-4.23636908	FALSE	FALSE
P55327	TPD52	1.907745e-01	4.053860	2.630414e+00	3.686191e-02	0.4813731475	-4.23966559	FALSE	FALSE
Q7L1T6	CYB5R4	2.844403e-01	4.049121	1.787449e+00	1.211337e-01	0.6558945793	-4.24053202	FALSE	FALSE
Q86VP6	CAND1	1.053105e-01	4.057587	2.598264e+00	3.854165e-02	0.4895404529	-4.24321753	FALSE	FALSE
Q96BJ3	AIDA	-2.648213e-01	4.050334	-1.821805e+00	1.153777e-01	0.6471353144	-4.24397124	FALSE	FALSE
O95983	MBD3	2.960914e-01	4.044882	2.229036e+00	6.471084e-02	0.5592049062	-4.24546788	FALSE	FALSE
Q96PC5	MIA2	-2.292693e-01	4.053232	-1.844438e+00	1.117328e-01	0.6454748553	-4.24554089	FALSE	FALSE
Q96A47	ISL2	3.740003e-01	4.036042	1.758951e+00	1.261195e-01	0.6645056128	-4.24620491	FALSE	FALSE
P57764	GSDMD	2.070457e-01	4.052624	2.315314e+00	5.728061e-02	0.5414410397	-4.24674575	FALSE	FALSE
O60502	OGA	2.653018e-01	4.047850	2.217229e+00	6.580200e-02	0.5649519712	-4.24952841	FALSE	FALSE
A0JLT2	MED19	4.110980e-01	4.033396	1.744364e+00	1.287478e-01	0.6661536645	-4.25118505	FALSE	FALSE
P28331	NDUFS1	2.105625e-01	4.052571	2.514866e+00	4.328516e-02	0.5048040188	-4.25166317	FALSE	FALSE
P28702	RXRB	-2.738156e-01	4.048074	-1.855008e+00	1.100694e-01	0.6412330701	-4.25323225	FALSE	FALSE
Q01196	RUNX1	1.225302e-01	4.057002	2.523985e+00	4.273790e-02	0.5013599852	-4.25372891	FALSE	FALSE
Q9P0P0	RNF181	-5.894027e-01	3.980006	-1.799546e+00	1.190757e-01	0.6529175981	-4.25378182	FALSE	FALSE
Q9H1E5	TMX4	7.123003e-01	3.948772	1.747664e+00	1.281486e-01	0.6660297240	-4.25400746	FALSE	FALSE
Q15742	NAB2	4.406445e-01	4.028678	1.740442e+00	1.294635e-01	0.6661797097	-4.25439648	FALSE	FALSE
Q9BYJ9	YTHDF1	1.663213e-01	4.055885	2.033559e+00	8.540332e-02	0.6001291501	-4.25532421	FALSE	FALSE
Q8NC51	SERBP1	-4.246295e-01	4.035519	-2.921561e+00	2.475279e-02	0.4331992538	-4.25590798	FALSE	FALSE
P42898	MTHFR	2.535880e-01	4.049467	1.902210e+00	1.029339e-01	0.6304733328	-4.25638162	FALSE	FALSE
P04035	HMGCR	2.584563e-01	4.048861	1.880638e+00	1.061365e-01	0.6347175372	-4.26083760	FALSE	FALSE
Q9Y680	FKBP7	-2.854677e-01	4.050551	-1.750392e+00	1.276553e-01	0.6660297240	-4.26226440	FALSE	FALSE
Q92503	SEC14L1	-2.939684e-01	4.047217	-1.776050e+00	1.231046e-01	0.6591024168	-4.26247100	FALSE	FALSE
Q9HC36	MRM3	2.873599e-01	4.046163	1.826078e+00	1.146808e-01	0.6466152396	-4.26292052	FALSE	FALSE
P37268	FDFT1	1.164825e-01	4.057199	2.595020e+00	3.871556e-02	0.4895404529	-4.26370929	FALSE	FALSE
O00429	DNM1L	-1.248265e-01	4.057198	-2.266699e+00	6.135248e-02	0.5479411425	-4.26417973	FALSE	FALSE
Q9NR77	PXMP2	1.980336e-01	4.054757	1.892136e+00	1.044174e-01	0.6332276077	-4.26434230	FALSE	FALSE
O95336	PGLS	1.250463e-01	4.056890	2.697710e+00	3.359099e-02	0.4732852928	-4.26496375	FALSE	FALSE
Q9H6R7	WDCP	3.252466e-01	4.041255	1.831994e+00	1.137226e-01	0.6466152396	-4.26502096	FALSE	FALSE
O94964	SOGA1	-3.951338e-01	4.031979	-1.771909e+00	1.238282e-01	0.6604779277	-4.26704641	FALSE	FALSE
Q8NEZ2	VPS37A	-2.821617e-01	4.047652	-1.806441e+00	1.179181e-01	0.6518766185	-4.26940760	FALSE	FALSE
Q9UGU5	HMGXB4	-5.363610e-01	4.015463	-1.744938e+00	1.286434e-01	0.6661536645	-4.27197822	FALSE	FALSE
Q14847	LASP1	1.499164e-01	4.055961	2.819811e+00	2.841642e-02	0.4501794555	-4.27498840	FALSE	FALSE
Q8WVC0	LEO1	1.630023e-01	4.055303	2.205503e+00	6.690425e-02	0.5650035935	-4.27923657	FALSE	FALSE
Q9P2E5	CHPF2	4.509982e-01	4.029836	1.711585e+00	1.348487e-01	0.6724685293	-4.27985464	FALSE	FALSE
Q9H3L0	MMADHC	3.039867e-01	4.045269	1.758180e+00	1.262571e-01	0.6645056128	-4.28279638	FALSE	FALSE
P62879	GNB2	4.084990e-01	4.035110	2.556165e+00	4.086395e-02	0.5003599140	-4.28396693	FALSE	FALSE
Q96DY7	MTBP	-4.615833e-01	4.026300	-1.702253e+00	1.366357e-01	0.6724685293	-4.28417230	FALSE	FALSE
Q9UNM6	PSMD13	1.506361e-01	4.055855	2.591505e+00	3.890492e-02	0.4895404529	-4.28434834	FALSE	FALSE
Q9NX55	HYPK	-3.604608e-01	4.035907	-1.821328e+00	1.154558e-01	0.6471353144	-4.28481085	FALSE	FALSE
O43719	HTATSF1	-1.621345e-01	4.055317	-2.664306e+00	3.517443e-02	0.4749014699	-4.28556756	FALSE	FALSE
O75496	GMNN	-1.862222e-01	4.053866	-2.178248e+00	6.953975e-02	0.5680145959	-4.28613059	FALSE	FALSE
Q5GLZ8	HERC4	2.447730e-01	4.051995	1.776082e+00	1.230990e-01	0.6591024168	-4.28707019	FALSE	FALSE
Q8TEA7	TBCK	-3.037723e-01	4.044005	-1.810206e+00	1.172905e-01	0.6503817272	-4.28830068	FALSE	FALSE
Q9BUL8	PDCD10	-1.762501e-01	4.054416	-2.462304e+00	4.658570e-02	0.5146756969	-4.29094404	FALSE	FALSE
P42704	LRPPRC	7.769804e-02	4.058211	2.853211e+00	2.715376e-02	0.4442389698	-4.29165154	FALSE	FALSE
Q9H4I3	TRABD	3.087025e-01	4.042605	1.873495e+00	1.072184e-01	0.6365515399	-4.29395749	FALSE	FALSE
Q9Y666	SLC12A7	3.023115e-01	4.048572	1.702849e+00	1.365210e-01	0.6724685293	-4.29409360	FALSE	FALSE
Q15669	RHOH	-2.934336e-01	4.045163	-1.781424e+00	1.221715e-01	0.6572423870	-4.29418988	FALSE	FALSE
Q9GZT4	SRR	2.985436e-01	4.044405	1.808710e+00	1.175395e-01	0.6511815844	-4.29459960	FALSE	FALSE
Q8IU60	DCP2	2.538769e-01	4.048614	2.147653e+00	7.262463e-02	0.5750760162	-4.29901704	FALSE	FALSE
Q9NP87	POLM	-3.634652e-01	4.041236	-1.682421e+00	1.405096e-01	0.6758176131	-4.29930128	FALSE	FALSE
Q92766	RREB1	-5.640698e-01	4.011169	-1.695265e+00	1.379890e-01	0.6745990974	-4.30036940	FALSE	FALSE
Q8IXJ9	ASXL1	-2.798805e-01	4.050384	-1.709424e+00	1.352606e-01	0.6724685293	-4.30080910	FALSE	FALSE
Q969Y2	GTPBP3	2.820775e-01	4.045825	1.833952e+00	1.134073e-01	0.6466152396	-4.30115184	FALSE	FALSE
Q8IXJ6	SIRT2	-3.644426e-01	4.036000	-1.721821e+00	1.329143e-01	0.6724685293	-4.30420287	FALSE	FALSE
P51608	MECP2	-2.436997e-01	4.051986	-1.750186e+00	1.276924e-01	0.6660297240	-4.31106677	FALSE	FALSE
Q8N9N8	EIF1AD	-3.435698e-01	4.037871	-2.071456e+00	8.092490e-02	0.5925236563	-4.31139073	FALSE	FALSE
A0A0B4J2D5	GATD3B	3.175915e-01	4.042492	2.286323e+00	5.967410e-02	0.5454151148	-4.31217633	FALSE	FALSE
P45974	USP5	8.965818e-02	4.058036	2.526194e+00	4.260640e-02	0.5013599852	-4.31547926	FALSE	FALSE
Q15070	OXA1L	-2.486192e-01	4.049066	-2.037704e+00	8.490167e-02	0.6001291501	-4.31599580	FALSE	FALSE
Q8NEY8	PPHLN1	1.857958e-01	4.053816	2.182519e+00	6.911985e-02	0.5680145959	-4.31802154	FALSE	FALSE
Q96C36	PYCR2	1.073324e-01	4.057897	2.208156e+00	6.665322e-02	0.5650035935	-4.31945725	FALSE	FALSE
Q8NCJ5	SPRYD3	3.482218e-01	4.039560	1.670996e+00	1.427888e-01	0.6760373274	-4.32020211	FALSE	FALSE
O00754	MAN2B1	2.597885e-01	4.050680	1.720816e+00	1.331030e-01	0.6724685293	-4.32240856	FALSE	FALSE
Q92845	KIFAP3	5.347613e-01	4.003876	1.651731e+00	1.467118e-01	0.6827339433	-4.32251977	FALSE	FALSE
P57775	FBXW4	-3.850450e-01	4.042965	-1.649776e+00	1.471158e-01	0.6834617105	-4.32377466	FALSE	FALSE
Q15370	ELOB	-1.566841e-01	4.055468	-2.576577e+00	3.972012e-02	0.4943283584	-4.32936898	FALSE	FALSE
Q9ULR3	PPM1H	-6.588619e-01	3.971339	-1.651597e+00	1.467395e-01	0.6827339433	-4.32960767	FALSE	FALSE
Q9H7F0	ATP13A3	-5.040316e-01	4.020428	-1.640989e+00	1.489439e-01	0.6863120897	-4.32990464	FALSE	FALSE
Q9UEW8	STK39	1.923653e-01	4.053403	2.320134e+00	5.689233e-02	0.5407381366	-4.33002599	FALSE	FALSE
P17544	ATF7	3.510271e-01	4.036273	1.726610e+00	1.320184e-01	0.6709945069	-4.33018554	FALSE	FALSE
Q5W0Z9	ZDHHC20	-2.489859e-01	4.050414	-1.770330e+00	1.241052e-01	0.6604779277	-4.33059178	FALSE	FALSE
P62266	RPS23	-4.494295e-01	4.030227	-2.682995e+00	3.427901e-02	0.4736278130	-4.33080901	FALSE	FALSE
Q01469	FABP5	-1.578212e-01	4.055850	-3.234951e+00	1.632119e-02	0.3858928228	-4.33158748	FALSE	FALSE
Q96HR3	MED30	2.823163e-01	4.044778	1.876159e+00	1.068136e-01	0.6362747088	-4.33170264	FALSE	FALSE
Q9UGC7	MTRF1L	-4.411105e-01	4.030991	-1.634536e+00	1.503001e-01	0.6867689969	-4.33613801	FALSE	FALSE
Q8N3J9	ZNF664	-6.286615e-01	3.972778	-1.654109e+00	1.462222e-01	0.6827339433	-4.33705425	FALSE	FALSE
Q9Y5S9	RBM8A	-2.427804e-01	4.051162	-3.003398e+00	2.217331e-02	0.4290156381	-4.33707346	FALSE	FALSE
P32969	RPL9	-3.573162e-01	4.039975	-2.549882e+00	4.122294e-02	0.5003599140	-4.33826827	FALSE	FALSE
Q8IV53	DENND1C	3.582771e-01	4.036755	1.684699e+00	1.400592e-01	0.6758176131	-4.33869308	FALSE	FALSE
Q9H6U6	BCAS3	-2.449567e-01	4.051176	-1.736370e+00	1.302106e-01	0.6662969209	-4.33992791	FALSE	FALSE
Q8N960	CEP120	7.053510e-01	3.965307	1.634033e+00	1.504063e-01	0.6867689969	-4.34132456	FALSE	FALSE
Q9NX40	OCIAD1	1.215981e-01	4.057014	2.426335e+00	4.899480e-02	0.5176067343	-4.34249195	FALSE	FALSE
Q9Y5Y2	NUBP2	-2.260017e-01	4.050562	-2.072748e+00	8.077640e-02	0.5925236563	-4.34282679	FALSE	FALSE
P62314	SNRPD1	-5.383245e-01	4.017778	-2.738883e+00	3.174240e-02	0.4631707218	-4.34350341	FALSE	FALSE
O43521	BCL2L11	-4.509411e-01	4.022743	-1.631703e+00	1.508992e-01	0.6867689969	-4.34402432	FALSE	FALSE
P51946	CCNH	-2.034009e-01	4.052952	-1.925005e+00	9.965347e-02	0.6295786373	-4.34421277	FALSE	FALSE
Q9NRM2	ZNF277	3.783161e-01	4.036045	1.630863e+00	1.510773e-01	0.6867689969	-4.34508229	FALSE	FALSE
P23434	GCSH	2.522323e-01	4.047910	1.931247e+00	9.877336e-02	0.6295786373	-4.34569838	FALSE	FALSE
P37235	HPCAL1	-3.086454e-01	4.041802	-1.886649e+00	1.052343e-01	0.6339975935	-4.34687124	FALSE	FALSE
O76080	ZFAND5	2.184185e-01	4.052208	1.824925e+00	1.148684e-01	0.6466152396	-4.35384117	FALSE	FALSE
P17050	NAGA	-2.903736e-01	4.045131	-1.711982e+00	1.347732e-01	0.6724685293	-4.35487345	FALSE	FALSE
Q9BPY3	FAM118B	-1.996543e-01	4.054327	-1.812037e+00	1.169865e-01	0.6503817272	-4.35539493	FALSE	FALSE
Q9BYI3	FAM126A	2.655080e-01	4.049874	1.677491e+00	1.414887e-01	0.6758176131	-4.35547736	FALSE	FALSE
Q9P0K8	FOXJ2	3.477487e-01	4.041008	1.620215e+00	1.533519e-01	0.6867689969	-4.35660985	FALSE	FALSE
Q9H6T3	RPAP3	1.379952e-01	4.056526	2.151729e+00	7.220570e-02	0.5750760162	-4.35960129	FALSE	FALSE
O00257	CBX4	-2.309754e-01	4.051555	-1.758679e+00	1.261680e-01	0.6645056128	-4.36091966	FALSE	FALSE
O76064	RNF8	-6.365613e-01	3.985432	-1.609684e+00	1.556334e-01	0.6887869996	-4.36216182	FALSE	FALSE
P54252	ATXN3	-1.674477e-01	4.055779	-1.903138e+00	1.027982e-01	0.6304733328	-4.36280581	FALSE	FALSE
P42765	ACAA2	2.053540e-01	4.053614	1.798538e+00	1.192460e-01	0.6529175981	-4.36283728	FALSE	FALSE
Q86Y39	NDUFA11	-1.791683e-01	4.054078	-2.152692e+00	7.210709e-02	0.5750760162	-4.36286466	FALSE	FALSE
Q00013	MPP1	-1.182742e-01	4.057359	-2.212579e+00	6.623684e-02	0.5650035935	-4.36331238	FALSE	FALSE
Q8NEC7	GSTCD	3.028482e-01	4.044078	1.694209e+00	1.381945e-01	0.6745990974	-4.36332928	FALSE	FALSE
O14641	DVL2	2.640351e-01	4.047458	1.798921e+00	1.191812e-01	0.6529175981	-4.36430032	FALSE	FALSE
Q9BX67	JAM3	2.142211e-01	4.051407	2.074873e+00	8.053285e-02	0.5925236563	-4.36559163	FALSE	FALSE
Q96CD2	PPCDC	7.461011e-01	3.944455	1.631694e+00	1.509012e-01	0.6867689969	-4.36569537	FALSE	FALSE
Q5T6F0	DCAF12	-7.374877e-01	3.949249	-1.589256e+00	1.601507e-01	0.6974018604	-4.36610481	FALSE	FALSE
O43709	BUD23	-2.410179e-01	4.049584	-1.852832e+00	1.104098e-01	0.6418354703	-4.36714411	FALSE	FALSE
P31040	SDHA	2.087057e-01	4.052525	2.517925e+00	4.310073e-02	0.5035979875	-4.36756333	FALSE	FALSE
Q9BXS6	NUSAP1	2.936042e-01	4.044738	1.698472e+00	1.373664e-01	0.6739757798	-4.36894507	FALSE	FALSE
P45983	MAPK8	-2.344369e-01	4.049842	-1.898406e+00	1.034916e-01	0.6304733328	-4.36949659	FALSE	FALSE
Q9H6E4	CCDC134	1.835525e-01	4.054416	1.920693e+00	1.002659e-01	0.6304733328	-4.37045000	FALSE	FALSE
Q9BWU0	SLC4A1AP	1.152099e-01	4.057668	2.122332e+00	7.528256e-02	0.5838083595	-4.37049119	FALSE	FALSE
Q13423	NNT	1.403497e-01	4.056264	2.273256e+00	6.078635e-02	0.5454151148	-4.37137812	FALSE	FALSE
O75044	SRGAP2	-3.165174e-01	4.041282	-1.691082e+00	1.388051e-01	0.6745990974	-4.37239740	FALSE	FALSE
Q96JB2	COG3	2.415860e-01	4.052181	1.671156e+00	1.427565e-01	0.6760373274	-4.37263605	FALSE	FALSE
O95789	ZMYM6	-2.645106e-01	4.049706	-1.668805e+00	1.432298e-01	0.6760373274	-4.37434898	FALSE	FALSE
Q9UKS7	IKZF2	2.257119e-01	4.050531	2.024902e+00	8.646088e-02	0.6001291501	-4.37464178	FALSE	FALSE
Q06547	GABPB1	-2.422544e-01	4.048889	-2.001334e+00	8.940689e-02	0.6034236957	-4.37508230	FALSE	FALSE
Q9H845	ACAD9	1.441875e-01	4.056124	2.203975e+00	6.704930e-02	0.5650035935	-4.37551655	FALSE	FALSE
M5A8F1	ERVH48-1	2.926367e-01	4.048403	1.608274e+00	1.559414e-01	0.6894251671	-4.37628177	FALSE	FALSE
Q99638	RAD9A	3.345719e-01	4.038025	1.673344e+00	1.423174e-01	0.6758176131	-4.37708306	FALSE	FALSE
Q8TAA9	VANGL1	3.937423e-01	4.033624	1.579936e+00	1.622526e-01	0.7003323889	-4.37723042	FALSE	FALSE
P15884	TCF4	3.716600e-01	4.030899	1.849670e+00	1.109063e-01	0.6430909663	-4.37844434	FALSE	FALSE
Q96HJ9	FMC1	-3.316122e-01	4.038466	-1.676945e+00	1.415977e-01	0.6758176131	-4.38041321	FALSE	FALSE
Q9NPE2	NGRN	3.181402e-01	4.045489	1.587618e+00	1.605184e-01	0.6974018604	-4.38166469	FALSE	FALSE
Q9H0F7	ARL6	5.228995e-01	4.013918	1.568897e+00	1.647756e-01	0.7013079908	-4.38274578	FALSE	FALSE
Q9UNP9	PPIE	1.876248e-01	4.053777	2.024802e+00	8.647315e-02	0.6001291501	-4.38529984	FALSE	FALSE
Q92564	DCUN1D4	4.863830e-01	4.012804	1.572153e+00	1.640276e-01	0.7003323889	-4.38591199	FALSE	FALSE
O94915	FRYL	1.555227e-01	4.056091	1.960319e+00	9.477511e-02	0.6194764251	-4.38623870	FALSE	FALSE
P17535	JUND	-6.202272e-01	3.981807	-1.574743e+00	1.634348e-01	0.7003323889	-4.38723286	FALSE	FALSE
Q9Y2I1	NISCH	-2.298748e-01	4.050930	-1.864216e+00	1.086402e-01	0.6412330701	-4.38922884	FALSE	FALSE
Q8IV38	ANKMY2	2.731254e-01	4.048622	1.632977e+00	1.506295e-01	0.6867689969	-4.39237125	FALSE	FALSE
Q9H165	BCL11A	-3.452266e-01	4.037767	-1.609517e+00	1.556698e-01	0.6887869996	-4.39263383	FALSE	FALSE
P59768	GNG2	-4.959983e-01	4.022810	-2.281997e+00	6.004002e-02	0.5454151148	-4.39392877	FALSE	FALSE
Q96AP0	ACD	2.759170e-01	4.045860	1.716105e+00	1.339912e-01	0.6724685293	-4.39442001	FALSE	FALSE
O15318	POLR3G	5.429127e-01	3.997974	1.708701e+00	1.353985e-01	0.6724685293	-4.39525629	FALSE	FALSE
Q969N2	PIGT	2.002991e-01	4.054187	1.748341e+00	1.280260e-01	0.6660297240	-4.39527489	FALSE	FALSE
Q9BW27	NUP85	1.625399e-01	4.055204	2.098311e+00	7.789527e-02	0.5887608090	-4.39548561	FALSE	FALSE
P30519	HMOX2	2.337072e-01	4.050058	2.118359e+00	7.570852e-02	0.5838083595	-4.39814142	FALSE	FALSE
P07203	GPX1	2.466842e-01	4.048453	1.796600e+00	1.195738e-01	0.6529862601	-4.39816077	FALSE	FALSE
Q8TCG1	CIP2A	-1.488302e-01	4.056792	-1.902067e+00	1.029548e-01	0.6304733328	-4.39825939	FALSE	FALSE
Q86VM9	ZC3H18	-2.842722e-01	4.045311	-2.074406e+00	8.058635e-02	0.5925236563	-4.39855244	FALSE	FALSE
Q5SQI0	ATAT1	-3.534980e-01	4.033480	-1.643401e+00	1.484400e-01	0.6844976761	-4.39894053	FALSE	FALSE
Q7Z434	MAVS	2.482183e-01	4.048714	2.065441e+00	8.161961e-02	0.5925236563	-4.39927172	FALSE	FALSE
Q06945	SOX4	-2.819204e-01	4.045612	-1.680405e+00	1.409092e-01	0.6758176131	-4.39975956	FALSE	FALSE
O15530	PDPK1	3.250748e-01	4.039612	1.615291e+00	1.544147e-01	0.6880586849	-4.40012456	FALSE	FALSE
Q9H098	FAM107B	-3.408721e-01	4.037861	-1.709913e+00	1.351672e-01	0.6724685293	-4.40220204	FALSE	FALSE
P52333	JAK3	2.044937e-01	4.054292	1.703853e+00	1.363277e-01	0.6724685293	-4.40305009	FALSE	FALSE
Q16881	TXNRD1	2.493869e-01	4.050294	2.679876e+00	3.442677e-02	0.4736278130	-4.40401612	FALSE	FALSE
Q99417	MYCBP	2.248384e-01	4.052915	1.670897e+00	1.428085e-01	0.6760373274	-4.40482808	FALSE	FALSE
Q9P2B7	CFAP97	-3.314632e-01	4.043266	-1.554847e+00	1.680398e-01	0.7048116755	-4.40591283	FALSE	FALSE
P47224	RABIF	3.535583e-01	4.037392	2.064589e+00	8.171852e-02	0.5925236563	-4.40615503	FALSE	FALSE
Q13162	PRDX4	1.855290e-01	4.053753	2.281551e+00	6.007790e-02	0.5454151148	-4.40701570	FALSE	FALSE
Q92613	JADE3	-1.806555e-01	4.056118	-1.725173e+00	1.322866e-01	0.6718083744	-4.41026556	FALSE	FALSE
Q9NPH2	ISYNA1	-3.054049e-01	4.041126	-1.662492e+00	1.445080e-01	0.6789584417	-4.41027529	FALSE	FALSE
Q9NW75	GPATCH2	-3.747156e-01	4.033571	-1.556958e+00	1.675455e-01	0.7039098947	-4.41206920	FALSE	FALSE
Q99795	GPA33	4.182416e-01	4.025782	1.548373e+00	1.695641e-01	0.7054957837	-4.41280206	FALSE	FALSE
Q9C0C9	UBE2O	1.235590e-01	4.057024	2.210893e+00	6.639526e-02	0.5650035935	-4.41618082	FALSE	FALSE
Q9BPZ7	MAPKAP1	3.701770e-01	4.034335	1.558483e+00	1.671892e-01	0.7038521521	-4.41654147	FALSE	FALSE
Q13946	PDE7A	1.648827e-01	4.055490	1.907784e+00	1.021219e-01	0.6304733328	-4.41730233	FALSE	FALSE
O75420	GIGYF1	3.176026e-01	4.039631	1.668246e+00	1.433425e-01	0.6760373274	-4.42020669	FALSE	FALSE
Q8IXQ3	C9orf40	3.225504e-01	4.040907	1.582349e+00	1.617059e-01	0.6998943096	-4.42115319	FALSE	FALSE
O14713	ITGB1BP1	-3.852410e-01	4.030624	-1.566251e+00	1.653856e-01	0.7017315205	-4.42254308	FALSE	FALSE
Q9Y5K5	UCHL5	-1.621217e-01	4.055032	-2.351755e+00	5.441176e-02	0.5343183369	-4.42461438	FALSE	FALSE
Q8TEA1	NSUN6	1.514958e-01	4.056618	1.859959e+00	1.092986e-01	0.6412330701	-4.42503014	FALSE	FALSE
P61421	ATP6V0D1	2.298011e-01	4.050083	1.997089e+00	8.994810e-02	0.6048740712	-4.42521382	FALSE	FALSE
Q9NS56	TOPORS	-4.148857e-01	4.026022	-1.517246e+00	1.770751e-01	0.7100217948	-4.42559483	FALSE	FALSE
Q9NUI1	DECR2	4.330889e-01	4.024450	1.509335e+00	1.790325e-01	0.7114832105	-4.42573273	FALSE	FALSE
P16989	YBX3	-9.590350e-02	4.057769	-3.069056e+00	2.031264e-02	0.4153400763	-4.42595991	FALSE	FALSE
Q96QD9	FYTTD1	-3.626374e-01	4.036477	-1.516426e+00	1.772770e-01	0.7100217948	-4.42639847	FALSE	FALSE
Q6NVV7	CDPF1	4.078845e-01	4.025733	1.667268e+00	1.435400e-01	0.6761259248	-4.42654000	FALSE	FALSE
P49590	HARS2	-1.689800e-01	4.055647	-1.824822e+00	1.148852e-01	0.6466152396	-4.42708368	FALSE	FALSE
Q9BPX6	MICU1	2.548527e-01	4.049866	1.614347e+00	1.546193e-01	0.6884768322	-4.42736421	FALSE	FALSE
P07902	GALT	2.161482e-01	4.051962	1.764006e+00	1.252207e-01	0.6613395981	-4.43065972	FALSE	FALSE
Q9UK97	FBXO9	2.923760e-01	4.048337	1.528915e+00	1.742238e-01	0.7100217948	-4.43073434	FALSE	FALSE
Q7Z6K3	PTAR1	2.304649e-01	4.052529	1.616118e+00	1.542358e-01	0.6880586849	-4.43110106	FALSE	FALSE
P15056	BRAF	3.459976e-01	4.035011	1.628180e+00	1.516473e-01	0.6867689969	-4.43119199	FALSE	FALSE
P41212	ETV6	2.749632e-01	4.044911	1.737843e+00	1.299399e-01	0.6662969209	-4.43125613	FALSE	FALSE
Q14684	RRP1B	1.256931e-01	4.057014	2.131393e+00	7.432024e-02	0.5820828693	-4.43269077	FALSE	FALSE
P56282	POLE2	-2.550901e-01	4.048091	-1.710850e+00	1.349887e-01	0.6724685293	-4.43361595	FALSE	FALSE
Q8NEZ4	KMT2C	-2.613674e-01	4.050066	-1.570980e+00	1.642967e-01	0.7003323889	-4.43368475	FALSE	FALSE
Q9BPX7	C7orf25	3.292741e-01	4.041278	1.529877e+00	1.739906e-01	0.7096626082	-4.43417062	FALSE	FALSE
Q9H490	PIGU	-4.225725e-01	4.017852	-1.574084e+00	1.635855e-01	0.7003323889	-4.43500092	FALSE	FALSE
Q8TB36	GDAP1	-4.221051e-01	4.022744	-1.609952e+00	1.555750e-01	0.6887869996	-4.43506975	FALSE	FALSE
Q9BWH2	FUNDC2	-2.084536e-01	4.052968	-2.711145e+00	3.297554e-02	0.4709442655	-4.43823630	FALSE	FALSE
Q75N03	CBLL1	1.737742e-01	4.054958	1.855392e+00	1.100093e-01	0.6412330701	-4.43866634	FALSE	FALSE
Q9H330	TMEM245	3.872677e-01	4.028774	1.552226e+00	1.686553e-01	0.7049753722	-4.44050799	FALSE	FALSE
Q15390	MTFR1	-4.314815e-01	4.021422	-1.487927e+00	1.844307e-01	0.7167172578	-4.44237865	FALSE	FALSE
Q8IZM8	ZNF654	-4.134582e-01	4.025024	-1.489696e+00	1.839791e-01	0.7167172578	-4.44314622	FALSE	FALSE
Q14011	CIRBP	-4.210501e-01	4.032975	-2.478621e+00	4.553380e-02	0.5100940873	-4.44377147	FALSE	FALSE
Q9UK73	FEM1B	-2.858370e-01	4.046257	-1.560318e+00	1.667616e-01	0.7031819221	-4.44390388	FALSE	FALSE
Q9GZY8	MFF	-2.116855e-01	4.051983	-1.794905e+00	1.198612e-01	0.6529862601	-4.44400295	FALSE	FALSE
Q8WUH2	TGFBRAP1	3.013598e-01	4.047639	1.501223e+00	1.810607e-01	0.7135138365	-4.44519874	FALSE	FALSE
Q9NRS6	SNX15	1.641462e-01	4.055598	1.862034e+00	1.089773e-01	0.6412330701	-4.44540992	FALSE	FALSE
Q5T2T1	MPP7	-3.818364e-01	4.037354	-1.468619e+00	1.894279e-01	0.7197332158	-4.44568161	FALSE	FALSE
Q8NCC3	PLA2G15	3.236737e-01	4.043291	1.503233e+00	1.805561e-01	0.7135005833	-4.44587833	FALSE	FALSE
P31785	IL2RG	3.562112e-01	4.032732	1.707481e+00	1.356318e-01	0.6724685293	-4.44834025	FALSE	FALSE
Q9P2G9	KLHL8	-3.353205e-01	4.039688	-1.507846e+00	1.794033e-01	0.7114832105	-4.44895402	FALSE	FALSE
Q9BW91	NUDT9	2.143885e-01	4.051577	1.805787e+00	1.180274e-01	0.6518766185	-4.44928745	FALSE	FALSE
Q9H0C5	BTBD1	6.178377e-01	3.965664	1.484957e+00	1.851915e-01	0.7167172578	-4.44984751	FALSE	FALSE
Q8IVH2	FOXP4	4.540043e-01	4.014961	1.600178e+00	1.577204e-01	0.6923658641	-4.45029227	FALSE	FALSE
Q92625	ANKS1A	3.799345e-01	4.030141	1.660828e+00	1.448468e-01	0.6790101385	-4.45057921	FALSE	FALSE
Q8WX93	PALLD	1.804417e-01	4.054399	1.856030e+00	1.099099e-01	0.6412330701	-4.45069242	FALSE	FALSE
Q9Y2E5	MAN2B2	-3.091454e-01	4.041643	-1.859935e+00	1.093024e-01	0.6412330701	-4.45084277	FALSE	FALSE
P49662	CASP4	-2.097981e-01	4.052043	-1.782029e+00	1.220670e-01	0.6572423870	-4.45335786	FALSE	FALSE
Q9UBQ6	EXTL2	4.028882e-01	4.029616	1.457416e+00	1.923838e-01	0.7244070977	-4.45379625	FALSE	FALSE
Q9HC77	CENPJ	3.719724e-01	4.034653	2.086097e+00	7.925874e-02	0.5901530635	-4.45514513	FALSE	FALSE
Q99961	SH3GL1	2.341143e-01	4.049515	1.927079e+00	9.936017e-02	0.6295786373	-4.45557738	FALSE	FALSE
P26367	PAX6	-4.568157e-01	4.013204	-1.539731e+00	1.716190e-01	0.7076434381	-4.45558402	FALSE	FALSE
O43181	NDUFS4	1.828275e-01	4.053597	2.102373e+00	7.744709e-02	0.5887608090	-4.45582017	FALSE	FALSE
P17026	ZNF22	-1.982527e-01	4.053603	-1.722267e+00	1.328306e-01	0.6724685293	-4.45605571	FALSE	FALSE
Q9NVX0	HAUS2	2.975223e-01	4.042573	1.602146e+00	1.572863e-01	0.6915849760	-4.45703629	FALSE	FALSE
P16455	MGMT	1.210764e-01	4.057211	2.102253e+00	7.746033e-02	0.5887608090	-4.45721010	FALSE	FALSE
Q9NQX4	MYO5C	-4.866835e-01	4.007424	-1.453331e+00	1.934724e-01	0.7244070977	-4.45857023	FALSE	FALSE
P25445	FAS	4.152458e-01	4.018943	1.527018e+00	1.746844e-01	0.7100217948	-4.45936531	FALSE	FALSE
Q96QF0	RAB3IP	2.388174e-01	4.051853	1.564115e+00	1.658798e-01	0.7019119978	-4.46238862	FALSE	FALSE
Q9P253	VPS18	2.792760e-01	4.045562	2.028786e+00	8.598479e-02	0.6001291501	-4.46368180	FALSE	FALSE
Q15029	EFTUD2	7.292882e-02	4.058345	2.535356e+00	4.206561e-02	0.5006341456	-4.46408435	FALSE	FALSE
Q15046	KARS1	-1.328530e-01	4.056533	-2.611768e+00	3.782647e-02	0.4884341078	-4.46439289	FALSE	FALSE
P51553	IDH3G	1.903712e-01	4.053246	2.028046e+00	8.607529e-02	0.6001291501	-4.46445924	FALSE	FALSE
P62487	POLR2G	-1.575535e-01	4.055442	-2.026336e+00	8.628479e-02	0.6001291501	-4.46488738	FALSE	FALSE
Q9NWZ8	GEMIN8	2.074444e-01	4.052045	1.844939e+00	1.116533e-01	0.6454748553	-4.46507961	FALSE	FALSE
O00767	SCD	3.784564e-01	4.028577	1.722495e+00	1.327879e-01	0.6724685293	-4.46603504	FALSE	FALSE
Q15629	TRAM1	3.719575e-01	4.027984	1.610820e+00	1.553858e-01	0.6887869996	-4.46630429	FALSE	FALSE
Q96MW5	COG8	1.995270e-01	4.054444	1.644841e+00	1.481397e-01	0.6842624179	-4.46684185	FALSE	FALSE
Q8TCD5	NT5C	-3.215559e-01	4.039224	-1.523584e+00	1.755209e-01	0.7100217948	-4.46768118	FALSE	FALSE
P53671	LIMK2	-3.230301e-01	4.038032	-1.590945e+00	1.597727e-01	0.6974018604	-4.47119768	FALSE	FALSE
Q02108	GUCY1A1	-3.688298e-01	4.033880	-1.458176e+00	1.921821e-01	0.7244070977	-4.47271601	FALSE	FALSE
Q08211	DHX9	9.415423e-02	4.057785	2.908452e+00	2.519506e-02	0.4333517991	-4.47448728	FALSE	FALSE
Q9H5K3	POMK	3.280217e-01	4.043986	1.438394e+00	1.975002e-01	0.7269819141	-4.47518434	FALSE	FALSE
P98194	ATP2C1	-2.391134e-01	4.049162	-1.920158e+00	1.003422e-01	0.6304733328	-4.47593606	FALSE	FALSE
Q9Y5J9	TIMM8B	-3.953597e-01	4.024458	-1.786513e+00	1.212944e-01	0.6561933512	-4.47662507	FALSE	FALSE
Q8NE71	ABCF1	-1.875596e-01	4.053303	-2.041742e+00	8.441565e-02	0.6001291501	-4.47747904	FALSE	FALSE
Q66K64	DCAF15	3.788911e-01	4.027347	1.565070e+00	1.656586e-01	0.7019119978	-4.47812767	FALSE	FALSE
Q12772	SREBF2	-3.881870e-01	4.027175	-1.533086e+00	1.732150e-01	0.7088485114	-4.47903661	FALSE	FALSE
Q8N5I9	C12orf45	-2.630294e-01	4.045690	-1.935163e+00	9.822521e-02	0.6288875488	-4.47932429	FALSE	FALSE
P33981	TTK	3.345299e-01	4.037495	1.519464e+00	1.765298e-01	0.7100217948	-4.47940152	FALSE	FALSE
P85037	FOXK1	2.092354e-01	4.051724	2.011589e+00	8.811291e-02	0.6015229118	-4.47957494	FALSE	FALSE
Q9Y4D1	DAAM1	3.388071e-01	4.042977	1.426442e+00	2.007777e-01	0.7280189650	-4.47981669	FALSE	FALSE
Q13363	CTBP1	1.240736e-01	4.056830	2.306174e+00	5.802436e-02	0.5414410397	-4.48018261	FALSE	FALSE
P30740	SERPINB1	-6.684574e-01	3.937130	-1.400279e+00	2.081261e-01	0.7354812555	-4.48232898	FALSE	FALSE
Q7Z4H8	POGLUT3	1.932075e-01	4.053501	1.766729e+00	1.247393e-01	0.6610227518	-4.48241401	FALSE	FALSE
Q5SZL2	CEP85L	-4.030598e-01	4.027307	-1.446399e+00	1.953320e-01	0.7263461346	-4.48498209	FALSE	FALSE
Q5JS54	PSMG4	-4.579633e-01	4.016701	-1.792671e+00	1.202412e-01	0.6533384745	-4.48665500	FALSE	FALSE
Q9UIV1	CNOT7	-2.175928e-01	4.050646	-1.897469e+00	1.036295e-01	0.6304733328	-4.48695829	FALSE	FALSE
Q9NP97	DYNLRB1	-2.524783e-01	4.049323	-2.438694e+00	4.815271e-02	0.5176067343	-4.48767353	FALSE	FALSE
Q9C0K0	BCL11B	2.225644e-01	4.050919	2.198951e+00	6.752838e-02	0.5653184766	-4.49083753	FALSE	FALSE
P50416	CPT1A	3.454853e-01	4.040815	1.405237e+00	2.067151e-01	0.7329954699	-4.49296470	FALSE	FALSE
Q99549	MPHOSPH8	-2.015886e-01	4.052494	-1.749006e+00	1.279058e-01	0.6660297240	-4.49510095	FALSE	FALSE
Q15072	ZNF146	3.415967e-01	4.034650	1.500160e+00	1.813280e-01	0.7135692642	-4.49822594	FALSE	FALSE
O75874	IDH1	1.522457e-01	4.055826	2.862660e+00	2.680752e-02	0.4420040786	-4.50122285	FALSE	FALSE
Q8TCF1	ZFAND1	2.458315e-01	4.048965	1.588081e+00	1.604145e-01	0.6974018604	-4.50155076	FALSE	FALSE
O43303	CCP110	2.042398e-01	4.054230	1.575071e+00	1.633599e-01	0.7003323889	-4.50165404	FALSE	FALSE
O75570	MTRF1	3.829042e-01	4.032319	1.390848e+00	2.108337e-01	0.7358363731	-4.50282122	FALSE	FALSE
Q6GMV2	SMYD5	1.697385e-01	4.054745	1.882407e+00	1.058703e-01	0.6339975935	-4.50283585	FALSE	FALSE
Q9NZ09	UBAP1	-2.422210e-01	4.048057	-1.811080e+00	1.171453e-01	0.6503817272	-4.50406519	FALSE	FALSE
P14151	SELL	-2.699111e-01	4.048910	-1.455994e+00	1.927621e-01	0.7244070977	-4.50446668	FALSE	FALSE
P25686	DNAJB2	-5.067277e-01	3.991478	-1.500934e+00	1.811333e-01	0.7135138365	-4.50594405	FALSE	FALSE
O75385	ULK1	2.493231e-01	4.052120	1.453838e+00	1.933369e-01	0.7244070977	-4.50647742	FALSE	FALSE
O75792	RNASEH2A	1.561210e-01	4.055271	2.347874e+00	5.471012e-02	0.5352308837	-4.50805044	FALSE	FALSE
O00459	PIK3R2	-2.936477e-01	4.041301	-1.628634e+00	1.515508e-01	0.6867689969	-4.50915290	FALSE	FALSE
Q14469	HES1	-4.451152e-01	4.023846	-1.341843e+00	2.254205e-01	0.7449154163	-4.50986729	FALSE	FALSE
Q96D09	GPRASP2	-4.661549e-01	4.011818	-1.416347e+00	2.035847e-01	0.7297856261	-4.51209367	FALSE	FALSE
Q02338	BDH1	-2.122731e-01	4.051027	-1.875823e+00	1.068647e-01	0.6362747088	-4.51288535	FALSE	FALSE
Q9Y696	CLIC4	1.481900e-01	4.055604	2.284194e+00	5.985389e-02	0.5454151148	-4.51424880	FALSE	FALSE
Q9UKK3	PARP4	-2.311310e-01	4.052433	-1.494405e+00	1.827817e-01	0.7163533962	-4.51595647	FALSE	FALSE
Q7Z7K0	CMC1	2.519604e-01	4.047440	1.675665e+00	1.418531e-01	0.6758176131	-4.51635424	FALSE	FALSE
Q99798	ACO2	1.130483e-01	4.057176	2.399556e+00	5.087243e-02	0.5201438620	-4.51762054	FALSE	FALSE
Q0VG06	FAAP100	-2.817132e-01	4.044610	-1.482115e+00	1.859220e-01	0.7167172578	-4.51808532	FALSE	FALSE
Q9HBH0	RHOF	-4.142922e-01	4.022858	-1.629419e+00	1.513839e-01	0.6867689969	-4.51914912	FALSE	FALSE
Q5VZE5	NAA35	-2.420054e-01	4.048381	-1.693437e+00	1.383450e-01	0.6745990974	-4.51930852	FALSE	FALSE
Q9NW68	BSDC1	-3.537283e-01	4.034845	-1.968734e+00	9.364808e-02	0.6146952997	-4.52384408	FALSE	FALSE
Q9BSK2	SLC25A33	2.928230e-01	4.042784	1.486579e+00	1.847757e-01	0.7167172578	-4.52868869	FALSE	FALSE
Q8TBM8	DNAJB14	-2.436379e-01	4.047537	-1.673614e+00	1.422634e-01	0.6758176131	-4.53063102	FALSE	FALSE
A4D2B0	MBLAC1	3.707536e-01	4.029903	1.390550e+00	2.109197e-01	0.7358363731	-4.53123458	FALSE	FALSE
O00217	NDUFS8	2.243202e-01	4.050212	2.016628e+00	8.748392e-02	0.6015229118	-4.53211891	FALSE	FALSE
Q8WZA0	LZIC	2.646476e-01	4.047383	2.170190e+00	7.033907e-02	0.5730375592	-4.53216203	FALSE	FALSE
Q8N129	CNPY4	-3.695165e-01	4.028022	-1.462321e+00	1.910844e-01	0.7231972736	-4.53290557	FALSE	FALSE
Q96P47	AGAP3	-5.196697e-01	3.990435	-1.306581e+00	2.364659e-01	0.7557217270	-4.53315387	FALSE	FALSE
Q9BQP7	MGME1	2.945553e-01	4.042435	1.829314e+00	1.141556e-01	0.6466152396	-4.53412914	FALSE	FALSE
Q13371	PDCL	1.909696e-01	4.053541	1.686506e+00	1.397032e-01	0.6758176131	-4.53528200	FALSE	FALSE
P28482	MAPK1	1.722329e-01	4.054368	2.404541e+00	5.051730e-02	0.5198933119	-4.53593536	FALSE	FALSE
Q96KG9	SCYL1	1.541902e-01	4.056023	1.774741e+00	1.233328e-01	0.6597563945	-4.53608916	FALSE	FALSE
P50583	NUDT2	1.716705e-01	4.054475	1.816705e+00	1.162149e-01	0.6490493418	-4.53624518	FALSE	FALSE
Q9C0D5	TANC1	-2.694281e-01	4.048884	-1.402015e+00	2.076308e-01	0.7341486375	-4.53645982	FALSE	FALSE
Q9Y2U9	KLHDC2	-2.654625e-01	4.046771	-1.478375e+00	1.868875e-01	0.7167172578	-4.53744604	FALSE	FALSE
P63092	GNAS	1.531479e-01	4.055414	2.194029e+00	6.800117e-02	0.5662494172	-4.53787883	FALSE	FALSE
Q8ND25	ZNRF1	-3.443005e-01	4.031795	-1.455404e+00	1.929193e-01	0.7244070977	-4.53948648	FALSE	FALSE
Q9Y6X8	ZHX2	2.584955e-01	4.049933	1.412731e+00	2.045989e-01	0.7309118686	-4.54035343	FALSE	FALSE
Q96JY6	PDLIM2	-3.156011e-01	4.038189	-1.439825e+00	1.971109e-01	0.7269819141	-4.54094779	FALSE	FALSE
Q9Y673	ALG5	2.714519e-01	4.044722	1.672163e+00	1.425543e-01	0.6760373274	-4.54302320	FALSE	FALSE
Q9NX05	FAM120C	1.881824e-01	4.053700	1.705538e+00	1.360042e-01	0.6724685293	-4.54329934	FALSE	FALSE
Q969T9	WBP2	2.522382e-01	4.048207	2.115947e+00	7.596832e-02	0.5838083595	-4.54393867	FALSE	FALSE
P26368	U2AF2	1.886541e-01	4.053633	2.529399e+00	4.241641e-02	0.5012555604	-4.54398855	FALSE	FALSE
Q9UIQ6	LNPEP	1.382488e-01	4.056142	2.116719e+00	7.588506e-02	0.5838083595	-4.54477967	FALSE	FALSE
O95716	RAB3D	-2.883490e-01	4.044691	-2.094437e+00	7.832510e-02	0.5887608090	-4.54830772	FALSE	FALSE
P51649	ALDH5A1	1.641610e-01	4.054717	2.063662e+00	8.182623e-02	0.5925236563	-4.54974783	FALSE	FALSE
P01106	MYC	-2.344035e-01	4.049262	-1.551005e+00	1.689429e-01	0.7049753722	-4.55123413	FALSE	FALSE
P43378	PTPN9	2.209728e-01	4.051556	1.535640e+00	1.726000e-01	0.7081563537	-4.55264894	FALSE	FALSE
Q2TAK8	PWWP3A	-3.668586e-01	4.031721	-1.319534e+00	2.323542e-01	0.7523978981	-4.55269189	FALSE	FALSE
Q8TBB5	KLHDC4	-1.814502e-01	4.054713	-1.626613e+00	1.519814e-01	0.6867689969	-4.55276768	FALSE	FALSE
P15170	GSPT1	1.665258e-01	4.054803	2.433184e+00	4.852631e-02	0.5176067343	-4.55306880	FALSE	FALSE
Q08380	LGALS3BP	3.252712e-01	4.041083	2.236025e+00	6.407371e-02	0.5584294477	-4.55334200	FALSE	FALSE
Q92797	SYMPK	1.191832e-01	4.057525	1.901321e+00	1.030640e-01	0.6304733328	-4.55425547	FALSE	FALSE
Q96E09	FAM122A	-2.973830e-01	4.046050	-1.333325e+00	2.280458e-01	0.7449154163	-4.55621963	FALSE	FALSE
Q7Z698	SPRED2	4.200179e-01	4.017778	1.289304e+00	2.420500e-01	0.7574164943	-4.55651135	FALSE	FALSE
Q8NDI1	EHBP1	-2.565553e-01	4.048798	-1.409696e+00	2.054534e-01	0.7322813229	-4.55725638	FALSE	FALSE
Q86SQ9	DHDDS	3.462171e-01	4.036013	1.308036e+00	2.360008e-01	0.7557217270	-4.55741417	FALSE	FALSE
Q9P2W9	STX18	-2.627032e-01	4.045777	-1.537078e+00	1.722545e-01	0.7077358135	-4.55879368	FALSE	FALSE
P40818	USP8	1.805234e-01	4.054137	1.707517e+00	1.356250e-01	0.6724685293	-4.55890123	FALSE	FALSE
Q7L9L4	MOB1B	1.147016e-01	4.057149	2.194771e+00	6.792964e-02	0.5662494172	-4.55895794	FALSE	FALSE
Q86XP1	DGKH	-4.348023e-01	4.014813	-1.308606e+00	2.358188e-01	0.7557217270	-4.55994385	FALSE	FALSE
O14879	IFIT3	1.789125e-01	4.054304	1.688980e+00	1.392169e-01	0.6758176131	-4.56000166	FALSE	FALSE
Q96MT8	CEP63	-2.636460e-01	4.049524	-1.363629e+00	2.188276e-01	0.7430123993	-4.56086195	FALSE	FALSE
Q9Y253	POLH	-2.819911e-01	4.045828	-1.362162e+00	2.192662e-01	0.7433277808	-4.56161644	FALSE	FALSE
O43426	SYNJ1	2.845201e-01	4.044774	1.379866e+00	2.140271e-01	0.7358363731	-4.56189283	FALSE	FALSE
Q9H074	PAIP1	-1.042725e-01	4.057612	-2.154870e+00	7.188460e-02	0.5750760162	-4.56211210	FALSE	FALSE
O14802	POLR3A	-1.714029e-01	4.055028	-1.682678e+00	1.404587e-01	0.6758176131	-4.56381896	FALSE	FALSE
Q9Y3C6	PPIL1	6.177627e-01	4.004209	2.480530e+00	4.541241e-02	0.5100940873	-4.56579744	FALSE	FALSE
P14859	POU2F1	-2.647129e-01	4.044878	-1.596598e+00	1.585132e-01	0.6943751385	-4.56600162	FALSE	FALSE
Q8TDY2	RB1CC1	-2.236643e-01	4.054322	-1.386869e+00	2.119858e-01	0.7358363731	-4.56794560	FALSE	FALSE
P36543	ATP6V1E1	1.490961e-01	4.055574	2.285886e+00	5.971102e-02	0.5454151148	-4.56830658	FALSE	FALSE
Q96CQ1	SLC25A36	3.863261e-01	4.025414	1.521612e+00	1.760031e-01	0.7100217948	-4.56867188	FALSE	FALSE
P51151	RAB9A	1.778881e-01	4.054174	1.717222e+00	1.337800e-01	0.6724685293	-4.56907934	FALSE	FALSE
Q9Y3A3	MOB4	1.750816e-01	4.053972	2.055937e+00	8.272951e-02	0.5965738506	-4.56946489	FALSE	FALSE
Q6P1X6	C8orf82	2.401250e-01	4.047352	1.799354e+00	1.191082e-01	0.6529175981	-4.57006313	FALSE	FALSE
O60841	EIF5B	-9.019059e-02	4.057943	-2.309859e+00	5.772328e-02	0.5414410397	-4.57045598	FALSE	FALSE
Q96K49	TMEM87B	-4.753525e-01	4.002078	-1.218618e+00	2.661129e-01	0.7720630762	-4.57191384	FALSE	FALSE
Q13895	BYSL	9.877993e-02	4.057856	2.113441e+00	7.623907e-02	0.5842826241	-4.57284402	FALSE	FALSE
Q9BXK1	KLF16	-4.589383e-01	4.003155	-1.513619e+00	1.779700e-01	0.7114220425	-4.57321471	FALSE	FALSE
Q9UKT4	FBXO5	-3.368708e-01	4.031182	-1.388840e+00	2.114144e-01	0.7358363731	-4.57513455	FALSE	FALSE
P15812	CD1E	3.050500e-01	4.040981	2.001493e+00	8.938663e-02	0.6034236957	-4.57547429	FALSE	FALSE
Q9H832	UBE2Z	1.289228e-01	4.056976	1.883434e+00	1.057159e-01	0.6339975935	-4.57613555	FALSE	FALSE
Q14207	NPAT	-2.291671e-01	4.051071	-1.448520e+00	1.947614e-01	0.7258133531	-4.57719404	FALSE	FALSE
Q13049	TRIM32	-2.115652e-01	4.051931	-1.545161e+00	1.703252e-01	0.7062280661	-4.57733632	FALSE	FALSE
Q12846	STX4	2.412191e-01	4.048095	1.604348e+00	1.568017e-01	0.6906273497	-4.57835003	FALSE	FALSE
P26374	CHML	2.778622e-01	4.043211	1.486652e+00	1.847570e-01	0.7167172578	-4.57857844	FALSE	FALSE
P56270	MAZ	-2.036118e-01	4.052070	-1.646974e+00	1.476963e-01	0.6836039754	-4.57868366	FALSE	FALSE
Q9NQC1	JADE2	2.110726e-01	4.052769	1.490421e+00	1.837941e-01	0.7167172578	-4.57932637	FALSE	FALSE
O43772	SLC25A20	2.194111e-01	4.050258	1.679036e+00	1.411811e-01	0.6758176131	-4.58011420	FALSE	FALSE
Q7L590	MCM10	-3.759947e-01	4.025366	-1.331293e+00	2.286762e-01	0.7461686588	-4.58139895	FALSE	FALSE
P78364	PHC1	2.759089e-01	4.043227	1.497428e+00	1.820168e-01	0.7150493323	-4.58213898	FALSE	FALSE
Q9UDX5	MTFP1	-2.997601e-01	4.039923	-1.623778e+00	1.525872e-01	0.6867689969	-4.58353947	FALSE	FALSE
O60830	TIMM17B	-2.136264e-01	4.050641	-1.705616e+00	1.359891e-01	0.6724685293	-4.58562806	FALSE	FALSE
Q3B7J2	GFOD2	4.033019e-01	4.013795	1.337623e+00	2.267176e-01	0.7449154163	-4.58575547	FALSE	FALSE
P43686	PSMC4	1.328749e-01	4.056372	2.434340e+00	4.844764e-02	0.5176067343	-4.58625501	FALSE	FALSE
Q9H0X9	OSBPL5	-2.123065e-01	4.053146	-1.439926e+00	1.970834e-01	0.7269819141	-4.58745062	FALSE	FALSE
O75531	BANF1	-1.728786e-01	4.054038	-2.089482e+00	7.887847e-02	0.5887608090	-4.58749123	FALSE	FALSE
P17028	ZNF24	1.778234e-01	4.054167	1.707177e+00	1.356900e-01	0.6724685293	-4.58765169	FALSE	FALSE
Q9NYH9	UTP6	-1.582639e-01	4.055692	-1.716679e+00	1.338825e-01	0.6724685293	-4.59026221	FALSE	FALSE
Q96JB5	CDK5RAP3	3.113104e-01	4.040263	1.877154e+00	1.066628e-01	0.6362747088	-4.59140231	FALSE	FALSE
Q86U06	RBM23	-4.503028e-01	4.011728	-1.525365e+00	1.750867e-01	0.7100217948	-4.59214650	FALSE	FALSE
O15042	U2SURP	1.457658e-01	4.055645	2.273023e+00	6.080641e-02	0.5454151148	-4.59351046	FALSE	FALSE
Q92562	FIG4	2.810608e-01	4.047575	1.263114e+00	2.507352e-01	0.7632566736	-4.59390597	FALSE	FALSE
P08648	ITGA5	2.677889e-01	4.047952	1.316158e+00	2.334197e-01	0.7537333842	-4.59402587	FALSE	FALSE
Q01105	SET	-1.274664e-01	4.056874	-3.140712e+00	1.847223e-02	0.4037892291	-4.59596129	FALSE	FALSE
O95671	ASMTL	-2.488514e-01	4.046815	-1.661835e+00	1.446416e-01	0.6790101385	-4.59628413	FALSE	FALSE
Q8TF05	PPP4R1	-2.306031e-01	4.049378	-1.617142e+00	1.540145e-01	0.6880586849	-4.59633183	FALSE	FALSE
Q9Y4P3	TBL2	-2.528651e-01	4.046675	-1.496195e+00	1.823284e-01	0.7150493323	-4.59665959	FALSE	FALSE
Q6ZN04	MEX3B	2.627843e-01	4.046089	1.397114e+00	2.090311e-01	0.7355591095	-4.59759652	FALSE	FALSE
Q6P1M9	ARMCX5	3.284444e-01	4.037830	1.224254e+00	2.641213e-01	0.7718762221	-4.59863723	FALSE	FALSE
P78537	BLOC1S1	-1.824722e-01	4.054086	-1.622913e+00	1.527726e-01	0.6867689969	-4.60047789	FALSE	FALSE
P30041	PRDX6	8.644321e-02	4.057930	2.806953e+00	2.891906e-02	0.4501794555	-4.60130060	FALSE	FALSE
P82921	MRPS21	-3.888028e-01	4.020221	-1.428554e+00	2.001950e-01	0.7280189650	-4.60218601	FALSE	FALSE
Q8WWY3	PRPF31	-1.784091e-01	4.053650	-2.160153e+00	7.134780e-02	0.5750760162	-4.60231839	FALSE	FALSE
O43747	AP1G1	-1.319371e-01	4.056405	-2.045881e+00	8.392055e-02	0.6001291501	-4.60291067	FALSE	FALSE
P04062	GBA	1.736975e-01	4.055546	1.539501e+00	1.716741e-01	0.7076434381	-4.60489153	FALSE	FALSE
Q15034	HERC3	3.072624e-01	4.039147	1.361795e+00	2.193759e-01	0.7433277808	-4.60545619	FALSE	FALSE
Q9Y617	PSAT1	3.101871e-01	4.043793	2.316845e+00	5.715696e-02	0.5414410397	-4.60613513	FALSE	FALSE
Q9Y6K5	OAS3	1.718410e-01	4.054360	1.741763e+00	1.292220e-01	0.6661797097	-4.60715383	FALSE	FALSE
Q8TCT7	SPPL2B	3.340426e-01	4.032689	1.393953e+00	2.099388e-01	0.7358363731	-4.61050098	FALSE	FALSE
Q99447	PCYT2	2.060596e-01	4.051554	1.993467e+00	9.041250e-02	0.6062611629	-4.61084314	FALSE	FALSE
Q96BD5	PHF21A	4.146163e-01	4.007376	1.246179e+00	2.564950e-01	0.7701612959	-4.61247077	FALSE	FALSE
Q6PI47	KCTD18	2.371855e-01	4.050873	1.346802e+00	2.239043e-01	0.7449154163	-4.61248169	FALSE	FALSE
Q9NZJ9	NUDT4	3.180969e-01	4.039874	1.997816e+00	8.985513e-02	0.6048740712	-4.61267393	FALSE	FALSE
O94916	NFAT5	5.039293e-01	3.990518	1.160773e+00	2.873068e-01	0.7832676577	-4.61336705	FALSE	FALSE
Q9UPQ4	TRIM35	3.969260e-01	4.016369	1.226552e+00	2.633129e-01	0.7717776732	-4.61364270	FALSE	FALSE
Q8NBJ7	SUMF2	2.128512e-01	4.050584	1.780484e+00	1.223342e-01	0.6572423870	-4.61460073	FALSE	FALSE
Q9H9H4	VPS37B	4.127943e-01	4.012020	1.256149e+00	2.530902e-01	0.7657796691	-4.61526162	FALSE	FALSE
P50552	VASP	1.885269e-01	4.053038	1.678930e+00	1.412023e-01	0.6758176131	-4.61562950	FALSE	FALSE
O95758	PTBP3	1.205950e-01	4.056790	2.369328e+00	5.308181e-02	0.5288393105	-4.61659249	FALSE	FALSE
P09497	CLTB	-1.629282e-01	4.054761	-1.819865e+00	1.156956e-01	0.6478951494	-4.61716074	FALSE	FALSE
Q8IUR7	ARMC8	1.598099e-01	4.055407	1.686232e+00	1.397570e-01	0.6758176131	-4.61724977	FALSE	FALSE
Q6KCM7	SLC25A25	-3.126188e-01	4.034700	-1.352962e+00	2.220340e-01	0.7446531547	-4.61788635	FALSE	FALSE
Q13610	PWP1	2.610338e-01	4.047830	2.246402e+00	6.313953e-02	0.5551277307	-4.61804009	FALSE	FALSE
Q9H668	STN1	3.472456e-01	4.029267	1.278333e+00	2.456557e-01	0.7602524660	-4.61838302	FALSE	FALSE
Q13395	TARBP1	-2.010959e-01	4.052881	-1.509368e+00	1.790242e-01	0.7114832105	-4.61877178	FALSE	FALSE
O75663	TIPRL	2.188928e-01	4.050808	2.095735e+00	7.818084e-02	0.5887608090	-4.61914254	FALSE	FALSE
P82675	MRPS5	-1.524053e-01	4.055958	-1.691807e+00	1.386632e-01	0.6745990974	-4.61924749	FALSE	FALSE
Q9NWS8	RMND1	2.419048e-01	4.047942	1.454785e+00	1.930842e-01	0.7244070977	-4.62078620	FALSE	FALSE
Q12769	NUP160	1.728456e-01	4.053950	1.973677e+00	9.299236e-02	0.6129804172	-4.62109829	FALSE	FALSE
P18621	RPL17	-1.140986e-01	4.057111	-2.693397e+00	3.379113e-02	0.4732852928	-4.62119686	FALSE	FALSE
Q8N9N5	BANP	2.314226e-01	4.048943	1.519112e+00	1.766162e-01	0.7100217948	-4.62198353	FALSE	FALSE
Q68D91	MBLAC2	3.055169e-01	4.038341	1.446240e+00	1.953750e-01	0.7263461346	-4.62215359	FALSE	FALSE
P62380	TBPL1	-3.068575e-01	4.036240	-1.543228e+00	1.707849e-01	0.7067900650	-4.62272428	FALSE	FALSE
Q8WWC4	MAIP1	2.595225e-01	4.045495	1.624032e+00	1.525328e-01	0.6867689969	-4.62276922	FALSE	FALSE
P53007	SLC25A1	-1.978735e-01	4.051990	-2.038025e+00	8.486289e-02	0.6001291501	-4.62313335	FALSE	FALSE
O75771	RAD51D	-2.504577e-01	4.049918	-1.271231e+00	2.480150e-01	0.7624437194	-4.62487516	FALSE	FALSE
P55263	ADK	1.254465e-01	4.056612	2.388669e+00	5.165696e-02	0.5221133127	-4.62494216	FALSE	FALSE
P16035	TIMP2	3.041176e-01	4.038302	1.412057e+00	2.047883e-01	0.7311682288	-4.62588419	FALSE	FALSE
P55212	CASP6	1.331550e-01	4.056485	1.897269e+00	1.036589e-01	0.6304733328	-4.62591986	FALSE	FALSE
Q9Y6Y8	SEC23IP	1.672673e-01	4.054443	1.853286e+00	1.103387e-01	0.6418354703	-4.62626374	FALSE	FALSE
Q8NCD3	HJURP	-2.109775e-01	4.051550	-1.484088e+00	1.854145e-01	0.7167172578	-4.62670710	FALSE	FALSE
P56589	PEX3	2.581824e-01	4.045456	1.736416e+00	1.302023e-01	0.6662969209	-4.62949615	FALSE	FALSE
Q9UBW8	COPS7A	-3.644061e-01	4.026197	-1.536846e+00	1.723103e-01	0.7077358135	-4.63079043	FALSE	FALSE
Q8NFG4	FLCN	4.503571e-01	4.004950	1.361199e+00	2.195543e-01	0.7433277808	-4.63121824	FALSE	FALSE
Q5TEU4	NDUFAF5	2.739725e-01	4.043167	1.562538e+00	1.662454e-01	0.7024698685	-4.63190564	FALSE	FALSE
Q9Y2Z9	COQ6	-3.179750e-01	4.036304	-1.427855e+00	2.003878e-01	0.7280189650	-4.63214152	FALSE	FALSE
Q9HAZ1	CLK4	4.470629e-01	3.997701	1.201236e+00	2.723367e-01	0.7751576852	-4.63286176	FALSE	FALSE
Q53EL6	PDCD4	2.346622e-01	4.047941	1.702973e+00	1.364971e-01	0.6724685293	-4.63456198	FALSE	FALSE
Q6PII3	CCDC174	1.770529e-01	4.054073	1.635884e+00	1.500158e-01	0.6867689969	-4.63499215	FALSE	FALSE
O60563	CCNT1	2.682172e-01	4.043979	1.667076e+00	1.435789e-01	0.6761259248	-4.63661827	FALSE	FALSE
P53367	ARFIP1	1.546533e-01	4.055419	1.766755e+00	1.247346e-01	0.6610227518	-4.63709154	FALSE	FALSE
P35626	GRK3	-6.489122e-01	3.943805	-1.357119e+00	2.207796e-01	0.7435967187	-4.63808984	FALSE	FALSE
Q96FX7	TRMT61A	2.926081e-01	4.041772	1.790123e+00	1.206758e-01	0.6551275328	-4.63833851	FALSE	FALSE
P49643	PRIM2	1.735615e-01	4.054035	1.762612e+00	1.254680e-01	0.6620622740	-4.63850377	FALSE	FALSE
Q9BRQ6	CHCHD6	2.968172e-01	4.039066	1.377638e+00	2.146800e-01	0.7364517969	-4.63866472	FALSE	FALSE
Q9NYV6	RRN3	2.412575e-01	4.047676	1.424089e+00	2.014290e-01	0.7280189650	-4.64074039	FALSE	FALSE
P42356	PI4KA	-1.421124e-01	4.056825	-1.647951e+00	1.474936e-01	0.6836039754	-4.64178512	FALSE	FALSE
O43299	AP5Z1	6.210261e-01	3.937735	1.277475e+00	2.459396e-01	0.7602524660	-4.64183832	FALSE	FALSE
P49914	MTHFS	1.654954e-01	4.054840	1.660895e+00	1.448330e-01	0.6790101385	-4.64229018	FALSE	FALSE
P63172	DYNLT1	-4.505671e-01	3.990880	-1.251128e+00	2.547999e-01	0.7669909960	-4.64404428	FALSE	FALSE
P11274	BCR	-1.814041e-01	4.055759	-1.407816e+00	2.059846e-01	0.7323373113	-4.64566137	FALSE	FALSE
O95696	BRD1	-2.026810e-01	4.051818	-1.525963e+00	1.749411e-01	0.7100217948	-4.64595856	FALSE	FALSE
Q96RY5	CRAMP1	-4.835159e-01	3.984925	-1.043149e+00	3.347750e-01	0.8104989464	-4.64810086	FALSE	FALSE
Q9NZC9	SMARCAL1	-2.323434e-01	4.049187	-1.415378e+00	2.038559e-01	0.7297856261	-4.64970382	FALSE	FALSE
Q96JK2	DCAF5	-2.116524e-01	4.051289	-1.449296e+00	1.945528e-01	0.7258133531	-4.64976748	FALSE	FALSE
O95639	CPSF4	1.596460e-01	4.054751	1.988208e+00	9.109103e-02	0.6065328436	-4.65065289	FALSE	FALSE
P52739	ZNF131	-6.359590e-01	3.911577	-1.173890e+00	2.823794e-01	0.7797770731	-4.65238055	FALSE	FALSE
Q32NB8	PGS1	2.319628e-01	4.049500	1.337534e+00	2.267453e-01	0.7449154163	-4.65287283	FALSE	FALSE
A0AVK6	E2F8	2.376518e-01	4.052490	1.198936e+00	2.731696e-01	0.7755623503	-4.65350945	FALSE	FALSE
Q9UBD5	ORC3	1.851313e-01	4.053114	1.649207e+00	1.472334e-01	0.6834972791	-4.65484563	FALSE	FALSE
O00764	PDXK	-2.143217e-01	4.050168	-1.683400e+00	1.403159e-01	0.6758176131	-4.65718398	FALSE	FALSE
O43708	GSTZ1	-6.329523e-01	3.946577	-1.351504e+00	2.224753e-01	0.7449154163	-4.65824399	FALSE	FALSE
Q92843	BCL2L2	-5.319482e-01	4.012263	-2.273913e+00	6.072993e-02	0.5454151148	-4.65845299	FALSE	FALSE
Q9BZI7	UPF3B	-2.339120e-01	4.048490	-1.373199e+00	2.159867e-01	0.7381290610	-4.65887717	FALSE	FALSE
Q92922	SMARCC1	1.383743e-01	4.055991	2.347188e+00	5.476301e-02	0.5352308837	-4.65904496	FALSE	FALSE
Q9H0R6	QRSL1	1.706203e-01	4.055051	1.531246e+00	1.736594e-01	0.7093498414	-4.65979409	FALSE	FALSE
Q5JPI3	C3orf38	-3.022153e-01	4.036854	-1.300963e+00	2.382692e-01	0.7557843568	-4.65984266	FALSE	FALSE
P0DPD7	EEF1AKMT4	-2.508192e-01	4.046166	-1.313337e+00	2.343131e-01	0.7552871092	-4.66086331	FALSE	FALSE
Q99550	MPHOSPH9	-2.697592e-01	4.044330	-1.217788e+00	2.664075e-01	0.7720630762	-4.66210537	FALSE	FALSE
Q96DR7	ARHGEF26	-3.650980e-01	4.026347	-9.638281e-01	3.702205e-01	0.8315586868	-4.66220919	FALSE	FALSE
P15848	ARSB	-4.265050e-01	4.006214	-1.239760e+00	2.587077e-01	0.7709141289	-4.66239703	FALSE	FALSE
Q9H869	YY1AP1	7.379309e-01	3.884299	1.154018e+00	2.898728e-01	0.7837534753	-4.66344098	FALSE	FALSE
Q53H12	AGK	-1.271776e-01	4.056511	-2.077996e+00	8.017625e-02	0.5925236563	-4.66369354	FALSE	FALSE
Q9UBN7	HDAC6	1.377457e-01	4.056440	1.743924e+00	1.288280e-01	0.6661536645	-4.66399082	FALSE	FALSE
Q9H7C9	AAMDC	3.297038e-01	4.037511	1.789346e+00	1.208087e-01	0.6552765337	-4.66477039	FALSE	FALSE
O14734	ACOT8	3.326874e-01	4.034380	1.648474e+00	1.473853e-01	0.6836039754	-4.66483937	FALSE	FALSE
Q8NEN9	PDZD8	-2.582383e-01	4.044125	-1.323984e+00	2.309561e-01	0.7512419532	-4.66620567	FALSE	FALSE
Q9Y3D2	MSRB2	2.694252e-01	4.042271	1.402151e+00	2.075922e-01	0.7341486375	-4.66649061	FALSE	FALSE
O95425	SVIL	-1.836642e-01	4.056202	-1.333185e+00	2.280891e-01	0.7449154163	-4.66666005	FALSE	FALSE
Q9UMY4	SNX12	2.387179e-01	4.048190	1.917308e+00	1.007494e-01	0.6304733328	-4.66745995	FALSE	FALSE
O60244	MED14	-2.056274e-01	4.051161	-1.488004e+00	1.844111e-01	0.7167172578	-4.66789684	FALSE	FALSE
Q9BW85	YJU2	1.903114e-01	4.052733	1.575165e+00	1.633384e-01	0.7003323889	-4.66926403	FALSE	FALSE
Q32P28	P3H1	1.904994e-01	4.052715	1.536557e+00	1.723797e-01	0.7077358135	-4.66973949	FALSE	FALSE
O14967	CLGN	-2.009002e-01	4.051433	-1.559901e+00	1.668586e-01	0.7031819221	-4.67008442	FALSE	FALSE
Q96CB9	NSUN4	2.251377e-01	4.048466	1.546271e+00	1.700618e-01	0.7062280661	-4.67111591	FALSE	FALSE
Q9ULH0	KIDINS220	2.962728e-01	4.040257	1.118120e+00	3.038311e-01	0.7898477081	-4.67254243	FALSE	FALSE
Q9NRF2	SH2B1	2.740279e-01	4.043808	1.161443e+00	2.870537e-01	0.7832676577	-4.67261701	FALSE	FALSE
P80217	IFI35	1.920563e-01	4.052269	1.818494e+00	1.159206e-01	0.6485710644	-4.67321144	FALSE	FALSE
Q8IWF2	FOXRED2	2.206258e-01	4.050132	1.408859e+00	2.056897e-01	0.7323373113	-4.67343898	FALSE	FALSE
O75381	PEX14	-2.075761e-01	4.051041	-1.556735e+00	1.675976e-01	0.7039098947	-4.67345668	FALSE	FALSE
Q92619	ARHGAP45	1.562297e-01	4.055160	1.755791e+00	1.266844e-01	0.6650929944	-4.67485081	FALSE	FALSE
Q12979	ABR	2.834163e-01	4.040255	1.220301e+00	2.655168e-01	0.7719608032	-4.67505494	FALSE	FALSE
P13716	ALAD	1.720930e-01	4.054625	1.545601e+00	1.702207e-01	0.7062280661	-4.67578333	FALSE	FALSE
Q3T8J9	GON4L	3.757231e-01	4.022485	1.333833e+00	2.278886e-01	0.7449154163	-4.67636353	FALSE	FALSE
Q9P2D1	CHD7	-2.621508e-01	4.043592	-1.273864e+00	2.471378e-01	0.7612531436	-4.67656350	FALSE	FALSE
Q8IWE5	PLEKHM2	2.642463e-01	4.044886	1.202636e+00	2.718311e-01	0.7747990741	-4.67662160	FALSE	FALSE
P46020	PHKA1	-2.705901e-01	4.044760	-1.141986e+00	2.944901e-01	0.7888738217	-4.67755523	FALSE	FALSE
Q9BYX4	IFIH1	2.752722e-01	4.041666	1.186106e+00	2.778552e-01	0.7783451615	-4.67834602	FALSE	FALSE
Q96RY7	IFT140	-2.432889e-01	4.048418	-1.216167e+00	2.669831e-01	0.7720630762	-4.67904386	FALSE	FALSE
Q7Z589	EMSY	1.839661e-01	4.053740	1.475365e+00	1.876680e-01	0.7174320267	-4.68007362	FALSE	FALSE
Q6P996	PDXDC1	1.361908e-01	4.056211	1.847873e+00	1.111894e-01	0.6441318301	-4.68083035	FALSE	FALSE
P48730	CSNK1D	-1.631738e-01	4.054986	-1.636599e+00	1.498652e-01	0.6867689969	-4.68113495	FALSE	FALSE
Q15572	TAF1C	4.101476e-01	4.008906	1.220989e+00	2.652736e-01	0.7718762221	-4.68195925	FALSE	FALSE
Q9H582	ZNF644	-2.464912e-01	4.047329	-1.268401e+00	2.489603e-01	0.7628242892	-4.68244412	FALSE	FALSE
Q9UBK8	MTRR	-1.637574e-01	4.055411	-1.519210e+00	1.765921e-01	0.7100217948	-4.68310850	FALSE	FALSE
Q8NI08	NCOA7	1.989139e-01	4.053273	1.349892e+00	2.229644e-01	0.7449154163	-4.68402497	FALSE	FALSE
P07992	ERCC1	2.034249e-01	4.051475	1.496452e+00	1.822634e-01	0.7150493323	-4.68410811	FALSE	FALSE
Q9UPR0	PLCL2	-2.452109e-01	4.049747	-1.149505e+00	2.915975e-01	0.7863191838	-4.68666596	FALSE	FALSE
Q14669	TRIP12	-2.080785e-01	4.051001	-1.435670e+00	1.982428e-01	0.7269819141	-4.68739276	FALSE	FALSE
Q8NHV1	GIMAP7	-2.742353e-01	4.040053	-1.422372e+00	2.019051e-01	0.7280199632	-4.68746077	FALSE	FALSE
Q9UBI9	HECA	-4.289975e-01	4.003255	-1.179700e+00	2.802201e-01	0.7797770731	-4.68792881	FALSE	FALSE
Q8TDD1	DDX54	1.955101e-01	4.051752	1.693479e+00	1.383368e-01	0.6745990974	-4.68813236	FALSE	FALSE
Q13686	ALKBH1	-2.218623e-01	4.051302	-1.240852e+00	2.583301e-01	0.7703212144	-4.68865918	FALSE	FALSE
Q9NUL7	DDX28	-2.839421e-01	4.039956	-1.305224e+00	2.369004e-01	0.7557843568	-4.68906829	FALSE	FALSE
O00512	BCL9	-3.112703e-01	4.035214	-1.267953e+00	2.491104e-01	0.7628242892	-4.69002622	FALSE	FALSE
Q9BUR4	WRAP53	3.559947e-01	4.028478	1.546863e+00	1.699215e-01	0.7062280661	-4.69103169	FALSE	FALSE
Q96GW9	MARS2	1.870805e-01	4.052856	1.538136e+00	1.720010e-01	0.7077358135	-4.69205962	FALSE	FALSE
Q13637	RAB32	-1.443513e-01	4.055566	-1.969665e+00	9.352427e-02	0.6145315427	-4.69319700	FALSE	FALSE
Q6PJW8	CNST	-4.060631e-01	4.001587	-1.031993e+00	3.395905e-01	0.8128204956	-4.69356203	FALSE	FALSE
Q9P021	CRIPT	2.247641e-01	4.049200	1.986193e+00	9.135233e-02	0.6065328436	-4.69453498	FALSE	FALSE
Q9UFF9	CNOT8	3.768685e-01	4.015200	1.264263e+00	2.503487e-01	0.7632566736	-4.69463215	FALSE	FALSE
Q6P6C2	ALKBH5	-1.193555e-01	4.057516	-1.731619e+00	1.310876e-01	0.6679021070	-4.69488474	FALSE	FALSE
Q8NF37	LPCAT1	-2.171767e-01	4.049841	-1.422114e+00	2.019769e-01	0.7280199632	-4.69525664	FALSE	FALSE
Q9UP95	SLC12A4	3.558890e-01	4.021818	1.234310e+00	2.605995e-01	0.7715659572	-4.69610438	FALSE	FALSE
O15182	CETN3	-1.873825e-01	4.053108	-1.465861e+00	1.901516e-01	0.7211607491	-4.69666903	FALSE	FALSE
Q8IWU2	LMTK2	-2.283598e-01	4.050935	-1.188181e+00	2.770929e-01	0.7779205012	-4.69672259	FALSE	FALSE
Q00403	GTF2B	1.483988e-01	4.055445	1.856234e+00	1.098781e-01	0.6412330701	-4.69674692	FALSE	FALSE
Q8NDD1	C1orf131	-2.572241e-01	4.043228	-1.279911e+00	2.451342e-01	0.7602524660	-4.69764615	FALSE	FALSE
P21580	TNFAIP3	2.121502e-01	4.051004	1.346240e+00	2.240759e-01	0.7449154163	-4.69767575	FALSE	FALSE
O00287	RFXAP	4.387271e-01	3.998268	1.234836e+00	2.604163e-01	0.7715659572	-4.69797820	FALSE	FALSE
O75503	CLN5	-3.285465e-01	4.028725	-1.320517e+00	2.320444e-01	0.7523978981	-4.69806192	FALSE	FALSE
Q9C0J8	WDR33	2.207700e-01	4.049660	1.763984e+00	1.252247e-01	0.6613395981	-4.69840186	FALSE	FALSE
P25054	APC	3.167224e-01	4.031124	1.088828e+00	3.156299e-01	0.7966451936	-4.70006248	FALSE	FALSE
Q8NFW8	CMAS	-1.661935e-01	4.054324	-1.714463e+00	1.343021e-01	0.6724685293	-4.70073876	FALSE	FALSE
Q96SL4	GPX7	3.769001e-01	4.020104	1.386330e+00	2.121423e-01	0.7358363731	-4.70274241	FALSE	FALSE
Q96T88	UHRF1	-1.969598e-01	4.052805	-2.294482e+00	5.899029e-02	0.5432350504	-4.70458644	FALSE	FALSE
Q969W8	ZNF566	-3.312871e-01	4.026037	-1.212711e+00	2.682141e-01	0.7723724649	-4.70500798	FALSE	FALSE
Q07065	CKAP4	-2.763044e-01	4.039782	-1.144745e+00	2.934260e-01	0.7888738217	-4.70586379	FALSE	FALSE
Q96CX6	LRRC58	-2.163035e-01	4.049598	-1.470604e+00	1.889085e-01	0.7190784614	-4.70620444	FALSE	FALSE
Q16658	FSCN1	5.123665e-01	3.970417	1.088553e+00	3.157422e-01	0.7966451936	-4.70652917	FALSE	FALSE
Q6UW02	CYP20A1	2.757662e-01	4.040608	1.419191e+00	2.027904e-01	0.7295256812	-4.70669025	FALSE	FALSE
Q15637	SF1	1.275724e-01	4.056647	2.690861e+00	3.390940e-02	0.4732852928	-4.70713910	FALSE	FALSE
Q86X53	ERICH1	-2.234639e-01	4.050569	-1.209317e+00	2.694280e-01	0.7727051121	-4.70734171	FALSE	FALSE
O75843	AP1G2	2.608434e-01	4.043296	1.437534e+00	1.977342e-01	0.7269819141	-4.70736278	FALSE	FALSE
P32119	PRDX2	1.203387e-01	4.057061	3.094657e+00	1.963335e-02	0.4091872159	-4.70908476	FALSE	FALSE
Q86VK4	ZNF410	-3.713608e-01	4.015714	-1.097868e+00	3.119489e-01	0.7953897933	-4.70929662	FALSE	FALSE
P12259	F5	4.721113e-01	4.015941	1.856201e+00	1.098832e-01	0.6412330701	-4.70950730	FALSE	FALSE
Q03252	LMNB2	-1.735022e-01	4.054229	-2.374051e+00	5.273019e-02	0.5288393105	-4.71133983	FALSE	FALSE
Q13308	PTK7	1.849812e-01	4.052631	1.674172e+00	1.421516e-01	0.6758176131	-4.71169376	FALSE	FALSE
Q15208	STK38	-2.589559e-01	4.043338	-1.478229e+00	1.869255e-01	0.7167172578	-4.71188560	FALSE	FALSE
Q10472	GALNT1	2.011119e-01	4.051182	1.462613e+00	1.910073e-01	0.7231972736	-4.71235203	FALSE	FALSE
Q96QT6	PHF12	-2.341021e-01	4.047653	-1.238849e+00	2.590232e-01	0.7711761790	-4.71310049	FALSE	FALSE
Q9UII4	HERC5	-1.327635e-01	4.056709	-1.704871e+00	1.361321e-01	0.6724685293	-4.71414713	FALSE	FALSE
Q8TDH9	BLOC1S5	-2.433998e-01	4.045615	-1.623882e+00	1.525650e-01	0.6867689969	-4.71471411	FALSE	FALSE
Q6UXN9	WDR82	-1.599834e-01	4.054678	-2.095509e+00	7.820592e-02	0.5887608090	-4.71584433	FALSE	FALSE
O95926	SYF2	1.737798e-01	4.053747	1.924087e+00	9.978361e-02	0.6295786373	-4.71622862	FALSE	FALSE
P13667	PDIA4	1.177229e-01	4.056945	2.616182e+00	3.759578e-02	0.4884341078	-4.71634431	FALSE	FALSE
P17174	GOT1	1.864180e-01	4.053279	2.193540e+00	6.804831e-02	0.5662494172	-4.71653018	FALSE	FALSE
Q96JC9	EAF1	-2.564609e-01	4.045038	-1.133799e+00	2.976672e-01	0.7888738217	-4.71660400	FALSE	FALSE
O95870	ABHD16A	1.946371e-01	4.052533	1.380089e+00	2.139618e-01	0.7358363731	-4.71709086	FALSE	FALSE
Q96AV8	E2F7	4.501679e-01	3.968550	9.770527e-01	3.641147e-01	0.8271545978	-4.71880490	FALSE	FALSE
Q29RF7	PDS5A	-9.982463e-02	4.057796	-1.941332e+00	9.736780e-02	0.6288340931	-4.71895757	FALSE	FALSE
Q8NCL4	GALNT6	-1.731442e-01	4.054751	-1.413284e+00	2.044434e-01	0.7307764360	-4.71932044	FALSE	FALSE
O60518	RANBP6	-2.749346e-01	4.040959	-1.542238e+00	1.710207e-01	0.7071087367	-4.72006308	FALSE	FALSE
Q2KHR3	QSER1	2.372070e-01	4.048342	1.141334e+00	2.947419e-01	0.7888738217	-4.72016957	FALSE	FALSE
Q9BSI4	TINF2	3.167215e-01	4.028134	1.129691e+00	2.992721e-01	0.7888738217	-4.72026469	FALSE	FALSE
P62899	RPL31	-3.795791e-01	4.039766	-2.808758e+00	2.884793e-02	0.4501794555	-4.72153890	FALSE	FALSE
Q9UG01	IFT172	-3.084962e-01	4.031940	-1.089122e+00	3.155095e-01	0.7966451936	-4.72199692	FALSE	FALSE
Q96CB8	INTS12	-3.537959e-01	4.024113	-1.397544e+00	2.089080e-01	0.7355591095	-4.72241591	FALSE	FALSE
Q13601	KRR1	-1.610052e-01	4.054956	-1.573462e+00	1.637276e-01	0.7003323889	-4.72302361	FALSE	FALSE
O15197	EPHB6	-2.957072e-01	4.033130	-1.011118e+00	3.487494e-01	0.8199040114	-4.72349466	FALSE	FALSE
P29353	SHC1	1.858144e-01	4.052955	1.448199e+00	1.948474e-01	0.7258133531	-4.72471261	FALSE	FALSE
Q96AE4	FUBP1	1.145448e-01	4.057157	2.842817e+00	2.754017e-02	0.4469681047	-4.72623508	FALSE	FALSE
Q9P032	NDUFAF4	-3.266943e-01	4.028351	-1.380624e+00	2.138050e-01	0.7358363731	-4.72827967	FALSE	FALSE
Q5TCQ9	MAGI3	3.108739e-01	4.028677	9.943127e-01	3.562644e-01	0.8243786289	-4.72843359	FALSE	FALSE
Q14004	CDK13	1.183583e-01	4.057594	1.673707e+00	1.422448e-01	0.6758176131	-4.72907815	FALSE	FALSE
Q9NPI6	DCP1A	1.619836e-01	4.054493	1.755956e+00	1.266548e-01	0.6650929944	-4.72916193	FALSE	FALSE
O00635	TRIM38	2.464898e-01	4.044617	1.277647e+00	2.458828e-01	0.7602524660	-4.72956219	FALSE	FALSE
Q9BYG5	PARD6B	-2.643538e-01	4.041237	-1.245778e+00	2.566325e-01	0.7701612959	-4.72975748	FALSE	FALSE
Q9NQV6	PRDM10	-5.142917e-01	3.951604	-1.095311e+00	3.129864e-01	0.7953897933	-4.73020389	FALSE	FALSE
P31751	AKT2	-1.660227e-01	4.054611	-1.564998e+00	1.656752e-01	0.7019119978	-4.73020674	FALSE	FALSE
P56159	GFRA1	-2.205082e-01	4.048454	-1.442939e+00	1.962663e-01	0.7269819141	-4.73026304	FALSE	FALSE
Q16540	MRPL23	-1.942388e-01	4.051571	-1.800103e+00	1.189818e-01	0.6529175981	-4.73027247	FALSE	FALSE
O95394	PGM3	1.887481e-01	4.052684	1.439102e+00	1.973075e-01	0.7269819141	-4.73053285	FALSE	FALSE
Q8IY22	CMIP	-2.407264e-01	4.048165	-1.042999e+00	3.348393e-01	0.8104989464	-4.73096219	FALSE	FALSE
O95985	TOP3B	-1.957709e-01	4.051299	-1.702291e+00	1.366286e-01	0.6724685293	-4.73113692	FALSE	FALSE
Q9Y291	MRPS33	-4.835548e-01	3.937000	-9.564425e-01	3.736648e-01	0.8315586868	-4.73220717	FALSE	FALSE
Q9UEU0	VTI1B	1.454349e-01	4.056744	1.480527e+00	1.863313e-01	0.7167172578	-4.73294168	FALSE	FALSE
Q9NYV4	CDK12	1.432583e-01	4.057037	1.466391e+00	1.900123e-01	0.7210725040	-4.73323125	FALSE	FALSE
P01732	CD8A	3.172600e-01	4.026524	1.024768e+00	3.427383e-01	0.8151602111	-4.73348028	FALSE	FALSE
P02768	ALB	6.984202e-01	3.950023	1.792745e+00	1.202285e-01	0.6533384745	-4.73372020	FALSE	FALSE
Q9NZD8	SPG21	2.929599e-01	4.038066	1.476974e+00	1.872505e-01	0.7167172578	-4.73420946	FALSE	FALSE
Q9H173	SIL1	2.487039e-01	4.044997	1.112679e+00	3.059946e-01	0.7898931507	-4.73583818	FALSE	FALSE
Q9H777	ELAC1	3.804510e-01	4.006474	1.055618e+00	3.294581e-01	0.8071006109	-4.73589454	FALSE	FALSE
Q9NZG7	NINJ2	1.452774e-01	4.055401	2.083605e+00	7.953980e-02	0.5914107388	-4.73639927	FALSE	FALSE
P15924	DSP	3.680447e-01	4.014625	1.181885e+00	2.794113e-01	0.7797770731	-4.73678015	FALSE	FALSE
Q52LR7	EPC2	2.065967e-01	4.050591	1.416700e+00	2.034860e-01	0.7297856261	-4.73681084	FALSE	FALSE
Q9Y3L3	SH3BP1	2.917426e-01	4.036414	1.287467e+00	2.426504e-01	0.7574164943	-4.73744877	FALSE	FALSE
P24864	CCNE1	-4.614274e-01	3.974149	-1.108069e+00	3.078381e-01	0.7920576597	-4.73825461	FALSE	FALSE
P62241	RPS8	-2.465097e-01	4.051456	-3.070629e+00	2.027019e-02	0.4153400763	-4.73829546	FALSE	FALSE
Q9NSV4	DIAPH3	-2.056646e-01	4.052689	-1.182544e+00	2.791681e-01	0.7797770731	-4.73903977	FALSE	FALSE
Q13164	MAPK7	4.934420e-01	3.970532	1.142312e+00	2.943644e-01	0.7888738217	-4.73904212	FALSE	FALSE
O00625	PIR	-2.633233e-01	4.041358	-1.319385e+00	2.324009e-01	0.7523978981	-4.73943133	FALSE	FALSE
Q9P215	POGK	-2.143742e-01	4.049794	-1.424216e+00	2.013937e-01	0.7280189650	-4.73984395	FALSE	FALSE
P13056	NR2C1	3.679450e-01	4.011794	1.048165e+00	3.326280e-01	0.8093865590	-4.74011249	FALSE	FALSE
P11166	SLC2A1	2.360461e-01	4.046868	1.501718e+00	1.809362e-01	0.7135138365	-4.74062013	FALSE	FALSE
Q8N5N7	MRPL50	-4.974637e-01	4.013774	-1.878486e+00	1.064612e-01	0.6356993511	-4.74277902	FALSE	FALSE
O75330	HMMR	1.662353e-01	4.055119	1.413374e+00	2.044181e-01	0.7307764360	-4.74393742	FALSE	FALSE
Q9NQ86	TRIM36	3.782958e-01	3.996750	8.696456e-01	4.160008e-01	0.8508259543	-4.74404544	FALSE	FALSE
Q13492	PICALM	1.912367e-01	4.051903	1.544754e+00	1.704218e-01	0.7062280661	-4.74416990	FALSE	FALSE
Q9NTJ4	MAN2C1	3.270768e-01	4.024512	1.043776e+00	3.345058e-01	0.8103226846	-4.74452657	FALSE	FALSE
P55809	OXCT1	1.680588e-01	4.054176	2.202691e+00	6.717144e-02	0.5650035935	-4.74463752	FALSE	FALSE
Q9Y3E0	GOLT1B	-2.654113e-01	4.038998	-1.044370e+00	3.342511e-01	0.8100214568	-4.74492372	FALSE	FALSE
P49755	TMED10	-1.256678e-01	4.056481	-2.085946e+00	7.927571e-02	0.5901530635	-4.74601366	FALSE	FALSE
P46019	PHKA2	1.720392e-01	4.055891	1.269478e+00	2.486001e-01	0.7628242892	-4.74665619	FALSE	FALSE
Q7Z5U6	WDR53	3.743313e-01	4.003520	9.197476e-01	3.911445e-01	0.8393725562	-4.74789983	FALSE	FALSE
Q8NEL9	DDHD1	1.986734e-01	4.052705	1.226670e+00	2.632715e-01	0.7717776732	-4.74828582	FALSE	FALSE
Q6RFH5	WDR74	1.274330e-01	4.056485	1.912137e+00	1.014923e-01	0.6304733328	-4.74864429	FALSE	FALSE
Q15973	ZNF124	4.526431e-01	3.956449	8.962588e-01	4.026551e-01	0.8479267538	-4.74899416	FALSE	FALSE
Q8IWY9	CDAN1	2.914790e-01	4.034965	1.136127e+00	2.967610e-01	0.7888738217	-4.74942171	FALSE	FALSE
O94819	KBTBD11	1.762652e-01	4.053244	1.578162e+00	1.626556e-01	0.7003323889	-4.75112983	FALSE	FALSE
Q7L5Y1	ENOSF1	-2.031656e-01	4.051719	-1.210823e+00	2.688890e-01	0.7723724649	-4.75168481	FALSE	FALSE
Q9GZR7	DDX24	-1.328717e-01	4.056495	-1.695176e+00	1.380062e-01	0.6745990974	-4.75170170	FALSE	FALSE
O95999	BCL10	-1.838319e-01	4.052715	-1.464399e+00	1.905365e-01	0.7221798387	-4.75246295	FALSE	FALSE
Q9UGM6	WARS2	-2.661884e-01	4.039569	-1.243718e+00	2.573413e-01	0.7701654156	-4.75316460	FALSE	FALSE
Q8WVZ9	KBTBD7	-2.183720e-01	4.049926	-1.133247e+00	2.978824e-01	0.7888738217	-4.75318312	FALSE	FALSE
Q01780	EXOSC10	-1.944103e-01	4.051822	-1.859064e+00	1.094375e-01	0.6412330701	-4.75359587	FALSE	FALSE
Q15631	TSN	-1.428251e-01	4.055545	-2.090906e+00	7.871907e-02	0.5887608090	-4.75390552	FALSE	FALSE
P82650	MRPS22	1.270854e-01	4.056529	1.882455e+00	1.058630e-01	0.6339975935	-4.75394568	FALSE	FALSE
Q9BSK4	FEM1A	2.912124e-01	4.028208	9.893033e-01	3.585290e-01	0.8243786289	-4.75438079	FALSE	FALSE
Q9BVC4	MLST8	2.427427e-01	4.044520	1.382866e+00	2.131505e-01	0.7358363731	-4.75442022	FALSE	FALSE
Q8N2M8	CLASRP	2.165020e-01	4.049182	1.273402e+00	2.472918e-01	0.7613499865	-4.75475369	FALSE	FALSE
Q8NA72	POC5	-2.110067e-01	4.051100	-1.156500e+00	2.889278e-01	0.7837534753	-4.75497211	FALSE	FALSE
P61019	RAB2A	-1.208225e-01	4.056708	-2.005554e+00	8.887215e-02	0.6024310860	-4.75559268	FALSE	FALSE
P56556	NDUFA6	-1.199996e-01	4.057192	-1.729418e+00	1.314959e-01	0.6688860362	-4.75676035	FALSE	FALSE
Q9Y385	UBE2J1	3.124960e-01	4.026371	1.054230e+00	3.300463e-01	0.8080220377	-4.75711962	FALSE	FALSE
Q92993	KAT5	-1.982385e-01	4.051120	-1.457138e+00	1.924577e-01	0.7244070977	-4.75726538	FALSE	FALSE
P15735	PHKG2	-2.072097e-01	4.050770	-1.254840e+00	2.535352e-01	0.7657796691	-4.75769276	FALSE	FALSE
P78356	PIP4K2B	2.066609e-01	4.050067	1.453136e+00	1.935243e-01	0.7244070977	-4.75823408	FALSE	FALSE
Q8IZ21	PHACTR4	-1.672859e-01	4.054417	-1.472643e+00	1.883763e-01	0.7189059491	-4.75853074	FALSE	FALSE
Q8WWI1	LMO7	2.298657e-01	4.046939	1.244442e+00	2.570921e-01	0.7701612959	-4.75882087	FALSE	FALSE
Q13425	SNTB2	3.454392e-01	4.022089	1.228418e+00	2.626580e-01	0.7717601161	-4.75885660	FALSE	FALSE
Q9UL33	TRAPPC2L	-1.749643e-01	4.053273	-1.668768e+00	1.432372e-01	0.6760373274	-4.75936777	FALSE	FALSE
P42330	AKR1C3	2.063915e-01	4.050171	1.364883e+00	2.184537e-01	0.7430123993	-4.75988324	FALSE	FALSE
Q86TX2	ACOT1	1.769129e-01	4.054430	1.305764e+00	2.367272e-01	0.7557763260	-4.76052471	FALSE	FALSE
Q9BWS9	CHID1	1.845742e-01	4.053097	1.379976e+00	2.139949e-01	0.7358363731	-4.76066893	FALSE	FALSE
Q96MH6	TMEM68	3.939793e-01	4.012669	1.222005e+00	2.649146e-01	0.7718762221	-4.76127438	FALSE	FALSE
Q9H5U6	ZCCHC4	-1.847263e-01	4.055268	-1.158134e+00	2.883070e-01	0.7832676577	-4.76219924	FALSE	FALSE
Q9NUY8	TBC1D23	1.877182e-01	4.052543	1.426134e+00	2.008630e-01	0.7280189650	-4.76325190	FALSE	FALSE
Q9NRP2	CMC2	2.096381e-01	4.050410	1.741404e+00	1.292876e-01	0.6661797097	-4.76352493	FALSE	FALSE
Q6IN84	MRM1	2.025708e-01	4.050736	1.396615e+00	2.091743e-01	0.7355591095	-4.76417347	FALSE	FALSE
Q8TEL6	TRPC4AP	2.866504e-01	4.033170	1.173030e+00	2.827005e-01	0.7797770731	-4.76532792	FALSE	FALSE
Q9HCD5	NCOA5	2.486196e-01	4.048263	2.136028e+00	7.383290e-02	0.5802090112	-4.76727959	FALSE	FALSE
Q13625	TP53BP2	2.469022e-01	4.043431	1.311921e+00	2.347629e-01	0.7557153747	-4.76781708	FALSE	FALSE
O75380	NDUFS6	-1.483281e-01	4.055265	-1.861650e+00	1.090367e-01	0.6412330701	-4.76844953	FALSE	FALSE
P05556	ITGB1	1.489430e-01	4.055237	1.735647e+00	1.303438e-01	0.6662969209	-4.76915382	FALSE	FALSE
Q9H7X7	IFT22	3.132488e-01	4.031340	1.344099e+00	2.247297e-01	0.7449154163	-4.76973153	FALSE	FALSE
Q8N9V3	WDSUB1	3.707083e-01	4.020185	1.367849e+00	2.175708e-01	0.7414585397	-4.77030266	FALSE	FALSE
Q96S59	RANBP9	2.119053e-01	4.050282	1.823875e+00	1.150395e-01	0.6466152396	-4.77156929	FALSE	FALSE
Q5TA31	RNF187	2.678508e-01	4.039205	1.209110e+00	2.695020e-01	0.7727051121	-4.77192149	FALSE	FALSE
P40855	PEX19	-2.538749e-01	4.041243	-1.187199e+00	2.774533e-01	0.7779205012	-4.77209254	FALSE	FALSE
Q13445	TMED1	-1.885946e-01	4.052466	-1.328892e+00	2.294230e-01	0.7474285012	-4.77216219	FALSE	FALSE
O15213	WDR46	-1.996469e-01	4.051020	-1.353220e+00	2.219559e-01	0.7446531547	-4.77254830	FALSE	FALSE
P30307	CDC25C	2.066297e-01	4.050375	1.230580e+00	2.619011e-01	0.7715659572	-4.77279111	FALSE	FALSE
Q9NUJ3	TCP11L1	-2.107115e-01	4.050685	-1.123747e+00	3.016067e-01	0.7898477081	-4.77291473	FALSE	FALSE
Q9NYK6	EURL	3.311609e-01	4.014102	9.501588e-01	3.766147e-01	0.8322207263	-4.77305777	FALSE	FALSE
Q6ZMK1	CYHR1	-1.971544e-01	4.051209	-1.292357e+00	2.410550e-01	0.7574164943	-4.77419953	FALSE	FALSE
P30305	CDC25B	2.150851e-01	4.049113	1.301087e+00	2.382291e-01	0.7557843568	-4.77514133	FALSE	FALSE
Q9ULU4	ZMYND8	-2.058542e-01	4.050262	-1.268884e+00	2.487987e-01	0.7628242892	-4.77550118	FALSE	FALSE
Q93075	TATDN2	2.331657e-01	4.046132	9.591200e-01	3.724133e-01	0.8315586868	-4.77556537	FALSE	FALSE
P49023	PXN	-2.544044e-01	4.040642	-1.129075e+00	2.995133e-01	0.7888738217	-4.77642620	FALSE	FALSE
Q96GJ1	TRMT2B	2.955277e-01	4.029262	1.111119e+00	3.066175e-01	0.7905160325	-4.77649514	FALSE	FALSE
Q96DV4	MRPL38	1.784119e-01	4.053140	1.916079e+00	1.009255e-01	0.6304733328	-4.77772481	FALSE	FALSE
P48553	TRAPPC10	2.185996e-01	4.049152	1.085452e+00	3.170135e-01	0.7971565459	-4.77838560	FALSE	FALSE
P46976	GYG1	1.626918e-01	4.054779	1.434004e+00	1.986983e-01	0.7269819141	-4.77931733	FALSE	FALSE
Q9Y2Y9	KLF13	-3.527122e-01	4.027814	-1.507565e+00	1.794732e-01	0.7114832105	-4.77986275	FALSE	FALSE
Q8N1G4	LRRC47	1.252161e-01	4.056394	2.162551e+00	7.110542e-02	0.5750760162	-4.78138188	FALSE	FALSE
Q15274	QPRT	2.828512e-01	4.035320	1.232133e+00	2.613583e-01	0.7715659572	-4.78168928	FALSE	FALSE
Q99755	PIP5K1A	2.372910e-01	4.045199	1.164032e+00	2.860760e-01	0.7813040949	-4.78180523	FALSE	FALSE
Q8NBQ5	HSD17B11	-2.551911e-01	4.041717	-1.179061e+00	2.804569e-01	0.7797770731	-4.78326773	FALSE	FALSE
Q5QP82	DCAF10	-2.449998e-01	4.041931	-1.140219e+00	2.951734e-01	0.7888738217	-4.78447119	FALSE	FALSE
Q8IYR2	SMYD4	-2.813791e-01	4.032551	-1.087817e+00	3.160436e-01	0.7966451936	-4.78616525	FALSE	FALSE
Q9BRU9	UTP23	-3.020305e-01	4.033837	-1.441391e+00	1.966858e-01	0.7269819141	-4.78652694	FALSE	FALSE
P36776	LONP1	1.433721e-01	4.055569	2.124586e+00	7.504208e-02	0.5838083595	-4.78675476	FALSE	FALSE
Q8IZA0	KIAA0319L	2.188709e-01	4.049080	9.891246e-01	3.586100e-01	0.8243786289	-4.78684953	FALSE	FALSE
Q5T7W7	TSTD2	4.234116e-01	3.976933	9.798070e-01	3.628530e-01	0.8271545978	-4.78697920	FALSE	FALSE
Q8NBT0	POC1A	-2.616385e-01	4.038470	-1.174338e+00	2.822124e-01	0.7797770731	-4.78727304	FALSE	FALSE
Q53GL7	PARP10	2.146878e-01	4.049139	1.136893e+00	2.964632e-01	0.7888738217	-4.78790582	FALSE	FALSE
Q9P2E3	ZNFX1	1.986816e-01	4.051808	1.159439e+00	2.878122e-01	0.7832676577	-4.78796759	FALSE	FALSE
Q9P1Z2	CALCOCO1	3.300942e-01	4.023834	1.129113e+00	2.994984e-01	0.7888738217	-4.78821548	FALSE	FALSE
P62070	RRAS2	1.469815e-01	4.055286	1.655734e+00	1.458884e-01	0.6823493790	-4.78862494	FALSE	FALSE
Q96A73	KIAA1191	-2.261619e-01	4.046307	-9.725425e-01	3.661882e-01	0.8292260838	-4.78927824	FALSE	FALSE
O14657	TOR1B	-1.839828e-01	4.052672	-1.299205e+00	2.388359e-01	0.7559083142	-4.79112593	FALSE	FALSE
Q92581	SLC9A6	3.828761e-01	3.997985	1.062506e+00	3.265500e-01	0.8054900739	-4.79119197	FALSE	FALSE
Q8N653	LZTR1	3.202856e-01	4.020925	1.065737e+00	3.251934e-01	0.8039689155	-4.79124334	FALSE	FALSE
O15066	KIF3B	-2.285457e-01	4.045719	-9.199273e-01	3.910574e-01	0.8393725562	-4.79125290	FALSE	FALSE
Q9H2J4	PDCL3	1.753816e-01	4.053621	2.053432e+00	8.302457e-02	0.5973156755	-4.79150365	FALSE	FALSE
Q9UBP0	SPAST	-1.928755e-01	4.051085	-1.471212e+00	1.887495e-01	0.7189137238	-4.79224264	FALSE	FALSE
Q15417	CNN3	3.773065e-01	4.018305	1.374221e+00	2.156850e-01	0.7378636068	-4.79300040	FALSE	FALSE
Q8N344	MIER2	3.317084e-01	4.006393	8.900070e-01	4.057612e-01	0.8492201209	-4.79327985	FALSE	FALSE
Q9BVA0	KATNB1	-1.479523e-01	4.056142	-1.421492e+00	2.021497e-01	0.7280199632	-4.79383466	FALSE	FALSE
Q9UM11	FZR1	-2.529534e-01	4.034922	-8.070431e-01	4.486681e-01	0.8680715459	-4.79478862	FALSE	FALSE
Q9ULJ3	ZBTB21	-2.120991e-01	4.049500	-1.075620e+00	3.210717e-01	0.8005541173	-4.79495061	FALSE	FALSE
Q6IQ23	PLEKHA7	-1.621725e-01	4.056400	-1.221544e+00	2.650773e-01	0.7718762221	-4.79553488	FALSE	FALSE
O75494	SRSF10	3.356454e-01	4.041866	2.484906e+00	4.513533e-02	0.5100940873	-4.79576439	FALSE	FALSE
O14526	FCHO1	1.806769e-01	4.052760	1.443088e+00	1.962260e-01	0.7269819141	-4.79689984	FALSE	FALSE
Q96L73	NSD1	-2.477924e-01	4.040807	-1.023812e+00	3.431565e-01	0.8152718447	-4.79769020	FALSE	FALSE
Q7RTV0	PHF5A	1.440816e-01	4.055681	2.288962e+00	5.945202e-02	0.5454151148	-4.79788136	FALSE	FALSE
Q8NAT1	POMGNT2	2.444061e-01	4.043091	1.289581e+00	2.419595e-01	0.7574164943	-4.79811565	FALSE	FALSE
Q96BD8	SKA1	-1.781246e-01	4.052792	-1.415391e+00	2.038524e-01	0.7297856261	-4.79889764	FALSE	FALSE
Q9NT62	ATG3	-1.123720e-01	4.057036	-2.080611e+00	7.987895e-02	0.5925236563	-4.79908502	FALSE	FALSE
P35711	SOX5	2.801711e-01	4.025738	8.521262e-01	4.249628e-01	0.8547666364	-4.79956411	FALSE	FALSE
Q9NVM6	DNAJC17	-2.661953e-01	4.042477	-1.612425e+00	1.550366e-01	0.6887869996	-4.80079097	FALSE	FALSE
Q3MII6	TBC1D25	2.471825e-01	4.039046	9.385592e-01	3.821072e-01	0.8360359196	-4.80083204	FALSE	FALSE
Q15006	EMC2	-2.213669e-01	4.047981	-1.683193e+00	1.403569e-01	0.6758176131	-4.80099501	FALSE	FALSE
Q96CN4	EVI5L	-2.483191e-01	4.039000	-9.778244e-01	3.637608e-01	0.8271545978	-4.80192288	FALSE	FALSE
Q6P0Q8	MAST2	2.322879e-01	4.041525	8.019675e-01	4.513948e-01	0.8692046016	-4.80256255	FALSE	FALSE
Q96P48	ARAP1	1.445234e-01	4.056662	1.375331e+00	2.153581e-01	0.7375571489	-4.80330756	FALSE	FALSE
Q92696	RABGGTA	1.375506e-01	4.056861	1.436282e+00	1.980757e-01	0.7269819141	-4.80390029	FALSE	FALSE
P82663	MRPS25	2.011008e-01	4.050424	1.586274e+00	1.608205e-01	0.6975996457	-4.80410428	FALSE	FALSE
Q9GZY4	COA1	-2.937029e-01	4.030263	-1.136581e+00	2.965842e-01	0.7888738217	-4.80459403	FALSE	FALSE
Q96QG7	MTMR9	-1.849698e-01	4.053474	-1.131397e+00	2.986047e-01	0.7888738217	-4.80749189	FALSE	FALSE
P35268	RPL22	-1.337909e-01	4.056330	-2.643242e+00	3.621339e-02	0.4769118892	-4.80789093	FALSE	FALSE
Q9P0W2	HMG20B	-1.900986e-01	4.051672	-1.273928e+00	2.471165e-01	0.7612531436	-4.80824016	FALSE	FALSE
Q96JG6	VPS50	-2.369786e-01	4.044687	-1.256881e+00	2.528418e-01	0.7655454603	-4.80861338	FALSE	FALSE
Q6XQN6	NAPRT	3.231433e-01	4.023593	1.173501e+00	2.825247e-01	0.7797770731	-4.80863864	FALSE	FALSE
Q8NDN9	RCBTB1	-3.087171e-01	4.013124	-8.867392e-01	4.073918e-01	0.8492201209	-4.80878538	FALSE	FALSE
Q8NB78	KDM1B	-1.723985e-01	4.054921	-1.181994e+00	2.793712e-01	0.7797770731	-4.80897735	FALSE	FALSE
Q8TBC3	SHKBP1	-3.448902e-01	4.010123	-1.120926e+00	3.027204e-01	0.7898477081	-4.80919779	FALSE	FALSE
Q6PML9	SLC30A9	2.430714e-01	4.041938	1.123884e+00	3.015529e-01	0.7898477081	-4.80924827	FALSE	FALSE
P42338	PIK3CB	-2.553576e-01	4.039322	-1.165856e+00	2.853891e-01	0.7813040949	-4.80991279	FALSE	FALSE
Q8N5U6	RNF10	-3.011314e-01	4.015277	-8.272524e-01	4.379273e-01	0.8610700000	-4.81064071	FALSE	FALSE
Q16773	KYAT1	-1.938705e-01	4.052410	-1.082463e+00	3.182429e-01	0.7983041463	-4.81103181	FALSE	FALSE
Q8NB49	ATP11C	-1.795625e-01	4.053523	-1.223630e+00	2.643413e-01	0.7718762221	-4.81175937	FALSE	FALSE
Q8WVD3	RNF138	4.023494e-01	4.015768	1.461178e+00	1.913867e-01	0.7231972736	-4.81180002	FALSE	FALSE
Q8IYM9	TRIM22	-1.488232e-01	4.055320	-1.606446e+00	1.563413e-01	0.6906273497	-4.81302166	FALSE	FALSE
L0R6Q1	SLC35A4	1.649070e-01	4.053764	1.795394e+00	1.197783e-01	0.6529862601	-4.81411251	FALSE	FALSE
P49005	POLD2	1.329300e-01	4.056086	1.797595e+00	1.194054e-01	0.6529175981	-4.81422973	FALSE	FALSE
Q3SXY8	ARL13B	4.571194e-01	3.962996	9.264612e-01	3.879007e-01	0.8372126882	-4.81468382	FALSE	FALSE
Q9C0B7	TANGO6	2.260046e-01	4.046231	1.264105e+00	2.504018e-01	0.7632566736	-4.81545553	FALSE	FALSE
Q6UW63	POGLUT2	-1.950190e-01	4.052208	-9.947754e-01	3.560558e-01	0.8243786289	-4.81590064	FALSE	FALSE
Q9Y3T6	R3HCC1	-4.228431e-01	3.986697	-1.136578e+00	2.965855e-01	0.7888738217	-4.81666479	FALSE	FALSE
O94979	SEC31A	1.342742e-01	4.055986	2.014880e+00	8.770161e-02	0.6015229118	-4.81676088	FALSE	FALSE
Q9NX70	MED29	2.971073e-01	4.034351	1.338903e+00	2.263236e-01	0.7449154163	-4.81710241	FALSE	FALSE
Q9UEE5	STK17A	2.488252e-01	4.043074	1.347555e+00	2.236751e-01	0.7449154163	-4.81866685	FALSE	FALSE
O75347	TBCA	-1.292638e-01	4.056596	-2.663381e+00	3.521940e-02	0.4749014699	-4.81873455	FALSE	FALSE
O00478	BTN3A3	4.593353e-01	3.960756	9.584050e-01	3.727472e-01	0.8315586868	-4.81877013	FALSE	FALSE
Q9UDR5	AASS	1.556640e-01	4.055378	1.368295e+00	2.174384e-01	0.7414137013	-4.81969638	FALSE	FALSE
Q5VUA4	ZNF318	-1.620003e-01	4.055306	-1.263266e+00	2.506842e-01	0.7632566736	-4.82053991	FALSE	FALSE
Q6SPF0	SAMD1	2.730303e-01	4.040828	1.486384e+00	1.848257e-01	0.7167172578	-4.82064788	FALSE	FALSE
Q96PE7	MCEE	4.210264e-01	3.962563	8.593333e-01	4.212591e-01	0.8531080503	-4.82115574	FALSE	FALSE
Q6ZSS7	MFSD6	2.757588e-01	4.033757	1.069821e+00	3.234851e-01	0.8033888221	-4.82115652	FALSE	FALSE
Q7Z4G4	TRMT11	-2.394900e-01	4.041662	-1.076185e+00	3.208374e-01	0.8003787305	-4.82129948	FALSE	FALSE
P05026	ATP1B1	2.069858e-01	4.048342	1.261783e+00	2.511838e-01	0.7633073147	-4.82182955	FALSE	FALSE
Q9BUH6	PAXX	2.670511e-01	4.040891	1.389075e+00	2.113464e-01	0.7358363731	-4.82210903	FALSE	FALSE
P51116	FXR2	2.232995e-01	4.046682	1.361253e+00	2.195382e-01	0.7433277808	-4.82252386	FALSE	FALSE
Q8NB90	SPATA5	1.850211e-01	4.052342	1.776421e+00	1.230400e-01	0.6591024168	-4.82402815	FALSE	FALSE
Q8WXE9	STON2	-3.628988e-01	3.992580	-9.148197e-01	3.935386e-01	0.8419213207	-4.82588140	FALSE	FALSE
Q6P0N0	MIS18BP1	2.800953e-01	4.025915	9.033301e-01	3.991634e-01	0.8468257963	-4.82629792	FALSE	FALSE
Q8TEV9	SMCR8	5.979475e-01	3.854782	8.407559e-01	4.308542e-01	0.8569680687	-4.82682301	FALSE	FALSE
Q9Y5S1	TRPV2	2.225202e-01	4.028511	6.313777e-01	5.497276e-01	0.9054336528	-4.82702131	FALSE	FALSE
Q8NBU5	ATAD1	1.115868e-01	4.057302	1.750651e+00	1.276085e-01	0.6660297240	-4.82734458	FALSE	FALSE
Q6AI12	ANKRD40	2.213726e-01	4.046517	1.280886e+00	2.448124e-01	0.7602524660	-4.82828557	FALSE	FALSE
Q9Y2H2	INPP5F	-2.585155e-01	4.014288	-6.710370e-01	5.257282e-01	0.8940906127	-4.82842183	FALSE	FALSE
O14647	CHD2	-1.789535e-01	4.054236	-1.065515e+00	3.252865e-01	0.8039689155	-4.82849870	FALSE	FALSE
Q9UI26	IPO11	1.513201e-01	4.055301	1.457266e+00	1.924237e-01	0.7244070977	-4.82887866	FALSE	FALSE
P01116	KRAS	6.205624e-01	3.945861	1.343549e+00	2.248980e-01	0.7449154163	-4.82932952	FALSE	FALSE
Q86YV0	RASAL3	-1.559605e-01	4.056335	-1.212072e+00	2.684422e-01	0.7723724649	-4.82988109	FALSE	FALSE
P63098	PPP3R1	-2.800008e-01	4.016124	-8.303461e-01	4.362995e-01	0.8596543008	-4.83068470	FALSE	FALSE
Q9BXW6	OSBPL1A	-2.429566e-01	4.040081	-1.006877e+00	3.506340e-01	0.8212193013	-4.83108285	FALSE	FALSE
Q9HAV0	GNB4	2.112100e-01	4.048926	1.517310e+00	1.770593e-01	0.7100217948	-4.83263255	FALSE	FALSE
Q92614	MYO18A	-1.386044e-01	4.055781	-1.710291e+00	1.350951e-01	0.6724685293	-4.83350723	FALSE	FALSE
Q96AX1	VPS33A	-1.501275e-01	4.054995	-1.571964e+00	1.640708e-01	0.7003323889	-4.83476033	FALSE	FALSE
Q9BY32	ITPA	3.545565e-01	4.035748	2.068612e+00	8.125256e-02	0.5925236563	-4.83530425	FALSE	FALSE
Q8NBZ7	UXS1	-3.499759e-01	3.988951	-8.868838e-01	4.073195e-01	0.8492201209	-4.83548934	FALSE	FALSE
Q9BTV6	DPH7	-2.696036e-01	4.028223	-9.186067e-01	3.916978e-01	0.8393725562	-4.83560093	FALSE	FALSE
Q8TAK5	GABPB2	2.431202e-01	4.042692	1.345701e+00	2.242403e-01	0.7449154163	-4.83675525	FALSE	FALSE
Q9BQE4	SELENOS	-3.001571e-01	4.016159	-9.694604e-01	3.676104e-01	0.8304480837	-4.83676562	FALSE	FALSE
Q14353	GAMT	-2.417105e-01	4.047626	-1.945045e+00	9.685519e-02	0.6274994915	-4.83704264	FALSE	FALSE
P40938	RFC3	-1.428431e-01	4.055463	-1.975471e+00	9.275549e-02	0.6127185237	-4.83712575	FALSE	FALSE
Q3ZCQ8	TIMM50	5.178519e-01	4.004971	1.868257e+00	1.080188e-01	0.6401224266	-4.83724188	FALSE	FALSE
Q9H0V9	LMAN2L	2.042278e-01	4.049197	1.134099e+00	2.975504e-01	0.7888738217	-4.83761507	FALSE	FALSE
Q6UB99	ANKRD11	-3.148994e-01	4.018472	-9.937710e-01	3.565087e-01	0.8243786289	-4.83783065	FALSE	FALSE
Q15120	PDK3	2.097596e-01	4.048495	1.306953e+00	2.363469e-01	0.7557217270	-4.83788544	FALSE	FALSE
Q96LI5	CNOT6L	1.524437e-01	4.055024	1.489995e+00	1.839029e-01	0.7167172578	-4.83829479	FALSE	FALSE
Q9NVH6	TMLHE	2.285346e-01	4.043239	1.004864e+00	3.515312e-01	0.8223370625	-4.83874239	FALSE	FALSE
O43674	NDUFB5	-1.680050e-01	4.053334	-1.738466e+00	1.298256e-01	0.6662969209	-4.83946993	FALSE	FALSE
P40763	STAT3	1.077533e-01	4.057328	1.837436e+00	1.128481e-01	0.6466152396	-4.83987773	FALSE	FALSE
Q9NRA8	EIF4ENIF1	1.982464e-01	4.050175	1.421649e+00	2.021060e-01	0.7280199632	-4.83998752	FALSE	FALSE
Q15560	TCEA2	-3.501436e-01	4.003053	-9.600408e-01	3.719836e-01	0.8315586868	-4.84024193	FALSE	FALSE
P50749	RASSF2	-2.466725e-01	4.044122	-1.492513e+00	1.832618e-01	0.7167172578	-4.84126019	FALSE	FALSE
Q9UPW5	AGTPBP1	1.892880e-01	4.051866	1.070207e+00	3.233241e-01	0.8033888221	-4.84367308	FALSE	FALSE
O94829	IPO13	2.718203e-01	4.032075	1.044811e+00	3.340623e-01	0.8100214568	-4.84477318	FALSE	FALSE
Q14108	SCARB2	-1.916622e-01	4.051230	-1.097278e+00	3.121882e-01	0.7953897933	-4.84529673	FALSE	FALSE
Q9Y4K1	CRYBG1	1.584159e-01	4.054809	1.355789e+00	2.211802e-01	0.7435967187	-4.84797115	FALSE	FALSE
P52655	GTF2A1	-1.840104e-01	4.052672	-1.988700e+00	9.102730e-02	0.6065328436	-4.84806604	FALSE	FALSE
Q13015	MLLT11	-3.257864e-01	4.034679	-1.627479e+00	1.517968e-01	0.6867689969	-4.84838671	FALSE	FALSE
Q53GS9	USP39	1.447361e-01	4.055250	1.771291e+00	1.239366e-01	0.6604779277	-4.84883849	FALSE	FALSE
Q9BU64	CENPO	-1.818278e-01	4.052445	-1.213334e+00	2.679918e-01	0.7723724649	-4.84932854	FALSE	FALSE
Q16775	HAGH	2.749959e-01	4.042753	1.768131e+00	1.244920e-01	0.6610227518	-4.85016584	FALSE	FALSE
P35658	NUP214	1.186633e-01	4.056702	1.884867e+00	1.055009e-01	0.6339975935	-4.85088541	FALSE	FALSE
Q9BRF8	CPPED1	-2.522148e-01	4.038163	-1.156088e+00	2.890845e-01	0.7837534753	-4.85151955	FALSE	FALSE
O00541	PES1	-1.043982e-01	4.057598	-1.749136e+00	1.278823e-01	0.6660297240	-4.85187549	FALSE	FALSE
A6NKF1	SAC3D1	2.261410e-01	4.046246	1.511419e+00	1.785149e-01	0.7114832105	-4.85237269	FALSE	FALSE
O94864	SUPT7L	-2.000427e-01	4.049078	-1.164686e+00	2.858294e-01	0.7813040949	-4.85303029	FALSE	FALSE
O94905	ERLIN2	1.597492e-01	4.054058	1.670187e+00	1.429514e-01	0.6760373274	-4.85447896	FALSE	FALSE
P05166	PCCB	1.991803e-01	4.049265	9.675796e-01	3.684804e-01	0.8314470591	-4.85461898	FALSE	FALSE
P61586	RHOA	-1.974333e-01	4.052274	-2.231944e+00	6.444497e-02	0.5587766796	-4.85576396	FALSE	FALSE
Q8TBA6	GOLGA5	-1.920620e-01	4.050853	-1.164526e+00	2.858899e-01	0.7813040949	-4.85589776	FALSE	FALSE
Q2PPJ7	RALGAPA2	-2.916683e-01	4.023211	-9.316472e-01	3.854091e-01	0.8363015867	-4.85672150	FALSE	FALSE
Q86WB0	ZC3HC1	2.161264e-01	4.048310	1.567866e+00	1.650129e-01	0.7013079908	-4.85780042	FALSE	FALSE
Q15833	STXBP2	1.770223e-01	4.052579	1.387701e+00	2.117444e-01	0.7358363731	-4.85802795	FALSE	FALSE
P05165	PCCA	1.309106e-01	4.049387	4.259960e-01	6.841067e-01	0.9419793398	-4.85814044	FALSE	FALSE
Q8TAT5	NEIL3	2.927985e-01	4.030685	1.224783e+00	2.639349e-01	0.7718762221	-4.85933022	FALSE	FALSE
Q02952	AKAP12	-1.463999e-01	4.046657	-4.755433e-01	6.502427e-01	0.9317125524	-4.85977295	FALSE	FALSE
Q9BQ90	KLHDC3	1.803050e-01	4.052972	9.321373e-01	3.851743e-01	0.8363015867	-4.85998213	FALSE	FALSE
Q96DF8	ESS2	1.853981e-01	4.051638	1.407768e+00	2.059980e-01	0.7323373113	-4.86129171	FALSE	FALSE
Q9Y4G8	RAPGEF2	-2.494600e-01	4.034625	-9.160692e-01	3.929305e-01	0.8410661360	-4.86148659	FALSE	FALSE
Q8N371	KDM8	2.841899e-01	4.010791	8.085624e-01	4.478542e-01	0.8678701472	-4.86152462	FALSE	FALSE
Q9UBV2	SEL1L	-1.883258e-01	4.051102	-1.218109e+00	2.662934e-01	0.7720630762	-4.86243337	FALSE	FALSE
Q9BX63	BRIP1	1.436895e-01	4.056933	1.221595e+00	2.650592e-01	0.7718762221	-4.86295437	FALSE	FALSE
O94855	SEC24D	1.843553e-01	4.052023	1.706435e+00	1.358321e-01	0.6724685293	-4.86384610	FALSE	FALSE
Q9BZG8	DPH1	-2.564064e-01	4.037011	-1.155545e+00	2.892910e-01	0.7837534753	-4.86406510	FALSE	FALSE
Q53R41	FASTKD1	2.037455e-01	4.045023	8.367480e-01	4.329448e-01	0.8578150201	-4.86437176	FALSE	FALSE
Q86VW0	SESTD1	-2.296934e-01	4.037636	-8.840786e-01	4.087230e-01	0.8496304844	-4.86518113	FALSE	FALSE
Q9UI10	EIF2B4	-1.169358e-01	4.057377	-1.552163e+00	1.686701e-01	0.7049753722	-4.86569871	FALSE	FALSE
Q9HCU5	PREB	2.761796e-01	4.038735	1.482638e+00	1.857875e-01	0.7167172578	-4.86604166	FALSE	FALSE
Q8N137	CNTROB	2.377982e-01	3.968895	4.852678e-01	6.436976e-01	0.9283583705	-4.86766983	FALSE	FALSE
Q9Y592	CEP83	2.180020e-01	4.039546	8.435737e-01	4.293887e-01	0.8560414598	-4.86830936	FALSE	FALSE
Q2VPK5	CTU2	1.293627e-01	4.056369	1.576997e+00	1.629206e-01	0.7003323889	-4.86870907	FALSE	FALSE
L0R819	ASDURF	-2.294473e-01	4.046336	-1.480035e+00	1.864584e-01	0.7167172578	-4.86894165	FALSE	FALSE
Q96RT1	ERBIN	1.249928e-01	4.057151	1.452960e+00	1.935715e-01	0.7244070977	-4.86945806	FALSE	FALSE
Q9Y4F9	RIPOR2	-2.233418e-01	4.021792	-6.480011e-01	5.395863e-01	0.9003854394	-4.87003468	FALSE	FALSE
Q86XK3	SFR1	-1.629176e-01	4.054265	-7.006907e-01	5.082271e-01	0.8883890925	-4.87017147	FALSE	FALSE
Q9NQY0	BIN3	-3.323505e-01	4.017366	-1.203475e+00	2.715282e-01	0.7747990741	-4.87157463	FALSE	FALSE
Q5TCZ1	SH3PXD2A	3.035354e-01	4.009752	8.796818e-01	4.109300e-01	0.8496304844	-4.87195677	FALSE	FALSE
Q8N488	RYBP	2.247935e-01	4.041677	9.948066e-01	3.560417e-01	0.8243786289	-4.87421848	FALSE	FALSE
P21964	COMT	-1.300502e-01	4.056321	-1.596084e+00	1.586273e-01	0.6943855269	-4.87476647	FALSE	FALSE
P50748	KNTC1	-1.619856e-01	4.054485	-1.194415e+00	2.748130e-01	0.7763469828	-4.87597817	FALSE	FALSE
Q8WWK9	CKAP2	2.265422e-01	4.039405	8.818573e-01	4.098369e-01	0.8496304844	-4.87721063	FALSE	FALSE
Q9ULG1	INO80	1.878792e-01	4.046836	7.498095e-01	4.800901e-01	0.8805954536	-4.87762067	FALSE	FALSE
O00499	BIN1	2.093061e-01	4.049081	1.633855e+00	1.504440e-01	0.6867689969	-4.87814751	FALSE	FALSE
Q13469	NFATC2	1.932601e-01	4.049624	1.165992e+00	2.853378e-01	0.7813040949	-4.87886817	FALSE	FALSE
Q16204	CCDC6	1.594820e-01	4.054135	1.616076e+00	1.542449e-01	0.6880586849	-4.87907928	FALSE	FALSE
Q86YA3	ZGRF1	-1.773611e-01	4.052614	-9.947553e-01	3.560649e-01	0.8243786289	-4.87937319	FALSE	FALSE
Q6P1R3	MSANTD2	-2.752554e-01	4.024474	-9.625000e-01	3.708380e-01	0.8315586868	-4.87939435	FALSE	FALSE
Q9H9Y2	RPF1	-2.629912e-01	4.038379	-1.292237e+00	2.410940e-01	0.7574164943	-4.87981648	FALSE	FALSE
Q8TBZ3	WDR20	1.700597e-01	4.053834	1.059357e+00	3.278770e-01	0.8062039458	-4.87999240	FALSE	FALSE
Q9Y2K5	R3HDM2	2.158433e-01	4.030056	6.800408e-01	5.203738e-01	0.8912541035	-4.88133296	FALSE	FALSE
P14316	IRF2	-2.405920e-01	4.043179	-1.437516e+00	1.977393e-01	0.7269819141	-4.88270371	FALSE	FALSE
Q12872	SFSWAP	1.294835e-01	4.056360	1.583077e+00	1.615413e-01	0.6997497902	-4.88317918	FALSE	FALSE
P40222	TXLNA	1.319467e-01	4.055995	1.976433e+00	9.262875e-02	0.6125322408	-4.88319340	FALSE	FALSE
Q96JN0	LCOR	-1.924946e-01	4.049104	-9.675010e-01	3.685168e-01	0.8314470591	-4.88346130	FALSE	FALSE
Q96CV9	OPTN	2.027984e-01	4.038013	7.026887e-01	5.070617e-01	0.8883890925	-4.88440445	FALSE	FALSE
Q96Q07	BTBD9	1.778161e-01	4.032534	5.242267e-01	6.178254e-01	0.9219865974	-4.88488946	FALSE	FALSE
Q8NHP6	MOSPD2	-2.069705e-01	4.044041	-9.275066e-01	3.873975e-01	0.8369569856	-4.88515897	FALSE	FALSE
Q9UM00	TMCO1	2.289814e-01	4.046321	1.644896e+00	1.481284e-01	0.6842624179	-4.88555864	FALSE	FALSE
O43824	GTPBP6	-1.774887e-01	4.051980	-1.038652e+00	3.367093e-01	0.8113500964	-4.88631157	FALSE	FALSE
Q6DN90	IQSEC1	2.141647e-01	4.024259	6.188704e-01	5.574347e-01	0.9062888719	-4.88715793	FALSE	FALSE
Q9NVS2	MRPS18A	1.220526e-01	4.056922	1.534709e+00	1.728239e-01	0.7081563537	-4.88745842	FALSE	FALSE
Q99797	MIPEP	1.438894e-01	4.055531	1.423888e+00	2.014847e-01	0.7280189650	-4.88791366	FALSE	FALSE
Q9UKT9	IKZF3	2.586394e-01	4.038757	1.228424e+00	2.626559e-01	0.7717601161	-4.88800017	FALSE	FALSE
Q8NI77	KIF18A	-2.252871e-01	4.027680	-7.108866e-01	5.022986e-01	0.8868117797	-4.89012160	FALSE	FALSE
Q9NZJ6	COQ3	3.591131e-01	4.013172	1.275958e+00	2.464423e-01	0.7608394444	-4.89042795	FALSE	FALSE
O75879	GATB	1.578479e-01	4.054333	1.344524e+00	2.245996e-01	0.7449154163	-4.89107482	FALSE	FALSE
Q6ZN06	ZNF813	-5.751943e-01	3.899538	-9.517634e-01	3.758597e-01	0.8315586868	-4.89134159	FALSE	FALSE
Q5T3I0	GPATCH4	-1.668394e-01	4.053347	-1.493972e+00	1.828914e-01	0.7163533962	-4.89145102	FALSE	FALSE
Q8WWW0	RASSF5	-1.979096e-01	4.049062	-1.297305e+00	2.394497e-01	0.7570800184	-4.89148257	FALSE	FALSE
P42768	WAS	1.396641e-01	4.055605	1.996597e+00	9.001102e-02	0.6048740712	-4.89161468	FALSE	FALSE
Q9Y6B7	AP4B1	1.834322e-01	4.050829	1.030739e+00	3.401352e-01	0.8129850000	-4.89161969	FALSE	FALSE
O75864	PPP1R37	-1.958349e-01	4.003862	-4.684461e-01	6.550409e-01	0.9329069602	-4.89190376	FALSE	FALSE
Q8IUW5	RELL1	3.326957e-01	3.991679	8.553190e-01	4.233191e-01	0.8543379267	-4.89315502	FALSE	FALSE
Q5VWN6	TASOR2	-1.633276e-01	4.054363	-1.106138e+00	3.086126e-01	0.7920576597	-4.89315733	FALSE	FALSE
Q6NXE6	ARMC6	1.387865e-01	4.055537	1.733622e+00	1.307172e-01	0.6671561368	-4.89430759	FALSE	FALSE
P55273	CDKN2D	-4.712628e-01	3.954194	-1.065395e+00	3.253368e-01	0.8039689155	-4.89514943	FALSE	FALSE
Q9H6K1	ILRUN	2.248649e-01	4.044992	1.205412e+00	2.708302e-01	0.7733030906	-4.89657013	FALSE	FALSE
Q9UQ49	NEU3	1.655914e-01	4.053949	1.085484e+00	3.170003e-01	0.7971565459	-4.89667569	FALSE	FALSE
Q4VC05	BCL7A	4.353283e-01	4.022043	1.884122e+00	1.056127e-01	0.6339975935	-4.89697276	FALSE	FALSE
P15498	VAV1	9.843167e-02	4.057533	1.937306e+00	9.792646e-02	0.6288875488	-4.89716948	FALSE	FALSE
P20340	RAB6A	-2.036759e-01	4.051120	-1.906648e+00	1.022869e-01	0.6304733328	-4.89724863	FALSE	FALSE
Q9UKT7	FBXL3	-1.977471e-01	4.047990	-1.057154e+00	3.288079e-01	0.8070622331	-4.89763594	FALSE	FALSE
Q14289	PTK2B	1.684289e-01	4.053373	1.126595e+00	3.004862e-01	0.7898477081	-4.89862532	FALSE	FALSE
Q9NWL6	ASNSD1	2.019011e-01	4.024621	5.846090e-01	5.788797e-01	0.9100493598	-4.89900877	FALSE	FALSE
P15104	GLUL	1.905823e-01	4.051009	1.552692e+00	1.685458e-01	0.7049753722	-4.89928788	FALSE	FALSE
Q4AC94	C2CD3	-1.470483e-01	4.043527	-4.948666e-01	6.372709e-01	0.9254090271	-4.89954171	FALSE	FALSE
Q17RS7	GEN1	-2.356964e-01	4.033202	-8.645853e-01	4.185750e-01	0.8513710422	-4.90017192	FALSE	FALSE
Q8NE86	MCU	2.101135e-01	4.047698	1.358169e+00	2.204636e-01	0.7435967187	-4.90081542	FALSE	FALSE
Q9UL03	INTS6	-2.484329e-01	4.033580	-9.612423e-01	3.714235e-01	0.8315586868	-4.90123339	FALSE	FALSE
Q9H6F5	CCDC86	1.528976e-01	4.054506	1.668449e+00	1.433016e-01	0.6760373274	-4.90142578	FALSE	FALSE
Q5JSL3	DOCK11	1.640698e-01	4.053855	1.100080e+00	3.110538e-01	0.7950288541	-4.90153121	FALSE	FALSE
Q12851	MAP4K2	1.933795e-01	4.024072	5.482775e-01	6.021409e-01	0.9190819611	-4.90158188	FALSE	FALSE
Q8IWT6	LRRC8A	2.181431e-01	4.040752	9.043454e-01	3.986639e-01	0.8467112159	-4.90189566	FALSE	FALSE
Q5T0N5	FNBP1L	-1.250914e-01	4.057248	-1.373153e+00	2.160001e-01	0.7381290610	-4.90210508	FALSE	FALSE
Q52LW3	ARHGAP29	-2.724068e-01	4.013640	-7.670221e-01	4.704848e-01	0.8791028169	-4.90287773	FALSE	FALSE
Q8N9R8	SCAI	1.518150e-01	4.055518	1.158259e+00	2.882596e-01	0.7832676577	-4.90292226	FALSE	FALSE
Q8N4H5	TOMM5	-2.754772e-01	4.041584	-1.675604e+00	1.418651e-01	0.6758176131	-4.90303500	FALSE	FALSE
Q96FZ2	HMCES	1.943243e-01	4.050094	1.396250e+00	2.092788e-01	0.7355591095	-4.90426577	FALSE	FALSE
P11233	RALA	-3.632608e-01	4.030238	-1.748432e+00	1.280096e-01	0.6660297240	-4.90430956	FALSE	FALSE
Q9Y314	NOSIP	2.504488e-01	4.044095	1.589485e+00	1.600996e-01	0.6974018604	-4.90439619	FALSE	FALSE
Q14644	RASA3	-1.769457e-01	4.052038	-1.171889e+00	2.831265e-01	0.7797770731	-4.90472772	FALSE	FALSE
Q96LT9	RNPC3	1.367778e-01	4.056955	1.216422e+00	2.668926e-01	0.7720630762	-4.90538523	FALSE	FALSE
P32314	FOXN2	1.685283e-01	4.041910	5.904098e-01	5.752149e-01	0.9085396063	-4.90587067	FALSE	FALSE
Q9BSU1	C16orf70	2.531852e-01	4.031860	9.489254e-01	3.771958e-01	0.8323083035	-4.90643404	FALSE	FALSE
Q9H8H2	DDX31	-1.893222e-01	4.049533	-1.097089e+00	3.122647e-01	0.7953897933	-4.90659996	FALSE	FALSE
Q6PGN9	PSRC1	1.834707e-01	4.039756	6.343956e-01	5.478778e-01	0.9043038206	-4.90670109	FALSE	FALSE
P42696	RBM34	-1.615423e-01	4.053625	-1.404524e+00	2.069172e-01	0.7332939256	-4.90719829	FALSE	FALSE
Q9NP64	ZCCHC17	-2.101118e-01	4.045254	-1.107609e+00	3.080225e-01	0.7920576597	-4.90728102	FALSE	FALSE
Q9UKG9	CROT	-2.243723e-01	4.020986	-6.571995e-01	5.340253e-01	0.8986373130	-4.90798886	FALSE	FALSE
Q9H2D1	SLC25A32	2.296935e-01	4.040723	1.084173e+00	3.175391e-01	0.7971820855	-4.90823506	FALSE	FALSE
Q9HCM1	RESF1	4.485870e-02	4.034277	1.262325e-01	9.034318e-01	0.9800611891	-4.90885151	FALSE	FALSE
P51970	NDUFA8	1.859001e-01	4.052329	2.051831e+00	8.321381e-02	0.5979849982	-4.91009306	FALSE	FALSE
Q08117	TLE5	2.816853e-01	4.035436	1.336931e+00	2.269312e-01	0.7449154163	-4.91014691	FALSE	FALSE
O00628	PEX7	2.077944e-01	4.032482	6.855787e-01	5.170980e-01	0.8912541035	-4.91023704	FALSE	FALSE
Q96BN8	OTULIN	1.522359e-01	4.054468	1.508576e+00	1.792213e-01	0.7114832105	-4.91046957	FALSE	FALSE
P15822	HIVEP1	2.054464e-01	3.976711	4.153299e-01	6.915054e-01	0.9434586624	-4.91072223	FALSE	FALSE
Q9BX59	TAPBPL	2.854251e-01	4.010459	8.754989e-01	4.130379e-01	0.8501347098	-4.91080545	FALSE	FALSE
Q5T5P2	KIAA1217	3.381244e-01	4.014221	1.177460e+00	2.810509e-01	0.7797770731	-4.91095958	FALSE	FALSE
Q16543	CDC37	2.012165e-01	4.052107	2.228361e+00	6.477277e-02	0.5592049062	-4.91105598	FALSE	FALSE
P59998	ARPC4	-1.691903e-01	4.054384	-2.307930e+00	5.788068e-02	0.5414410397	-4.91173132	FALSE	FALSE
Q8N465	D2HGDH	1.924515e-01	4.047796	1.020272e+00	3.447093e-01	0.8166747908	-4.91179810	FALSE	FALSE
O60333	KIF1B	-1.970487e-01	4.048003	-1.077563e+00	3.202664e-01	0.8003787305	-4.91180223	FALSE	FALSE
Q9UKZ1	CNOT11	-2.441261e-01	4.030904	-8.704531e-01	4.155912e-01	0.8506140520	-4.91260129	FALSE	FALSE
O15169	AXIN1	-2.679373e-01	3.974079	-6.025635e-01	5.675812e-01	0.9078538630	-4.91377183	FALSE	FALSE
Q8WZ60	KLHL6	8.728336e-02	4.003322	2.053766e-01	8.436736e-01	0.9691985695	-4.91389341	FALSE	FALSE
Q9Y3C8	UFC1	-1.357646e-01	4.055793	-1.923743e+00	9.983240e-02	0.6295786373	-4.91434417	FALSE	FALSE
P48380	RFX3	-2.248799e-01	4.037256	-8.959648e-01	4.028008e-01	0.8479267538	-4.91579381	FALSE	FALSE
Q8WUY8	NAT14	-2.072907e-01	4.045140	-1.047435e+00	3.329396e-01	0.8093865590	-4.91585445	FALSE	FALSE
Q969S9	GFM2	1.721847e-01	4.052407	1.177264e+00	2.811238e-01	0.7797770731	-4.91624598	FALSE	FALSE
O14907	TAX1BP3	-3.525906e-01	4.014733	-1.244771e+00	2.569787e-01	0.7701612959	-4.91630581	FALSE	FALSE
Q8N8N7	PTGR2	2.642276e-01	4.040333	1.380573e+00	2.138201e-01	0.7358363731	-4.91643115	FALSE	FALSE
Q9H6Q4	CIAO3	1.828169e-01	4.050391	1.104332e+00	3.093387e-01	0.7925546024	-4.91650655	FALSE	FALSE
O75319	DUSP11	-1.877696e-01	4.050362	-1.277897e+00	2.458002e-01	0.7602524660	-4.91738025	FALSE	FALSE
Q9NQC8	IFT46	4.204953e-01	3.909127	7.777615e-01	4.645594e-01	0.8767122739	-4.91744509	FALSE	FALSE
A6NCE7	MAP1LC3B2	1.218013e-01	4.056401	1.931233e+00	9.877536e-02	0.6295786373	-4.91799484	FALSE	FALSE
Q6P444	MTFR2	-2.148349e-01	4.040793	-8.899698e-01	4.057797e-01	0.8492201209	-4.91887129	FALSE	FALSE
Q8TBP6	SLC25A40	1.324503e-01	4.056996	1.240694e+00	2.583848e-01	0.7703212144	-4.91942436	FALSE	FALSE
Q96EP5	DAZAP1	4.946135e-01	4.018426	2.267808e+00	6.125642e-02	0.5478703362	-4.91952766	FALSE	FALSE
Q96RL1	UIMC1	-1.664890e-01	4.053137	-1.159010e+00	2.879748e-01	0.7832676577	-4.91956481	FALSE	FALSE
Q8TBE9	NANP	1.555996e-01	4.054143	1.518239e+00	1.768306e-01	0.7100217948	-4.92014277	FALSE	FALSE
Q8TDX7	NEK7	2.406466e-01	4.044813	1.567173e+00	1.651729e-01	0.7013079908	-4.92058650	FALSE	FALSE
P07858	CTSB	1.352677e-01	4.056350	1.319972e+00	2.322160e-01	0.7523978981	-4.92189452	FALSE	FALSE
Q5THK1	PRR14L	2.396123e-01	4.015703	6.650655e-01	5.292987e-01	0.8961882164	-4.92199119	FALSE	FALSE
Q9HBM0	VEZT	2.223761e-01	4.013844	6.199155e-01	5.567882e-01	0.9062888719	-4.92229035	FALSE	FALSE
Q9Y6X4	FAM169A	-1.947150e-01	4.049624	-1.383943e+00	2.128364e-01	0.7358363731	-4.92264973	FALSE	FALSE
O43395	PRPF3	-1.468519e-01	4.054803	-1.664541e+00	1.440920e-01	0.6775728715	-4.92268549	FALSE	FALSE
O43822	CFAP410	-3.340339e-01	4.007512	-9.566449e-01	3.735701e-01	0.8315586868	-4.92281443	FALSE	FALSE
Q99728	BARD1	-1.570357e-01	4.054651	-1.030179e+00	3.403784e-01	0.8129850000	-4.92283343	FALSE	FALSE
Q9NYL4	FKBP11	2.228674e-01	4.045847	1.320613e+00	2.320143e-01	0.7523978981	-4.92300782	FALSE	FALSE
Q9UG56	PISD	-1.956166e-01	4.047215	-1.033286e+00	3.390295e-01	0.8121239560	-4.92321140	FALSE	FALSE
Q8IWA0	WDR75	-1.013809e-01	4.057891	-1.587999e+00	1.604328e-01	0.6974018604	-4.92343215	FALSE	FALSE
Q92664	GTF3A	-2.977973e-01	4.017939	-9.657663e-01	3.693207e-01	0.8315586868	-4.92376756	FALSE	FALSE
Q5T8I9	HENMT1	-1.866526e-01	4.049432	-1.142797e+00	2.941771e-01	0.7888738217	-4.92468654	FALSE	FALSE
Q86TN4	TRPT1	2.740621e-01	4.034776	1.263288e+00	2.506767e-01	0.7632566736	-4.92551123	FALSE	FALSE
Q7L2J0	MEPCE	-1.440782e-01	4.055005	-1.599200e+00	1.579366e-01	0.6928257750	-4.92579217	FALSE	FALSE
Q96S82	UBL7	-1.659390e-01	4.052871	-1.079082e+00	3.196381e-01	0.7995453863	-4.92616932	FALSE	FALSE
O15091	PRORP	1.924656e-01	4.039566	7.154370e-01	4.996675e-01	0.8857270290	-4.92639444	FALSE	FALSE
O75928	PIAS2	1.574934e-01	4.053838	8.332965e-01	4.347511e-01	0.8587266925	-4.92676451	FALSE	FALSE
O15525	MAFG	3.017406e-01	4.028002	1.293791e+00	2.405888e-01	0.7574164943	-4.92690170	FALSE	FALSE
Q9NVR5	DNAAF2	1.454055e-01	4.033762	4.497115e-01	6.677922e-01	0.9357038557	-4.92786842	FALSE	FALSE
Q05469	LIPE	2.076051e-01	4.044979	1.002111e+00	3.527616e-01	0.8230515821	-4.92813526	FALSE	FALSE
O60870	KIN	-1.863080e-01	4.051295	-1.484296e+00	1.853611e-01	0.7167172578	-4.92838661	FALSE	FALSE
Q8NF91	SYNE1	1.463053e-01	4.055371	1.221585e+00	2.650630e-01	0.7718762221	-4.92923014	FALSE	FALSE
O75882	ATRN	2.368529e-01	4.033430	9.060109e-01	3.978456e-01	0.8465057060	-4.92979043	FALSE	FALSE
O95571	ETHE1	1.720255e-01	4.052650	1.620798e+00	1.532265e-01	0.6867689969	-4.93003529	FALSE	FALSE
Q9BRR8	GPATCH1	-1.307577e-01	4.056742	-1.307595e+00	2.361418e-01	0.7557217270	-4.93020191	FALSE	FALSE
P19525	EIF2AK2	9.095595e-02	4.057828	1.888248e+00	1.049956e-01	0.6339975935	-4.93061462	FALSE	FALSE
O75376	NCOR1	1.387735e-01	4.055712	1.411394e+00	2.049750e-01	0.7314147783	-4.93090077	FALSE	FALSE
Q14CB8	ARHGAP19	2.595816e-01	4.036003	1.114344e+00	3.053312e-01	0.7898931507	-4.93104024	FALSE	FALSE
Q9H019	MTFR1L	1.724280e-01	4.052103	1.264518e+00	2.502629e-01	0.7632566736	-4.93204703	FALSE	FALSE
Q9Y5Z7	HCFC2	-1.946397e-01	4.037864	-7.023817e-01	5.072407e-01	0.8883890925	-4.93342751	FALSE	FALSE
Q2T9J0	TYSND1	2.154146e-01	4.031444	7.551605e-01	4.770898e-01	0.8799969569	-4.93344304	FALSE	FALSE
P23610	F8A1	-2.063105e-01	4.044996	-1.034188e+00	3.386384e-01	0.8121050245	-4.93352689	FALSE	FALSE
Q9H4Z2	ZNF335	-1.841305e-01	4.028974	-5.898688e-01	5.755561e-01	0.9085396063	-4.93381694	FALSE	FALSE
Q7L1W4	LRRC8D	-2.309444e-01	4.013781	-6.767264e-01	5.223407e-01	0.8919908995	-4.93417956	FALSE	FALSE
Q8IZT6	ASPM	-1.611065e-01	4.052214	-7.987004e-01	4.531561e-01	0.8696568507	-4.93425263	FALSE	FALSE
Q7L775	EPM2AIP1	1.707646e-01	4.039326	5.981950e-01	5.703180e-01	0.9084071602	-4.93463288	FALSE	FALSE
Q7Z7L1	SLFN11	-1.313860e-01	4.056243	-1.426086e+00	2.008763e-01	0.7280189650	-4.93473608	FALSE	FALSE
Q12899	TRIM26	-1.701821e-01	4.052274	-1.363586e+00	2.188405e-01	0.7430123993	-4.93501861	FALSE	FALSE
Q16566	CAMK4	-1.650294e-01	4.052514	-9.294281e-01	3.864738e-01	0.8367540899	-4.93509897	FALSE	FALSE
Q9GZT6	CCDC90B	-2.636404e-01	4.028297	-1.001418e+00	3.530715e-01	0.8230515821	-4.93519124	FALSE	FALSE
Q15276	RABEP1	1.397591e-01	4.055509	1.430294e+00	1.997161e-01	0.7280189650	-4.93542942	FALSE	FALSE
P56962	STX17	3.815717e-01	4.013597	1.296516e+00	2.397051e-01	0.7574164943	-4.93630889	FALSE	FALSE
Q9NRY5	FAM114A2	2.953058e-01	4.037213	1.564543e+00	1.657808e-01	0.7019119978	-4.93650334	FALSE	FALSE
Q92890	UFD1	1.865824e-01	4.052201	1.905062e+00	1.025176e-01	0.6304733328	-4.93670152	FALSE	FALSE
Q15910	EZH2	1.086799e-01	4.057082	1.825936e+00	1.147039e-01	0.6466152396	-4.93716682	FALSE	FALSE
Q96K58	ZNF668	-2.008114e-01	4.042425	-8.991385e-01	4.012304e-01	0.8479267538	-4.93747372	FALSE	FALSE
Q9NUP1	BLOC1S4	1.956516e-01	4.047829	1.093049e+00	3.139066e-01	0.7961232731	-4.93753232	FALSE	FALSE
Q9H4A4	RNPEP	1.431600e-01	4.055088	1.505407e+00	1.800119e-01	0.7131638200	-4.93817985	FALSE	FALSE
P78560	CRADD	-1.813061e-01	4.049800	-1.095907e+00	3.127447e-01	0.7953897933	-4.93882037	FALSE	FALSE
P06213	INSR	5.817800e-02	3.988269	1.240201e-01	9.051142e-01	0.9804624405	-4.93895759	FALSE	FALSE
Q9HCU9	BRMS1	-1.389649e-01	4.055803	-1.305951e+00	2.366674e-01	0.7557763260	-4.93898625	FALSE	FALSE
Q96BW1	UPRT	-2.122707e-01	4.045143	-1.251131e+00	2.547988e-01	0.7669909960	-4.93973145	FALSE	FALSE
P30154	PPP2R1B	1.314471e-01	4.055916	1.653724e+00	1.463014e-01	0.6827339433	-4.93982503	FALSE	FALSE
Q9Y587	AP4S1	1.843508e-01	4.003382	4.695218e-01	6.543125e-01	0.9327171457	-4.94067216	FALSE	FALSE
Q14865	ARID5B	1.949512e-01	4.036394	7.018694e-01	5.075394e-01	0.8883890925	-4.94096234	FALSE	FALSE
Q8N6G5	CSGALNACT2	-1.710251e-01	3.976787	-3.717527e-01	7.221101e-01	0.9479589390	-4.94245702	FALSE	FALSE
Q9NTK5	OLA1	-8.307074e-02	4.057920	-2.353933e+00	5.424506e-02	0.5335241871	-4.94276044	FALSE	FALSE
P57737	CORO7	1.217282e-01	4.056555	1.617232e+00	1.539949e-01	0.6880586849	-4.94489130	FALSE	FALSE
Q6P2H3	CEP85	1.610173e-01	4.053430	1.335588e+00	2.273457e-01	0.7449154163	-4.94507975	FALSE	FALSE
P48637	GSS	2.154098e-01	4.050982	2.184410e+00	6.893479e-02	0.5680145959	-4.94511268	FALSE	FALSE
Q14814	MEF2D	2.005589e-01	4.046228	1.081094e+00	3.188072e-01	0.7989694617	-4.94522025	FALSE	FALSE
Q9UKW4	VAV3	1.420369e-01	4.056008	1.137757e+00	2.961278e-01	0.7888738217	-4.94551789	FALSE	FALSE
P10809	HSPD1	1.853413e-01	4.054131	2.888019e+00	2.590136e-02	0.4377996598	-4.94623349	FALSE	FALSE
Q8N0U4	FAM185A	1.655516e-01	4.051637	8.689006e-01	4.163791e-01	0.8508259543	-4.94663827	FALSE	FALSE
O75955	FLOT1	-1.553820e-01	4.054271	-1.153487e+00	2.900750e-01	0.7839592939	-4.94676748	FALSE	FALSE
Q9P246	STIM2	2.421139e-01	4.011623	6.628383e-01	5.306343e-01	0.8963105163	-4.94839289	FALSE	FALSE
Q93034	CUL5	1.330469e-01	4.055760	1.561599e+00	1.664637e-01	0.7024698685	-4.94942899	FALSE	FALSE
P34059	GALNS	1.815116e-01	4.038199	6.455170e-01	5.410943e-01	0.9003854394	-4.94953391	FALSE	FALSE
Q86TU7	SETD3	-1.866736e-01	4.050816	-1.511367e+00	1.785279e-01	0.7114832105	-4.95027665	FALSE	FALSE
Q6NUS6	TCTN3	-2.495464e-03	4.033466	-7.352953e-03	9.943578e-01	0.9996441310	-4.95075623	FALSE	FALSE
Q8N8S7	ENAH	2.755166e-01	4.034419	1.221431e+00	2.651171e-01	0.7718762221	-4.95079752	FALSE	FALSE
O75398	DEAF1	1.786585e-01	4.048139	8.649787e-01	4.183745e-01	0.8513710422	-4.95089297	FALSE	FALSE
Q9Y6I8	PXMP4	1.018140e-01	4.007152	2.545094e-01	8.071062e-01	0.9623275062	-4.95176080	FALSE	FALSE
Q9Y4K4	MAP4K5	1.640427e-01	4.051477	8.546966e-01	4.236392e-01	0.8543471531	-4.95209746	FALSE	FALSE
Q96T21	SECISBP2	-1.203107e-01	4.013885	-3.165305e-01	7.616997e-01	0.9542630629	-4.95215618	FALSE	FALSE
Q3T906	GNPTAB	2.200030e-01	4.020664	6.510120e-01	5.377620e-01	0.8999433958	-4.95242383	FALSE	FALSE
Q5THJ4	VPS13D	-1.206882e-01	4.052498	-5.020896e-01	6.324571e-01	0.9252419774	-4.95304179	FALSE	FALSE
Q68CQ4	DIEXF	-1.419435e-01	4.055673	-1.195780e+00	2.743158e-01	0.7760403487	-4.95353055	FALSE	FALSE
O75461	E2F6	-2.374078e-01	4.026914	-8.157005e-01	4.440441e-01	0.8658024969	-4.95373630	FALSE	FALSE
Q92979	EMG1	1.493164e-01	4.055011	2.097220e+00	7.801608e-02	0.5887608090	-4.95389223	FALSE	FALSE
P25963	NFKBIA	-2.735308e-01	4.030742	-1.138431e+00	2.958661e-01	0.7888738217	-4.95440306	FALSE	FALSE
Q16560	SNRNP35	3.208898e-01	3.998248	8.462800e-01	4.279845e-01	0.8559814354	-4.95526496	FALSE	FALSE
Q9NX00	TMEM160	1.903402e-01	4.050412	1.515272e+00	1.775616e-01	0.7102462392	-4.95547017	FALSE	FALSE
Q9Y6D9	MAD1L1	2.418197e-01	4.040578	1.176832e+00	2.812845e-01	0.7797770731	-4.95572469	FALSE	FALSE
Q9NZB8	MOCS1	-1.731249e-01	4.047518	-7.980392e-01	4.535132e-01	0.8700734608	-4.95605810	FALSE	FALSE
Q5VYS8	TUT7	1.387230e-01	4.055364	1.764487e+00	1.251356e-01	0.6613395981	-4.95606154	FALSE	FALSE
Q6NYC8	PPP1R18	1.650603e-01	4.053518	1.735672e+00	1.303392e-01	0.6662969209	-4.95679969	FALSE	FALSE
P23229	ITGA6	-1.793809e-02	4.038181	-5.471914e-02	9.580354e-01	0.9938497954	-4.95688849	FALSE	FALSE
Q5VYV7	SLX4IP	2.082571e-01	4.039988	8.760946e-01	4.127372e-01	0.8500909462	-4.95711970	FALSE	FALSE
Q8IWB7	WDFY1	-1.665616e-01	4.052101	-1.044453e+00	3.342158e-01	0.8100214568	-4.95745714	FALSE	FALSE
Q8IYH5	ZZZ3	1.705078e-01	4.050620	9.012962e-01	4.001654e-01	0.8472165975	-4.95818129	FALSE	FALSE
P61599	NAA20	2.387305e-01	4.042013	1.292514e+00	2.410037e-01	0.7574164943	-4.95848174	FALSE	FALSE
Q7Z2W9	MRPL21	-2.450233e-01	4.042828	-1.522634e+00	1.757530e-01	0.7100217948	-4.95849978	FALSE	FALSE
P45880	VDAC2	1.183348e-01	4.056758	2.389990e+00	5.156109e-02	0.5221133127	-4.95850082	FALSE	FALSE
P60033	CD81	4.708662e-01	4.013429	1.828213e+00	1.143341e-01	0.6466152396	-4.95853902	FALSE	FALSE
P17036	ZNF3	-1.749124e-01	4.051178	-1.226466e+00	2.633431e-01	0.7717776732	-4.95873161	FALSE	FALSE
O75061	DNAJC6	1.927789e-01	4.014345	5.271670e-01	6.158959e-01	0.9213564075	-4.95935201	FALSE	FALSE
Q9P260	RELCH	1.871346e-01	4.024758	5.780882e-01	5.830157e-01	0.9124578301	-4.95947408	FALSE	FALSE
Q9NV66	TYW1	5.883008e-02	4.051974	2.188869e-01	8.335719e-01	0.9672359313	-4.95992588	FALSE	FALSE
P79522	PRR3	-3.957111e-01	4.003899	-1.260346e+00	2.516690e-01	0.7634820186	-4.96034364	FALSE	FALSE
Q86VV8	RTTN	-2.770794e-01	4.000853	-7.924321e-01	4.565490e-01	0.8726807315	-4.96037536	FALSE	FALSE
Q96KC2	ARL5B	-2.104667e-01	4.036605	-8.027565e-01	4.509701e-01	0.8692046016	-4.96061452	FALSE	FALSE
Q9NQ89	C12orf4	1.076800e-01	4.035487	3.331668e-01	7.496838e-01	0.9519825539	-4.96066197	FALSE	FALSE
Q53GQ0	HSD17B12	2.229960e-01	4.045503	1.385159e+00	2.124824e-01	0.7358363731	-4.96068192	FALSE	FALSE
Q92544	TM9SF4	1.206258e-01	4.056442	1.827311e+00	1.144804e-01	0.6466152396	-4.96069771	FALSE	FALSE
Q9H867	VCPKMT	9.284886e-02	4.037706	2.900035e-01	7.810076e-01	0.9588897903	-4.96080838	FALSE	FALSE
Q2M1P5	KIF7	1.706238e-01	4.051307	1.012980e+00	3.479246e-01	0.8192042875	-4.96150183	FALSE	FALSE
Q5VW32	BROX	1.352294e-01	4.055766	1.399516e+00	2.083439e-01	0.7355591095	-4.96200638	FALSE	FALSE
P48729	CSNK1A1	-1.658700e-01	4.052882	-1.456663e+00	1.925841e-01	0.7244070977	-4.96244706	FALSE	FALSE
Q00722	PLCB2	2.599126e-01	3.935079	4.428478e-01	6.724943e-01	0.9381809969	-4.96246267	FALSE	FALSE
Q9ULD4	BRPF3	2.253054e-01	4.023717	7.237782e-01	4.948684e-01	0.8853513509	-4.96280454	FALSE	FALSE
P09622	DLD	1.193160e-01	4.056698	2.340588e+00	5.527474e-02	0.5355436230	-4.96365266	FALSE	FALSE
Q6IQ32	ADNP2	-1.374358e-01	4.055991	-7.557265e-01	4.767732e-01	0.8799969569	-4.96389711	FALSE	FALSE
O75140	DEPDC5	1.291353e-01	4.035621	4.110344e-01	6.944956e-01	0.9435947798	-4.96393975	FALSE	FALSE
P10586	PTPRF	-1.976409e-01	4.036488	-7.250048e-01	4.941652e-01	0.8853513509	-4.96437304	FALSE	FALSE
Q9NRK6	ABCB10	1.722255e-01	4.048409	8.436993e-01	4.293234e-01	0.8560414598	-4.96456684	FALSE	FALSE
Q9NV06	DCAF13	-2.278634e-01	4.044922	-1.415708e+00	2.037636e-01	0.7297856261	-4.96605321	FALSE	FALSE
Q14938	NFIX	1.815722e-01	3.998972	4.264641e-01	6.837829e-01	0.9419793398	-4.96615745	FALSE	FALSE
Q96CS4	ZNF689	-1.476057e-01	4.050519	-6.778252e-01	5.216881e-01	0.8919908995	-4.96636061	FALSE	FALSE
Q5SW79	CEP170	1.449637e-01	4.054866	1.347140e+00	2.238014e-01	0.7449154163	-4.96733102	FALSE	FALSE
Q9NUX5	POT1	2.080316e-01	4.046005	1.174473e+00	2.821621e-01	0.7797770731	-4.96756056	FALSE	FALSE
Q14CW9	ATXN7L3	2.697934e-01	3.965438	5.626646e-01	5.928667e-01	0.9147439682	-4.96851941	FALSE	FALSE
P10244	MYBL2	-1.734760e-01	4.047699	-8.115408e-01	4.462616e-01	0.8668063339	-4.96865492	FALSE	FALSE
O60506	SYNCRIP	-5.099282e-01	4.019975	-2.348268e+00	5.467977e-02	0.5352308837	-4.96900981	FALSE	FALSE
Q99547	MPHOSPH6	-2.153157e-01	4.047514	-1.504639e+00	1.802041e-01	0.7134704968	-4.96909901	FALSE	FALSE
Q8WUY9	DEPDC1B	-1.452132e-01	4.044504	-5.633938e-01	5.923988e-01	0.9147439682	-4.96910021	FALSE	FALSE
O95405	ZFYVE9	1.096381e-01	4.035228	3.476657e-01	7.392731e-01	0.9498095157	-4.96917731	FALSE	FALSE
Q96FC9	DDX11	-1.873771e-01	4.047608	-9.672343e-01	3.686403e-01	0.8314470591	-4.97024181	FALSE	FALSE
Q14681	KCTD2	-2.472473e-01	4.018503	-7.572652e-01	4.759132e-01	0.8795387188	-4.97178561	FALSE	FALSE
Q9GZZ9	UBA5	-1.470834e-01	4.054722	-1.682130e+00	1.405672e-01	0.6758176131	-4.97189350	FALSE	FALSE
Q7Z4V5	HDGFL2	1.409431e-01	4.055565	2.140017e+00	7.341597e-02	0.5778770193	-4.97210239	FALSE	FALSE
Q86SK9	SCD5	-2.141533e-01	4.014138	-6.202205e-01	5.565996e-01	0.9062888719	-4.97225262	FALSE	FALSE
Q6P161	MRPL54	4.686551e-01	4.008199	1.577549e+00	1.627951e-01	0.7003323889	-4.97237643	FALSE	FALSE
O43808	SLC25A17	2.273114e-01	4.033992	8.943466e-01	4.036032e-01	0.8484267160	-4.97342836	FALSE	FALSE
Q8WXF1	PSPC1	7.683113e-02	4.058131	2.075727e+00	8.043516e-02	0.5925236563	-4.97433269	FALSE	FALSE
P55771	PAX9	-5.086017e-02	4.023715	-1.412480e-01	8.920281e-01	0.9773454104	-4.97453811	FALSE	FALSE
O95197	RTN3	-1.075641e-01	4.057128	-1.752584e+00	1.272603e-01	0.6660297240	-4.97482712	FALSE	FALSE
P42773	CDKN2C	-1.271638e-01	4.056813	-1.238140e+00	2.592688e-01	0.7711761790	-4.97592809	FALSE	FALSE
Q8IZ07	ANKRD13A	1.556743e-01	4.053649	1.095561e+00	3.128852e-01	0.7953897933	-4.97595190	FALSE	FALSE
Q9P2W1	PSMC3IP	2.546037e-01	4.040569	1.397137e+00	2.090245e-01	0.7355591095	-4.97602955	FALSE	FALSE
Q5T447	HECTD3	2.073039e-01	4.045230	1.120603e+00	3.028478e-01	0.7898477081	-4.97625904	FALSE	FALSE
Q5VWJ9	SNX30	-9.322125e-02	4.023964	-2.620651e-01	8.015266e-01	0.9614093645	-4.97646658	FALSE	FALSE
P35226	BMI1	1.778196e-01	4.051082	1.355797e+00	2.211777e-01	0.7435967187	-4.97654152	FALSE	FALSE
Q70IA6	MOB2	2.027049e-01	4.045598	1.116306e+00	3.045510e-01	0.7898477081	-4.97760363	FALSE	FALSE
Q9HA65	TBC1D17	-1.936537e-01	4.042544	-8.434614e-01	4.294470e-01	0.8560414598	-4.97771259	FALSE	FALSE
Q9H1K0	RBSN	-5.876572e-03	4.021103	-1.608838e-02	9.876552e-01	0.9972814393	-4.97777738	FALSE	FALSE
Q92918	MAP4K1	1.558357e-01	4.053537	1.096511e+00	3.124995e-01	0.7953897933	-4.97858930	FALSE	FALSE
P62750	RPL23A	-4.839020e-01	4.028564	-2.767583e+00	3.051784e-02	0.4548434082	-4.97887772	FALSE	FALSE
Q6ZS17	RIPOR1	-1.487355e-01	4.038201	-5.157346e-01	6.234164e-01	0.9230015144	-4.97891826	FALSE	FALSE
Q96NW4	ANKRD27	-1.722607e-01	4.041873	-6.732255e-01	5.244235e-01	0.8940801735	-4.97954535	FALSE	FALSE
Q9UHD8	SEPTIN9	-9.172906e-02	4.057672	-2.455137e+00	4.705567e-02	0.5146756969	-4.97958213	FALSE	FALSE
Q12873	CHD3	-1.447572e-01	4.055109	-1.916769e+00	1.008266e-01	0.6304733328	-4.97980221	FALSE	FALSE
Q9Y6H3	ATP23	1.267060e-01	3.964108	2.532672e-01	8.080247e-01	0.9623687637	-4.98018340	FALSE	FALSE
P20810	CAST	-2.506985e-01	4.036084	-1.139935e+00	2.952835e-01	0.7888738217	-4.98112103	FALSE	FALSE
Q96QE3	ATAD5	-5.276288e-02	4.019588	-1.436229e-01	8.902270e-01	0.9773348274	-4.98180068	FALSE	FALSE
Q9Y2I8	WDR37	2.031304e-01	4.045404	1.097564e+00	3.120721e-01	0.7953897933	-4.98218033	FALSE	FALSE
Q15361	TTF1	2.258800e-01	4.037344	9.615576e-01	3.712767e-01	0.8315586868	-4.98234362	FALSE	FALSE
Q9P107	GMIP	1.659344e-01	4.050926	9.122539e-01	3.947895e-01	0.8438064998	-4.98244197	FALSE	FALSE
Q9UNW1	MINPP1	1.972489e-01	4.020110	5.878526e-01	5.768288e-01	0.9085396063	-4.98255203	FALSE	FALSE
O75581	LRP6	1.722155e-01	4.014569	4.695088e-01	6.543214e-01	0.9327171457	-4.98347631	FALSE	FALSE
P62753	RPS6	-1.841143e-01	4.053963	-2.606386e+00	3.810980e-02	0.4884341078	-4.98476863	FALSE	FALSE
Q13303	KCNAB2	1.593231e-01	4.053860	1.709199e+00	1.353034e-01	0.6724685293	-4.98520630	FALSE	FALSE
Q8NCE0	TSEN2	2.149553e-01	4.042561	1.053120e+00	3.305178e-01	0.8085393672	-4.98555509	FALSE	FALSE
Q9H3R0	KDM4C	-2.283524e-01	4.004624	-5.950599e-01	5.722871e-01	0.9084071602	-4.98601151	FALSE	FALSE
O60583	CCNT2	-2.021010e-01	4.026686	-6.520945e-01	5.371071e-01	0.8999078131	-4.98618960	FALSE	FALSE
Q8WZ64	ARAP2	-1.096801e-02	3.988393	-2.494921e-02	9.808575e-01	0.9963266025	-4.98626482	FALSE	FALSE
Q14188	TFDP2	-2.384266e-01	4.033333	-9.528638e-01	3.753426e-01	0.8315586868	-4.98637024	FALSE	FALSE
Q8TF68	ZNF384	1.833488e-01	4.006167	4.692116e-01	6.545226e-01	0.9327171457	-4.98678735	FALSE	FALSE
Q5VT06	CEP350	2.594047e-01	4.011311	7.177011e-01	4.983618e-01	0.8857270290	-4.98696375	FALSE	FALSE
P29375	KDM5A	-1.524331e-01	4.048276	-6.798864e-01	5.204653e-01	0.8912541035	-4.98696870	FALSE	FALSE
Q96PV7	FAM193B	1.121247e-01	4.036559	3.615677e-01	7.293467e-01	0.9486248760	-4.98779962	FALSE	FALSE
Q2TB18	ASTE1	9.310399e-02	4.047026	3.473109e-01	7.395272e-01	0.9498095157	-4.98817138	FALSE	FALSE
O43159	RRP8	-2.164078e-01	4.043404	-1.130779e+00	2.988463e-01	0.7888738217	-4.98903002	FALSE	FALSE
O14776	TCERG1	6.965573e-02	4.058365	2.003606e+00	8.911862e-02	0.6034236957	-4.98981862	FALSE	FALSE
Q9P2R3	ANKFY1	1.560353e-01	4.053427	1.303397e+00	2.374863e-01	0.7557843568	-4.99023911	FALSE	FALSE
Q86UY8	NT5DC3	1.704336e-01	4.051688	1.212434e+00	2.683130e-01	0.7723724649	-4.99035679	FALSE	FALSE
Q8IXQ4	GPALPP1	1.555891e-01	4.053652	1.597297e+00	1.583581e-01	0.6941847818	-4.99044323	FALSE	FALSE
Q9BYC5	FUT8	1.585453e-01	4.052647	1.015197e+00	3.469443e-01	0.8185783685	-4.99137620	FALSE	FALSE
Q6P4F7	ARHGAP11A	-1.886347e-03	4.028778	-5.422984e-03	9.958387e-01	0.9996441310	-4.99218740	FALSE	FALSE
Q5T6V5	C9orf64	-1.532110e-01	4.053365	-9.828969e-01	3.614416e-01	0.8260978567	-4.99245864	FALSE	FALSE
Q8IYU2	HACE1	1.188373e-01	3.935806	2.137712e-01	8.373930e-01	0.9682858052	-4.99255538	FALSE	FALSE
P36957	DLST	1.686190e-01	4.053670	1.936712e+00	9.800922e-02	0.6288875488	-4.99284034	FALSE	FALSE
Q93074	MED12	-1.372722e-01	4.055839	-1.113318e+00	3.057402e-01	0.7898931507	-4.99419516	FALSE	FALSE
Q6ZNJ1	NBEAL2	1.965899e-01	4.041711	8.378923e-01	4.323472e-01	0.8573874630	-4.99421992	FALSE	FALSE
P62891	RPL39	-4.922549e-01	4.013101	-2.098495e+00	7.787487e-02	0.5887608090	-4.99433522	FALSE	FALSE
Q93052	LPP	1.536166e-01	4.053818	1.268039e+00	2.490817e-01	0.7628242892	-4.99436501	FALSE	FALSE
P51692	STAT5B	2.452771e-01	4.045817	1.771000e+00	1.239876e-01	0.6604779277	-4.99453021	FALSE	FALSE
P57075	UBASH3A	1.835111e-01	4.049940	1.288936e+00	2.421700e-01	0.7574164943	-4.99473860	FALSE	FALSE
Q9NZ08	ERAP1	8.998003e-02	4.057911	1.743405e+00	1.289226e-01	0.6661536645	-4.99477248	FALSE	FALSE
Q6BDS2	UHRF1BP1	1.376292e-01	4.055558	1.206141e+00	2.705682e-01	0.7733030906	-4.99493920	FALSE	FALSE
Q9UH65	SWAP70	1.997613e-01	4.048420	1.346917e+00	2.238694e-01	0.7449154163	-4.99517050	FALSE	FALSE
Q9BT92	TCHP	-1.733717e-02	4.044389	-5.992210e-02	9.540505e-01	0.9925313460	-4.99523488	FALSE	FALSE
O75132	ZBED4	-1.462142e-01	4.050629	-7.054124e-01	5.054759e-01	0.8883890925	-4.99577612	FALSE	FALSE
P50402	EMD	-1.063033e-01	4.057044	-1.951055e+00	9.603130e-02	0.6250582071	-4.99588146	FALSE	FALSE
Q9BW66	CINP	-2.575849e-01	4.032535	-1.101575e+00	3.104499e-01	0.7938118033	-4.99617236	FALSE	FALSE
Q330K2	NDUFAF6	1.444433e-01	4.015317	3.928397e-01	7.072265e-01	0.9476438864	-4.99690368	FALSE	FALSE
Q03001	DST	-4.443174e-02	4.037819	-1.421491e-01	8.913446e-01	0.9773454104	-4.99714986	FALSE	FALSE
Q96JM3	CHAMP1	1.440566e-01	4.054901	1.676298e+00	1.417267e-01	0.6758176131	-4.99719088	FALSE	FALSE
Q16342	PDCD2	2.199781e-01	4.048667	1.797535e+00	1.194155e-01	0.6529175981	-4.99756747	FALSE	FALSE
Q9NRW7	VPS45	1.335611e-01	4.055760	1.335205e+00	2.274639e-01	0.7449154163	-4.99809755	FALSE	FALSE
Q9P2J9	PDP2	1.648021e-01	4.043879	6.994689e-01	5.089406e-01	0.8883890925	-4.99818945	FALSE	FALSE
Q96I51	RCC1L	-1.248044e-01	4.041357	-4.527901e-01	6.656884e-01	0.9357038557	-4.99844163	FALSE	FALSE
Q6ICB0	DESI1	-4.030939e-01	3.990998	-1.174178e+00	2.822723e-01	0.7797770731	-4.99862099	FALSE	FALSE
Q8TF40	FNIP1	-1.178943e-01	3.898371	-1.827714e-01	8.606467e-01	0.9713583974	-4.99937833	FALSE	FALSE
Q9BVI0	PHF20	1.480273e-01	4.053568	9.136042e-01	3.941308e-01	0.8427646615	-4.99955423	FALSE	FALSE
Q8TB96	ITFG1	1.708539e-01	4.021286	4.915018e-01	6.395199e-01	0.9265765468	-5.00050944	FALSE	FALSE
Q9Y222	DMTF1	2.795388e-02	4.018771	7.528175e-02	9.422954e-01	0.9892431206	-5.00079331	FALSE	FALSE
Q8NF64	ZMIZ2	1.895188e-01	4.049142	1.309490e+00	2.355368e-01	0.7557217270	-5.00114598	FALSE	FALSE
O14593	RFXANK	2.818880e-01	4.015546	9.016815e-01	3.999754e-01	0.8471029251	-5.00119635	FALSE	FALSE
Q9UIF9	BAZ2A	1.730086e-01	4.045721	8.020825e-01	4.513329e-01	0.8692046016	-5.00132651	FALSE	FALSE
Q8IV50	LYSMD2	-1.639159e-01	4.052849	-1.479702e+00	1.865443e-01	0.7167172578	-5.00139070	FALSE	FALSE
P42226	STAT6	1.342944e-01	4.050018	6.009909e-01	5.685656e-01	0.9084071602	-5.00153748	FALSE	FALSE
Q9Y3Y2	CHTOP	-2.028978e-01	4.047402	-1.343228e+00	2.249962e-01	0.7449154163	-5.00190254	FALSE	FALSE
Q08999	RBL2	-1.147065e-01	4.043546	-4.334463e-01	6.789610e-01	0.9408542000	-5.00243931	FALSE	FALSE
Q9NS73	MBIP	-2.032789e-01	4.042678	-9.958128e-01	3.555884e-01	0.8243786289	-5.00341175	FALSE	FALSE
Q14126	DSG2	-1.469043e-01	4.054180	-9.570341e-01	3.733880e-01	0.8315586868	-5.00373470	FALSE	FALSE
Q9BYT8	NLN	1.335433e-01	4.055569	1.481600e+00	1.860548e-01	0.7167172578	-5.00393892	FALSE	FALSE
Q99708	RBBP8	-2.035643e-01	4.020348	-6.268301e-01	5.525223e-01	0.9055987000	-5.00402673	FALSE	FALSE
Q9BRK5	SDF4	2.022282e-01	4.021593	6.252439e-01	5.534991e-01	0.9057737634	-5.00552199	FALSE	FALSE
O00409	FOXN3	1.292678e-01	4.042017	4.779035e-01	6.486511e-01	0.9309966727	-5.00555221	FALSE	FALSE
Q8TEK3	DOT1L	1.237178e-01	4.057188	7.400279e-01	4.856078e-01	0.8835025095	-5.00590244	FALSE	FALSE
Q9UPS6	SETD1B	1.130504e-01	4.042713	4.165668e-01	6.906455e-01	0.9432120153	-5.00658211	FALSE	FALSE
Q6NTE8	MRNIP	2.418122e-01	4.038192	1.145279e+00	2.932205e-01	0.7886883306	-5.00668179	FALSE	FALSE
Q6FI81	CIAPIN1	-7.161773e-02	4.058368	-1.910494e+00	1.017295e-01	0.6304733328	-5.00697097	FALSE	FALSE
Q14596	NBR1	1.489727e-01	4.028019	4.746387e-01	6.508533e-01	0.9318547488	-5.00701361	FALSE	FALSE
Q9UBC3	DNMT3B	2.415202e-01	4.008334	7.056978e-01	5.053100e-01	0.8883890925	-5.00741894	FALSE	FALSE
A0PJZ3	GXYLT2	2.009401e-01	4.036723	7.899283e-01	4.579092e-01	0.8734223708	-5.00831141	FALSE	FALSE
Q8N9M5	TMEM102	5.956457e-02	4.026845	1.783805e-01	8.639532e-01	0.9727102057	-5.00838238	FALSE	FALSE
Q9H3M7	TXNIP	-1.977547e-01	4.025364	-6.395642e-01	5.447187e-01	0.9024017033	-5.00849611	FALSE	FALSE
Q9H6S1	AZI2	1.216434e-01	4.050013	5.271183e-01	6.159279e-01	0.9213564075	-5.00874387	FALSE	FALSE
O15541	RNF113A	1.424510e-01	4.054764	1.355112e+00	2.213841e-01	0.7435967187	-5.00875584	FALSE	FALSE
Q9UPZ3	HPS5	8.832061e-02	4.048056	3.439040e-01	7.419685e-01	0.9498095157	-5.00881108	FALSE	FALSE
Q92187	ST8SIA4	1.316272e-01	4.037048	4.556616e-01	6.637291e-01	0.9357038557	-5.00904478	FALSE	FALSE
Q3V6T2	CCDC88A	-1.458869e-01	4.054360	-1.333927e+00	2.278594e-01	0.7449154163	-5.00906103	FALSE	FALSE
Q9NYZ3	GTSE1	-1.700932e-01	4.051570	-1.334055e+00	2.278198e-01	0.7449154163	-5.00937221	FALSE	FALSE
O95243	MBD4	1.536074e-01	4.044644	6.434351e-01	5.423602e-01	0.9011790712	-5.00988730	FALSE	FALSE
P0C7P0	CISD3	1.950110e-01	4.042503	8.618109e-01	4.199913e-01	0.8519660057	-5.01011995	FALSE	FALSE
Q9Y4B6	DCAF1	-1.793024e-01	4.050907	-1.448073e+00	1.948814e-01	0.7258133531	-5.01016563	FALSE	FALSE
Q9P0K7	RAI14	1.627896e-01	4.029621	5.325853e-01	6.123491e-01	0.9211911622	-5.01070893	FALSE	FALSE
O75145	PPFIA3	-2.062834e-01	4.038128	-8.762205e-01	4.126737e-01	0.8500909462	-5.01071763	FALSE	FALSE
P20963	CD247	-1.770077e-01	4.048278	-9.925833e-01	3.570449e-01	0.8243786289	-5.01095896	FALSE	FALSE
P20023	CR2	6.246581e-02	4.045481	2.270289e-01	8.275005e-01	0.9669910044	-5.01115652	FALSE	FALSE
Q9BV79	MECR	1.719921e-01	4.051367	1.321788e+00	2.316451e-01	0.7523978981	-5.01130784	FALSE	FALSE
Q9UHP3	USP25	1.644180e-01	4.051182	9.992085e-01	3.540621e-01	0.8236713047	-5.01146083	FALSE	FALSE
Q9HCI6	KIAA1586	5.827279e-02	4.036926	1.905042e-01	8.548309e-01	0.9701393912	-5.01162502	FALSE	FALSE
Q92576	PHF3	-1.251668e-01	4.056224	-1.425665e+00	2.009927e-01	0.7280189650	-5.01167027	FALSE	FALSE
Q96S15	WDR24	-1.168754e-01	4.053023	-5.469973e-01	6.029702e-01	0.9193187628	-5.01191691	FALSE	FALSE
Q9H7H0	METTL17	1.612622e-01	4.049130	8.249226e-01	4.391561e-01	0.8627668218	-5.01201584	FALSE	FALSE
Q8WV16	DCAF4	-1.657118e-01	4.001179	-4.231069e-01	6.861071e-01	0.9420900861	-5.01234273	FALSE	FALSE
Q8WUJ0	STYX	1.586540e-01	4.050840	8.959469e-01	4.028097e-01	0.8479267538	-5.01278019	FALSE	FALSE
Q96ED9	HOOK2	-1.753858e-01	3.943861	-3.271374e-01	7.540301e-01	0.9525541754	-5.01295797	FALSE	FALSE
Q86WP2	GPBP1	-1.317647e-01	4.056296	-1.007332e+00	3.504316e-01	0.8210639228	-5.01358421	FALSE	FALSE
Q9Y624	F11R	-1.339104e-01	4.045251	-5.440663e-01	6.048711e-01	0.9202076567	-5.01403000	FALSE	FALSE
P05091	ALDH2	1.301074e-01	4.056327	1.120555e+00	3.028671e-01	0.7898477081	-5.01408213	FALSE	FALSE
P31939	ATIC	9.663859e-02	4.057493	2.341855e+00	5.517612e-02	0.5355436230	-5.01420933	FALSE	FALSE
P46087	NOP2	1.864782e-01	4.051248	1.652705e+00	1.465111e-01	0.6827339433	-5.01455165	FALSE	FALSE
P54274	TERF1	-2.672976e-02	4.031410	-8.048470e-02	9.383169e-01	0.9879391995	-5.01482929	FALSE	FALSE
Q8N3C7	CLIP4	-2.360759e-01	3.974240	-5.429877e-01	6.055714e-01	0.9202076567	-5.01519341	FALSE	FALSE
O95260	ATE1	1.667081e-01	4.051051	1.065389e+00	3.253392e-01	0.8039689155	-5.01541037	FALSE	FALSE
Q96IU4	ABHD14B	-1.896828e-01	4.048630	-1.236807e+00	2.597311e-01	0.7715420333	-5.01557814	FALSE	FALSE
A7KAX9	ARHGAP32	1.436326e-01	4.049774	6.930217e-01	5.127164e-01	0.8899848596	-5.01618578	FALSE	FALSE
Q9Y2R2	PTPN22	1.033465e-01	4.049448	4.282950e-01	6.825169e-01	0.9419793398	-5.01628975	FALSE	FALSE
Q12882	DPYD	-1.637500e-01	4.052446	-1.321214e+00	2.318254e-01	0.7523978981	-5.01756661	FALSE	FALSE
Q9NR19	ACSS2	-1.008099e-01	4.047194	-3.968146e-01	7.044363e-01	0.9470278604	-5.01756749	FALSE	FALSE
Q9UNK9	ANGEL1	-2.151028e-01	3.922123	-3.694519e-01	7.237422e-01	0.9479589390	-5.01776421	FALSE	FALSE
P11177	PDHB	1.573545e-01	4.054581	2.054245e+00	8.292871e-02	0.5973156755	-5.01782339	FALSE	FALSE
Q86Y79	PTRH1	2.733412e-01	4.012727	8.084825e-01	4.478969e-01	0.8678701472	-5.01800241	FALSE	FALSE
Q9UJA3	MCM8	-3.542419e-02	4.016702	-9.582573e-02	9.265979e-01	0.9865700766	-5.01917414	FALSE	FALSE
Q969J2	ZKSCAN4	-1.709866e-01	4.034797	-6.136717e-01	5.606574e-01	0.9068623587	-5.02018642	FALSE	FALSE
Q9UQ84	EXO1	1.274247e-01	4.023758	3.834901e-01	7.138089e-01	0.9479589390	-5.02023348	FALSE	FALSE
Q8IWZ6	BBS7	-1.382868e-01	3.987163	-3.139224e-01	7.635901e-01	0.9554098310	-5.02051887	FALSE	FALSE
Q03164	KMT2A	-1.342419e-01	4.055660	-9.196768e-01	3.911789e-01	0.8393725562	-5.02063038	FALSE	FALSE
Q5TGY3	AHDC1	1.643649e-01	4.027314	5.099538e-01	6.272380e-01	0.9230015144	-5.02069849	FALSE	FALSE
Q3ZCW2	LGALSL	3.248112e-01	3.919231	6.021390e-01	5.678468e-01	0.9078538630	-5.02070491	FALSE	FALSE
Q9BWJ5	SF3B5	-4.301102e-01	3.998654	-1.350743e+00	2.227060e-01	0.7449154163	-5.02098651	FALSE	FALSE
Q8TD26	CHD6	-1.327309e-01	4.052610	-6.805073e-01	5.200973e-01	0.8912541035	-5.02109466	FALSE	FALSE
P20839	IMPDH1	1.179294e-01	4.056506	1.604728e+00	1.567183e-01	0.6906273497	-5.02173148	FALSE	FALSE
Q8IXQ5	KLHL7	-1.621064e-01	4.049749	-8.992128e-01	4.011937e-01	0.8479267538	-5.02263175	FALSE	FALSE
Q7L2Z9	CENPQ	-2.315041e-01	4.038235	-1.080556e+00	3.190293e-01	0.7989694617	-5.02264684	FALSE	FALSE
Q15776	ZKSCAN8	-1.002428e-01	4.021999	-2.918523e-01	7.796563e-01	0.9587441109	-5.02318381	FALSE	FALSE
Q49A88	CCDC14	-1.098521e-01	4.009366	-2.883362e-01	7.822270e-01	0.9588897903	-5.02375717	FALSE	FALSE
Q7Z5R6	APBB1IP	2.112470e-01	4.049375	1.747742e+00	1.281345e-01	0.6660297240	-5.02381259	FALSE	FALSE
O95163	ELP1	1.537576e-01	4.053685	1.512543e+00	1.782363e-01	0.7114832105	-5.02511270	FALSE	FALSE
O00189	AP4M1	-2.201306e-01	4.036856	-9.498185e-01	3.767749e-01	0.8322789164	-5.02541038	FALSE	FALSE
Q15811	ITSN1	2.312265e-01	4.039229	1.104416e+00	3.093052e-01	0.7925546024	-5.02565135	FALSE	FALSE
Q92574	TSC1	1.278235e-01	4.048696	5.645739e-01	5.916420e-01	0.9147439682	-5.02604985	FALSE	FALSE
Q9Y2L9	LRCH1	1.218119e-01	4.057137	1.119730e+00	3.031934e-01	0.7898477081	-5.02617277	FALSE	FALSE
O95396	MOCS3	-1.815608e-01	4.049105	-1.187404e+00	2.773778e-01	0.7779205012	-5.02617772	FALSE	FALSE
Q13158	FADD	3.592275e-01	4.020389	1.345231e+00	2.243836e-01	0.7449154163	-5.02628512	FALSE	FALSE
Q12830	BPTF	-1.406865e-01	4.054778	-1.130987e+00	2.987649e-01	0.7888738217	-5.02653900	FALSE	FALSE
Q9UKM7	MAN1B1	1.798058e-01	4.020458	5.625540e-01	5.929376e-01	0.9147439682	-5.02701982	FALSE	FALSE
Q96QK1	VPS35	1.191439e-01	4.056461	1.954643e+00	9.554280e-02	0.6225304511	-5.02714322	FALSE	FALSE
Q9NUL3	STAU2	-1.363812e-01	4.055224	-1.548798e+00	1.694637e-01	0.7054957837	-5.02725673	FALSE	FALSE
Q15751	HERC1	-1.295421e-01	4.056098	-8.466586e-01	4.277884e-01	0.8559814354	-5.02728441	FALSE	FALSE
Q9UHB6	LIMA1	1.688337e-01	4.053269	1.800375e+00	1.189360e-01	0.6529175981	-5.02833365	FALSE	FALSE
P35222	CTNNB1	1.249804e-01	4.052726	6.216331e-01	5.557266e-01	0.9062888719	-5.02860749	FALSE	FALSE
P54136	RARS1	-1.370056e-01	4.055591	-2.011535e+00	8.811961e-02	0.6015229118	-5.02869962	FALSE	FALSE
Q9UHB7	AFF4	1.367514e-01	4.055213	9.644211e-01	3.699450e-01	0.8315586868	-5.02891555	FALSE	FALSE
Q9P2J3	KLHL9	-2.353000e-01	4.035325	-1.046216e+00	3.334606e-01	0.8098540189	-5.03007816	FALSE	FALSE
O94880	PHF14	-1.753405e-01	4.050919	-1.371860e+00	2.163821e-01	0.7390279939	-5.03014049	FALSE	FALSE
Q9P281	BAHCC1	1.497536e-01	4.022864	4.484754e-01	6.686378e-01	0.9357038557	-5.03052927	FALSE	FALSE
Q3MIT2	PUS10	-1.404584e-01	4.045794	-5.955798e-01	5.719603e-01	0.9084071602	-5.03077021	FALSE	FALSE
Q06609	RAD51	1.378017e-01	4.055139	1.279919e+00	2.451315e-01	0.7602524660	-5.03098203	FALSE	FALSE
Q8N720	ZNF655	-9.842387e-03	4.027665	-2.986815e-02	9.770846e-01	0.9963266025	-5.03100602	FALSE	FALSE
Q8TAD7	OCC1	-3.594324e-01	3.996163	-1.036667e+00	3.375663e-01	0.8117261989	-5.03101017	FALSE	FALSE
Q9UNI6	DUSP12	1.784028e-01	4.049347	1.169630e+00	2.839718e-01	0.7803575673	-5.03125096	FALSE	FALSE
Q9H4K7	MTG2	1.596211e-01	4.051344	9.779544e-01	3.637012e-01	0.8271545978	-5.03206465	FALSE	FALSE
O94766	B3GAT3	-1.939182e-01	4.044569	-1.015530e+00	3.467974e-01	0.8185783685	-5.03214510	FALSE	FALSE
Q14241	ELOA	-1.660322e-01	4.016793	-4.992127e-01	6.343721e-01	0.9253682330	-5.03301323	FALSE	FALSE
Q6Q0C0	TRAF7	5.630165e-02	4.032315	1.787012e-01	8.637116e-01	0.9727102057	-5.03311469	FALSE	FALSE
P84077	ARF1	-1.949979e-01	4.053248	-2.544808e+00	4.151525e-02	0.5003599140	-5.03315944	FALSE	FALSE
Q9Y4F3	MARF1	-1.670674e-01	4.051142	-1.118085e+00	3.038449e-01	0.7898477081	-5.03343442	FALSE	FALSE
Q13200	PSMD2	7.422844e-02	4.058182	2.030362e+00	8.579242e-02	0.6001291501	-5.03357959	FALSE	FALSE
Q14142	TRIM14	1.281858e-01	4.054865	7.361293e-01	4.878188e-01	0.8837154237	-5.03388012	FALSE	FALSE
Q6PCD5	RFWD3	-1.394496e-01	4.047732	-6.220722e-01	5.554554e-01	0.9062888719	-5.03397296	FALSE	FALSE
P13598	ICAM2	2.361255e-01	4.040455	1.188694e+00	2.769046e-01	0.7779205012	-5.03401740	FALSE	FALSE
Q71F56	MED13L	-2.366254e-01	4.029911	-9.146917e-01	3.936009e-01	0.8419213207	-5.03407293	FALSE	FALSE
Q9BWE0	REPIN1	2.274396e-01	4.024571	7.664836e-01	4.707833e-01	0.8791028169	-5.03439053	FALSE	FALSE
P54098	POLG	1.541875e-01	4.052646	1.037938e+00	3.370173e-01	0.8113500964	-5.03514809	FALSE	FALSE
Q96DU3	SLAMF6	1.558310e-01	4.051457	9.486539e-01	3.773238e-01	0.8323083035	-5.03533546	FALSE	FALSE
[truncated: 4,217 more rows]
