# Supplementary material for: A Type II CDK6 Degrader Enables Cellular Targeting beyond the Limits of Type II Inhibition
Source: J Am Chem Soc. 2026 Jun 26;148(26):27951–64. doi: 10.1021/jacs.6c10277 (PMC13352627; doi:10.1021/jacs.6c10277)
Supplement: Supplementary file 3 [file ja6c10277_si_003.zip › Raw proteomics data _ IP and WP 2026 05/wp-esf_785_esf4_diann_insilico_RTdep_20260327_rs13k_3c4r_20260511_Limma_output_JHK.02.065.2_vs_DMSO.csv]

Accession	Gene.Symbol	logFC	AveExpr	t	P.Value	adj.P.Val	B	Control.Fully.Imputed	Contrast.Fully.Imputed
Q9HBL8	NMRAL1	-2.232467e+00	3.75323127	-4.443749e+01	4.419896e-09	2.878712e-06	12.00472983	FALSE	FALSE
Q00535	CDK5	-1.562900e+00	3.89675066	-3.329303e+01	2.686961e-08	1.338265e-05	10.02850775	FALSE	FALSE
P51617	IRAK1	-1.701298e+00	3.86905653	-1.820719e+01	1.143393e-06	2.847385e-04	6.42926140	FALSE	FALSE
O43924	PDE6D	-1.027377e+00	3.98419101	-1.915505e+01	8.357030e-07	2.282547e-04	6.13997587	FALSE	FALSE
Q16539	MAPK14	-8.452415e-01	4.00680688	-1.628402e+01	2.274264e-06	4.937486e-04	4.91371422	FALSE	FALSE
Q9H1P3	OSBPL2	-1.261882e+00	3.94782169	-1.372927e+01	6.466333e-06	1.196984e-03	4.42721908	FALSE	FALSE
P06239	LCK	-3.568911e-01	4.04917049	-1.645797e+01	2.130435e-06	4.746945e-04	3.59959101	FALSE	FALSE
P16591	FER	-8.712241e-01	4.00425632	-9.364733e+00	6.450488e-05	9.102713e-03	2.10243985	FALSE	FALSE
P49759	CLK1	8.515683e-01	3.99739662	9.671096e+00	5.331841e-05	7.783568e-03	2.01842862	FALSE	FALSE
Q6DN03	HIST2H2BC	3.003647e-01	4.05149586	1.196117e+01	1.493281e-05	2.580329e-03	0.93228735	FALSE	FALSE
O14976	GAK	-4.227089e-01	4.04476766	-8.043856e+00	1.569515e-04	2.013497e-02	0.09621853	FALSE	FALSE
Q99536	VAT1	-1.583013e-01	4.05688307	-9.542743e+00	5.770913e-05	8.281749e-03	-0.03884186	FALSE	FALSE
P42684	ABL2	-8.557369e-01	4.00327920	-5.985627e+00	8.287946e-04	8.771755e-02	-0.49382537	FALSE	FALSE
P0DPB5	POLR1D	-9.843795e-01	3.97531687	-5.233227e+00	1.700096e-03	1.499449e-01	-1.46234737	FALSE	FALSE
P55273	CDKN2D	-4.881308e-01	4.03979226	-5.452118e+00	1.369609e-03	1.260487e-01	-1.50838768	FALSE	FALSE
P33552	CKS2	-3.888008e-01	4.04590506	-6.162997e+00	7.064469e-04	7.870377e-02	-1.77989068	FALSE	FALSE
Q9BQE3	TUBA1C	1.078414e-01	4.05790851	8.110002e+00	1.496836e-04	1.949801e-02	-1.91225793	FALSE	FALSE
Q9NWB7	IFT57	-5.929241e-01	4.03121667	-4.611847e+00	3.250899e-03	2.274823e-01	-2.03057530	FALSE	FALSE
Q8WW01	TSEN15	2.265320e-01	4.05457670	5.634661e+00	1.148937e-03	1.093039e-01	-2.11175628	FALSE	FALSE
Q13546	RIPK1	-2.543356e-01	4.05355106	-5.303004e+00	1.585841e-03	1.413402e-01	-2.29866289	FALSE	FALSE
Q86YV9	HPS6	-4.448585e-01	4.04159353	-5.008780e+00	2.135673e-03	1.772818e-01	-2.32903197	FALSE	FALSE
P08047	SP1	2.954478e-01	4.05111885	5.426536e+00	1.404210e-03	1.267783e-01	-2.35465250	FALSE	FALSE
Q9BV97	ZNF747	5.692723e-01	4.02894135	4.547230e+00	3.488347e-03	2.335347e-01	-2.48759697	FALSE	FALSE
O95997	PTTG1	4.587698e-01	4.03918679	4.678304e+00	3.025423e-03	2.227501e-01	-2.64708043	FALSE	FALSE
Q96JP5	ZFP91	-4.915137e-01	4.03753333	-4.628705e+00	3.191973e-03	2.264584e-01	-2.67247883	FALSE	FALSE
O43318	MAP3K7	-3.035521e-01	4.05104947	-4.623649e+00	3.209520e-03	2.264584e-01	-2.83643400	FALSE	FALSE
Q99684	GFI1	-6.559852e-01	4.01989973	-4.090172e+00	5.844759e-03	3.412936e-01	-2.85079117	FALSE	FALSE
Q96S97	MYADM	4.727101e-01	4.03851456	4.100697e+00	5.773679e-03	3.412409e-01	-2.92433594	FALSE	FALSE
O43765	SGTA	1.083093e-01	4.05788214	5.615612e+00	1.169974e-03	1.100685e-01	-3.02858544	FALSE	FALSE
Q75QN2	INTS8	2.007574e-01	4.05554183	4.637120e+00	3.163004e-03	2.264584e-01	-3.05308215	FALSE	FALSE
P56559	ARL4C	-6.966603e-01	4.01467990	-3.658826e+00	9.791645e-03	4.764705e-01	-3.05853279	FALSE	FALSE
P61923	COPZ1	1.523183e-01	4.05679619	5.424153e+00	1.407483e-03	1.267783e-01	-3.13494894	FALSE	FALSE
P06493	CDK1	-3.954688e-01	4.04481213	-5.530628e+00	1.269296e-03	1.181003e-01	-3.14478432	FALSE	FALSE
Q969L4	LSM10	-6.200914e-01	4.02323782	-3.599209e+00	1.053901e-02	4.902957e-01	-3.23053281	FALSE	FALSE
O43493	TGOLN2	5.148659e-01	4.03519001	3.600391e+00	1.052359e-02	4.902957e-01	-3.25097716	FALSE	FALSE
O43819	SCO2	-3.277504e-01	4.04959970	-4.135990e+00	5.542258e-03	3.390636e-01	-3.26144587	FALSE	FALSE
Q9BQ15	NABP2	4.705139e-01	4.03751554	3.865919e+00	7.615989e-03	4.005254e-01	-3.32719747	FALSE	FALSE
P24941	CDK2	-2.289887e-01	4.05409784	-4.906633e+00	2.374583e-03	1.914819e-01	-3.33484828	FALSE	FALSE
Q49AM3	TTC31	-3.936490e-01	4.04611112	-3.719311e+00	9.092585e-03	4.579976e-01	-3.33537452	FALSE	FALSE
P09001	MRPL3	-2.363899e-01	4.05399357	-4.384412e+00	4.177625e-03	2.700149e-01	-3.38251461	FALSE	FALSE
Q96JX3	SERAC1	7.238619e-01	4.00103204	3.564592e+00	1.100162e-02	5.057784e-01	-3.50958485	FALSE	FALSE
P29692	EEF1D	6.342778e-02	4.05854243	5.850255e+00	9.384757e-04	9.690334e-02	-3.54805803	FALSE	FALSE
P36639	NUDT1	-1.875374e-01	4.05565483	-4.522087e+00	3.585944e-03	2.372046e-01	-3.66149535	FALSE	FALSE
Q9C005	DPY30	-4.280954e-01	4.04205990	-3.537829e+00	1.137456e-02	5.122788e-01	-3.66325734	FALSE	FALSE
P24539	ATP5PB	-7.795252e-02	4.05840256	-4.931644e+00	2.313417e-03	1.901719e-01	-3.69133430	FALSE	FALSE
P30281	CCND3	-3.402212e-01	4.04780620	-3.791039e+00	8.334038e-03	4.276624e-01	-3.71585835	FALSE	FALSE
Q9Y2X7	GIT1	1.438638e-01	4.05699903	4.596296e+00	3.306346e-03	2.294658e-01	-3.74384106	FALSE	FALSE
Q9BTV5	FSD1	-3.592977e-01	4.04683544	-3.608937e+00	1.041289e-02	4.898109e-01	-3.75348079	FALSE	FALSE
P51668	UBE2D1	-1.759210e-01	4.05626191	-4.026639e+00	6.295037e-03	3.515546e-01	-3.86308235	FALSE	FALSE
P62633	CNBP	4.802539e-01	4.03599740	4.824629e+00	2.588254e-03	2.010528e-01	-3.93511503	FALSE	FALSE
O96015	DNAL4	5.615771e-01	4.02790910	2.951650e+00	2.424481e-02	6.621962e-01	-3.94825379	FALSE	FALSE
Q13233	MAP3K1	-3.913963e-01	4.04545981	-3.167318e+00	1.824636e-02	6.153176e-01	-3.97149805	FALSE	FALSE
Q9HD34	LYRM4	2.462912e-01	4.05306303	3.806705e+00	8.177834e-03	4.222056e-01	-3.98934012	FALSE	FALSE
O76064	RNF8	-5.120921e-01	4.03327340	-2.998060e+00	2.279395e-02	6.586906e-01	-4.00665560	FALSE	FALSE
P06733	ENO1	8.379922e-02	4.05825437	5.665012e+00	1.116300e-03	1.086404e-01	-4.01200404	FALSE	FALSE
P56270	MAZ	2.935045e-01	4.04999567	3.712151e+00	9.172400e-03	4.579976e-01	-4.02038448	FALSE	FALSE
Q9UJ04	TSPYL4	-6.900067e-01	4.00801228	-2.895416e+00	2.613710e-02	6.830333e-01	-4.02585662	FALSE	FALSE
Q96BZ9	TBC1D20	-3.876233e-01	4.04508251	-3.189687e+00	1.772295e-02	6.107553e-01	-4.02975535	FALSE	FALSE
Q9P1U0	ZNRD1	6.733561e-01	4.00559618	3.203416e+00	1.740978e-02	6.066199e-01	-4.07237796	FALSE	FALSE
Q7Z2Z1	TICRR	-4.113147e-01	4.04270692	-3.145122e+00	1.878236e-02	6.191233e-01	-4.08816787	FALSE	FALSE
Q69YQ0	SPECC1L	-3.130247e-01	4.05009558	-3.281427e+00	1.574071e-02	5.819940e-01	-4.09853262	FALSE	FALSE
Q9NYL2	MAP3K20	-2.404326e-01	4.05399951	-3.453517e+00	1.264315e-02	5.433987e-01	-4.10846657	FALSE	FALSE
O60683	PEX10	-4.834584e-01	4.03508384	-3.026396e+00	2.195431e-02	6.486105e-01	-4.11786807	FALSE	FALSE
Q14CS0	UBXN2B	-4.107503e-01	4.04180709	-3.404115e+00	1.345793e-02	5.558455e-01	-4.11924443	FALSE	FALSE
Q13501	SQSTM1	3.288454e-01	4.04788274	3.413923e+00	1.329171e-02	5.543886e-01	-4.17198395	FALSE	FALSE
P62995	TRA2B	1.395220e-01	4.05703518	4.881864e+00	2.436953e-03	1.928381e-01	-4.17381355	FALSE	FALSE
Q6UWZ7	ABRAXAS1	-2.849311e-01	4.05135091	-3.357539e+00	1.427895e-02	5.599009e-01	-4.20082371	FALSE	FALSE
Q99538	LGMN	2.317760e-01	4.05345096	3.886706e+00	7.428998e-03	3.931888e-01	-4.20794771	FALSE	FALSE
Q9BWE0	REPIN1	-3.873810e-01	4.04383409	-3.270801e+00	1.595746e-02	5.823214e-01	-4.20956605	FALSE	FALSE
Q8N490	PNKD	1.680741e-01	4.05614235	4.128385e+00	5.591238e-03	3.390636e-01	-4.21899240	FALSE	FALSE
O95772	STARD3NL	-2.685886e-01	4.05228859	-3.367111e+00	1.410586e-02	5.599009e-01	-4.23498276	FALSE	FALSE
Q9UI43	MRM2	4.438781e-01	4.03947381	2.864157e+00	2.725697e-02	6.901819e-01	-4.26472339	FALSE	FALSE
Q8NBF2	NHLRC2	1.604472e-01	4.05664160	3.705263e+00	9.249894e-03	4.579976e-01	-4.27342723	FALSE	FALSE
Q09328	MGAT5	5.293259e-01	4.02906890	2.737235e+00	3.235970e-02	7.170356e-01	-4.27654148	FALSE	FALSE
Q9UH36	SRRD	-3.955884e-01	4.04608655	-2.798207e+00	2.979169e-02	7.170356e-01	-4.28654579	FALSE	FALSE
Q9NVM6	DNAJC17	-1.912907e-01	4.05552300	-3.695837e+00	9.357138e-03	4.579976e-01	-4.29524027	FALSE	FALSE
P63151	PPP2R2A	1.055365e-01	4.05787425	4.286250e+00	4.666151e-03	2.948381e-01	-4.30148932	FALSE	FALSE
Q9P2X0	DPM3	-4.611075e-01	4.03738748	-3.617738e+00	1.030021e-02	4.872173e-01	-4.30900304	FALSE	FALSE
O43677	NDUFC1	-4.457470e-01	4.03867271	-3.002324e+00	2.266543e-02	6.572198e-01	-4.32037643	FALSE	FALSE
P53611	RABGGTB	1.720570e-01	4.05623033	3.594138e+00	1.060542e-02	4.906890e-01	-4.35792418	FALSE	FALSE
P15822	HIVEP1	4.558043e-01	4.04128660	2.583978e+00	3.991017e-02	7.428309e-01	-4.35950817	FALSE	FALSE
Q9C099	LRRCC1	3.400630e-01	4.04791187	2.958065e+00	2.403847e-02	6.613738e-01	-4.36703801	FALSE	FALSE
Q13227	GPS2	-5.108988e-01	4.02893049	-3.215693e+00	1.713483e-02	6.019942e-01	-4.38484253	FALSE	FALSE
Q8N5I4	DHRSX	-4.071401e-01	4.04317273	-2.782121e+00	3.044738e-02	7.170356e-01	-4.39498472	FALSE	FALSE
Q6EMB2	TTLL5	5.273774e-01	4.02745615	2.684216e+00	3.478440e-02	7.278842e-01	-4.39862519	FALSE	FALSE
P55795	HNRNPH2	9.370011e-02	4.05806861	4.543436e+00	3.502882e-03	2.335347e-01	-4.39895858	FALSE	FALSE
Q8N511	TMEM199	-5.186911e-01	4.02935505	-2.820495e+00	2.890798e-02	7.115229e-01	-4.40380637	FALSE	FALSE
Q3KQV9	UAP1L1	4.451454e-01	4.03845863	2.756716e+00	3.151447e-02	7.170356e-01	-4.40587458	FALSE	FALSE
P61353	RPL27	-8.454401e-02	4.05822652	-4.803094e+00	2.647894e-03	2.038156e-01	-4.40937470	FALSE	FALSE
Q86YN1	DOLPP1	-4.511838e-01	4.03565184	-2.974386e+00	2.352199e-02	6.589506e-01	-4.41292416	FALSE	FALSE
Q6NT76	HMBOX1	2.185098e-01	4.05446790	3.345355e+00	1.450263e-02	5.607021e-01	-4.41297095	FALSE	FALSE
P01106	MYC	-2.929287e-01	4.05124199	-3.022666e+00	2.206290e-02	6.486340e-01	-4.41435364	FALSE	FALSE
Q5T9S5	CCDC18	-5.162180e-01	4.03301151	-2.570793e+00	4.064158e-02	7.428309e-01	-4.43001555	FALSE	FALSE
Q9BWT6	MND1	1.856578e-01	4.05581009	3.435540e+00	1.293323e-02	5.502795e-01	-4.43069233	FALSE	FALSE
P07919	UQCRH	4.331735e-01	4.03796391	3.470603e+00	1.237404e-02	5.372872e-01	-4.43723680	FALSE	FALSE
Q6P1R3	MSANTD2	3.306148e-01	4.04853167	2.916848e+00	2.539782e-02	6.762369e-01	-4.43929519	FALSE	FALSE
Q96HV5	TMEM41A	-4.209922e-01	4.04100398	-2.804203e+00	2.955113e-02	7.170356e-01	-4.48541614	FALSE	FALSE
Q13190	STX5	2.009018e-01	4.05500612	3.386179e+00	1.376783e-02	5.577620e-01	-4.52825446	FALSE	FALSE
Q8WVZ9	KBTBD7	-2.653085e-01	4.05287649	-2.957441e+00	2.405848e-02	6.613738e-01	-4.52943143	FALSE	FALSE
Q8TB72	PUM2	2.117518e-01	4.05436358	3.483411e+00	1.217644e-02	5.369682e-01	-4.53065644	FALSE	FALSE
Q9H869	YY1AP1	-3.513741e-01	4.04562301	-2.974872e+00	2.350679e-02	6.589506e-01	-4.55155786	FALSE	FALSE
Q9BT23	LIMD2	2.168408e-01	4.05399166	3.708199e+00	9.216771e-03	4.579976e-01	-4.56443748	FALSE	FALSE
P00519	ABL1	-2.581468e-01	4.05264646	-3.042630e+00	2.148833e-02	6.479366e-01	-4.56749447	FALSE	FALSE
Q13686	ALKBH1	3.631569e-01	4.04413353	2.958102e+00	2.403728e-02	6.613738e-01	-4.58412330	FALSE	FALSE
Q96H35	RBM18	-4.096818e-01	4.04096264	-2.704673e+00	3.382672e-02	7.267307e-01	-4.58834732	FALSE	FALSE
Q969G3	SMARCE1	1.044683e-01	4.05785806	4.096256e+00	5.803554e-03	3.412409e-01	-4.59256080	FALSE	FALSE
Q2TAA2	IAH1	-1.466421e-01	4.05704107	-3.472719e+00	1.234115e-02	5.372872e-01	-4.59321413	FALSE	FALSE
Q53T94	TAF1B	3.707851e-01	4.04557161	2.626573e+00	3.764072e-02	7.382069e-01	-4.61283226	FALSE	FALSE
Q7L1T6	CYB5R4	-2.347504e-01	4.05384386	-3.089338e+00	2.020622e-02	6.407718e-01	-4.61878354	FALSE	FALSE
P62253	UBE2G1	1.620353e-01	4.05633476	3.558570e+00	1.108435e-02	5.057784e-01	-4.62962964	FALSE	FALSE
P13798	APEH	7.856737e-02	4.05836879	4.024463e+00	6.311125e-03	3.515546e-01	-4.63293345	FALSE	FALSE
Q14703	MBTPS1	-4.877254e-01	4.03235814	-2.559884e+00	4.125744e-02	7.428309e-01	-4.63791743	FALSE	FALSE
Q9BTT4	MED10	-4.611476e-01	4.03502420	-3.267537e+00	1.602467e-02	5.823214e-01	-4.64724747	FALSE	FALSE
Q9ULL1	PLEKHG1	4.143834e-01	4.04138274	2.489140e+00	4.549676e-02	7.583179e-01	-4.66613438	FALSE	FALSE
Q6EEV4	POLR2M	1.685099e-01	4.05631807	3.300750e+00	1.535476e-02	5.743634e-01	-4.67139741	FALSE	FALSE
Q86UW9	DTX2	5.780850e-01	4.01618231	2.640838e+00	3.691146e-02	7.353632e-01	-4.68583808	FALSE	FALSE
P49336	CDK8	-1.732838e-01	4.05630638	-3.225326e+00	1.692239e-02	5.970078e-01	-4.68754180	FALSE	FALSE
P79522	PRR3	-3.355013e-01	4.04621711	-3.242318e+00	1.655460e-02	5.930109e-01	-4.69232285	FALSE	FALSE
Q53H96	PYCR3	-1.325878e-01	4.05743517	-3.422503e+00	1.314814e-02	5.540887e-01	-4.69820297	FALSE	FALSE
Q9H116	GZF1	-4.167488e-01	4.04234500	-2.443919e+00	4.844382e-02	7.647885e-01	-4.69841334	FALSE	FALSE
P13056	NR2C1	3.253965e-01	4.04829400	2.708724e+00	3.364045e-02	7.257934e-01	-4.70010250	FALSE	FALSE
P49459	UBE2A	1.618162e-01	4.05625004	3.541065e+00	1.132874e-02	5.122788e-01	-4.70163757	FALSE	FALSE
Q9NUP9	LIN7C	1.332335e-01	4.05738144	3.418251e+00	1.321908e-02	5.540887e-01	-4.70402248	FALSE	FALSE
P07437	TUBB	7.584362e-02	4.05834914	5.034755e+00	2.079322e-03	1.743130e-01	-4.71722803	FALSE	FALSE
O43482	OIP5	-1.933557e-01	4.05543662	-3.142379e+00	1.884978e-02	6.191233e-01	-4.73785446	FALSE	FALSE
Q9BZ72	PITPNM2	-4.458906e-01	4.03680439	-2.485268e+00	4.574156e-02	7.583179e-01	-4.74510606	FALSE	FALSE
Q12834	CDC20	1.644754e-01	4.05626662	3.324597e+00	1.489260e-02	5.691895e-01	-4.76311243	FALSE	FALSE
Q5VZE5	NAA35	-1.745681e-01	4.05597782	-3.312480e+00	1.512550e-02	5.691895e-01	-4.76790499	FALSE	FALSE
Q9NQX7	ITM2C	-4.554189e-01	4.03398433	-2.527625e+00	4.313659e-02	7.499743e-01	-4.77193856	FALSE	FALSE
Q8N2K1	UBE2J2	3.175086e-01	4.04787216	2.828159e+00	2.861063e-02	7.062570e-01	-4.78798988	FALSE	FALSE
Q96GC9	VMP1	-4.743296e-01	4.03164404	-2.641256e+00	3.689034e-02	7.353632e-01	-4.79190686	FALSE	FALSE
Q6NTE8	MRNIP	-3.074381e-01	4.04893862	-2.773126e+00	3.082075e-02	7.170356e-01	-4.79944011	FALSE	FALSE
Q15390	MTFR1	-4.264792e-01	4.03683884	-2.608751e+00	3.857326e-02	7.403752e-01	-4.80659430	FALSE	FALSE
Q13433	SLC39A6	-6.279627e-01	4.00823132	-2.414338e+00	5.047899e-02	7.687151e-01	-4.80802296	FALSE	FALSE
Q8IXM3	MRPL41	1.153170e-01	4.05772834	3.499343e+00	1.193543e-02	5.290957e-01	-4.81281053	FALSE	FALSE
Q9HCM1	RESF1	2.871489e-01	4.05170182	2.585685e+00	3.981649e-02	7.428309e-01	-4.81935602	FALSE	FALSE
Q53ET0	CRTC2	-2.332719e-01	4.05417392	-2.803081e+00	2.959601e-02	7.170356e-01	-4.83118914	FALSE	FALSE
Q8NC54	KCT2	4.179403e-01	4.03804443	2.652028e+00	3.634989e-02	7.345454e-01	-4.83213697	FALSE	FALSE
Q01543	FLI1	1.721463e-01	4.05633071	3.062931e+00	2.092059e-02	6.433914e-01	-4.83335934	FALSE	FALSE
Q96MD7	C9orf85	-4.337974e-01	4.03649363	-2.451786e+00	4.791711e-02	7.642507e-01	-4.84020295	FALSE	FALSE
P12074	COX6A1	3.730195e-01	4.04210138	3.077811e+00	2.051475e-02	6.413832e-01	-4.85359436	FALSE	FALSE
Q9H5K3	POMK	-2.961773e-01	4.04992152	-2.707686e+00	3.368806e-02	7.257934e-01	-4.86205109	FALSE	FALSE
Q13642	FHL1	1.485189e-01	4.05672128	3.395745e+00	1.360159e-02	5.570730e-01	-4.86315925	FALSE	FALSE
Q86V85	GPR180	-5.699125e-01	4.01431351	-2.549414e+00	4.185775e-02	7.428309e-01	-4.86814488	FALSE	FALSE
Q8IUF8	RIOX2	1.347895e-01	4.05725530	3.328145e+00	1.482514e-02	5.691895e-01	-4.86955732	FALSE	FALSE
Q9UBU7	DBF4	3.013981e-01	4.05018190	2.559766e+00	4.126414e-02	7.428309e-01	-4.87026539	FALSE	FALSE
Q96DN6	MBD6	-3.100088e-01	4.05050377	-2.483900e+00	4.582839e-02	7.583179e-01	-4.87386260	FALSE	FALSE
Q8NDZ4	DIPK2A	-3.218568e-01	4.04902093	-2.504778e+00	4.452178e-02	7.563254e-01	-4.87993212	FALSE	FALSE
Q9BVK2	ALG8	-3.880138e-01	4.04081394	-2.735126e+00	3.245264e-02	7.170356e-01	-4.89353813	FALSE	FALSE
Q9BZI7	UPF3B	2.799874e-01	4.05044383	2.733549e+00	3.252231e-02	7.170356e-01	-4.89814923	FALSE	FALSE
Q9Y2Q0	ATP8A1	3.329887e-01	4.04739705	2.484831e+00	4.576931e-02	7.583179e-01	-4.90255579	FALSE	FALSE
Q7Z4V5	HDGFL2	1.211861e-01	4.05740232	3.958740e+00	6.819294e-03	3.725094e-01	-4.90263497	FALSE	FALSE
Q99943	AGPAT1	-4.332976e-01	4.03666475	-2.522826e+00	4.342377e-02	7.503450e-01	-4.91192950	FALSE	FALSE
P51178	PLCD1	5.798472e-01	4.01330019	2.331163e+00	5.669244e-02	7.911809e-01	-4.92608967	FALSE	FALSE
Q96AC1	FERMT2	3.257492e-01	4.04629628	2.742801e+00	3.211575e-02	7.170356e-01	-4.92997966	FALSE	FALSE
O00258	WRB	-2.707698e-01	4.05161112	-2.665074e+00	3.570657e-02	7.302597e-01	-4.94508147	FALSE	FALSE
Q96S66	CLCC1	5.052516e-01	4.02917262	2.088673e+00	7.971449e-02	8.111918e-01	-4.95043899	FALSE	FALSE
Q9Y576	ASB1	-4.724639e-01	4.03093753	-2.377925e+00	5.310718e-02	7.820147e-01	-4.95327874	FALSE	FALSE
Q8NBI6	XXYLT1	-2.479948e-01	4.05246662	-2.862785e+00	2.730730e-02	6.901819e-01	-4.95425912	FALSE	FALSE
Q96LD8	SENP8	3.704961e-01	4.04232662	2.619762e+00	3.799424e-02	7.395339e-01	-4.95900068	FALSE	FALSE
Q9H4Z2	ZNF335	4.504493e-01	4.03427997	2.292510e+00	5.984476e-02	7.975261e-01	-4.97174791	FALSE	FALSE
Q719H9	KCTD1	-2.154325e-01	4.05469146	-2.764790e+00	3.117108e-02	7.170356e-01	-4.97459773	FALSE	FALSE
Q9NVH0	EXD2	-3.492830e-01	4.04768601	-2.291841e+00	5.990092e-02	7.975261e-01	-4.97626835	FALSE	FALSE
Q5XKP0	MICOS13	2.906872e-01	4.04864431	2.979249e+00	2.337042e-02	6.589506e-01	-4.98730885	FALSE	FALSE
Q5JU69	TOR2A	-6.894034e-01	3.99737078	-2.692881e+00	3.437528e-02	7.278842e-01	-4.98798117	FALSE	FALSE
P42680	TEC	6.067206e-01	4.00373184	2.093442e+00	7.918014e-02	8.109356e-01	-4.99040241	FALSE	FALSE
Q8WUB8	PHF10	1.692622e-01	4.05592415	3.238606e+00	1.663421e-02	5.930109e-01	-5.00043156	FALSE	FALSE
Q2VPB7	AP5B1	3.083695e-01	4.04821586	2.542944e+00	4.223326e-02	7.434283e-01	-5.00314066	FALSE	FALSE
Q8WUM9	SLC20A1	-5.479588e-01	4.02047798	-2.463124e+00	4.716854e-02	7.642507e-01	-5.00412296	FALSE	FALSE
P34910	EVI2B	2.599261e-01	4.05208166	2.625629e+00	3.768950e-02	7.382069e-01	-5.00738248	FALSE	FALSE
Q13105	ZBTB17	6.372640e-01	3.99897957	1.848614e+00	1.118612e-01	8.491759e-01	-5.02471869	FALSE	FALSE
Q9H7J1	PPP1R3E	5.871828e-01	4.01100889	2.200023e+00	6.814252e-02	7.988977e-01	-5.03849580	FALSE	FALSE
O15440	ABCC5	4.644031e-01	4.03134507	2.250983e+00	6.343384e-02	7.975261e-01	-5.04344537	FALSE	FALSE
Q9UBI9	HECA	-3.748609e-01	4.04296578	-2.378923e+00	5.303329e-02	7.820147e-01	-5.04451500	FALSE	FALSE
Q9Y2G8	DNAJC16	-3.146290e-01	4.04932381	-2.359766e+00	5.447066e-02	7.845228e-01	-5.04636936	FALSE	FALSE
Q9H8G1	ZNF430	4.075147e-01	4.04113361	2.142650e+00	7.387410e-02	8.060464e-01	-5.04655314	FALSE	FALSE
A2RUB6	CCDC66	-6.400214e-01	4.00676747	-2.367795e+00	5.386337e-02	7.845228e-01	-5.05007054	FALSE	FALSE
Q9UPW5	AGTPBP1	1.609783e-01	4.05611261	3.437195e+00	1.290622e-02	5.502795e-01	-5.05162908	FALSE	FALSE
Q8N5U6	RNF10	2.634188e-01	4.05247821	2.486806e+00	4.564412e-02	7.583179e-01	-5.05241338	FALSE	FALSE
P01889	HLA-B	1.204658e-01	4.05743498	3.521090e+00	1.161487e-02	5.203340e-01	-5.05330704	FALSE	FALSE
P49915	GMPS	-6.760098e-02	4.05845835	-4.114553e+00	5.681565e-03	3.390636e-01	-5.06012502	FALSE	FALSE
Q8WVR3	MAP11	3.896302e-01	4.03989217	2.554680e+00	4.155463e-02	7.428309e-01	-5.06125518	FALSE	FALSE
Q9BTV7	CABLES2	-3.545734e-01	4.04449843	-2.425812e+00	4.967919e-02	7.647885e-01	-5.06674706	FALSE	FALSE
Q92599	SEPTIN8	1.822446e-01	4.05538523	3.060290e+00	2.099353e-02	6.433914e-01	-5.06803913	FALSE	FALSE
Q3B7J2	GFOD2	2.369102e-01	4.05317124	2.643078e+00	3.679834e-02	7.353632e-01	-5.07102047	FALSE	FALSE
Q6JBY9	RCSD1	1.821812e-01	4.05537045	3.086114e+00	2.029202e-02	6.410914e-01	-5.08260495	FALSE	FALSE
Q5QJ74	TBCEL	-2.275711e-01	4.05443392	-2.562051e+00	4.113435e-02	7.428309e-01	-5.08625508	FALSE	FALSE
Q13425	SNTB2	1.906996e-01	4.05592154	2.672138e+00	3.536328e-02	7.281788e-01	-5.09588009	FALSE	FALSE
O00562	PITPNM1	3.352403e-01	4.04680641	2.311209e+00	5.829778e-02	7.965073e-01	-5.10264789	FALSE	FALSE
Q8WVF1	OSCP1	4.579989e-01	4.03117262	2.230925e+00	6.524603e-02	7.975261e-01	-5.10346788	FALSE	FALSE
Q9HC16	APOBEC3G	3.610051e-01	4.04242042	2.555283e+00	4.152013e-02	7.428309e-01	-5.11009989	FALSE	FALSE
Q99592	ZBTB18	3.807928e-01	4.04212608	2.215369e+00	6.668798e-02	7.975261e-01	-5.11817817	FALSE	FALSE
A8MVW0	FAM171A2	3.766079e-01	4.04266410	2.216202e+00	6.660994e-02	7.975261e-01	-5.12535105	FALSE	FALSE
Q99767	APBA2	-5.096629e-01	4.02024826	-2.167151e+00	7.136856e-02	8.043469e-01	-5.14434775	FALSE	FALSE
P63098	PPP3R1	3.209619e-01	4.04731194	2.349807e+00	5.523377e-02	7.878590e-01	-5.14532822	FALSE	FALSE
Q9H400	LIME1	6.109117e-01	4.01002628	2.630276e+00	3.744996e-02	7.382069e-01	-5.15123669	FALSE	FALSE
P02768	ALB	2.185283e-01	4.05355724	2.884627e+00	2.651793e-02	6.892313e-01	-5.15678279	FALSE	FALSE
Q9BXP2	SLC12A9	-3.711158e-01	4.04237083	-2.589455e+00	3.961046e-02	7.428309e-01	-5.15863438	FALSE	FALSE
Q14686	NCOA6	-2.085976e-01	4.05467778	-2.690694e+00	3.447805e-02	7.278842e-01	-5.15881464	FALSE	FALSE
P20963	CD247	-3.561195e-01	4.04320181	-2.625729e+00	3.768435e-02	7.382069e-01	-5.15884440	FALSE	FALSE
O60294	LCMT2	-1.887600e-01	4.05584356	-2.657106e+00	3.609804e-02	7.344920e-01	-5.16949286	FALSE	FALSE
Q8N0U4	FAM185A	3.681377e-01	4.04256730	2.277116e+00	6.115021e-02	7.975261e-01	-5.17081427	FALSE	FALSE
Q8WY07	SLC7A3	2.600837e-01	4.05219157	2.425869e+00	4.967525e-02	7.647885e-01	-5.17799091	FALSE	FALSE
Q8NCW6	GALNT11	-3.010905e-01	4.04923360	-2.340259e+00	5.597585e-02	7.911809e-01	-5.18041627	FALSE	FALSE
Q969W8	ZNF566	-3.413888e-01	4.04484382	-2.402022e+00	5.135247e-02	7.703351e-01	-5.18239498	FALSE	FALSE
Q8N7R7	CCNYL1	-2.919468e-01	4.04983924	-2.354730e+00	5.485514e-02	7.862397e-01	-5.18868428	FALSE	FALSE
Q7L590	MCM10	-3.746654e-01	4.04216128	-2.258646e+00	6.275523e-02	7.975261e-01	-5.19035503	FALSE	FALSE
P50452	SERPINB8	3.471362e-01	4.04454174	2.259535e+00	6.267699e-02	7.975261e-01	-5.20057439	FALSE	FALSE
P42330	AKR1C3	2.050983e-01	4.05439536	2.756701e+00	3.151511e-02	7.170356e-01	-5.20259307	FALSE	FALSE
Q9Y289	SLC5A6	-2.659955e-01	4.05150098	-2.466616e+00	4.694044e-02	7.642507e-01	-5.20313534	FALSE	FALSE
A0PK00	TMEM120B	-5.989692e-01	4.01083300	-2.230948e+00	6.524392e-02	7.975261e-01	-5.20709797	FALSE	FALSE
P47224	RABIF	1.914554e-01	4.05476104	3.080368e+00	2.044587e-02	6.413832e-01	-5.22647432	FALSE	FALSE
Q8IY57	YAF2	4.394841e-01	4.03210014	2.303024e+00	5.896980e-02	7.975261e-01	-5.22843615	FALSE	FALSE
O75937	DNAJC8	-1.111217e-01	4.05761043	-3.644722e+00	9.963036e-03	4.820402e-01	-5.23374324	FALSE	FALSE
Q9BRU9	UTP23	-1.528370e-01	4.05664190	-2.896766e+00	2.608987e-02	6.830333e-01	-5.25151513	FALSE	FALSE
O00767	SCD	2.319165e-01	4.05230933	3.129268e+00	1.917562e-02	6.220690e-01	-5.25491535	FALSE	FALSE
O75817	POP7	1.509630e-01	4.05655341	3.011555e+00	2.238985e-02	6.559683e-01	-5.25694968	FALSE	FALSE
P53814	SMTN	2.605389e-01	4.05310388	2.218659e+00	6.638037e-02	7.975261e-01	-5.26780923	FALSE	FALSE
Q7Z3K3	POGZ	1.110644e-01	4.05773129	3.161065e+00	1.839568e-02	6.156372e-01	-5.28411285	FALSE	FALSE
Q96C36	PYCR2	1.436603e-01	4.05664675	3.358640e+00	1.425893e-02	5.599009e-01	-5.28422045	FALSE	FALSE
Q86SE9	PCGF5	1.885798e-01	4.05601019	2.498505e+00	4.491022e-02	7.583179e-01	-5.28527134	FALSE	FALSE
Q96BU1	S100PBP	-2.393599e-01	4.05211759	-3.205475e+00	1.736334e-02	6.066199e-01	-5.28952310	FALSE	FALSE
Q7Z4K8	TRIM46	3.911771e-01	4.03923900	2.106596e+00	7.772500e-02	8.060799e-01	-5.29368887	FALSE	FALSE
P63208	SKP1	2.575677e-01	4.05156109	3.736011e+00	8.909407e-03	4.544334e-01	-5.30569204	FALSE	FALSE
O75394	MRPL33	3.293549e-01	4.04440293	2.682734e+00	3.485488e-02	7.278842e-01	-5.30675802	FALSE	FALSE
P19544	WT1	4.844043e-01	4.02371502	2.052507e+00	8.388759e-02	8.239730e-01	-5.30993957	FALSE	FALSE
Q9Y6I7	WSB1	-3.046012e-01	4.04872693	-2.245992e+00	6.387990e-02	7.975261e-01	-5.31496801	FALSE	FALSE
Q92520	FAM3C	-1.522418e-01	4.05646901	-2.972496e+00	2.358120e-02	6.589506e-01	-5.31698911	FALSE	FALSE
Q1MSJ5	CSPP1	-1.981905e-01	4.05587377	-2.407410e+00	5.096841e-02	7.701882e-01	-5.31846024	FALSE	FALSE
P09234	SNRPC	-3.702426e-01	4.04440946	-3.721368e+00	9.069800e-03	4.579976e-01	-5.31958398	FALSE	FALSE
Q9H633	RPP21	2.109767e-01	4.05437135	2.516592e+00	4.379976e-02	7.553006e-01	-5.32454476	FALSE	FALSE
Q96ST8	CEP89	4.656023e-01	4.02743688	1.887999e+00	1.058164e-01	8.322057e-01	-5.32806243	FALSE	FALSE
P62079	TSPAN5	-3.169829e-01	4.04622776	-2.332210e+00	5.660942e-02	7.911809e-01	-5.34402685	FALSE	FALSE
Q6DKJ4	NXN	-2.950248e-01	4.04827221	-2.328013e+00	5.694279e-02	7.911809e-01	-5.34711193	FALSE	FALSE
P68036	UBE2L3	-8.976361e-02	4.05807363	-4.060354e+00	6.051467e-03	3.438776e-01	-5.35127133	FALSE	FALSE
P55055	NR1H2	2.748501e-01	4.05106577	2.192818e+00	6.883663e-02	7.988977e-01	-5.35657600	FALSE	FALSE
Q9H977	WDR54	-2.541210e-01	4.05085774	-2.727652e+00	3.278427e-02	7.170356e-01	-5.36423416	FALSE	FALSE
Q96IR7	HPDL	-2.690750e-01	4.05038780	-2.371452e+00	5.358912e-02	7.845228e-01	-5.36546333	FALSE	FALSE
O60307	MAST3	-3.880195e-01	4.04036925	-1.920356e+00	1.010928e-01	8.302132e-01	-5.36661637	FALSE	FALSE
Q96PV7	FAM193B	2.681367e-01	4.05189358	2.157701e+00	7.232451e-02	8.043469e-01	-5.36677391	FALSE	FALSE
Q96CP6	GRAMD1A	-2.277120e-01	4.05354896	-2.414445e+00	5.047146e-02	7.687151e-01	-5.36834694	FALSE	FALSE
Q9Y672	ALG6	-3.209349e-01	4.04639718	-2.137327e+00	7.443018e-02	8.060799e-01	-5.36911104	FALSE	FALSE
Q9UNA4	POLI	4.464815e-01	4.02827722	2.146959e+00	7.342699e-02	8.043469e-01	-5.37049703	FALSE	FALSE
O15169	AXIN1	3.006166e-01	4.04981268	2.020111e+00	8.781239e-02	8.285782e-01	-5.38056280	FALSE	FALSE
Q05209	PTPN12	-3.944404e-01	4.03933748	-1.853883e+00	1.110332e-01	8.491759e-01	-5.38104797	FALSE	FALSE
P18124	RPL7	-9.575514e-02	4.05794655	-3.960467e+00	6.805376e-03	3.725094e-01	-5.38423059	FALSE	FALSE
Q01094	E2F1	-4.153828e-01	4.03337621	-1.987495e+00	9.195052e-02	8.285782e-01	-5.39550663	FALSE	FALSE
Q8TCE6	DENND10	-1.792392e-01	4.05577209	-2.576353e+00	4.033144e-02	7.428309e-01	-5.40035884	FALSE	FALSE
Q6ZVM7	TOM1L2	-3.460163e-01	4.04381677	-2.108132e+00	7.755686e-02	8.060799e-01	-5.40660218	FALSE	FALSE
Q14149	MORC3	1.512989e-01	4.05655557	2.797368e+00	2.982550e-02	7.170356e-01	-5.40705603	FALSE	FALSE
Q8WV16	DCAF4	2.069866e-01	4.05481894	2.369850e+00	5.370907e-02	7.845228e-01	-5.41229936	FALSE	FALSE
Q86UW6	N4BP2	1.234715e-01	4.05749560	2.864006e+00	2.726249e-02	6.901819e-01	-5.42833499	FALSE	FALSE
Q9Y606	PUS1	1.656774e-01	4.05575503	3.074023e+00	2.061727e-02	6.417883e-01	-5.43509640	FALSE	FALSE
Q6PK04	CCDC137	-2.818219e-01	4.04855692	-2.431687e+00	4.927479e-02	7.647885e-01	-5.43624858	FALSE	FALSE
Q9UHK6	AMACR	3.284024e-01	4.04617668	1.990569e+00	9.155231e-02	8.285782e-01	-5.44083223	FALSE	FALSE
P20336	RAB3A	-2.872636e-01	4.04840689	-2.280129e+00	6.089243e-02	7.975261e-01	-5.44804807	FALSE	FALSE
Q9UM21	MGAT4A	3.977647e-01	4.03620010	2.153835e+00	7.271934e-02	8.043469e-01	-5.45461100	FALSE	FALSE
Q14164	IKBKE	3.825807e-01	4.03835336	1.977640e+00	9.323893e-02	8.285782e-01	-5.45614632	FALSE	FALSE
C9JLR9	C11orf95	-4.339003e-01	4.02953889	-1.879655e+00	1.070695e-01	8.378537e-01	-5.46163003	FALSE	FALSE
Q9H5I1	SUV39H2	2.459742e-01	4.05182609	2.352102e+00	5.505692e-02	7.874442e-01	-5.46474541	FALSE	FALSE
O14730	RIOK3	2.998081e-01	4.04699061	2.398194e+00	5.162715e-02	7.704042e-01	-5.46649837	FALSE	FALSE
Q8IXZ2	ZC3H3	-3.629438e-01	4.04131594	-1.914541e+00	1.019261e-01	8.302132e-01	-5.46743830	FALSE	FALSE
Q96AQ6	PBXIP1	2.096467e-01	4.05452081	2.332065e+00	5.662091e-02	7.911809e-01	-5.46768000	FALSE	FALSE
Q8IY81	FTSJ3	-9.217298e-02	4.05809003	-3.188736e+00	1.774487e-02	6.107553e-01	-5.47278735	FALSE	FALSE
Q96AP0	ACD	2.856706e-01	4.04810541	2.454378e+00	4.774491e-02	7.642507e-01	-5.47335467	FALSE	FALSE
Q9H1Z4	WDR13	2.872519e-01	4.04834381	2.233784e+00	6.498448e-02	7.975261e-01	-5.47806575	FALSE	FALSE
P82932	MRPS6	-1.856709e-01	4.05509844	-2.675157e+00	3.521762e-02	7.281788e-01	-5.47986409	FALSE	FALSE
Q96CG8	CTHRC1	2.109785e-01	4.05355649	2.524429e+00	4.332760e-02	7.502143e-01	-5.48089609	FALSE	FALSE
Q9Y3B9	RRP15	1.437105e-01	4.05665346	2.852078e+00	2.770337e-02	6.960369e-01	-5.49825026	FALSE	FALSE
O75420	GIGYF1	1.795385e-01	4.05500912	2.957579e+00	2.405406e-02	6.613738e-01	-5.50143819	FALSE	FALSE
Q9Y2K9	STXBP5L	-6.726810e-01	3.98605568	-2.303431e+00	5.893622e-02	7.975261e-01	-5.50163284	FALSE	FALSE
P28749	RBL1	-1.921243e-01	4.05468188	-2.583422e+00	3.994076e-02	7.428309e-01	-5.51267886	FALSE	FALSE
Q96S15	WDR24	2.570652e-01	4.05217245	2.068904e+00	8.196888e-02	8.209949e-01	-5.51522001	FALSE	FALSE
Q9P032	NDUFAF4	-2.009682e-01	4.05441631	-2.458393e+00	4.747944e-02	7.642507e-01	-5.51525647	FALSE	FALSE
Q6ZVK8	NUDT18	3.170950e-01	4.04539683	2.163208e+00	7.176587e-02	8.043469e-01	-5.51531760	FALSE	FALSE
Q96DV4	MRPL38	1.038555e-01	4.05783023	3.058299e+00	2.104871e-02	6.433914e-01	-5.51537415	FALSE	FALSE
Q8TE69	CXorf40A	-5.126795e-01	4.01275293	-1.896699e+00	1.045253e-01	8.302132e-01	-5.51862142	FALSE	FALSE
Q9NQ86	TRIM36	3.040802e-01	4.04970432	1.814818e+00	1.173183e-01	8.541138e-01	-5.53786241	FALSE	FALSE
Q969H6	POP5	2.303234e-01	4.05249909	2.399936e+00	5.150195e-02	7.704042e-01	-5.53878373	FALSE	FALSE
Q8WV07	LTO1	4.437810e-01	4.02798157	1.975594e+00	9.350863e-02	8.285782e-01	-5.54223849	FALSE	FALSE
O75157	TSC22D2	3.193245e-01	4.04413851	2.396649e+00	5.173842e-02	7.704042e-01	-5.54952213	FALSE	FALSE
P29320	EPHA3	-1.372713e-01	4.05737996	-2.553274e+00	4.163533e-02	7.428309e-01	-5.55029159	FALSE	FALSE
Q8N3Z6	ZCCHC7	5.285445e-01	4.01315486	2.088530e+00	7.973065e-02	8.111918e-01	-5.55209560	FALSE	FALSE
Q9NTG7	SIRT3	-3.579653e-01	4.04123567	-1.974288e+00	9.368127e-02	8.285782e-01	-5.55525560	FALSE	FALSE
Q96JJ3	ELMO2	1.177873e-01	4.05754461	2.845853e+00	2.793648e-02	6.977527e-01	-5.55985557	FALSE	FALSE
Q6PH81	C16orf87	3.405827e-01	4.04249459	2.433834e+00	4.912785e-02	7.647885e-01	-5.56104414	FALSE	FALSE
O60701	UGDH	1.209845e-01	4.05753797	2.752185e+00	3.170894e-02	7.170356e-01	-5.56254148	FALSE	FALSE
Q9Y253	POLH	3.547056e-01	4.04060470	2.076750e+00	8.106657e-02	8.149070e-01	-5.56324515	FALSE	FALSE
Q9H4H8	FAM83D	4.738888e-01	4.02091411	1.887732e+00	1.058563e-01	8.322057e-01	-5.56488319	FALSE	FALSE
P13674	P4HA1	1.952541e-01	4.05418025	2.767947e+00	3.103790e-02	7.170356e-01	-5.56716740	FALSE	FALSE
Q9H446	RWDD1	2.114241e-01	4.05334761	2.755826e+00	3.155259e-02	7.170356e-01	-5.57459316	FALSE	FALSE
Q86Y39	NDUFA11	1.025128e-01	4.05784361	3.033239e+00	2.175657e-02	6.486105e-01	-5.57724304	FALSE	FALSE
Q9NUN5	LMBRD1	-3.950965e-01	4.03273008	-1.853701e+00	1.110617e-01	8.491759e-01	-5.58801159	FALSE	FALSE
P63172	DYNLT1	2.449071e-01	4.05130159	2.378784e+00	5.304359e-02	7.820147e-01	-5.58805755	FALSE	FALSE
Q6ZSS7	MFSD6	-2.310321e-01	4.05342428	-2.114912e+00	7.681902e-02	8.060799e-01	-5.58818256	FALSE	FALSE
Q96PU4	UHRF2	-1.400826e-01	4.05665803	-3.316546e+00	1.504691e-02	5.691895e-01	-5.58935702	FALSE	FALSE
P48556	PSMD8	7.831661e-02	4.05826510	3.421782e+00	1.316014e-02	5.540887e-01	-5.59117054	FALSE	FALSE
Q2TB18	ASTE1	2.634552e-01	4.05175769	1.942296e+00	9.800974e-02	8.291155e-01	-5.59418661	FALSE	FALSE
P26572	MGAT1	2.307250e-01	4.05283623	2.193426e+00	6.877779e-02	7.988977e-01	-5.60015665	FALSE	FALSE
Q96AD5	PNPLA2	2.689778e-01	4.04993512	2.105594e+00	7.783485e-02	8.060799e-01	-5.60242498	FALSE	FALSE
Q9P227	ARHGAP23	2.718395e-01	4.05039383	1.958376e+00	9.580969e-02	8.285782e-01	-5.60334328	FALSE	FALSE
O00522	KRIT1	-2.266865e-01	4.05267722	-2.364182e+00	5.413578e-02	7.845228e-01	-5.60365651	FALSE	FALSE
Q9UH03	SEPTIN3	-7.355276e-01	3.98312249	-2.264158e+00	6.227177e-02	7.975261e-01	-5.60646985	FALSE	FALSE
P17483	HOXB4	3.367908e-01	4.04202161	1.976691e+00	9.336395e-02	8.285782e-01	-5.60804624	FALSE	FALSE
Q8WV74	NUDT8	-2.125938e-01	4.05461597	-2.152216e+00	7.288533e-02	8.043469e-01	-5.60851199	FALSE	FALSE
O15344	MID1	2.063644e-01	4.05480016	2.170665e+00	7.101639e-02	8.043469e-01	-5.60982671	FALSE	FALSE
P50542	PEX5	-1.454403e-01	4.05685013	-2.563605e+00	4.104629e-02	7.428309e-01	-5.61022595	FALSE	FALSE
Q9H0V9	LMAN2L	-1.482232e-01	4.05702402	-2.445673e+00	4.832586e-02	7.647885e-01	-5.61682494	FALSE	FALSE
Q12815	TROAP	2.602386e-01	4.05089151	2.046742e+00	8.457278e-02	8.277953e-01	-5.61883285	FALSE	FALSE
P51825	AFF1	-2.768199e-01	4.04927855	-2.058021e+00	8.323732e-02	8.239730e-01	-5.61990402	FALSE	FALSE
Q96FS4	SIPA1	-4.845018e-01	4.01529917	-1.819275e+00	1.165839e-01	8.531687e-01	-5.62481161	FALSE	FALSE
Q9H6K1	ILRUN	-2.813197e-01	4.04863248	-2.483473e+00	4.585553e-02	7.583179e-01	-5.62544221	FALSE	FALSE
Q9NVV4	MTPAP	1.571684e-01	4.05631932	2.530313e+00	4.297667e-02	7.499743e-01	-5.62791011	FALSE	FALSE
Q86X40	LRRC28	-4.661642e-01	4.01860684	-1.717898e+00	1.344501e-01	8.687399e-01	-5.62899725	FALSE	FALSE
O15060	ZBTB39	3.603685e-01	4.03909467	1.957673e+00	9.590486e-02	8.285782e-01	-5.63461854	FALSE	FALSE
Q9UIF7	MUTYH	-1.973242e-01	4.05458416	-2.328394e+00	5.691240e-02	7.911809e-01	-5.63496754	FALSE	FALSE
O75884	RBBP9	-1.725067e-01	4.05530269	-2.854457e+00	2.761484e-02	6.958774e-01	-5.63818203	FALSE	FALSE
Q7Z7K6	CENPV	1.337866e-01	4.05688189	2.931526e+00	2.490450e-02	6.651937e-01	-5.64000288	FALSE	FALSE
P55081	MFAP1	1.095041e-01	4.05766073	2.933927e+00	2.482479e-02	6.651629e-01	-5.64319792	FALSE	FALSE
Q96FX7	TRMT61A	-1.334335e-01	4.05691679	-3.005697e+00	2.256431e-02	6.572198e-01	-5.64528923	FALSE	FALSE
Q5VYK3	ECPAS	-5.206859e-01	4.01253931	-1.720062e+00	1.340422e-01	8.687399e-01	-5.64678148	FALSE	FALSE
O43543	XRCC2	3.289672e-01	4.04370046	1.835694e+00	1.139174e-01	8.497435e-01	-5.64715117	FALSE	FALSE
Q9H2K8	TAOK3	-1.374487e-01	4.05697745	-2.641673e+00	3.686928e-02	7.353632e-01	-5.64834942	FALSE	FALSE
P51991	HNRNPA3	1.622559e-01	4.05612448	4.073942e+00	5.956276e-03	3.438776e-01	-5.64900778	FALSE	FALSE
Q9UJU2	LEF1	-1.188700e-01	4.05731417	-3.239545e+00	1.661401e-02	5.930109e-01	-5.65700707	FALSE	FALSE
Q8N680	ZBTB2	1.645128e-01	4.05640222	2.324833e+00	5.719666e-02	7.913139e-01	-5.66784059	FALSE	FALSE
Q8NBS9	TXNDC5	1.032286e-01	4.05772156	3.283553e+00	1.569774e-02	5.819940e-01	-5.67433143	FALSE	FALSE
Q02153	GUCY1B1	2.654089e-01	4.04956705	2.023907e+00	8.734319e-02	8.285782e-01	-5.67667287	FALSE	FALSE
Q9Y4Z0	LSM4	-8.819836e-02	4.05806279	-3.455304e+00	1.261470e-02	5.433987e-01	-5.67886802	FALSE	FALSE
Q7LG56	RRM2B	-1.932978e-01	4.05482206	-2.265656e+00	6.214101e-02	7.975261e-01	-5.68502645	FALSE	FALSE
Q96RT7	TUBGCP6	2.165610e-01	4.05295575	2.407310e+00	5.097549e-02	7.701882e-01	-5.68585153	FALSE	FALSE
Q9BZF2	OSBPL7	3.443625e-01	4.04142114	1.914274e+00	1.019645e-01	8.302132e-01	-5.68713976	FALSE	FALSE
O43255	SIAH2	2.726632e-01	4.04907560	2.013459e+00	8.864099e-02	8.285782e-01	-5.68916066	FALSE	FALSE
Q8N612	FAM160A2	3.595359e-01	4.03839103	1.877106e+00	1.074553e-01	8.400957e-01	-5.68979236	FALSE	FALSE
Q8IYX8	CEP57L1	5.667079e-01	3.99977650	1.899990e+00	1.040410e-01	8.302132e-01	-5.69098888	FALSE	FALSE
Q6V9R5	ZNF562	-3.067981e-01	4.04492416	-1.965326e+00	9.487424e-02	8.285782e-01	-5.69341938	FALSE	FALSE
Q9C040	TRIM2	3.398164e-01	4.04089668	1.823721e+00	1.158559e-01	8.512221e-01	-5.69471390	FALSE	FALSE
Q16181	SEPTIN7	6.857745e-02	4.05840524	3.622723e+00	1.023699e-02	4.869471e-01	-5.69770269	FALSE	FALSE
Q92784	DPF3	-2.850350e-01	4.04841292	-1.936852e+00	9.876593e-02	8.302132e-01	-5.69977073	FALSE	FALSE
Q96L34	MARK4	2.286737e-01	4.05216927	2.275423e+00	6.129551e-02	7.975261e-01	-5.69999316	FALSE	FALSE
Q6PIY7	TENT2	2.024716e-01	4.05442917	2.163495e+00	7.173684e-02	8.043469e-01	-5.70649151	FALSE	FALSE
Q96DT7	ZBTB10	-3.074361e-01	4.04624271	-1.756855e+00	1.272900e-01	8.678178e-01	-5.70748491	FALSE	FALSE
Q86VQ1	GLCCI1	2.525614e-01	4.05158009	1.930857e+00	9.960541e-02	8.302132e-01	-5.70837882	FALSE	FALSE
P21291	CSRP1	1.642423e-01	4.05563290	3.036465e+00	2.166402e-02	6.486105e-01	-5.71888016	FALSE	FALSE
O75052	NOS1AP	-5.022704e-01	4.00382498	-1.743479e+00	1.297058e-01	8.681570e-01	-5.72015673	FALSE	FALSE
Q9H8K7	PAAT	2.492162e-01	4.05115874	1.985879e+00	9.216054e-02	8.285782e-01	-5.72231112	FALSE	FALSE
O75953	DNAJB5	2.710534e-01	4.04921493	1.950014e+00	9.694757e-02	8.291155e-01	-5.72265612	FALSE	FALSE
Q8IWL3	HSCB	2.326566e-01	4.05266289	2.006857e+00	8.947098e-02	8.285782e-01	-5.72566982	FALSE	FALSE
Q9UNP9	PPIE	9.404578e-02	4.05799916	2.986695e+00	2.314040e-02	6.589506e-01	-5.72618175	FALSE	FALSE
Q9NQ66	PLCB1	4.127025e-01	4.02972785	1.616859e+00	1.548713e-01	8.715178e-01	-5.72785850	FALSE	FALSE
Q6ZN18	AEBP2	1.622974e-01	4.05584194	2.508627e+00	4.428522e-02	7.563254e-01	-5.73049700	FALSE	FALSE
Q8IZL8	PELP1	1.252504e-01	4.05710429	2.939182e+00	2.465128e-02	6.647209e-01	-5.73424764	FALSE	FALSE
Q9BTY7	HGH1	-9.625040e-02	4.05795944	-2.952011e+00	2.423313e-02	6.621962e-01	-5.73583525	FALSE	FALSE
O77932	DXO	3.138007e-01	4.04506000	1.766681e+00	1.255434e-01	8.678178e-01	-5.73595416	FALSE	FALSE
Q8TB36	GDAP1	-2.241830e-01	4.05244992	-2.416282e+00	5.034253e-02	7.687151e-01	-5.73710488	FALSE	FALSE
Q8IV38	ANKMY2	1.877112e-01	4.05485291	2.302544e+00	5.900948e-02	7.975261e-01	-5.74216865	FALSE	FALSE
O95837	GNA14	3.236837e-01	4.04396231	2.611886e+00	3.840746e-02	7.397721e-01	-5.74259508	FALSE	FALSE
Q6UXV4	APOOL	1.638499e-01	4.05640132	2.252319e+00	6.331496e-02	7.975261e-01	-5.74331440	FALSE	FALSE
Q9H4P4	RNF41	2.788625e-01	4.04803376	1.984614e+00	9.232536e-02	8.285782e-01	-5.74334442	FALSE	FALSE
Q14201	BTG3	3.447692e-01	4.04065193	1.785485e+00	1.222656e-01	8.634982e-01	-5.74892801	FALSE	FALSE
Q92871	PMM1	2.180838e-01	4.05357435	2.044027e+00	8.489756e-02	8.285782e-01	-5.74949391	FALSE	FALSE
P62312	LSM6	8.695396e-02	4.05807362	3.298525e+00	1.539867e-02	5.743634e-01	-5.75014538	FALSE	FALSE
P06213	INSR	2.568912e-01	4.05255919	1.727763e+00	1.326010e-01	8.687399e-01	-5.75034308	FALSE	FALSE
Q5SXM8	DNLZ	6.084722e-01	3.99240650	2.001318e+00	9.017343e-02	8.285782e-01	-5.75273800	FALSE	FALSE
Q9BUZ4	TRAF4	3.450031e-01	4.03998091	1.904286e+00	1.034120e-01	8.302132e-01	-5.75633517	FALSE	FALSE
P60602	ROMO1	3.982768e-01	4.03432017	2.187424e+00	6.936103e-02	7.988977e-01	-5.76280707	FALSE	FALSE
Q8N9Q2	SREK1IP1	3.219197e-01	4.04304317	1.832335e+00	1.144580e-01	8.497435e-01	-5.76485446	FALSE	FALSE
Q92503	SEC14L1	1.880414e-01	4.05512852	2.176183e+00	7.046690e-02	8.043469e-01	-5.76707328	FALSE	FALSE
Q5TA50	CPTP	-2.136577e-01	4.05371442	-2.066016e+00	8.230352e-02	8.217734e-01	-5.76729069	FALSE	FALSE
Q6NUN9	ZNF746	3.186818e-01	4.04311553	2.032669e+00	8.626953e-02	8.285782e-01	-5.77045980	FALSE	FALSE
Q49AG3	ZBED5	2.710411e-01	4.05141141	1.647677e+00	1.483477e-01	8.715178e-01	-5.77419690	FALSE	FALSE
P55061	TMBIM6	2.297016e-01	4.05169782	2.191185e+00	6.899496e-02	7.988977e-01	-5.78004297	FALSE	FALSE
Q9BRD0	BUD13	1.688294e-01	4.05537846	2.701543e+00	3.397141e-02	7.267307e-01	-5.78053447	FALSE	FALSE
Q9NWS6	FAM118A	-1.781836e-01	4.05524715	-2.310880e+00	5.832462e-02	7.965073e-01	-5.78784829	FALSE	FALSE
P23458	JAK1	-1.908177e-01	4.05515612	-2.105634e+00	7.783042e-02	8.060799e-01	-5.78928069	FALSE	FALSE
Q96CV9	OPTN	2.517844e-01	4.05181659	1.784588e+00	1.224200e-01	8.634982e-01	-5.79159395	FALSE	FALSE
Q6P4F7	ARHGAP11A	2.234913e-01	4.05217812	2.485219e+00	4.574466e-02	7.583179e-01	-5.79247871	FALSE	FALSE
Q9GZU3	TMEM39B	3.940261e-01	4.02867894	1.518835e+00	1.774701e-01	8.852215e-01	-5.79353346	FALSE	FALSE
P04075	ALDOA	9.147156e-02	4.05802065	4.113814e+00	5.686433e-03	3.390636e-01	-5.79686700	FALSE	FALSE
Q96QT4	TRPM7	-4.187907e-01	4.02383586	-1.539155e+00	1.725455e-01	8.830166e-01	-5.79777418	FALSE	FALSE
Q71F56	MED13L	1.724450e-01	4.05580888	2.191210e+00	6.899258e-02	7.988977e-01	-5.80351169	FALSE	FALSE
Q8IYD1	GSPT2	-2.536702e-01	4.05031885	-2.668929e+00	3.551882e-02	7.281788e-01	-5.80730757	FALSE	FALSE
Q9UID3	VPS51	-1.195502e-01	4.05742887	-2.629720e+00	3.747853e-02	7.382069e-01	-5.80879939	FALSE	FALSE
Q9BZK7	TBL1XR1	1.238627e-01	4.05710685	3.111038e+00	1.963890e-02	6.287140e-01	-5.81420784	FALSE	FALSE
Q1RMZ1	BMT2	-3.348666e-01	4.04012138	-1.802840e+00	1.193144e-01	8.597746e-01	-5.81603138	FALSE	FALSE
Q9NW82	WDR70	1.100929e-01	4.05756273	2.847857e+00	2.786121e-02	6.977527e-01	-5.81688344	FALSE	FALSE
P51116	FXR2	1.404527e-01	4.05675417	2.487195e+00	4.561956e-02	7.583179e-01	-5.81721930	FALSE	FALSE
Q9H765	ASB8	-3.735830e-01	4.03570091	-1.617239e+00	1.547892e-01	8.715178e-01	-5.82369473	FALSE	FALSE
Q13415	ORC1	2.154873e-01	4.05345623	1.976601e+00	9.337583e-02	8.285782e-01	-5.82629163	FALSE	FALSE
P55771	PAX9	4.150025e-01	4.02573989	1.750623e+00	1.284100e-01	8.678178e-01	-5.83524264	FALSE	FALSE
Q9Y3C6	PPIL1	-2.104135e-01	4.05365654	-3.350062e+00	1.441578e-02	5.599009e-01	-5.83586905	FALSE	FALSE
O75503	CLN5	2.003383e-01	4.05422475	2.086223e+00	7.999042e-02	8.111918e-01	-5.83618265	FALSE	FALSE
Q9NTJ3	SMC4	1.204921e-01	4.05720432	3.109541e+00	1.967748e-02	6.287140e-01	-5.83668462	FALSE	FALSE
Q13445	TMED1	-2.629587e-01	4.04880135	-2.230114e+00	6.532039e-02	7.975261e-01	-5.83896688	FALSE	FALSE
O43665	RGS10	1.580720e-01	4.05582342	2.879248e+00	2.671003e-02	6.894934e-01	-5.84085997	FALSE	FALSE
Q8WXG6	MADD	-3.000323e-01	4.04556176	-2.066288e+00	8.227198e-02	8.217734e-01	-5.84092826	FALSE	FALSE
Q6DD87	ZNF787	2.790839e-01	4.04717836	1.920809e+00	1.010283e-01	8.302132e-01	-5.84102202	FALSE	FALSE
Q96DI7	SNRNP40	8.257870e-02	4.05814866	3.369089e+00	1.407037e-02	5.599009e-01	-5.84157248	FALSE	FALSE
Q9BT73	PSMG3	-1.718668e-01	4.05528159	-2.504125e+00	4.456208e-02	7.563254e-01	-5.84233072	FALSE	FALSE
O15020	SPTBN2	8.791494e-02	4.05805407	3.135834e+00	1.901170e-02	6.191233e-01	-5.84460138	FALSE	FALSE
Q92551	IP6K1	2.432978e-01	4.05072653	2.042035e+00	8.513658e-02	8.285782e-01	-5.84559510	FALSE	FALSE
Q8NBA8	DTWD2	-2.449580e-01	4.05037509	-2.134771e+00	7.469872e-02	8.060799e-01	-5.85013025	FALSE	FALSE
Q8N1I0	DOCK4	-4.563559e-01	4.01690484	-1.497103e+00	1.828814e-01	8.904293e-01	-5.85690189	FALSE	FALSE
Q9Y6G3	MRPL42	-2.739005e-01	4.04832505	-2.092171e+00	7.932220e-02	8.109356e-01	-5.86006770	FALSE	FALSE
Q7RTR2	NLRC3	-4.061345e-01	4.02888546	-1.852105e+00	1.113119e-01	8.491759e-01	-5.86460011	FALSE	FALSE
O75683	SURF6	-1.783341e-01	4.05479661	-2.525792e+00	4.324604e-02	7.502143e-01	-5.86628305	FALSE	FALSE
Q9NYY8	FASTKD2	-1.260046e-01	4.05738565	-2.427024e+00	4.959549e-02	7.647885e-01	-5.86986096	FALSE	FALSE
O95243	MBD4	-2.005477e-01	4.05516574	-1.874970e+00	1.077795e-01	8.410778e-01	-5.87415316	FALSE	FALSE
Q76N32	CEP68	3.759569e-01	4.03153227	1.510642e+00	1.794924e-01	8.875371e-01	-5.87732220	FALSE	FALSE
Q6ZQX7	LIAT1	-2.970029e-01	4.04537058	-1.730977e+00	1.320038e-01	8.687399e-01	-5.88033799	FALSE	FALSE
Q96J88	EPSTI1	-4.660047e-01	4.01469543	-1.587736e+00	1.612854e-01	8.731525e-01	-5.88225986	FALSE	FALSE
Q96K76	USP47	8.527833e-02	4.05825237	2.744303e+00	3.205027e-02	7.170356e-01	-5.88319853	FALSE	FALSE
P60604	UBE2G2	2.194857e-01	4.05233145	2.421269e+00	4.999427e-02	7.661246e-01	-5.88463350	FALSE	FALSE
O95749	GGPS1	2.306286e-01	4.05131676	2.234123e+00	6.495354e-02	7.975261e-01	-5.88770134	FALSE	FALSE
Q6PIU2	NCEH1	-2.179827e-01	4.05265816	-2.054690e+00	8.362955e-02	8.239730e-01	-5.89247959	FALSE	FALSE
O75380	NDUFS6	1.444251e-01	4.05645349	2.503935e+00	4.457380e-02	7.563254e-01	-5.89452773	FALSE	FALSE
O00716	E2F3	-1.916089e-01	4.05417826	-2.330895e+00	5.671369e-02	7.911809e-01	-5.89959265	FALSE	FALSE
Q5JPF3	ANKRD36C	-2.645887e-01	4.05145214	-1.491096e+00	1.844038e-01	8.927436e-01	-5.90110663	FALSE	FALSE
Q9BR77	CCDC77	2.398016e-01	4.05065534	1.940094e+00	9.831486e-02	8.291155e-01	-5.90277865	FALSE	FALSE
O15357	INPPL1	1.721775e-01	4.05574758	2.086302e+00	7.998157e-02	8.111918e-01	-5.90424599	FALSE	FALSE
Q96JA3	PLEKHA8	-3.652794e-01	4.03369947	-1.665984e+00	1.445973e-01	8.715178e-01	-5.90861124	FALSE	FALSE
Q8WWP7	GIMAP1	-1.640243e-01	4.05556245	-2.394913e+00	5.186375e-02	7.704042e-01	-5.91067760	FALSE	FALSE
O95475	SIX6	-1.619266e-01	4.05559833	-2.530010e+00	4.299463e-02	7.499743e-01	-5.91084959	FALSE	FALSE
Q9BZM5	ULBP2	-2.797454e-01	4.04713664	-1.737336e+00	1.308301e-01	8.687399e-01	-5.91172544	FALSE	FALSE
Q14653	IRF3	1.295654e-01	4.05708250	2.461649e+00	4.726525e-02	7.642507e-01	-5.91819582	FALSE	FALSE
P25054	APC	2.160790e-01	4.05434182	1.726051e+00	1.329200e-01	8.687399e-01	-5.91903768	FALSE	FALSE
Q99618	CDCA3	3.397423e-01	4.03719130	1.731393e+00	1.319267e-01	8.687399e-01	-5.92234380	FALSE	FALSE
C0HMD6	C0HMD6	3.786373e-01	4.03187763	1.733806e+00	1.314803e-01	8.687399e-01	-5.92257898	FALSE	FALSE
Q9H1K0	RBSN	3.386823e-01	4.03876689	1.606964e+00	1.570230e-01	8.730652e-01	-5.92787187	FALSE	FALSE
Q9Y4C1	KDM3A	1.421170e-01	4.05671468	2.332753e+00	5.656644e-02	7.911809e-01	-5.92821437	FALSE	FALSE
Q7L273	KCTD9	-2.139194e-01	4.05312224	-1.928944e+00	9.987473e-02	8.302132e-01	-5.93936638	FALSE	FALSE
Q9NUU7	DDX19A	9.482553e-02	4.05790092	2.904264e+00	2.582914e-02	6.805565e-01	-5.94336871	FALSE	FALSE
Q9UBE8	NLK	-3.147418e-01	4.04262114	-1.438879e+00	1.981396e-01	9.051375e-01	-5.95048986	FALSE	FALSE
Q9HAJ7	SAP30L	4.220027e-01	4.02587361	1.756486e+00	1.273561e-01	8.678178e-01	-5.95073112	FALSE	FALSE
P23229	ITGA6	2.694019e-01	4.04879954	1.537925e+00	1.728399e-01	8.830166e-01	-5.95542912	FALSE	FALSE
Q8N684	CPSF7	1.009734e-01	4.05772074	3.003080e+00	2.264270e-02	6.572198e-01	-5.95566925	FALSE	FALSE
Q9NZI7	UBP1	1.495275e-01	4.05613359	2.457342e+00	4.754879e-02	7.642507e-01	-5.95851217	FALSE	FALSE
Q8WVD3	RNF138	2.297198e-01	4.05107438	2.222184e+00	6.605231e-02	7.975261e-01	-5.96143809	FALSE	FALSE
Q8WTS6	SETD7	2.109907e-01	4.05278225	2.128176e+00	7.539615e-02	8.060799e-01	-5.96265286	FALSE	FALSE
Q9BSF8	BTBD10	-3.108211e-01	4.04180828	-1.712744e+00	1.354260e-01	8.715178e-01	-5.96298323	FALSE	FALSE
Q99442	SEC62	2.588270e-01	4.04874817	2.124618e+00	7.577525e-02	8.060799e-01	-5.96617134	FALSE	FALSE
Q96K37	SLC35E1	2.604556e-01	4.04859727	2.002157e+00	9.006660e-02	8.285782e-01	-5.97224911	FALSE	FALSE
O43716	GATC	2.397055e-01	4.05060288	2.244190e+00	6.404175e-02	7.975261e-01	-5.97298340	FALSE	FALSE
Q92805	GOLGA1	-2.835968e-01	4.04650906	-1.700034e+00	1.378620e-01	8.715178e-01	-5.97351766	FALSE	FALSE
Q99719	SEPTIN5	-2.197261e-01	4.05436950	-1.624824e+00	1.531596e-01	8.715178e-01	-5.97635166	FALSE	FALSE
Q8NC67	NETO2	-3.926562e-01	4.02030339	-1.414960e+00	2.047393e-01	9.127327e-01	-5.97751069	FALSE	FALSE
Q9ULR3	PPM1H	-3.109829e-01	4.04193909	-1.672970e+00	1.431902e-01	8.715178e-01	-5.98143350	FALSE	FALSE
Q9P2C4	TMEM181	4.866303e-01	3.99215636	1.500023e+00	1.821455e-01	8.896072e-01	-5.98359352	FALSE	FALSE
Q9ULD2	MTUS1	-3.111240e-01	4.04108121	-1.533169e+00	1.739829e-01	8.847525e-01	-5.98421355	FALSE	FALSE
Q8TAP8	PPP1R35	2.599700e-01	4.04797722	2.032480e+00	8.629250e-02	8.285782e-01	-5.98531986	FALSE	FALSE
Q68DI1	ZNF776	-4.457867e-01	4.01557492	-1.568800e+00	1.655899e-01	8.779270e-01	-5.98635073	FALSE	FALSE
P27105	STOM	-3.162147e-01	4.04064744	-1.656193e+00	1.465917e-01	8.715178e-01	-5.98663044	FALSE	FALSE
O15014	ZNF609	1.604169e-01	4.05586622	2.187673e+00	6.933674e-02	7.988977e-01	-5.98755739	FALSE	FALSE
Q9P2R6	RERE	2.711439e-01	4.04692850	1.968581e+00	9.443914e-02	8.285782e-01	-5.98824694	FALSE	FALSE
P35241	RDX	1.268647e-01	4.05700861	2.505173e+00	4.449743e-02	7.563254e-01	-5.98953194	FALSE	FALSE
P11362	FGFR1	-3.077462e-01	4.04159078	-1.619807e+00	1.542357e-01	8.715178e-01	-5.98996930	FALSE	FALSE
Q8WVL7	ANKRD49	4.659540e-01	4.01815115	1.919396e+00	1.012299e-01	8.302132e-01	-5.98997438	FALSE	FALSE
Q96G25	MED8	2.299099e-01	4.05112034	2.131902e+00	7.500139e-02	8.060799e-01	-5.99305540	FALSE	FALSE
Q00536	CDK16	-4.336121e-01	4.01527395	-1.630562e+00	1.519377e-01	8.715178e-01	-5.99313918	FALSE	FALSE
Q96K17	BTF3L4	-8.564304e-02	4.05807310	-3.059008e+00	2.102903e-02	6.433914e-01	-5.99562833	FALSE	FALSE
A0A3B3IRV3	MCTS2P	-8.621759e-02	4.05808116	-2.945503e+00	2.444431e-02	6.647209e-01	-5.99743986	FALSE	FALSE
Q9Y4K4	MAP4K5	-1.319875e-01	4.05704584	-2.316907e+00	5.783457e-02	7.962363e-01	-5.99891529	FALSE	FALSE
O75608	LYPLA1	-1.272095e-01	4.05690876	-2.796871e+00	2.984555e-02	7.170356e-01	-5.99949034	FALSE	FALSE
Q96MH2	HEXIM2	4.383576e-01	4.02083350	1.695160e+00	1.388073e-01	8.715178e-01	-6.00392419	FALSE	FALSE
Q9C0A6	SETD5	3.155812e-01	4.04069078	1.501703e+00	1.817233e-01	8.893938e-01	-6.00402525	FALSE	FALSE
Q15907	RAB11B	2.267751e-01	4.05264959	3.165219e+00	1.829635e-02	6.153176e-01	-6.00437725	FALSE	FALSE
Q8N9V3	WDSUB1	-2.871291e-01	4.04518260	-1.911319e+00	1.023906e-01	8.302132e-01	-6.00451784	FALSE	FALSE
Q96GK7	FAHD2A	1.494631e-01	4.05599027	2.616917e+00	3.814298e-02	7.397721e-01	-6.00554374	FALSE	FALSE
O95873	C6orf47	3.524120e-01	4.03412766	1.767446e+00	1.254083e-01	8.678178e-01	-6.00595417	FALSE	FALSE
Q92973	TNPO1	-8.592821e-02	4.05806503	-3.110507e+00	1.965259e-02	6.287140e-01	-6.01077126	FALSE	FALSE
Q9Y4G8	RAPGEF2	-2.644600e-01	4.04775916	-1.874234e+00	1.078915e-01	8.411766e-01	-6.01315879	FALSE	FALSE
A8MW92	PHF20L1	1.241845e-01	4.05721783	2.401299e+00	5.140419e-02	7.703351e-01	-6.01355777	FALSE	FALSE
Q00722	PLCB2	2.898673e-01	4.04501753	1.617004e+00	1.548401e-01	8.715178e-01	-6.01431540	FALSE	FALSE
Q9H000	MKRN2	1.395901e-01	4.05647256	2.584423e+00	3.988576e-02	7.428309e-01	-6.01559520	FALSE	FALSE
Q8WU10	PYROXD1	-1.913036e-01	4.05396545	-2.145064e+00	7.362335e-02	8.043469e-01	-6.01625818	FALSE	FALSE
P42696	RBM34	-1.553331e-01	4.05599625	-2.232398e+00	6.511118e-02	7.975261e-01	-6.01711780	FALSE	FALSE
Q92674	CENPI	1.543197e-01	4.05646951	2.062493e+00	8.271375e-02	8.228822e-01	-6.02098798	FALSE	FALSE
Q58EX7	PLEKHG4	1.752018e-01	4.05544592	1.966683e+00	9.469256e-02	8.285782e-01	-6.02418001	FALSE	FALSE
P01732	CD8A	-2.788415e-01	4.04587291	-1.768740e+00	1.251803e-01	8.678178e-01	-6.02538110	FALSE	FALSE
Q9UNS1	TIMELESS	-9.410614e-02	4.05799112	-2.652078e+00	3.634740e-02	7.345454e-01	-6.02540427	FALSE	FALSE
Q9H0H5	RACGAP1	1.399435e-01	4.05669716	2.243566e+00	6.409781e-02	7.975261e-01	-6.03219689	FALSE	FALSE
P19838	NFKB1	2.479451e-01	4.04948021	2.032662e+00	8.627035e-02	8.285782e-01	-6.03256373	FALSE	FALSE
Q9BTV6	DPH7	1.892615e-01	4.05486632	1.846713e+00	1.121615e-01	8.491759e-01	-6.03289726	FALSE	FALSE
Q9Y250	LZTS1	-2.874861e-01	4.04524311	-1.691086e+00	1.396022e-01	8.715178e-01	-6.03415144	FALSE	FALSE
Q13242	SRSF9	7.364059e-02	4.05829123	3.391444e+00	1.367605e-02	5.570730e-01	-6.03519957	FALSE	FALSE
Q5RL73	RBM48	4.848781e-01	4.01207229	1.732991e+00	1.316310e-01	8.687399e-01	-6.03775608	FALSE	FALSE
Q7Z4H3	HDDC2	1.157404e-01	4.05727232	2.673938e+00	3.527635e-02	7.281788e-01	-6.04326772	FALSE	FALSE
Q96HR8	NAF1	-2.261644e-01	4.05135390	-2.339659e+00	5.602281e-02	7.911809e-01	-6.04597016	FALSE	FALSE
Q86TM6	SYVN1	4.047535e-01	4.02962710	2.085747e+00	8.004419e-02	8.111918e-01	-6.04613218	FALSE	FALSE
Q9H773	DCTPP1	2.293937e-01	4.05201563	3.026487e+00	2.195166e-02	6.486105e-01	-6.04743568	FALSE	FALSE
Q9BV68	RNF126	2.127046e-01	4.05218503	2.315297e+00	5.796507e-02	7.965073e-01	-6.04972377	FALSE	FALSE
Q96IU2	ZBED3	-1.345532e-01	4.05710169	-2.170800e+00	7.100286e-02	8.043469e-01	-6.05518314	FALSE	FALSE
Q9HBM1	SPC25	1.318893e-01	4.05683336	2.374792e+00	5.333986e-02	7.840774e-01	-6.06179981	FALSE	FALSE
Q14872	MTF1	-4.272551e-01	4.00313381	-1.168108e+00	2.852233e-01	9.249117e-01	-6.06256766	FALSE	FALSE
P20592	MX2	2.516238e-01	4.04868754	1.628187e+00	1.524423e-01	8.715178e-01	-6.06334837	FALSE	FALSE
Q92611	EDEM1	-3.841626e-01	4.02139643	-1.389978e+00	2.118451e-01	9.151199e-01	-6.06418534	FALSE	FALSE
Q9C0G0	ZNF407	-2.736251e-01	4.04726763	-1.378963e+00	2.150486e-01	9.151199e-01	-6.06507804	FALSE	FALSE
Q8WUF5	PPP1R13L	2.868921e-01	4.04309224	1.601071e+00	1.583180e-01	8.730652e-01	-6.06709191	FALSE	FALSE
Q9BWN1	PRR14	2.957666e-01	4.04291806	1.547952e+00	1.704535e-01	8.830166e-01	-6.06721987	FALSE	FALSE
Q6BDS2	UHRF1BP1	1.475578e-01	4.05621013	2.295399e+00	5.960307e-02	7.975261e-01	-6.06771384	FALSE	FALSE
P15622	ZNF250	3.523360e-01	4.03373224	1.578373e+00	1.634004e-01	8.767250e-01	-6.06973134	FALSE	FALSE
Q9GZR7	DDX24	8.166119e-02	4.05834928	2.550111e+00	4.181746e-02	7.428309e-01	-6.07183136	FALSE	FALSE
Q9NS18	GLRX2	4.630746e-01	4.00835233	1.657201e+00	1.463851e-01	8.715178e-01	-6.07427454	FALSE	FALSE
Q96CX2	KCTD12	1.781495e-01	4.05460638	2.158733e+00	7.221944e-02	8.043469e-01	-6.07613696	FALSE	FALSE
O60828	PQBP1	-1.273870e-01	4.05693468	-3.164502e+00	1.831346e-02	6.153176e-01	-6.07797933	FALSE	FALSE
P05106	ITGB3	4.433130e-01	4.00489753	1.279793e+00	2.458992e-01	9.151199e-01	-6.08025590	FALSE	FALSE
P84101	SERF2	-1.977502e-01	4.05327088	-2.148576e+00	7.325999e-02	8.043469e-01	-6.08080660	FALSE	FALSE
O94868	FCHSD2	-1.651104e-01	4.05592889	-1.962166e+00	9.529850e-02	8.285782e-01	-6.08105670	FALSE	FALSE
Q5VUG0	SFMBT2	2.506772e-01	4.04909700	1.607709e+00	1.568600e-01	8.730652e-01	-6.08326034	FALSE	FALSE
Q96E29	MTERF3	1.463667e-01	4.05651393	2.108434e+00	7.752381e-02	8.060799e-01	-6.08337391	FALSE	FALSE
Q8NBW4	SLC38A9	3.207887e-01	4.03715270	1.659311e+00	1.459537e-01	8.715178e-01	-6.08363481	FALSE	FALSE
Q2TB10	ZNF800	-2.742196e-01	4.04536287	-1.620955e+00	1.539889e-01	8.715178e-01	-6.08459330	FALSE	FALSE
Q15392	DHCR24	-1.985438e-01	4.05362471	-2.766403e+00	3.110298e-02	7.170356e-01	-6.08723906	FALSE	FALSE
Q9UK76	JPT1	3.174442e-01	4.04611945	3.042096e+00	2.150350e-02	6.479366e-01	-6.08943138	FALSE	FALSE
Q3ZCW2	LGALSL	5.562918e-01	3.98406973	1.832518e+00	1.144285e-01	8.497435e-01	-6.08956233	FALSE	FALSE
Q8N344	MIER2	2.686545e-01	4.04649809	1.633835e+00	1.512448e-01	8.715178e-01	-6.09206493	FALSE	FALSE
Q969X0	RILPL2	7.204020e-01	3.96216009	1.869231e+00	1.086557e-01	8.429179e-01	-6.09239358	FALSE	FALSE
Q8TBA6	GOLGA5	-1.948877e-01	4.05354682	-1.999519e+00	9.040279e-02	8.285782e-01	-6.09537776	FALSE	FALSE
Q13217	DNAJC3	1.363370e-01	4.05672182	2.272483e+00	6.154884e-02	7.975261e-01	-6.10012413	FALSE	FALSE
Q5JXC2	MIIP	-2.470906e-01	4.04922857	-1.538435e+00	1.727178e-01	8.830166e-01	-6.10245436	FALSE	FALSE
Q9UH92	MLX	-3.992898e-01	4.01526419	-1.261551e+00	2.519814e-01	9.151199e-01	-6.10307051	FALSE	FALSE
Q7Z460	CLASP1	-7.508977e-02	4.05841868	-2.624155e+00	3.776584e-02	7.382069e-01	-6.10497501	FALSE	FALSE
Q86XZ4	SPATS2	-1.755817e-01	4.05519531	-1.904779e+00	1.033401e-01	8.302132e-01	-6.10547502	FALSE	FALSE
Q96C90	PPP1R14B	5.976261e-01	3.99507410	2.130665e+00	7.513223e-02	8.060799e-01	-6.10726222	FALSE	FALSE
Q7Z7H5	TMED4	-9.550052e-02	4.05782828	-2.884089e+00	2.653707e-02	6.892313e-01	-6.10730403	FALSE	FALSE
Q9UKB1	FBXW11	1.338367e-01	4.05666273	2.423719e+00	4.982408e-02	7.656271e-01	-6.10794031	FALSE	FALSE
Q96EK6	GNPNAT1	1.128649e-01	4.05735147	2.682494e+00	3.486632e-02	7.278842e-01	-6.10957422	FALSE	FALSE
Q86XN8	MEX3D	-2.858540e-01	4.04336227	-1.638119e+00	1.503423e-01	8.715178e-01	-6.11104052	FALSE	FALSE
Q8TAV0	FAM76A	2.440264e-01	4.04885829	2.064947e+00	8.242776e-02	8.220446e-01	-6.11375101	FALSE	FALSE
Q96J42	TXNDC15	-2.205496e-01	4.05129784	-1.940268e+00	9.829084e-02	8.291155e-01	-6.11483201	FALSE	FALSE
Q8N3F8	MICALL1	2.781597e-01	4.04533980	1.742536e+00	1.298778e-01	8.686217e-01	-6.11822237	FALSE	FALSE
P27487	DPP4	-3.455846e-01	4.03359672	-1.535954e+00	1.733128e-01	8.830166e-01	-6.12024719	FALSE	FALSE
Q9Y421	FAM32A	2.824564e-01	4.04636686	2.154351e+00	7.266656e-02	8.043469e-01	-6.12037883	FALSE	FALSE
Q9NUI1	DECR2	2.224389e-01	4.05119012	1.906518e+00	1.030868e-01	8.302132e-01	-6.12200161	FALSE	FALSE
P98082	DAB2	3.173527e-01	4.03855167	1.425660e+00	2.017625e-01	9.097697e-01	-6.12434626	FALSE	FALSE
P22830	FECH	2.300013e-01	4.05057131	1.964353e+00	9.500461e-02	8.285782e-01	-6.12446199	FALSE	FALSE
Q9Y624	F11R	2.233092e-01	4.05087309	1.913936e+00	1.020131e-01	8.302132e-01	-6.12711599	FALSE	FALSE
Q8TAT5	NEIL3	1.910278e-01	4.05365633	2.108903e+00	7.747261e-02	8.060799e-01	-6.12859945	FALSE	FALSE
Q9BZ67	FRMD8	-2.871261e-01	4.04420224	-1.708301e+00	1.362727e-01	8.715178e-01	-6.13765440	FALSE	FALSE
Q9UJY4	GGA2	-1.790004e-01	4.05466167	-1.992409e+00	9.131476e-02	8.285782e-01	-6.13803464	FALSE	FALSE
Q9BYC8	MRPL32	2.872598e-01	4.04470871	1.948522e+00	9.715202e-02	8.291155e-01	-6.14837333	FALSE	FALSE
P51513	NOVA1	-2.253211e-01	4.05125621	-1.613512e+00	1.555960e-01	8.716198e-01	-6.14862737	FALSE	FALSE
Q9BRT8	CBWD1	1.730511e-01	4.05469028	2.237528e+00	6.464365e-02	7.975261e-01	-6.14914968	FALSE	FALSE
Q8N302	AGGF1	2.070443e-01	4.05251697	1.962812e+00	9.521152e-02	8.285782e-01	-6.15005351	FALSE	FALSE
Q8IWA5	SLC44A2	2.238145e-01	4.05101180	1.967015e+00	9.464818e-02	8.285782e-01	-6.15005806	FALSE	FALSE
Q99447	PCYT2	1.098884e-01	4.05757509	2.395642e+00	5.181106e-02	7.704042e-01	-6.15107681	FALSE	FALSE
Q8N543	OGFOD1	-1.065814e-01	4.05757309	-2.543578e+00	4.219633e-02	7.434283e-01	-6.15276445	FALSE	FALSE
Q15047	SETDB1	1.477093e-01	4.05618625	2.165436e+00	7.154107e-02	8.043469e-01	-6.15458798	FALSE	FALSE
P35914	HMGCL	1.190600e-01	4.05750433	2.187025e+00	6.939994e-02	7.988977e-01	-6.15493662	FALSE	FALSE
Q96RK4	BBS4	-3.489798e-01	4.03655947	-1.754105e+00	1.277831e-01	8.678178e-01	-6.15613215	FALSE	FALSE
Q5T013	HYI	-2.096849e-01	4.05274278	-1.705931e+00	1.367266e-01	8.715178e-01	-6.15799421	FALSE	FALSE
Q8TCT0	CERK	2.646420e-01	4.04613293	1.267866e+00	2.498612e-01	9.151199e-01	-6.15839535	FALSE	FALSE
Q96EU7	C1GALT1C1	-2.794204e-01	4.04266905	-1.360902e+00	2.203956e-01	9.151199e-01	-6.15932573	FALSE	FALSE
Q0VGL1	LAMTOR4	2.594741e-01	4.04769909	1.963261e+00	9.515125e-02	8.285782e-01	-6.15946024	FALSE	FALSE
P30519	HMOX2	-1.212000e-01	4.05710946	-2.441293e+00	4.862098e-02	7.647885e-01	-6.16158211	FALSE	FALSE
Q86YA3	ZGRF1	1.722829e-01	4.05551498	1.799311e+00	1.199087e-01	8.618565e-01	-6.16412321	FALSE	FALSE
A2AJT9	BCLAF3	2.913604e-01	4.04111132	1.376590e+00	2.157443e-01	9.151199e-01	-6.16627355	FALSE	FALSE
Q86VK4	ZNF410	2.231953e-01	4.05117781	1.639884e+00	1.499722e-01	8.715178e-01	-6.16659340	FALSE	FALSE
Q14839	CHD4	7.987076e-02	4.05815466	3.049833e+00	2.128503e-02	6.479366e-01	-6.16667314	FALSE	FALSE
Q7Z7C8	TAF8	2.040216e-01	4.05255049	2.061339e+00	8.284852e-02	8.228822e-01	-6.16698112	FALSE	FALSE
P11926	ODC1	-4.822257e-01	4.01020364	-1.686723e+00	1.404582e-01	8.715178e-01	-6.16701991	FALSE	FALSE
Q96Q42	ALS2	-2.796199e-01	4.04422335	-1.380266e+00	2.146674e-01	9.151199e-01	-6.16731105	FALSE	FALSE
P21580	TNFAIP3	-1.623639e-01	4.05557593	-1.984395e+00	9.235390e-02	8.285782e-01	-6.17142882	FALSE	FALSE
Q13432	UNC119	4.116751e-01	4.02138643	1.626249e+00	1.528552e-01	8.715178e-01	-6.17518114	FALSE	FALSE
Q8WZ82	OVCA2	2.176717e-01	4.05153138	2.222159e+00	6.605466e-02	7.975261e-01	-6.18222415	FALSE	FALSE
Q8IZ40	RCOR2	2.336044e-01	4.04998152	2.026407e+00	8.703547e-02	8.285782e-01	-6.18694240	FALSE	FALSE
Q6V1X1	DPP8	-1.863816e-01	4.05411720	-1.844453e+00	1.125194e-01	8.491759e-01	-6.18927122	FALSE	FALSE
Q9Y394	DHRS7	-2.384091e-01	4.04939598	-2.022214e+00	8.755212e-02	8.285782e-01	-6.19065801	FALSE	FALSE
O14494	PLPP1	4.553294e-01	4.00721132	1.647282e+00	1.484296e-01	8.715178e-01	-6.19066649	FALSE	FALSE
O75880	SCO1	1.049067e-01	4.05783233	2.275373e+00	6.129987e-02	7.975261e-01	-6.19303082	FALSE	FALSE
Q9UNW1	MINPP1	2.675414e-01	4.04602400	1.796450e+00	1.203927e-01	8.625577e-01	-6.19368461	FALSE	FALSE
Q08380	LGALS3BP	-6.689551e-02	4.05839596	-3.148106e+00	1.870931e-02	6.191233e-01	-6.19456420	FALSE	FALSE
Q6NSI4	RADX	1.669902e-01	4.05598251	1.739851e+00	1.303687e-01	8.687399e-01	-6.19477244	FALSE	FALSE
Q6P3S1	DENND1B	-3.944103e-01	4.02733077	-1.692681e+00	1.392904e-01	8.715178e-01	-6.19595633	FALSE	FALSE
Q5R372	RABGAP1L	-1.693547e-01	4.05501722	-1.961784e+00	9.534987e-02	8.285782e-01	-6.20071351	FALSE	FALSE
O00463	TRAF5	2.139454e-01	4.05263454	1.457199e+00	1.932168e-01	8.988830e-01	-6.20337340	FALSE	FALSE
Q5VU97	CACHD1	-4.490622e-01	4.02673844	-2.123344e+00	7.591140e-02	8.060799e-01	-6.20591173	FALSE	FALSE
Q9Y259	CHKB	5.171838e-01	4.00622688	1.768120e+00	1.252896e-01	8.678178e-01	-6.20656470	FALSE	FALSE
Q9H115	NAPB	-3.021186e-01	4.03918540	-1.491346e+00	1.843403e-01	8.927436e-01	-6.20738144	FALSE	FALSE
Q9UHK0	NUFIP1	-2.456497e-01	4.04884156	-2.012201e+00	8.879851e-02	8.285782e-01	-6.20785629	FALSE	FALSE
Q8TBF2	PRXL2B	2.119452e-01	4.05196748	1.990441e+00	9.156893e-02	8.285782e-01	-6.20876047	FALSE	FALSE
Q96E14	RMI2	1.404373e-01	4.05635000	2.229740e+00	6.535477e-02	7.975261e-01	-6.20890151	FALSE	FALSE
Q3T906	GNPTAB	1.863861e-01	4.05450697	1.669720e+00	1.438432e-01	8.715178e-01	-6.20981452	FALSE	FALSE
Q13595	TRA2A	1.067899e-01	4.05749518	3.062690e+00	2.092724e-02	6.433914e-01	-6.21253600	FALSE	FALSE
P08651	NFIC	1.855259e-01	4.05396551	1.884815e+00	1.062929e-01	8.348623e-01	-6.21302155	FALSE	FALSE
Q7Z3U7	MON2	-1.369010e-01	4.05700415	-1.969273e+00	9.434700e-02	8.285782e-01	-6.21395290	FALSE	FALSE
Q49A88	CCDC14	2.327069e-01	4.05018891	1.485446e+00	1.858466e-01	8.935625e-01	-6.21556819	FALSE	FALSE
Q9BU89	DOHH	1.061302e-01	4.05765259	2.358703e+00	5.455157e-02	7.845228e-01	-6.22128354	FALSE	FALSE
Q8NBJ4	GOLM1	2.442838e-01	4.04786857	1.122797e+00	3.026408e-01	9.277447e-01	-6.22309175	FALSE	FALSE
P12259	F5	1.957254e-01	4.05324652	2.460519e+00	4.733948e-02	7.642507e-01	-6.22364846	FALSE	FALSE
Q9H165	BCL11A	-2.300289e-01	4.04979749	-1.679662e+00	1.418545e-01	8.715178e-01	-6.22456481	FALSE	FALSE
Q86V97	KBTBD6	-3.570010e-01	4.03610042	-1.857021e+00	1.105430e-01	8.489669e-01	-6.22490013	FALSE	FALSE
Q9BRR6	ADPGK	-1.818487e-01	4.05397733	-2.194992e+00	6.862649e-02	7.988977e-01	-6.22539708	FALSE	FALSE
Q8TB52	FBXO30	1.265754e-01	4.05725056	2.051696e+00	8.398355e-02	8.239730e-01	-6.22772690	FALSE	FALSE
Q96NY9	MUS81	-3.075613e-01	4.03655902	-1.395385e+00	2.102885e-01	9.151199e-01	-6.22902609	FALSE	FALSE
P15260	IFNGR1	-2.236402e-01	4.05160978	-1.278014e+00	2.464867e-01	9.151199e-01	-6.22999093	FALSE	FALSE
Q9H582	ZNF644	1.147567e-01	4.05743118	2.247853e+00	6.371318e-02	7.975261e-01	-6.23123558	FALSE	FALSE
Q8N806	UBR7	1.091929e-01	4.05740035	2.836143e+00	2.830432e-02	7.048608e-01	-6.23354013	FALSE	FALSE
Q9Y679	AUP1	-2.000306e-01	4.05272804	-1.811061e+00	1.179409e-01	8.550050e-01	-6.23373296	FALSE	FALSE
A6NDU8	C5orf51	-9.906600e-02	4.05788944	-2.349187e+00	5.528167e-02	7.878590e-01	-6.23400579	FALSE	FALSE
Q7L4P6	BEND5	1.720925e-01	4.05522558	1.773306e+00	1.243788e-01	8.678178e-01	-6.23566166	FALSE	FALSE
Q9H813	PACC1	-1.976087e-01	4.05292405	-1.783681e+00	1.225763e-01	8.634982e-01	-6.23852487	FALSE	FALSE
Q9Y5S9	RBM8A	9.959458e-02	4.05772499	3.236988e+00	1.666902e-02	5.930109e-01	-6.24003365	FALSE	FALSE
O96033	MOCS2	1.835531e-01	4.05440781	1.702536e+00	1.373791e-01	8.715178e-01	-6.24172736	FALSE	FALSE
Q9Y608	LRRFIP2	1.310108e-01	4.05681374	2.155276e+00	7.257194e-02	8.043469e-01	-6.25313981	FALSE	FALSE
Q9Y6M4	CSNK1G3	3.308536e-01	4.02666314	1.284384e+00	2.443889e-01	9.151199e-01	-6.25371844	FALSE	FALSE
Q969Y2	GTPBP3	-1.563497e-01	4.05606052	-1.826784e+00	1.153569e-01	8.512221e-01	-6.25574690	FALSE	FALSE
Q03188	CENPC	1.706442e-01	4.05473693	2.000694e+00	9.025283e-02	8.285782e-01	-6.25590663	FALSE	FALSE
Q8TDW0	LRRC8C	-1.812455e-01	4.05475669	-1.682150e+00	1.413611e-01	8.715178e-01	-6.25601968	FALSE	FALSE
O00462	MANBA	2.233307e-01	4.05047462	1.723547e+00	1.333881e-01	8.687399e-01	-6.25942177	FALSE	FALSE
Q86VX2	COMMD7	1.730368e-01	4.05468791	1.931749e+00	9.948000e-02	8.302132e-01	-6.26104370	FALSE	FALSE
Q96GE9	DMAC1	-3.363075e-01	4.04222814	-2.358400e+00	5.457470e-02	7.845228e-01	-6.26306716	FALSE	FALSE
Q86VZ1	P2RY8	-3.645053e-01	4.02662405	-1.550122e+00	1.699409e-01	8.830166e-01	-6.26394849	FALSE	FALSE
P35754	GLRX	2.142497e-01	4.05287941	2.873842e+00	2.690460e-02	6.901819e-01	-6.26527382	FALSE	FALSE
Q69YL0	NCBP2AS2	-3.153993e-01	4.03507518	-1.451329e+00	1.947819e-01	9.030550e-01	-6.26606377	FALSE	FALSE
Q5QP82	DCAF10	-1.977431e-01	4.05330117	-1.534726e+00	1.736078e-01	8.833760e-01	-6.27086847	FALSE	FALSE
O75368	SH3BGRL	9.163662e-02	4.05789546	3.136176e+00	1.900319e-02	6.191233e-01	-6.27230439	FALSE	FALSE
Q92833	JARID2	-3.658404e-01	4.02271682	-1.276597e+00	2.469555e-01	9.151199e-01	-6.27617270	FALSE	FALSE
Q96LZ7	RMDN2	3.544399e-01	4.00859382	1.017490e+00	3.465374e-01	9.331493e-01	-6.27742615	FALSE	FALSE
Q9HB96	FANCE	2.268303e-01	4.05023161	1.425706e+00	2.017500e-01	9.097697e-01	-6.27781752	FALSE	FALSE
Q9UID6	ZNF639	-1.655140e-01	4.05513548	-1.871069e+00	1.083743e-01	8.426124e-01	-6.27886135	FALSE	FALSE
Q8N4Q0	ZADH2	2.860259e-01	4.04257246	1.616635e+00	1.549197e-01	8.715178e-01	-6.27911922	FALSE	FALSE
Q07820	MCL1	4.035123e-01	4.02080181	1.530523e+00	1.746218e-01	8.852215e-01	-6.27951486	FALSE	FALSE
P16070	CD44	1.022649e-01	4.05762027	2.567142e+00	4.084662e-02	7.428309e-01	-6.28030731	FALSE	FALSE
Q13029	PRDM2	2.953640e-01	4.04094670	1.546380e+00	1.708256e-01	8.830166e-01	-6.28209988	FALSE	FALSE
Q6P1X5	TAF2	-1.619285e-01	4.05545952	-1.867755e+00	1.088820e-01	8.429179e-01	-6.28491893	FALSE	FALSE
O95379	TNFAIP8	1.340247e-01	4.05657640	2.197064e+00	6.842676e-02	7.988977e-01	-6.28758970	FALSE	FALSE
Q9NQ89	C12orf4	2.237520e-01	4.05006778	1.236880e+00	2.604155e-01	9.212766e-01	-6.28847569	FALSE	FALSE
O94898	LRIG2	2.827355e-01	4.03782429	1.141339e+00	2.954085e-01	9.256934e-01	-6.29298492	FALSE	FALSE
Q8TB96	ITFG1	2.612895e-01	4.04537828	1.538959e+00	1.725925e-01	8.830166e-01	-6.29300114	FALSE	FALSE
Q9P031	CCDC59	-1.917888e-01	4.05315296	-1.769868e+00	1.249818e-01	8.678178e-01	-6.29359219	FALSE	FALSE
Q86SK9	SCD5	-2.679799e-01	4.04447783	-1.629298e+00	1.522060e-01	8.715178e-01	-6.29397265	FALSE	FALSE
Q9NS00	C1GALT1	1.944215e-01	4.05338948	1.598103e+00	1.589740e-01	8.730652e-01	-6.29505783	FALSE	FALSE
Q96DX5	ASB9	2.098846e-01	4.05160393	1.746576e+00	1.291426e-01	8.678178e-01	-6.29664143	FALSE	FALSE
Q9UMX5	NENF	2.690354e-01	4.04778681	2.336893e+00	5.623991e-02	7.911809e-01	-6.29692354	FALSE	FALSE
Q3SXM5	HSDL1	1.377696e-01	4.05633404	2.359749e+00	5.447198e-02	7.845228e-01	-6.30085386	FALSE	FALSE
Q9NUM4	TMEM106B	2.067157e-01	4.05176155	1.829867e+00	1.148568e-01	8.501670e-01	-6.30512371	FALSE	FALSE
Q3KQZ1	SLC25A35	2.861995e-01	4.03173183	9.887317e-01	3.593761e-01	9.388574e-01	-6.30692624	FALSE	FALSE
Q14108	SCARB2	1.997331e-01	4.05246483	1.861408e+00	1.098612e-01	8.471721e-01	-6.30813448	FALSE	FALSE
Q8WUA2	PPIL4	8.219807e-02	4.05814128	2.580020e+00	4.012827e-02	7.428309e-01	-6.30951993	FALSE	FALSE
O60271	SPAG9	9.276997e-02	4.05804011	2.296869e+00	5.948041e-02	7.975261e-01	-6.30978135	FALSE	FALSE
Q9NP64	ZCCHC17	1.397858e-01	4.05655230	1.937707e+00	9.864678e-02	8.302132e-01	-6.31105580	FALSE	FALSE
P60903	S100A10	6.687252e-01	3.93739676	1.371334e+00	2.172927e-01	9.151199e-01	-6.31185983	FALSE	FALSE
O60684	KPNA6	-6.254929e-02	4.05849040	-2.810629e+00	2.929566e-02	7.170356e-01	-6.31408284	FALSE	FALSE
Q9H9S5	FKRP	-2.729456e-01	4.04159341	-1.303658e+00	2.381366e-01	9.151199e-01	-6.31690424	FALSE	FALSE
Q9HB58	SP110	-1.604906e-01	4.05539499	-1.838104e+00	1.135310e-01	8.491759e-01	-6.32840435	FALSE	FALSE
P61129	ZC3H6	-2.492298e-01	4.01318591	-6.547993e-01	5.358500e-01	9.672322e-01	-6.32865401	FALSE	FALSE
P50416	CPT1A	5.507819e-01	3.95576046	1.150492e+00	2.918922e-01	9.249117e-01	-6.32901137	FALSE	FALSE
Q9Y597	KCTD3	2.999698e-01	4.03510339	1.212554e+00	2.689702e-01	9.222372e-01	-6.33056991	FALSE	FALSE
Q92989	CLP1	1.439958e-01	4.05599028	2.361394e+00	5.434697e-02	7.845228e-01	-6.33194294	FALSE	FALSE
Q96EY9	ADAT3	2.086111e-01	4.05128590	1.601345e+00	1.582575e-01	8.730652e-01	-6.33216589	FALSE	FALSE
Q9NP61	ARFGAP3	1.175033e-01	4.05722584	2.193379e+00	6.878232e-02	7.988977e-01	-6.33314407	FALSE	FALSE
Q9HAU4	SMURF2	-1.989469e-01	4.05264890	-1.488215e+00	1.851383e-01	8.932678e-01	-6.33356210	FALSE	FALSE
Q9BUE6	ISCA1	-1.968005e-01	4.05254734	-1.751472e+00	1.282570e-01	8.678178e-01	-6.33435376	FALSE	FALSE
Q9ULV0	MYO5B	2.490791e-01	4.04582200	1.570022e+00	1.653088e-01	8.779270e-01	-6.33537910	FALSE	FALSE
Q9NV66	TYW1	-2.721534e-01	4.04261562	-1.405719e+00	2.073423e-01	9.151199e-01	-6.33719059	FALSE	FALSE
Q14865	ARID5B	-1.639095e-01	4.05622565	-1.518786e+00	1.774821e-01	8.852215e-01	-6.33799017	FALSE	FALSE
Q9P0P0	RNF181	3.408590e-01	4.03682887	1.896940e+00	1.044897e-01	8.302132e-01	-6.33910308	FALSE	FALSE
Q8TEB1	DCAF11	1.211085e-01	4.05729037	2.017813e+00	8.809776e-02	8.285782e-01	-6.33944264	FALSE	FALSE
Q9ULM3	YEATS2	1.536561e-01	4.05542109	2.038246e+00	8.559311e-02	8.285782e-01	-6.34140974	FALSE	FALSE
Q7Z3E5	ARMC9	-2.256796e-01	4.04968952	-1.492313e+00	1.840946e-01	8.927427e-01	-6.34412753	FALSE	FALSE
Q96BY9	SARAF	2.037412e-01	4.05220930	1.379111e+00	2.150051e-01	9.151199e-01	-6.34442457	FALSE	FALSE
Q14165	MLEC	-1.459503e-01	4.05596390	-2.655576e+00	3.617375e-02	7.344920e-01	-6.34941926	FALSE	FALSE
Q9P2D1	CHD7	-1.888996e-01	4.05340084	-1.720346e+00	1.339888e-01	8.687399e-01	-6.35145378	FALSE	FALSE
Q9NPB6	PARD6A	1.845980e-01	4.05510240	1.264631e+00	2.509454e-01	9.151199e-01	-6.35469001	FALSE	FALSE
Q9UNQ0	ABCG2	-4.019754e-01	4.00657262	-1.206983e+00	2.709630e-01	9.222372e-01	-6.35544665	FALSE	FALSE
Q6P1Q0	LETMD1	4.004866e-01	4.01403146	1.341961e+00	2.261307e-01	9.151199e-01	-6.35582267	FALSE	FALSE
Q15527	SURF2	2.033645e-01	4.05198649	1.814878e+00	1.173084e-01	8.541138e-01	-6.35759031	FALSE	FALSE
Q5SQH8	C6orf136	3.034947e-01	4.03028084	1.085018e+00	3.178324e-01	9.297901e-01	-6.35884024	FALSE	FALSE
Q9Y243	AKT3	2.836715e-01	4.03915116	1.382286e+00	2.140775e-01	9.151199e-01	-6.35922137	FALSE	FALSE
Q8WW35	TCTEX1D2	-2.333688e-01	4.04772378	-1.203329e+00	2.722770e-01	9.222372e-01	-6.36027189	FALSE	FALSE
Q05048	CSTF1	-7.989429e-02	4.05816842	-2.615326e+00	3.822639e-02	7.397721e-01	-6.36376150	FALSE	FALSE
Q6ZS17	RIPOR1	1.577226e-01	4.05565942	1.732164e+00	1.317839e-01	8.687399e-01	-6.36535389	FALSE	FALSE
Q92889	ERCC4	1.294335e-01	4.05704969	1.899207e+00	1.041559e-01	8.302132e-01	-6.36632686	FALSE	FALSE
Q9Y3U8	RPL36	-1.526225e-01	4.05601143	-3.176809e+00	1.802228e-02	6.143581e-01	-6.36684944	FALSE	FALSE
P61163	ACTR1A	1.048912e-01	4.05749898	2.881031e+00	2.664619e-02	6.894934e-01	-6.37143025	FALSE	FALSE
O43896	KIF1C	2.306381e-01	4.04848956	1.585492e+00	1.617900e-01	8.731525e-01	-6.37153837	FALSE	FALSE
P42568	MLLT3	3.572950e-01	4.01800362	1.192857e+00	2.760729e-01	9.233551e-01	-6.37337465	FALSE	FALSE
Q5H9S7	DCAF17	-2.274518e-01	4.04698045	-1.114119e+00	3.060760e-01	9.297901e-01	-6.37344781	FALSE	FALSE
Q2LD37	KIAA1109	2.064623e-01	4.05058838	9.827851e-01	3.620772e-01	9.388574e-01	-6.37669259	FALSE	FALSE
P29218	IMPA1	-7.686632e-02	4.05821475	-2.681731e+00	3.490268e-02	7.278842e-01	-6.37922228	FALSE	FALSE
Q969H0	FBXW7	-2.993824e-01	4.03349067	-1.234417e+00	2.612710e-01	9.212766e-01	-6.38193326	FALSE	FALSE
Q8WTW3	COG1	1.197220e-01	4.05733501	1.969587e+00	9.430513e-02	8.285782e-01	-6.38203167	FALSE	FALSE
Q13614	MTMR2	-1.680582e-01	4.05448533	-1.933016e+00	9.930226e-02	8.302132e-01	-6.38299762	FALSE	FALSE
O00418	EEF2K	2.266059e-01	4.04859799	1.525489e+00	1.758432e-01	8.852215e-01	-6.38370062	FALSE	FALSE
Q9BTX7	TTPAL	1.778915e-01	4.05373848	1.794365e+00	1.207467e-01	8.634819e-01	-6.38631768	FALSE	FALSE
P49711	CTCF	1.880731e-01	4.05292592	1.997294e+00	9.068715e-02	8.285782e-01	-6.38707853	FALSE	FALSE
P98155	VLDLR	1.813551e-01	4.05357235	1.758428e+00	1.270089e-01	8.678178e-01	-6.38725840	FALSE	FALSE
O75882	ATRN	-1.561377e-01	4.05610032	-1.596847e+00	1.592524e-01	8.730652e-01	-6.38916006	FALSE	FALSE
P16150	SPN	1.589238e-01	4.05520323	2.334407e+00	5.643575e-02	7.911809e-01	-6.38952053	FALSE	FALSE
O95427	PIGN	-3.473105e-01	4.00917835	-9.838006e-01	3.616148e-01	9.388574e-01	-6.39084051	FALSE	FALSE
Q9NUE0	ZDHHC18	2.147167e-01	4.05004923	1.521041e+00	1.769293e-01	8.852215e-01	-6.39133071	FALSE	FALSE
Q96C11	FGGY	-2.599769e-01	4.04339947	-1.382025e+00	2.141536e-01	9.151199e-01	-6.39163956	FALSE	FALSE
P32455	GBP1	7.150721e-02	4.05844341	2.407295e+00	5.097660e-02	7.701882e-01	-6.39373206	FALSE	FALSE
P33121	ACSL1	1.905592e-01	4.05346900	1.324313e+00	2.315939e-01	9.151199e-01	-6.39471682	FALSE	FALSE
Q7Z6V5	ADAT2	2.375149e-01	4.04835520	1.730253e+00	1.321381e-01	8.687399e-01	-6.39561980	FALSE	FALSE
Q9BXS4	TMEM59	2.334455e-01	4.04485343	1.090808e+00	3.154642e-01	9.297901e-01	-6.39604717	FALSE	FALSE
Q96QR8	PURB	2.183187e-01	4.05062218	1.909405e+00	1.026677e-01	8.302132e-01	-6.39727274	FALSE	FALSE
Q13163	MAP2K5	-1.643676e-01	4.05544787	-1.579165e+00	1.632205e-01	8.763400e-01	-6.39846452	FALSE	FALSE
Q6IAN0	DHRS7B	1.752681e-01	4.05441059	1.560218e+00	1.675759e-01	8.817296e-01	-6.39888124	FALSE	FALSE
Q9Y3A2	UTP11	2.427040e-01	4.04693181	1.592626e+00	1.601912e-01	8.730652e-01	-6.40108053	FALSE	FALSE
Q9BZL4	PPP1R12C	1.312281e-01	4.05733134	1.718367e+00	1.343616e-01	8.687399e-01	-6.40164995	FALSE	FALSE
Q9NQZ5	STARD7	-2.111689e-01	4.05135183	-1.952010e+00	9.667482e-02	8.291155e-01	-6.40236957	FALSE	FALSE
O00115	DNASE2	1.656518e-01	4.05479546	2.265888e+00	6.212077e-02	7.975261e-01	-6.40304174	FALSE	FALSE
Q96AG3	SLC25A46	-2.559822e-01	4.04581926	-1.656175e+00	1.465954e-01	8.715178e-01	-6.40395324	FALSE	FALSE
Q8NF64	ZMIZ2	-1.571104e-01	4.05530245	-2.105222e+00	7.787568e-02	8.060799e-01	-6.40402090	FALSE	FALSE
P17152	TMEM11	-1.116107e-01	4.05777628	-1.921177e+00	1.009758e-01	8.302132e-01	-6.40470905	FALSE	FALSE
Q9UBS4	DNAJB11	-8.529862e-02	4.05801966	-2.611206e+00	3.844334e-02	7.397721e-01	-6.40687815	FALSE	FALSE
O15055	PER2	2.046781e-01	4.05096515	1.097510e+00	3.127408e-01	9.297901e-01	-6.40723346	FALSE	FALSE
Q92540	SMG7	-1.836686e-01	4.05323511	-1.760735e+00	1.265976e-01	8.678178e-01	-6.40823527	FALSE	FALSE
Q12767	TMEM94	2.888632e-01	4.03212603	1.065263e+00	3.260223e-01	9.297901e-01	-6.40870290	FALSE	FALSE
Q68DH5	LMBRD2	-2.574140e-01	4.04407072	-1.501180e+00	1.818546e-01	8.895222e-01	-6.41000557	FALSE	FALSE
Q8NBZ7	UXS1	2.207657e-01	4.04965651	1.634070e+00	1.511951e-01	8.715178e-01	-6.41031105	FALSE	FALSE
O60566	BUB1B	1.360166e-01	4.05644491	1.963182e+00	9.516185e-02	8.285782e-01	-6.41054134	FALSE	FALSE
Q96RT1	ERBIN	9.465630e-02	4.05792641	2.227135e+00	6.559438e-02	7.975261e-01	-6.41096401	FALSE	FALSE
Q92754	TFAP2C	-1.592456e-01	4.05511139	-1.974472e+00	9.365693e-02	8.285782e-01	-6.41264007	FALSE	FALSE
Q9BPX7	C7orf25	1.572012e-01	4.05614329	1.506806e+00	1.804466e-01	8.881488e-01	-6.41485117	FALSE	FALSE
Q96JC9	EAF1	-2.640247e-01	4.04097550	-1.312921e+00	2.351825e-01	9.151199e-01	-6.41528938	FALSE	FALSE
Q05932	FPGS	-1.313109e-01	4.05661273	-2.008317e+00	8.928679e-02	8.285782e-01	-6.41921112	FALSE	FALSE
Q9Y617	PSAT1	1.059223e-01	4.05742436	2.604768e+00	3.878497e-02	7.403752e-01	-6.42019519	FALSE	FALSE
Q3B820	FAM161A	2.016937e-01	4.05150156	1.191099e+00	2.767143e-01	9.233551e-01	-6.42226818	FALSE	FALSE
Q12841	FSTL1	-1.738028e-01	4.05445754	-1.519087e+00	1.774083e-01	8.852215e-01	-6.42282559	FALSE	FALSE
Q96GD3	SCMH1	2.019197e-01	4.05166209	1.538705e+00	1.726532e-01	8.830166e-01	-6.42405667	FALSE	FALSE
Q9BQA5	HINFP	3.300517e-01	4.02291442	1.136697e+00	2.972055e-01	9.267641e-01	-6.42837833	FALSE	FALSE
P98196	ATP11A	1.206440e-01	4.05745516	1.836522e+00	1.137844e-01	8.495702e-01	-6.42910459	FALSE	FALSE
Q6PKC3	TXNDC11	-4.380891e-01	3.97797422	-1.038557e+00	3.373662e-01	9.315466e-01	-6.42919501	FALSE	FALSE
Q8IVU3	HERC6	2.667400e-01	4.03021040	9.630749e-01	3.711437e-01	9.394469e-01	-6.43070518	FALSE	FALSE
Q15834	CCDC85B	-1.669506e-01	4.05591128	-1.318544e+00	2.334053e-01	9.151199e-01	-6.43147770	FALSE	FALSE
Q96AP4	ZUP1	-2.373521e-01	4.03512258	-8.593384e-01	4.217663e-01	9.517488e-01	-6.43148713	FALSE	FALSE
Q6NSJ2	PHLDB3	-1.835492e-01	4.05392115	-1.269796e+00	2.492163e-01	9.151199e-01	-6.43159661	FALSE	FALSE
Q8N567	ZCCHC9	2.970783e-01	4.03815246	1.565187e+00	1.664232e-01	8.795915e-01	-6.43185040	FALSE	FALSE
P54252	ATXN3	1.351827e-01	4.05628873	2.146457e+00	7.347898e-02	8.043469e-01	-6.43840200	FALSE	FALSE
Q5VT25	CDC42BPA	2.003178e-01	4.05157522	1.516498e+00	1.780448e-01	8.859636e-01	-6.43866053	FALSE	FALSE
Q7L7X3	TAOK1	-8.952652e-02	4.05809549	-2.200899e+00	6.805865e-02	7.988977e-01	-6.43879893	FALSE	FALSE
Q9ULJ1	ODF2L	-2.247947e-01	4.03890243	-8.631732e-01	4.198077e-01	9.506677e-01	-6.43888396	FALSE	FALSE
Q9BVS5	TRMT61B	-1.920153e-01	4.05273556	-1.402215e+00	2.083369e-01	9.151199e-01	-6.43930209	FALSE	FALSE
Q96H20	SNF8	1.125261e-01	4.05746649	2.010081e+00	8.906470e-02	8.285782e-01	-6.44041038	FALSE	FALSE
Q92569	PIK3R3	2.064357e-01	4.05021501	1.164740e+00	2.864882e-01	9.249117e-01	-6.44444149	FALSE	FALSE
Q96ET8	TVP23C	-3.439716e-01	4.03047756	-1.447245e+00	1.958776e-01	9.030550e-01	-6.44482922	FALSE	FALSE
P10746	UROS	1.215541e-01	4.05718899	1.892137e+00	1.052003e-01	8.304884e-01	-6.44748951	FALSE	FALSE
Q92664	GTF3A	-2.409752e-01	4.04583794	-1.446484e+00	1.960824e-01	9.030550e-01	-6.44838837	FALSE	FALSE
Q32P41	TRMT5	-1.290230e-01	4.05678905	-1.911510e+00	1.023631e-01	8.302132e-01	-6.45038894	FALSE	FALSE
Q8N4S0	CCDC82	-2.281025e-01	4.04693647	-1.356511e+00	2.217133e-01	9.151199e-01	-6.45255505	FALSE	FALSE
Q6UUV9	CRTC1	2.152592e-01	4.05017092	1.615778e+00	1.551050e-01	8.715178e-01	-6.45270615	FALSE	FALSE
P23469	PTPRE	-1.332459e-01	4.05667056	-1.839409e+00	1.133224e-01	8.491759e-01	-6.45344347	FALSE	FALSE
O95620	DUS4L	-2.313564e-01	4.03916245	-8.840322e-01	4.092715e-01	9.501487e-01	-6.45446085	FALSE	FALSE
Q10469	MGAT2	1.758898e-01	4.05368337	1.902134e+00	1.037267e-01	8.302132e-01	-6.45681215	FALSE	FALSE
Q4ADV7	RIC1	2.505061e-01	4.04576191	1.682045e+00	1.413819e-01	8.715178e-01	-6.45723424	FALSE	FALSE
Q8WVD5	RNF141	1.782896e-01	4.05451053	1.112948e+00	3.065420e-01	9.297901e-01	-6.45745047	FALSE	FALSE
Q92504	SLC39A7	-3.463709e-01	4.03099875	-1.494072e+00	1.836481e-01	8.925066e-01	-6.45912866	FALSE	FALSE
Q9BTE0	NAT9	-3.246024e-01	4.02449135	-1.271352e+00	2.486972e-01	9.151199e-01	-6.46165013	FALSE	FALSE
Q9P0U1	TOMM7	2.062413e-01	4.05124573	1.763872e+00	1.260404e-01	8.678178e-01	-6.46188168	FALSE	FALSE
O14832	PHYH	2.282970e-01	4.04660739	1.341600e+00	2.262415e-01	9.151199e-01	-6.46626234	FALSE	FALSE
O15151	MDM4	2.091219e-01	4.04784299	1.008040e+00	3.507155e-01	9.345376e-01	-6.46635833	FALSE	FALSE
O75140	DEPDC5	-1.628149e-01	4.05583798	-1.323392e+00	2.318823e-01	9.151199e-01	-6.46745404	FALSE	FALSE
Q6NUS6	TCTN3	1.830644e-01	4.05343675	1.353818e+00	2.225250e-01	9.151199e-01	-6.46866289	FALSE	FALSE
Q9UHR5	SAP30BP	1.278151e-01	4.05657284	2.225821e+00	6.571554e-02	7.975261e-01	-6.46891474	FALSE	FALSE
P54284	CACNB3	2.010556e-01	4.04909227	1.010108e+00	3.497978e-01	9.345376e-01	-6.47120883	FALSE	FALSE
P57775	FBXW4	-2.835014e-01	4.03780768	-1.390335e+00	2.117422e-01	9.151199e-01	-6.47667532	FALSE	FALSE
Q8N488	RYBP	-1.749453e-01	4.05380039	-1.763985e+00	1.260202e-01	8.678178e-01	-6.47696417	FALSE	FALSE
Q9NRB3	CHST12	2.285910e-01	4.04621849	1.196735e+00	2.746619e-01	9.231314e-01	-6.47930901	FALSE	FALSE
A8K0R7	ZNF839	-2.555786e-01	4.03570812	-1.082582e+00	3.188331e-01	9.297901e-01	-6.47950670	FALSE	FALSE
Q92859	NEO1	1.492017e-01	4.05539530	1.984466e+00	9.234460e-02	8.285782e-01	-6.48093506	FALSE	FALSE
Q9BXK5	BCL2L13	-1.037526e-01	4.05765825	-2.084458e+00	8.018986e-02	8.111918e-01	-6.48220668	FALSE	FALSE
Q14678	KANK1	-1.928190e-01	4.05151066	-1.073345e+00	3.226510e-01	9.297901e-01	-6.48732302	FALSE	FALSE
Q658Y4	FAM91A1	1.260226e-01	4.05674077	2.035311e+00	8.594835e-02	8.285782e-01	-6.48743958	FALSE	FALSE
Q8WXB4	ZNF606	-1.757696e-01	4.05432309	-1.102584e+00	3.106923e-01	9.297901e-01	-6.48790319	FALSE	FALSE
Q9Y2H1	STK38L	-1.070379e-01	4.05776007	-1.917234e+00	1.015394e-01	8.302132e-01	-6.48874159	FALSE	FALSE
Q69YH5	CDCA2	1.328117e-01	4.05650499	1.896173e+00	1.046029e-01	8.302132e-01	-6.48874161	FALSE	FALSE
Q9P2B7	CFAP97	-2.476647e-01	4.04267850	-1.245331e+00	2.574994e-01	9.203344e-01	-6.49047413	FALSE	FALSE
Q6ZSZ5	ARHGEF18	8.320429e-02	4.05830610	2.127406e+00	7.547809e-02	8.060799e-01	-6.49057640	FALSE	FALSE
P07996	THBS1	2.438810e-01	4.02685662	7.704858e-01	4.690208e-01	9.600810e-01	-6.49167353	FALSE	FALSE
Q6FI81	CIAPIN1	1.074397e-01	4.05737811	2.670551e+00	3.544011e-02	7.281788e-01	-6.49187504	FALSE	FALSE
Q9BWJ5	SF3B5	-2.053322e-01	4.05166044	-2.100202e+00	7.842888e-02	8.088397e-01	-6.49223677	FALSE	FALSE
Q70CQ3	USP30	2.406660e-01	4.04031894	1.031051e+00	3.406113e-01	9.324137e-01	-6.49300087	FALSE	FALSE
Q5W0B1	OBI1	-1.322361e-01	4.05654769	-1.867565e+00	1.089113e-01	8.429179e-01	-6.49356573	FALSE	FALSE
A0A2Z4LIS9	FOXO3B	2.066735e-01	4.05046361	1.605662e+00	1.573082e-01	8.730652e-01	-6.49423594	FALSE	FALSE
P11802	CDK4	-1.545977e-01	4.05506702	-2.006898e+00	8.946579e-02	8.285782e-01	-6.49510566	FALSE	FALSE
Q8NB49	ATP11C	1.295944e-01	4.05691786	1.749440e+00	1.286238e-01	8.678178e-01	-6.49638706	FALSE	FALSE
Q96PP9	GBP4	1.613500e-01	4.05481779	1.688991e+00	1.400126e-01	8.715178e-01	-6.49639144	FALSE	FALSE
Q8N6I1	EID2	3.111314e-01	4.02381505	1.131792e+00	2.991141e-01	9.267641e-01	-6.49693341	FALSE	FALSE
O75581	LRP6	-2.018782e-01	4.05044970	-1.376078e+00	2.158947e-01	9.151199e-01	-6.49997730	FALSE	FALSE
Q8IZE3	SCYL3	1.904888e-01	4.05183316	1.248684e+00	2.563501e-01	9.193208e-01	-6.50008474	FALSE	FALSE
Q13153	PAK1	6.420657e-02	4.05841013	2.908733e+00	2.567508e-02	6.793467e-01	-6.50249237	FALSE	FALSE
O95817	BAG3	2.868639e-01	4.03522133	1.267012e+00	2.501469e-01	9.151199e-01	-6.50398288	FALSE	FALSE
P30084	ECHS1	6.900152e-02	4.05833341	2.732985e+00	3.254726e-02	7.170356e-01	-6.50421175	FALSE	FALSE
Q9BYT8	NLN	1.323323e-01	4.05635398	2.095496e+00	7.895114e-02	8.105407e-01	-6.50703064	FALSE	FALSE
P26374	CHML	1.087109e-01	4.05776544	1.847555e+00	1.120284e-01	8.491759e-01	-6.50815595	FALSE	FALSE
Q9NYP3	DONSON	2.368486e-01	4.04651534	1.566798e+00	1.660512e-01	8.792578e-01	-6.50896571	FALSE	FALSE
Q86T03	PIP4P1	1.974100e-01	4.05169672	1.824898e+00	1.156638e-01	8.512221e-01	-6.50914209	FALSE	FALSE
Q92585	MAML1	1.412274e-01	4.05598962	1.818011e+00	1.167918e-01	8.539515e-01	-6.51179266	FALSE	FALSE
Q9NNW7	TXNRD2	2.201627e-01	4.05086067	2.173779e+00	7.070569e-02	8.043469e-01	-6.51194010	FALSE	FALSE
P12236	SLC25A6	2.612942e-01	4.04970476	2.771960e+00	3.086950e-02	7.170356e-01	-6.51296875	FALSE	FALSE
Q9Y228	TRAF3IP3	1.672269e-01	4.05425950	1.669190e+00	1.439499e-01	8.715178e-01	-6.51338702	FALSE	FALSE
Q96LA8	PRMT6	1.430372e-01	4.05614096	1.670703e+00	1.436454e-01	8.715178e-01	-6.51355403	FALSE	FALSE
Q8N5C7	DTWD1	-2.864059e-01	4.03676838	-1.363326e+00	2.196708e-01	9.151199e-01	-6.51433695	FALSE	FALSE
Q02447	SP3	1.911259e-01	4.05229684	1.757074e+00	1.272510e-01	8.678178e-01	-6.51443301	FALSE	FALSE
Q9BQE4	SELENOS	-4.539577e-01	4.00617190	-1.416757e+00	2.042367e-01	9.127327e-01	-6.51485580	FALSE	FALSE
Q96NL6	SCLT1	1.794427e-01	4.05318565	1.340959e+00	2.264378e-01	9.151199e-01	-6.51518437	FALSE	FALSE
Q8IWT3	CUL9	-1.695021e-01	4.05444053	-1.384815e+00	2.133413e-01	9.151199e-01	-6.51752149	FALSE	FALSE
P53804	TTC3	2.005026e-01	4.05179787	1.883328e+00	1.065161e-01	8.358407e-01	-6.52019156	FALSE	FALSE
Q9Y5X2	SNX8	3.346003e-01	4.02903562	1.360701e+00	2.204556e-01	9.151199e-01	-6.52025149	FALSE	FALSE
Q9Y570	PPME1	9.199283e-02	4.05783318	2.373222e+00	5.345689e-02	7.844359e-01	-6.52124110	FALSE	FALSE
Q8N8R5	C2orf69	-2.412787e-01	4.04645727	-1.647016e+00	1.484849e-01	8.715178e-01	-6.52125375	FALSE	FALSE
O75554	WBP4	1.579667e-01	4.05498010	2.129125e+00	7.529537e-02	8.060799e-01	-6.52307675	FALSE	FALSE
Q13356	PPIL2	1.008773e-01	4.05775765	2.042414e+00	8.509105e-02	8.285782e-01	-6.52338947	FALSE	FALSE
Q8IWV8	UBR2	1.169418e-01	4.05749424	1.760152e+00	1.267013e-01	8.678178e-01	-6.52697076	FALSE	FALSE
Q15796	SMAD2	6.135360e-02	4.05850601	2.566008e+00	4.091054e-02	7.428309e-01	-6.52760212	FALSE	FALSE
Q9UBL6	CPNE7	-1.749826e-01	4.03698201	-5.814772e-01	5.811934e-01	9.696072e-01	-6.52853115	FALSE	FALSE
O60331	PIP5K1C	2.407921e-01	4.04612119	1.539379e+00	1.724919e-01	8.830166e-01	-6.52915530	FALSE	FALSE
P13747	HLA-E	2.070851e-01	4.04943375	1.365020e+00	2.191659e-01	9.151199e-01	-6.52931506	FALSE	FALSE
Q9Y3A5	SBDS	-1.412535e-01	4.05591417	-1.913851e+00	1.020254e-01	8.302132e-01	-6.52956237	FALSE	FALSE
Q92888	ARHGEF1	6.900397e-02	4.05841146	2.409725e+00	5.080433e-02	7.701882e-01	-6.53008859	FALSE	FALSE
Q86UT6	NLRX1	-2.876160e-01	4.01415730	-8.578862e-01	4.225097e-01	9.517632e-01	-6.53270157	FALSE	FALSE
Q8NCM8	DYNC2H1	3.181300e-01	4.02624117	1.220307e+00	2.662177e-01	9.214929e-01	-6.53516928	FALSE	FALSE
P61619	SEC61A1	-9.830914e-02	4.05766603	-2.262581e+00	6.240975e-02	7.975261e-01	-6.53642915	FALSE	FALSE
Q96M89	CCDC138	-1.824321e-01	4.05285033	-1.706622e+00	1.365941e-01	8.715178e-01	-6.53824079	FALSE	FALSE
Q9H6U8	ALG9	-4.417926e-01	4.02111833	-1.979659e+00	9.297348e-02	8.285782e-01	-6.53865311	FALSE	FALSE
Q9HD40	SEPSECS	1.339917e-01	4.05623322	2.108113e+00	7.755894e-02	8.060799e-01	-6.53936110	FALSE	FALSE
P09914	IFIT1	1.713008e-01	4.05367855	1.709387e+00	1.360653e-01	8.715178e-01	-6.53996068	FALSE	FALSE
Q9UM47	NOTCH3	-2.319980e-01	4.03945811	-9.605563e-01	3.723149e-01	9.399937e-01	-6.54147634	FALSE	FALSE
O15514	POLR2D	2.224781e-01	4.04926894	1.785202e+00	1.223142e-01	8.634982e-01	-6.54383133	FALSE	FALSE
Q8N3J9	ZNF664	-3.144736e-01	4.03117746	-1.356877e+00	2.216033e-01	9.151199e-01	-6.54571604	FALSE	FALSE
Q8NEJ9	NGDN	-1.029323e-01	4.05759585	-2.090950e+00	7.945891e-02	8.109356e-01	-6.54574069	FALSE	FALSE
Q676U5	ATG16L1	-1.433949e-01	4.05604875	-1.615489e+00	1.551675e-01	8.715178e-01	-6.54589650	FALSE	FALSE
Q9BVN2	RUSC1	2.682865e-01	4.02905485	1.037957e+00	3.376248e-01	9.315466e-01	-6.54654202	FALSE	FALSE
P42336	PIK3CA	1.486200e-01	4.05600538	1.446431e+00	1.960965e-01	9.030550e-01	-6.54685920	FALSE	FALSE
Q5C9Z4	NOM1	-9.537211e-02	4.05802148	-1.968749e+00	9.441671e-02	8.285782e-01	-6.54852674	FALSE	FALSE
P54296	MYOM2	-1.873587e-01	4.05093677	-1.054260e+00	3.306580e-01	9.297901e-01	-6.54921932	FALSE	FALSE
Q5BJF6	ODF2	1.122166e-01	4.05740945	1.897921e+00	1.043452e-01	8.302132e-01	-6.54923037	FALSE	FALSE
Q9UL45	BLOC1S6	-3.210641e-01	4.02188492	-1.221014e+00	2.659679e-01	9.214929e-01	-6.55007103	FALSE	FALSE
O60292	SIPA1L3	2.179349e-01	4.04691426	1.324205e+00	2.316278e-01	9.151199e-01	-6.55083389	FALSE	FALSE
Q6IQ49	SDE2	-1.310503e-01	4.05637207	-1.962047e+00	9.531438e-02	8.285782e-01	-6.55163479	FALSE	FALSE
O75976	CPD	8.510127e-02	4.05817917	2.111530e+00	7.718613e-02	8.060799e-01	-6.55249565	FALSE	FALSE
O43829	ZBTB14	2.105391e-01	4.04941841	1.407229e+00	2.069150e-01	9.151199e-01	-6.55394657	FALSE	FALSE
Q8TDR0	TRAF3IP1	-2.921337e-01	4.03350683	-1.262526e+00	2.516529e-01	9.151199e-01	-6.55410034	FALSE	FALSE
Q9NWW5	CLN6	6.669475e-01	3.91456647	1.299382e+00	2.395114e-01	9.151199e-01	-6.55508127	FALSE	FALSE
Q9C0F1	CEP44	1.850115e-01	4.05300739	1.902471e+00	1.036773e-01	8.302132e-01	-6.55645742	FALSE	FALSE
Q96RK0	CIC	-1.724376e-01	4.05348275	-1.680120e+00	1.417635e-01	8.715178e-01	-6.55759131	FALSE	FALSE
Q9NSI6	BRWD1	-1.762414e-01	4.05280703	-1.093555e+00	3.143454e-01	9.297901e-01	-6.55959561	FALSE	FALSE
Q9H967	WDR76	1.088007e-01	4.05747211	1.946086e+00	9.748667e-02	8.291155e-01	-6.56020388	FALSE	FALSE
Q9H0U9	TSPYL1	-1.438717e-01	4.05575417	-1.746879e+00	1.290876e-01	8.678178e-01	-6.56197400	FALSE	FALSE
P61073	CXCR4	1.362393e-01	4.05613280	2.288993e+00	6.014045e-02	7.975261e-01	-6.56470371	FALSE	FALSE
Q92804	TAF15	2.968207e-01	4.04790759	3.094022e+00	2.008227e-02	6.392354e-01	-6.56552714	FALSE	FALSE
Q9UBH6	XPR1	-3.604010e-01	3.97614572	-8.255858e-01	4.392944e-01	9.556192e-01	-6.56683079	FALSE	FALSE
Q86TB9	PATL1	-1.079530e-01	4.05737872	-2.127407e+00	7.547794e-02	8.060799e-01	-6.56696140	FALSE	FALSE
Q9BV57	ADI1	9.133112e-02	4.05790135	2.191478e+00	6.896654e-02	7.988977e-01	-6.56729836	FALSE	FALSE
P11831	SRF	3.258888e-01	4.03452054	1.684593e+00	1.408780e-01	8.715178e-01	-6.56787236	FALSE	FALSE
P17707	AMD1	2.091969e-01	4.04667681	1.101547e+00	3.111101e-01	9.297901e-01	-6.56812088	FALSE	FALSE
Q96F63	CCDC97	1.157020e-01	4.05709710	1.998350e+00	9.055202e-02	8.285782e-01	-6.56813054	FALSE	FALSE
Q9UIF9	BAZ2A	1.388233e-01	4.05633962	1.596802e+00	1.592624e-01	8.730652e-01	-6.56880334	FALSE	FALSE
Q5T7V8	GORAB	1.889310e-01	4.05157074	1.301466e+00	2.388405e-01	9.151199e-01	-6.56909410	FALSE	FALSE
Q70J99	UNC13D	-5.777514e-02	4.05859937	-2.450412e+00	4.800868e-02	7.642507e-01	-6.56926307	FALSE	FALSE
P15291	B4GALT1	-1.877856e-01	4.05151069	-1.382772e+00	2.139358e-01	9.151199e-01	-6.57141554	FALSE	FALSE
Q6UWD8	C16orf54	-2.220206e-01	4.04482288	-1.168051e+00	2.852449e-01	9.249117e-01	-6.57213340	FALSE	FALSE
Q15629	TRAM1	2.223449e-01	4.04990992	1.979587e+00	9.298303e-02	8.285782e-01	-6.57250334	FALSE	FALSE
Q8NBJ7	SUMF2	8.216749e-02	4.05817391	2.192349e+00	6.888202e-02	7.988977e-01	-6.57556659	FALSE	FALSE
Q9NW75	GPATCH2	1.588624e-01	4.05468541	1.526761e+00	1.755337e-01	8.852215e-01	-6.57595876	FALSE	FALSE
Q8WWV3	RTN4IP1	-1.524441e-01	4.05582007	-1.278425e+00	2.463509e-01	9.151199e-01	-6.57704810	FALSE	FALSE
P49761	CLK3	1.159035e-01	4.05714287	1.926350e+00	1.002411e-01	8.302132e-01	-6.57706676	FALSE	FALSE
Q86WG5	SBF2	1.633384e-01	4.05315619	8.657530e-01	4.184938e-01	9.506677e-01	-6.57730052	FALSE	FALSE
Q8TCN5	ZNF507	1.540017e-01	4.05561204	1.308443e+00	2.366065e-01	9.151199e-01	-6.57742415	FALSE	FALSE
O43609	SPRY1	1.805428e-01	4.05187164	1.105033e+00	3.097073e-01	9.297901e-01	-6.57924179	FALSE	FALSE
Q9Y2D8	SSX2IP	-1.717602e-01	4.05333141	-1.357670e+00	2.213649e-01	9.151199e-01	-6.57994506	FALSE	FALSE
Q8N2H4	SYS1	1.250186e-01	4.05710181	1.649407e+00	1.479893e-01	8.715178e-01	-6.58004552	FALSE	FALSE
O60765	ZNF354A	1.852956e-01	4.01422636	4.972992e-01	6.359232e-01	9.734444e-01	-6.58041689	FALSE	FALSE
Q6NUK4	REEP3	-5.178260e-01	3.93034011	-9.478509e-01	3.782667e-01	9.419123e-01	-6.58122954	FALSE	FALSE
Q92834	RPGR	-1.944066e-01	4.05041169	-1.260466e+00	2.523473e-01	9.151199e-01	-6.58129178	FALSE	FALSE
Q9UIB8	CD84	-1.914200e-01	4.05262731	-2.053328e+00	8.379044e-02	8.239730e-01	-6.58186575	FALSE	FALSE
O00443	PIK3C2A	-1.594404e-01	4.05484469	-1.448031e+00	1.956663e-01	9.030550e-01	-6.58222881	FALSE	FALSE
Q7Z6B0	CCDC91	1.718100e-01	4.05345171	1.575161e+00	1.641321e-01	8.773398e-01	-6.58252407	FALSE	FALSE
Q8NF99	ZNF397	6.049963e-02	4.00757529	1.440879e-01	8.899481e-01	9.925896e-01	-6.58324969	FALSE	FALSE
Q13395	TARBP1	-1.195706e-01	4.05703920	-1.845727e+00	1.123175e-01	8.491759e-01	-6.58389565	FALSE	FALSE
Q8WWW0	RASSF5	1.822702e-01	4.05285439	1.692704e+00	1.392859e-01	8.715178e-01	-6.58558701	FALSE	FALSE
Q99683	MAP3K5	1.467597e-01	4.05363562	7.087606e-01	5.039434e-01	9.627761e-01	-6.58599567	FALSE	FALSE
Q9UL63	MKLN1	-1.041869e-01	4.05778561	-1.840322e+00	1.131766e-01	8.491759e-01	-6.58852615	FALSE	FALSE
Q86X27	RALGPS2	1.577497e-01	4.05485570	1.447104e+00	1.959156e-01	9.030550e-01	-6.58914470	FALSE	FALSE
Q96FA3	PELI1	6.171973e-02	4.02070819	1.670527e-01	8.725830e-01	9.894075e-01	-6.58983242	FALSE	FALSE
Q12770	SCAP	-2.362352e-01	4.04421573	-1.325938e+00	2.310862e-01	9.151199e-01	-6.59053295	FALSE	FALSE
Q8WXW3	PIBF1	1.349181e-01	4.05643729	1.625547e+00	1.530051e-01	8.715178e-01	-6.59075525	FALSE	FALSE
P07339	CTSD	5.952896e-02	4.05848753	2.746327e+00	3.196226e-02	7.170356e-01	-6.59254091	FALSE	FALSE
Q7Z6K3	PTAR1	1.787251e-01	4.05294308	1.577938e+00	1.634993e-01	8.767250e-01	-6.59317039	FALSE	FALSE
Q15800	MSMO1	-1.514126e-01	4.05513720	-1.642876e+00	1.493464e-01	8.715178e-01	-6.59328610	FALSE	FALSE
Q9NVS2	MRPS18A	1.424379e-01	4.05572061	2.156073e+00	7.249054e-02	8.043469e-01	-6.59447125	FALSE	FALSE
Q4KMQ2	ANO6	9.452322e-02	4.05800320	1.940809e+00	9.821569e-02	8.291155e-01	-6.59493259	FALSE	FALSE
P10606	COX5B	1.467232e-01	4.05599431	2.781417e+00	3.047643e-02	7.170356e-01	-6.59780561	FALSE	FALSE
Q7L0Q8	RHOU	4.170837e-01	3.99220138	1.113646e+00	3.062642e-01	9.297901e-01	-6.59781954	FALSE	FALSE
Q5T200	ZC3H13	9.313224e-02	4.05783058	2.164774e+00	7.160777e-02	8.043469e-01	-6.59860155	FALSE	FALSE
Q13615	MTMR3	1.215147e-01	4.05722047	1.650965e+00	1.476673e-01	8.715178e-01	-6.60076051	FALSE	FALSE
O14657	TOR1B	1.433417e-01	4.05582176	1.627926e+00	1.524979e-01	8.715178e-01	-6.60144478	FALSE	FALSE
Q96QT6	PHF12	1.363269e-01	4.05645330	1.544437e+00	1.712865e-01	8.830166e-01	-6.60146349	FALSE	FALSE
Q9NU19	TBC1D22B	1.274139e-01	4.05683670	1.630847e+00	1.518772e-01	8.715178e-01	-6.60150006	FALSE	FALSE
Q8WUH6	TMEM263	1.527731e-01	4.05547367	2.456871e+00	4.757986e-02	7.642507e-01	-6.60254786	FALSE	FALSE
Q9UGK3	STAP2	1.925445e-01	4.04352194	8.298845e-01	4.370332e-01	9.548361e-01	-6.60289966	FALSE	FALSE
Q7Z7A1	CNTRL	1.251878e-01	4.05678822	1.761906e+00	1.263892e-01	8.678178e-01	-6.60350051	FALSE	FALSE
Q9NPG3	UBN1	1.571913e-01	4.05473027	1.563023e+00	1.669242e-01	8.812601e-01	-6.60471990	FALSE	FALSE
P46778	RPL21	7.582480e-02	4.05819407	3.109987e+00	1.966599e-02	6.287140e-01	-6.60508610	FALSE	FALSE
Q9Y676	MRPS18B	1.112681e-01	4.05716083	2.128758e+00	7.533435e-02	8.060799e-01	-6.60629419	FALSE	FALSE
Q08AG7	MZT1	1.956700e-01	4.04989747	1.378767e+00	2.151059e-01	9.151199e-01	-6.60707283	FALSE	FALSE
Q9H1K6	TLNRD1	-2.152399e-01	4.04177165	-9.725358e-01	3.667699e-01	9.388574e-01	-6.60731479	FALSE	FALSE
Q14156	EFR3A	-1.544151e-01	4.05480906	-1.809360e+00	1.182237e-01	8.550050e-01	-6.60863142	FALSE	FALSE
Q9H9H4	VPS37B	3.228547e-01	4.02667052	1.288497e+00	2.430426e-01	9.151199e-01	-6.60954227	FALSE	FALSE
Q9Y696	CLIC4	7.377910e-02	4.05823998	2.485393e+00	4.573366e-02	7.583179e-01	-6.61036963	FALSE	FALSE
Q86VP3	PACS2	-8.769954e-02	4.02833430	-2.606977e-01	8.026717e-01	9.855328e-01	-6.61039533	FALSE	FALSE
Q9H8Y5	ANKZF1	1.365321e-01	4.05602803	1.879933e+00	1.070276e-01	8.378537e-01	-6.61041711	FALSE	FALSE
P52564	MAP2K6	1.013006e-01	4.05747151	2.406500e+00	5.103307e-02	7.701882e-01	-6.61087344	FALSE	FALSE
Q99828	CIB1	2.230989e-01	4.04429253	1.112579e+00	3.066888e-01	9.297901e-01	-6.61094120	FALSE	FALSE
Q9Y5R4	HEMK1	-1.434747e-03	3.97742967	-2.981307e-03	9.977138e-01	9.995885e-01	-6.61226069	FALSE	FALSE
Q7RTN6	STRADA	1.563961e-01	4.05478862	1.521004e+00	1.769383e-01	8.852215e-01	-6.61272929	FALSE	FALSE
Q9NXR1	NDE1	1.657148e-01	4.05408798	1.749908e+00	1.285393e-01	8.678178e-01	-6.61604726	FALSE	FALSE
Q13443	ADAM9	-2.047182e-01	4.04317206	-9.271913e-01	3.881010e-01	9.437251e-01	-6.61689351	FALSE	FALSE
Q66K89	E4F1	1.212516e-01	3.96482208	2.402107e-01	8.178235e-01	9.855328e-01	-6.61721144	FALSE	FALSE
Q96QE5	TEFM	-1.938558e-01	4.05036407	-1.369025e+00	2.179761e-01	9.151199e-01	-6.61776192	FALSE	FALSE
Q7Z7E8	UBE2Q1	2.050158e-01	4.05052064	1.726817e+00	1.327772e-01	8.687399e-01	-6.61785483	FALSE	FALSE
Q8NHV1	GIMAP7	-1.560206e-01	4.05483306	-1.953836e+00	9.642590e-02	8.291155e-01	-6.61786737	FALSE	FALSE
P82664	MRPS10	-1.216132e-01	4.05670280	-2.188293e+00	6.927627e-02	7.988977e-01	-6.61888795	FALSE	FALSE
Q9UKK9	NUDT5	7.519893e-02	4.05818274	2.729437e+00	3.270476e-02	7.170356e-01	-6.62021448	FALSE	FALSE
P54259	ATN1	-2.635542e-01	4.03807884	-1.305790e+00	2.374539e-01	9.151199e-01	-6.62078102	FALSE	FALSE
Q9NRR4	DROSHA	1.187424e-01	4.05724760	1.673156e+00	1.431528e-01	8.715178e-01	-6.62133079	FALSE	FALSE
P49914	MTHFS	-1.250011e-01	4.05658201	-2.298280e+00	5.936293e-02	7.975261e-01	-6.62137498	FALSE	FALSE
Q5T5X7	BEND3	-1.076343e-01	4.05760778	-1.809566e+00	1.181895e-01	8.550050e-01	-6.62200418	FALSE	FALSE
Q8WXB1	METTL21A	2.991338e-01	3.96475646	5.793334e-01	5.825525e-01	9.696521e-01	-6.62265908	FALSE	FALSE
P48059	LIMS1	1.648705e-01	4.05430802	2.155271e+00	7.257239e-02	8.043469e-01	-6.62386361	FALSE	FALSE
P12755	SKI	2.113237e-01	4.04455386	1.053173e+00	3.311191e-01	9.297901e-01	-6.62446416	FALSE	FALSE
Q8N4T8	CBR4	1.276486e-01	4.05644488	1.947628e+00	9.727472e-02	8.291155e-01	-6.62489242	FALSE	FALSE
Q5VZK9	CARMIL1	1.760242e-01	4.05174951	1.126696e+00	3.011079e-01	9.267641e-01	-6.62509337	FALSE	FALSE
Q96SW2	CRBN	1.229740e-01	4.05665111	2.118080e+00	7.647673e-02	8.060799e-01	-6.62536573	FALSE	FALSE
Q9BQ70	TCF25	1.224313e-01	4.05708552	1.636068e+00	1.507738e-01	8.715178e-01	-6.62700699	FALSE	FALSE
Q8N5S9	CAMKK1	1.994964e-01	4.03548523	7.308032e-01	4.912774e-01	9.627761e-01	-6.62956224	FALSE	FALSE
Q9NX18	SDHAF2	-2.120515e-01	4.04529941	-1.076730e+00	3.212476e-01	9.297901e-01	-6.62967430	FALSE	FALSE
P04066	FUCA1	2.066911e-01	4.04872516	1.366133e+00	2.188345e-01	9.151199e-01	-6.63229260	FALSE	FALSE
A6NHR9	SMCHD1	7.915554e-02	4.05835198	2.032906e+00	8.624064e-02	8.285782e-01	-6.63277819	FALSE	FALSE
P36954	POLR2I	2.288243e-01	4.04856235	1.784243e+00	1.224793e-01	8.634982e-01	-6.63306843	FALSE	FALSE
Q9HAH7	FBRS	-1.352795e-01	4.05616596	-1.651360e+00	1.475857e-01	8.715178e-01	-6.63322437	FALSE	FALSE
Q5VV67	PPRC1	1.741267e-01	4.01286264	4.890004e-01	6.414650e-01	9.742271e-01	-6.63355941	FALSE	FALSE
Q16533	SNAPC1	-2.062218e-01	4.03948274	-8.621810e-01	4.203138e-01	9.506677e-01	-6.63424078	FALSE	FALSE
Q7L8J4	SH3BP5L	-1.966914e-01	4.04479744	-9.350286e-01	3.843475e-01	9.436574e-01	-6.63485872	FALSE	FALSE
A0JLT2	MED19	-2.940433e-01	4.03588350	-1.442050e+00	1.972795e-01	9.051375e-01	-6.63516181	FALSE	FALSE
Q9H999	PANK3	-2.993094e-01	4.03824402	-1.528111e+00	1.752060e-01	8.852215e-01	-6.63530775	FALSE	FALSE
Q96CN4	EVI5L	1.529302e-01	4.05524031	1.144460e+00	2.942055e-01	9.249117e-01	-6.63535863	FALSE	FALSE
Q96CM3	RPUSD4	1.641474e-01	4.05388296	1.369644e+00	2.177925e-01	9.151199e-01	-6.63576244	FALSE	FALSE
P37840	SNCA	2.588626e-01	4.03890140	1.252389e+00	2.550856e-01	9.190680e-01	-6.63625319	FALSE	FALSE
P42338	PIK3CB	-1.561808e-01	4.05475067	-1.385823e+00	2.130485e-01	9.151199e-01	-6.63754053	FALSE	FALSE
Q9BUB5	MKNK1	-2.161901e-01	4.04620699	-1.208917e+00	2.702698e-01	9.222372e-01	-6.63773712	FALSE	FALSE
Q9NS23	RASSF1	-2.445383e-01	4.04065044	-1.217961e+00	2.670482e-01	9.214929e-01	-6.63788859	FALSE	FALSE
Q6IQ22	RAB12	-1.785376e-01	4.04788183	-8.941231e-01	4.042457e-01	9.501487e-01	-6.63864342	FALSE	FALSE
P19338	NCL	5.943798e-02	4.05849267	3.507843e+00	1.180900e-02	5.262464e-01	-6.64021088	FALSE	FALSE
Q9BV94	EDEM2	-2.266251e-01	4.02585067	-7.854003e-01	4.608388e-01	9.594031e-01	-6.64075378	FALSE	FALSE
P49796	RGS3	-1.339883e-01	3.99293658	-2.986539e-01	7.748494e-01	9.855328e-01	-6.64085331	FALSE	FALSE
Q3SY77	UGT3A2	-3.228518e-01	4.01803664	-1.147608e+00	2.929962e-01	9.249117e-01	-6.64151783	FALSE	FALSE
Q99551	MTERF1	1.731295e-01	4.05187699	1.053857e+00	3.308290e-01	9.297901e-01	-6.64152420	FALSE	FALSE
Q8TEY7	USP33	1.598514e-01	4.05017256	7.652210e-01	4.719330e-01	9.600810e-01	-6.64317036	FALSE	FALSE
Q9NX31	OSER1	-2.450173e-01	3.99719251	-6.153909e-01	5.599418e-01	9.696072e-01	-6.64387795	FALSE	FALSE
Q96IK5	GMCL1	1.853023e-01	4.03828032	7.092258e-01	5.036739e-01	9.627761e-01	-6.64405901	FALSE	FALSE
Q9Y281	CFL2	1.541183e-01	4.04657048	6.515345e-01	5.378209e-01	9.672322e-01	-6.64473675	FALSE	FALSE
P52758	RIDA	-1.667886e-01	4.05402385	-2.017038e+00	8.819425e-02	8.285782e-01	-6.64494491	FALSE	FALSE
Q9Y5U2	TSSC4	-9.819109e-02	4.05787946	-1.867748e+00	1.088831e-01	8.429179e-01	-6.64553745	FALSE	FALSE
Q9NQV6	PRDM10	-1.594757e-01	4.05442234	-1.298696e+00	2.397328e-01	9.151199e-01	-6.64556504	FALSE	FALSE
Q8WUN7	UBTD2	3.743831e-01	4.02009993	1.362712e+00	2.198543e-01	9.151199e-01	-6.64635888	FALSE	FALSE
O60512	B4GALT3	2.290815e-01	3.96898606	4.436989e-01	6.721529e-01	9.770327e-01	-6.64668455	FALSE	FALSE
Q9Y5Z0	BACE2	2.867876e-01	4.00552266	8.281478e-01	4.379457e-01	9.548361e-01	-6.64776095	FALSE	FALSE
P52735	VAV2	-1.955589e-01	4.02905144	-6.586694e-01	5.335196e-01	9.672322e-01	-6.64832207	FALSE	FALSE
Q14126	DSG2	1.204416e-01	4.05679098	1.946104e+00	9.748427e-02	8.291155e-01	-6.64988147	FALSE	FALSE
Q9Y5N6	ORC6	1.225615e-01	4.05664640	2.157600e+00	7.233478e-02	8.043469e-01	-6.65233679	FALSE	FALSE
P17029	ZKSCAN1	1.472536e-01	4.05522888	1.674254e+00	1.429329e-01	8.715178e-01	-6.65427304	FALSE	FALSE
Q96BD8	SKA1	1.598406e-01	4.05444059	1.812554e+00	1.176930e-01	8.550050e-01	-6.65517681	FALSE	FALSE
P78563	ADARB1	-2.292474e-01	4.04068419	-1.065564e+00	3.258965e-01	9.297901e-01	-6.65528910	FALSE	FALSE
P35080	PFN2	1.775229e-01	4.05388277	2.243645e+00	6.409073e-02	7.975261e-01	-6.65601960	FALSE	FALSE
Q8N371	KDM8	-1.665547e-01	4.05352614	-1.312823e+00	2.352137e-01	9.151199e-01	-6.65615926	FALSE	FALSE
Q9NQC1	JADE2	1.408061e-01	4.05573387	1.600314e+00	1.584851e-01	8.730652e-01	-6.65628742	FALSE	FALSE
O60353	FZD6	1.645837e-01	4.05353527	1.216832e+00	2.674483e-01	9.214929e-01	-6.65678388	FALSE	FALSE
Q6P2D0	ZFP1	2.327017e-01	4.03311293	9.294789e-01	3.870025e-01	9.436574e-01	-6.65714744	FALSE	FALSE
Q9H300	PARL	-1.148655e-01	4.05708683	-1.843966e+00	1.125967e-01	8.491759e-01	-6.66016011	FALSE	FALSE
P05166	PCCB	1.452702e-01	4.05541328	1.639908e+00	1.499671e-01	8.715178e-01	-6.66074540	FALSE	FALSE
Q8NDT2	RBM15B	1.201454e-01	4.05680505	1.901512e+00	1.038177e-01	8.302132e-01	-6.66131161	FALSE	FALSE
Q9UHD2	TBK1	-1.708802e-01	4.04098739	-6.762444e-01	5.230183e-01	9.665361e-01	-6.66146711	FALSE	FALSE
O75167	PHACTR2	-4.158754e-01	3.98069793	-1.023618e+00	3.438492e-01	9.325341e-01	-6.66160775	FALSE	FALSE
O15534	PER1	-1.982226e-01	4.02275476	-6.201455e-01	5.570004e-01	9.696072e-01	-6.66188876	FALSE	FALSE
Q92993	KAT5	-1.334573e-01	4.05616484	-1.716526e+00	1.347091e-01	8.687399e-01	-6.66287595	FALSE	FALSE
Q9NPH0	ACP6	2.162039e-01	4.04745998	1.387677e+00	2.125106e-01	9.151199e-01	-6.66290288	FALSE	FALSE
Q969V5	MUL1	1.962390e-01	4.04914307	1.258481e+00	2.530178e-01	9.151199e-01	-6.66306802	FALSE	FALSE
Q92870	APBB2	-2.656106e-01	4.00650111	-7.655867e-01	4.717303e-01	9.600810e-01	-6.66457441	FALSE	FALSE
Q86UT8	CCDC84	1.808946e-01	4.05256395	1.690114e+00	1.397925e-01	8.715178e-01	-6.66530487	FALSE	FALSE
Q0VD83	APOBR	-5.188713e-02	4.02104007	-1.449062e-01	8.893282e-01	9.925169e-01	-6.66561571	FALSE	FALSE
Q9BYK8	HELZ2	-1.554961e-01	4.05469735	-1.305714e+00	2.374784e-01	9.151199e-01	-6.66613286	FALSE	FALSE
Q9H7B2	RPF2	-1.441283e-01	4.05549000	-1.926299e+00	1.002484e-01	8.302132e-01	-6.66627734	FALSE	FALSE
O43822	CFAP410	1.636198e-01	4.05399976	1.618802e+00	1.544521e-01	8.715178e-01	-6.66641551	FALSE	FALSE
Q8TF40	FNIP1	2.166163e-01	4.04560989	1.240275e+00	2.592407e-01	9.212766e-01	-6.66684017	FALSE	FALSE
Q15493	RGN	3.002506e-01	4.03477377	1.472068e+00	1.893044e-01	8.969450e-01	-6.66748357	FALSE	FALSE
Q03111	MLLT1	1.851604e-01	4.05294857	2.054293e+00	8.367635e-02	8.239730e-01	-6.66860895	FALSE	FALSE
Q8N531	FBXL6	-2.571523e-01	4.03920732	-1.307331e+00	2.369615e-01	9.151199e-01	-6.66926610	FALSE	FALSE
Q8NHQ8	RASSF8	-2.013913e-01	4.04617179	-1.060465e+00	3.280373e-01	9.297901e-01	-6.66972503	FALSE	FALSE
Q96Q45	TMEM237	-1.440844e-01	4.05550535	-1.594265e+00	1.598260e-01	8.730652e-01	-6.67045171	FALSE	FALSE
Q99816	TSG101	-1.507396e-01	4.05509100	-2.017660e+00	8.811681e-02	8.285782e-01	-6.67107007	FALSE	FALSE
Q1ZZU3	SWI5	-9.951703e-02	3.98478284	-2.209680e-01	8.321334e-01	9.855328e-01	-6.67133393	FALSE	FALSE
Q5FBB7	SGO1	2.325848e-01	4.04322879	1.270789e+00	2.488850e-01	9.151199e-01	-6.67136163	FALSE	FALSE
Q8TEQ0	SNX29	2.014666e-01	4.04802897	1.211573e+00	2.693201e-01	9.222372e-01	-6.67181708	FALSE	FALSE
Q9HD26	GOPC	-1.807213e-01	4.05274385	-1.841304e+00	1.130200e-01	8.491759e-01	-6.67270115	FALSE	FALSE
Q8ND25	ZNRF1	1.872328e-01	4.05125047	1.457912e+00	1.930277e-01	8.984969e-01	-6.67283374	FALSE	FALSE
Q6P1M9	ARMCX5	-1.397774e-01	4.05618321	-9.201545e-01	3.914948e-01	9.437557e-01	-6.67332322	FALSE	FALSE
Q99755	PIP5K1A	2.141793e-01	4.04879596	1.651053e+00	1.476492e-01	8.715178e-01	-6.67356448	FALSE	FALSE
P02765	AHSG	-2.105008e-01	4.02699466	-7.372329e-01	4.876234e-01	9.627761e-01	-6.67413651	FALSE	FALSE
Q7KYR7	BTN2A1	1.739520e-01	4.05143361	1.104756e+00	3.098186e-01	9.297901e-01	-6.67496543	FALSE	FALSE
Q6VMQ6	ATF7IP	-1.092968e-01	4.05730053	-1.875003e+00	1.077744e-01	8.410778e-01	-6.67834779	FALSE	FALSE
Q86U70	LDB1	7.010361e-02	4.05844122	2.149187e+00	7.319692e-02	8.043469e-01	-6.67847368	FALSE	FALSE
Q9NXS2	QPCTL	1.896959e-01	4.05156628	1.640595e+00	1.498232e-01	8.715178e-01	-6.67847768	FALSE	FALSE
Q9Y2M5	KLHL20	3.413059e-01	3.96082756	7.413569e-01	4.852894e-01	9.627761e-01	-6.67960673	FALSE	FALSE
Q9BUR4	WRAP53	1.325013e-01	4.05601926	1.900029e+00	1.040353e-01	8.302132e-01	-6.67967724	FALSE	FALSE
Q12979	ABR	1.433786e-01	4.05551314	1.644356e+00	1.490379e-01	8.715178e-01	-6.67986835	FALSE	FALSE
P12814	ACTN1	1.140138e-01	4.05699874	2.026730e+00	8.699582e-02	8.285782e-01	-6.68011934	FALSE	FALSE
Q17RN3	FAM98C	1.605201e-01	4.05330176	1.050346e+00	3.323199e-01	9.297901e-01	-6.68234542	FALSE	FALSE
Q8NCY6	MSANTD4	2.218565e-01	4.04583574	1.285278e+00	2.440958e-01	9.151199e-01	-6.68343523	FALSE	FALSE
Q86TL0	ATG4D	-1.430803e-01	4.05538508	-9.230300e-01	3.901052e-01	9.437557e-01	-6.68376356	FALSE	FALSE
Q9Y388	RBMX2	-1.264603e-01	4.05641834	-2.009168e+00	8.917951e-02	8.285782e-01	-6.68386631	FALSE	FALSE
Q6UB98	ANKRD12	1.293998e-01	4.05398788	6.551889e-01	5.356151e-01	9.672322e-01	-6.68469242	FALSE	FALSE
Q96HA8	WDYHV1	2.731711e-01	4.03690215	1.285722e+00	2.439502e-01	9.151199e-01	-6.68480277	FALSE	FALSE
P23025	XPA	3.943032e-01	4.02578751	1.783787e+00	1.225580e-01	8.634982e-01	-6.68563169	FALSE	FALSE
Q9NZ63	C9orf78	-7.644732e-02	4.05814186	-2.548058e+00	4.193612e-02	7.428309e-01	-6.68565158	FALSE	FALSE
Q9UBU8	MORF4L1	-1.149814e-01	4.05702092	-2.431206e+00	4.930780e-02	7.647885e-01	-6.68666174	FALSE	FALSE
Q04446	GBE1	8.212859e-02	4.05811215	2.134189e+00	7.476002e-02	8.060799e-01	-6.68705450	FALSE	FALSE
P23443	RPS6KB1	-9.703411e-02	4.05774710	-1.940268e+00	9.829073e-02	8.291155e-01	-6.68738312	FALSE	FALSE
Q9H0K6	PUS7L	-1.209241e-01	4.05679927	-1.754971e+00	1.276277e-01	8.678178e-01	-6.68763506	FALSE	FALSE
Q9H672	ASB7	-1.919323e-01	4.03805358	-7.610890e-01	4.742274e-01	9.606349e-01	-6.68866340	FALSE	FALSE
Q16555	DPYSL2	1.095820e-01	4.05735562	2.980321e+00	2.333716e-02	6.589506e-01	-6.68886759	FALSE	FALSE
Q9Y2H6	FNDC3A	1.686380e-01	4.05292465	1.387337e+00	2.126091e-01	9.151199e-01	-6.69092167	FALSE	FALSE
Q96SL8	FIZ1	1.677005e-01	4.05315278	1.385955e+00	2.130102e-01	9.151199e-01	-6.69220710	FALSE	FALSE
Q9UMZ2	SYNRG	1.024968e-01	4.05748189	1.961512e+00	9.538642e-02	8.285782e-01	-6.69358569	FALSE	FALSE
Q8NDN9	RCBTB1	-1.946842e-01	4.04728880	-1.106681e+00	3.090461e-01	9.297901e-01	-6.69441636	FALSE	FALSE
P10242	MYB	1.087316e-01	4.05732573	1.833618e+00	1.142511e-01	8.497435e-01	-6.69589733	FALSE	FALSE
Q49AR2	C5orf22	1.305256e-01	4.05613504	1.975115e+00	9.357188e-02	8.285782e-01	-6.69591811	FALSE	FALSE
Q9H0X4	FAM234A	-2.493745e-01	4.03376861	-1.032942e+00	3.397915e-01	9.322731e-01	-6.69662387	FALSE	FALSE
Q6PID8	KLHDC10	1.929068e-01	4.04292374	8.763274e-01	4.131402e-01	9.506677e-01	-6.69956914	FALSE	FALSE
Q3B726	TWISTNB	-2.110604e-01	4.05081898	-2.040354e+00	8.533878e-02	8.285782e-01	-6.70198266	FALSE	FALSE
Q8WXA3	RUFY2	3.615758e-01	4.02551573	1.513893e+00	1.786875e-01	8.873591e-01	-6.70277975	FALSE	FALSE
Q15155	NOMO1	3.022892e-01	4.03408780	1.439756e+00	1.979015e-01	9.051375e-01	-6.70307677	FALSE	FALSE
Q92508	PIEZO1	-1.411064e-01	4.05450035	-8.381555e-01	4.327061e-01	9.541342e-01	-6.70340436	FALSE	FALSE
Q99418	CYTH2	1.729213e-01	4.05242071	1.305557e+00	2.375284e-01	9.151199e-01	-6.70496778	FALSE	FALSE
Q969V6	MRTFA	-1.151252e-01	4.05719705	-1.660098e+00	1.457931e-01	8.715178e-01	-6.70512227	FALSE	FALSE
O14965	AURKA	1.099917e-01	4.05725136	1.839294e+00	1.133408e-01	8.491759e-01	-6.70578391	FALSE	FALSE
Q02224	CENPE	1.119086e-01	4.05750273	1.585543e+00	1.617785e-01	8.731525e-01	-6.70660826	FALSE	FALSE
P00488	F13A1	-2.926076e-01	3.99171336	-7.657759e-01	4.716255e-01	9.600810e-01	-6.70731108	FALSE	FALSE
Q9GZT9	EGLN1	9.721315e-02	4.05790583	1.780250e+00	1.231695e-01	8.647401e-01	-6.70889952	FALSE	FALSE
Q9BV86	NTMT1	9.168921e-02	4.05784110	2.028601e+00	8.676637e-02	8.285782e-01	-6.71039013	FALSE	FALSE
Q9ULU4	ZMYND8	1.270647e-01	4.05649793	1.634262e+00	1.511547e-01	8.715178e-01	-6.71115490	FALSE	FALSE
Q9Y2G5	POFUT2	-1.610558e-01	4.05368769	-1.303467e+00	2.381981e-01	9.151199e-01	-6.71252218	FALSE	FALSE
Q6Y7W6	GIGYF2	7.822152e-02	4.05814600	2.240407e+00	6.438282e-02	7.975261e-01	-6.71316734	FALSE	FALSE
A5PLL7	TMEM189	-2.000396e-01	4.01301022	-5.803427e-01	5.819124e-01	9.696072e-01	-6.71363335	FALSE	FALSE
Q92643	PIGK	1.954209e-01	4.05089112	1.628628e+00	1.523485e-01	8.715178e-01	-6.71364051	FALSE	FALSE
Q9BSQ5	CCM2	1.465387e-01	4.05511397	1.498357e+00	1.825651e-01	8.904253e-01	-6.71384347	FALSE	FALSE
Q9H0V1	TMEM168	1.510991e-01	4.05459686	1.275815e+00	2.472144e-01	9.151199e-01	-6.71535520	FALSE	FALSE
Q9NQE9	HINT3	1.590924e-01	4.05421162	1.725343e+00	1.330522e-01	8.687399e-01	-6.71545788	FALSE	FALSE
Q4L235	AASDH	1.610003e-01	4.04325429	6.547076e-01	5.359053e-01	9.672322e-01	-6.71547334	FALSE	FALSE
O00750	PIK3C2B	-1.842957e-01	4.04580635	-8.871090e-01	4.077342e-01	9.501487e-01	-6.71554534	FALSE	FALSE
Q86U38	NOP9	-1.066733e-01	4.05723326	-2.108522e+00	7.751414e-02	8.060799e-01	-6.71571128	FALSE	FALSE
Q68CZ6	HAUS3	1.022737e-01	4.05763938	1.796153e+00	1.204432e-01	8.625577e-01	-6.71649365	FALSE	FALSE
P56645	PER3	2.963265e-01	4.03395383	1.448811e+00	1.954567e-01	9.030550e-01	-6.71665953	FALSE	FALSE
P06865	HEXA	1.243923e-01	4.05643670	1.986908e+00	9.202683e-02	8.285782e-01	-6.71773909	FALSE	FALSE
Q99487	PAFAH2	1.548580e-01	4.05399352	1.144227e+00	2.942950e-01	9.249117e-01	-6.71993682	FALSE	FALSE
Q96AX2	RAB37	2.017401e-01	4.02279193	6.274465e-01	5.525021e-01	9.696072e-01	-6.72062505	FALSE	FALSE
P28328	PEX2	1.961214e-01	4.04324998	9.402052e-01	3.818836e-01	9.422128e-01	-6.72164894	FALSE	FALSE
B2RTY4	MYO9A	-1.478532e-01	4.05493068	-1.556113e+00	1.685338e-01	8.819540e-01	-6.72166812	FALSE	FALSE
Q7Z3E2	CCDC186	-1.555138e-01	4.05398798	-1.264007e+00	2.511548e-01	9.151199e-01	-6.72203787	FALSE	FALSE
P0C2W1	FBXO45	1.381799e-01	4.05565080	1.782194e+00	1.228330e-01	8.643403e-01	-6.72331703	FALSE	FALSE
Q93050	ATP6V0A1	2.602930e-01	4.03749807	1.284563e+00	2.443302e-01	9.151199e-01	-6.72361187	FALSE	FALSE
Q14181	POLA2	-1.133130e-01	4.05695742	-2.245981e+00	6.388085e-02	7.975261e-01	-6.72516270	FALSE	FALSE
Q8TBF4	ZCRB1	1.200794e-01	4.05681798	1.675309e+00	1.427221e-01	8.715178e-01	-6.72538656	FALSE	FALSE
Q8WTS1	ABHD5	-1.682968e-01	4.05062053	-9.959653e-01	3.561119e-01	9.385146e-01	-6.72570497	FALSE	FALSE
P54709	ATP1B3	-1.707525e-01	4.05439247	-2.437585e+00	4.887226e-02	7.647885e-01	-6.72588362	FALSE	FALSE
Q9Y5Z7	HCFC2	2.138499e-01	4.04569840	1.197444e+00	2.744047e-01	9.231314e-01	-6.72726403	FALSE	FALSE
P20701	ITGAL	1.199767e-01	4.05683791	1.672146e+00	1.433555e-01	8.715178e-01	-6.72731753	FALSE	FALSE
Q9BXM9	FSD1L	-2.004633e-01	4.04574334	-1.051486e+00	3.318350e-01	9.297901e-01	-6.72755623	FALSE	FALSE
Q5T7B8	KIF24	-1.761030e-01	4.03474343	-6.472540e-01	5.404117e-01	9.681900e-01	-6.72781582	FALSE	FALSE
Q86SQ9	DHDDS	2.209278e-01	4.04310196	1.160693e+00	2.880145e-01	9.249117e-01	-6.72935111	FALSE	FALSE
Q13489	BIRC3	-1.954924e-01	4.04880524	-1.312797e+00	2.352221e-01	9.151199e-01	-6.72963327	FALSE	FALSE
Q96KB5	PBK	9.417528e-02	4.05766540	2.428838e+00	4.947049e-02	7.647885e-01	-6.72977672	FALSE	FALSE
Q15119	PDK2	1.290235e-01	4.05712394	1.084251e+00	3.181472e-01	9.297901e-01	-6.73211545	FALSE	FALSE
Q02750	MAP2K1	1.045177e-01	4.05728878	2.247876e+00	6.371109e-02	7.975261e-01	-6.73288411	FALSE	FALSE
Q8IZU2	WDR17	-1.718974e-01	4.03389374	-6.195489e-01	5.573690e-01	9.696072e-01	-6.73366987	FALSE	FALSE
Q96DC7	TMCO6	1.411912e-01	4.05544425	1.086700e+00	3.171429e-01	9.297901e-01	-6.73388166	FALSE	FALSE
O95479	H6PD	-1.379726e-01	4.01911640	-4.091704e-01	6.960166e-01	9.774710e-01	-6.73420407	FALSE	FALSE
Q14596	NBR1	-1.461183e-01	4.05489591	-1.110977e+00	3.073276e-01	9.297901e-01	-6.73532131	FALSE	FALSE
Q9NYM9	BET1L	-1.694547e-01	4.05287225	-1.587801e+00	1.612709e-01	8.731525e-01	-6.73588748	FALSE	FALSE
Q6UWP2	DHRS11	-1.671997e-01	4.05302458	-1.472757e+00	1.891248e-01	8.965958e-01	-6.73614083	FALSE	FALSE
Q96PC5	MIA2	1.429873e-01	4.05537336	1.438400e+00	1.982698e-01	9.051375e-01	-6.73682357	FALSE	FALSE
O60673	REV3L	1.875709e-01	4.01556174	5.338931e-01	6.117935e-01	9.731496e-01	-6.73713534	FALSE	FALSE
Q9H299	SH3BGRL3	1.507159e-01	4.05569474	2.642327e+00	3.683623e-02	7.353632e-01	-6.73781297	FALSE	FALSE
Q9BPY3	FAM118B	1.014950e-01	4.05774430	1.711177e+00	1.357240e-01	8.715178e-01	-6.73890778	FALSE	FALSE
Q13123	IK	-7.064117e-02	4.05827235	-2.444721e+00	4.838985e-02	7.647885e-01	-6.73952289	FALSE	FALSE
P36405	ARL3	2.264849e-01	4.05082479	2.364763e+00	5.409184e-02	7.845228e-01	-6.73965778	FALSE	FALSE
P31785	IL2RG	-1.878393e-01	4.05181445	-1.722962e+00	1.334977e-01	8.687399e-01	-6.73994058	FALSE	FALSE
Q9NTJ4	MAN2C1	1.991162e-01	4.04345681	9.788724e-01	3.638630e-01	9.388574e-01	-6.74210135	FALSE	FALSE
Q9HBM0	VEZT	2.389051e-01	4.04050797	1.192858e+00	2.760724e-01	9.233551e-01	-6.74219638	FALSE	FALSE
Q9Y4U1	MMACHC	1.554750e-01	4.05382780	1.231981e+00	2.621195e-01	9.214929e-01	-6.74230666	FALSE	FALSE
Q86WV5	TEN1	1.956797e-01	4.04364671	9.617185e-01	3.717741e-01	9.397431e-01	-6.74242382	FALSE	FALSE
Q6N043	ZNF280D	8.561664e-02	4.05817884	1.866800e+00	1.090289e-01	8.430572e-01	-6.74287608	FALSE	FALSE
Q9BS34	ZNF670	2.041254e-01	4.04759797	1.306761e+00	2.371435e-01	9.151199e-01	-6.74376418	FALSE	FALSE
Q9UBU9	NXF1	9.269651e-02	4.05772104	2.147994e+00	7.332009e-02	8.043469e-01	-6.74397813	FALSE	FALSE
Q96K83	ZNF521	1.540508e-01	4.03511175	5.516228e-01	6.002874e-01	9.718683e-01	-6.74412987	FALSE	FALSE
Q8TCB0	IFI44	1.116299e-01	4.05771089	1.440868e+00	1.975996e-01	9.051375e-01	-6.74659180	FALSE	FALSE
P55769	SNU13	1.083633e-01	4.05739515	2.986348e+00	2.315104e-02	6.589506e-01	-6.74772278	FALSE	FALSE
P15170	GSPT1	8.620495e-02	4.05788962	2.514811e+00	4.390785e-02	7.556255e-01	-6.74801788	FALSE	FALSE
Q9NWS9	ZNF446	1.783803e-01	4.05056910	1.165359e+00	2.862554e-01	9.249117e-01	-6.74825420	FALSE	FALSE
Q8IVW6	ARID3B	1.561689e-01	4.05372354	1.222769e+00	2.653490e-01	9.214929e-01	-6.74830105	FALSE	FALSE
Q16206	ENOX2	5.347610e-01	3.96107166	1.454303e+00	1.939876e-01	9.019730e-01	-6.75094258	FALSE	FALSE
Q9Y287	ITM2B	1.101744e-01	4.05745630	1.582988e+00	1.623547e-01	8.733526e-01	-6.75167109	FALSE	FALSE
Q9H7E9	C8orf33	-1.496021e-01	4.05509834	-2.055613e+00	8.352070e-02	8.239730e-01	-6.75175976	FALSE	FALSE
Q86SQ7	SDCCAG8	1.981098e-01	4.03459734	7.438503e-01	4.838820e-01	9.627761e-01	-6.75213329	FALSE	FALSE
Q9H4I3	TRABD	-1.367362e-01	4.05563683	-1.720493e+00	1.339613e-01	8.687399e-01	-6.75293309	FALSE	FALSE
Q67FW5	B3GNTL1	1.317360e-01	4.05651662	1.060074e+00	3.282019e-01	9.297901e-01	-6.75318776	FALSE	FALSE
Q9Y3F4	STRAP	6.607668e-02	4.05834726	2.742086e+00	3.214701e-02	7.170356e-01	-6.75347424	FALSE	FALSE
Q9Y6A5	TACC3	9.246296e-02	4.05772093	2.183069e+00	6.978733e-02	7.997158e-01	-6.75425733	FALSE	FALSE
Q8NEB9	PIK3C3	1.340046e-01	4.05579534	1.698498e+00	1.381592e-01	8.715178e-01	-6.75485587	FALSE	FALSE
Q9P2K8	EIF2AK4	1.125272e-01	4.05704491	1.791631e+00	1.212123e-01	8.634982e-01	-6.75528394	FALSE	FALSE
Q9Y508	RNF114	1.162788e-01	4.05694336	2.467179e+00	4.690382e-02	7.642507e-01	-6.75635867	FALSE	FALSE
Q9NWU1	OXSM	-1.928576e-01	4.05022667	-1.462228e+00	1.918853e-01	8.984969e-01	-6.75700302	FALSE	FALSE
Q8TAA9	VANGL1	1.930531e-01	4.04918661	1.361485e+00	2.202209e-01	9.151199e-01	-6.75797178	FALSE	FALSE
O75326	SEMA7A	1.501073e-01	4.05381648	1.058477e+00	3.288753e-01	9.297901e-01	-6.75913092	FALSE	FALSE
P36896	ACVR1B	-4.641341e-02	4.03320475	-1.527241e-01	8.834094e-01	9.924758e-01	-6.75976924	FALSE	FALSE
Q8WTV0	SCARB1	3.439076e-01	3.99489067	9.281940e-01	3.876191e-01	9.436574e-01	-6.76014106	FALSE	FALSE
P30304	CDC25A	2.258098e-01	4.03102916	8.675888e-01	4.175607e-01	9.506677e-01	-6.76043272	FALSE	FALSE
Q9BRK5	SDF4	-2.203997e-01	4.04154381	-1.076899e+00	3.211778e-01	9.297901e-01	-6.76109323	FALSE	FALSE
Q5VST6	ABHD17B	1.320317e-01	4.05593849	1.627746e+00	1.525361e-01	8.715178e-01	-6.76203233	FALSE	FALSE
P19634	SLC9A1	-8.669896e-02	4.02953579	-2.722317e-01	7.941817e-01	9.855328e-01	-6.76237917	FALSE	FALSE
Q6ZT12	UBR3	1.748172e-01	4.04838013	9.463138e-01	3.789917e-01	9.419123e-01	-6.76239416	FALSE	FALSE
Q15274	QPRT	1.485967e-01	4.05469509	1.541816e+00	1.719102e-01	8.830166e-01	-6.76308403	FALSE	FALSE
Q8N8D1	PDCD7	-1.842136e-01	4.05172518	-1.561480e+00	1.672825e-01	8.817296e-01	-6.76349081	FALSE	FALSE
Q8IW19	APLF	-1.598377e-01	4.05281267	-1.156103e+00	2.897538e-01	9.249117e-01	-6.76350962	FALSE	FALSE
P54277	PMS1	-9.591902e-02	4.05793028	-1.725785e+00	1.329697e-01	8.687399e-01	-6.76410302	FALSE	FALSE
Q9ULX3	NOB1	-1.201089e-01	4.05658178	-1.915943e+00	1.017246e-01	8.302132e-01	-6.76490378	FALSE	FALSE
P51790	CLCN3	-1.556617e-01	4.05397382	-1.476406e+00	1.881768e-01	8.961153e-01	-6.76514300	FALSE	FALSE
Q5VUA4	ZNF318	1.056472e-01	4.05774486	1.539934e+00	1.723593e-01	8.830166e-01	-6.76572326	FALSE	FALSE
P27701	CD82	-1.460077e-01	4.05520720	-1.952209e+00	9.664763e-02	8.291155e-01	-6.76643255	FALSE	FALSE
Q7L4E1	MIGA2	2.241733e-01	4.02800169	7.922335e-01	4.571237e-01	9.594031e-01	-6.76754549	FALSE	FALSE
O15066	KIF3B	-1.424329e-01	4.05468394	-1.040306e+00	3.366137e-01	9.315466e-01	-6.76814556	FALSE	FALSE
Q96NT3	GUCD1	1.406255e-01	4.02548593	4.423128e-01	6.731032e-01	9.770327e-01	-6.76816536	FALSE	FALSE
Q6ZS86	GK5	-2.475276e-01	4.02448007	-8.851065e-01	4.087342e-01	9.501487e-01	-6.76866997	FALSE	FALSE
Q9UJJ7	RPUSD1	2.065566e-01	4.03108381	7.477801e-01	4.816694e-01	9.627761e-01	-6.76932917	FALSE	FALSE
O00444	PLK4	-1.374525e-01	4.05419636	-8.561526e-01	4.233985e-01	9.526614e-01	-6.76933903	FALSE	FALSE
Q8TAS1	UHMK1	2.759760e-01	4.03045356	1.069370e+00	3.243057e-01	9.297901e-01	-6.76941097	FALSE	FALSE
Q86YD1	PTOV1	2.213740e-01	4.04153572	1.106220e+00	3.092308e-01	9.297901e-01	-6.76983625	FALSE	FALSE
O75323	NIPSNAP2	1.443750e-01	4.05565341	2.403190e+00	5.126894e-02	7.703351e-01	-6.76994606	FALSE	FALSE
Q9NRH1	YAE1	-1.291603e-01	4.05661495	-1.176323e+00	2.821579e-01	9.249117e-01	-6.77015311	FALSE	FALSE
P30533	LRPAP1	-1.463123e-01	4.05503586	-1.823354e+00	1.159158e-01	8.512221e-01	-6.77069084	FALSE	FALSE
P55082	MFAP3	-1.518136e-01	4.04340467	-6.504898e-01	5.384524e-01	9.673898e-01	-6.77190008	FALSE	FALSE
Q9NT62	ATG3	-5.660351e-02	4.05852496	-2.543616e+00	4.219412e-02	7.434283e-01	-6.77467211	FALSE	FALSE
P40763	STAT3	-8.131826e-02	4.05801607	-2.341190e+00	5.590308e-02	7.911809e-01	-6.77534988	FALSE	FALSE
O75398	DEAF1	1.497585e-01	4.05432805	1.300995e+00	2.389922e-01	9.151199e-01	-6.77598536	FALSE	FALSE
Q13247	SRSF6	-1.010730e-01	4.05756703	-2.902750e+00	2.588156e-02	6.805565e-01	-6.77756556	FALSE	FALSE
Q9H8H2	DDX31	-1.084772e-01	4.05761351	-1.509592e+00	1.797531e-01	8.875371e-01	-6.77815656	FALSE	FALSE
Q8IXQ3	C9orf40	2.409622e-01	4.04218662	1.339288e+00	2.269508e-01	9.151199e-01	-6.77845264	FALSE	FALSE
O75600	GCAT	1.124258e-01	4.05697215	1.940269e+00	9.829058e-02	8.291155e-01	-6.77899901	FALSE	FALSE
Q9UN36	NDRG2	5.816522e-01	3.88460294	9.124628e-01	3.952303e-01	9.460531e-01	-6.77900319	FALSE	FALSE
Q96MG8	PCMTD1	-2.246545e-01	4.04338007	-1.213994e+00	2.684571e-01	9.217463e-01	-6.77920367	FALSE	FALSE
Q8N9M1	C19orf47	1.685992e-01	4.05350136	1.785184e+00	1.223173e-01	8.634982e-01	-6.77981341	FALSE	FALSE
P48380	RFX3	-1.204363e-01	4.05721476	-1.279722e+00	2.459224e-01	9.151199e-01	-6.78096976	FALSE	FALSE
Q9UBP0	SPAST	1.216169e-01	4.05662791	1.615855e+00	1.550883e-01	8.715178e-01	-6.78103945	FALSE	FALSE
Q8WZ64	ARAP2	1.642730e-01	4.05315715	1.450154e+00	1.950965e-01	9.030550e-01	-6.78141147	FALSE	FALSE
Q99627	COPS8	1.175680e-01	4.05674679	2.145539e+00	7.357410e-02	8.043469e-01	-6.78325148	FALSE	FALSE
Q96HQ2	CDKN2AIPNL	-2.136685e-01	4.04522612	-1.300346e+00	2.392011e-01	9.151199e-01	-6.78359414	FALSE	FALSE
Q15542	TAF5	1.039517e-01	4.05729923	1.979282e+00	9.302305e-02	8.285782e-01	-6.78404917	FALSE	FALSE
Q15669	RHOH	-1.694896e-01	4.05299738	-1.705792e+00	1.367531e-01	8.715178e-01	-6.78510647	FALSE	FALSE
Q6Y2X3	DNAJC14	2.430748e-01	4.03478161	1.006917e+00	3.512147e-01	9.345376e-01	-6.78629997	FALSE	FALSE
Q96LT9	RNPC3	-1.846820e-01	4.05132577	-1.510562e+00	1.795124e-01	8.875371e-01	-6.78830457	FALSE	FALSE
Q8NHS3	MFSD8	1.466146e-01	4.00293366	3.748587e-01	7.201106e-01	9.808056e-01	-6.78830692	FALSE	FALSE
Q9H816	DCLRE1B	1.496925e-01	4.05332094	1.015519e+00	3.474054e-01	9.338625e-01	-6.78880974	FALSE	FALSE
Q96H78	SLC25A44	-1.412401e-01	4.04771761	-6.583834e-01	5.336916e-01	9.672322e-01	-6.79003457	FALSE	FALSE
Q9P2Y4	ZNF219	6.783271e-02	4.02642182	2.068197e-01	8.426999e-01	9.859725e-01	-6.79072400	FALSE	FALSE
Q9NZU0	FLRT3	-1.468377e-01	4.01229561	-4.112672e-01	6.945563e-01	9.771703e-01	-6.79154957	FALSE	FALSE
Q5BKX5	C19orf54	1.271281e-01	4.05628823	1.436788e+00	1.987088e-01	9.051375e-01	-6.79184504	FALSE	FALSE
P98198	ATP8B2	-2.798621e-01	4.03427211	-1.266066e+00	2.504640e-01	9.151199e-01	-6.79421589	FALSE	FALSE
O43663	PRC1	1.862015e-01	4.05208316	1.785634e+00	1.222398e-01	8.634982e-01	-6.79762756	FALSE	FALSE
Q9HCH0	NCKAP5L	1.408434e-01	4.05509710	1.242659e+00	2.584183e-01	9.212766e-01	-6.79786636	FALSE	FALSE
Q9H1B5	XYLT2	1.607993e-01	4.04138594	6.866407e-01	5.168693e-01	9.665361e-01	-6.79846763	FALSE	FALSE
P15907	ST6GAL1	-6.556564e-02	4.04227909	-2.473108e-01	8.125623e-01	9.855328e-01	-6.79914576	FALSE	FALSE
Q8TB37	NUBPL	1.501292e-01	4.05340314	1.058039e+00	3.290600e-01	9.297901e-01	-6.79966041	FALSE	FALSE
Q8NHZ8	CDC26	-1.559859e-01	4.05323222	-1.291734e+00	2.419877e-01	9.151199e-01	-6.80056290	FALSE	FALSE
Q9NVX7	KBTBD4	-1.960553e-01	4.04330775	-9.809425e-01	3.629173e-01	9.388574e-01	-6.80300873	FALSE	FALSE
Q9HA38	ZMAT3	-1.580096e-01	4.00888032	-4.387714e-01	6.755341e-01	9.770327e-01	-6.80515665	FALSE	FALSE
Q9H867	VCPKMT	2.816618e-01	4.03058638	1.161101e+00	2.878605e-01	9.249117e-01	-6.80528045	FALSE	FALSE
Q9UBK8	MTRR	1.476843e-01	4.05472591	1.518525e+00	1.775462e-01	8.852215e-01	-6.80591300	FALSE	FALSE
Q02818	NUCB1	1.635960e-01	4.05201870	1.173209e+00	2.833165e-01	9.249117e-01	-6.80623760	FALSE	FALSE
Q14119	VEZF1	1.656286e-01	4.04670159	8.609709e-01	4.209316e-01	9.506677e-01	-6.80788696	FALSE	FALSE
Q9NRC8	SIRT7	-6.135348e-02	4.03337995	-2.032108e-01	8.454010e-01	9.859725e-01	-6.80819181	FALSE	FALSE
O15118	NPC1	1.933630e-01	4.04837731	1.242320e+00	2.585349e-01	9.212766e-01	-6.80889886	FALSE	FALSE
Q8NFJ9	BBS1	2.074049e-01	4.04290544	1.047156e+00	3.336792e-01	9.304025e-01	-6.80954421	FALSE	FALSE
Q9GZU7	CTDSP1	2.359590e-01	4.03641786	1.036413e+00	3.382908e-01	9.315466e-01	-6.80995627	FALSE	FALSE
Q04656	ATP7A	2.020719e-01	4.04460050	1.148862e+00	2.925155e-01	9.249117e-01	-6.81083073	FALSE	FALSE
Q8N137	CNTROB	-2.920442e-01	4.02814060	-1.224455e+00	2.647553e-01	9.214929e-01	-6.81091013	FALSE	FALSE
Q8NEZ3	WDR19	-1.372511e-01	4.05520563	-1.145857e+00	2.936684e-01	9.249117e-01	-6.81124934	FALSE	FALSE
Q9BUY5	ZNF426	1.593338e-01	4.02092454	5.042387e-01	6.313086e-01	9.734444e-01	-6.81172810	FALSE	FALSE
Q4W5G0	TIGD2	1.822203e-01	4.03611836	7.238043e-01	4.952757e-01	9.627761e-01	-6.81224368	FALSE	FALSE
Q9Y366	IFT52	-1.695142e-01	4.05229520	-1.445082e+00	1.964601e-01	9.030550e-01	-6.81313818	FALSE	FALSE
Q9P1Z2	CALCOCO1	-1.310440e-01	4.05598552	-1.245684e+00	2.573781e-01	9.203344e-01	-6.81325890	FALSE	FALSE
Q9UBF8	PI4KB	-1.980880e-01	4.04966465	-1.565614e+00	1.663245e-01	8.795915e-01	-6.81326391	FALSE	FALSE
P19623	SRM	1.259659e-01	4.05683037	2.914316e+00	2.548401e-02	6.764047e-01	-6.81374395	FALSE	FALSE
Q9NQC7	CYLD	1.384310e-01	4.05521146	1.307409e+00	2.369367e-01	9.151199e-01	-6.81569571	FALSE	FALSE
Q8N1B3	CCNQ	1.648155e-01	4.04686648	8.407395e-01	4.313607e-01	9.539917e-01	-6.81587744	FALSE	FALSE
Q9NYF8	BCLAF1	-1.126003e-01	4.05716235	-2.724387e+00	3.293029e-02	7.170356e-01	-6.81613848	FALSE	FALSE
Q6ZNA4	RNF111	4.455136e-02	4.04746336	1.812036e-01	8.619202e-01	9.894075e-01	-6.81630058	FALSE	FALSE
Q93075	TATDN2	1.442898e-01	4.05386271	1.032439e+00	3.400094e-01	9.322731e-01	-6.81638579	FALSE	FALSE
Q96DU7	ITPKC	-1.226323e-01	4.05688959	-1.020123e+00	3.453804e-01	9.331493e-01	-6.81703764	FALSE	FALSE
O60568	PLOD3	2.039203e-01	4.04804216	1.386997e+00	2.127077e-01	9.151199e-01	-6.81779123	FALSE	FALSE
O43310	CTIF	-1.519415e-01	4.05326321	-1.128807e+00	3.002805e-01	9.267641e-01	-6.81814257	FALSE	FALSE
P07203	GPX1	1.527405e-01	4.05506859	2.243616e+00	6.409333e-02	7.975261e-01	-6.81824650	FALSE	FALSE
Q15131	CDK10	-2.145849e-01	4.03753281	-9.385473e-01	3.826714e-01	9.428008e-01	-6.81825131	FALSE	FALSE
Q8TE99	PXYLP1	-2.183511e-01	4.03718159	-9.774669e-01	3.645062e-01	9.388574e-01	-6.81836282	FALSE	FALSE
O94761	RECQL4	1.612848e-01	4.05310804	1.381830e+00	2.142105e-01	9.151199e-01	-6.81867443	FALSE	FALSE
Q9UBS0	RPS6KB2	-2.632693e-01	4.03868431	-1.284678e+00	2.442925e-01	9.151199e-01	-6.81946145	FALSE	FALSE
Q9UP95	SLC12A4	1.484253e-01	4.03309122	5.276948e-01	6.158448e-01	9.731911e-01	-6.82043960	FALSE	FALSE
P06744	GPI	3.143137e-02	4.05879188	3.025555e+00	2.197874e-02	6.486105e-01	-6.82070969	FALSE	FALSE
Q5JTJ3	COA6	1.663786e-01	4.05423511	2.170542e+00	7.102867e-02	8.043469e-01	-6.82133911	FALSE	FALSE
Q14696	MESD	1.221385e-01	4.05662196	2.382647e+00	5.275847e-02	7.809545e-01	-6.82137153	FALSE	FALSE
Q9BX95	SGPP1	-2.447436e-01	4.03498817	-1.081440e+00	3.193030e-01	9.297901e-01	-6.82293624	FALSE	FALSE
A0A075B6N2	TRBV20-1	-2.275671e-01	4.05111783	-2.569884e+00	4.069256e-02	7.428309e-01	-6.82521059	FALSE	FALSE
P61289	PSME3	-4.759951e-02	4.05863175	-2.767401e+00	3.106088e-02	7.170356e-01	-6.82571654	FALSE	FALSE
P51826	AFF3	1.751916e-01	3.96913144	3.530387e-01	7.356186e-01	9.810586e-01	-6.82701618	FALSE	FALSE
Q8N8A6	DDX51	-8.318936e-02	4.05797377	-2.109678e+00	7.738797e-02	8.060799e-01	-6.82758815	FALSE	FALSE
Q9NZ52	GGA3	1.253827e-01	4.05621683	1.797901e+00	1.201470e-01	8.625577e-01	-6.82763468	FALSE	FALSE
Q8IY22	CMIP	1.281387e-01	4.05616661	1.206499e+00	2.711368e-01	9.222372e-01	-6.82817821	FALSE	FALSE
Q9H7Z6	KAT8	1.050136e-01	4.05723069	1.934671e+00	9.907045e-02	8.302132e-01	-6.82869252	FALSE	FALSE
O94887	FARP2	2.041095e-01	4.03035063	7.402052e-01	4.859404e-01	9.627761e-01	-6.82892979	FALSE	FALSE
O43709	BUD23	-1.457875e-01	4.05498021	-1.851137e+00	1.114640e-01	8.491759e-01	-6.82955504	FALSE	FALSE
Q96AQ8	MCUR1	-9.578084e-02	4.05806846	-1.549440e+00	1.701019e-01	8.830166e-01	-6.82963800	FALSE	FALSE
Q9C073	FAM117A	1.367314e-01	4.05508557	1.151939e+00	2.913392e-01	9.249117e-01	-6.83035822	FALSE	FALSE
Q9UHY8	FEZ2	9.838188e-02	3.91185614	1.701131e-01	8.702744e-01	9.894075e-01	-6.83099854	FALSE	FALSE
Q92506	HSD17B8	-9.793507e-02	4.05751589	-1.910065e+00	1.025720e-01	8.302132e-01	-6.83150832	FALSE	FALSE
P13716	ALAD	1.323840e-01	4.05585086	1.834563e+00	1.140991e-01	8.497435e-01	-6.83229689	FALSE	FALSE
Q92624	APPBP2	-1.789184e-01	4.04880889	-1.073137e+00	3.227374e-01	9.297901e-01	-6.83248514	FALSE	FALSE
Q13216	ERCC8	1.804801e-01	4.04574200	9.350944e-01	3.843161e-01	9.436574e-01	-6.83309319	FALSE	FALSE
O15062	ZBTB5	-1.466052e-01	4.04743024	-7.239702e-01	4.951807e-01	9.627761e-01	-6.83369536	FALSE	FALSE
Q9NPR2	SEMA4B	1.870501e-01	4.04322566	9.118245e-01	3.955415e-01	9.462429e-01	-6.83394819	FALSE	FALSE
Q9BSK2	SLC25A33	1.471215e-01	4.05425609	1.352151e+00	2.230290e-01	9.151199e-01	-6.83415886	FALSE	FALSE
P61457	PCBD1	2.160349e-01	4.04425361	1.221137e+00	2.659245e-01	9.214929e-01	-6.83453109	FALSE	FALSE
Q96HI0	SENP5	-1.844137e-01	4.04741564	-1.083340e+00	3.185214e-01	9.297901e-01	-6.83489878	FALSE	FALSE
P12018	VPREB1	2.328430e-01	4.03793067	1.094770e+00	3.138520e-01	9.297901e-01	-6.83582530	FALSE	FALSE
O60266	ADCY3	2.074264e-02	3.99569689	4.886032e-02	9.625490e-01	9.971630e-01	-6.83587845	FALSE	FALSE
Q96DX7	TRIM44	1.499679e-01	4.05365061	1.218536e+00	2.668443e-01	9.214929e-01	-6.83603170	FALSE	FALSE
Q9NWM0	SMOX	1.192329e-02	4.04330531	4.534197e-02	9.652435e-01	9.973750e-01	-6.83686568	FALSE	FALSE
Q99595	TIMM17A	-2.097387e-01	4.03001404	-7.980113e-01	4.539989e-01	9.573263e-01	-6.83780320	FALSE	FALSE
Q8IXW5	RPAP2	-1.049420e-01	4.05764630	-1.472834e+00	1.891047e-01	8.965958e-01	-6.83857411	FALSE	FALSE
O94916	NFAT5	2.291377e-01	4.03562198	9.924551e-01	3.576930e-01	9.385146e-01	-6.84025027	FALSE	FALSE
Q9Y4X4	KLF12	1.338545e-01	4.05538080	1.150579e+00	2.918589e-01	9.249117e-01	-6.84113435	FALSE	FALSE
Q96EP0	RNF31	1.271379e-01	4.05604060	1.614526e+00	1.553761e-01	8.715178e-01	-6.84188701	FALSE	FALSE
Q92685	ALG3	-2.246196e-01	4.02632270	-8.230215e-01	4.406473e-01	9.564113e-01	-6.84226502	FALSE	FALSE
Q8NI60	COQ8A	-1.271616e-01	4.05601644	-1.608579e+00	1.566700e-01	8.730652e-01	-6.84379550	FALSE	FALSE
Q8NEM0	MCPH1	1.398600e-01	4.04980032	7.435828e-01	4.840328e-01	9.627761e-01	-6.84625041	FALSE	FALSE
Q9H082	RAB33B	1.191855e-01	4.05651320	1.759168e+00	1.268767e-01	8.678178e-01	-6.84652683	FALSE	FALSE
Q7Z3C6	ATG9A	1.884584e-01	4.04594106	1.042083e+00	3.358506e-01	9.315466e-01	-6.84653120	FALSE	FALSE
Q96NE9	FRMD6	1.406882e-01	4.04980319	7.559082e-01	4.771149e-01	9.620174e-01	-6.84769764	FALSE	FALSE
Q9BQD3	KXD1	3.047333e-01	4.03462055	1.459909e+00	1.924983e-01	8.984969e-01	-6.84786924	FALSE	FALSE
Q15696	ZRSR2	-1.349803e-01	4.05497455	-1.059086e+00	3.286185e-01	9.297901e-01	-6.84822820	FALSE	FALSE
Q9Y4C8	RBM19	8.306632e-02	4.05824338	1.747120e+00	1.290439e-01	8.678178e-01	-6.84836819	FALSE	FALSE
O75912	DGKI	2.511597e-01	4.03702774	1.129431e+00	3.000363e-01	9.267641e-01	-6.84859174	FALSE	FALSE
Q13907	IDI1	1.634146e-01	4.05482725	2.453748e+00	4.778667e-02	7.642507e-01	-6.85040870	FALSE	FALSE
Q96N46	TTC14	1.241598e-01	4.05639256	1.163417e+00	2.869866e-01	9.249117e-01	-6.85128507	FALSE	FALSE
Q15560	TCEA2	-1.962565e-01	4.04798681	-1.293408e+00	2.414440e-01	9.151199e-01	-6.85137735	FALSE	FALSE
Q96BW9	TAMM41	1.545387e-01	4.05432688	1.787455e+00	1.219269e-01	8.634982e-01	-6.85354220	FALSE	FALSE
Q330K2	NDUFAF6	-2.474065e-01	4.04146545	-1.339014e+00	2.270349e-01	9.151199e-01	-6.85407527	FALSE	FALSE
Q9NR19	ACSS2	1.593188e-01	4.05166325	1.104758e+00	3.098179e-01	9.297901e-01	-6.85608792	FALSE	FALSE
Q8N9N8	EIF1AD	1.040975e-01	4.05718658	1.931419e+00	9.952641e-02	8.302132e-01	-6.85657517	FALSE	FALSE
Q4U2R6	MRPL51	2.110271e-01	4.04918994	1.665748e+00	1.446450e-01	8.715178e-01	-6.85683182	FALSE	FALSE
Q6P9B6	MEAK7	1.878460e-01	4.04123033	8.586391e-01	4.221242e-01	9.517632e-01	-6.85703221	FALSE	FALSE
Q86VP1	TAX1BP1	1.161895e-01	4.05691895	1.355654e+00	2.219713e-01	9.151199e-01	-6.85847663	FALSE	FALSE
Q99622	C12orf57	4.595935e-01	3.98316062	1.171226e+00	2.840566e-01	9.249117e-01	-6.86012791	FALSE	FALSE
A6H8Y1	BDP1	9.170047e-02	3.99932211	2.268694e-01	8.277370e-01	9.855328e-01	-6.86228898	FALSE	FALSE
Q9UBC1	NFKBIL1	1.230017e-01	4.03635020	4.609266e-01	6.603973e-01	9.768026e-01	-6.86235403	FALSE	FALSE
Q9Y2Y1	POLR3K	1.541567e-01	4.05422969	1.723594e+00	1.333793e-01	8.687399e-01	-6.86240883	FALSE	FALSE
O14782	KIF3C	1.852063e-01	4.04787807	1.147274e+00	2.931245e-01	9.249117e-01	-6.86304698	FALSE	FALSE
Q96AZ6	ISG20	2.158866e-01	4.03062032	7.986895e-01	4.536331e-01	9.573263e-01	-6.86413323	FALSE	FALSE
Q9UHC7	MKRN1	2.815759e-01	4.04127892	1.673933e+00	1.429972e-01	8.715178e-01	-6.86489697	FALSE	FALSE
Q9P2H3	IFT80	-1.508117e-01	4.03440992	-5.626053e-01	5.932219e-01	9.716255e-01	-6.86557055	FALSE	FALSE
P51530	DNA2	-1.213617e-01	4.05651378	-1.370521e+00	2.175330e-01	9.151199e-01	-6.86561561	FALSE	FALSE
Q86YS7	C2CD5	1.038066e-01	4.05728884	1.758176e+00	1.270538e-01	8.678178e-01	-6.86574201	FALSE	FALSE
Q92844	TANK	-2.478105e-01	4.00810122	-7.373222e-01	4.875727e-01	9.627761e-01	-6.86646231	FALSE	FALSE
Q99614	TTC1	8.712495e-02	4.05780584	2.246813e+00	6.380629e-02	7.975261e-01	-6.86660719	FALSE	FALSE
O43299	AP5Z1	2.092056e-01	4.04389980	1.131074e+00	2.993941e-01	9.267641e-01	-6.86729673	FALSE	FALSE
Q15544	TAF11	1.529702e-01	4.05199377	1.047981e+00	3.333275e-01	9.302894e-01	-6.86771544	FALSE	FALSE
Q06330	RBPJ	9.023778e-02	4.05773456	2.060894e+00	8.290050e-02	8.228822e-01	-6.86837076	FALSE	FALSE
Q9BW72	HIGD2A	-2.336480e-01	4.03745888	-1.079317e+00	3.201785e-01	9.297901e-01	-6.86892843	FALSE	FALSE
Q8TF74	WIPF2	2.006070e-01	4.03958317	9.159105e-01	3.935526e-01	9.444583e-01	-6.86935351	FALSE	FALSE
P05165	PCCA	9.493244e-02	4.05464432	5.197797e-01	6.210397e-01	9.734444e-01	-6.87025444	FALSE	FALSE
Q02083	NAAA	-1.169887e-01	4.05695140	-1.242570e+00	2.584489e-01	9.212766e-01	-6.87030164	FALSE	FALSE
Q9Y4G6	TLN2	1.855224e-01	4.04823355	1.121471e+00	3.031637e-01	9.277447e-01	-6.87059688	FALSE	FALSE
Q96DM3	RMC1	9.092508e-02	4.05796150	1.680807e+00	1.416273e-01	8.715178e-01	-6.87085838	FALSE	FALSE
O15131	KPNA5	-5.717194e-02	4.05854067	-2.290988e+00	5.997258e-02	7.975261e-01	-6.87128757	FALSE	FALSE
E9PRG8	C11orf98	-8.652360e-02	4.05782133	-2.182948e+00	6.979922e-02	7.997158e-01	-6.87156663	FALSE	FALSE
P52824	DGKQ	-9.993478e-02	4.04169550	-3.999555e-01	7.024512e-01	9.790338e-01	-6.87230846	FALSE	FALSE
Q14999	CUL7	1.417701e-01	4.05458665	1.282442e+00	2.450267e-01	9.151199e-01	-6.87408348	FALSE	FALSE
P78536	ADAM17	-1.453432e-01	4.05298485	-1.043020e+00	3.354487e-01	9.315466e-01	-6.87481498	FALSE	FALSE
Q8WV99	ZFAND2B	1.319512e-01	4.04321087	5.671751e-01	5.902961e-01	9.710358e-01	-6.87667794	FALSE	FALSE
Q8NHU6	TDRD7	1.360866e-01	4.05084387	7.614063e-01	4.740509e-01	9.606349e-01	-6.87892695	FALSE	FALSE
Q2TAK8	PWWP3A	1.492923e-01	4.05333449	1.208801e+00	2.703114e-01	9.222372e-01	-6.87937117	FALSE	FALSE
Q8IY37	DHX37	-8.269763e-02	4.05818591	-1.760500e+00	1.266393e-01	8.678178e-01	-6.87974978	FALSE	FALSE
Q96PK6	RBM14	6.671351e-02	4.05831366	2.661924e+00	3.586079e-02	7.316466e-01	-6.88095666	FALSE	FALSE
Q15036	SNX17	-1.144981e-01	4.05675658	-1.717299e+00	1.345631e-01	8.687399e-01	-6.88109999	FALSE	FALSE
O14867	BACH1	-1.160733e-01	4.05591258	-8.033971e-01	4.510997e-01	9.573263e-01	-6.88140350	FALSE	FALSE
Q5SQN1	SNAP47	1.981579e-01	4.04680554	1.249283e+00	2.561453e-01	9.193208e-01	-6.88167139	FALSE	FALSE
Q9UPN3	MACF1	-1.233412e-01	4.05622330	-1.169971e+00	2.845258e-01	9.249117e-01	-6.88220050	FALSE	FALSE
P48739	PITPNB	5.651458e-02	4.05856855	2.233027e+00	6.505369e-02	7.975261e-01	-6.88251061	FALSE	FALSE
Q99569	PKP4	-1.013910e-01	4.05328300	-5.496929e-01	6.015338e-01	9.722249e-01	-6.88322610	FALSE	FALSE
O75575	CRCP	4.251323e-02	4.01394229	1.170668e-01	9.104649e-01	9.935540e-01	-6.88568946	FALSE	FALSE
P50548	ERF	-1.304683e-01	4.05425226	-9.200841e-01	3.915289e-01	9.437557e-01	-6.88649574	FALSE	FALSE
Q9H173	SIL1	1.249360e-01	4.05609340	1.215337e+00	2.679795e-01	9.214929e-01	-6.88688080	FALSE	FALSE
Q99836	MYD88	-9.644833e-02	4.05751809	-1.903484e+00	1.035291e-01	8.302132e-01	-6.88714229	FALSE	FALSE
Q12772	SREBF2	-2.373845e-01	4.04000052	-1.178942e+00	2.811863e-01	9.249117e-01	-6.88724576	FALSE	FALSE
Q9UHP3	USP25	-1.103560e-01	4.05746103	-1.219782e+00	2.664033e-01	9.214929e-01	-6.88743422	FALSE	FALSE
Q96JN8	NEURL4	1.126821e-01	4.05718479	1.267613e+00	2.499459e-01	9.151199e-01	-6.88745713	FALSE	FALSE
P22897	MRC1	-1.113276e-01	4.03992379	-4.459032e-01	6.706430e-01	9.770327e-01	-6.88787222	FALSE	FALSE
Q6UXH1	CRELD2	1.795894e-01	4.05146323	1.545307e+00	1.710799e-01	8.830166e-01	-6.88817260	FALSE	FALSE
O15085	ARHGEF11	-1.143769e-01	4.03566988	-4.205888e-01	6.880813e-01	9.770327e-01	-6.88861201	FALSE	FALSE
Q9NZG7	NINJ2	1.284880e-01	4.05623780	2.186566e+00	6.944475e-02	7.988977e-01	-6.88994539	FALSE	FALSE
Q15369	ELOC	1.117360e-01	4.05692655	2.175988e+00	7.048625e-02	8.043469e-01	-6.89002972	FALSE	FALSE
Q96T21	SECISBP2	-1.768551e-01	4.04689840	-9.882796e-01	3.595809e-01	9.388574e-01	-6.89010338	FALSE	FALSE
Q8NFD5	ARID1B	7.959123e-02	4.05828229	1.756877e+00	1.272861e-01	8.678178e-01	-6.89048470	FALSE	FALSE
Q5TGY3	AHDC1	-1.110913e-01	4.05746117	-1.137103e+00	2.970477e-01	9.267641e-01	-6.89050700	FALSE	FALSE
Q8N4L2	PIP4P2	-2.307435e-01	4.02351410	-8.004271e-01	4.526968e-01	9.573263e-01	-6.89058833	FALSE	FALSE
Q9NWF9	RNF216	-1.330203e-01	4.01865866	-4.036947e-01	6.998369e-01	9.787004e-01	-6.89085359	FALSE	FALSE
Q96IG2	FBXL20	1.613521e-01	4.05089590	1.119109e+00	3.040967e-01	9.285203e-01	-6.89291491	FALSE	FALSE
O43586	PSTPIP1	-2.385362e-01	4.03696548	-1.078548e+00	3.204960e-01	9.297901e-01	-6.89407343	FALSE	FALSE
Q9UJK0	TSR3	-1.168242e-01	4.05662718	-1.510411e+00	1.795497e-01	8.875371e-01	-6.89451588	FALSE	FALSE
Q7L0J3	SV2A	1.460507e-01	4.05456107	1.607041e+00	1.570062e-01	8.730652e-01	-6.89606924	FALSE	FALSE
P35236	PTPN7	1.186013e-01	4.05659740	1.318373e+00	2.334590e-01	9.151199e-01	-6.89614138	FALSE	FALSE
Q14241	ELOA	1.573721e-01	4.05113300	1.056678e+00	3.296349e-01	9.297901e-01	-6.89629451	FALSE	FALSE
Q8IWP9	CCDC28A	-2.092939e-01	4.02751451	-7.754581e-01	4.662819e-01	9.600810e-01	-6.89872983	FALSE	FALSE
P24588	AKAP5	2.630009e-01	4.00556571	7.735608e-01	4.673257e-01	9.600810e-01	-6.89907228	FALSE	FALSE
Q15814	TBCC	1.019676e-01	4.05731754	1.809211e+00	1.182486e-01	8.550050e-01	-6.89966325	FALSE	FALSE
P35568	IRS1	-1.320757e-01	4.04829458	-6.650960e-01	5.296642e-01	9.672322e-01	-6.89979725	FALSE	FALSE
O00151	PDLIM1	1.004682e-01	4.05736305	2.249043e+00	6.360687e-02	7.975261e-01	-6.90022891	FALSE	FALSE
Q15853	USF2	-3.883954e-01	4.02580405	-1.872068e+00	1.082217e-01	8.426124e-01	-6.90093891	FALSE	FALSE
Q9Y6R0	NUMBL	2.271740e-01	4.03799598	1.065700e+00	3.258394e-01	9.297901e-01	-6.90280426	FALSE	FALSE
Q6ZU65	UBN2	1.163537e-01	4.05665532	1.471428e+00	1.894712e-01	8.972330e-01	-6.90367552	FALSE	FALSE
Q9UKA2	FBXL4	-1.687889e-01	4.03237616	-6.268899e-01	5.528443e-01	9.696072e-01	-6.90435969	FALSE	FALSE
Q9UIG0	BAZ1B	8.303864e-02	4.05819210	1.706407e+00	1.366353e-01	8.715178e-01	-6.90481561	FALSE	FALSE
Q9H1U9	SLC25A51	1.300954e-01	4.05229418	7.800101e-01	4.637843e-01	9.594031e-01	-6.90543166	FALSE	FALSE
Q9BS40	LXN	-1.788383e-01	4.03105455	-6.558203e-01	5.352346e-01	9.672322e-01	-6.90634269	FALSE	FALSE
A7KAX9	ARHGAP32	-1.427584e-01	4.05243765	-9.403024e-01	3.818374e-01	9.422128e-01	-6.90686742	FALSE	FALSE
Q9Y5J7	TIMM9	-2.162564e-01	4.04929588	-1.749923e+00	1.285365e-01	8.678178e-01	-6.90706799	FALSE	FALSE
Q8IWB9	TEX2	1.201044e-01	4.05603918	9.674356e-01	3.691227e-01	9.388574e-01	-6.90707313	FALSE	FALSE
Q9Y5X0	SNX10	1.680789e-01	4.04312236	7.892506e-01	4.587429e-01	9.594031e-01	-6.90721394	FALSE	FALSE
Q8IVH8	MAP4K3	7.534721e-03	4.05416296	3.672185e-02	9.718474e-01	9.981729e-01	-6.90742603	FALSE	FALSE
P14859	POU2F1	1.187008e-01	4.05649078	1.824796e+00	1.156804e-01	8.512221e-01	-6.90748508	FALSE	FALSE
Q96JP0	FEM1C	-1.590039e-01	4.04951651	-9.549093e-01	3.749512e-01	9.419123e-01	-6.90859191	FALSE	FALSE
Q5JY77	GPRASP1	-1.130488e-01	4.05679262	-9.205873e-01	3.912854e-01	9.437557e-01	-6.90946370	FALSE	FALSE
Q9H6X2	ANTXR1	-1.421763e-01	4.05434316	-1.347666e+00	2.243895e-01	9.151199e-01	-6.91118954	FALSE	FALSE
Q6ZMZ3	SYNE3	-2.010429e-01	4.03320401	-8.167628e-01	4.439618e-01	9.572696e-01	-6.91122242	FALSE	FALSE
Q5SYE7	NHSL1	1.511092e-01	4.04293106	6.726690e-01	5.251438e-01	9.665361e-01	-6.91155100	FALSE	FALSE
Q96DR4	STARD4	-2.067382e-01	4.04418533	-1.173678e+00	2.831417e-01	9.249117e-01	-6.91189281	FALSE	FALSE
O75771	RAD51D	1.216355e-01	4.05613943	1.172759e+00	2.834843e-01	9.249117e-01	-6.91269362	FALSE	FALSE
Q8NCG7	DAGLB	1.472039e-01	4.05329269	1.140156e+00	2.958654e-01	9.261943e-01	-6.91321202	FALSE	FALSE
Q9ULD5	ZNF777	1.721732e-01	4.04727446	9.800394e-01	3.633297e-01	9.388574e-01	-6.91435753	FALSE	FALSE
Q5T6S3	PHF19	-1.478847e-01	4.04264582	-6.751859e-01	5.236469e-01	9.665361e-01	-6.91507333	FALSE	FALSE
Q6NSZ9	ZSCAN25	-1.794946e-01	4.04314161	-8.902686e-01	4.061599e-01	9.501487e-01	-6.91672832	FALSE	FALSE
Q9Y222	DMTF1	1.332234e-01	4.04570196	6.308014e-01	5.504426e-01	9.696072e-01	-6.91703252	FALSE	FALSE
O75177	SS18L1	-1.929862e-01	4.02075332	-6.484317e-01	5.396981e-01	9.680354e-01	-6.91705915	FALSE	FALSE
Q5VTE6	ANGEL2	-1.629932e-01	4.04833813	-9.560427e-01	3.744209e-01	9.416427e-01	-6.91706982	FALSE	FALSE
Q8NBN3	TMEM87A	1.257075e-01	4.05596185	1.558027e+00	1.680865e-01	8.817773e-01	-6.91784645	FALSE	FALSE
Q92733	PRCC	1.246471e-01	4.05622743	1.899015e+00	1.041841e-01	8.302132e-01	-6.92032633	FALSE	FALSE
O60704	TPST2	-2.471407e-01	3.99474683	-6.308657e-01	5.504032e-01	9.696072e-01	-6.92071868	FALSE	FALSE
P41002	CCNF	2.207905e-01	4.01755407	7.192464e-01	4.978913e-01	9.627761e-01	-6.92105693	FALSE	FALSE
P50443	SLC26A2	2.553082e-02	3.97110775	5.442498e-02	9.582884e-01	9.971630e-01	-6.92116466	FALSE	FALSE
Q2M2Z5	KIZ	-1.417949e-01	4.03683766	-5.555455e-01	5.977583e-01	9.718683e-01	-6.92151650	FALSE	FALSE
Q9H6E5	TUT1	1.022443e-01	4.05752016	1.462896e+00	1.917092e-01	8.984969e-01	-6.92217851	FALSE	FALSE
P28908	TNFRSF8	1.564792e-01	4.01513124	4.410136e-01	6.739945e-01	9.770327e-01	-6.92264995	FALSE	FALSE
Q9HCI7	MSL2	1.344348e-01	4.05540187	1.639136e+00	1.501290e-01	8.715178e-01	-6.92377085	FALSE	FALSE
O75529	TAF5L	9.058335e-02	4.05804430	1.538302e+00	1.727496e-01	8.830166e-01	-6.92405375	FALSE	FALSE
Q02156	PRKCE	-1.019187e-01	4.05625846	-6.789271e-01	5.214271e-01	9.665361e-01	-6.92450792	FALSE	FALSE
P49407	ARRB1	1.680692e-01	4.03802872	7.087332e-01	5.039593e-01	9.627761e-01	-6.92468140	FALSE	FALSE
Q9P0U4	CXXC1	9.883542e-02	4.05749474	1.632108e+00	1.516101e-01	8.715178e-01	-6.92481763	FALSE	FALSE
Q9BZE2	PUS3	8.325404e-02	4.05814489	1.701076e+00	1.376606e-01	8.715178e-01	-6.92554653	FALSE	FALSE
Q2TAZ0	ATG2A	-1.284816e-01	4.05541724	-1.218651e+00	2.668038e-01	9.214929e-01	-6.92624219	FALSE	FALSE
Q8NA72	POC5	-1.184764e-01	4.05556385	-8.819695e-01	4.103045e-01	9.501487e-01	-6.92687222	FALSE	FALSE
Q01970	PLCB3	1.159908e-01	4.05656086	1.043730e+00	3.351443e-01	9.315466e-01	-6.92712090	FALSE	FALSE
Q8N5N7	MRPL50	1.063713e-01	4.05707979	2.078622e+00	8.085275e-02	8.149070e-01	-6.92813206	FALSE	FALSE
Q96DN5	TBC1D31	3.296190e-01	3.98576715	8.303533e-01	4.367871e-01	9.548361e-01	-6.92815303	FALSE	FALSE
Q7Z6J0	SH3RF1	-1.455546e-01	4.04163699	-6.339011e-01	5.485440e-01	9.696072e-01	-6.92880231	FALSE	FALSE
Q2NKX9	C2orf68	-2.304864e-01	4.01216837	-7.271134e-01	4.933826e-01	9.627761e-01	-6.93014150	FALSE	FALSE
O60427	FADS1	1.917216e-01	4.04904204	1.395199e+00	2.103419e-01	9.151199e-01	-6.93030822	FALSE	FALSE
O14772	FPGT	1.449958e-01	4.05377966	1.238187e+00	2.599627e-01	9.212766e-01	-6.93055913	FALSE	FALSE
P40337	VHL	1.032816e-01	4.05732786	1.566359e+00	1.661524e-01	8.792578e-01	-6.93090690	FALSE	FALSE
Q8TF68	ZNF384	-1.136926e-01	4.05532722	-7.864259e-01	4.602799e-01	9.594031e-01	-6.93104266	FALSE	FALSE
Q93063	EXT2	-1.369920e-01	4.04259208	-6.198175e-01	5.572030e-01	9.696072e-01	-6.93153523	FALSE	FALSE
Q9UKL3	CASP8AP2	-1.536863e-01	4.05281861	-1.257825e+00	2.532398e-01	9.151199e-01	-6.93187057	FALSE	FALSE
Q5VT99	LRRC38	-2.435823e-01	4.03153912	-1.036530e+00	3.382399e-01	9.315466e-01	-6.93207941	FALSE	FALSE
Q9UJV9	DDX41	8.256137e-02	4.05797035	1.957280e+00	9.595817e-02	8.285782e-01	-6.93219377	FALSE	FALSE
Q969P6	TOP1MT	-1.441932e-01	4.05094875	-9.168121e-01	3.931147e-01	9.444583e-01	-6.93221692	FALSE	FALSE
P55196	AFDN	1.343703e-01	4.05363022	9.666925e-01	3.694665e-01	9.388574e-01	-6.93240108	FALSE	FALSE
Q13309	SKP2	-1.353245e-01	4.05527125	-1.629473e+00	1.521688e-01	8.715178e-01	-6.93266242	FALSE	FALSE
Q9Y4P8	WIPI2	1.775818e-01	4.04986912	1.279172e+00	2.461040e-01	9.151199e-01	-6.93267215	FALSE	FALSE
Q9GZY4	COA1	-2.616371e-01	4.02193533	-9.483042e-01	3.780531e-01	9.419123e-01	-6.93409008	FALSE	FALSE
Q12894	IFRD2	-1.272422e-01	4.05541057	-1.128517e+00	3.003941e-01	9.267641e-01	-6.93429386	FALSE	FALSE
Q96A47	ISL2	1.623683e-01	4.05191416	1.309036e+00	2.364177e-01	9.151199e-01	-6.93440389	FALSE	FALSE
Q9NY74	ETAA1	-9.600853e-02	4.05400614	-5.553749e-01	5.978681e-01	9.718683e-01	-6.93527983	FALSE	FALSE
Q8NCJ5	SPRYD3	1.291075e-01	4.05455462	9.959071e-01	3.561381e-01	9.385146e-01	-6.93532778	FALSE	FALSE
Q8N5K1	CISD2	-1.170066e-01	4.05662065	-2.033651e+00	8.615003e-02	8.285782e-01	-6.93566946	FALSE	FALSE
Q9P0K7	RAI14	1.382437e-01	4.04538043	6.645543e-01	5.299885e-01	9.672322e-01	-6.93775295	FALSE	FALSE
P98153	DGCR2	2.947217e-02	4.05642424	1.587879e-01	8.788242e-01	9.907181e-01	-6.93899193	FALSE	FALSE
P58317	ZNF121	-1.068380e-01	3.98192195	-2.509009e-01	8.099061e-01	9.855328e-01	-6.93902817	FALSE	FALSE
Q9HAZ1	CLK4	-1.599293e-01	4.04251421	-7.443922e-01	4.835765e-01	9.627761e-01	-6.94033637	FALSE	FALSE
Q9BTX1	NDC1	1.444090e-01	4.05428624	1.386484e+00	2.128566e-01	9.151199e-01	-6.94046031	FALSE	FALSE
Q13009	TIAM1	8.624430e-02	4.05528161	5.091068e-01	6.280822e-01	9.734444e-01	-6.94112590	FALSE	FALSE
P31483	TIA1	1.017991e-01	4.05745918	2.672809e+00	3.533088e-02	7.281788e-01	-6.94365071	FALSE	FALSE
O96018	APBA3	-5.631028e-02	4.00307352	-1.438901e-01	8.900980e-01	9.925896e-01	-6.94529025	FALSE	FALSE
O60346	PHLPP1	1.369178e-01	4.02927425	4.770537e-01	6.494870e-01	9.763549e-01	-6.94560258	FALSE	FALSE
A2RUC4	TYW5	1.043713e-01	4.05489979	6.611886e-01	5.320062e-01	9.672322e-01	-6.94629584	FALSE	FALSE
Q9BV29	CCDC32	1.824223e-01	4.03974645	7.914837e-01	4.575303e-01	9.594031e-01	-6.94676415	FALSE	FALSE
Q9H649	NSUN3	1.515141e-01	4.04764232	8.454753e-01	4.289027e-01	9.537226e-01	-6.94692222	FALSE	FALSE
Q9BTT6	LRRC1	1.432683e-01	4.05446622	1.502866e+00	1.814316e-01	8.893938e-01	-6.94755888	FALSE	FALSE
Q96KC2	ARL5B	-1.728847e-01	4.05065465	-1.319169e+00	2.332084e-01	9.151199e-01	-6.94762385	FALSE	FALSE
Q16773	KYAT1	-1.244408e-01	4.05526557	-1.049782e+00	3.325599e-01	9.297901e-01	-6.94959893	FALSE	FALSE
Q96E09	FAM122A	1.035378e-01	4.05511563	6.698281e-01	5.268366e-01	9.665361e-01	-6.94992183	FALSE	FALSE
P18859	ATP5PF	2.301026e-01	4.03763582	1.050495e+00	3.322565e-01	9.297901e-01	-6.95032288	FALSE	FALSE
Q9Y6P5	SESN1	5.896362e-02	4.02516866	1.870060e-01	8.575570e-01	9.885570e-01	-6.95033442	FALSE	FALSE
Q6PJG2	MIDEAS	1.117770e-01	4.05691641	1.226286e+00	2.641119e-01	9.214929e-01	-6.95129053	FALSE	FALSE
O75570	MTRF1	-1.203506e-01	4.05109753	-6.727278e-01	5.251088e-01	9.665361e-01	-6.95183209	FALSE	FALSE
Q9H410	DSN1	-8.409145e-02	4.05807273	-1.694472e+00	1.389412e-01	8.715178e-01	-6.95251833	FALSE	FALSE
Q9Y467	SALL2	1.478140e-01	4.04328076	6.726813e-01	5.251365e-01	9.665361e-01	-6.95280284	FALSE	FALSE
Q9UMR5	PPT2	2.823037e-01	4.04042921	1.620918e+00	1.539967e-01	8.715178e-01	-6.95310548	FALSE	FALSE
O43422	THAP12	8.520980e-02	4.05810522	1.621105e+00	1.539566e-01	8.715178e-01	-6.95316895	FALSE	FALSE
Q9UDW3	ZMAT5	1.651389e-01	4.02422251	5.301093e-01	6.142649e-01	9.731496e-01	-6.95322170	FALSE	FALSE
Q8WYL5	SSH1	3.292163e-02	4.04578487	1.405361e-01	8.926401e-01	9.931247e-01	-6.95331938	FALSE	FALSE
P49023	PXN	1.507976e-01	4.05177797	1.057261e+00	3.293884e-01	9.297901e-01	-6.95378330	FALSE	FALSE
O15111	CHUK	-1.087582e-01	4.05691406	-1.605514e+00	1.573407e-01	8.730652e-01	-6.95396478	FALSE	FALSE
Q9C0B0	UNK	1.312471e-01	4.05512550	1.255310e+00	2.540922e-01	9.174407e-01	-6.95483925	FALSE	FALSE
Q96QD9	FYTTD1	1.543162e-01	4.05193965	1.130344e+00	2.996793e-01	9.267641e-01	-6.95502313	FALSE	FALSE
Q6P6B7	ANKRD16	-1.745969e-01	4.04194957	-8.335394e-01	4.351173e-01	9.548361e-01	-6.95576905	FALSE	FALSE
Q6ZN06	ZNF813	1.177678e-01	4.04823248	5.887393e-01	5.766029e-01	9.696072e-01	-6.95636830	FALSE	FALSE
Q96RY5	CRAMP1	-1.581903e-01	4.04931318	-9.961968e-01	3.560079e-01	9.385146e-01	-6.95695853	FALSE	FALSE
Q9NXL9	MCM9	1.120226e-01	4.05464135	7.432474e-01	4.842220e-01	9.627761e-01	-6.95706782	FALSE	FALSE
P40855	PEX19	3.411763e-01	4.02278027	1.365953e+00	2.188882e-01	9.151199e-01	-6.95746144	FALSE	FALSE
Q96GQ5	C16orf58	-1.703379e-01	4.02472602	-6.016840e-01	5.684740e-01	9.696072e-01	-6.95798823	FALSE	FALSE
Q9Y2A7	NCKAP1	-1.644359e-01	4.02374495	-5.510207e-01	6.006761e-01	9.718683e-01	-6.95834848	FALSE	FALSE
Q6PI78	TMEM65	-1.468547e-01	4.05062973	-9.317053e-01	3.859357e-01	9.436574e-01	-6.95858592	FALSE	FALSE
Q15583	TGIF1	-2.701305e-01	4.03247144	-1.208709e+00	2.703441e-01	9.222372e-01	-6.95871746	FALSE	FALSE
O75317	USP12	1.080540e-01	4.04302593	4.562400e-01	6.635851e-01	9.770327e-01	-6.95929906	FALSE	FALSE
O94972	TRIM37	1.989793e-01	4.03092564	7.524037e-01	4.790749e-01	9.625750e-01	-6.96010406	FALSE	FALSE
O60281	ZNF292	9.015819e-02	4.05483226	5.374059e-01	6.095041e-01	9.731496e-01	-6.96054722	FALSE	FALSE
Q8TF46	DIS3L	-1.053202e-01	4.05742716	-1.190628e+00	2.768866e-01	9.233551e-01	-6.96259861	FALSE	FALSE
P51606	RENBP	-1.560747e-01	4.04831537	-9.104635e-01	3.962056e-01	9.462429e-01	-6.96272159	FALSE	FALSE
P45974	USP5	6.358622e-02	4.05836259	2.588968e+00	3.963700e-02	7.428309e-01	-6.96386609	FALSE	FALSE
Q9NZ43	USE1	-1.465317e-01	4.05422878	-1.486409e+00	1.855999e-01	8.933908e-01	-6.96446386	FALSE	FALSE
Q86UD0	SAPCD2	1.422587e-02	4.04774609	6.239839e-02	9.521861e-01	9.970305e-01	-6.96474694	FALSE	FALSE
Q6SZW1	SARM1	-1.403642e-01	4.03254184	-5.206508e-01	6.204668e-01	9.734444e-01	-6.96501813	FALSE	FALSE
A0A096LP01	SMIM26	1.489117e-01	4.05325520	1.292886e+00	2.416133e-01	9.151199e-01	-6.96570064	FALSE	FALSE
Q5TAX3	TUT4	8.426431e-02	4.05785680	2.217715e+00	6.646846e-02	7.975261e-01	-6.96574961	FALSE	FALSE
O75037	KIF21B	1.367271e-01	4.05277860	9.528443e-01	3.759188e-01	9.419123e-01	-6.96676725	FALSE	FALSE
Q9NUL7	DDX28	-9.225334e-02	4.05812734	-1.356755e+00	2.216399e-01	9.151199e-01	-6.96822618	FALSE	FALSE
Q9NVR7	TBCCD1	1.767615e-01	4.03809449	7.599333e-01	4.748704e-01	9.606349e-01	-6.96965936	FALSE	FALSE
Q6P0Q8	MAST2	-1.181625e-01	4.05536821	-9.316838e-01	3.859460e-01	9.436574e-01	-6.97060745	FALSE	FALSE
Q9Y4E1	WASHC2C	2.377092e-01	4.02704369	9.155206e-01	3.937420e-01	9.444583e-01	-6.97095539	FALSE	FALSE
Q05086	UBE3A	7.429427e-02	4.05815899	2.069429e+00	8.190822e-02	8.209949e-01	-6.97097324	FALSE	FALSE
Q2T9J0	TYSND1	1.373429e-01	4.05417820	1.207282e+00	2.708559e-01	9.222372e-01	-6.97136096	FALSE	FALSE
O43189	PHF1	-1.096717e-01	4.02734691	-3.810431e-01	7.157410e-01	9.801435e-01	-6.97165882	FALSE	FALSE
P17544	ATF7	1.712090e-01	4.05091189	1.303249e+00	2.382680e-01	9.151199e-01	-6.97181350	FALSE	FALSE
Q9Y5R8	TRAPPC1	-1.600506e-01	4.05317524	-1.604866e+00	1.574829e-01	8.730652e-01	-6.97395951	FALSE	FALSE
P52294	KPNA1	-7.142366e-02	4.05822614	-2.119813e+00	7.629009e-02	8.060799e-01	-6.97437169	FALSE	FALSE
Q9UGK8	SERGEF	-1.245518e-01	4.05574350	-1.374951e+00	2.162262e-01	9.151199e-01	-6.97501082	FALSE	FALSE
P17026	ZNF22	1.271098e-01	4.05532866	1.303688e+00	2.381273e-01	9.151199e-01	-6.97654320	FALSE	FALSE
Q9Y613	FHOD1	1.111315e-01	4.05682117	1.149854e+00	2.921360e-01	9.249117e-01	-6.97682682	FALSE	FALSE
Q5VSY0	GKAP1	-1.460944e-01	4.04602228	-7.647907e-01	4.721716e-01	9.603356e-01	-6.97816594	FALSE	FALSE
Q6IQ19	CCSAP	6.364818e-03	4.05461853	3.313330e-02	9.745973e-01	9.981729e-01	-6.97823778	FALSE	FALSE
O15417	TNRC18	1.325353e-01	4.04288338	5.923979e-01	5.742985e-01	9.696072e-01	-6.97844568	FALSE	FALSE
Q9BY12	SCAPER	-1.268497e-01	4.05541709	-1.333788e+00	2.286466e-01	9.151199e-01	-6.97880053	FALSE	FALSE
Q7L1V2	MON1B	-1.052004e-01	4.05712776	-1.539040e+00	1.725730e-01	8.830166e-01	-6.97965233	FALSE	FALSE
P32856	STX2	-1.512661e-01	4.01157223	-4.372233e-01	6.765981e-01	9.770327e-01	-6.98021244	FALSE	FALSE
Q9H6R6	ZDHHC6	6.434728e-02	4.04817962	2.974684e-01	7.757131e-01	9.855328e-01	-6.98138145	FALSE	FALSE
Q9Y297	BTRC	1.155593e-01	4.04835458	5.858191e-01	5.784462e-01	9.696072e-01	-6.98162491	FALSE	FALSE
Q9BSG0	PRADC1	1.855183e-01	4.03749630	7.908179e-01	4.578916e-01	9.594031e-01	-6.98332426	FALSE	FALSE
Q8NC60	NOA1	-1.001697e-01	4.05736790	-1.553877e+00	1.690577e-01	8.819540e-01	-6.98367501	FALSE	FALSE
Q86SQ0	PHLDB2	-1.090757e-01	4.04710501	-5.324228e-01	6.127532e-01	9.731496e-01	-6.98477033	FALSE	FALSE
Q96MW7	TIGD1	1.359794e-01	3.97978445	3.021833e-01	7.722798e-01	9.855328e-01	-6.98673448	FALSE	FALSE
P14923	JUP	2.402793e-01	4.02736431	9.788163e-01	3.638887e-01	9.388574e-01	-6.98719366	FALSE	FALSE
Q96CQ1	SLC25A36	-1.685526e-01	4.04876247	-1.047373e+00	3.335867e-01	9.304025e-01	-6.98719726	FALSE	FALSE
Q6UWY0	ARSK	1.825139e-01	4.01909309	5.637373e-01	5.924963e-01	9.715094e-01	-6.98740975	FALSE	FALSE
P22090	RPS4Y1	-5.136481e-02	4.05856771	-2.977632e+00	2.342070e-02	6.589506e-01	-6.98761457	FALSE	FALSE
Q8N4C8	MINK1	6.500613e-02	4.05604739	3.846716e-01	7.131826e-01	9.793305e-01	-6.98767228	FALSE	FALSE
Q07866	KLC1	-5.303633e-02	4.05863309	-2.123016e+00	7.594645e-02	8.060799e-01	-6.98791213	FALSE	FALSE
Q14135	VGLL4	-1.375332e-01	4.05398086	-1.195382e+00	2.751532e-01	9.232857e-01	-6.98949779	FALSE	FALSE
P0DTU4	P0DTU4	-2.261809e-01	4.05116011	-2.570836e+00	4.063917e-02	7.428309e-01	-6.98962038	FALSE	FALSE
Q9Y484	WDR45	-1.753340e-01	4.04900722	-1.188496e+00	2.776668e-01	9.237740e-01	-6.98988764	FALSE	FALSE
O75155	CAND2	1.184372e-01	4.05644043	1.976946e+00	9.333028e-02	8.285782e-01	-6.99079194	FALSE	FALSE
Q969J2	ZKSCAN4	9.167972e-02	4.05618789	6.168617e-01	5.590308e-01	9.696072e-01	-6.99118770	FALSE	FALSE
Q53S33	BOLA3	-2.160197e-01	4.04748304	-1.584097e+00	1.621045e-01	8.733526e-01	-6.99133819	FALSE	FALSE
Q5JRX3	PITRM1	7.444868e-02	4.05830401	1.766501e+00	1.255751e-01	8.678178e-01	-6.99163328	FALSE	FALSE
Q8IV53	DENND1C	1.266260e-01	4.05519426	1.160599e+00	2.880502e-01	9.249117e-01	-6.99211835	FALSE	FALSE
Q16540	MRPL23	-8.494129e-02	4.05782032	-2.018047e+00	8.806865e-02	8.285782e-01	-6.99248312	FALSE	FALSE
A7E2V4	ZSWIM8	-8.009073e-02	4.05565214	-4.945379e-01	6.377643e-01	9.735787e-01	-6.99275793	FALSE	FALSE
O00221	NFKBIE	1.403657e-01	4.05400816	1.236050e+00	2.607036e-01	9.212766e-01	-6.99302784	FALSE	FALSE
Q14019	COTL1	8.498681e-02	4.05784322	1.906804e+00	1.030453e-01	8.302132e-01	-6.99314273	FALSE	FALSE
O00287	RFXAP	1.769787e-01	4.05007151	1.304353e+00	2.379139e-01	9.151199e-01	-6.99324846	FALSE	FALSE
Q00013	MPP1	9.632781e-02	4.05746465	2.171988e+00	7.088424e-02	8.043469e-01	-6.99566604	FALSE	FALSE
Q7Z5J4	RAI1	1.487301e-01	4.05148664	1.053407e+00	3.310197e-01	9.297901e-01	-6.99593289	FALSE	FALSE
O76075	DFFB	1.997549e-01	4.02557474	7.166678e-01	4.993751e-01	9.627761e-01	-6.99785109	FALSE	FALSE
Q15813	TBCE	-9.889810e-02	4.05731037	-1.701282e+00	1.376210e-01	8.715178e-01	-6.99885561	FALSE	FALSE
P78312	FAM193A	-1.167874e-01	4.05621682	-1.248828e+00	2.563007e-01	9.193208e-01	-6.99943500	FALSE	FALSE
Q8TBP6	SLC25A40	-1.514685e-01	4.05357572	-1.479027e+00	1.874983e-01	8.956730e-01	-6.99974235	FALSE	FALSE
P04424	ASL	7.484305e-02	4.04516615	3.291836e-01	7.527287e-01	9.845388e-01	-7.00113054	FALSE	FALSE
Q5VYV7	SLX4IP	1.494406e-01	4.04898416	8.827885e-01	4.098942e-01	9.501487e-01	-7.00162066	FALSE	FALSE
Q9NRP4	SDHAF3	2.708774e-01	4.02125609	9.510858e-01	3.767444e-01	9.419123e-01	-7.00167727	FALSE	FALSE
Q16854	DGUOK	1.396499e-01	4.05412687	1.324607e+00	2.315022e-01	9.151199e-01	-7.00200217	FALSE	FALSE
Q9P2M4	TBC1D14	1.188781e-01	4.05537366	9.871623e-01	3.600874e-01	9.388574e-01	-7.00445213	FALSE	FALSE
P30049	ATP5F1D	-1.767417e-01	4.05458517	-2.726982e+00	3.281419e-02	7.170356e-01	-7.00553247	FALSE	FALSE
Q86VD7	SLC25A42	1.278417e-01	4.05015157	7.439535e-01	4.838238e-01	9.627761e-01	-7.00823719	FALSE	FALSE
O15040	TECPR2	8.166937e-02	4.04976941	4.084823e-01	6.964962e-01	9.776580e-01	-7.00827785	FALSE	FALSE
Q5JTC6	AMER1	-5.714241e-03	4.03289530	-2.010480e-02	9.845839e-01	9.984716e-01	-7.00854547	FALSE	FALSE
A1L020	MEX3A	-1.847180e-01	4.04921712	-1.367145e+00	2.185338e-01	9.151199e-01	-7.00869999	FALSE	FALSE
Q13322	GRB10	-1.099870e-01	4.05660254	-1.076139e+00	3.214924e-01	9.297901e-01	-7.00950015	FALSE	FALSE
Q6PJ61	FBXO46	9.193999e-02	4.05314741	5.349631e-01	6.110956e-01	9.731496e-01	-7.00974289	FALSE	FALSE
Q9NX01	TXNL4B	-1.472742e-01	4.05351110	-1.316573e+00	2.340268e-01	9.151199e-01	-7.00977999	FALSE	FALSE
Q8IYU2	HACE1	-1.075769e-01	4.05558952	-8.055498e-01	4.499446e-01	9.573223e-01	-7.01103527	FALSE	FALSE
Q9H9L4	KANSL2	1.007137e-01	4.05731989	1.439892e+00	1.978644e-01	9.051375e-01	-7.01137628	FALSE	FALSE
Q96A37	RNF166	7.668284e-02	4.04375034	3.276312e-01	7.538476e-01	9.845388e-01	-7.01158075	FALSE	FALSE
Q13542	EIF4EBP2	1.254967e-01	4.05540833	1.383854e+00	2.136207e-01	9.151199e-01	-7.01267984	FALSE	FALSE
P16219	ACADS	8.974596e-02	4.05797430	1.430655e+00	2.003865e-01	9.082827e-01	-7.01446280	FALSE	FALSE
Q5T4F4	ZFYVE27	-1.048553e-01	4.03519058	-3.994494e-01	7.028054e-01	9.791086e-01	-7.01528040	FALSE	FALSE
Q9Y2G2	CARD8	-1.424156e-01	4.05071581	-9.318404e-01	3.858710e-01	9.436574e-01	-7.01546342	FALSE	FALSE
O96020	CCNE2	-1.266234e-01	4.05520072	-1.276941e+00	2.468414e-01	9.151199e-01	-7.01599333	FALSE	FALSE
P06241	FYN	-1.020699e-01	4.05715330	-1.697370e+00	1.383778e-01	8.715178e-01	-7.01618780	FALSE	FALSE
P15918	RAG1	-9.503538e-02	4.05457371	-6.064693e-01	5.654864e-01	9.696072e-01	-7.01658908	FALSE	FALSE
P56378	ATP5MPL	7.784319e-02	4.05804402	1.976101e+00	9.344181e-02	8.285782e-01	-7.01766468	FALSE	FALSE
Q9NPR9	GPR108	1.428794e-01	4.05385969	1.320355e+00	2.328354e-01	9.151199e-01	-7.01810975	FALSE	FALSE
P41134	ID1	1.530849e-01	4.05367518	1.575501e+00	1.640543e-01	8.773398e-01	-7.01819419	FALSE	FALSE
Q8NG08	HELB	4.983963e-02	4.04561220	2.164581e-01	8.354976e-01	9.855328e-01	-7.01851436	FALSE	FALSE
P52655	GTF2A1	-8.029624e-02	4.05794765	-2.290366e+00	6.002489e-02	7.975261e-01	-7.01916731	FALSE	FALSE
O94901	SUN1	2.009008e-01	4.02131657	7.054042e-01	5.058910e-01	9.636398e-01	-7.01986831	FALSE	FALSE
P33897	ABCD1	2.622978e-02	4.04882387	1.218320e-01	9.068408e-01	9.933890e-01	-7.02012524	FALSE	FALSE
Q13895	BYSL	-8.519626e-02	4.05778785	-2.130397e+00	7.516057e-02	8.060799e-01	-7.02195297	FALSE	FALSE
Q9BYI3	FAM126A	1.102141e-01	4.05662375	1.358088e+00	2.212393e-01	9.151199e-01	-7.02202288	FALSE	FALSE
Q9HCD6	TANC2	7.518868e-02	4.05556817	4.650059e-01	6.576289e-01	9.766473e-01	-7.02225626	FALSE	FALSE
Q96I76	GPATCH3	-2.625480e-02	4.05524976	-1.458010e-01	8.886503e-01	9.924874e-01	-7.02264200	FALSE	FALSE
Q9UHB7	AFF4	1.640191e-01	4.05173414	1.346185e+00	2.248402e-01	9.151199e-01	-7.02316691	FALSE	FALSE
Q96G23	CERS2	-1.854608e-01	4.04992776	-1.465542e+00	1.910126e-01	8.982646e-01	-7.02457002	FALSE	FALSE
O14727	APAF1	1.289533e-01	4.05459708	1.169783e+00	2.845959e-01	9.249117e-01	-7.02512115	FALSE	FALSE
A6NK58	LIPT2	-1.223083e-01	4.05262734	-8.009946e-01	4.523914e-01	9.573263e-01	-7.02565769	FALSE	FALSE
Q9H792	PEAK1	5.489415e-02	4.05094976	2.767490e-01	7.908647e-01	9.855328e-01	-7.02662055	FALSE	FALSE
P26440	IVD	8.241118e-02	4.05788157	2.152634e+00	7.284244e-02	8.043469e-01	-7.02699997	FALSE	FALSE
Q13454	TUSC3	-2.179645e-01	4.04415836	-1.286313e+00	2.437567e-01	9.151199e-01	-7.02711590	FALSE	FALSE
Q17R31	TATDN3	-1.914735e-01	4.03735708	-8.373752e-01	4.331130e-01	9.544704e-01	-7.02844520	FALSE	FALSE
Q96KM6	ZNF512B	-1.067315e-01	3.99757456	-2.825881e-01	7.865843e-01	9.855328e-01	-7.02962041	FALSE	FALSE
Q8TEH3	DENND1A	1.342319e-01	4.05285337	9.957621e-01	3.562033e-01	9.385146e-01	-7.02962543	FALSE	FALSE
Q8IXQ5	KLHL7	1.083552e-01	4.05675544	1.373745e+00	2.165813e-01	9.151199e-01	-7.02965049	FALSE	FALSE
Q8IXJ9	ASXL1	1.281545e-01	4.05466338	1.153378e+00	2.907907e-01	9.249117e-01	-7.03046542	FALSE	FALSE
O75832	PSMD10	1.567899e-01	4.05416240	1.896744e+00	1.045186e-01	8.302132e-01	-7.03052771	FALSE	FALSE
A5PL33	KRBA1	1.014525e-01	4.05432003	6.748269e-01	5.238603e-01	9.665361e-01	-7.03090609	FALSE	FALSE
Q9NWS8	RMND1	-8.719207e-02	4.05812750	-1.391695e+00	2.113498e-01	9.151199e-01	-7.03203315	FALSE	FALSE
Q6ZNE5	ATG14	-1.323069e-02	4.02024138	-4.108378e-02	9.685054e-01	9.976482e-01	-7.03311458	FALSE	FALSE
Q9P2N7	KLHL13	-8.238181e-02	4.03436915	-3.053810e-01	7.699545e-01	9.855328e-01	-7.03396996	FALSE	FALSE
Q06481	APLP2	2.323501e-01	4.04123248	1.263803e+00	2.512236e-01	9.151199e-01	-7.03397325	FALSE	FALSE
Q96S55	WRNIP1	8.121430e-02	4.05793705	1.906971e+00	1.030210e-01	8.302132e-01	-7.03486259	FALSE	FALSE
A6NFI3	ZNF316	-1.311580e-01	4.04439524	-6.414169e-01	5.439574e-01	9.695626e-01	-7.03637699	FALSE	FALSE
O60293	ZFC3H1	-1.168823e-01	4.05576685	-1.125514e+00	3.015720e-01	9.267641e-01	-7.03729569	FALSE	FALSE
Q6PGQ7	BORA	-1.370320e-01	4.04599361	-7.091752e-01	5.037032e-01	9.627761e-01	-7.03744510	FALSE	FALSE
P14151	SELL	1.969109e-01	4.03443933	8.256869e-01	4.392411e-01	9.556192e-01	-7.03841790	FALSE	FALSE
P14316	IRF2	1.495497e-01	4.05315125	1.342599e+00	2.259353e-01	9.151199e-01	-7.03850854	FALSE	FALSE
Q8TEV9	SMCR8	1.258026e-01	4.05333680	8.970202e-01	4.028113e-01	9.501487e-01	-7.03908980	FALSE	FALSE
Q8TDG4	HELQ	-8.720776e-02	4.05514982	-5.669222e-01	5.904578e-01	9.710358e-01	-7.03935076	FALSE	FALSE
O43813	LANCL1	9.897090e-02	4.05737596	2.261058e+00	6.254317e-02	7.975261e-01	-7.03947990	FALSE	FALSE
P28290	ITPRID2	9.608946e-02	4.05764195	9.096862e-01	3.965853e-01	9.462429e-01	-7.03967829	FALSE	FALSE
Q8TD31	CCHCR1	-1.243893e-01	4.04394729	-5.837405e-01	5.797604e-01	9.696072e-01	-7.03968125	FALSE	FALSE
Q8N8K9	KIAA1958	-5.136477e-02	4.04305139	-2.184726e-01	8.339943e-01	9.855328e-01	-7.03996030	FALSE	FALSE
P81274	GPSM2	-1.085830e-01	4.04571125	-5.234094e-01	6.186545e-01	9.734444e-01	-7.04007588	FALSE	FALSE
Q9UBT7	CTNNAL1	1.168567e-01	4.05547529	1.022066e+00	3.445285e-01	9.326905e-01	-7.04013273	FALSE	FALSE
Q9H4G0	EPB41L1	1.201405e-01	4.04939742	6.713249e-01	5.259443e-01	9.665361e-01	-7.04103013	FALSE	FALSE
O43505	B4GAT1	-1.017904e-01	4.05292200	-6.224564e-01	5.555742e-01	9.696072e-01	-7.04197114	FALSE	FALSE
Q9UBL3	ASH2L	5.213150e-02	4.05863652	2.090636e+00	7.949410e-02	8.109356e-01	-7.04230863	FALSE	FALSE
P55789	GFER	1.378392e-01	4.05242349	9.829312e-01	3.620106e-01	9.388574e-01	-7.04271098	FALSE	FALSE
Q8IZC4	RTKN2	1.178784e-01	4.04289222	5.241779e-01	6.181501e-01	9.734444e-01	-7.04328417	FALSE	FALSE
Q8WXE9	STON2	-1.485056e-01	4.03683783	-6.068197e-01	5.652680e-01	9.696072e-01	-7.04335369	FALSE	FALSE
O60239	SH3BP5	3.412886e-02	4.02980222	1.145532e-01	9.123775e-01	9.935540e-01	-7.04392136	FALSE	FALSE
Q96JC1	VPS39	-1.245020e-01	4.05591575	-1.766407e+00	1.255917e-01	8.678178e-01	-7.04554337	FALSE	FALSE
Q9C0I1	MTMR12	9.849763e-02	4.05735387	1.427576e+00	2.012337e-01	9.097697e-01	-7.04567772	FALSE	FALSE
Q4G148	GXYLT1	-1.084154e-01	4.05470281	-7.727642e-01	4.677644e-01	9.600810e-01	-7.04653077	FALSE	FALSE
Q9UBG0	MRC2	-6.293643e-02	4.03902072	-2.560388e-01	8.061094e-01	9.855328e-01	-7.04758789	FALSE	FALSE
Q9BY66	KDM5D	7.421623e-02	4.05643636	4.913565e-01	6.398891e-01	9.742271e-01	-7.04765816	FALSE	FALSE
Q6XQN6	NAPRT	1.312811e-01	4.05399905	1.127850e+00	3.006554e-01	9.267641e-01	-7.04825663	FALSE	FALSE
Q8TAD4	SLC30A5	1.043452e-01	4.05676655	9.967938e-01	3.557395e-01	9.385146e-01	-7.04844286	FALSE	FALSE
O75907	DGAT1	-2.515120e-02	4.02727361	-8.484602e-02	9.350266e-01	9.960833e-01	-7.04885224	FALSE	FALSE
Q9UNS2	COPS3	-5.585850e-02	4.05849778	-2.354408e+00	5.487985e-02	7.862397e-01	-7.04886015	FALSE	FALSE
Q8IY95	TMEM192	1.209968e-01	4.05577524	1.437571e+00	1.984955e-01	9.051375e-01	-7.05065814	FALSE	FALSE
Q9UKE5	TNIK	1.371285e-01	4.01994693	4.452589e-01	6.710842e-01	9.770327e-01	-7.05112902	FALSE	FALSE
P78382	SLC35A1	1.043726e-01	4.05070061	5.925499e-01	5.742028e-01	9.696072e-01	-7.05128818	FALSE	FALSE
O95429	BAG4	2.385035e-01	4.04424641	1.528114e+00	1.752053e-01	8.852215e-01	-7.05163315	FALSE	FALSE
Q8N5Y8	PARP16	1.090252e-01	4.05662146	1.424863e+00	2.019829e-01	9.101591e-01	-7.05220314	FALSE	FALSE
O00764	PDXK	9.742926e-02	4.05739291	1.499857e+00	1.821872e-01	8.896072e-01	-7.05249946	FALSE	FALSE
Q9HC62	SENP2	1.198474e-01	4.05450006	9.794303e-01	3.636080e-01	9.388574e-01	-7.05325190	FALSE	FALSE
O96011	PEX11B	2.097315e-01	4.04719226	1.537409e+00	1.729637e-01	8.830166e-01	-7.05407046	FALSE	FALSE
Q9BSI4	TINF2	-1.331293e-01	4.05083606	-8.431411e-01	4.301130e-01	9.539917e-01	-7.05489135	FALSE	FALSE
Q9NPF5	DMAP1	9.690144e-02	4.05737301	1.535454e+00	1.734329e-01	8.830166e-01	-7.05701561	FALSE	FALSE
O43852	CALU	-4.983145e-02	4.05859024	-2.439274e+00	4.875768e-02	7.647885e-01	-7.05723816	FALSE	FALSE
Q9UJ78	ZMYM5	8.141550e-02	4.00746537	2.292347e-01	8.259769e-01	9.855328e-01	-7.05736877	FALSE	FALSE
A1XBS5	FAM92A	-1.246190e-01	4.03251673	-4.827995e-01	6.456224e-01	9.754692e-01	-7.05738233	FALSE	FALSE
Q16635	TAZ	8.536191e-02	4.02381409	2.752495e-01	7.919652e-01	9.855328e-01	-7.05803596	FALSE	FALSE
A0A1W2PQ72	HSPA14	1.175858e-01	4.05156122	7.289800e-01	4.923168e-01	9.627761e-01	-7.05835166	FALSE	FALSE
Q14764	MVP	-1.117715e-01	4.02009354	-3.512854e-01	7.368707e-01	9.810586e-01	-7.05857300	FALSE	FALSE
Q8N3J3	C17orf53	-1.381672e-01	4.04869920	-8.029312e-01	4.513500e-01	9.573263e-01	-7.05985037	FALSE	FALSE
Q9NZJ5	EIF2AK3	1.266186e-01	4.04784941	6.713879e-01	5.259068e-01	9.665361e-01	-7.06013747	FALSE	FALSE
O95803	NDST3	1.005503e-01	4.05696863	9.331399e-01	3.852495e-01	9.436574e-01	-7.06032079	FALSE	FALSE
Q86U90	YRDC	-9.828185e-02	4.05726245	-1.788159e+00	1.218062e-01	8.634982e-01	-7.06043557	FALSE	FALSE
Q53EZ4	CEP55	8.833868e-02	4.05772107	1.660698e+00	1.456707e-01	8.715178e-01	-7.06105305	FALSE	FALSE
Q9NYK6	EURL	-1.725915e-01	4.03622150	-7.418859e-01	4.849906e-01	9.627761e-01	-7.06110077	FALSE	FALSE
Q8N6N7	ACBD7	-1.753086e-01	4.04938810	-1.265184e+00	2.507599e-01	9.151199e-01	-7.06258755	FALSE	FALSE
Q68CQ7	GLT8D1	-1.477395e-01	4.05248824	-1.166149e+00	2.859585e-01	9.249117e-01	-7.06285321	FALSE	FALSE
Q6ZU35	CRACD	1.771070e-01	4.03700494	7.685295e-01	4.701015e-01	9.600810e-01	-7.06301476	FALSE	FALSE
Q5TCQ9	MAGI3	9.884047e-02	4.05664771	8.343499e-01	4.346932e-01	9.545992e-01	-7.06350489	FALSE	FALSE
Q9BRJ6	C7orf50	-1.531582e-01	4.05295457	-1.409455e+00	2.062864e-01	9.151199e-01	-7.06418147	FALSE	FALSE
Q9NUQ6	SPATS2L	-4.843053e-02	4.04767018	-2.281949e-01	8.267505e-01	9.855328e-01	-7.06476169	FALSE	FALSE
O95685	PPP1R3D	1.321738e-01	4.02446517	4.485123e-01	6.688581e-01	9.770327e-01	-7.06501599	FALSE	FALSE
Q68DQ2	CRYBG3	1.448225e-01	4.03786840	6.093181e-01	5.637123e-01	9.696072e-01	-7.06519282	FALSE	FALSE
Q8IWU2	LMTK2	1.209586e-01	4.05508074	1.146945e+00	2.932505e-01	9.249117e-01	-7.06546616	FALSE	FALSE
Q9Y4A0	JRKL	-2.816304e-02	4.05755711	-1.771463e-01	8.649743e-01	9.894075e-01	-7.06573263	FALSE	FALSE
Q9H7U1	CCSER2	9.375821e-02	4.05222511	5.508682e-01	6.007746e-01	9.718683e-01	-7.06717300	FALSE	FALSE
P50336	PPOX	1.002992e-01	4.05722390	1.361783e+00	2.201320e-01	9.151199e-01	-7.06737195	FALSE	FALSE
Q8TAF3	WDR48	7.992455e-02	4.05797869	1.851665e+00	1.113810e-01	8.491759e-01	-7.06768836	FALSE	FALSE
Q8IZA0	KIAA0319L	-9.068862e-02	4.05720570	-7.468862e-01	4.821720e-01	9.627761e-01	-7.06792807	FALSE	FALSE
P35226	BMI1	-1.007925e-01	4.05711184	-1.542156e+00	1.718291e-01	8.830166e-01	-7.06799153	FALSE	FALSE
Q6ICC9	RTL6	2.005801e-01	4.02866629	7.204279e-01	4.972124e-01	9.627761e-01	-7.06900735	FALSE	FALSE
Q7LGA3	HS2ST1	9.313108e-02	4.05747718	1.745772e+00	1.292886e-01	8.678772e-01	-7.06946858	FALSE	FALSE
Q9H2D6	TRIOBP	2.209064e-01	4.03838890	1.061308e+00	3.276826e-01	9.297901e-01	-7.07058417	FALSE	FALSE
Q9H0N5	PCBD2	-3.637787e-01	4.00770869	-1.263036e+00	2.514815e-01	9.151199e-01	-7.07116150	FALSE	FALSE
P62854	RPS26	2.110833e-01	4.05269991	2.743091e+00	3.210313e-02	7.170356e-01	-7.07133569	FALSE	FALSE
Q8TB61	SLC35B2	-1.799899e-01	4.05104780	-1.558349e+00	1.680114e-01	8.817773e-01	-7.07222005	FALSE	FALSE
Q9NQW6	ANLN	9.916163e-02	4.05732888	1.120678e+00	3.034764e-01	9.277447e-01	-7.07277741	FALSE	FALSE
Q6ULP2	AFTPH	1.018410e-01	4.05706695	1.344690e+00	2.252962e-01	9.151199e-01	-7.07451878	FALSE	FALSE
Q9GZN7	ROGDI	-1.239526e-01	4.05198900	-8.174457e-01	4.435993e-01	9.572696e-01	-7.07463830	FALSE	FALSE
O15056	SYNJ2	9.518017e-02	4.05764437	1.186867e+00	2.782644e-01	9.239408e-01	-7.07535443	FALSE	FALSE
Q12766	HMGXB3	-7.346813e-02	4.05367982	-4.369123e-01	6.768119e-01	9.770327e-01	-7.07547367	FALSE	FALSE
Q96SU4	OSBPL9	-1.263282e-01	4.05576812	-1.762846e+00	1.262224e-01	8.678178e-01	-7.07572819	FALSE	FALSE
Q9BWS9	CHID1	1.237604e-01	4.05587119	1.669883e+00	1.438102e-01	8.715178e-01	-7.07657027	FALSE	FALSE
Q6AZZ1	TRIM68	-1.082876e-01	4.05323254	-7.267801e-01	4.935731e-01	9.627761e-01	-7.07753237	FALSE	FALSE
Q7Z3B3	KANSL1	1.055643e-01	4.05685049	1.632784e+00	1.514668e-01	8.715178e-01	-7.08046139	FALSE	FALSE
Q96IK1	BOD1	8.838273e-02	4.05766457	7.727133e-01	4.677925e-01	9.600810e-01	-7.08057041	FALSE	FALSE
Q7Z5U6	WDR53	1.332708e-01	4.04195855	6.147603e-01	5.603326e-01	9.696072e-01	-7.08064092	FALSE	FALSE
Q9NRG4	SMYD2	1.435091e-01	4.05343624	1.355285e+00	2.220827e-01	9.151199e-01	-7.08125112	FALSE	FALSE
O94886	TMEM63A	1.604775e-01	4.04723261	9.308018e-01	3.863683e-01	9.436574e-01	-7.08145859	FALSE	FALSE
Q8IYR2	SMYD4	1.035653e-01	4.05685035	1.109575e+00	3.078878e-01	9.297901e-01	-7.08215141	FALSE	FALSE
Q9HC56	PCDH9	-8.450691e-02	4.00008888	-2.160405e-01	8.358092e-01	9.855328e-01	-7.08242016	FALSE	FALSE
O00311	CDC7	9.563364e-02	4.05754690	1.068690e+00	3.245894e-01	9.297901e-01	-7.08261825	FALSE	FALSE
Q8WVS4	WDR60	1.021373e-01	4.05452640	7.145693e-01	5.005848e-01	9.627761e-01	-7.08355719	FALSE	FALSE
Q8IU60	DCP2	-2.070505e-01	4.04511490	-1.274621e+00	2.476105e-01	9.151199e-01	-7.08381278	FALSE	FALSE
Q96FZ2	HMCES	8.979335e-02	4.05761903	1.716630e+00	1.346895e-01	8.687399e-01	-7.08390687	FALSE	FALSE
Q6QNY0	BLOC1S3	-1.589724e-01	4.04992016	-1.098595e+00	3.123018e-01	9.297901e-01	-7.08487407	FALSE	FALSE
Q9UEG4	ZNF629	1.663092e-01	4.03971791	7.685753e-01	4.700762e-01	9.600810e-01	-7.08553179	FALSE	FALSE
P27540	ARNT	1.577555e-01	4.05155960	1.257984e+00	2.531859e-01	9.151199e-01	-7.08648807	FALSE	FALSE
Q9NXN4	GDAP2	1.266265e-01	4.05439699	1.100869e+00	3.113836e-01	9.297901e-01	-7.08666320	FALSE	FALSE
Q96BT3	CENPT	-1.179284e-01	4.05561564	-1.198220e+00	2.741232e-01	9.231314e-01	-7.08685332	FALSE	FALSE
Q9H9Q4	NHEJ1	2.050500e-01	4.04693966	1.394985e+00	2.104034e-01	9.151199e-01	-7.08763186	FALSE	FALSE
Q15398	DLGAP5	8.370998e-02	4.05795173	1.570496e+00	1.651999e-01	8.779270e-01	-7.08798963	FALSE	FALSE
Q5T5U3	ARHGAP21	-9.777789e-02	4.05671985	-8.578198e-01	4.225438e-01	9.517632e-01	-7.08804107	FALSE	FALSE
P01130	LDLR	1.081348e-01	4.05670448	1.546625e+00	1.707676e-01	8.830166e-01	-7.08816103	FALSE	FALSE
Q96QV1	HHIP	-2.522259e-02	4.03629321	-9.799681e-02	9.249908e-01	9.953401e-01	-7.08843599	FALSE	FALSE
Q5JUR7	TEX30	8.132588e-02	4.05801777	1.622093e+00	1.537444e-01	8.715178e-01	-7.08878635	FALSE	FALSE
Q9H040	SPRTN	-5.304524e-02	4.04319834	-2.279757e-01	8.269137e-01	9.855328e-01	-7.08893876	FALSE	FALSE
Q9Y5B6	PAXBP1	1.008879e-01	4.05712019	1.733863e+00	1.314699e-01	8.687399e-01	-7.08895487	FALSE	FALSE
Q7L592	NDUFAF7	-1.165446e-01	4.05589856	-1.285072e+00	2.441631e-01	9.151199e-01	-7.08896366	FALSE	FALSE
Q02833	RASSF7	-1.006311e-01	4.05676076	-9.580987e-01	3.734604e-01	9.404570e-01	-7.08925136	FALSE	FALSE
Q9Y666	SLC12A7	-2.183072e-01	4.03962958	-1.143115e+00	2.947234e-01	9.249117e-01	-7.08945939	FALSE	FALSE
Q9ULD0	OGDHL	1.637844e-01	4.05001074	1.126462e+00	3.011997e-01	9.267641e-01	-7.09067134	FALSE	FALSE
Q96BW1	UPRT	8.756801e-02	4.05785535	1.458310e+00	1.929220e-01	8.984969e-01	-7.09125049	FALSE	FALSE
Q96BY7	ATG2B	1.003652e-01	4.05712562	1.194449e+00	2.754929e-01	9.232857e-01	-7.09126883	FALSE	FALSE
Q8TAP6	CEP76	-1.189538e-01	4.05539787	-1.175362e+00	2.825150e-01	9.249117e-01	-7.09404353	FALSE	FALSE
Q9UHQ4	BCAP29	-1.393584e-01	4.03402868	-5.442905e-01	6.050310e-01	9.723824e-01	-7.09437449	FALSE	FALSE
Q9UMX1	SUFU	-1.916149e-01	4.03889774	-9.006279e-01	4.010305e-01	9.484707e-01	-7.09453768	FALSE	FALSE
Q3MIT2	PUS10	-1.057483e-01	4.05599089	-9.338930e-01	3.848896e-01	9.436574e-01	-7.09476775	FALSE	FALSE
Q13418	ILK	9.053388e-02	4.05757982	1.994405e+00	9.105783e-02	8.285782e-01	-7.09511595	FALSE	FALSE
Q9Y3E0	GOLT1B	1.324100e-01	4.04414076	6.410402e-01	5.441867e-01	9.695626e-01	-7.09568843	FALSE	FALSE
Q9HBR0	SLC38A10	-1.344249e-01	4.04332997	-6.497396e-01	5.389063e-01	9.675402e-01	-7.09598548	FALSE	FALSE
Q9NYP9	MIS18A	1.404725e-01	4.05457935	1.693481e+00	1.391343e-01	8.715178e-01	-7.09614110	FALSE	FALSE
Q00266	MAT1A	-2.370976e-01	4.01433103	-8.103207e-01	4.473921e-01	9.572696e-01	-7.09675462	FALSE	FALSE
Q8N0Z3	SPICE1	1.017360e-01	4.05407291	6.942542e-01	5.123961e-01	9.664641e-01	-7.09675744	FALSE	FALSE
Q4KMQ1	TPRN	1.578556e-01	4.04531270	8.414333e-01	4.310000e-01	9.539917e-01	-7.09799603	FALSE	FALSE
P49069	CAMLG	1.955835e-01	4.04517214	1.159511e+00	2.884614e-01	9.249117e-01	-7.09819831	FALSE	FALSE
P17050	NAGA	1.203891e-01	4.05544070	1.296525e+00	2.404340e-01	9.151199e-01	-7.09962100	FALSE	FALSE
Q9H3L0	MMADHC	1.669945e-01	4.04986903	1.208323e+00	2.704826e-01	9.222372e-01	-7.09979077	FALSE	FALSE
Q15072	ZNF146	7.199678e-02	4.05326054	4.253846e-01	6.847612e-01	9.770327e-01	-7.10035008	FALSE	FALSE
Q6R327	RICTOR	1.176732e-01	4.05574031	1.283511e+00	2.446755e-01	9.151199e-01	-7.10043403	FALSE	FALSE
Q8TF71	SLC16A10	-1.043352e-01	4.04985311	-5.911790e-01	5.750656e-01	9.696072e-01	-7.10083086	FALSE	FALSE
Q9Y5A9	YTHDF2	-8.015364e-02	4.05793650	-2.166742e+00	7.140964e-02	8.043469e-01	-7.10089901	FALSE	FALSE
Q8N0Z8	PUSL1	-1.155781e-01	4.04393116	-5.464078e-01	6.036590e-01	9.723824e-01	-7.10113784	FALSE	FALSE
Q9UK97	FBXO9	1.093392e-01	4.05570556	9.834120e-01	3.617917e-01	9.388574e-01	-7.10143560	FALSE	FALSE
Q9Y2X9	ZNF281	1.269512e-01	4.05483067	1.260012e+00	2.525006e-01	9.151199e-01	-7.10233826	FALSE	FALSE
O75061	DNAJC6	-1.215617e-01	4.04241808	-5.668580e-01	5.904989e-01	9.710358e-01	-7.10264914	FALSE	FALSE
Q6PK18	OGFOD3	-1.015702e-01	4.05522495	-7.789813e-01	4.643479e-01	9.594031e-01	-7.10311947	FALSE	FALSE
Q96L73	NSD1	1.089245e-01	4.05540158	9.203930e-01	3.913794e-01	9.437557e-01	-7.10406065	FALSE	FALSE
Q96B45	BORCS7	1.555412e-01	4.05258744	1.367847e+00	2.183256e-01	9.151199e-01	-7.10409948	FALSE	FALSE
O43566	RGS14	9.124284e-02	4.05770025	1.339792e+00	2.267961e-01	9.151199e-01	-7.10512354	FALSE	FALSE
Q9BU64	CENPO	-1.105381e-01	4.05634572	-1.405690e+00	2.073504e-01	9.151199e-01	-7.10521356	FALSE	FALSE
Q9UHQ9	CYB5R1	-8.156619e-02	4.05816839	-1.412941e+00	2.053055e-01	9.139442e-01	-7.10750720	FALSE	FALSE
Q6IN84	MRM1	1.005942e-01	4.05706483	1.407301e+00	2.068945e-01	9.151199e-01	-7.10786417	FALSE	FALSE
O43293	DAPK3	-1.316885e-01	4.04816800	-7.654679e-01	4.717962e-01	9.600810e-01	-7.10790297	FALSE	FALSE
Q8IYJ3	SYTL1	3.792441e-02	4.05126075	1.998717e-01	8.479022e-01	9.859725e-01	-7.10791761	FALSE	FALSE
Q03393	PTS	-2.077298e-01	4.03118415	-8.280637e-01	4.379899e-01	9.548361e-01	-7.10843563	FALSE	FALSE
Q9UEE5	STK17A	-1.334820e-01	4.05454502	-1.353150e+00	2.227267e-01	9.151199e-01	-7.10855969	FALSE	FALSE
Q8IXI2	RHOT1	1.339069e-01	4.05529823	1.772689e+00	1.244869e-01	8.678178e-01	-7.10900535	FALSE	FALSE
O15360	FANCA	-1.124759e-01	4.04991556	-6.548481e-01	5.358206e-01	9.672322e-01	-7.10926489	FALSE	FALSE
Q9NQC8	IFT46	-9.716178e-02	4.05716081	-1.016238e+00	3.470887e-01	9.338625e-01	-7.10993121	FALSE	FALSE
Q9HD23	MRS2	1.036966e-01	4.05552766	8.470194e-01	4.281035e-01	9.535266e-01	-7.11087379	FALSE	FALSE
Q8TE82	SH3TC1	-9.801035e-02	4.05689602	-9.500658e-01	3.772239e-01	9.419123e-01	-7.11109518	FALSE	FALSE
Q9Y5W9	SNX11	9.480537e-02	4.05737522	1.546385e+00	1.708243e-01	8.830166e-01	-7.11257223	FALSE	FALSE
P35789	ZNF93	-3.384850e-02	4.04929265	-1.666732e-01	8.728694e-01	9.894075e-01	-7.11271059	FALSE	FALSE
Q49AN0	CRY2	-1.763872e-02	4.04369984	-7.632666e-02	9.415351e-01	9.966051e-01	-7.11289049	FALSE	FALSE
Q9UIC8	LCMT1	7.721514e-02	4.05808821	1.705513e+00	1.368066e-01	8.715178e-01	-7.11303194	FALSE	FALSE
Q969Q5	RAB24	-7.412269e-02	4.05780482	-5.890099e-01	5.764323e-01	9.696072e-01	-7.11332689	FALSE	FALSE
Q9UDY8	MALT1	9.320679e-02	4.05760278	1.074267e+00	3.222684e-01	9.297901e-01	-7.11505877	FALSE	FALSE
Q9UMW8	USP18	9.330044e-02	4.05320418	5.939594e-01	5.733166e-01	9.696072e-01	-7.11515330	FALSE	FALSE
Q99417	MYCBP	2.447038e-01	4.04259971	1.470425e+00	1.897331e-01	8.974695e-01	-7.11617494	FALSE	FALSE
Q9BWM7	SFXN3	-2.412108e-01	4.04607517	-1.847038e+00	1.121101e-01	8.491759e-01	-7.11637713	FALSE	FALSE
Q9NY12	GAR1	6.779003e-02	4.05824733	2.068362e+00	8.203161e-02	8.209949e-01	-7.11686617	FALSE	FALSE
O75844	ZMPSTE24	-1.156469e-01	4.05618302	-1.603318e+00	1.578230e-01	8.730652e-01	-7.11710629	FALSE	FALSE
Q96BD5	PHF21A	1.226172e-01	4.05070663	7.657464e-01	4.716418e-01	9.600810e-01	-7.11763870	FALSE	FALSE
Q53H80	AKIRIN2	7.837582e-02	4.04389488	3.568189e-01	7.329219e-01	9.810586e-01	-7.11785109	FALSE	FALSE
Q3SYG4	BBS9	-2.682387e-03	4.04887006	-1.309721e-02	9.899568e-01	9.995188e-01	-7.11864122	FALSE	FALSE
Q9H2G9	BLZF1	1.034069e-01	4.03424536	4.002960e-01	7.022130e-01	9.790338e-01	-7.11941787	FALSE	FALSE
Q86V20	SHLD2	-2.640227e-02	4.05392816	-1.507769e-01	8.848828e-01	9.924874e-01	-7.11965944	FALSE	FALSE
Q02952	AKAP12	-9.159985e-02	4.05538399	-6.728707e-01	5.250238e-01	9.665361e-01	-7.12043392	FALSE	FALSE
O95183	VAMP5	2.360289e-01	4.03915862	1.178475e+00	2.813596e-01	9.249117e-01	-7.12088053	FALSE	FALSE
P54652	HSPA2	-1.238407e-01	4.05095657	-7.804226e-01	4.635584e-01	9.594031e-01	-7.12146391	FALSE	FALSE
Q9H7F0	ATP13A3	-1.345307e-01	4.05136505	-9.328206e-01	3.854021e-01	9.436574e-01	-7.12176320	FALSE	FALSE
Q9H6S1	AZI2	-1.155456e-01	4.05210459	-7.549957e-01	4.776247e-01	9.620174e-01	-7.12211423	FALSE	FALSE
Q9NX61	TMEM161A	-1.159656e-01	4.04758715	-6.202490e-01	5.569364e-01	9.696072e-01	-7.12223996	FALSE	FALSE
P51157	RAB28	-1.125095e-01	4.05599366	-1.234752e+00	2.611543e-01	9.212766e-01	-7.12269677	FALSE	FALSE
Q96KC8	DNAJC1	-1.423491e-01	4.04827002	-8.544801e-01	4.242573e-01	9.535266e-01	-7.12500768	FALSE	FALSE
Q9P275	USP36	-8.569040e-02	4.05782638	-1.523363e+00	1.763615e-01	8.852215e-01	-7.12524190	FALSE	FALSE
O15234	CASC3	1.300442e-01	4.05486616	1.390559e+00	2.116774e-01	9.151199e-01	-7.12659532	FALSE	FALSE
Q5D1E8	ZC3H12A	8.655052e-02	4.05366462	5.566530e-01	5.970453e-01	9.718683e-01	-7.12717852	FALSE	FALSE
Q9Y3C7	MED31	1.602949e-01	4.03490671	6.706633e-01	5.263386e-01	9.665361e-01	-7.12796600	FALSE	FALSE
Q9NWW6	NMRK1	-9.642680e-02	4.05711099	-9.897074e-01	3.589344e-01	9.388574e-01	-7.12826966	FALSE	FALSE
Q96N21	TEPSIN	-1.037530e-01	4.05450313	-7.752842e-01	4.663775e-01	9.600810e-01	-7.12893996	FALSE	FALSE
Q9UBW5	BIN2	1.368196e-01	4.05469486	1.594291e+00	1.598203e-01	8.730652e-01	-7.12992996	FALSE	FALSE
Q70UQ0	IKBIP	8.988546e-02	4.05607025	7.004120e-01	5.087968e-01	9.637730e-01	-7.13004647	FALSE	FALSE
Q99470	SDF2	4.766573e-02	4.05227534	2.632366e-01	8.008003e-01	9.855328e-01	-7.13016750	FALSE	FALSE
O14735	CDIPT	-1.512907e-01	4.05192123	-1.240859e+00	2.590391e-01	9.212766e-01	-7.13022374	FALSE	FALSE
Q9BRQ3	NUDT22	-9.942421e-02	4.05470565	-7.321390e-01	4.905167e-01	9.627761e-01	-7.13033837	FALSE	FALSE
Q99519	NEU1	-1.196885e-01	4.05201832	-8.149323e-01	4.449346e-01	9.572696e-01	-7.13035678	FALSE	FALSE
Q96TA1	NIBAN2	-4.779752e-02	4.05685453	-3.209539e-01	7.586676e-01	9.855328e-01	-7.13052503	FALSE	FALSE
Q8IVP5	FUNDC1	1.845204e-01	4.04561516	1.125801e+00	3.014592e-01	9.267641e-01	-7.13116982	FALSE	FALSE
O60291	MGRN1	-8.461312e-02	4.03355715	-3.143875e-01	7.634191e-01	9.855328e-01	-7.13123861	FALSE	FALSE
Q8NBJ5	COLGALT1	9.554617e-02	4.05731876	1.741741e+00	1.300229e-01	8.686971e-01	-7.13128880	FALSE	FALSE
O43303	CCP110	9.599864e-02	4.05721035	1.066606e+00	3.254600e-01	9.297901e-01	-7.13196636	FALSE	FALSE
P34913	EPHX2	-9.946839e-02	4.05610714	-8.637221e-01	4.195278e-01	9.506677e-01	-7.13255482	FALSE	FALSE
Q92698	RAD54L	-9.879851e-02	4.05672921	-9.717505e-01	3.671314e-01	9.388574e-01	-7.13266376	FALSE	FALSE
Q9BVV6	KIAA0586	1.407582e-01	4.04601931	7.392112e-01	4.865028e-01	9.627761e-01	-7.13356697	FALSE	FALSE
O00625	PIR	-2.059191e-01	4.03601856	-9.379967e-01	3.829333e-01	9.428008e-01	-7.13402710	FALSE	FALSE
Q9H0F6	SHARPIN	-1.362083e-01	4.05386465	-1.260077e+00	2.524786e-01	9.151199e-01	-7.13417524	FALSE	FALSE
Q9Y5Y0	FLVCR1	-1.241737e-01	4.01768456	-3.826076e-01	7.146374e-01	9.800509e-01	-7.13520109	FALSE	FALSE
Q6DN90	IQSEC1	8.223177e-02	4.05760550	7.194589e-01	4.977691e-01	9.627761e-01	-7.13526160	FALSE	FALSE
Q8N2G8	GHDC	1.129484e-01	4.05189306	7.319663e-01	4.906150e-01	9.627761e-01	-7.13530409	FALSE	FALSE
O14618	CCS	2.329073e-01	4.04424456	1.519865e+00	1.772174e-01	8.852215e-01	-7.13614040	FALSE	FALSE
O15042	U2SURP	4.368270e-02	4.05870706	2.207823e+00	6.739923e-02	7.988977e-01	-7.13645624	FALSE	FALSE
Q9H8X2	IPPK	-1.074616e-01	4.03704103	-4.330181e-01	6.794923e-01	9.770327e-01	-7.13769636	FALSE	FALSE
Q86V87	FAM160B2	1.527058e-01	4.03873754	6.726291e-01	5.251676e-01	9.665361e-01	-7.13801558	FALSE	FALSE
Q8IY92	SLX4	7.706329e-02	4.04663009	3.784395e-01	7.175791e-01	9.801435e-01	-7.13818069	FALSE	FALSE
Q13127	REST	1.230967e-01	4.05192326	8.456515e-01	4.288115e-01	9.537226e-01	-7.13947828	FALSE	FALSE
Q567U6	CCDC93	1.082420e-01	4.05645591	1.359849e+00	2.207109e-01	9.151199e-01	-7.14018359	FALSE	FALSE
Q86YC2	PALB2	-2.001960e-02	4.03957080	-8.176460e-02	9.373801e-01	9.965441e-01	-7.14027796	FALSE	FALSE
Q14469	HES1	-8.498069e-02	4.05572130	-6.254651e-01	5.537207e-01	9.696072e-01	-7.14029326	FALSE	FALSE
Q96AV8	E2F7	4.954529e-02	4.04625656	2.344844e-01	8.220742e-01	9.855328e-01	-7.14114769	FALSE	FALSE
Q7L622	G2E3	-8.923393e-03	3.99471219	-2.199205e-02	9.831371e-01	9.984716e-01	-7.14179573	FALSE	FALSE
P13994	CCDC130	9.061594e-02	4.05767959	1.111778e+00	3.070084e-01	9.297901e-01	-7.14204915	FALSE	FALSE
O00584	RNASET2	1.147181e-01	4.04508216	5.664115e-01	5.907844e-01	9.710940e-01	-7.14205011	FALSE	FALSE
Q9Y6I3	EPN1	9.451626e-02	4.05733240	1.503513e+00	1.812697e-01	8.893938e-01	-7.14267741	FALSE	FALSE
Q8IUW5	RELL1	1.920662e-01	4.03764028	9.016264e-01	4.005387e-01	9.481021e-01	-7.14297033	FALSE	FALSE
Q96CS4	ZNF689	4.457051e-02	4.05458027	2.697260e-01	7.960235e-01	9.855328e-01	-7.14325262	FALSE	FALSE
Q8TAP9	MPLKIP	1.199731e-01	4.05545256	1.358336e+00	2.211646e-01	9.151199e-01	-7.14349346	FALSE	FALSE
O43516	WIPF1	-1.180856e-01	4.05661608	-2.243846e+00	6.407261e-02	7.975261e-01	-7.14406346	FALSE	FALSE
Q14159	SPIDR	-1.829530e-02	4.05396528	-1.056319e-01	9.191709e-01	9.953401e-01	-7.14478172	FALSE	FALSE
P50219	MNX1	7.527252e-02	4.03751734	3.076072e-01	7.683372e-01	9.855328e-01	-7.14495815	FALSE	FALSE
Q96EK4	THAP11	1.310404e-01	4.05438312	1.254013e+00	2.545329e-01	9.180039e-01	-7.14585686	FALSE	FALSE
Q86T65	DAAM2	7.297137e-03	4.05719833	4.765870e-02	9.634692e-01	9.971630e-01	-7.14592059	FALSE	FALSE
P47736	RAP1GAP	9.143474e-02	4.04334824	4.219380e-01	6.871466e-01	9.770327e-01	-7.14632958	FALSE	FALSE
Q8NCN2	ZBTB34	5.291704e-02	3.99684946	1.361864e-01	8.959389e-01	9.931247e-01	-7.14708177	FALSE	FALSE
Q9Y592	CEP83	4.728736e-02	4.05119831	2.555028e-01	8.065052e-01	9.855328e-01	-7.14767948	FALSE	FALSE
Q6IBW4	NCAPH2	1.057055e-01	4.05670043	1.489549e+00	1.847978e-01	8.932678e-01	-7.14779113	FALSE	FALSE
Q17RS7	GEN1	-1.158558e-01	4.05542459	-1.157526e+00	2.892137e-01	9.249117e-01	-7.14796829	FALSE	FALSE
P17535	JUND	1.189517e-01	4.05237010	8.325185e-01	4.356518e-01	9.548361e-01	-7.14806726	FALSE	FALSE
Q9NQY0	BIN3	1.288358e-01	4.05097282	8.502714e-01	4.264239e-01	9.535266e-01	-7.14853027	FALSE	FALSE
Q5THK1	PRR14L	8.097412e-02	4.05646979	6.250535e-01	5.539740e-01	9.696072e-01	-7.14898721	FALSE	FALSE
O15541	RNF113A	1.258141e-01	4.05548715	1.593144e+00	1.600758e-01	8.730652e-01	-7.14935469	FALSE	FALSE
O14734	ACOT8	7.546310e-02	4.05814800	1.635540e+00	1.508850e-01	8.715178e-01	-7.14945614	FALSE	FALSE
O00142	TK2	7.593079e-02	4.01468161	2.274129e-01	8.273325e-01	9.855328e-01	-7.14946661	FALSE	FALSE
Q6P4E1	CASC4	1.143176e-01	4.05562223	1.194585e+00	2.754434e-01	9.232857e-01	-7.15039521	FALSE	FALSE
Q9H7P6	MVB12B	6.619873e-02	4.05070111	3.643522e-01	7.275603e-01	9.808056e-01	-7.15063898	FALSE	FALSE
P42695	NCAPD3	-6.767086e-02	4.05829392	-1.853278e+00	1.111280e-01	8.491759e-01	-7.15075739	FALSE	FALSE
Q9NYV4	CDK12	-7.381650e-02	4.05834977	-1.480685e+00	1.870705e-01	8.956730e-01	-7.15113583	FALSE	FALSE
Q13438	OS9	1.127319e-01	4.05618593	1.440541e+00	1.976884e-01	9.051375e-01	-7.15176752	FALSE	FALSE
Q14592	ZNF460	-8.175914e-02	4.05534185	-5.795618e-01	5.824076e-01	9.696521e-01	-7.15184880	FALSE	FALSE
P51571	SSR4	8.747378e-02	4.05763579	1.895299e+00	1.047320e-01	8.303053e-01	-7.15212630	FALSE	FALSE
P62070	RRAS2	1.507480e-01	4.05129711	1.154082e+00	2.905226e-01	9.249117e-01	-7.15239256	FALSE	FALSE
Q6TCH7	PAQR3	-1.582787e-01	4.04559118	-8.819333e-01	4.103227e-01	9.501487e-01	-7.15382901	FALSE	FALSE
Q9H3R0	KDM4C	-1.160138e-01	4.05202241	-7.705966e-01	4.689597e-01	9.600810e-01	-7.15403115	FALSE	FALSE
P50613	CDK7	-1.499486e-01	4.05278071	-1.357554e+00	2.213995e-01	9.151199e-01	-7.15494857	FALSE	FALSE
Q6PII3	CCDC174	-1.202291e-01	4.05480222	-1.138064e+00	2.966753e-01	9.267641e-01	-7.15591160	FALSE	FALSE
Q68CZ1	RPGRIP1L	8.295531e-02	4.05623481	6.401519e-01	5.447277e-01	9.695626e-01	-7.15617382	FALSE	FALSE
Q7Z6J8	UBE3D	-1.418144e-01	4.00323960	-3.815234e-01	7.154021e-01	9.801435e-01	-7.15635434	FALSE	FALSE
Q9NUA8	ZBTB40	-1.005279e-01	4.05057652	-5.938436e-01	5.733894e-01	9.696072e-01	-7.15670014	FALSE	FALSE
O75064	DENND4B	-8.685481e-02	4.05310679	-5.539735e-01	5.987711e-01	9.718683e-01	-7.15677381	FALSE	FALSE
Q92845	KIFAP3	8.474373e-02	4.05799996	9.213450e-01	3.909190e-01	9.437557e-01	-7.15686439	FALSE	FALSE
O95297	MPZL1	-1.286894e-01	4.05478959	-1.408588e+00	2.065309e-01	9.151199e-01	-7.15705514	FALSE	FALSE
Q15973	ZNF124	1.282485e-01	4.04119150	5.839114e-01	5.796523e-01	9.696072e-01	-7.15863750	FALSE	FALSE
Q9H825	METTL8	-7.183318e-02	4.03978169	-3.024403e-01	7.720928e-01	9.855328e-01	-7.15898088	FALSE	FALSE
P54710	FXYD2	-1.102496e-01	4.05673260	-1.978901e+00	9.307312e-02	8.285782e-01	-7.16014191	FALSE	FALSE
Q8IZD4	DCP1B	9.427438e-02	4.05731983	1.210721e+00	2.696245e-01	9.222372e-01	-7.16046970	FALSE	FALSE
P48454	PPP3CC	2.289868e-01	4.03519821	1.073213e+00	3.227059e-01	9.297901e-01	-7.16057838	FALSE	FALSE
Q15042	RAB3GAP1	-6.055984e-02	4.05846243	-1.900750e+00	1.039294e-01	8.302132e-01	-7.16062610	FALSE	FALSE
Q96GE4	CEP95	9.730986e-02	4.05475417	7.266675e-01	4.936374e-01	9.627761e-01	-7.16099674	FALSE	FALSE
Q9H4D5	NXF3	-6.828470e-02	4.01988144	-2.212529e-01	8.319210e-01	9.855328e-01	-7.16146798	FALSE	FALSE
Q9UBZ9	REV1	-5.100397e-02	4.04835673	-2.550005e-01	8.068762e-01	9.855328e-01	-7.16178116	FALSE	FALSE
Q6NUQ1	RINT1	1.036586e-01	4.05670437	1.431741e+00	2.000886e-01	9.079039e-01	-7.16230322	FALSE	FALSE
P61158	ACTR3	6.256085e-02	4.05835437	2.632443e+00	3.733880e-02	7.382069e-01	-7.16353949	FALSE	FALSE
Q00987	MDM2	-5.823405e-02	4.01324451	-1.689457e-01	8.711549e-01	9.894075e-01	-7.16424897	FALSE	FALSE
P15498	VAV1	7.645293e-02	4.05799441	1.929762e+00	9.975939e-02	8.302132e-01	-7.16427501	FALSE	FALSE
Q8WV44	TRIM41	-9.224985e-02	4.05743528	-1.159222e+00	2.885711e-01	9.249117e-01	-7.16442319	FALSE	FALSE
O95568	METTL18	-1.574289e-01	4.04406018	-8.190432e-01	4.427521e-01	9.572696e-01	-7.16614576	FALSE	FALSE
Q9H9J4	USP42	-1.776071e-01	4.03761502	-8.324651e-01	4.356798e-01	9.548361e-01	-7.16621986	FALSE	FALSE
Q9C0D5	TANC1	1.129829e-01	4.05491381	9.982416e-01	3.550896e-01	9.385146e-01	-7.16659297	FALSE	FALSE
Q9NPB8	GPCPD1	-1.222241e-01	4.05503085	-1.232165e+00	2.620551e-01	9.214929e-01	-7.16690992	FALSE	FALSE
B7ZAQ6	GPR89A	-1.233798e-01	4.05436996	-1.138795e+00	2.963921e-01	9.267641e-01	-7.16698950	FALSE	FALSE
Q96SY0	INTS14	-8.947525e-02	4.05763996	-1.225392e+00	2.644258e-01	9.214929e-01	-7.16811569	FALSE	FALSE
Q9H079	KATNBL1	1.389433e-02	4.04885220	6.974957e-02	9.465631e-01	9.966051e-01	-7.16915368	FALSE	FALSE
Q13136	PPFIA1	6.758872e-02	4.05844079	1.597292e+00	1.591536e-01	8.730652e-01	-7.17128113	FALSE	FALSE
P55008	AIF1	2.297389e-01	4.03258003	9.752379e-01	3.655281e-01	9.388574e-01	-7.17128264	FALSE	FALSE
Q14966	ZNF638	8.224949e-02	4.05788786	1.539185e+00	1.725384e-01	8.830166e-01	-7.17143479	FALSE	FALSE
Q9UKJ3	GPATCH8	-7.705954e-02	4.05817633	-1.474475e+00	1.886780e-01	8.965958e-01	-7.17177506	FALSE	FALSE
Q86VX9	MON1A	-2.947453e-02	4.05090680	-1.572852e-01	8.799601e-01	9.911775e-01	-7.17251463	FALSE	FALSE
Q86X53	ERICH1	1.376089e-01	4.05068728	9.243956e-01	3.894466e-01	9.437557e-01	-7.17383990	FALSE	FALSE
Q5T6F0	DCAF12	1.543096e-01	4.03888297	7.064011e-01	5.053120e-01	9.630776e-01	-7.17417361	FALSE	FALSE
Q6UXB8	PI16	1.287564e-02	3.96500407	2.723641e-02	9.791169e-01	9.983361e-01	-7.17420052	FALSE	FALSE
O60880	SH2D1A	-1.146252e-01	4.05672956	-2.246632e+00	6.382252e-02	7.975261e-01	-7.17447887	FALSE	FALSE
Q6PI26	SHQ1	-1.055090e-01	4.05522583	-9.066649e-01	3.980638e-01	9.470912e-01	-7.17449072	FALSE	FALSE
Q969V3	NCLN	-9.404236e-02	4.05730982	-1.698351e+00	1.381876e-01	8.715178e-01	-7.17492933	FALSE	FALSE
Q6PIJ6	FBXO38	9.993176e-02	4.05673869	1.134456e+00	2.980763e-01	9.267641e-01	-7.17518407	FALSE	FALSE
Q8NFZ0	FBH1	1.350042e-01	4.04770869	7.855568e-01	4.607535e-01	9.594031e-01	-7.17530365	FALSE	FALSE
Q9HB20	PLEKHA3	1.800375e-01	4.04097655	8.808605e-01	4.108608e-01	9.501487e-01	-7.17536705	FALSE	FALSE
P98173	FAM3A	1.713809e-01	4.03558730	7.359192e-01	4.883684e-01	9.627761e-01	-7.17684228	FALSE	FALSE
Q71SY5	MED25	9.000750e-02	4.05755041	1.090661e+00	3.155242e-01	9.297901e-01	-7.17706074	FALSE	FALSE
Q00534	CDK6	-6.035702e-02	4.05840895	-2.764233e+00	3.119464e-02	7.170356e-01	-7.17721094	FALSE	FALSE
Q99623	PHB2	5.431696e-02	4.05850494	2.709213e+00	3.361801e-02	7.257934e-01	-7.17897745	FALSE	FALSE
O75152	ZC3H11A	5.954304e-02	4.05844831	1.968575e+00	9.443992e-02	8.285782e-01	-7.17898097	FALSE	FALSE
Q9NW15	ANO10	-4.083870e-03	4.04925147	-2.070339e-02	9.841250e-01	9.984716e-01	-7.17942795	FALSE	FALSE
Q12797	ASPH	-8.347657e-02	4.05795014	-1.315269e+00	2.344389e-01	9.151199e-01	-7.17971356	FALSE	FALSE
Q9NVV0	TMEM38B	-1.131424e-01	4.05417575	-9.133373e-01	3.948042e-01	9.460531e-01	-7.17978877	FALSE	FALSE
Q8TCT8	SPPL2A	-2.282496e-01	4.03414972	-1.053022e+00	3.311831e-01	9.297901e-01	-7.17981285	FALSE	FALSE
Q9NUS5	AP5S1	1.449479e-01	4.05127945	1.069507e+00	3.242485e-01	9.297901e-01	-7.18009099	FALSE	FALSE
Q8TDQ7	GNPDA2	1.277129e-01	4.05360234	1.100166e+00	3.116671e-01	9.297901e-01	-7.18014385	FALSE	FALSE
Q96SD1	DCLRE1C	-5.024206e-02	4.05039355	-2.699882e-01	7.958307e-01	9.855328e-01	-7.18042257	FALSE	FALSE
Q9BXC9	BBS2	-4.129885e-02	4.02152381	-1.345465e-01	8.971831e-01	9.931247e-01	-7.18049010	FALSE	FALSE
Q2KHT3	CLEC16A	8.782112e-02	4.05766503	1.029791e+00	3.411586e-01	9.325341e-01	-7.18068459	FALSE	FALSE
Q8NCD3	HJURP	1.151542e-01	4.05581487	1.390343e+00	2.117397e-01	9.151199e-01	-7.18188336	FALSE	FALSE
Q99795	GPA33	2.161380e-01	4.00809574	6.487456e-01	5.395080e-01	9.680047e-01	-7.18204459	FALSE	FALSE
Q9NZJ9	NUDT4	-2.525834e-01	4.04413874	-1.748108e+00	1.288649e-01	8.678178e-01	-7.18280687	FALSE	FALSE
Q9NXU5	ARL15	1.212454e-01	4.04242514	5.760541e-01	5.846352e-01	9.696521e-01	-7.18281319	FALSE	FALSE
Q96J84	KIRREL1	1.849945e-01	4.04242379	9.748712e-01	3.656964e-01	9.388574e-01	-7.18314112	FALSE	FALSE
Q7L9B9	EEPD1	-1.097391e-01	4.04356581	-5.408128e-01	6.072882e-01	9.726661e-01	-7.18421077	FALSE	FALSE
Q86U28	ISCA2	9.569583e-02	4.05715585	1.332908e+00	2.289187e-01	9.151199e-01	-7.18459253	FALSE	FALSE
P22083	FUT4	7.042769e-02	4.05085111	3.984449e-01	7.035086e-01	9.793305e-01	-7.18470528	FALSE	FALSE
Q9P1F3	ABRACL	-3.157729e-01	4.04084489	-2.214749e+00	6.674619e-02	7.975261e-01	-7.18548909	FALSE	FALSE
Q9BXL7	CARD11	-2.536674e-02	4.04587919	-1.190940e-01	9.089229e-01	9.935540e-01	-7.18607095	FALSE	FALSE
Q9NQZ6	ZC4H2	1.656028e-01	4.04835354	1.086359e+00	3.172827e-01	9.297901e-01	-7.18647467	FALSE	FALSE
Q96DR7	ARHGEF26	-6.248187e-02	4.05536245	-4.228355e-01	6.865250e-01	9.770327e-01	-7.18650625	FALSE	FALSE
Q8TEQ8	PIGO	-6.695919e-02	4.05305224	-4.132433e-01	6.931813e-01	9.771703e-01	-7.18727840	FALSE	FALSE
Q8ND83	SLAIN1	1.229380e-01	4.05378748	1.053850e+00	3.308317e-01	9.297901e-01	-7.18799182	FALSE	FALSE
O14593	RFXANK	1.114147e-01	4.04599016	5.751560e-01	5.852064e-01	9.697187e-01	-7.18800430	FALSE	FALSE
P09132	SRP19	-8.746189e-02	4.05764216	-2.038711e+00	8.553686e-02	8.285782e-01	-7.18817329	FALSE	FALSE
Q92968	PEX13	1.154715e-01	4.04437122	5.630995e-01	5.929051e-01	9.715094e-01	-7.18818548	FALSE	FALSE
P14854	COX6B1	1.097631e-01	4.05692695	2.261142e+00	6.253584e-02	7.975261e-01	-7.18925737	FALSE	FALSE
Q969U6	FBXW5	5.054740e-02	4.04850660	2.563175e-01	8.059036e-01	9.855328e-01	-7.18933131	FALSE	FALSE
Q96Q07	BTBD9	5.938066e-02	4.04590703	2.887430e-01	7.820812e-01	9.855328e-01	-7.18942905	FALSE	FALSE
Q16527	CSRP2	7.538083e-02	4.04977115	4.142864e-01	6.924560e-01	9.771703e-01	-7.18944100	FALSE	FALSE
Q14442	PIGH	-5.195426e-02	4.04309430	-2.349969e-01	8.216935e-01	9.855328e-01	-7.18966893	FALSE	FALSE
Q13459	MYO9B	-1.028110e-01	4.05672505	-1.446579e+00	1.960567e-01	9.030550e-01	-7.19024666	FALSE	FALSE
O94913	PCF11	-7.572229e-02	4.05817100	-1.500701e+00	1.819751e-01	8.895979e-01	-7.19042334	FALSE	FALSE
Q7Z7K0	CMC1	-1.306570e-01	4.05456638	-1.351738e+00	2.231538e-01	9.151199e-01	-7.19094654	FALSE	FALSE
Q13740	ALCAM	9.219168e-02	4.05725560	1.072166e+00	3.231413e-01	9.297901e-01	-7.19112319	FALSE	FALSE
Q8WUY9	DEPDC1B	8.639397e-02	4.05672890	7.665969e-01	4.711708e-01	9.600810e-01	-7.19115945	FALSE	FALSE
O75995	SASH3	-1.765237e-01	4.05367826	-2.255233e+00	6.305659e-02	7.975261e-01	-7.19171638	FALSE	FALSE
Q9Y5Y5	PEX16	-1.155007e-01	4.05294839	-8.505683e-01	4.262708e-01	9.535266e-01	-7.19198682	FALSE	FALSE
P19474	TRIM21	1.000205e-01	4.05701184	1.629414e+00	1.521814e-01	8.715178e-01	-7.19207840	FALSE	FALSE
Q2NKJ3	CTC1	-1.754682e-02	4.05224680	-9.897373e-02	9.242458e-01	9.953401e-01	-7.19223473	FALSE	FALSE
Q5H9F3	BCORL1	-1.301432e-01	4.04555473	-6.832215e-01	5.188864e-01	9.665361e-01	-7.19248242	FALSE	FALSE
Q13557	CAMK2D	8.809196e-02	4.05756329	1.006396e+00	3.514463e-01	9.345376e-01	-7.19263423	FALSE	FALSE
O15265	ATXN7	-2.919904e-02	4.02813246	-1.001549e-01	9.233452e-01	9.953401e-01	-7.19281780	FALSE	FALSE
Q8NFI3	ENGASE	-1.620486e-02	4.03970001	-6.787831e-02	9.479942e-01	9.966051e-01	-7.19292219	FALSE	FALSE
Q8NBP0	TTC13	-1.120028e-01	4.05112927	-7.133993e-01	5.012601e-01	9.627761e-01	-7.19326945	FALSE	FALSE
Q9BXL8	CDCA4	-9.096530e-02	4.05068931	-5.358942e-01	6.104887e-01	9.731496e-01	-7.19338599	FALSE	FALSE
Q96LT7	C9orf72	-8.222029e-02	4.05128417	-4.901398e-01	6.407027e-01	9.742271e-01	-7.19404601	FALSE	FALSE
Q15051	IQCB1	-6.841393e-02	4.05181759	-4.070326e-01	6.975070e-01	9.781039e-01	-7.19417839	FALSE	FALSE
Q96JQ2	CLMN	-7.843519e-02	4.05703349	-6.643660e-01	5.301013e-01	9.672322e-01	-7.19433288	FALSE	FALSE
Q9Y5S1	TRPV2	1.960393e-01	4.03635028	8.789050e-01	4.118429e-01	9.506677e-01	-7.19456604	FALSE	FALSE
Q9H3F6	KCTD10	1.372028e-01	4.05179968	1.027835e+00	3.420093e-01	9.325341e-01	-7.19474363	FALSE	FALSE
Q9UBQ7	GRHPR	1.035624e-01	4.05694221	1.916348e+00	1.016664e-01	8.302132e-01	-7.19509523	FALSE	FALSE
Q8N697	SLC15A4	1.062153e-01	4.05523426	9.336515e-01	3.850050e-01	9.436574e-01	-7.19510987	FALSE	FALSE
Q9H469	FBXL15	-9.163682e-02	4.05077130	-5.455241e-01	6.042314e-01	9.723824e-01	-7.19535519	FALSE	FALSE
Q9BUB4	ADAT1	-3.837045e-02	4.04328336	-1.709731e-01	8.696259e-01	9.894075e-01	-7.19604029	FALSE	FALSE
Q9NWH2	TMEM242	-6.071748e-02	4.03264615	-2.277290e-01	8.270972e-01	9.855328e-01	-7.19612113	FALSE	FALSE
P51957	NEK4	3.274409e-02	4.05386031	1.971279e-01	8.499588e-01	9.864262e-01	-7.19649319	FALSE	FALSE
Q9P2G9	KLHL8	-9.962428e-02	4.05681696	-1.292616e+00	2.417010e-01	9.151199e-01	-7.19685752	FALSE	FALSE
Q96MH6	TMEM68	1.478703e-01	4.04803324	9.168506e-01	3.930960e-01	9.444583e-01	-7.19703325	FALSE	FALSE
Q9H175	CSRNP2	1.615022e-03	4.03726239	6.436435e-03	9.950643e-01	9.995885e-01	-7.19710448	FALSE	FALSE
O95197	RTN3	8.105843e-02	4.05784307	1.709814e+00	1.359838e-01	8.715178e-01	-7.19742466	FALSE	FALSE
Q8IY17	PNPLA6	8.747817e-02	4.05725645	8.770234e-01	4.127896e-01	9.506677e-01	-7.19778137	FALSE	FALSE
Q9H4B0	OSGEPL1	1.137934e-01	4.05474881	1.010011e+00	3.498406e-01	9.345376e-01	-7.19845821	FALSE	FALSE
Q9H0F7	ARL6	5.334901e-02	4.05609800	3.718003e-01	7.222758e-01	9.808056e-01	-7.19878753	FALSE	FALSE
P10586	PTPRF	1.045814e-01	4.05518508	9.013978e-01	4.006513e-01	9.481035e-01	-7.19931217	FALSE	FALSE
Q9HCE5	METTL14	8.767955e-02	4.05756494	1.596190e+00	1.593982e-01	8.730652e-01	-7.19943165	FALSE	FALSE
Q9Y6D0	SELENOK	1.718294e-01	4.04884925	1.203479e+00	2.722229e-01	9.222372e-01	-7.19958812	FALSE	FALSE
Q9HB19	PLEKHA2	9.233197e-02	4.05735226	1.460712e+00	1.922859e-01	8.984969e-01	-7.20009466	FALSE	FALSE
Q07912	TNK2	3.179401e-02	4.03944675	1.290105e-01	9.013860e-01	9.932655e-01	-7.20015388	FALSE	FALSE
Q96C34	RUNDC1	-5.861561e-02	4.05227250	-3.428668e-01	7.428950e-01	9.827901e-01	-7.20076729	FALSE	FALSE
O15013	ARHGEF10	-8.322588e-03	3.99437830	-2.178078e-02	9.832990e-01	9.984716e-01	-7.20186437	FALSE	FALSE
Q9UIL8	PHF11	8.840001e-02	4.04966758	5.042081e-01	6.313290e-01	9.734444e-01	-7.20210511	FALSE	FALSE
Q8WZ60	KLHL6	-1.068408e-01	4.05126379	-6.864544e-01	5.169791e-01	9.665361e-01	-7.20346266	FALSE	FALSE
Q99640	PKMYT1	-8.872176e-02	4.05092828	-5.377298e-01	6.092932e-01	9.731496e-01	-7.20354033	FALSE	FALSE
Q92994	BRF1	9.887755e-02	4.05663590	1.101414e+00	3.111637e-01	9.297901e-01	-7.20396888	FALSE	FALSE
P23434	GCSH	1.608884e-01	4.05282618	1.631961e+00	1.516411e-01	8.715178e-01	-7.20567270	FALSE	FALSE
Q96PU5	NEDD4L	-3.849924e-02	4.05764599	-2.827559e-01	7.864615e-01	9.855328e-01	-7.20569462	FALSE	FALSE
Q6NW34	NEPRO	-1.270644e-01	4.05142386	-8.821005e-01	4.102389e-01	9.501487e-01	-7.20623469	FALSE	FALSE
P62879	GNB2	5.295600e-02	4.05852603	2.257846e+00	6.282577e-02	7.975261e-01	-7.20626773	FALSE	FALSE
Q9NUT2	ABCB8	-9.273119e-02	4.05599412	-8.068099e-01	4.492694e-01	9.573223e-01	-7.20663829	FALSE	FALSE
Q5T1V6	DDX59	-1.224460e-01	4.05054506	-8.088339e-01	4.481864e-01	9.572696e-01	-7.20673832	FALSE	FALSE
O95835	LATS1	-8.199766e-02	4.05795757	-9.377227e-01	3.830637e-01	9.428008e-01	-7.20847886	FALSE	FALSE
Q13772	NCOA4	6.888683e-02	4.05469077	4.686715e-01	6.551462e-01	9.764343e-01	-7.20951116	FALSE	FALSE
O43567	RNF13	-1.299320e-01	4.05309538	-1.081164e+00	3.194166e-01	9.297901e-01	-7.21078683	FALSE	FALSE
Q8N823	ZNF611	-1.216112e-02	4.04976954	-6.436573e-02	9.506809e-01	9.970305e-01	-7.21084213	FALSE	FALSE
Q9H0Y0	ATG10	-1.652205e-01	4.02496888	-5.859964e-01	5.783342e-01	9.696072e-01	-7.21099077	FALSE	FALSE
Q96F46	IL17RA	1.001274e-01	4.04246849	4.600529e-01	6.609910e-01	9.770327e-01	-7.21188617	FALSE	FALSE
Q5W0Q7	USPL1	1.274012e-02	4.03844332	5.224589e-02	9.599566e-01	9.971630e-01	-7.21198282	FALSE	FALSE
Q6PL24	TMED8	-1.179150e-01	4.05614983	-1.770443e+00	1.248808e-01	8.678178e-01	-7.21199861	FALSE	FALSE
Q9BVL4	SELENOO	-9.639175e-02	4.05340964	-6.836323e-01	5.186438e-01	9.665361e-01	-7.21246460	FALSE	FALSE
Q8TBF5	PIGX	1.537430e-01	4.02057194	4.893081e-01	6.412591e-01	9.742271e-01	-7.21302663	FALSE	FALSE
Q8IVG5	SAMD9L	-8.519205e-02	4.05754929	-9.187100e-01	3.921943e-01	9.441879e-01	-7.21338290	FALSE	FALSE
Q93073	SECISBP2L	4.063498e-02	4.04686478	1.997554e-01	8.479893e-01	9.859725e-01	-7.21426284	FALSE	FALSE
Q9Y4B4	RAD54L2	1.204137e-01	4.05622715	1.945358e+00	9.758693e-02	8.291155e-01	-7.21452308	FALSE	FALSE
Q4AC94	C2CD3	9.311347e-02	4.05481136	7.121624e-01	5.019747e-01	9.627761e-01	-7.21484212	FALSE	FALSE
Q12980	NPRL3	-1.368528e-01	4.05287455	-1.147959e+00	2.928618e-01	9.249117e-01	-7.21582114	FALSE	FALSE
Q6UX07	DHRS13	-1.105712e-01	4.05119840	-7.219758e-01	4.963239e-01	9.627761e-01	-7.21602189	FALSE	FALSE
Q16560	SNRNP35	1.169190e-01	4.03811765	5.068252e-01	6.295933e-01	9.734444e-01	-7.21700489	FALSE	FALSE
Q9UPQ4	TRIM35	-1.012761e-01	4.05289206	-7.043315e-01	5.065144e-01	9.637477e-01	-7.21763364	FALSE	FALSE
Q9BTF0	THUMPD2	2.644949e-02	4.05752969	1.903859e-01	8.550179e-01	9.875327e-01	-7.21788782	FALSE	FALSE
Q99698	LYST	2.699785e-02	4.05614186	1.812550e-01	8.618815e-01	9.894075e-01	-7.21859494	FALSE	FALSE
Q8WUJ0	STYX	-1.102309e-01	4.05194080	-7.418772e-01	4.849955e-01	9.627761e-01	-7.21922138	FALSE	FALSE
O60733	PLA2G6	-8.839497e-02	4.05274866	-5.827566e-01	5.803831e-01	9.696072e-01	-7.21943643	FALSE	FALSE
P06396	GSN	1.196585e-01	4.04200571	5.741270e-01	5.858612e-01	9.700157e-01	-7.21944360	FALSE	FALSE
Q86VI3	IQGAP3	7.536407e-02	4.04733088	3.906568e-01	7.089715e-01	9.793305e-01	-7.21953375	FALSE	FALSE
P98177	FOXO4	-1.087152e-02	4.05605406	-7.189159e-02	9.449253e-01	9.966051e-01	-7.21974252	FALSE	FALSE
P35249	RFC4	-5.240337e-02	4.05853438	-2.223276e+00	6.595106e-02	7.975261e-01	-7.21995419	FALSE	FALSE
Q96NL8	C8orf37	1.070415e-02	4.05251624	6.141451e-02	9.529389e-01	9.971287e-01	-7.22028552	FALSE	FALSE
Q5SGD2	PPM1L	3.554891e-02	4.05230582	2.064376e-01	8.429858e-01	9.859725e-01	-7.22045446	FALSE	FALSE
Q9UJT1	TUBD1	-7.144983e-02	4.03848172	-3.014383e-01	7.728219e-01	9.855328e-01	-7.22108484	FALSE	FALSE
Q8IYT2	CMTR2	1.430451e-01	4.05050032	1.005438e+00	3.518727e-01	9.345376e-01	-7.22113967	FALSE	FALSE
Q9P2G1	ANKIB1	-3.377509e-02	4.05089157	-1.858033e-01	8.584610e-01	9.885570e-01	-7.22153407	FALSE	FALSE
Q9BV23	ABHD6	-6.883580e-02	4.05568678	-5.034227e-01	6.318503e-01	9.734444e-01	-7.22163011	FALSE	FALSE
Q12830	BPTF	7.196156e-02	4.05841432	1.347563e+00	2.244206e-01	9.151199e-01	-7.22238461	FALSE	FALSE
Q9UI09	NDUFA12	1.563998e-01	4.05281430	1.513001e+00	1.789081e-01	8.875371e-01	-7.22304725	FALSE	FALSE
Q7Z628	NET1	-1.022580e-01	4.05604107	-1.059607e+00	3.283988e-01	9.297901e-01	-7.22344670	FALSE	FALSE
P35222	CTNNB1	-7.465909e-02	4.05773782	-7.001026e-01	5.089772e-01	9.637730e-01	-7.22346163	FALSE	FALSE
Q6PFW1	PPIP5K1	5.438376e-02	4.05504249	3.651210e-01	7.270141e-01	9.808056e-01	-7.22386196	FALSE	FALSE
P49641	MAN2A2	-6.032072e-02	4.04147777	-2.684034e-01	7.969962e-01	9.855328e-01	-7.22406558	FALSE	FALSE
Q9HBD1	RC3H2	-3.869325e-02	4.04850012	-2.004108e-01	8.474982e-01	9.859725e-01	-7.22431668	FALSE	FALSE
Q96AE7	TTC17	-5.892046e-02	4.05740214	-4.675713e-01	6.558908e-01	9.766473e-01	-7.22445732	FALSE	FALSE
P57105	SYNJ2BP	1.412364e-01	4.05391186	1.481894e+00	1.867590e-01	8.956730e-01	-7.22511757	FALSE	FALSE
Q86XK2	FBXO11	-7.979025e-02	4.05678836	-6.922448e-01	5.135742e-01	9.665361e-01	-7.22545305	FALSE	FALSE
O75935	DCTN3	1.005454e-01	4.05709438	1.907234e+00	1.029826e-01	8.302132e-01	-7.22561297	FALSE	FALSE
Q9Y6H3	ATP23	1.396086e-01	4.03622650	5.845850e-01	5.792263e-01	9.696072e-01	-7.22608039	FALSE	FALSE
P04035	HMGCR	-1.327170e-01	4.05422161	-1.375898e+00	2.159476e-01	9.151199e-01	-7.22746698	FALSE	FALSE
O14975	SLC27A2	9.075650e-02	4.05550984	7.406657e-01	4.856800e-01	9.627761e-01	-7.22806000	FALSE	FALSE
Q8N3R9	MPP5	7.799225e-02	4.05580161	6.016579e-01	5.684903e-01	9.696072e-01	-7.22859121	FALSE	FALSE
Q86U06	RBM23	-9.581698e-02	4.05695165	-1.250022e+00	2.558927e-01	9.193208e-01	-7.23012596	FALSE	FALSE
Q9H7P9	PLEKHG2	8.426228e-02	4.05585668	6.797894e-01	5.209163e-01	9.665361e-01	-7.23019525	FALSE	FALSE
Q6UB28	METAP1D	3.854308e-02	4.04897681	1.990060e-01	8.485509e-01	9.859725e-01	-7.23110398	FALSE	FALSE
Q8IW41	MAPKAPK5	1.271439e-01	4.05141740	9.071507e-01	3.978258e-01	9.469753e-01	-7.23124403	FALSE	FALSE
Q96MY1	NOL4L	-1.655409e-01	4.04561648	-9.830854e-01	3.619404e-01	9.388574e-01	-7.23125881	FALSE	FALSE
O95271	TNKS	3.420033e-02	4.05070216	1.899397e-01	8.553530e-01	9.875327e-01	-7.23153869	FALSE	FALSE
Q15027	ACAP1	-8.388090e-02	4.05780709	-1.183981e+00	2.793256e-01	9.249117e-01	-7.23155694	FALSE	FALSE
Q9NRG0	CHRAC1	1.573962e-01	4.05462585	2.166949e+00	7.138880e-02	8.043469e-01	-7.23162335	FALSE	FALSE
Q9Y314	NOSIP	-1.241604e-01	4.05544306	-1.618938e+00	1.544228e-01	8.715178e-01	-7.23171666	FALSE	FALSE
O94760	DDAH1	9.856295e-02	4.05687339	1.401550e+00	2.085264e-01	9.151199e-01	-7.23200907	FALSE	FALSE
Q6P4A7	SFXN4	-1.280313e-01	4.05277826	-1.053829e+00	3.308409e-01	9.297901e-01	-7.23220937	FALSE	FALSE
Q96DP5	MTFMT	5.678465e-02	4.05642323	4.197619e-01	6.886546e-01	9.770327e-01	-7.23248552	FALSE	FALSE
O95639	CPSF4	1.230924e-01	4.05579008	1.748263e+00	1.288367e-01	8.678178e-01	-7.23267268	FALSE	FALSE
Q8N5D0	WDTC1	1.538194e-02	4.05707256	1.081128e-01	9.172810e-01	9.946617e-01	-7.23273995	FALSE	FALSE
Q9UPM8	AP4E1	8.563179e-02	4.05753879	9.881355e-01	3.596462e-01	9.388574e-01	-7.23295724	FALSE	FALSE
Q5SVZ6	ZMYM1	1.016545e-01	4.05552226	9.418893e-01	3.810846e-01	9.421014e-01	-7.23327179	FALSE	FALSE
Q9NW38	FANCL	7.250314e-02	4.04968627	4.006547e-01	7.019620e-01	9.790338e-01	-7.23561636	FALSE	FALSE
O43291	SPINT2	-1.352032e-01	4.04658196	-7.658793e-01	4.715682e-01	9.600810e-01	-7.23569683	FALSE	FALSE
P56181	NDUFV3	1.038741e-01	4.05666266	1.532303e+00	1.741916e-01	8.852215e-01	-7.23615469	FALSE	FALSE
Q9NZR1	TMOD2	-1.976687e-03	4.05192242	-1.119795e-02	9.914131e-01	9.995358e-01	-7.23656636	FALSE	FALSE
Q9UBZ4	APEX2	1.137484e-01	4.04222563	5.462226e-01	6.037790e-01	9.723824e-01	-7.23665574	FALSE	FALSE
Q96P50	ACAP3	1.333008e-01	4.05119313	9.502643e-01	3.771305e-01	9.419123e-01	-7.23693049	FALSE	FALSE
P48553	TRAPPC10	7.980086e-02	4.05803511	9.664166e-01	3.695942e-01	9.389001e-01	-7.23759618	FALSE	FALSE
Q9BYX4	IFIH1	-5.139362e-02	4.04942658	-2.802137e-01	7.883240e-01	9.855328e-01	-7.23773041	FALSE	FALSE
Q96CN5	LRRC45	1.218677e-01	4.04941499	7.563879e-01	4.768470e-01	9.620174e-01	-7.23836389	FALSE	FALSE
A9UHW6	MIF4GD	-1.504137e-01	4.05049704	-1.098722e+00	3.122507e-01	9.297901e-01	-7.23839573	FALSE	FALSE
Q5SNT2	TMEM201	-8.535473e-02	4.05664644	-7.774984e-01	4.651612e-01	9.600810e-01	-7.23839993	FALSE	FALSE
Q9Y276	BCS1L	-1.027674e-01	4.05086061	-6.559103e-01	5.351803e-01	9.672322e-01	-7.23848167	FALSE	FALSE
Q969F2	NKD2	-1.115746e-02	4.04673940	-5.504604e-02	9.578129e-01	9.971630e-01	-7.23901948	FALSE	FALSE
Q9NQH7	XPNPEP3	-1.135562e-01	4.05591379	-1.473402e+00	1.889569e-01	8.965958e-01	-7.23905757	FALSE	FALSE
B0YJ81	HACD1	9.920095e-02	4.04867014	5.629828e-01	5.929799e-01	9.715094e-01	-7.23917806	FALSE	FALSE
P53794	SLC5A3	7.971050e-02	4.04987840	4.509884e-01	6.671663e-01	9.770327e-01	-7.23919635	FALSE	FALSE
P29728	OAS2	-1.124568e-01	4.05529847	-1.143171e+00	2.947018e-01	9.249117e-01	-7.23923570	FALSE	FALSE
Q9HCM3	KIAA1549	1.941060e-01	4.04671056	1.282938e+00	2.448635e-01	9.151199e-01	-7.23974854	FALSE	FALSE
Q9UJA3	MCM8	7.097021e-02	4.05281925	4.480378e-01	6.691825e-01	9.770327e-01	-7.24049637	FALSE	FALSE
[truncated: 5,345 more rows]
